# Supplementary material for: Anomalously bright single-molecule upconversion electroluminescence
Source: Nat Commun. 2024 Feb 23;15:1677. doi: 10.1038/s41467-024-45450-5 (PMC10891098; doi:10.1038/s41467-024-45450-5)
Supplement: Supplementary file 3 — Source Data [file 41467_2024_45450_MOESM3_ESM.zip]

Archive with 32 entries (28 files):
- Fig_1/
- Fig_1/Fig_1a_STM_image.asc
- Fig_1/Fig_1b.txt
- Fig_1/Fig_1c_dIdV.txt
- Fig_1/Fig_1c_Photon intensity.txt
- Fig_1/Fig_1d.txt
- Fig_3/
- Fig_3/Fig_3_EL diagram.dat
- Fig_4/
- Fig_4/Fig_4a_dIdV.txt
- Fig_4/Fig_4b_Photon intensities.txt
- Fig_SI/
- Fig_SI/Fig_S1.txt
- Fig_SI/Fig_S10a_EL_diagram.dat
- Fig_SI/Fig_S10b_EL_diagram.dat
- Fig_SI/Fig_S11a.txt
- Fig_SI/Fig_S11b.txt
- Fig_SI/Fig_S11c.txt
- Fig_SI/Fig_S12_EL_diagram.dat
- Fig_SI/Fig_S13a.txt
- Fig_SI/Fig_S13b.txt
- Fig_SI/Fig_S2a.txt
- Fig_SI/Fig_S2b.txt
- Fig_SI/Fig_S6a.dat
- Fig_SI/Fig_S6b.dat
- Fig_SI/Fig_S6c.dat
- Fig_SI/Fig_S6d.dat
- Fig_SI/Fig_S7a.txt
- Fig_SI/Fig_S7b.txt
- Fig_SI/Fig_S8_EL diagram.dat
- Fig_SI/Fig_S9a.txt
- Fig_SI/Fig_S9b.txt
