# Supplementary material for: Anomalously bright single-molecule upconversion electroluminescence
Source: Nat Commun. 2024 Feb 23;15:1677. doi: 10.1038/s41467-024-45450-5 (PMC10891098; doi:10.1038/s41467-024-45450-5)
Supplement: Supplementary file 3 — Source Data [file 41467_2024_45450_MOESM3_ESM.zip › Fig_1/Fig_1a_STM_image.asc]

:NANONIS_VERSION:
2
:SCANIT_TYPE:
              FLOAT            MSBFIRST
:REC_DATE:
 10.01.2024
:REC_TIME:
13:53:32
:REC_TEMP:
      290.0000000000
:ACQ_TIME:
      45.7
:SCAN_PIXELS:
       256       256
:SCAN_FILE:
C:\Users\c\Desktop\image031 [Z_fwd].asc
:SCAN_TIME:
             NaN             NaN
:SCAN_RANGE:
           4.000E-9           4.000E-9
:SCAN_OFFSET:
             2.379E-7         2.534E-7
:SCAN_ANGLE:
            0.000E+0
:SCAN_DIR:
down
:BIAS:
            -7.000E+2
:DATA_INFO:
	Channel	Name	Unit	Direction	Calibration	Offset
	0	Z	m	both	1.000E+0	0.000E+0

:SCANIT_END:


1.936342E-9	1.936195E-9	1.932463E-9	1.933741E-9	1.934723E-9	1.936307E-9	1.938190E-9	1.937341E-9	1.938008E-9	1.934686E-9	1.935342E-9	1.929267E-9	1.931709E-9	1.933176E-9	1.933663E-9	1.935205E-9	1.937418E-9	1.938562E-9	1.938315E-9	1.938603E-9	1.940981E-9	1.940267E-9	1.939404E-9	1.937977E-9	1.938124E-9	1.937600E-9	1.933536E-9	1.935118E-9	1.936157E-9	1.937119E-9	1.937963E-9	1.937126E-9	1.938469E-9	1.934625E-9	1.937883E-9	1.931544E-9	1.933356E-9	1.934273E-9	1.936146E-9	1.938562E-9	1.938559E-9	1.939009E-9	1.940169E-9	1.940428E-9	1.937956E-9	1.934250E-9	1.935293E-9	1.937230E-9	1.937748E-9	1.936003E-9	1.934868E-9	1.933667E-9	1.932122E-9	1.933955E-9	1.932225E-9	1.932747E-9	1.934830E-9	1.935913E-9	1.937890E-9	1.936265E-9	1.939291E-9	1.939448E-9	1.941864E-9	1.942580E-9	1.943751E-9	1.943835E-9	1.944930E-9	1.946548E-9	1.946849E-9	1.947159E-9	1.947889E-9	1.948580E-9	1.948197E-9	1.947857E-9	1.945899E-9	1.944934E-9	1.943076E-9	1.944692E-9	1.942347E-9	1.944187E-9	1.944791E-9	1.945109E-9	1.943302E-9	1.942679E-9	1.946068E-9	1.937675E-9	1.940424E-9	1.941822E-9	1.944622E-9	1.946922E-9	1.948441E-9	1.948928E-9	1.949797E-9	1.949516E-9	1.945961E-9	1.943649E-9	1.945924E-9	1.945681E-9	1.946141E-9	1.946164E-9	1.946019E-9	1.945388E-9	1.942621E-9	1.943206E-9	1.943297E-9	1.942687E-9	1.943111E-9	1.944350E-9	1.945931E-9	1.942736E-9	1.945283E-9	1.940855E-9	1.943188E-9	1.944690E-9	1.945355E-9	1.947018E-9	1.947418E-9	1.947887E-9	1.947732E-9	1.937909E-9	1.941612E-9	1.941702E-9	1.942974E-9	1.943659E-9	1.943759E-9	1.941849E-9	1.938154E-9	1.940138E-9	1.939069E-9	1.940867E-9	1.941081E-9	1.942285E-9	1.943450E-9	1.938288E-9	1.942048E-9	1.942098E-9	1.944358E-9	1.942119E-9	1.943516E-9	1.942348E-9	1.941554E-9	1.941231E-9	1.940624E-9	1.939151E-9	1.936362E-9	1.931979E-9	1.933180E-9	1.934525E-9	1.934957E-9	1.933970E-9	1.932043E-9	1.931917E-9	1.927958E-9	1.928783E-9	1.930202E-9	1.930038E-9	1.930891E-9	1.930233E-9	1.930727E-9	1.926068E-9	1.928470E-9	1.928706E-9	1.930494E-9	1.929303E-9	1.927647E-9	1.926919E-9	1.925419E-9	1.924818E-9	1.923999E-9	1.925511E-9	1.927000E-9	1.920792E-9	1.918527E-9	1.920282E-9	1.919428E-9	1.917864E-9	1.915681E-9	1.917335E-9	1.916115E-9	1.916570E-9	1.918066E-9	1.918771E-9	1.918954E-9	1.916567E-9	1.919495E-9	1.915357E-9	1.917278E-9	1.914875E-9	1.915875E-9	1.917904E-9	1.919160E-9	1.918652E-9	1.919612E-9	1.918232E-9	1.916143E-9	1.914935E-9	1.915166E-9	1.913076E-9	1.913107E-9	1.908887E-9	1.907366E-9	1.903924E-9	1.900252E-9	1.902903E-9	1.904378E-9	1.903603E-9	1.905064E-9	1.905131E-9	1.906735E-9	1.900397E-9	1.904088E-9	1.899750E-9	1.902234E-9	1.902707E-9	1.903706E-9	1.904967E-9	1.904708E-9	1.905837E-9	1.903872E-9	1.897912E-9	1.899614E-9	1.899255E-9	1.899350E-9	1.901068E-9	1.902092E-9	1.902520E-9	1.899543E-9	1.900691E-9	1.900553E-9	1.897686E-9	1.897203E-9	1.896756E-9	1.897642E-9	1.896724E-9	1.899969E-9	1.896451E-9	1.896780E-9	1.894794E-9	1.896547E-9	1.897502E-9	1.897395E-9	1.898173E-9	1.898490E-9	1.897272E-9	1.891992E-9	1.887155E-9	1.888436E-9	1.889295E-9	1.889727E-9	1.888244E-9	1.886886E-9	1.886817E-9	1.885740E-9	1.887506E-9	1.884950E-9	1.880448E-9
1.935617E-9	1.933712E-9	1.936204E-9	1.936675E-9	1.937163E-9	1.938398E-9	1.937732E-9	1.938535E-9	1.939439E-9	1.940322E-9	1.940424E-9	1.940686E-9	1.940244E-9	1.941138E-9	1.936471E-9	1.937924E-9	1.937641E-9	1.938559E-9	1.939546E-9	1.939861E-9	1.940616E-9	1.940023E-9	1.942954E-9	1.940513E-9	1.941243E-9	1.938473E-9	1.939316E-9	1.940487E-9	1.941296E-9	1.941310E-9	1.939370E-9	1.938498E-9	1.937246E-9	1.937321E-9	1.938373E-9	1.939932E-9	1.939645E-9	1.936729E-9	1.932454E-9	1.934085E-9	1.932316E-9	1.933163E-9	1.933738E-9	1.936124E-9	1.937623E-9	1.939134E-9	1.940117E-9	1.937299E-9	1.938345E-9	1.937412E-9	1.938866E-9	1.938709E-9	1.940005E-9	1.941080E-9	1.941031E-9	1.941309E-9	1.943816E-9	1.945928E-9	1.945205E-9	1.943799E-9	1.943474E-9	1.939481E-9	1.941124E-9	1.943409E-9	1.934922E-9	1.938037E-9	1.938758E-9	1.939583E-9	1.941571E-9	1.941243E-9	1.942869E-9	1.941921E-9	1.945600E-9	1.941657E-9	1.944556E-9	1.945352E-9	1.947508E-9	1.946833E-9	1.947787E-9	1.948212E-9	1.949486E-9	1.949920E-9	1.945175E-9	1.944143E-9	1.945600E-9	1.945931E-9	1.947343E-9	1.947484E-9	1.945692E-9	1.947213E-9	1.943022E-9	1.945370E-9	1.946237E-9	1.946308E-9	1.948814E-9	1.950831E-9	1.950202E-9	1.943243E-9	1.945825E-9	1.945301E-9	1.947268E-9	1.948172E-9	1.947493E-9	1.944737E-9	1.946320E-9	1.948065E-9	1.948500E-9	1.950641E-9	1.949298E-9	1.950349E-9	1.950212E-9	1.950054E-9	1.950522E-9	1.950392E-9	1.944184E-9	1.947493E-9	1.946318E-9	1.947238E-9	1.947745E-9	1.947588E-9	1.947936E-9	1.946922E-9	1.948749E-9	1.948742E-9	1.950422E-9	1.950162E-9	1.950030E-9	1.947925E-9	1.948925E-9	1.948045E-9	1.945598E-9	1.945910E-9	1.941569E-9	1.941072E-9	1.940557E-9	1.939758E-9	1.940855E-9	1.939011E-9	1.938512E-9	1.940443E-9	1.936491E-9	1.938121E-9	1.938146E-9	1.938257E-9	1.939352E-9	1.939602E-9	1.938494E-9	1.929981E-9	1.931819E-9	1.931367E-9	1.932609E-9	1.931779E-9	1.932163E-9	1.930625E-9	1.931798E-9	1.932349E-9	1.929094E-9	1.931576E-9	1.931857E-9	1.931456E-9	1.931248E-9	1.931802E-9	1.929128E-9	1.928836E-9	1.926210E-9	1.928418E-9	1.928396E-9	1.926974E-9	1.925081E-9	1.923966E-9	1.925024E-9	1.921905E-9	1.923808E-9	1.921851E-9	1.923952E-9	1.923065E-9	1.924517E-9	1.922885E-9	1.923882E-9	1.923784E-9	1.923623E-9	1.923073E-9	1.920307E-9	1.919272E-9	1.917597E-9	1.917815E-9	1.918382E-9	1.917464E-9	1.917223E-9	1.919331E-9	1.914002E-9	1.914165E-9	1.915089E-9	1.912543E-9	1.912198E-9	1.911497E-9	1.911370E-9	1.906943E-9	1.909244E-9	1.909315E-9	1.911002E-9	1.911098E-9	1.911271E-9	1.912142E-9	1.910946E-9	1.909940E-9	1.908524E-9	1.910650E-9	1.910257E-9	1.909604E-9	1.907972E-9	1.907847E-9	1.903855E-9	1.900627E-9	1.896772E-9	1.899032E-9	1.899303E-9	1.900617E-9	1.899991E-9	1.900107E-9	1.901600E-9	1.902234E-9	1.905065E-9	1.902223E-9	1.902573E-9	1.898770E-9	1.900601E-9	1.901875E-9	1.902562E-9	1.901874E-9	1.901417E-9	1.898899E-9	1.892356E-9	1.887582E-9	1.888359E-9	1.891058E-9	1.891463E-9	1.891101E-9	1.887789E-9	1.887439E-9	1.881372E-9	1.884165E-9	1.885254E-9	1.886610E-9	1.886709E-9	1.885564E-9	1.886525E-9	1.885035E-9	1.886024E-9	1.882932E-9	1.884943E-9	1.884238E-9	1.884631E-9	1.885893E-9	1.885927E-9	1.881451E-9
1.938316E-9	1.941422E-9	1.937786E-9	1.938284E-9	1.935183E-9	1.936759E-9	1.938670E-9	1.939243E-9	1.938727E-9	1.937984E-9	1.939328E-9	1.937996E-9	1.938470E-9	1.938189E-9	1.938212E-9	1.938847E-9	1.940766E-9	1.940662E-9	1.941182E-9	1.941097E-9	1.936562E-9	1.938440E-9	1.937464E-9	1.937913E-9	1.938120E-9	1.940851E-9	1.929965E-9	1.930699E-9	1.929298E-9	1.932622E-9	1.934400E-9	1.936198E-9	1.937495E-9	1.935217E-9	1.936268E-9	1.935383E-9	1.936692E-9	1.938896E-9	1.939769E-9	1.937808E-9	1.938705E-9	1.939829E-9	1.941315E-9	1.942044E-9	1.943506E-9	1.945622E-9	1.943832E-9	1.943187E-9	1.941464E-9	1.941708E-9	1.941744E-9	1.944639E-9	1.942728E-9	1.943639E-9	1.943084E-9	1.943059E-9	1.943897E-9	1.941002E-9	1.940723E-9	1.941125E-9	1.943645E-9	1.945023E-9	1.946489E-9	1.946648E-9	1.948584E-9	1.947883E-9	1.948234E-9	1.948868E-9	1.948816E-9	1.947195E-9	1.945766E-9	1.945834E-9	1.944133E-9	1.945867E-9	1.946187E-9	1.948812E-9	1.943270E-9	1.944049E-9	1.941412E-9	1.943631E-9	1.945722E-9	1.947462E-9	1.949213E-9	1.948099E-9	1.948378E-9	1.944972E-9	1.946031E-9	1.946801E-9	1.946418E-9	1.943490E-9	1.944592E-9	1.946728E-9	1.947975E-9	1.949860E-9	1.951359E-9	1.953156E-9	1.952090E-9	1.951509E-9	1.949716E-9	1.950165E-9	1.948115E-9	1.949842E-9	1.949065E-9	1.951145E-9	1.949589E-9	1.950589E-9	1.951411E-9	1.951766E-9	1.952493E-9	1.952668E-9	1.953640E-9	1.953629E-9	1.953040E-9	1.950593E-9	1.951477E-9	1.949803E-9	1.949658E-9	1.948889E-9	1.949008E-9	1.946310E-9	1.942257E-9	1.944039E-9	1.938379E-9	1.937783E-9	1.938957E-9	1.941668E-9	1.938346E-9	1.940437E-9	1.937999E-9	1.939775E-9	1.941724E-9	1.942714E-9	1.944393E-9	1.943453E-9	1.944084E-9	1.940702E-9	1.941664E-9	1.941354E-9	1.942997E-9	1.937705E-9	1.938703E-9	1.938149E-9	1.939624E-9	1.940351E-9	1.940663E-9	1.942300E-9	1.942125E-9	1.942457E-9	1.940843E-9	1.940847E-9	1.938581E-9	1.937914E-9	1.929442E-9	1.930847E-9	1.930486E-9	1.932382E-9	1.931974E-9	1.931094E-9	1.931626E-9	1.933192E-9	1.935043E-9	1.934261E-9	1.935638E-9	1.933737E-9	1.934890E-9	1.933665E-9	1.933541E-9	1.932116E-9	1.929469E-9	1.926953E-9	1.923272E-9	1.925331E-9	1.926046E-9	1.926644E-9	1.923803E-9	1.924790E-9	1.921765E-9	1.921538E-9	1.915762E-9	1.918038E-9	1.918589E-9	1.919394E-9	1.920401E-9	1.921073E-9	1.920189E-9	1.917418E-9	1.919282E-9	1.916922E-9	1.917955E-9	1.917107E-9	1.917297E-9	1.917435E-9	1.914384E-9	1.912692E-9	1.913900E-9	1.916160E-9	1.915344E-9	1.913058E-9	1.913422E-9	1.914331E-9	1.909255E-9	1.910872E-9	1.905629E-9	1.908335E-9	1.905446E-9	1.906693E-9	1.906338E-9	1.906044E-9	1.906360E-9	1.906924E-9	1.908961E-9	1.909187E-9	1.910081E-9	1.907308E-9	1.907125E-9	1.906860E-9	1.905989E-9	1.906847E-9	1.906697E-9	1.906915E-9	1.901806E-9	1.902059E-9	1.902828E-9	1.903743E-9	1.902970E-9	1.902340E-9	1.896041E-9	1.896830E-9	1.892178E-9	1.892872E-9	1.894302E-9	1.896144E-9	1.897811E-9	1.896105E-9	1.892468E-9	1.886368E-9	1.887861E-9	1.888511E-9	1.890410E-9	1.891162E-9	1.892280E-9	1.890946E-9	1.890023E-9	1.891384E-9	1.892395E-9	1.893119E-9	1.892332E-9	1.891542E-9	1.891004E-9	1.891241E-9	1.888532E-9	1.889628E-9	1.884793E-9	1.887606E-9	1.881525E-9	1.880086E-9
1.940755E-9	1.941451E-9	1.942471E-9	1.942475E-9	1.942826E-9	1.939647E-9	1.937619E-9	1.938276E-9	1.935395E-9	1.937011E-9	1.936604E-9	1.938770E-9	1.935779E-9	1.938285E-9	1.933029E-9	1.933397E-9	1.931556E-9	1.931750E-9	1.931529E-9	1.932562E-9	1.933242E-9	1.933991E-9	1.932326E-9	1.931205E-9	1.930101E-9	1.931301E-9	1.932861E-9	1.933075E-9	1.935397E-9	1.937269E-9	1.937992E-9	1.938340E-9	1.938489E-9	1.940712E-9	1.940730E-9	1.942670E-9	1.941671E-9	1.943484E-9	1.942006E-9	1.943687E-9	1.938291E-9	1.938344E-9	1.937710E-9	1.936333E-9	1.936919E-9	1.938513E-9	1.940192E-9	1.941820E-9	1.941706E-9	1.942388E-9	1.942773E-9	1.939900E-9	1.942891E-9	1.943506E-9	1.934210E-9	1.933939E-9	1.936274E-9	1.936602E-9	1.933729E-9	1.937064E-9	1.939691E-9	1.941570E-9	1.938676E-9	1.940421E-9	1.935308E-9	1.935188E-9	1.933919E-9	1.936462E-9	1.937663E-9	1.939204E-9	1.941842E-9	1.941773E-9	1.940144E-9	1.939939E-9	1.939415E-9	1.941364E-9	1.942780E-9	1.941836E-9	1.943635E-9	1.943913E-9	1.945249E-9	1.946743E-9	1.948058E-9	1.949368E-9	1.948581E-9	1.948154E-9	1.946979E-9	1.950032E-9	1.948534E-9	1.951704E-9	1.948995E-9	1.949786E-9	1.950712E-9	1.951170E-9	1.950757E-9	1.950771E-9	1.949787E-9	1.950683E-9	1.950728E-9	1.950025E-9	1.947391E-9	1.946899E-9	1.949340E-9	1.950008E-9	1.950971E-9	1.949978E-9	1.948694E-9	1.949027E-9	1.945963E-9	1.946717E-9	1.947534E-9	1.949142E-9	1.947534E-9	1.947065E-9	1.939464E-9	1.941431E-9	1.940784E-9	1.941472E-9	1.943092E-9	1.944976E-9	1.946534E-9	1.947032E-9	1.943086E-9	1.940950E-9	1.942004E-9	1.942920E-9	1.944151E-9	1.942984E-9	1.944418E-9	1.944554E-9	1.945755E-9	1.945372E-9	1.944857E-9	1.947046E-9	1.946090E-9	1.947128E-9	1.945536E-9	1.946616E-9	1.939371E-9	1.941157E-9	1.939077E-9	1.939301E-9	1.938044E-9	1.938226E-9	1.938880E-9	1.939237E-9	1.938648E-9	1.939361E-9	1.938280E-9	1.939247E-9	1.937110E-9	1.937844E-9	1.939582E-9	1.938636E-9	1.938038E-9	1.938045E-9	1.938357E-9	1.937228E-9	1.931166E-9	1.931804E-9	1.931897E-9	1.932759E-9	1.931737E-9	1.933085E-9	1.928250E-9	1.926689E-9	1.920457E-9	1.921876E-9	1.923628E-9	1.925144E-9	1.924759E-9	1.923875E-9	1.922612E-9	1.920731E-9	1.919673E-9	1.919784E-9	1.921254E-9	1.919466E-9	1.919860E-9	1.919283E-9	1.920532E-9	1.920840E-9	1.921370E-9	1.922960E-9	1.920134E-9	1.919649E-9	1.919170E-9	1.920931E-9	1.916973E-9	1.918933E-9	1.915966E-9	1.916271E-9	1.915242E-9	1.913765E-9	1.913462E-9	1.914547E-9	1.911726E-9	1.909980E-9	1.912027E-9	1.913173E-9	1.913463E-9	1.912309E-9	1.913162E-9	1.913367E-9	1.914451E-9	1.913537E-9	1.913008E-9	1.910495E-9	1.904461E-9	1.905221E-9	1.905779E-9	1.907687E-9	1.903462E-9	1.904516E-9	1.899302E-9	1.897300E-9	1.893876E-9	1.894219E-9	1.895659E-9	1.897012E-9	1.898443E-9	1.895502E-9	1.892119E-9	1.891769E-9	1.892062E-9	1.893417E-9	1.893458E-9	1.893403E-9	1.895602E-9	1.895346E-9	1.896784E-9	1.898175E-9	1.899702E-9	1.901864E-9	1.901794E-9	1.901600E-9	1.900461E-9	1.901439E-9	1.900242E-9	1.900449E-9	1.890757E-9	1.890753E-9	1.889511E-9	1.889246E-9	1.888115E-9	1.887872E-9	1.886004E-9	1.885829E-9	1.885928E-9	1.885338E-9	1.885872E-9	1.886577E-9	1.887760E-9	1.888646E-9	1.889471E-9	1.886359E-9
1.941394E-9	1.941684E-9	1.937450E-9	1.937163E-9	1.936649E-9	1.935891E-9	1.936789E-9	1.937194E-9	1.938788E-9	1.941443E-9	1.935985E-9	1.935569E-9	1.933633E-9	1.934948E-9	1.933782E-9	1.934601E-9	1.936183E-9	1.937154E-9	1.939266E-9	1.940826E-9	1.941571E-9	1.943250E-9	1.940270E-9	1.941278E-9	1.937460E-9	1.937793E-9	1.936930E-9	1.938275E-9	1.934655E-9	1.934314E-9	1.936030E-9	1.936872E-9	1.938757E-9	1.940372E-9	1.939497E-9	1.942323E-9	1.939916E-9	1.942378E-9	1.941968E-9	1.943296E-9	1.946021E-9	1.945531E-9	1.942221E-9	1.943594E-9	1.945392E-9	1.945196E-9	1.940237E-9	1.941799E-9	1.941012E-9	1.942387E-9	1.942831E-9	1.944242E-9	1.942284E-9	1.942396E-9	1.943837E-9	1.943880E-9	1.943559E-9	1.944235E-9	1.945323E-9	1.947497E-9	1.944784E-9	1.945639E-9	1.941100E-9	1.942577E-9	1.943837E-9	1.945548E-9	1.947133E-9	1.947668E-9	1.947796E-9	1.948437E-9	1.949704E-9	1.952929E-9	1.949335E-9	1.949136E-9	1.948986E-9	1.949315E-9	1.947711E-9	1.948115E-9	1.947112E-9	1.946334E-9	1.947492E-9	1.948917E-9	1.950357E-9	1.951643E-9	1.948814E-9	1.951159E-9	1.948775E-9	1.950699E-9	1.947937E-9	1.948121E-9	1.949219E-9	1.950541E-9	1.951728E-9	1.950492E-9	1.949771E-9	1.945996E-9	1.941245E-9	1.943099E-9	1.944732E-9	1.947213E-9	1.947740E-9	1.948054E-9	1.939341E-9	1.937183E-9	1.936887E-9	1.938420E-9	1.940137E-9	1.942063E-9	1.944227E-9	1.944215E-9	1.939377E-9	1.939258E-9	1.939398E-9	1.942418E-9	1.942451E-9	1.943091E-9	1.944779E-9	1.946546E-9	1.947924E-9	1.947690E-9	1.947223E-9	1.948482E-9	1.943987E-9	1.944614E-9	1.945379E-9	1.947586E-9	1.947429E-9	1.946816E-9	1.944533E-9	1.942429E-9	1.941188E-9	1.941592E-9	1.943158E-9	1.942571E-9	1.942466E-9	1.945673E-9	1.942605E-9	1.943486E-9	1.941832E-9	1.942868E-9	1.943458E-9	1.941707E-9	1.942857E-9	1.941119E-9	1.940449E-9	1.937400E-9	1.933283E-9	1.934767E-9	1.934075E-9	1.934666E-9	1.935388E-9	1.937235E-9	1.935375E-9	1.933074E-9	1.932236E-9	1.932412E-9	1.932257E-9	1.933920E-9	1.933217E-9	1.933290E-9	1.931466E-9	1.931667E-9	1.928609E-9	1.929539E-9	1.929112E-9	1.927330E-9	1.927845E-9	1.924077E-9	1.924417E-9	1.926707E-9	1.927234E-9	1.928306E-9	1.924503E-9	1.925512E-9	1.925791E-9	1.927148E-9	1.925051E-9	1.924555E-9	1.922809E-9	1.923342E-9	1.923436E-9	1.914473E-9	1.915906E-9	1.917192E-9	1.917095E-9	1.919480E-9	1.917098E-9	1.918788E-9	1.916326E-9	1.916670E-9	1.918028E-9	1.919744E-9	1.921072E-9	1.920410E-9	1.919745E-9	1.915647E-9	1.910173E-9	1.911355E-9	1.911815E-9	1.912399E-9	1.912461E-9	1.912933E-9	1.909925E-9	1.909227E-9	1.909682E-9	1.909869E-9	1.910565E-9	1.911361E-9	1.912057E-9	1.912018E-9	1.906942E-9	1.907657E-9	1.905908E-9	1.906153E-9	1.903139E-9	1.904421E-9	1.906175E-9	1.905972E-9	1.907521E-9	1.908187E-9	1.909314E-9	1.910370E-9	1.907853E-9	1.906513E-9	1.902770E-9	1.904295E-9	1.903707E-9	1.904190E-9	1.902529E-9	1.899574E-9	1.899688E-9	1.900456E-9	1.900594E-9	1.898456E-9	1.895614E-9	1.897513E-9	1.897229E-9	1.898577E-9	1.895628E-9	1.893773E-9	1.896073E-9	1.896566E-9	1.897528E-9	1.896617E-9	1.897003E-9	1.895516E-9	1.890102E-9	1.890690E-9	1.889876E-9	1.891016E-9	1.886508E-9	1.886820E-9	1.883395E-9	1.882431E-9	1.881821E-9	1.881687E-9
1.934498E-9	1.937632E-9	1.937576E-9	1.937177E-9	1.938594E-9	1.938043E-9	1.939011E-9	1.939829E-9	1.940230E-9	1.939715E-9	1.939088E-9	1.940963E-9	1.940270E-9	1.940283E-9	1.941024E-9	1.936752E-9	1.936749E-9	1.937648E-9	1.938489E-9	1.939432E-9	1.940461E-9	1.941572E-9	1.936622E-9	1.939272E-9	1.937425E-9	1.939556E-9	1.940139E-9	1.941963E-9	1.941987E-9	1.943028E-9	1.944225E-9	1.941187E-9	1.941562E-9	1.937388E-9	1.935204E-9	1.937187E-9	1.938035E-9	1.940204E-9	1.940741E-9	1.939015E-9	1.937583E-9	1.932064E-9	1.932858E-9	1.934596E-9	1.936489E-9	1.938790E-9	1.939741E-9	1.942689E-9	1.938671E-9	1.940703E-9	1.939181E-9	1.940383E-9	1.940872E-9	1.940962E-9	1.941640E-9	1.942636E-9	1.943668E-9	1.943625E-9	1.944716E-9	1.945767E-9	1.944908E-9	1.945937E-9	1.945806E-9	1.946148E-9	1.946343E-9	1.944045E-9	1.944060E-9	1.944098E-9	1.944829E-9	1.947124E-9	1.947876E-9	1.947591E-9	1.944305E-9	1.947695E-9	1.946747E-9	1.949658E-9	1.948095E-9	1.949709E-9	1.951753E-9	1.952252E-9	1.951289E-9	1.951008E-9	1.951692E-9	1.948043E-9	1.945861E-9	1.948292E-9	1.948829E-9	1.950461E-9	1.950220E-9	1.949252E-9	1.947477E-9	1.945323E-9	1.944754E-9	1.945255E-9	1.945702E-9	1.948353E-9	1.948473E-9	1.950056E-9	1.940688E-9	1.943394E-9	1.941083E-9	1.943406E-9	1.944060E-9	1.946164E-9	1.947444E-9	1.947472E-9	1.948930E-9	1.951021E-9	1.952967E-9	1.955422E-9	1.954704E-9	1.954064E-9	1.952870E-9	1.953596E-9	1.953162E-9	1.950138E-9	1.951218E-9	1.949481E-9	1.950191E-9	1.950517E-9	1.947493E-9	1.947724E-9	1.945490E-9	1.949035E-9	1.947796E-9	1.949327E-9	1.946879E-9	1.948610E-9	1.948983E-9	1.949027E-9	1.948606E-9	1.946975E-9	1.947247E-9	1.945535E-9	1.942433E-9	1.943030E-9	1.942837E-9	1.942793E-9	1.941950E-9	1.940279E-9	1.939715E-9	1.937436E-9	1.937903E-9	1.937061E-9	1.938145E-9	1.938453E-9	1.939451E-9	1.940480E-9	1.935467E-9	1.937465E-9	1.936116E-9	1.937406E-9	1.935677E-9	1.935652E-9	1.935420E-9	1.934701E-9	1.934093E-9	1.932653E-9	1.935547E-9	1.936528E-9	1.935379E-9	1.934685E-9	1.931962E-9	1.931792E-9	1.929209E-9	1.926829E-9	1.926478E-9	1.925107E-9	1.923561E-9	1.919706E-9	1.920344E-9	1.920624E-9	1.917989E-9	1.922047E-9	1.921073E-9	1.923084E-9	1.920090E-9	1.920001E-9	1.921291E-9	1.922906E-9	1.924539E-9	1.925731E-9	1.924951E-9	1.920452E-9	1.916905E-9	1.917749E-9	1.917691E-9	1.917757E-9	1.917521E-9	1.917304E-9	1.915919E-9	1.913532E-9	1.914845E-9	1.915312E-9	1.914438E-9	1.913563E-9	1.913800E-9	1.915049E-9	1.911598E-9	1.913749E-9	1.910428E-9	1.912055E-9	1.910491E-9	1.909340E-9	1.909952E-9	1.911019E-9	1.911369E-9	1.906255E-9	1.905810E-9	1.907397E-9	1.906701E-9	1.907955E-9	1.906924E-9	1.907990E-9	1.907376E-9	1.900719E-9	1.899888E-9	1.899145E-9	1.899226E-9	1.900579E-9	1.901623E-9	1.902562E-9	1.902025E-9	1.906239E-9	1.904374E-9	1.904898E-9	1.897694E-9	1.899676E-9	1.901656E-9	1.902263E-9	1.903314E-9	1.903121E-9	1.901149E-9	1.898646E-9	1.897017E-9	1.897341E-9	1.896507E-9	1.897310E-9	1.897843E-9	1.897144E-9	1.894700E-9	1.891213E-9	1.891976E-9	1.892154E-9	1.893057E-9	1.893368E-9	1.893370E-9	1.895822E-9	1.891580E-9	1.893590E-9	1.891661E-9	1.892495E-9	1.888799E-9	1.888813E-9	1.889429E-9	1.888900E-9
1.940381E-9	1.941898E-9	1.943079E-9	1.938510E-9	1.939486E-9	1.939455E-9	1.939062E-9	1.939131E-9	1.938129E-9	1.939784E-9	1.939421E-9	1.941860E-9	1.937726E-9	1.940502E-9	1.940901E-9	1.941305E-9	1.940559E-9	1.940100E-9	1.940778E-9	1.941660E-9	1.939126E-9	1.934517E-9	1.932944E-9	1.934775E-9	1.933982E-9	1.936121E-9	1.936589E-9	1.935866E-9	1.935763E-9	1.932531E-9	1.934396E-9	1.936028E-9	1.938143E-9	1.939827E-9	1.940413E-9	1.941702E-9	1.937757E-9	1.938742E-9	1.934593E-9	1.937114E-9	1.934575E-9	1.933973E-9	1.936163E-9	1.937358E-9	1.938993E-9	1.940752E-9	1.941625E-9	1.941052E-9	1.941457E-9	1.941337E-9	1.942109E-9	1.943113E-9	1.943511E-9	1.938476E-9	1.940604E-9	1.941876E-9	1.942753E-9	1.943033E-9	1.943479E-9	1.944659E-9	1.942807E-9	1.946750E-9	1.942484E-9	1.944650E-9	1.944324E-9	1.946371E-9	1.947497E-9	1.948291E-9	1.948414E-9	1.949545E-9	1.948108E-9	1.945332E-9	1.944790E-9	1.945855E-9	1.946158E-9	1.947280E-9	1.943478E-9	1.939950E-9	1.940772E-9	1.938367E-9	1.941620E-9	1.943411E-9	1.945860E-9	1.947156E-9	1.945240E-9	1.947311E-9	1.941677E-9	1.945148E-9	1.945461E-9	1.948706E-9	1.948466E-9	1.946609E-9	1.946734E-9	1.945513E-9	1.947239E-9	1.947372E-9	1.948365E-9	1.948518E-9	1.947411E-9	1.949052E-9	1.949199E-9	1.948898E-9	1.948564E-9	1.946160E-9	1.949191E-9	1.949525E-9	1.949770E-9	1.948502E-9	1.941587E-9	1.943125E-9	1.944289E-9	1.948216E-9	1.947824E-9	1.948896E-9	1.947622E-9	1.948272E-9	1.947388E-9	1.945809E-9	1.948245E-9	1.949236E-9	1.943693E-9	1.936598E-9	1.935949E-9	1.938677E-9	1.940867E-9	1.942657E-9	1.944103E-9	1.937979E-9	1.936757E-9	1.935989E-9	1.938792E-9	1.940826E-9	1.942139E-9	1.941847E-9	1.943115E-9	1.944235E-9	1.938208E-9	1.940835E-9	1.940200E-9	1.942451E-9	1.941619E-9	1.940011E-9	1.940670E-9	1.941605E-9	1.943087E-9	1.943778E-9	1.945424E-9	1.944461E-9	1.943194E-9	1.936485E-9	1.936713E-9	1.937222E-9	1.936701E-9	1.931922E-9	1.932553E-9	1.930242E-9	1.931154E-9	1.930823E-9	1.930777E-9	1.930375E-9	1.930144E-9	1.932455E-9	1.929302E-9	1.931379E-9	1.930392E-9	1.932844E-9	1.932265E-9	1.930122E-9	1.930989E-9	1.930887E-9	1.929119E-9	1.920940E-9	1.919847E-9	1.921227E-9	1.921727E-9	1.922305E-9	1.922381E-9	1.920346E-9	1.920744E-9	1.919392E-9	1.920918E-9	1.921430E-9	1.920790E-9	1.921133E-9	1.921662E-9	1.923182E-9	1.919608E-9	1.921553E-9	1.919386E-9	1.921969E-9	1.920056E-9	1.918293E-9	1.918701E-9	1.917693E-9	1.916748E-9	1.917554E-9	1.920105E-9	1.918579E-9	1.914601E-9	1.914811E-9	1.915232E-9	1.915886E-9	1.917550E-9	1.913772E-9	1.914091E-9	1.907655E-9	1.908918E-9	1.909037E-9	1.907933E-9	1.909375E-9	1.910185E-9	1.912114E-9	1.908417E-9	1.911231E-9	1.910446E-9	1.912083E-9	1.911307E-9	1.910357E-9	1.910656E-9	1.910508E-9	1.911087E-9	1.907521E-9	1.906625E-9	1.907138E-9	1.905282E-9	1.905487E-9	1.903870E-9	1.903767E-9	1.905019E-9	1.903685E-9	1.904986E-9	1.904406E-9	1.905015E-9	1.905432E-9	1.904181E-9	1.904368E-9	1.900113E-9	1.900515E-9	1.895909E-9	1.898584E-9	1.896459E-9	1.894823E-9	1.896376E-9	1.896379E-9	1.897417E-9	1.897342E-9	1.898134E-9	1.896512E-9	1.893338E-9	1.892263E-9	1.893177E-9	1.892975E-9	1.893996E-9	1.890889E-9	1.891652E-9	1.889298E-9
1.938017E-9	1.939330E-9	1.938950E-9	1.940624E-9	1.941316E-9	1.940688E-9	1.940933E-9	1.939755E-9	1.937850E-9	1.932517E-9	1.932019E-9	1.933178E-9	1.934432E-9	1.936031E-9	1.937195E-9	1.935122E-9	1.936179E-9	1.932692E-9	1.934417E-9	1.935860E-9	1.936402E-9	1.938057E-9	1.939012E-9	1.938674E-9	1.933276E-9	1.934838E-9	1.934975E-9	1.935572E-9	1.933545E-9	1.935659E-9	1.936965E-9	1.939724E-9	1.940706E-9	1.938741E-9	1.939578E-9	1.939436E-9	1.939223E-9	1.939544E-9	1.941105E-9	1.941860E-9	1.944553E-9	1.940296E-9	1.941775E-9	1.941621E-9	1.941302E-9	1.941683E-9	1.942749E-9	1.943609E-9	1.943380E-9	1.946083E-9	1.943058E-9	1.945957E-9	1.946686E-9	1.946838E-9	1.945650E-9	1.946993E-9	1.946806E-9	1.947829E-9	1.946973E-9	1.942296E-9	1.942664E-9	1.944395E-9	1.945522E-9	1.946521E-9	1.949179E-9	1.948340E-9	1.948043E-9	1.942516E-9	1.944432E-9	1.945960E-9	1.944547E-9	1.946752E-9	1.946885E-9	1.947488E-9	1.945359E-9	1.947453E-9	1.946477E-9	1.947066E-9	1.945146E-9	1.945996E-9	1.946707E-9	1.948174E-9	1.950191E-9	1.952189E-9	1.954235E-9	1.955204E-9	1.954874E-9	1.953741E-9	1.953912E-9	1.950413E-9	1.950916E-9	1.945883E-9	1.948635E-9	1.948790E-9	1.949048E-9	1.950373E-9	1.951026E-9	1.952364E-9	1.950313E-9	1.953064E-9	1.950606E-9	1.952677E-9	1.950840E-9	1.950552E-9	1.952263E-9	1.953696E-9	1.952611E-9	1.951685E-9	1.951672E-9	1.946407E-9	1.946852E-9	1.948451E-9	1.948755E-9	1.948250E-9	1.950017E-9	1.948887E-9	1.949935E-9	1.944962E-9	1.947483E-9	1.948597E-9	1.947309E-9	1.949325E-9	1.948305E-9	1.947765E-9	1.945162E-9	1.946320E-9	1.945436E-9	1.947582E-9	1.945464E-9	1.946355E-9	1.947615E-9	1.946805E-9	1.947653E-9	1.949546E-9	1.949478E-9	1.948277E-9	1.946783E-9	1.945356E-9	1.945324E-9	1.944486E-9	1.945577E-9	1.941186E-9	1.942753E-9	1.942628E-9	1.942788E-9	1.942858E-9	1.942439E-9	1.940617E-9	1.939244E-9	1.941788E-9	1.941997E-9	1.941280E-9	1.938558E-9	1.939250E-9	1.938111E-9	1.937978E-9	1.937692E-9	1.938122E-9	1.936252E-9	1.932707E-9	1.932838E-9	1.933604E-9	1.934083E-9	1.933365E-9	1.932754E-9	1.929343E-9	1.930528E-9	1.926350E-9	1.925821E-9	1.923312E-9	1.923621E-9	1.925670E-9	1.925727E-9	1.923947E-9	1.919756E-9	1.921736E-9	1.920653E-9	1.921787E-9	1.920102E-9	1.921300E-9	1.920567E-9	1.920215E-9	1.921323E-9	1.922174E-9	1.922942E-9	1.923694E-9	1.922954E-9	1.921286E-9	1.921899E-9	1.921133E-9	1.922385E-9	1.917931E-9	1.918934E-9	1.915551E-9	1.915309E-9	1.916195E-9	1.915032E-9	1.915872E-9	1.915524E-9	1.917629E-9	1.915054E-9	1.916620E-9	1.914146E-9	1.915751E-9	1.915419E-9	1.914485E-9	1.914498E-9	1.914973E-9	1.915469E-9	1.910977E-9	1.909239E-9	1.909298E-9	1.909862E-9	1.909871E-9	1.910347E-9	1.907121E-9	1.907922E-9	1.903840E-9	1.905081E-9	1.904714E-9	1.905618E-9	1.906069E-9	1.905404E-9	1.905910E-9	1.903940E-9	1.903203E-9	1.899984E-9	1.902909E-9	1.900946E-9	1.902444E-9	1.902753E-9	1.902173E-9	1.902981E-9	1.901463E-9	1.900526E-9	1.900655E-9	1.899946E-9	1.901248E-9	1.901936E-9	1.901459E-9	1.903304E-9	1.898401E-9	1.899654E-9	1.896640E-9	1.897708E-9	1.898435E-9	1.897690E-9	1.897227E-9	1.891827E-9	1.893168E-9	1.889130E-9	1.891917E-9	1.892411E-9	1.894602E-9	1.896589E-9	1.895310E-9
1.937001E-9	1.937339E-9	1.939641E-9	1.933266E-9	1.935171E-9	1.932897E-9	1.934609E-9	1.936858E-9	1.938537E-9	1.938940E-9	1.939187E-9	1.938191E-9	1.936747E-9	1.937497E-9	1.936962E-9	1.937728E-9	1.935333E-9	1.934373E-9	1.935627E-9	1.936981E-9	1.938538E-9	1.939338E-9	1.940784E-9	1.939183E-9	1.940480E-9	1.939404E-9	1.940532E-9	1.936542E-9	1.940122E-9	1.937171E-9	1.939160E-9	1.939325E-9	1.940438E-9	1.939862E-9	1.940624E-9	1.939481E-9	1.938999E-9	1.940825E-9	1.942195E-9	1.941322E-9	1.940194E-9	1.942369E-9	1.942287E-9	1.942335E-9	1.943593E-9	1.943097E-9	1.942822E-9	1.939490E-9	1.939902E-9	1.941689E-9	1.942442E-9	1.941843E-9	1.944816E-9	1.940485E-9	1.940079E-9	1.938522E-9	1.938089E-9	1.938749E-9	1.939993E-9	1.941673E-9	1.940935E-9	1.937059E-9	1.935659E-9	1.937173E-9	1.938237E-9	1.940637E-9	1.940935E-9	1.942725E-9	1.943455E-9	1.943516E-9	1.945658E-9	1.947313E-9	1.949305E-9	1.947572E-9	1.946585E-9	1.948004E-9	1.949596E-9	1.947668E-9	1.949647E-9	1.948042E-9	1.949029E-9	1.947110E-9	1.946762E-9	1.946922E-9	1.944296E-9	1.939928E-9	1.939808E-9	1.942144E-9	1.943698E-9	1.944092E-9	1.946257E-9	1.948497E-9	1.949092E-9	1.951071E-9	1.952436E-9	1.951676E-9	1.950780E-9	1.948488E-9	1.949806E-9	1.951290E-9	1.952706E-9	1.952526E-9	1.954470E-9	1.948136E-9	1.947036E-9	1.943253E-9	1.944176E-9	1.946726E-9	1.947094E-9	1.947195E-9	1.946049E-9	1.945927E-9	1.940117E-9	1.942110E-9	1.941973E-9	1.944025E-9	1.944484E-9	1.946258E-9	1.946981E-9	1.947902E-9	1.949412E-9	1.948249E-9	1.950215E-9	1.947714E-9	1.948507E-9	1.948338E-9	1.948820E-9	1.945647E-9	1.947771E-9	1.945824E-9	1.947813E-9	1.945095E-9	1.943518E-9	1.944669E-9	1.944646E-9	1.942363E-9	1.942246E-9	1.942557E-9	1.941778E-9	1.939455E-9	1.939703E-9	1.941968E-9	1.942170E-9	1.942821E-9	1.943788E-9	1.944708E-9	1.943890E-9	1.939038E-9	1.939162E-9	1.940155E-9	1.939849E-9	1.938785E-9	1.939759E-9	1.936725E-9	1.937710E-9	1.934958E-9	1.935283E-9	1.935290E-9	1.935157E-9	1.935052E-9	1.933956E-9	1.932225E-9	1.928498E-9	1.929435E-9	1.930042E-9	1.927434E-9	1.925921E-9	1.926580E-9	1.926816E-9	1.927748E-9	1.928489E-9	1.928423E-9	1.930685E-9	1.927875E-9	1.926293E-9	1.924358E-9	1.925427E-9	1.921501E-9	1.922195E-9	1.918826E-9	1.921363E-9	1.919401E-9	1.918580E-9	1.917592E-9	1.916560E-9	1.917279E-9	1.918389E-9	1.919072E-9	1.915675E-9	1.916654E-9	1.916671E-9	1.918793E-9	1.919999E-9	1.921225E-9	1.921305E-9	1.919538E-9	1.918828E-9	1.913982E-9	1.913683E-9	1.913771E-9	1.914484E-9	1.913391E-9	1.914415E-9	1.913356E-9	1.911737E-9	1.906493E-9	1.907506E-9	1.906430E-9	1.906452E-9	1.909058E-9	1.909291E-9	1.909499E-9	1.908303E-9	1.908086E-9	1.908525E-9	1.909009E-9	1.909016E-9	1.909012E-9	1.908798E-9	1.909237E-9	1.910355E-9	1.907823E-9	1.908003E-9	1.907310E-9	1.907721E-9	1.908602E-9	1.907972E-9	1.904486E-9	1.906873E-9	1.902023E-9	1.904856E-9	1.904641E-9	1.905766E-9	1.902140E-9	1.900305E-9	1.899504E-9	1.900094E-9	1.902332E-9	1.902052E-9	1.903083E-9	1.901722E-9	1.903529E-9	1.902448E-9	1.901736E-9	1.903276E-9	1.902955E-9	1.902454E-9	1.896621E-9	1.898063E-9	1.898905E-9	1.899753E-9	1.896497E-9	1.897879E-9	1.895894E-9	1.896265E-9	1.891786E-9
1.938073E-9	1.935533E-9	1.935908E-9	1.936926E-9	1.937751E-9	1.939289E-9	1.941363E-9	1.942613E-9	1.942854E-9	1.942735E-9	1.943628E-9	1.941456E-9	1.939472E-9	1.936115E-9	1.938812E-9	1.938374E-9	1.940210E-9	1.936327E-9	1.937236E-9	1.936550E-9	1.938020E-9	1.938447E-9	1.939056E-9	1.938092E-9	1.938899E-9	1.939763E-9	1.941599E-9	1.941452E-9	1.942344E-9	1.942695E-9	1.941344E-9	1.941690E-9	1.942118E-9	1.943651E-9	1.937802E-9	1.931429E-9	1.932078E-9	1.933871E-9	1.936498E-9	1.937626E-9	1.939363E-9	1.935259E-9	1.934979E-9	1.933260E-9	1.934476E-9	1.937143E-9	1.939377E-9	1.941524E-9	1.942364E-9	1.941794E-9	1.943177E-9	1.943358E-9	1.944263E-9	1.944420E-9	1.944988E-9	1.946258E-9	1.946780E-9	1.946944E-9	1.947492E-9	1.947295E-9	1.949381E-9	1.946618E-9	1.945160E-9	1.943825E-9	1.945178E-9	1.941493E-9	1.943014E-9	1.941083E-9	1.942562E-9	1.942350E-9	1.943250E-9	1.944250E-9	1.945621E-9	1.946239E-9	1.949509E-9	1.951463E-9	1.951164E-9	1.951662E-9	1.952622E-9	1.951240E-9	1.950766E-9	1.950956E-9	1.950298E-9	1.950332E-9	1.948063E-9	1.942254E-9	1.944786E-9	1.947288E-9	1.948798E-9	1.947825E-9	1.950090E-9	1.945958E-9	1.947617E-9	1.947950E-9	1.948969E-9	1.949430E-9	1.950200E-9	1.951812E-9	1.952290E-9	1.948693E-9	1.948754E-9	1.949005E-9	1.949833E-9	1.949291E-9	1.949587E-9	1.950070E-9	1.949353E-9	1.951745E-9	1.951852E-9	1.952803E-9	1.954737E-9	1.953549E-9	1.954017E-9	1.950798E-9	1.951143E-9	1.948608E-9	1.948912E-9	1.946298E-9	1.947453E-9	1.945774E-9	1.946674E-9	1.947143E-9	1.947849E-9	1.948773E-9	1.951788E-9	1.949910E-9	1.948284E-9	1.946707E-9	1.947714E-9	1.948226E-9	1.948999E-9	1.950200E-9	1.949869E-9	1.949320E-9	1.946241E-9	1.942317E-9	1.944046E-9	1.943757E-9	1.944182E-9	1.942385E-9	1.944156E-9	1.939775E-9	1.941019E-9	1.939529E-9	1.940105E-9	1.940533E-9	1.940267E-9	1.940289E-9	1.939702E-9	1.937983E-9	1.936654E-9	1.935621E-9	1.934743E-9	1.936164E-9	1.936266E-9	1.933685E-9	1.933987E-9	1.933471E-9	1.931332E-9	1.932030E-9	1.933488E-9	1.933973E-9	1.933808E-9	1.927946E-9	1.931122E-9	1.929231E-9	1.930579E-9	1.930138E-9	1.928653E-9	1.925208E-9	1.925822E-9	1.924345E-9	1.920886E-9	1.921340E-9	1.924044E-9	1.919390E-9	1.917347E-9	1.918938E-9	1.920541E-9	1.921341E-9	1.922295E-9	1.922301E-9	1.921433E-9	1.922576E-9	1.920432E-9	1.917244E-9	1.917663E-9	1.916897E-9	1.918502E-9	1.917893E-9	1.919973E-9	1.917306E-9	1.914978E-9	1.911107E-9	1.911002E-9	1.912273E-9	1.913370E-9	1.913433E-9	1.913646E-9	1.913832E-9	1.914409E-9	1.912989E-9	1.912071E-9	1.914301E-9	1.913395E-9	1.912640E-9	1.914630E-9	1.916006E-9	1.914865E-9	1.914199E-9	1.914655E-9	1.913824E-9	1.914525E-9	1.913718E-9	1.913572E-9	1.911431E-9	1.912529E-9	1.909035E-9	1.908275E-9	1.905993E-9	1.906028E-9	1.906122E-9	1.906039E-9	1.905208E-9	1.906368E-9	1.905017E-9	1.903153E-9	1.905278E-9	1.905706E-9	1.906028E-9	1.906214E-9	1.905245E-9	1.902429E-9	1.902879E-9	1.900879E-9	1.895127E-9	1.896782E-9	1.896823E-9	1.898627E-9	1.898223E-9	1.900502E-9	1.897300E-9	1.898024E-9	1.897822E-9	1.897793E-9	1.897183E-9	1.898163E-9	1.899555E-9	1.898490E-9	1.898686E-9	1.899004E-9	1.898246E-9	1.898657E-9	1.897090E-9	1.896015E-9	1.894105E-9
1.944674E-9	1.944072E-9	1.945268E-9	1.942777E-9	1.941372E-9	1.936681E-9	1.937672E-9	1.939011E-9	1.939128E-9	1.939273E-9	1.938083E-9	1.931599E-9	1.933795E-9	1.934593E-9	1.936233E-9	1.937081E-9	1.937470E-9	1.939842E-9	1.940106E-9	1.939441E-9	1.937043E-9	1.938164E-9	1.936667E-9	1.935894E-9	1.939028E-9	1.940368E-9	1.942595E-9	1.940135E-9	1.939996E-9	1.939558E-9	1.937167E-9	1.938137E-9	1.938633E-9	1.938395E-9	1.938957E-9	1.938784E-9	1.939831E-9	1.937120E-9	1.938045E-9	1.936315E-9	1.939330E-9	1.940290E-9	1.940610E-9	1.941301E-9	1.941379E-9	1.941651E-9	1.941365E-9	1.941338E-9	1.943573E-9	1.943125E-9	1.941441E-9	1.941726E-9	1.943954E-9	1.941737E-9	1.942360E-9	1.944162E-9	1.943321E-9	1.943329E-9	1.944330E-9	1.943458E-9	1.943875E-9	1.941697E-9	1.945026E-9	1.944986E-9	1.946480E-9	1.946875E-9	1.946804E-9	1.948872E-9	1.950109E-9	1.950384E-9	1.947547E-9	1.948334E-9	1.943844E-9	1.943601E-9	1.945029E-9	1.946229E-9	1.947186E-9	1.947466E-9	1.949768E-9	1.948576E-9	1.946862E-9	1.947128E-9	1.948030E-9	1.948600E-9	1.949072E-9	1.948272E-9	1.948413E-9	1.943854E-9	1.943558E-9	1.942014E-9	1.944368E-9	1.945945E-9	1.947783E-9	1.949589E-9	1.950642E-9	1.952380E-9	1.952617E-9	1.953218E-9	1.955904E-9	1.955236E-9	1.954741E-9	1.953422E-9	1.955409E-9	1.951515E-9	1.950174E-9	1.949402E-9	1.948739E-9	1.948581E-9	1.948135E-9	1.949382E-9	1.950782E-9	1.947852E-9	1.949828E-9	1.948788E-9	1.949440E-9	1.948990E-9	1.947396E-9	1.951018E-9	1.952684E-9	1.953552E-9	1.954219E-9	1.954973E-9	1.950581E-9	1.948230E-9	1.950319E-9	1.947306E-9	1.947755E-9	1.944872E-9	1.944820E-9	1.945003E-9	1.946157E-9	1.946851E-9	1.947090E-9	1.946072E-9	1.947455E-9	1.948032E-9	1.949409E-9	1.946366E-9	1.947005E-9	1.945538E-9	1.946472E-9	1.944021E-9	1.941966E-9	1.942395E-9	1.941858E-9	1.942730E-9	1.942300E-9	1.941164E-9	1.943097E-9	1.942486E-9	1.941665E-9	1.938996E-9	1.939576E-9	1.939807E-9	1.938231E-9	1.937656E-9	1.936464E-9	1.936098E-9	1.935678E-9	1.936147E-9	1.937039E-9	1.936855E-9	1.938276E-9	1.936266E-9	1.937058E-9	1.935370E-9	1.935748E-9	1.937903E-9	1.936658E-9	1.936777E-9	1.933838E-9	1.934243E-9	1.926925E-9	1.925175E-9	1.926713E-9	1.924513E-9	1.925560E-9	1.924861E-9	1.926022E-9	1.925179E-9	1.919445E-9	1.918631E-9	1.918579E-9	1.919949E-9	1.916974E-9	1.919238E-9	1.920019E-9	1.916213E-9	1.918792E-9	1.915114E-9	1.914392E-9	1.912224E-9	1.912618E-9	1.914411E-9	1.914765E-9	1.916662E-9	1.918196E-9	1.918857E-9	1.921118E-9	1.919146E-9	1.919729E-9	1.919595E-9	1.920819E-9	1.916728E-9	1.918817E-9	1.918683E-9	1.913920E-9	1.915710E-9	1.916240E-9	1.916065E-9	1.916234E-9	1.915599E-9	1.917334E-9	1.916034E-9	1.917389E-9	1.913089E-9	1.913702E-9	1.913276E-9	1.912503E-9	1.912601E-9	1.911196E-9	1.911614E-9	1.910955E-9	1.908476E-9	1.909615E-9	1.910599E-9	1.911779E-9	1.907627E-9	1.908247E-9	1.905343E-9	1.902907E-9	1.904681E-9	1.905790E-9	1.907070E-9	1.906657E-9	1.908096E-9	1.909741E-9	1.904593E-9	1.905543E-9	1.903214E-9	1.904429E-9	1.904606E-9	1.900913E-9	1.901680E-9	1.901226E-9	1.901817E-9	1.901875E-9	1.904110E-9	1.906609E-9	1.906250E-9	1.907280E-9	1.906275E-9	1.907207E-9	1.904114E-9	1.902153E-9	1.900501E-9
1.940520E-9	1.940333E-9	1.942730E-9	1.942635E-9	1.944537E-9	1.944729E-9	1.943574E-9	1.944972E-9	1.944502E-9	1.941623E-9	1.937428E-9	1.933534E-9	1.936226E-9	1.937658E-9	1.939180E-9	1.941110E-9	1.940202E-9	1.940235E-9	1.933823E-9	1.934238E-9	1.935508E-9	1.937545E-9	1.939389E-9	1.939295E-9	1.941400E-9	1.936817E-9	1.937283E-9	1.936626E-9	1.940044E-9	1.940030E-9	1.939557E-9	1.940981E-9	1.941465E-9	1.942388E-9	1.941822E-9	1.942697E-9	1.945967E-9	1.944584E-9	1.945443E-9	1.943986E-9	1.944179E-9	1.944536E-9	1.941763E-9	1.941822E-9	1.940952E-9	1.941684E-9	1.942670E-9	1.943079E-9	1.942716E-9	1.940436E-9	1.943201E-9	1.940357E-9	1.943056E-9	1.941077E-9	1.943104E-9	1.943540E-9	1.943585E-9	1.945918E-9	1.945660E-9	1.946173E-9	1.942997E-9	1.941527E-9	1.944615E-9	1.946621E-9	1.947572E-9	1.948078E-9	1.948153E-9	1.949002E-9	1.945151E-9	1.945624E-9	1.946610E-9	1.947258E-9	1.948987E-9	1.948802E-9	1.949933E-9	1.942593E-9	1.944373E-9	1.944665E-9	1.946551E-9	1.948138E-9	1.949203E-9	1.950243E-9	1.950055E-9	1.949542E-9	1.949975E-9	1.949734E-9	1.951843E-9	1.948053E-9	1.949520E-9	1.950021E-9	1.950693E-9	1.947568E-9	1.946020E-9	1.947092E-9	1.945831E-9	1.947154E-9	1.947342E-9	1.948517E-9	1.948999E-9	1.946167E-9	1.949164E-9	1.948132E-9	1.950528E-9	1.949417E-9	1.952303E-9	1.954315E-9	1.954581E-9	1.955141E-9	1.955397E-9	1.954154E-9	1.952144E-9	1.948262E-9	1.949885E-9	1.951112E-9	1.952623E-9	1.951241E-9	1.949585E-9	1.945097E-9	1.941284E-9	1.941941E-9	1.941149E-9	1.943493E-9	1.941970E-9	1.941207E-9	1.943765E-9	1.938598E-9	1.941001E-9	1.939678E-9	1.942236E-9	1.939832E-9	1.938501E-9	1.940309E-9	1.940913E-9	1.941355E-9	1.941067E-9	1.943772E-9	1.945131E-9	1.941517E-9	1.941791E-9	1.942639E-9	1.943474E-9	1.943739E-9	1.942579E-9	1.943689E-9	1.940610E-9	1.939144E-9	1.938605E-9	1.939106E-9	1.940188E-9	1.935261E-9	1.938819E-9	1.935792E-9	1.938403E-9	1.936002E-9	1.937349E-9	1.938137E-9	1.937433E-9	1.938525E-9	1.938057E-9	1.934637E-9	1.934236E-9	1.931514E-9	1.932985E-9	1.933922E-9	1.934069E-9	1.929396E-9	1.928251E-9	1.928447E-9	1.926077E-9	1.925898E-9	1.925910E-9	1.926661E-9	1.927716E-9	1.926762E-9	1.928155E-9	1.922047E-9	1.922067E-9	1.917995E-9	1.920677E-9	1.920711E-9	1.921298E-9	1.921957E-9	1.922426E-9	1.922656E-9	1.923410E-9	1.923443E-9	1.924544E-9	1.920667E-9	1.920940E-9	1.920008E-9	1.920461E-9	1.919161E-9	1.914759E-9	1.914029E-9	1.913683E-9	1.915739E-9	1.914853E-9	1.915035E-9	1.915492E-9	1.911817E-9	1.916165E-9	1.913467E-9	1.916472E-9	1.915343E-9	1.916626E-9	1.916731E-9	1.916350E-9	1.915467E-9	1.915861E-9	1.915631E-9	1.915146E-9	1.912288E-9	1.914444E-9	1.914939E-9	1.916163E-9	1.916911E-9	1.914537E-9	1.911573E-9	1.907641E-9	1.908360E-9	1.909262E-9	1.908583E-9	1.909109E-9	1.908757E-9	1.909223E-9	1.903826E-9	1.904855E-9	1.905420E-9	1.907151E-9	1.906935E-9	1.906069E-9	1.907454E-9	1.908498E-9	1.908362E-9	1.908000E-9	1.906963E-9	1.908682E-9	1.901514E-9	1.902142E-9	1.901672E-9	1.901433E-9	1.900716E-9	1.898794E-9	1.899379E-9	1.899489E-9	1.901452E-9	1.902022E-9	1.901581E-9	1.902171E-9	1.893353E-9	1.896557E-9	1.896121E-9	1.898997E-9	1.897024E-9	1.899440E-9	1.899820E-9
1.936546E-9	1.938545E-9	1.940240E-9	1.939234E-9	1.938470E-9	1.939679E-9	1.937656E-9	1.940587E-9	1.942430E-9	1.941310E-9	1.939529E-9	1.939756E-9	1.941456E-9	1.932336E-9	1.935849E-9	1.933361E-9	1.935078E-9	1.935357E-9	1.937081E-9	1.938981E-9	1.939685E-9	1.940114E-9	1.939310E-9	1.940235E-9	1.941149E-9	1.940924E-9	1.941573E-9	1.943338E-9	1.942582E-9	1.943032E-9	1.939793E-9	1.941408E-9	1.939783E-9	1.940494E-9	1.941489E-9	1.940767E-9	1.939202E-9	1.936660E-9	1.940611E-9	1.938908E-9	1.941860E-9	1.941725E-9	1.943458E-9	1.943639E-9	1.944714E-9	1.945273E-9	1.945838E-9	1.945808E-9	1.943243E-9	1.941866E-9	1.943481E-9	1.943575E-9	1.944820E-9	1.945058E-9	1.943276E-9	1.943290E-9	1.938059E-9	1.941099E-9	1.941896E-9	1.941173E-9	1.942347E-9	1.943153E-9	1.945880E-9	1.943431E-9	1.945726E-9	1.944763E-9	1.945534E-9	1.944392E-9	1.944235E-9	1.943970E-9	1.944383E-9	1.946324E-9	1.946870E-9	1.947230E-9	1.948474E-9	1.948768E-9	1.948598E-9	1.947753E-9	1.948577E-9	1.949017E-9	1.946294E-9	1.948319E-9	1.947804E-9	1.948003E-9	1.948885E-9	1.950340E-9	1.951123E-9	1.949528E-9	1.951799E-9	1.948053E-9	1.950628E-9	1.946543E-9	1.948873E-9	1.950730E-9	1.951834E-9	1.950312E-9	1.951934E-9	1.952253E-9	1.943520E-9	1.943911E-9	1.946606E-9	1.947498E-9	1.948488E-9	1.948019E-9	1.947309E-9	1.948108E-9	1.944334E-9	1.945484E-9	1.944301E-9	1.945757E-9	1.946827E-9	1.945979E-9	1.947035E-9	1.942956E-9	1.945739E-9	1.943967E-9	1.946440E-9	1.947261E-9	1.945507E-9	1.946274E-9	1.948056E-9	1.948915E-9	1.949267E-9	1.950025E-9	1.950998E-9	1.948932E-9	1.947140E-9	1.947711E-9	1.947710E-9	1.945624E-9	1.944723E-9	1.947576E-9	1.941758E-9	1.941271E-9	1.941599E-9	1.940827E-9	1.938209E-9	1.937578E-9	1.941519E-9	1.937237E-9	1.939632E-9	1.938876E-9	1.940860E-9	1.940828E-9	1.940321E-9	1.939717E-9	1.939888E-9	1.938338E-9	1.936353E-9	1.934878E-9	1.935562E-9	1.934636E-9	1.935476E-9	1.935208E-9	1.927978E-9	1.924717E-9	1.921380E-9	1.925036E-9	1.926439E-9	1.926554E-9	1.927316E-9	1.927860E-9	1.928694E-9	1.918446E-9	1.922218E-9	1.919142E-9	1.920954E-9	1.917261E-9	1.919243E-9	1.922348E-9	1.924084E-9	1.925168E-9	1.925178E-9	1.926991E-9	1.926040E-9	1.925219E-9	1.926168E-9	1.927555E-9	1.926647E-9	1.926159E-9	1.920037E-9	1.921615E-9	1.920077E-9	1.920434E-9	1.920652E-9	1.921407E-9	1.919988E-9	1.908317E-9	1.912875E-9	1.912440E-9	1.915577E-9	1.915256E-9	1.917063E-9	1.918414E-9	1.917599E-9	1.918925E-9	1.919875E-9	1.920889E-9	1.919696E-9	1.916988E-9	1.917550E-9	1.917621E-9	1.916191E-9	1.916366E-9	1.909845E-9	1.910463E-9	1.906434E-9	1.908234E-9	1.909157E-9	1.909913E-9	1.911380E-9	1.912148E-9	1.912519E-9	1.902823E-9	1.905840E-9	1.905991E-9	1.908720E-9	1.908922E-9	1.909175E-9	1.910795E-9	1.911633E-9	1.912396E-9	1.910853E-9	1.908635E-9	1.910167E-9	1.909441E-9	1.908672E-9	1.908512E-9	1.907551E-9	1.908418E-9	1.908677E-9	1.910879E-9	1.909038E-9	1.909186E-9	1.908353E-9	1.907762E-9	1.908754E-9	1.905905E-9	1.908883E-9	1.904992E-9	1.906804E-9	1.905157E-9	1.908093E-9	1.907036E-9	1.906800E-9	1.905955E-9	1.901870E-9	1.901337E-9	1.900104E-9	1.897582E-9	1.899700E-9	1.901096E-9	1.901902E-9	1.903187E-9	1.900157E-9	1.898771E-9
1.940487E-9	1.935042E-9	1.937773E-9	1.938201E-9	1.939994E-9	1.934851E-9	1.935986E-9	1.936489E-9	1.938081E-9	1.939540E-9	1.940555E-9	1.943456E-9	1.942426E-9	1.941632E-9	1.942315E-9	1.943682E-9	1.942194E-9	1.943564E-9	1.939268E-9	1.940194E-9	1.937722E-9	1.938703E-9	1.938961E-9	1.938589E-9	1.938846E-9	1.938685E-9	1.940737E-9	1.941233E-9	1.942249E-9	1.941693E-9	1.944175E-9	1.945247E-9	1.945587E-9	1.944781E-9	1.942500E-9	1.941800E-9	1.940454E-9	1.940973E-9	1.942108E-9	1.942072E-9	1.941583E-9	1.941710E-9	1.940114E-9	1.941855E-9	1.936079E-9	1.937898E-9	1.939940E-9	1.941741E-9	1.942160E-9	1.940186E-9	1.940699E-9	1.935142E-9	1.937434E-9	1.937587E-9	1.936781E-9	1.937840E-9	1.940076E-9	1.942105E-9	1.943864E-9	1.944866E-9	1.945120E-9	1.946779E-9	1.945642E-9	1.945208E-9	1.945023E-9	1.944513E-9	1.944721E-9	1.947628E-9	1.945370E-9	1.946887E-9	1.946011E-9	1.947551E-9	1.948673E-9	1.947952E-9	1.948441E-9	1.946070E-9	1.949024E-9	1.947194E-9	1.948073E-9	1.947828E-9	1.949475E-9	1.950485E-9	1.951445E-9	1.952367E-9	1.953182E-9	1.953619E-9	1.947701E-9	1.945935E-9	1.947865E-9	1.949312E-9	1.948629E-9	1.950112E-9	1.943532E-9	1.944894E-9	1.942331E-9	1.943965E-9	1.944445E-9	1.946080E-9	1.947794E-9	1.946449E-9	1.948810E-9	1.944721E-9	1.946775E-9	1.946084E-9	1.949253E-9	1.949519E-9	1.948969E-9	1.949569E-9	1.950333E-9	1.949826E-9	1.949124E-9	1.950708E-9	1.951721E-9	1.949917E-9	1.949250E-9	1.950796E-9	1.950724E-9	1.951518E-9	1.946343E-9	1.949075E-9	1.943067E-9	1.944126E-9	1.945937E-9	1.945866E-9	1.945024E-9	1.941859E-9	1.943689E-9	1.941570E-9	1.943208E-9	1.943591E-9	1.946603E-9	1.946804E-9	1.947471E-9	1.947996E-9	1.948421E-9	1.948344E-9	1.943641E-9	1.943826E-9	1.943724E-9	1.943336E-9	1.944114E-9	1.943635E-9	1.936177E-9	1.937376E-9	1.934852E-9	1.937607E-9	1.937863E-9	1.936518E-9	1.938504E-9	1.938779E-9	1.938793E-9	1.935465E-9	1.937709E-9	1.937682E-9	1.936404E-9	1.933348E-9	1.933328E-9	1.934157E-9	1.935004E-9	1.934594E-9	1.934717E-9	1.932217E-9	1.934323E-9	1.934170E-9	1.931249E-9	1.930634E-9	1.930430E-9	1.931747E-9	1.926987E-9	1.929318E-9	1.927544E-9	1.927888E-9	1.927887E-9	1.927326E-9	1.926794E-9	1.926982E-9	1.927288E-9	1.925915E-9	1.928179E-9	1.928579E-9	1.927672E-9	1.926011E-9	1.925680E-9	1.925622E-9	1.924538E-9	1.922438E-9	1.917079E-9	1.916967E-9	1.918598E-9	1.919657E-9	1.919020E-9	1.919787E-9	1.916453E-9	1.917284E-9	1.910682E-9	1.913081E-9	1.913723E-9	1.913314E-9	1.915476E-9	1.916301E-9	1.916816E-9	1.911795E-9	1.913421E-9	1.910777E-9	1.913844E-9	1.913452E-9	1.913735E-9	1.915242E-9	1.915883E-9	1.915307E-9	1.916109E-9	1.917397E-9	1.917470E-9	1.917354E-9	1.915522E-9	1.915508E-9	1.914021E-9	1.915080E-9	1.912206E-9	1.913582E-9	1.913194E-9	1.910612E-9	1.912372E-9	1.911794E-9	1.908541E-9	1.904600E-9	1.907734E-9	1.907344E-9	1.909289E-9	1.909123E-9	1.910859E-9	1.912108E-9	1.913149E-9	1.910024E-9	1.908256E-9	1.908970E-9	1.907293E-9	1.907215E-9	1.908500E-9	1.908052E-9	1.907744E-9	1.908006E-9	1.906786E-9	1.908043E-9	1.900669E-9	1.901413E-9	1.902695E-9	1.902349E-9	1.903221E-9	1.902663E-9	1.900783E-9	1.898651E-9	1.900889E-9	1.900506E-9	1.901057E-9	1.900275E-9
1.943615E-9	1.939555E-9	1.939109E-9	1.940986E-9	1.935334E-9	1.938458E-9	1.934183E-9	1.937174E-9	1.938000E-9	1.938453E-9	1.938122E-9	1.937553E-9	1.936510E-9	1.936574E-9	1.937002E-9	1.936468E-9	1.937642E-9	1.938251E-9	1.940000E-9	1.940425E-9	1.941919E-9	1.943379E-9	1.944288E-9	1.943364E-9	1.930565E-9	1.928668E-9	1.931419E-9	1.934535E-9	1.936452E-9	1.939659E-9	1.933938E-9	1.936968E-9	1.937075E-9	1.938905E-9	1.939017E-9	1.939770E-9	1.940721E-9	1.939835E-9	1.937673E-9	1.934103E-9	1.936337E-9	1.936611E-9	1.938943E-9	1.937204E-9	1.939331E-9	1.940745E-9	1.941225E-9	1.942368E-9	1.942327E-9	1.944894E-9	1.945205E-9	1.946674E-9	1.946550E-9	1.947406E-9	1.943773E-9	1.945143E-9	1.939602E-9	1.942219E-9	1.943045E-9	1.944196E-9	1.945683E-9	1.945119E-9	1.941107E-9	1.941260E-9	1.941200E-9	1.939369E-9	1.940060E-9	1.943506E-9	1.946096E-9	1.948015E-9	1.948550E-9	1.947604E-9	1.948086E-9	1.947647E-9	1.946421E-9	1.948254E-9	1.948219E-9	1.948043E-9	1.949074E-9	1.950969E-9	1.949310E-9	1.952010E-9	1.949360E-9	1.950402E-9	1.950606E-9	1.951362E-9	1.952625E-9	1.951759E-9	1.950791E-9	1.948887E-9	1.949915E-9	1.949823E-9	1.951570E-9	1.949118E-9	1.949514E-9	1.950476E-9	1.950756E-9	1.952545E-9	1.951259E-9	1.952269E-9	1.950827E-9	1.950354E-9	1.951131E-9	1.952687E-9	1.952091E-9	1.954313E-9	1.949707E-9	1.951379E-9	1.951898E-9	1.951314E-9	1.951825E-9	1.952083E-9	1.952608E-9	1.951516E-9	1.951773E-9	1.950792E-9	1.951562E-9	1.951762E-9	1.952288E-9	1.949950E-9	1.950137E-9	1.950102E-9	1.950432E-9	1.949682E-9	1.940290E-9	1.939669E-9	1.940323E-9	1.942769E-9	1.942596E-9	1.944331E-9	1.937647E-9	1.938753E-9	1.937916E-9	1.940067E-9	1.941774E-9	1.941080E-9	1.942580E-9	1.944854E-9	1.942793E-9	1.939703E-9	1.940728E-9	1.941628E-9	1.938082E-9	1.937449E-9	1.938717E-9	1.938871E-9	1.940887E-9	1.941121E-9	1.940615E-9	1.943228E-9	1.942591E-9	1.942173E-9	1.941894E-9	1.942412E-9	1.937924E-9	1.939727E-9	1.935413E-9	1.935583E-9	1.934601E-9	1.935642E-9	1.935680E-9	1.934378E-9	1.932315E-9	1.930891E-9	1.932897E-9	1.932663E-9	1.933415E-9	1.932069E-9	1.932870E-9	1.933546E-9	1.933646E-9	1.932879E-9	1.932423E-9	1.931386E-9	1.928377E-9	1.928917E-9	1.927794E-9	1.927421E-9	1.926574E-9	1.926435E-9	1.924002E-9	1.924166E-9	1.919329E-9	1.919931E-9	1.920074E-9	1.918606E-9	1.920468E-9	1.922468E-9	1.917818E-9	1.911884E-9	1.912610E-9	1.913858E-9	1.914551E-9	1.914684E-9	1.916520E-9	1.916211E-9	1.915613E-9	1.917534E-9	1.919545E-9	1.922070E-9	1.916740E-9	1.917017E-9	1.914256E-9	1.915766E-9	1.912610E-9	1.913519E-9	1.909495E-9	1.910562E-9	1.906556E-9	1.908096E-9	1.910606E-9	1.911313E-9	1.910950E-9	1.909810E-9	1.911261E-9	1.913174E-9	1.914174E-9	1.913452E-9	1.913828E-9	1.914870E-9	1.914719E-9	1.915142E-9	1.917304E-9	1.914553E-9	1.911497E-9	1.911409E-9	1.911448E-9	1.911922E-9	1.910203E-9	1.912230E-9	1.908434E-9	1.907549E-9	1.902989E-9	1.903361E-9	1.903978E-9	1.905211E-9	1.907607E-9	1.909275E-9	1.905734E-9	1.902573E-9	1.903744E-9	1.904175E-9	1.906372E-9	1.905546E-9	1.906409E-9	1.907668E-9	1.907338E-9	1.907234E-9	1.909104E-9	1.910910E-9	1.910813E-9	1.908472E-9	1.906921E-9	1.908663E-9	1.906765E-9	1.909083E-9
1.940375E-9	1.941008E-9	1.941173E-9	1.942150E-9	1.941996E-9	1.944163E-9	1.946502E-9	1.946972E-9	1.947725E-9	1.945582E-9	1.946179E-9	1.944797E-9	1.938076E-9	1.940811E-9	1.941732E-9	1.944388E-9	1.943800E-9	1.945078E-9	1.941554E-9	1.942287E-9	1.940268E-9	1.941844E-9	1.942148E-9	1.942802E-9	1.943923E-9	1.942074E-9	1.939789E-9	1.938230E-9	1.938843E-9	1.938786E-9	1.939048E-9	1.939731E-9	1.941039E-9	1.943034E-9	1.944306E-9	1.943046E-9	1.943089E-9	1.944377E-9	1.943225E-9	1.944193E-9	1.945451E-9	1.946530E-9	1.942976E-9	1.943272E-9	1.940964E-9	1.942876E-9	1.942872E-9	1.943653E-9	1.943018E-9	1.942379E-9	1.942144E-9	1.943702E-9	1.943549E-9	1.943456E-9	1.944547E-9	1.946520E-9	1.948954E-9	1.948596E-9	1.950442E-9	1.948676E-9	1.948676E-9	1.948507E-9	1.945663E-9	1.948393E-9	1.948567E-9	1.949024E-9	1.947219E-9	1.949702E-9	1.949059E-9	1.947816E-9	1.944331E-9	1.943358E-9	1.945119E-9	1.945849E-9	1.944230E-9	1.946034E-9	1.944966E-9	1.945970E-9	1.945871E-9	1.946993E-9	1.948219E-9	1.947527E-9	1.949263E-9	1.950143E-9	1.952508E-9	1.951066E-9	1.951875E-9	1.953445E-9	1.952841E-9	1.953925E-9	1.952308E-9	1.955020E-9	1.950804E-9	1.951317E-9	1.947432E-9	1.948256E-9	1.948536E-9	1.947690E-9	1.950167E-9	1.950443E-9	1.951261E-9	1.953297E-9	1.954102E-9	1.954364E-9	1.955305E-9	1.955565E-9	1.956864E-9	1.954551E-9	1.955994E-9	1.954735E-9	1.955768E-9	1.956794E-9	1.951642E-9	1.952620E-9	1.952940E-9	1.954532E-9	1.953935E-9	1.955543E-9	1.952448E-9	1.952387E-9	1.949192E-9	1.949398E-9	1.950517E-9	1.950636E-9	1.950126E-9	1.950546E-9	1.946026E-9	1.944445E-9	1.944860E-9	1.946661E-9	1.946316E-9	1.945108E-9	1.946016E-9	1.946598E-9	1.947446E-9	1.946727E-9	1.946569E-9	1.946223E-9	1.945654E-9	1.946498E-9	1.945548E-9	1.946711E-9	1.944271E-9	1.945687E-9	1.943715E-9	1.942697E-9	1.941029E-9	1.941291E-9	1.941829E-9	1.941298E-9	1.938884E-9	1.938176E-9	1.938751E-9	1.939177E-9	1.938170E-9	1.938557E-9	1.939933E-9	1.939607E-9	1.940812E-9	1.936660E-9	1.937793E-9	1.936265E-9	1.933105E-9	1.932773E-9	1.934296E-9	1.931927E-9	1.928727E-9	1.930414E-9	1.926240E-9	1.927905E-9	1.927182E-9	1.926923E-9	1.926981E-9	1.927122E-9	1.927585E-9	1.927309E-9	1.925635E-9	1.922911E-9	1.922821E-9	1.924093E-9	1.924729E-9	1.925211E-9	1.925882E-9	1.924189E-9	1.924956E-9	1.923743E-9	1.923811E-9	1.925046E-9	1.922842E-9	1.922177E-9	1.918806E-9	1.920608E-9	1.917861E-9	1.919352E-9	1.916927E-9	1.918627E-9	1.918740E-9	1.917724E-9	1.916792E-9	1.916811E-9	1.917363E-9	1.918815E-9	1.916584E-9	1.917153E-9	1.917490E-9	1.916548E-9	1.913916E-9	1.914176E-9	1.916292E-9	1.915407E-9	1.915604E-9	1.915071E-9	1.914798E-9	1.916223E-9	1.916588E-9	1.918285E-9	1.914979E-9	1.913662E-9	1.908172E-9	1.909193E-9	1.906773E-9	1.907534E-9	1.908540E-9	1.904561E-9	1.906026E-9	1.906717E-9	1.904784E-9	1.902237E-9	1.904489E-9	1.906451E-9	1.908407E-9	1.909312E-9	1.908215E-9	1.907182E-9	1.908635E-9	1.910057E-9	1.911146E-9	1.913026E-9	1.910921E-9	1.911753E-9	1.912449E-9	1.914191E-9	1.907952E-9	1.909764E-9	1.909191E-9	1.909244E-9	1.908059E-9	1.907489E-9	1.907795E-9	1.907259E-9	1.907272E-9	1.908302E-9	1.906269E-9	1.906725E-9	1.906078E-9	1.906842E-9
1.938610E-9	1.940790E-9	1.940267E-9	1.942076E-9	1.941501E-9	1.942410E-9	1.938865E-9	1.933611E-9	1.931950E-9	1.934330E-9	1.935981E-9	1.938073E-9	1.938205E-9	1.938337E-9	1.937215E-9	1.938787E-9	1.937630E-9	1.938395E-9	1.938199E-9	1.939203E-9	1.940175E-9	1.942007E-9	1.941932E-9	1.937555E-9	1.940170E-9	1.940401E-9	1.940599E-9	1.939619E-9	1.939497E-9	1.940887E-9	1.941011E-9	1.941177E-9	1.939633E-9	1.940106E-9	1.940659E-9	1.941678E-9	1.940837E-9	1.941697E-9	1.940975E-9	1.942288E-9	1.939920E-9	1.939976E-9	1.939083E-9	1.940672E-9	1.942888E-9	1.944544E-9	1.945744E-9	1.943263E-9	1.944088E-9	1.943750E-9	1.941595E-9	1.943246E-9	1.943450E-9	1.944469E-9	1.944556E-9	1.945247E-9	1.941818E-9	1.941189E-9	1.940716E-9	1.942267E-9	1.943804E-9	1.944809E-9	1.945820E-9	1.945619E-9	1.943852E-9	1.944865E-9	1.944756E-9	1.946872E-9	1.947354E-9	1.945344E-9	1.947319E-9	1.948017E-9	1.948676E-9	1.946703E-9	1.946927E-9	1.947865E-9	1.946290E-9	1.947047E-9	1.947307E-9	1.948349E-9	1.945230E-9	1.945608E-9	1.943679E-9	1.945134E-9	1.946978E-9	1.946946E-9	1.947703E-9	1.947823E-9	1.947491E-9	1.950224E-9	1.950007E-9	1.951339E-9	1.949703E-9	1.949951E-9	1.951484E-9	1.952510E-9	1.952372E-9	1.952305E-9	1.953196E-9	1.950781E-9	1.948812E-9	1.950131E-9	1.951302E-9	1.952819E-9	1.951808E-9	1.952598E-9	1.951756E-9	1.949928E-9	1.949909E-9	1.950144E-9	1.950111E-9	1.950129E-9	1.950639E-9	1.950698E-9	1.947668E-9	1.948905E-9	1.944745E-9	1.945063E-9	1.946727E-9	1.946856E-9	1.947412E-9	1.948916E-9	1.950395E-9	1.949816E-9	1.950978E-9	1.953737E-9	1.952261E-9	1.952494E-9	1.951625E-9	1.952254E-9	1.947443E-9	1.949856E-9	1.950248E-9	1.945420E-9	1.944436E-9	1.943916E-9	1.944841E-9	1.944289E-9	1.940546E-9	1.942739E-9	1.941826E-9	1.943364E-9	1.943409E-9	1.942956E-9	1.943547E-9	1.943646E-9	1.942961E-9	1.943340E-9	1.942414E-9	1.940277E-9	1.938582E-9	1.939920E-9	1.939958E-9	1.941556E-9	1.939448E-9	1.940356E-9	1.936074E-9	1.935925E-9	1.934015E-9	1.931052E-9	1.932708E-9	1.932506E-9	1.931557E-9	1.931372E-9	1.926388E-9	1.927538E-9	1.925938E-9	1.928187E-9	1.928095E-9	1.928347E-9	1.929424E-9	1.930579E-9	1.930443E-9	1.929640E-9	1.930290E-9	1.930488E-9	1.929249E-9	1.929301E-9	1.926952E-9	1.928929E-9	1.924523E-9	1.924898E-9	1.924320E-9	1.920185E-9	1.919265E-9	1.919860E-9	1.921587E-9	1.923089E-9	1.919715E-9	1.920569E-9	1.919220E-9	1.919471E-9	1.920845E-9	1.922194E-9	1.922450E-9	1.923132E-9	1.924402E-9	1.922816E-9	1.923404E-9	1.920232E-9	1.917330E-9	1.918981E-9	1.919434E-9	1.920596E-9	1.919940E-9	1.920360E-9	1.916593E-9	1.914948E-9	1.914099E-9	1.915144E-9	1.915541E-9	1.916149E-9	1.916810E-9	1.915864E-9	1.913027E-9	1.913974E-9	1.911365E-9	1.909127E-9	1.909662E-9	1.908239E-9	1.909056E-9	1.911029E-9	1.912542E-9	1.913813E-9	1.916960E-9	1.918975E-9	1.917390E-9	1.917696E-9	1.916698E-9	1.917611E-9	1.912462E-9	1.913182E-9	1.911205E-9	1.908834E-9	1.909557E-9	1.911451E-9	1.911367E-9	1.911403E-9	1.910843E-9	1.911560E-9	1.910298E-9	1.910795E-9	1.908990E-9	1.908994E-9	1.911428E-9	1.911278E-9	1.911833E-9	1.910230E-9	1.909355E-9	1.907790E-9	1.905508E-9	1.907781E-9	1.908124E-9	1.908775E-9	1.908889E-9	1.910116E-9
1.940071E-9	1.942583E-9	1.939579E-9	1.941477E-9	1.939700E-9	1.942327E-9	1.941745E-9	1.942188E-9	1.941300E-9	1.940537E-9	1.941429E-9	1.941600E-9	1.940010E-9	1.942383E-9	1.943238E-9	1.943457E-9	1.942454E-9	1.942165E-9	1.941273E-9	1.939156E-9	1.939070E-9	1.940592E-9	1.941708E-9	1.942228E-9	1.941740E-9	1.941077E-9	1.937799E-9	1.941117E-9	1.938937E-9	1.939916E-9	1.939389E-9	1.940511E-9	1.941865E-9	1.942507E-9	1.944402E-9	1.943047E-9	1.943856E-9	1.943913E-9	1.941558E-9	1.943802E-9	1.942587E-9	1.943583E-9	1.943978E-9	1.943017E-9	1.940406E-9	1.937445E-9	1.934872E-9	1.932557E-9	1.933280E-9	1.935993E-9	1.938753E-9	1.940793E-9	1.935919E-9	1.939203E-9	1.937813E-9	1.940758E-9	1.940506E-9	1.941870E-9	1.942334E-9	1.942256E-9	1.944374E-9	1.944862E-9	1.942347E-9	1.945511E-9	1.946078E-9	1.947076E-9	1.944893E-9	1.945765E-9	1.945330E-9	1.944958E-9	1.945608E-9	1.942051E-9	1.942856E-9	1.944183E-9	1.946391E-9	1.948518E-9	1.946920E-9	1.949746E-9	1.947081E-9	1.948027E-9	1.948584E-9	1.950298E-9	1.951161E-9	1.951121E-9	1.950787E-9	1.950704E-9	1.952024E-9	1.950767E-9	1.947647E-9	1.948859E-9	1.948357E-9	1.950061E-9	1.951059E-9	1.951140E-9	1.950132E-9	1.948034E-9	1.948401E-9	1.949417E-9	1.949397E-9	1.950287E-9	1.950928E-9	1.952355E-9	1.950266E-9	1.952374E-9	1.950274E-9	1.951767E-9	1.951012E-9	1.951672E-9	1.950930E-9	1.951187E-9	1.952605E-9	1.952103E-9	1.950679E-9	1.952054E-9	1.952145E-9	1.951774E-9	1.949742E-9	1.950883E-9	1.949719E-9	1.950145E-9	1.950798E-9	1.950449E-9	1.950621E-9	1.948507E-9	1.948426E-9	1.948992E-9	1.944827E-9	1.948919E-9	1.946398E-9	1.948313E-9	1.943634E-9	1.945167E-9	1.946045E-9	1.947802E-9	1.947514E-9	1.948000E-9	1.948320E-9	1.945845E-9	1.943115E-9	1.944453E-9	1.943960E-9	1.943925E-9	1.943609E-9	1.942293E-9	1.939382E-9	1.935439E-9	1.935351E-9	1.936058E-9	1.935286E-9	1.935994E-9	1.935793E-9	1.936955E-9	1.932916E-9	1.934685E-9	1.933556E-9	1.934691E-9	1.935243E-9	1.934308E-9	1.933204E-9	1.933922E-9	1.934176E-9	1.935071E-9	1.935595E-9	1.937012E-9	1.935524E-9	1.933461E-9	1.931358E-9	1.932771E-9	1.933479E-9	1.932392E-9	1.931757E-9	1.930441E-9	1.931324E-9	1.929549E-9	1.928388E-9	1.928685E-9	1.926764E-9	1.929120E-9	1.927158E-9	1.928094E-9	1.925284E-9	1.924304E-9	1.926381E-9	1.926137E-9	1.926869E-9	1.927059E-9	1.926179E-9	1.925691E-9	1.919511E-9	1.920938E-9	1.920162E-9	1.920816E-9	1.920879E-9	1.920989E-9	1.918857E-9	1.917532E-9	1.919431E-9	1.921149E-9	1.919499E-9	1.917010E-9	1.917048E-9	1.917689E-9	1.911063E-9	1.912393E-9	1.910478E-9	1.913475E-9	1.913996E-9	1.910723E-9	1.912885E-9	1.914372E-9	1.915551E-9	1.917792E-9	1.916850E-9	1.915776E-9	1.914263E-9	1.915338E-9	1.915642E-9	1.915196E-9	1.909790E-9	1.910596E-9	1.911517E-9	1.910703E-9	1.907724E-9	1.908769E-9	1.910081E-9	1.911182E-9	1.908656E-9	1.911050E-9	1.908677E-9	1.911446E-9	1.906979E-9	1.906098E-9	1.908269E-9	1.908096E-9	1.909106E-9	1.909843E-9	1.908271E-9	1.907975E-9	1.906656E-9	1.908532E-9	1.906987E-9	1.907175E-9	1.907122E-9	1.907638E-9	1.903140E-9	1.904622E-9	1.906917E-9	1.906354E-9	1.906618E-9	1.906248E-9	1.906297E-9	1.907567E-9	1.902388E-9	1.903434E-9	1.902621E-9	1.905116E-9
1.943214E-9	1.944270E-9	1.944200E-9	1.944428E-9	1.945198E-9	1.944885E-9	1.944324E-9	1.939452E-9	1.940708E-9	1.938465E-9	1.938709E-9	1.940878E-9	1.941009E-9	1.943252E-9	1.942648E-9	1.945443E-9	1.941963E-9	1.944896E-9	1.944223E-9	1.944984E-9	1.945315E-9	1.947319E-9	1.946437E-9	1.943690E-9	1.943262E-9	1.938557E-9	1.936778E-9	1.939115E-9	1.940734E-9	1.942323E-9	1.943382E-9	1.942098E-9	1.941543E-9	1.928591E-9	1.929521E-9	1.932215E-9	1.934856E-9	1.937286E-9	1.936652E-9	1.938610E-9	1.935463E-9	1.938521E-9	1.937806E-9	1.940886E-9	1.941972E-9	1.941918E-9	1.943386E-9	1.944893E-9	1.944363E-9	1.944803E-9	1.945864E-9	1.946586E-9	1.947126E-9	1.946649E-9	1.945194E-9	1.945537E-9	1.944517E-9	1.943544E-9	1.944789E-9	1.943712E-9	1.945136E-9	1.947023E-9	1.947710E-9	1.947553E-9	1.945209E-9	1.948251E-9	1.948112E-9	1.950966E-9	1.949384E-9	1.951463E-9	1.952166E-9	1.952858E-9	1.952416E-9	1.952234E-9	1.951625E-9	1.948715E-9	1.945355E-9	1.948230E-9	1.950129E-9	1.949578E-9	1.948721E-9	1.948172E-9	1.947599E-9	1.943559E-9	1.946686E-9	1.948859E-9	1.948374E-9	1.948382E-9	1.948470E-9	1.950522E-9	1.946879E-9	1.949495E-9	1.947279E-9	1.949226E-9	1.948943E-9	1.950016E-9	1.950013E-9	1.951078E-9	1.952497E-9	1.953187E-9	1.954576E-9	1.957266E-9	1.956962E-9	1.956441E-9	1.956278E-9	1.954402E-9	1.952064E-9	1.949422E-9	1.951304E-9	1.949029E-9	1.946808E-9	1.947487E-9	1.948661E-9	1.951660E-9	1.951430E-9	1.954755E-9	1.950246E-9	1.952332E-9	1.952831E-9	1.953961E-9	1.953502E-9	1.952493E-9	1.952443E-9	1.952143E-9	1.951990E-9	1.951611E-9	1.951417E-9	1.952974E-9	1.951457E-9	1.950462E-9	1.950770E-9	1.948638E-9	1.946185E-9	1.940697E-9	1.942702E-9	1.944244E-9	1.945495E-9	1.947103E-9	1.947513E-9	1.949249E-9	1.941081E-9	1.942135E-9	1.940535E-9	1.942835E-9	1.941409E-9	1.942724E-9	1.943910E-9	1.943363E-9	1.943002E-9	1.941879E-9	1.941351E-9	1.943030E-9	1.942106E-9	1.942755E-9	1.943446E-9	1.943695E-9	1.944002E-9	1.942224E-9	1.943622E-9	1.937842E-9	1.935229E-9	1.932352E-9	1.932145E-9	1.933594E-9	1.932476E-9	1.935204E-9	1.933670E-9	1.936178E-9	1.933950E-9	1.934586E-9	1.932095E-9	1.932584E-9	1.933002E-9	1.929679E-9	1.929884E-9	1.928576E-9	1.925188E-9	1.925374E-9	1.922591E-9	1.924290E-9	1.925266E-9	1.924932E-9	1.925180E-9	1.920958E-9	1.922606E-9	1.923981E-9	1.923918E-9	1.925166E-9	1.922877E-9	1.922769E-9	1.919558E-9	1.921737E-9	1.917781E-9	1.920101E-9	1.920187E-9	1.920915E-9	1.921450E-9	1.920250E-9	1.920325E-9	1.920447E-9	1.922146E-9	1.923363E-9	1.921930E-9	1.922586E-9	1.922420E-9	1.923763E-9	1.925509E-9	1.923174E-9	1.923678E-9	1.920605E-9	1.919855E-9	1.919598E-9	1.918774E-9	1.918153E-9	1.914869E-9	1.916726E-9	1.914707E-9	1.916090E-9	1.913488E-9	1.915355E-9	1.917703E-9	1.918271E-9	1.919275E-9	1.918526E-9	1.918092E-9	1.915027E-9	1.912772E-9	1.915147E-9	1.912785E-9	1.913790E-9	1.910982E-9	1.910113E-9	1.909738E-9	1.907409E-9	1.906654E-9	1.907192E-9	1.908109E-9	1.911166E-9	1.911115E-9	1.914221E-9	1.909862E-9	1.909673E-9	1.909366E-9	1.911865E-9	1.911602E-9	1.910043E-9	1.909181E-9	1.909662E-9	1.910673E-9	1.910823E-9	1.908088E-9	1.909489E-9	1.906934E-9	1.907742E-9	1.908615E-9	1.909701E-9
1.941920E-9	1.940530E-9	1.938517E-9	1.942130E-9	1.940023E-9	1.942531E-9	1.939972E-9	1.941152E-9	1.941889E-9	1.941817E-9	1.941263E-9	1.940769E-9	1.940125E-9	1.936807E-9	1.935557E-9	1.937502E-9	1.937985E-9	1.939400E-9	1.940783E-9	1.937295E-9	1.935563E-9	1.930701E-9	1.931652E-9	1.932392E-9	1.935312E-9	1.938032E-9	1.939175E-9	1.940122E-9	1.933323E-9	1.937071E-9	1.928703E-9	1.933649E-9	1.935621E-9	1.936567E-9	1.938793E-9	1.940430E-9	1.940174E-9	1.940350E-9	1.942449E-9	1.943330E-9	1.944647E-9	1.945926E-9	1.946512E-9	1.944925E-9	1.945527E-9	1.940800E-9	1.942925E-9	1.941865E-9	1.942361E-9	1.943232E-9	1.944587E-9	1.945642E-9	1.944712E-9	1.947797E-9	1.946253E-9	1.946493E-9	1.941969E-9	1.945099E-9	1.947659E-9	1.944073E-9	1.944744E-9	1.946698E-9	1.947443E-9	1.945276E-9	1.945026E-9	1.946250E-9	1.945966E-9	1.946634E-9	1.947571E-9	1.945147E-9	1.946231E-9	1.945399E-9	1.947934E-9	1.947453E-9	1.949241E-9	1.951121E-9	1.951105E-9	1.951802E-9	1.946708E-9	1.948232E-9	1.942397E-9	1.946356E-9	1.947557E-9	1.947871E-9	1.949782E-9	1.950101E-9	1.950917E-9	1.953149E-9	1.956076E-9	1.956972E-9	1.956422E-9	1.954952E-9	1.956065E-9	1.955784E-9	1.955184E-9	1.951918E-9	1.954282E-9	1.950105E-9	1.951930E-9	1.951416E-9	1.950300E-9	1.951211E-9	1.951446E-9	1.953991E-9	1.952485E-9	1.955466E-9	1.953380E-9	1.955533E-9	1.955123E-9	1.950654E-9	1.952621E-9	1.954108E-9	1.953010E-9	1.951106E-9	1.950018E-9	1.952986E-9	1.953010E-9	1.951750E-9	1.949794E-9	1.949664E-9	1.951701E-9	1.946163E-9	1.947585E-9	1.946831E-9	1.947515E-9	1.950188E-9	1.949533E-9	1.950857E-9	1.947609E-9	1.949840E-9	1.946274E-9	1.946578E-9	1.942001E-9	1.943532E-9	1.945983E-9	1.947470E-9	1.948024E-9	1.946857E-9	1.947935E-9	1.949951E-9	1.946144E-9	1.946342E-9	1.946615E-9	1.945107E-9	1.942942E-9	1.939928E-9	1.941702E-9	1.938100E-9	1.939070E-9	1.939626E-9	1.936645E-9	1.936482E-9	1.933276E-9	1.936469E-9	1.935312E-9	1.937444E-9	1.936343E-9	1.938920E-9	1.939058E-9	1.938790E-9	1.938055E-9	1.932309E-9	1.930204E-9	1.928476E-9	1.928515E-9	1.931100E-9	1.931254E-9	1.930511E-9	1.929375E-9	1.925456E-9	1.925642E-9	1.922894E-9	1.925028E-9	1.926397E-9	1.927275E-9	1.928241E-9	1.926456E-9	1.927211E-9	1.922268E-9	1.924681E-9	1.923046E-9	1.923885E-9	1.919208E-9	1.918603E-9	1.920420E-9	1.921378E-9	1.922710E-9	1.917345E-9	1.916132E-9	1.917624E-9	1.918107E-9	1.919179E-9	1.921227E-9	1.921689E-9	1.923034E-9	1.917277E-9	1.918015E-9	1.916611E-9	1.917829E-9	1.917072E-9	1.918710E-9	1.919436E-9	1.915804E-9	1.917534E-9	1.914237E-9	1.916763E-9	1.917378E-9	1.920311E-9	1.920789E-9	1.920302E-9	1.920097E-9	1.920077E-9	1.919066E-9	1.913635E-9	1.911470E-9	1.914029E-9	1.914448E-9	1.914837E-9	1.914801E-9	1.914691E-9	1.916070E-9	1.910680E-9	1.911803E-9	1.913030E-9	1.913013E-9	1.912807E-9	1.912152E-9	1.911954E-9	1.906227E-9	1.908830E-9	1.906337E-9	1.909146E-9	1.908862E-9	1.910497E-9	1.911504E-9	1.912122E-9	1.913173E-9	1.912459E-9	1.913959E-9	1.913642E-9	1.911286E-9	1.911730E-9	1.912598E-9	1.913721E-9	1.914777E-9	1.912346E-9	1.914831E-9	1.910492E-9	1.910696E-9	1.908469E-9	1.908778E-9	1.910405E-9	1.908546E-9	1.911307E-9	1.909537E-9	1.910674E-9
1.946422E-9	1.943151E-9	1.940743E-9	1.941622E-9	1.939108E-9	1.938867E-9	1.941047E-9	1.938031E-9	1.940736E-9	1.938456E-9	1.940101E-9	1.940266E-9	1.942200E-9	1.944882E-9	1.943693E-9	1.943544E-9	1.940705E-9	1.942461E-9	1.940440E-9	1.943492E-9	1.940671E-9	1.941977E-9	1.943379E-9	1.945316E-9	1.943928E-9	1.943977E-9	1.944688E-9	1.943645E-9	1.942795E-9	1.941382E-9	1.942212E-9	1.943045E-9	1.944425E-9	1.937286E-9	1.937374E-9	1.935525E-9	1.935498E-9	1.937307E-9	1.939520E-9	1.940742E-9	1.938425E-9	1.938661E-9	1.935258E-9	1.937855E-9	1.938575E-9	1.941506E-9	1.942122E-9	1.942687E-9	1.944343E-9	1.945015E-9	1.944740E-9	1.942883E-9	1.942662E-9	1.944328E-9	1.945478E-9	1.945518E-9	1.945618E-9	1.939103E-9	1.940180E-9	1.936178E-9	1.937459E-9	1.939367E-9	1.941356E-9	1.942325E-9	1.943274E-9	1.944856E-9	1.943528E-9	1.944619E-9	1.941933E-9	1.944654E-9	1.944933E-9	1.945485E-9	1.946044E-9	1.944875E-9	1.945030E-9	1.946276E-9	1.948546E-9	1.948539E-9	1.948418E-9	1.949388E-9	1.949869E-9	1.951730E-9	1.952570E-9	1.940731E-9	1.942082E-9	1.940365E-9	1.943460E-9	1.945488E-9	1.947255E-9	1.948437E-9	1.946755E-9	1.950177E-9	1.950023E-9	1.951885E-9	1.949203E-9	1.951727E-9	1.953213E-9	1.952745E-9	1.952726E-9	1.952717E-9	1.953335E-9	1.951090E-9	1.951387E-9	1.953079E-9	1.953601E-9	1.952297E-9	1.952587E-9	1.951049E-9	1.951454E-9	1.946852E-9	1.948028E-9	1.949489E-9	1.950047E-9	1.951500E-9	1.948199E-9	1.948577E-9	1.944357E-9	1.946382E-9	1.948306E-9	1.950946E-9	1.950362E-9	1.950799E-9	1.951387E-9	1.951661E-9	1.950347E-9	1.950171E-9	1.949624E-9	1.949704E-9	1.949279E-9	1.948038E-9	1.948242E-9	1.947215E-9	1.948721E-9	1.943986E-9	1.946011E-9	1.944967E-9	1.946126E-9	1.946713E-9	1.942396E-9	1.940675E-9	1.936154E-9	1.939795E-9	1.939295E-9	1.940906E-9	1.939418E-9	1.941673E-9	1.942009E-9	1.943188E-9	1.943633E-9	1.944340E-9	1.943780E-9	1.940440E-9	1.938517E-9	1.938961E-9	1.938336E-9	1.937552E-9	1.937908E-9	1.933401E-9	1.933483E-9	1.928281E-9	1.929556E-9	1.929590E-9	1.931022E-9	1.932815E-9	1.933701E-9	1.933424E-9	1.928743E-9	1.930109E-9	1.928389E-9	1.929577E-9	1.928928E-9	1.929260E-9	1.929924E-9	1.929177E-9	1.929505E-9	1.929860E-9	1.931480E-9	1.929092E-9	1.928542E-9	1.921104E-9	1.922718E-9	1.922617E-9	1.924869E-9	1.924688E-9	1.925878E-9	1.922354E-9	1.921638E-9	1.921739E-9	1.923311E-9	1.923913E-9	1.921477E-9	1.922758E-9	1.920290E-9	1.922255E-9	1.920637E-9	1.922106E-9	1.920395E-9	1.920643E-9	1.920984E-9	1.917893E-9	1.918089E-9	1.917379E-9	1.917447E-9	1.918950E-9	1.917508E-9	1.919193E-9	1.917819E-9	1.913980E-9	1.915587E-9	1.910618E-9	1.912243E-9	1.913676E-9	1.914587E-9	1.915658E-9	1.916716E-9	1.918018E-9	1.915171E-9	1.916985E-9	1.916737E-9	1.917328E-9	1.912912E-9	1.912794E-9	1.912375E-9	1.914199E-9	1.916080E-9	1.915934E-9	1.917480E-9	1.917910E-9	1.916142E-9	1.915439E-9	1.915292E-9	1.914768E-9	1.916831E-9	1.915747E-9	1.918941E-9	1.916023E-9	1.915700E-9	1.915752E-9	1.916374E-9	1.916768E-9	1.916059E-9	1.917847E-9	1.912660E-9	1.913632E-9	1.908460E-9	1.910912E-9	1.912779E-9	1.913114E-9	1.913711E-9	1.913238E-9	1.913594E-9	1.911336E-9	1.911396E-9	1.914026E-9	1.915365E-9	1.916518E-9
1.939199E-9	1.937659E-9	1.938095E-9	1.937731E-9	1.934181E-9	1.935737E-9	1.935831E-9	1.937268E-9	1.937563E-9	1.939144E-9	1.940228E-9	1.939851E-9	1.940337E-9	1.941508E-9	1.943415E-9	1.942017E-9	1.941104E-9	1.940677E-9	1.940945E-9	1.936833E-9	1.938042E-9	1.936526E-9	1.939612E-9	1.937401E-9	1.938875E-9	1.939322E-9	1.935384E-9	1.937961E-9	1.939799E-9	1.940817E-9	1.939745E-9	1.941707E-9	1.938907E-9	1.941701E-9	1.942775E-9	1.943845E-9	1.943857E-9	1.944118E-9	1.943653E-9	1.938147E-9	1.938850E-9	1.937636E-9	1.940264E-9	1.938926E-9	1.941930E-9	1.936091E-9	1.936975E-9	1.930742E-9	1.931953E-9	1.935075E-9	1.936673E-9	1.939428E-9	1.940367E-9	1.940312E-9	1.939403E-9	1.940395E-9	1.940613E-9	1.943431E-9	1.943803E-9	1.945110E-9	1.946848E-9	1.947961E-9	1.948824E-9	1.947655E-9	1.950006E-9	1.949528E-9	1.949624E-9	1.950797E-9	1.950716E-9	1.948903E-9	1.950567E-9	1.941395E-9	1.943691E-9	1.943279E-9	1.941295E-9	1.942950E-9	1.945255E-9	1.943926E-9	1.943738E-9	1.946797E-9	1.945939E-9	1.948031E-9	1.947697E-9	1.951040E-9	1.949109E-9	1.950665E-9	1.949945E-9	1.949799E-9	1.950049E-9	1.947183E-9	1.947620E-9	1.948434E-9	1.949841E-9	1.949747E-9	1.950622E-9	1.943387E-9	1.943380E-9	1.937330E-9	1.941490E-9	1.943402E-9	1.945365E-9	1.947159E-9	1.949773E-9	1.949166E-9	1.948371E-9	1.949771E-9	1.949223E-9	1.950913E-9	1.950028E-9	1.951095E-9	1.952079E-9	1.951030E-9	1.949420E-9	1.948923E-9	1.951705E-9	1.950041E-9	1.951047E-9	1.949527E-9	1.948749E-9	1.948228E-9	1.949942E-9	1.937942E-9	1.940009E-9	1.940930E-9	1.942522E-9	1.942870E-9	1.944622E-9	1.946419E-9	1.945846E-9	1.947688E-9	1.948746E-9	1.949324E-9	1.947748E-9	1.950057E-9	1.948823E-9	1.949352E-9	1.948542E-9	1.946629E-9	1.945932E-9	1.942607E-9	1.943354E-9	1.944515E-9	1.943856E-9	1.943875E-9	1.946259E-9	1.941453E-9	1.940677E-9	1.937155E-9	1.937121E-9	1.930065E-9	1.932667E-9	1.935010E-9	1.934801E-9	1.933781E-9	1.932152E-9	1.933667E-9	1.934134E-9	1.935857E-9	1.934715E-9	1.936924E-9	1.936026E-9	1.934065E-9	1.933369E-9	1.933725E-9	1.935166E-9	1.934088E-9	1.931249E-9	1.930418E-9	1.931313E-9	1.929087E-9	1.930624E-9	1.927571E-9	1.928627E-9	1.928320E-9	1.928526E-9	1.928836E-9	1.927682E-9	1.926670E-9	1.923755E-9	1.924180E-9	1.922483E-9	1.925160E-9	1.925810E-9	1.927918E-9	1.926090E-9	1.925736E-9	1.924940E-9	1.924934E-9	1.924306E-9	1.920614E-9	1.922383E-9	1.922670E-9	1.922666E-9	1.922053E-9	1.923358E-9	1.919189E-9	1.920778E-9	1.916875E-9	1.919377E-9	1.919711E-9	1.920757E-9	1.922475E-9	1.921624E-9	1.918749E-9	1.912462E-9	1.913010E-9	1.911960E-9	1.912812E-9	1.910065E-9	1.911370E-9	1.912107E-9	1.913349E-9	1.914901E-9	1.915834E-9	1.919494E-9	1.919516E-9	1.919410E-9	1.918437E-9	1.916897E-9	1.913835E-9	1.915291E-9	1.910521E-9	1.913207E-9	1.911972E-9	1.911632E-9	1.913324E-9	1.913569E-9	1.914872E-9	1.916655E-9	1.918486E-9	1.917722E-9	1.919216E-9	1.917804E-9	1.919294E-9	1.917051E-9	1.918194E-9	1.915929E-9	1.914273E-9	1.913126E-9	1.912052E-9	1.914542E-9	1.916052E-9	1.916156E-9	1.914090E-9	1.915512E-9	1.912238E-9	1.914194E-9	1.908724E-9	1.908910E-9	1.911372E-9	1.913085E-9	1.913200E-9	1.910351E-9	1.911321E-9	1.910978E-9	1.910621E-9
1.942070E-9	1.941417E-9	1.944192E-9	1.943862E-9	1.944162E-9	1.944872E-9	1.946055E-9	1.945772E-9	1.947758E-9	1.941775E-9	1.942610E-9	1.942597E-9	1.944074E-9	1.944140E-9	1.944634E-9	1.943306E-9	1.942388E-9	1.944343E-9	1.945013E-9	1.946342E-9	1.946858E-9	1.947959E-9	1.946720E-9	1.947730E-9	1.946327E-9	1.946161E-9	1.944671E-9	1.942688E-9	1.943619E-9	1.943905E-9	1.945876E-9	1.944287E-9	1.945340E-9	1.930026E-9	1.931982E-9	1.931770E-9	1.932704E-9	1.935502E-9	1.937192E-9	1.938182E-9	1.939106E-9	1.939855E-9	1.938739E-9	1.941118E-9	1.943546E-9	1.945492E-9	1.943394E-9	1.942763E-9	1.943711E-9	1.945219E-9	1.945065E-9	1.944183E-9	1.946816E-9	1.945890E-9	1.947073E-9	1.947360E-9	1.948187E-9	1.944496E-9	1.945499E-9	1.940398E-9	1.941757E-9	1.941430E-9	1.941948E-9	1.940393E-9	1.943175E-9	1.942929E-9	1.944124E-9	1.946213E-9	1.947301E-9	1.947825E-9	1.948995E-9	1.949639E-9	1.950508E-9	1.951711E-9	1.951773E-9	1.952553E-9	1.951258E-9	1.947407E-9	1.947665E-9	1.948040E-9	1.948840E-9	1.945004E-9	1.947653E-9	1.944049E-9	1.944483E-9	1.941650E-9	1.944712E-9	1.946720E-9	1.948279E-9	1.946986E-9	1.946203E-9	1.945378E-9	1.944977E-9	1.946816E-9	1.948410E-9	1.949038E-9	1.949535E-9	1.950478E-9	1.952240E-9	1.953131E-9	1.952781E-9	1.952275E-9	1.954801E-9	1.955428E-9	1.953468E-9	1.951125E-9	1.952043E-9	1.950618E-9	1.953116E-9	1.950387E-9	1.951783E-9	1.951665E-9	1.951656E-9	1.952747E-9	1.953268E-9	1.953083E-9	1.954415E-9	1.953625E-9	1.951304E-9	1.952046E-9	1.953331E-9	1.954110E-9	1.954247E-9	1.953674E-9	1.954059E-9	1.953968E-9	1.950724E-9	1.942462E-9	1.942892E-9	1.944405E-9	1.945358E-9	1.945175E-9	1.947511E-9	1.941770E-9	1.942216E-9	1.936981E-9	1.939920E-9	1.941006E-9	1.941664E-9	1.942467E-9	1.942377E-9	1.938754E-9	1.937674E-9	1.938314E-9	1.939482E-9	1.940243E-9	1.939670E-9	1.938547E-9	1.939114E-9	1.938538E-9	1.936472E-9	1.936804E-9	1.939656E-9	1.937885E-9	1.938282E-9	1.934466E-9	1.934132E-9	1.931179E-9	1.934328E-9	1.929189E-9	1.929030E-9	1.929443E-9	1.928883E-9	1.929942E-9	1.930841E-9	1.932992E-9	1.934009E-9	1.932313E-9	1.929392E-9	1.930130E-9	1.929877E-9	1.931055E-9	1.931412E-9	1.930450E-9	1.930844E-9	1.930426E-9	1.926918E-9	1.921121E-9	1.920935E-9	1.922096E-9	1.923668E-9	1.922519E-9	1.923687E-9	1.920217E-9	1.921443E-9	1.918986E-9	1.920385E-9	1.921681E-9	1.922919E-9	1.923849E-9	1.923449E-9	1.920286E-9	1.916893E-9	1.918418E-9	1.919062E-9	1.920589E-9	1.920218E-9	1.919812E-9	1.921111E-9	1.920290E-9	1.920534E-9	1.922113E-9	1.925637E-9	1.926070E-9	1.924961E-9	1.923972E-9	1.924235E-9	1.921986E-9	1.923633E-9	1.919066E-9	1.919778E-9	1.918159E-9	1.919585E-9	1.920475E-9	1.920836E-9	1.919467E-9	1.919057E-9	1.918784E-9	1.917816E-9	1.918109E-9	1.917825E-9	1.918491E-9	1.918790E-9	1.920209E-9	1.917959E-9	1.917839E-9	1.917470E-9	1.912295E-9	1.912821E-9	1.914351E-9	1.914866E-9	1.914726E-9	1.916781E-9	1.914831E-9	1.916349E-9	1.913495E-9	1.915375E-9	1.915016E-9	1.915381E-9	1.915916E-9	1.915271E-9	1.911701E-9	1.905620E-9	1.906803E-9	1.908160E-9	1.910148E-9	1.909511E-9	1.910539E-9	1.912672E-9	1.913696E-9	1.913784E-9	1.913275E-9	1.915387E-9	1.912430E-9	1.913026E-9	1.914183E-9
1.942898E-9	1.943558E-9	1.944011E-9	1.941686E-9	1.942853E-9	1.943511E-9	1.945254E-9	1.945482E-9	1.945427E-9	1.944797E-9	1.945909E-9	1.947105E-9	1.945984E-9	1.946868E-9	1.946188E-9	1.943310E-9	1.944106E-9	1.945245E-9	1.946252E-9	1.941840E-9	1.942527E-9	1.939423E-9	1.939966E-9	1.938073E-9	1.940251E-9	1.940989E-9	1.941995E-9	1.941355E-9	1.942033E-9	1.941715E-9	1.942728E-9	1.943513E-9	1.945553E-9	1.946019E-9	1.945850E-9	1.946322E-9	1.943637E-9	1.943751E-9	1.943858E-9	1.945225E-9	1.947412E-9	1.948216E-9	1.946751E-9	1.947682E-9	1.949195E-9	1.947221E-9	1.948883E-9	1.946106E-9	1.945831E-9	1.945634E-9	1.946227E-9	1.944698E-9	1.944661E-9	1.942409E-9	1.943964E-9	1.944033E-9	1.944523E-9	1.946694E-9	1.948694E-9	1.949287E-9	1.950190E-9	1.950957E-9	1.950392E-9	1.952043E-9	1.951592E-9	1.948801E-9	1.950818E-9	1.951500E-9	1.951657E-9	1.950720E-9	1.950481E-9	1.947746E-9	1.947515E-9	1.947527E-9	1.948744E-9	1.950443E-9	1.951465E-9	1.953430E-9	1.952065E-9	1.946603E-9	1.946228E-9	1.946884E-9	1.949369E-9	1.950575E-9	1.950873E-9	1.951650E-9	1.952532E-9	1.952913E-9	1.952463E-9	1.954385E-9	1.956911E-9	1.957030E-9	1.955575E-9	1.954715E-9	1.955908E-9	1.948457E-9	1.951311E-9	1.949358E-9	1.950781E-9	1.951718E-9	1.951395E-9	1.952770E-9	1.952909E-9	1.952502E-9	1.954249E-9	1.951582E-9	1.951817E-9	1.952909E-9	1.954664E-9	1.953084E-9	1.947700E-9	1.948211E-9	1.948456E-9	1.950806E-9	1.947847E-9	1.945539E-9	1.948200E-9	1.950453E-9	1.951863E-9	1.950768E-9	1.952880E-9	1.948592E-9	1.948110E-9	1.943897E-9	1.944337E-9	1.945218E-9	1.946306E-9	1.947943E-9	1.948617E-9	1.944163E-9	1.942265E-9	1.941598E-9	1.942186E-9	1.943851E-9	1.944286E-9	1.945516E-9	1.945375E-9	1.946600E-9	1.946962E-9	1.946372E-9	1.948351E-9	1.947601E-9	1.946171E-9	1.946266E-9	1.947547E-9	1.943866E-9	1.944384E-9	1.941886E-9	1.942067E-9	1.939442E-9	1.939063E-9	1.939497E-9	1.938911E-9	1.937350E-9	1.939288E-9	1.938728E-9	1.937733E-9	1.935680E-9	1.936225E-9	1.936521E-9	1.936330E-9	1.937707E-9	1.935968E-9	1.936606E-9	1.934234E-9	1.930901E-9	1.931093E-9	1.932237E-9	1.933479E-9	1.931853E-9	1.932022E-9	1.927662E-9	1.928401E-9	1.927988E-9	1.929960E-9	1.930095E-9	1.929537E-9	1.929562E-9	1.927604E-9	1.926233E-9	1.925876E-9	1.924964E-9	1.926435E-9	1.924772E-9	1.925526E-9	1.926653E-9	1.924386E-9	1.923436E-9	1.924487E-9	1.925999E-9	1.927575E-9	1.926214E-9	1.921686E-9	1.920840E-9	1.922107E-9	1.917125E-9	1.919220E-9	1.918783E-9	1.919754E-9	1.920057E-9	1.922191E-9	1.922084E-9	1.921741E-9	1.920582E-9	1.921506E-9	1.920176E-9	1.920669E-9	1.919798E-9	1.918571E-9	1.920049E-9	1.922129E-9	1.923263E-9	1.923518E-9	1.923477E-9	1.919119E-9	1.912444E-9	1.913636E-9	1.915874E-9	1.917052E-9	1.915891E-9	1.915917E-9	1.913599E-9	1.913494E-9	1.912879E-9	1.913227E-9	1.914222E-9	1.915441E-9	1.916394E-9	1.914396E-9	1.913433E-9	1.911816E-9	1.911068E-9	1.911270E-9	1.910183E-9	1.909672E-9	1.911767E-9	1.913246E-9	1.914567E-9	1.915862E-9	1.918384E-9	1.919500E-9	1.919285E-9	1.919282E-9	1.918900E-9	1.920883E-9	1.918769E-9	1.919839E-9	1.916413E-9	1.914853E-9	1.914547E-9	1.914685E-9	1.914224E-9	1.914517E-9	1.913898E-9	1.914860E-9	1.913713E-9
1.944805E-9	1.945516E-9	1.944414E-9	1.941630E-9	1.942284E-9	1.943082E-9	1.944724E-9	1.944409E-9	1.944620E-9	1.938943E-9	1.938139E-9	1.937370E-9	1.937564E-9	1.938212E-9	1.939449E-9	1.941720E-9	1.942962E-9	1.934957E-9	1.931740E-9	1.931510E-9	1.935277E-9	1.937643E-9	1.937869E-9	1.938213E-9	1.939338E-9	1.941898E-9	1.943832E-9	1.944482E-9	1.947253E-9	1.946986E-9	1.948792E-9	1.947303E-9	1.948027E-9	1.946316E-9	1.942977E-9	1.939623E-9	1.940575E-9	1.941740E-9	1.943505E-9	1.944799E-9	1.946785E-9	1.945015E-9	1.946670E-9	1.945810E-9	1.946602E-9	1.946801E-9	1.947138E-9	1.947534E-9	1.948636E-9	1.949717E-9	1.947673E-9	1.947971E-9	1.947956E-9	1.945973E-9	1.946696E-9	1.948192E-9	1.949361E-9	1.948542E-9	1.949370E-9	1.949073E-9	1.945935E-9	1.944906E-9	1.944941E-9	1.942757E-9	1.944656E-9	1.946445E-9	1.946853E-9	1.942851E-9	1.943436E-9	1.942381E-9	1.944871E-9	1.945736E-9	1.945039E-9	1.946397E-9	1.946278E-9	1.947183E-9	1.948334E-9	1.949162E-9	1.951210E-9	1.951052E-9	1.948365E-9	1.950628E-9	1.954250E-9	1.952738E-9	1.953042E-9	1.949485E-9	1.946355E-9	1.945508E-9	1.946856E-9	1.949526E-9	1.950152E-9	1.948363E-9	1.950859E-9	1.950580E-9	1.952222E-9	1.948822E-9	1.948918E-9	1.950473E-9	1.951947E-9	1.951795E-9	1.953257E-9	1.953952E-9	1.953010E-9	1.950220E-9	1.950911E-9	1.952500E-9	1.951191E-9	1.950356E-9	1.952642E-9	1.950168E-9	1.949647E-9	1.949608E-9	1.949274E-9	1.948656E-9	1.949715E-9	1.950608E-9	1.949876E-9	1.947414E-9	1.948243E-9	1.947940E-9	1.949892E-9	1.949137E-9	1.948386E-9	1.949186E-9	1.947861E-9	1.948262E-9	1.947457E-9	1.946534E-9	1.948348E-9	1.947474E-9	1.946463E-9	1.945163E-9	1.946005E-9	1.943925E-9	1.944298E-9	1.942354E-9	1.941670E-9	1.943344E-9	1.943387E-9	1.944148E-9	1.944355E-9	1.944309E-9	1.946883E-9	1.941316E-9	1.940340E-9	1.940698E-9	1.941239E-9	1.942093E-9	1.939404E-9	1.937276E-9	1.935796E-9	1.936372E-9	1.935972E-9	1.934865E-9	1.935305E-9	1.936811E-9	1.936092E-9	1.934899E-9	1.936694E-9	1.934765E-9	1.933721E-9	1.934225E-9	1.936032E-9	1.931039E-9	1.932362E-9	1.933575E-9	1.933648E-9	1.931556E-9	1.932474E-9	1.932581E-9	1.933527E-9	1.930400E-9	1.928104E-9	1.927231E-9	1.926559E-9	1.927700E-9	1.928390E-9	1.930554E-9	1.931443E-9	1.931646E-9	1.925363E-9	1.926260E-9	1.926014E-9	1.922022E-9	1.922402E-9	1.920370E-9	1.921001E-9	1.920867E-9	1.920371E-9	1.920697E-9	1.921458E-9	1.921068E-9	1.922697E-9	1.921699E-9	1.923231E-9	1.920118E-9	1.922048E-9	1.923289E-9	1.920119E-9	1.918681E-9	1.919330E-9	1.918012E-9	1.916657E-9	1.916090E-9	1.917872E-9	1.918005E-9	1.918003E-9	1.917509E-9	1.918481E-9	1.913368E-9	1.914799E-9	1.914631E-9	1.914960E-9	1.916378E-9	1.915727E-9	1.913419E-9	1.915369E-9	1.914049E-9	1.915291E-9	1.914877E-9	1.917525E-9	1.917645E-9	1.917045E-9	1.916848E-9	1.915659E-9	1.915781E-9	1.915827E-9	1.915742E-9	1.916827E-9	1.915104E-9	1.913488E-9	1.915574E-9	1.916783E-9	1.912703E-9	1.913267E-9	1.910798E-9	1.911242E-9	1.912440E-9	1.914204E-9	1.915313E-9	1.917146E-9	1.913188E-9	1.912849E-9	1.911248E-9	1.912508E-9	1.914608E-9	1.917292E-9	1.919148E-9	1.919062E-9	1.919435E-9	1.917388E-9	1.918043E-9	1.918370E-9	1.913971E-9	1.914833E-9	1.915969E-9
1.942124E-9	1.941304E-9	1.942895E-9	1.943492E-9	1.944783E-9	1.941344E-9	1.942542E-9	1.942053E-9	1.944186E-9	1.943993E-9	1.943839E-9	1.944939E-9	1.944597E-9	1.945106E-9	1.945972E-9	1.944949E-9	1.945683E-9	1.945178E-9	1.945443E-9	1.945615E-9	1.945053E-9	1.944920E-9	1.944553E-9	1.944140E-9	1.943252E-9	1.943100E-9	1.943795E-9	1.943827E-9	1.944599E-9	1.938870E-9	1.940613E-9	1.941647E-9	1.943649E-9	1.943282E-9	1.944582E-9	1.945115E-9	1.946076E-9	1.947976E-9	1.946394E-9	1.946889E-9	1.945030E-9	1.943988E-9	1.944108E-9	1.945465E-9	1.945697E-9	1.944989E-9	1.942418E-9	1.938334E-9	1.935908E-9	1.936914E-9	1.938056E-9	1.938930E-9	1.941616E-9	1.943276E-9	1.944803E-9	1.942012E-9	1.944049E-9	1.942611E-9	1.944747E-9	1.945086E-9	1.946885E-9	1.948353E-9	1.948610E-9	1.949956E-9	1.951436E-9	1.951940E-9	1.952242E-9	1.951127E-9	1.948988E-9	1.949741E-9	1.949349E-9	1.946366E-9	1.947448E-9	1.948611E-9	1.948325E-9	1.948875E-9	1.949367E-9	1.949144E-9	1.950630E-9	1.947323E-9	1.949797E-9	1.948244E-9	1.950627E-9	1.950165E-9	1.951731E-9	1.951806E-9	1.952709E-9	1.954123E-9	1.954629E-9	1.955188E-9	1.952868E-9	1.947603E-9	1.949919E-9	1.951613E-9	1.952646E-9	1.953024E-9	1.954030E-9	1.954000E-9	1.949615E-9	1.950369E-9	1.951768E-9	1.950625E-9	1.949791E-9	1.950586E-9	1.952616E-9	1.947754E-9	1.949113E-9	1.948882E-9	1.950097E-9	1.949737E-9	1.948789E-9	1.948960E-9	1.948946E-9	1.950455E-9	1.948770E-9	1.947561E-9	1.949686E-9	1.950547E-9	1.949676E-9	1.948250E-9	1.950536E-9	1.950916E-9	1.948494E-9	1.946591E-9	1.944551E-9	1.944963E-9	1.945189E-9	1.945935E-9	1.946362E-9	1.941707E-9	1.944059E-9	1.942865E-9	1.945827E-9	1.943750E-9	1.944108E-9	1.944126E-9	1.944905E-9	1.945992E-9	1.946816E-9	1.947489E-9	1.946198E-9	1.946297E-9	1.945811E-9	1.944906E-9	1.945729E-9	1.943624E-9	1.943616E-9	1.939455E-9	1.937924E-9	1.937740E-9	1.938556E-9	1.937525E-9	1.937737E-9	1.940011E-9	1.941905E-9	1.935376E-9	1.932898E-9	1.931467E-9	1.933356E-9	1.933945E-9	1.934176E-9	1.933489E-9	1.934420E-9	1.934585E-9	1.934682E-9	1.935514E-9	1.936191E-9	1.934563E-9	1.932334E-9	1.931882E-9	1.931146E-9	1.928903E-9	1.929031E-9	1.928965E-9	1.927583E-9	1.927650E-9	1.928248E-9	1.928226E-9	1.929461E-9	1.927883E-9	1.929954E-9	1.928834E-9	1.931305E-9	1.930508E-9	1.929677E-9	1.930077E-9	1.929656E-9	1.930368E-9	1.929929E-9	1.927831E-9	1.926322E-9	1.925077E-9	1.926176E-9	1.925251E-9	1.924557E-9	1.922865E-9	1.923322E-9	1.921122E-9	1.919701E-9	1.920794E-9	1.921720E-9	1.920759E-9	1.921589E-9	1.921041E-9	1.921610E-9	1.918124E-9	1.920157E-9	1.914852E-9	1.917157E-9	1.915591E-9	1.914677E-9	1.916580E-9	1.917046E-9	1.918224E-9	1.918239E-9	1.918017E-9	1.919573E-9	1.920249E-9	1.920405E-9	1.921345E-9	1.922604E-9	1.922089E-9	1.920927E-9	1.920215E-9	1.916143E-9	1.917238E-9	1.915776E-9	1.915867E-9	1.917336E-9	1.916254E-9	1.919125E-9	1.915606E-9	1.914718E-9	1.914390E-9	1.915763E-9	1.916725E-9	1.916594E-9	1.917885E-9	1.918373E-9	1.919270E-9	1.917289E-9	1.914268E-9	1.915740E-9	1.916264E-9	1.917102E-9	1.915871E-9	1.916816E-9	1.913355E-9	1.913142E-9	1.913863E-9	1.915520E-9	1.916218E-9	1.916991E-9	1.916992E-9	1.918029E-9	1.911615E-9
1.946206E-9	1.946393E-9	1.946622E-9	1.945405E-9	1.946244E-9	1.945820E-9	1.945360E-9	1.946576E-9	1.947812E-9	1.948103E-9	1.946960E-9	1.948311E-9	1.947564E-9	1.947535E-9	1.946973E-9	1.947146E-9	1.946941E-9	1.943920E-9	1.947255E-9	1.944071E-9	1.944918E-9	1.939128E-9	1.939999E-9	1.941173E-9	1.942884E-9	1.943153E-9	1.944448E-9	1.945397E-9	1.943355E-9	1.942044E-9	1.943798E-9	1.943536E-9	1.944387E-9	1.944589E-9	1.941919E-9	1.938310E-9	1.936565E-9	1.936843E-9	1.939260E-9	1.940045E-9	1.942119E-9	1.943326E-9	1.944195E-9	1.942137E-9	1.944885E-9	1.941979E-9	1.943246E-9	1.942591E-9	1.943264E-9	1.944108E-9	1.943364E-9	1.945253E-9	1.944876E-9	1.943714E-9	1.945887E-9	1.946201E-9	1.946723E-9	1.947204E-9	1.947868E-9	1.946387E-9	1.943753E-9	1.945303E-9	1.941113E-9	1.941186E-9	1.943167E-9	1.943717E-9	1.944795E-9	1.942059E-9	1.945550E-9	1.943568E-9	1.945987E-9	1.943566E-9	1.946952E-9	1.946934E-9	1.943456E-9	1.943050E-9	1.944141E-9	1.943616E-9	1.941582E-9	1.941908E-9	1.944223E-9	1.945222E-9	1.947064E-9	1.947972E-9	1.948229E-9	1.947508E-9	1.942640E-9	1.942220E-9	1.943500E-9	1.945487E-9	1.946214E-9	1.947109E-9	1.949135E-9	1.947733E-9	1.949346E-9	1.948089E-9	1.949378E-9	1.949794E-9	1.950587E-9	1.952551E-9	1.952799E-9	1.952976E-9	1.951658E-9	1.950391E-9	1.951378E-9	1.948493E-9	1.949055E-9	1.951069E-9	1.952932E-9	1.954013E-9	1.951116E-9	1.951911E-9	1.948177E-9	1.949103E-9	1.948491E-9	1.948731E-9	1.949693E-9	1.948247E-9	1.951524E-9	1.948074E-9	1.950176E-9	1.949956E-9	1.952011E-9	1.949172E-9	1.950652E-9	1.950853E-9	1.950419E-9	1.950678E-9	1.948564E-9	1.947365E-9	1.948129E-9	1.946598E-9	1.946578E-9	1.947221E-9	1.945182E-9	1.941979E-9	1.939270E-9	1.940450E-9	1.941221E-9	1.943498E-9	1.944063E-9	1.936924E-9	1.940436E-9	1.936173E-9	1.938745E-9	1.937413E-9	1.940032E-9	1.940957E-9	1.941215E-9	1.941155E-9	1.941732E-9	1.941808E-9	1.940978E-9	1.943185E-9	1.943230E-9	1.942420E-9	1.940201E-9	1.936535E-9	1.937337E-9	1.937396E-9	1.937714E-9	1.939925E-9	1.935409E-9	1.934950E-9	1.935526E-9	1.934853E-9	1.936467E-9	1.932201E-9	1.935113E-9	1.932706E-9	1.934611E-9	1.933876E-9	1.935079E-9	1.933588E-9	1.931845E-9	1.931481E-9	1.927789E-9	1.928322E-9	1.927050E-9	1.927989E-9	1.928682E-9	1.928165E-9	1.927920E-9	1.928012E-9	1.924550E-9	1.919675E-9	1.917846E-9	1.919196E-9	1.919799E-9	1.920581E-9	1.921890E-9	1.921854E-9	1.923595E-9	1.920307E-9	1.922434E-9	1.920376E-9	1.922048E-9	1.921432E-9	1.920797E-9	1.920893E-9	1.921752E-9	1.923553E-9	1.923451E-9	1.924839E-9	1.920148E-9	1.918846E-9	1.916798E-9	1.918629E-9	1.919138E-9	1.919024E-9	1.917523E-9	1.918475E-9	1.918692E-9	1.919045E-9	1.919518E-9	1.920603E-9	1.921201E-9	1.920360E-9	1.923290E-9	1.922090E-9	1.923984E-9	1.920943E-9	1.921512E-9	1.922629E-9	1.922390E-9	1.922983E-9	1.920702E-9	1.920638E-9	1.916920E-9	1.915823E-9	1.917722E-9	1.918346E-9	1.919796E-9	1.920016E-9	1.917706E-9	1.916136E-9	1.912010E-9	1.914277E-9	1.914515E-9	1.915102E-9	1.915746E-9	1.915913E-9	1.918197E-9	1.915899E-9	1.918399E-9	1.916643E-9	1.918631E-9	1.918428E-9	1.918220E-9	1.920174E-9	1.917944E-9	1.916479E-9	1.917025E-9	1.916955E-9	1.916513E-9	1.916510E-9
1.940132E-9	1.939557E-9	1.940488E-9	1.941733E-9	1.942438E-9	1.938693E-9	1.942538E-9	1.941178E-9	1.943926E-9	1.940768E-9	1.943184E-9	1.944158E-9	1.944816E-9	1.946462E-9	1.947308E-9	1.946856E-9	1.942364E-9	1.943043E-9	1.944997E-9	1.945908E-9	1.946619E-9	1.947191E-9	1.945314E-9	1.945762E-9	1.942551E-9	1.944024E-9	1.945323E-9	1.944882E-9	1.946168E-9	1.945651E-9	1.946393E-9	1.942233E-9	1.944002E-9	1.943275E-9	1.945279E-9	1.945759E-9	1.946462E-9	1.945300E-9	1.943690E-9	1.945911E-9	1.945721E-9	1.945334E-9	1.946814E-9	1.947210E-9	1.946027E-9	1.945516E-9	1.945788E-9	1.946446E-9	1.941477E-9	1.941886E-9	1.940080E-9	1.940197E-9	1.942196E-9	1.943501E-9	1.944759E-9	1.940584E-9	1.944002E-9	1.941892E-9	1.945218E-9	1.946606E-9	1.947567E-9	1.947299E-9	1.947695E-9	1.948500E-9	1.948133E-9	1.947405E-9	1.944751E-9	1.943395E-9	1.945680E-9	1.947255E-9	1.949352E-9	1.948200E-9	1.946395E-9	1.947399E-9	1.946306E-9	1.947471E-9	1.948611E-9	1.949978E-9	1.949960E-9	1.950236E-9	1.950316E-9	1.945924E-9	1.948428E-9	1.946605E-9	1.947787E-9	1.949449E-9	1.950399E-9	1.951092E-9	1.950135E-9	1.951588E-9	1.953529E-9	1.953091E-9	1.954197E-9	1.947277E-9	1.948028E-9	1.949120E-9	1.949555E-9	1.949235E-9	1.948089E-9	1.949608E-9	1.945539E-9	1.947747E-9	1.949542E-9	1.950906E-9	1.952420E-9	1.950730E-9	1.954619E-9	1.950827E-9	1.952961E-9	1.950414E-9	1.952149E-9	1.949924E-9	1.945731E-9	1.947118E-9	1.948143E-9	1.950356E-9	1.947014E-9	1.946363E-9	1.949060E-9	1.949210E-9	1.951871E-9	1.950377E-9	1.949423E-9	1.949723E-9	1.946758E-9	1.948600E-9	1.949721E-9	1.950609E-9	1.951681E-9	1.950949E-9	1.947920E-9	1.942162E-9	1.945009E-9	1.943202E-9	1.946026E-9	1.944562E-9	1.943664E-9	1.943845E-9	1.944039E-9	1.944432E-9	1.944431E-9	1.945389E-9	1.946731E-9	1.945887E-9	1.946288E-9	1.945925E-9	1.946293E-9	1.945530E-9	1.942113E-9	1.941482E-9	1.938120E-9	1.936867E-9	1.937356E-9	1.937397E-9	1.938486E-9	1.938307E-9	1.940887E-9	1.939719E-9	1.941681E-9	1.938217E-9	1.939966E-9	1.939774E-9	1.936736E-9	1.935892E-9	1.935646E-9	1.936265E-9	1.933749E-9	1.932198E-9	1.933349E-9	1.930515E-9	1.930861E-9	1.929321E-9	1.929440E-9	1.929321E-9	1.924986E-9	1.925554E-9	1.926387E-9	1.926998E-9	1.928982E-9	1.928157E-9	1.929384E-9	1.921804E-9	1.924758E-9	1.922785E-9	1.925673E-9	1.925846E-9	1.926046E-9	1.927277E-9	1.925802E-9	1.926735E-9	1.925627E-9	1.926543E-9	1.927044E-9	1.922704E-9	1.922087E-9	1.921141E-9	1.921485E-9	1.920996E-9	1.916230E-9	1.916254E-9	1.914092E-9	1.915889E-9	1.918512E-9	1.919753E-9	1.921540E-9	1.918783E-9	1.922211E-9	1.914796E-9	1.917158E-9	1.916588E-9	1.919609E-9	1.921184E-9	1.920824E-9	1.921731E-9	1.920245E-9	1.919023E-9	1.916803E-9	1.915456E-9	1.916380E-9	1.912366E-9	1.914028E-9	1.914527E-9	1.914354E-9	1.914875E-9	1.906828E-9	1.908330E-9	1.909111E-9	1.910953E-9	1.913190E-9	1.914240E-9	1.914794E-9	1.909486E-9	1.912162E-9	1.912153E-9	1.915448E-9	1.916464E-9	1.917151E-9	1.919033E-9	1.918318E-9	1.919071E-9	1.920401E-9	1.919700E-9	1.919665E-9	1.915814E-9	1.916338E-9	1.917676E-9	1.917687E-9	1.912183E-9	1.909359E-9	1.910062E-9	1.908871E-9	1.911181E-9	1.912564E-9	1.913925E-9	1.916332E-9	1.913907E-9
1.945101E-9	1.946678E-9	1.946320E-9	1.945823E-9	1.942497E-9	1.941393E-9	1.942932E-9	1.944086E-9	1.945058E-9	1.946354E-9	1.941905E-9	1.942943E-9	1.938034E-9	1.940662E-9	1.941358E-9	1.941472E-9	1.943230E-9	1.942064E-9	1.940894E-9	1.934996E-9	1.938050E-9	1.938710E-9	1.941373E-9	1.939371E-9	1.940920E-9	1.942235E-9	1.943129E-9	1.943210E-9	1.944054E-9	1.942647E-9	1.944267E-9	1.943107E-9	1.940746E-9	1.940851E-9	1.941274E-9	1.943479E-9	1.941426E-9	1.943547E-9	1.941965E-9	1.942755E-9	1.944691E-9	1.946414E-9	1.948591E-9	1.947680E-9	1.950712E-9	1.948648E-9	1.951080E-9	1.951493E-9	1.952234E-9	1.950724E-9	1.949484E-9	1.949346E-9	1.948529E-9	1.946699E-9	1.944161E-9	1.939732E-9	1.941866E-9	1.944079E-9	1.945517E-9	1.944904E-9	1.943138E-9	1.946037E-9	1.943125E-9	1.944899E-9	1.943851E-9	1.945291E-9	1.947559E-9	1.947770E-9	1.948894E-9	1.947444E-9	1.948840E-9	1.946966E-9	1.949718E-9	1.948357E-9	1.947658E-9	1.947604E-9	1.947325E-9	1.949522E-9	1.950225E-9	1.951933E-9	1.953268E-9	1.953591E-9	1.953705E-9	1.953999E-9	1.953507E-9	1.955583E-9	1.950482E-9	1.952839E-9	1.952682E-9	1.953760E-9	1.954820E-9	1.955443E-9	1.956161E-9	1.953306E-9	1.955612E-9	1.953531E-9	1.955118E-9	1.954468E-9	1.956579E-9	1.955397E-9	1.952193E-9	1.953451E-9	1.953526E-9	1.954111E-9	1.950980E-9	1.950029E-9	1.951993E-9	1.952317E-9	1.952267E-9	1.953279E-9	1.951149E-9	1.952298E-9	1.947752E-9	1.949969E-9	1.951066E-9	1.951487E-9	1.954664E-9	1.952366E-9	1.953930E-9	1.946571E-9	1.949266E-9	1.947102E-9	1.949474E-9	1.950339E-9	1.951729E-9	1.950897E-9	1.950543E-9	1.951382E-9	1.952008E-9	1.951880E-9	1.952155E-9	1.952237E-9	1.950444E-9	1.950717E-9	1.950239E-9	1.951090E-9	1.946058E-9	1.948265E-9	1.947962E-9	1.947082E-9	1.946789E-9	1.945538E-9	1.945859E-9	1.939909E-9	1.942355E-9	1.940684E-9	1.942799E-9	1.942662E-9	1.944433E-9	1.945157E-9	1.945639E-9	1.945618E-9	1.945336E-9	1.945265E-9	1.943856E-9	1.942952E-9	1.941914E-9	1.939924E-9	1.936924E-9	1.934453E-9	1.932646E-9	1.932480E-9	1.932105E-9	1.932600E-9	1.931035E-9	1.932174E-9	1.933648E-9	1.932901E-9	1.932949E-9	1.928210E-9	1.931233E-9	1.925602E-9	1.928317E-9	1.928658E-9	1.929357E-9	1.929576E-9	1.930741E-9	1.930198E-9	1.929074E-9	1.925410E-9	1.927891E-9	1.926492E-9	1.925979E-9	1.926547E-9	1.926351E-9	1.927161E-9	1.923492E-9	1.925371E-9	1.924700E-9	1.925305E-9	1.924586E-9	1.924030E-9	1.923555E-9	1.921595E-9	1.924407E-9	1.921770E-9	1.924592E-9	1.922839E-9	1.923990E-9	1.925000E-9	1.924759E-9	1.924888E-9	1.924531E-9	1.924792E-9	1.921576E-9	1.921493E-9	1.922240E-9	1.922776E-9	1.922286E-9	1.923477E-9	1.919669E-9	1.919431E-9	1.914326E-9	1.915606E-9	1.916128E-9	1.916215E-9	1.917750E-9	1.917771E-9	1.917848E-9	1.912148E-9	1.914371E-9	1.915441E-9	1.917259E-9	1.917832E-9	1.917599E-9	1.918437E-9	1.918333E-9	1.919960E-9	1.921592E-9	1.923123E-9	1.921827E-9	1.922197E-9	1.921258E-9	1.920459E-9	1.921362E-9	1.921998E-9	1.921249E-9	1.922521E-9	1.917624E-9	1.917803E-9	1.917257E-9	1.916550E-9	1.916949E-9	1.914666E-9	1.918337E-9	1.917577E-9	1.921001E-9	1.918739E-9	1.918605E-9	1.919182E-9	1.919340E-9	1.920493E-9	1.920101E-9	1.919813E-9	1.917434E-9	1.915428E-9
1.937495E-9	1.939185E-9	1.941584E-9	1.942404E-9	1.944000E-9	1.943659E-9	1.945065E-9	1.940313E-9	1.942733E-9	1.940572E-9	1.943646E-9	1.944407E-9	1.944449E-9	1.945120E-9	1.944714E-9	1.944777E-9	1.944547E-9	1.944407E-9	1.944437E-9	1.945968E-9	1.943430E-9	1.944728E-9	1.945199E-9	1.947686E-9	1.944334E-9	1.945854E-9	1.939088E-9	1.937424E-9	1.938155E-9	1.938695E-9	1.940729E-9	1.939974E-9	1.942469E-9	1.941487E-9	1.943529E-9	1.941821E-9	1.944097E-9	1.944727E-9	1.944223E-9	1.944478E-9	1.945736E-9	1.945772E-9	1.939287E-9	1.939914E-9	1.941620E-9	1.943034E-9	1.941952E-9	1.943020E-9	1.940288E-9	1.942550E-9	1.938873E-9	1.938040E-9	1.938528E-9	1.939176E-9	1.942261E-9	1.943363E-9	1.945995E-9	1.944659E-9	1.946902E-9	1.945818E-9	1.946630E-9	1.945371E-9	1.945929E-9	1.946597E-9	1.947263E-9	1.947247E-9	1.948050E-9	1.947773E-9	1.949038E-9	1.949743E-9	1.950140E-9	1.951005E-9	1.952065E-9	1.955258E-9	1.953441E-9	1.955003E-9	1.949735E-9	1.950794E-9	1.950730E-9	1.950003E-9	1.950366E-9	1.947546E-9	1.951630E-9	1.950375E-9	1.953219E-9	1.952740E-9	1.954978E-9	1.956872E-9	1.955770E-9	1.955799E-9	1.955944E-9	1.956071E-9	1.952757E-9	1.952019E-9	1.951192E-9	1.952418E-9	1.952107E-9	1.953765E-9	1.944673E-9	1.945887E-9	1.944645E-9	1.945530E-9	1.948532E-9	1.950460E-9	1.951455E-9	1.952570E-9	1.953169E-9	1.945509E-9	1.948243E-9	1.948221E-9	1.950765E-9	1.951514E-9	1.951347E-9	1.953159E-9	1.953951E-9	1.954703E-9	1.955351E-9	1.956793E-9	1.957387E-9	1.956511E-9	1.954287E-9	1.953601E-9	1.953675E-9	1.955790E-9	1.948042E-9	1.948864E-9	1.945642E-9	1.947664E-9	1.949646E-9	1.949802E-9	1.948922E-9	1.945613E-9	1.949008E-9	1.947869E-9	1.950006E-9	1.948097E-9	1.950195E-9	1.951619E-9	1.951886E-9	1.951530E-9	1.950752E-9	1.949882E-9	1.945051E-9	1.945107E-9	1.946855E-9	1.946897E-9	1.946717E-9	1.947267E-9	1.938882E-9	1.937325E-9	1.934162E-9	1.935157E-9	1.935965E-9	1.937177E-9	1.937837E-9	1.936860E-9	1.935953E-9	1.930148E-9	1.933236E-9	1.933225E-9	1.935295E-9	1.934071E-9	1.933803E-9	1.934431E-9	1.935701E-9	1.935357E-9	1.933942E-9	1.935832E-9	1.937583E-9	1.938094E-9	1.936918E-9	1.935808E-9	1.935503E-9	1.936858E-9	1.930589E-9	1.931011E-9	1.927423E-9	1.926469E-9	1.928087E-9	1.928045E-9	1.928286E-9	1.927447E-9	1.930672E-9	1.924340E-9	1.924497E-9	1.924552E-9	1.925890E-9	1.927089E-9	1.927950E-9	1.929954E-9	1.929270E-9	1.928713E-9	1.926036E-9	1.925525E-9	1.926610E-9	1.926401E-9	1.928170E-9	1.928291E-9	1.924404E-9	1.925809E-9	1.920785E-9	1.919679E-9	1.917677E-9	1.918954E-9	1.920471E-9	1.922510E-9	1.923334E-9	1.919799E-9	1.921522E-9	1.916641E-9	1.918633E-9	1.917531E-9	1.919818E-9	1.921478E-9	1.921970E-9	1.921316E-9	1.921877E-9	1.924311E-9	1.924819E-9	1.924915E-9	1.925023E-9	1.925592E-9	1.923936E-9	1.922529E-9	1.917830E-9	1.919268E-9	1.917356E-9	1.916844E-9	1.918855E-9	1.919014E-9	1.918040E-9	1.915015E-9	1.919031E-9	1.918292E-9	1.920442E-9	1.919181E-9	1.920168E-9	1.921848E-9	1.923797E-9	1.923581E-9	1.924114E-9	1.922505E-9	1.918285E-9	1.916150E-9	1.917723E-9	1.918660E-9	1.917764E-9	1.917764E-9	1.915581E-9	1.916734E-9	1.913930E-9	1.915437E-9	1.916978E-9	1.916037E-9	1.918021E-9	1.917753E-9
1.944216E-9	1.943910E-9	1.943762E-9	1.944968E-9	1.944801E-9	1.946822E-9	1.946998E-9	1.947171E-9	1.946126E-9	1.947096E-9	1.943284E-9	1.944620E-9	1.942546E-9	1.945395E-9	1.944653E-9	1.944419E-9	1.945190E-9	1.944461E-9	1.943685E-9	1.943892E-9	1.945847E-9	1.943634E-9	1.945167E-9	1.943651E-9	1.945089E-9	1.945010E-9	1.945101E-9	1.944927E-9	1.945482E-9	1.945562E-9	1.942596E-9	1.943652E-9	1.944214E-9	1.945589E-9	1.942658E-9	1.942623E-9	1.939723E-9	1.942954E-9	1.939868E-9	1.940943E-9	1.939916E-9	1.940093E-9	1.941832E-9	1.942278E-9	1.942956E-9	1.941174E-9	1.942377E-9	1.942223E-9	1.943163E-9	1.942051E-9	1.942606E-9	1.943118E-9	1.943484E-9	1.941784E-9	1.941235E-9	1.941213E-9	1.940613E-9	1.942682E-9	1.944446E-9	1.945559E-9	1.943196E-9	1.945973E-9	1.943884E-9	1.945037E-9	1.944829E-9	1.945855E-9	1.946665E-9	1.946816E-9	1.947860E-9	1.947184E-9	1.949615E-9	1.948947E-9	1.951697E-9	1.951100E-9	1.953111E-9	1.953619E-9	1.953226E-9	1.952274E-9	1.951048E-9	1.950365E-9	1.945253E-9	1.946603E-9	1.948903E-9	1.951163E-9	1.950093E-9	1.950230E-9	1.945718E-9	1.948170E-9	1.945899E-9	1.947264E-9	1.947329E-9	1.947940E-9	1.948423E-9	1.949965E-9	1.951455E-9	1.947201E-9	1.948086E-9	1.947433E-9	1.950058E-9	1.948925E-9	1.949335E-9	1.951077E-9	1.950763E-9	1.951076E-9	1.952794E-9	1.955924E-9	1.955670E-9	1.956276E-9	1.955182E-9	1.955893E-9	1.953215E-9	1.954381E-9	1.950248E-9	1.952834E-9	1.952761E-9	1.954991E-9	1.956794E-9	1.954743E-9	1.954893E-9	1.953888E-9	1.956447E-9	1.954416E-9	1.956728E-9	1.955810E-9	1.958084E-9	1.957173E-9	1.957224E-9	1.956608E-9	1.955813E-9	1.955632E-9	1.952853E-9	1.953028E-9	1.951667E-9	1.950048E-9	1.949085E-9	1.949152E-9	1.945126E-9	1.946579E-9	1.945706E-9	1.946384E-9	1.945912E-9	1.946602E-9	1.947096E-9	1.947326E-9	1.947907E-9	1.941537E-9	1.942492E-9	1.941055E-9	1.942305E-9	1.941363E-9	1.942140E-9	1.943118E-9	1.942152E-9	1.941371E-9	1.943071E-9	1.945889E-9	1.945658E-9	1.944803E-9	1.944076E-9	1.942859E-9	1.938732E-9	1.938611E-9	1.935987E-9	1.934370E-9	1.930563E-9	1.931591E-9	1.933014E-9	1.932049E-9	1.933464E-9	1.931786E-9	1.934632E-9	1.934094E-9	1.934492E-9	1.931356E-9	1.934095E-9	1.931931E-9	1.930216E-9	1.932367E-9	1.933171E-9	1.930954E-9	1.927131E-9	1.927466E-9	1.928552E-9	1.929391E-9	1.929790E-9	1.930140E-9	1.928270E-9	1.928206E-9	1.923083E-9	1.924988E-9	1.925369E-9	1.926798E-9	1.926729E-9	1.923394E-9	1.923055E-9	1.919525E-9	1.921961E-9	1.920510E-9	1.923312E-9	1.921559E-9	1.921675E-9	1.921781E-9	1.921692E-9	1.922523E-9	1.923079E-9	1.923800E-9	1.923917E-9	1.924292E-9	1.924300E-9	1.924430E-9	1.924205E-9	1.926606E-9	1.919838E-9	1.920803E-9	1.917717E-9	1.920065E-9	1.919921E-9	1.919237E-9	1.919583E-9	1.917801E-9	1.920742E-9	1.921514E-9	1.923719E-9	1.923144E-9	1.925076E-9	1.924046E-9	1.925164E-9	1.924979E-9	1.922945E-9	1.922654E-9	1.916408E-9	1.915009E-9	1.916275E-9	1.918324E-9	1.918214E-9	1.919032E-9	1.916483E-9	1.917618E-9	1.913683E-9	1.916471E-9	1.917563E-9	1.919667E-9	1.920327E-9	1.920554E-9	1.919828E-9	1.915206E-9	1.915892E-9	1.915487E-9	1.918028E-9	1.917452E-9	1.919682E-9	1.919605E-9	1.920767E-9	1.921056E-9	1.921610E-9	1.922430E-9
1.944905E-9	1.945964E-9	1.944234E-9	1.944918E-9	1.945442E-9	1.946105E-9	1.944655E-9	1.943162E-9	1.944966E-9	1.945783E-9	1.947242E-9	1.945895E-9	1.947538E-9	1.946919E-9	1.947712E-9	1.948545E-9	1.947602E-9	1.947011E-9	1.944150E-9	1.945549E-9	1.945115E-9	1.944637E-9	1.943469E-9	1.944484E-9	1.940568E-9	1.942656E-9	1.941133E-9	1.942376E-9	1.941891E-9	1.941580E-9	1.942159E-9	1.943645E-9	1.945385E-9	1.942466E-9	1.943105E-9	1.943668E-9	1.945340E-9	1.943887E-9	1.944422E-9	1.945449E-9	1.945927E-9	1.945696E-9	1.946187E-9	1.948776E-9	1.947730E-9	1.945581E-9	1.946240E-9	1.949676E-9	1.950394E-9	1.953500E-9	1.950502E-9	1.953044E-9	1.952413E-9	1.951410E-9	1.949159E-9	1.949195E-9	1.946068E-9	1.943585E-9	1.946279E-9	1.947583E-9	1.949303E-9	1.947158E-9	1.950081E-9	1.949212E-9	1.949771E-9	1.952142E-9	1.952563E-9	1.953183E-9	1.944455E-9	1.946203E-9	1.947284E-9	1.947938E-9	1.947435E-9	1.949085E-9	1.946075E-9	1.946993E-9	1.944896E-9	1.947095E-9	1.949188E-9	1.950007E-9	1.951699E-9	1.949243E-9	1.948960E-9	1.944900E-9	1.946867E-9	1.947311E-9	1.950336E-9	1.951614E-9	1.953514E-9	1.954661E-9	1.956108E-9	1.956416E-9	1.956144E-9	1.958770E-9	1.958190E-9	1.959006E-9	1.958278E-9	1.957969E-9	1.954497E-9	1.957143E-9	1.952477E-9	1.954981E-9	1.953523E-9	1.954421E-9	1.955013E-9	1.954917E-9	1.953627E-9	1.951308E-9	1.953123E-9	1.952855E-9	1.954274E-9	1.954225E-9	1.956151E-9	1.954173E-9	1.955239E-9	1.956749E-9	1.955703E-9	1.955858E-9	1.950534E-9	1.949718E-9	1.949488E-9	1.950111E-9	1.951049E-9	1.953621E-9	1.945668E-9	1.947323E-9	1.947150E-9	1.947211E-9	1.948163E-9	1.949288E-9	1.951019E-9	1.949759E-9	1.949739E-9	1.948538E-9	1.949464E-9	1.947746E-9	1.948060E-9	1.948265E-9	1.949390E-9	1.949240E-9	1.949867E-9	1.951275E-9	1.950002E-9	1.951070E-9	1.950863E-9	1.949479E-9	1.946359E-9	1.944705E-9	1.942769E-9	1.945903E-9	1.943602E-9	1.945020E-9	1.942232E-9	1.941475E-9	1.941131E-9	1.939579E-9	1.937092E-9	1.935474E-9	1.936770E-9	1.934713E-9	1.935037E-9	1.934036E-9	1.936052E-9	1.936402E-9	1.937904E-9	1.937664E-9	1.936256E-9	1.936609E-9	1.934606E-9	1.934519E-9	1.933877E-9	1.933336E-9	1.932029E-9	1.931973E-9	1.925381E-9	1.925922E-9	1.921769E-9	1.924401E-9	1.926204E-9	1.927968E-9	1.929388E-9	1.928204E-9	1.927612E-9	1.923281E-9	1.924266E-9	1.922815E-9	1.925204E-9	1.925982E-9	1.926522E-9	1.926556E-9	1.927672E-9	1.928384E-9	1.927780E-9	1.928135E-9	1.928265E-9	1.928301E-9	1.926961E-9	1.927551E-9	1.925255E-9	1.926136E-9	1.921522E-9	1.923258E-9	1.921410E-9	1.919478E-9	1.920685E-9	1.921285E-9	1.921654E-9	1.919293E-9	1.921466E-9	1.916175E-9	1.918818E-9	1.919505E-9	1.920741E-9	1.921556E-9	1.922211E-9	1.922538E-9	1.923167E-9	1.922942E-9	1.921572E-9	1.921413E-9	1.921038E-9	1.922266E-9	1.921491E-9	1.921734E-9	1.918730E-9	1.921595E-9	1.919389E-9	1.921029E-9	1.920820E-9	1.920316E-9	1.920720E-9	1.920947E-9	1.920833E-9	1.917668E-9	1.918452E-9	1.914854E-9	1.918293E-9	1.919109E-9	1.918767E-9	1.919499E-9	1.919264E-9	1.919578E-9	1.920617E-9	1.923665E-9	1.923154E-9	1.923798E-9	1.923323E-9	1.923274E-9	1.921416E-9	1.923158E-9	1.922007E-9	1.924083E-9	1.921256E-9	1.920636E-9	1.921673E-9	1.920862E-9
1.945735E-9	1.946728E-9	1.947885E-9	1.948420E-9	1.948702E-9	1.948582E-9	1.943228E-9	1.944253E-9	1.944344E-9	1.946567E-9	1.946901E-9	1.948246E-9	1.942110E-9	1.943219E-9	1.941432E-9	1.942453E-9	1.943646E-9	1.942444E-9	1.942313E-9	1.944789E-9	1.943525E-9	1.940788E-9	1.942505E-9	1.943703E-9	1.944009E-9	1.943504E-9	1.943655E-9	1.944467E-9	1.945409E-9	1.944590E-9	1.943132E-9	1.944214E-9	1.943813E-9	1.944476E-9	1.942118E-9	1.944886E-9	1.943823E-9	1.944700E-9	1.940596E-9	1.942349E-9	1.942269E-9	1.944013E-9	1.945561E-9	1.944478E-9	1.946247E-9	1.945292E-9	1.947063E-9	1.947932E-9	1.948257E-9	1.947888E-9	1.948964E-9	1.948887E-9	1.949616E-9	1.949694E-9	1.950533E-9	1.950515E-9	1.946685E-9	1.947597E-9	1.948030E-9	1.948516E-9	1.947303E-9	1.949302E-9	1.943046E-9	1.944398E-9	1.943352E-9	1.944435E-9	1.946492E-9	1.947893E-9	1.949061E-9	1.948691E-9	1.944191E-9	1.941171E-9	1.943640E-9	1.945346E-9	1.946619E-9	1.947049E-9	1.949058E-9	1.949637E-9	1.950412E-9	1.950589E-9	1.951803E-9	1.954303E-9	1.953708E-9	1.953460E-9	1.950949E-9	1.951892E-9	1.948514E-9	1.950856E-9	1.943566E-9	1.946570E-9	1.947977E-9	1.948453E-9	1.951460E-9	1.952319E-9	1.951753E-9	1.951089E-9	1.952925E-9	1.952277E-9	1.954539E-9	1.955381E-9	1.956832E-9	1.957560E-9	1.956759E-9	1.955802E-9	1.956160E-9	1.957249E-9	1.950831E-9	1.951570E-9	1.951791E-9	1.953340E-9	1.951461E-9	1.952511E-9	1.946968E-9	1.949204E-9	1.948733E-9	1.951779E-9	1.953353E-9	1.953034E-9	1.953849E-9	1.953743E-9	1.952249E-9	1.949206E-9	1.951494E-9	1.953188E-9	1.954893E-9	1.953856E-9	1.953179E-9	1.953207E-9	1.953812E-9	1.953760E-9	1.952921E-9	1.953332E-9	1.947081E-9	1.947877E-9	1.949143E-9	1.950962E-9	1.948133E-9	1.949859E-9	1.942164E-9	1.944968E-9	1.945696E-9	1.947524E-9	1.948077E-9	1.946419E-9	1.945407E-9	1.945951E-9	1.947277E-9	1.947144E-9	1.947575E-9	1.947546E-9	1.948303E-9	1.946032E-9	1.945597E-9	1.945883E-9	1.946294E-9	1.946088E-9	1.941992E-9	1.940560E-9	1.937787E-9	1.938679E-9	1.937309E-9	1.938614E-9	1.932225E-9	1.931713E-9	1.927302E-9	1.929053E-9	1.928730E-9	1.928098E-9	1.930728E-9	1.931717E-9	1.931942E-9	1.929701E-9	1.930260E-9	1.929003E-9	1.930110E-9	1.929360E-9	1.928582E-9	1.928679E-9	1.927868E-9	1.927569E-9	1.928891E-9	1.931566E-9	1.931421E-9	1.931170E-9	1.929288E-9	1.928317E-9	1.927819E-9	1.929215E-9	1.922923E-9	1.923880E-9	1.920962E-9	1.923093E-9	1.924455E-9	1.924134E-9	1.923998E-9	1.921131E-9	1.924003E-9	1.923524E-9	1.924754E-9	1.922127E-9	1.923570E-9	1.924646E-9	1.924084E-9	1.923399E-9	1.923557E-9	1.922021E-9	1.917509E-9	1.919098E-9	1.920486E-9	1.921908E-9	1.920881E-9	1.923140E-9	1.917239E-9	1.918193E-9	1.915765E-9	1.914796E-9	1.916226E-9	1.916962E-9	1.918022E-9	1.919188E-9	1.918985E-9	1.916372E-9	1.917392E-9	1.917041E-9	1.919599E-9	1.921287E-9	1.922629E-9	1.923214E-9	1.923647E-9	1.923272E-9	1.920688E-9	1.922912E-9	1.922793E-9	1.922216E-9	1.918116E-9	1.918921E-9	1.915063E-9	1.916847E-9	1.915439E-9	1.918176E-9	1.916252E-9	1.916044E-9	1.915121E-9	1.914531E-9	1.914791E-9	1.914154E-9	1.917475E-9	1.918594E-9	1.918269E-9	1.915211E-9	1.917860E-9	1.919626E-9	1.920588E-9	1.921544E-9	1.922337E-9	1.921625E-9
1.942751E-9	1.943154E-9	1.940933E-9	1.942345E-9	1.942492E-9	1.942590E-9	1.943668E-9	1.944463E-9	1.941819E-9	1.941664E-9	1.942131E-9	1.941714E-9	1.941804E-9	1.942993E-9	1.942144E-9	1.943305E-9	1.945400E-9	1.945882E-9	1.944304E-9	1.945737E-9	1.946285E-9	1.946644E-9	1.946076E-9	1.947646E-9	1.944074E-9	1.946426E-9	1.943829E-9	1.944244E-9	1.944208E-9	1.944283E-9	1.943546E-9	1.943418E-9	1.939918E-9	1.936173E-9	1.937424E-9	1.938887E-9	1.941647E-9	1.943433E-9	1.946376E-9	1.948021E-9	1.947881E-9	1.948063E-9	1.949307E-9	1.947260E-9	1.945035E-9	1.946125E-9	1.947713E-9	1.947995E-9	1.945674E-9	1.946568E-9	1.939192E-9	1.940676E-9	1.940851E-9	1.944979E-9	1.946957E-9	1.947453E-9	1.948241E-9	1.947817E-9	1.946228E-9	1.946074E-9	1.945513E-9	1.946783E-9	1.948334E-9	1.948621E-9	1.949347E-9	1.950228E-9	1.950716E-9	1.949902E-9	1.949559E-9	1.952092E-9	1.952990E-9	1.952949E-9	1.952126E-9	1.953650E-9	1.951740E-9	1.953911E-9	1.950618E-9	1.949101E-9	1.948799E-9	1.950695E-9	1.952321E-9	1.951035E-9	1.950675E-9	1.951916E-9	1.952999E-9	1.954149E-9	1.954519E-9	1.953351E-9	1.956335E-9	1.957511E-9	1.958476E-9	1.959075E-9	1.960170E-9	1.959554E-9	1.954944E-9	1.955657E-9	1.957066E-9	1.958451E-9	1.957066E-9	1.959080E-9	1.955980E-9	1.956094E-9	1.953409E-9	1.952336E-9	1.953189E-9	1.954671E-9	1.955568E-9	1.956049E-9	1.954256E-9	1.952061E-9	1.951884E-9	1.953455E-9	1.953644E-9	1.953012E-9	1.953614E-9	1.954990E-9	1.956222E-9	1.955000E-9	1.956069E-9	1.957565E-9	1.958223E-9	1.958164E-9	1.957153E-9	1.958604E-9	1.955622E-9	1.957754E-9	1.952285E-9	1.952809E-9	1.950331E-9	1.950808E-9	1.951711E-9	1.951401E-9	1.947286E-9	1.947134E-9	1.949081E-9	1.949333E-9	1.949118E-9	1.947181E-9	1.947045E-9	1.947562E-9	1.948500E-9	1.948354E-9	1.949432E-9	1.947049E-9	1.943910E-9	1.944317E-9	1.944683E-9	1.945954E-9	1.944319E-9	1.945253E-9	1.940333E-9	1.940506E-9	1.939515E-9	1.940122E-9	1.939927E-9	1.940862E-9	1.941270E-9	1.940137E-9	1.937606E-9	1.934211E-9	1.934532E-9	1.935918E-9	1.937642E-9	1.937923E-9	1.937992E-9	1.938382E-9	1.938585E-9	1.937949E-9	1.936798E-9	1.938198E-9	1.939420E-9	1.939202E-9	1.937625E-9	1.939152E-9	1.937454E-9	1.939028E-9	1.932187E-9	1.933776E-9	1.933161E-9	1.930253E-9	1.930644E-9	1.930954E-9	1.930719E-9	1.929986E-9	1.930684E-9	1.931311E-9	1.930182E-9	1.929721E-9	1.930791E-9	1.930425E-9	1.926926E-9	1.926143E-9	1.926300E-9	1.925623E-9	1.923587E-9	1.924435E-9	1.924495E-9	1.924680E-9	1.923129E-9	1.924641E-9	1.918314E-9	1.919758E-9	1.919696E-9	1.921493E-9	1.919298E-9	1.919948E-9	1.920610E-9	1.919628E-9	1.916377E-9	1.914279E-9	1.915426E-9	1.915993E-9	1.917845E-9	1.917335E-9	1.918929E-9	1.919314E-9	1.917997E-9	1.918143E-9	1.920237E-9	1.923557E-9	1.922019E-9	1.917928E-9	1.918832E-9	1.921609E-9	1.919324E-9	1.920577E-9	1.916018E-9	1.918490E-9	1.918812E-9	1.919380E-9	1.920087E-9	1.918379E-9	1.920247E-9	1.920426E-9	1.921043E-9	1.919375E-9	1.920506E-9	1.920907E-9	1.922428E-9	1.922331E-9	1.922543E-9	1.922344E-9	1.923102E-9	1.922887E-9	1.920184E-9	1.918452E-9	1.919996E-9	1.920896E-9	1.919839E-9	1.921668E-9	1.912594E-9	1.915133E-9	1.916002E-9	1.918915E-9	1.919759E-9	1.920438E-9
1.949512E-9	1.949730E-9	1.947647E-9	1.948213E-9	1.950185E-9	1.949960E-9	1.949037E-9	1.949297E-9	1.947826E-9	1.949384E-9	1.949514E-9	1.949992E-9	1.942600E-9	1.943865E-9	1.941432E-9	1.940079E-9	1.937624E-9	1.939783E-9	1.941229E-9	1.941631E-9	1.942001E-9	1.944152E-9	1.941783E-9	1.942462E-9	1.942892E-9	1.944474E-9	1.946018E-9	1.946843E-9	1.945369E-9	1.943752E-9	1.944111E-9	1.943569E-9	1.941123E-9	1.943369E-9	1.945143E-9	1.946263E-9	1.944108E-9	1.945276E-9	1.942423E-9	1.943513E-9	1.941171E-9	1.942301E-9	1.943021E-9	1.944287E-9	1.944829E-9	1.945655E-9	1.941857E-9	1.939327E-9	1.940592E-9	1.940964E-9	1.942440E-9	1.943526E-9	1.944315E-9	1.945685E-9	1.947743E-9	1.947691E-9	1.949014E-9	1.950858E-9	1.951971E-9	1.949811E-9	1.943667E-9	1.946759E-9	1.943850E-9	1.947268E-9	1.947795E-9	1.944767E-9	1.942230E-9	1.944459E-9	1.945633E-9	1.946348E-9	1.945695E-9	1.947300E-9	1.949133E-9	1.951483E-9	1.952982E-9	1.953214E-9	1.954556E-9	1.955502E-9	1.956541E-9	1.954951E-9	1.956173E-9	1.954107E-9	1.951666E-9	1.953553E-9	1.955281E-9	1.956709E-9	1.955224E-9	1.957671E-9	1.952439E-9	1.954161E-9	1.952763E-9	1.953103E-9	1.952053E-9	1.952259E-9	1.954049E-9	1.954620E-9	1.950672E-9	1.950043E-9	1.950052E-9	1.951803E-9	1.952409E-9	1.952006E-9	1.952287E-9	1.952855E-9	1.953917E-9	1.953696E-9	1.954066E-9	1.955826E-9	1.956220E-9	1.954440E-9	1.953457E-9	1.955083E-9	1.953852E-9	1.955126E-9	1.948853E-9	1.948383E-9	1.947615E-9	1.945403E-9	1.945551E-9	1.947438E-9	1.945704E-9	1.946900E-9	1.948899E-9	1.950434E-9	1.952655E-9	1.952546E-9	1.953753E-9	1.954979E-9	1.955865E-9	1.956412E-9	1.956894E-9	1.955867E-9	1.951681E-9	1.952674E-9	1.952483E-9	1.953472E-9	1.952510E-9	1.954040E-9	1.943225E-9	1.944052E-9	1.943367E-9	1.944438E-9	1.943446E-9	1.944674E-9	1.945723E-9	1.947317E-9	1.942318E-9	1.941061E-9	1.938207E-9	1.939254E-9	1.940193E-9	1.940136E-9	1.939153E-9	1.939343E-9	1.939655E-9	1.939321E-9	1.938910E-9	1.940240E-9	1.940422E-9	1.940538E-9	1.939795E-9	1.941695E-9	1.938997E-9	1.939965E-9	1.937388E-9	1.937783E-9	1.937012E-9	1.938131E-9	1.938038E-9	1.936909E-9	1.936055E-9	1.936250E-9	1.936671E-9	1.936778E-9	1.936016E-9	1.935613E-9	1.936331E-9	1.936983E-9	1.936130E-9	1.934300E-9	1.934628E-9	1.931531E-9	1.928381E-9	1.929925E-9	1.931158E-9	1.930584E-9	1.929693E-9	1.929262E-9	1.920553E-9	1.919565E-9	1.916871E-9	1.919180E-9	1.920398E-9	1.921118E-9	1.923086E-9	1.923498E-9	1.921848E-9	1.920874E-9	1.922563E-9	1.923997E-9	1.924488E-9	1.923297E-9	1.922815E-9	1.922439E-9	1.923101E-9	1.922313E-9	1.923602E-9	1.925637E-9	1.925132E-9	1.922547E-9	1.920862E-9	1.922571E-9	1.920809E-9	1.921300E-9	1.916153E-9	1.918859E-9	1.919954E-9	1.918695E-9	1.917168E-9	1.916955E-9	1.915821E-9	1.917059E-9	1.916718E-9	1.918456E-9	1.919298E-9	1.920228E-9	1.922563E-9	1.923148E-9	1.922390E-9	1.919692E-9	1.919224E-9	1.918803E-9	1.915701E-9	1.915518E-9	1.916980E-9	1.917279E-9	1.917942E-9	1.920148E-9	1.917726E-9	1.917926E-9	1.915559E-9	1.917024E-9	1.918340E-9	1.920648E-9	1.922568E-9	1.922424E-9	1.917155E-9	1.914144E-9	1.913926E-9	1.914981E-9	1.916962E-9	1.916470E-9	1.916025E-9	1.917157E-9	1.918451E-9	1.919366E-9
1.945752E-9	1.948447E-9	1.948581E-9	1.945727E-9	1.945496E-9	1.946504E-9	1.946472E-9	1.946844E-9	1.945795E-9	1.948274E-9	1.945725E-9	1.945655E-9	1.946425E-9	1.947964E-9	1.948665E-9	1.948484E-9	1.948870E-9	1.950912E-9	1.951731E-9	1.947285E-9	1.944931E-9	1.945513E-9	1.946440E-9	1.947476E-9	1.947269E-9	1.948824E-9	1.947004E-9	1.947536E-9	1.946898E-9	1.947819E-9	1.948720E-9	1.950189E-9	1.950257E-9	1.950838E-9	1.944625E-9	1.944492E-9	1.943638E-9	1.943680E-9	1.944813E-9	1.944602E-9	1.944690E-9	1.945989E-9	1.945492E-9	1.943363E-9	1.944415E-9	1.946235E-9	1.945728E-9	1.945875E-9	1.946685E-9	1.947236E-9	1.942798E-9	1.943843E-9	1.939913E-9	1.938576E-9	1.938916E-9	1.941693E-9	1.943068E-9	1.945534E-9	1.943482E-9	1.944654E-9	1.944878E-9	1.946164E-9	1.944608E-9	1.945269E-9	1.948051E-9	1.948910E-9	1.949163E-9	1.950530E-9	1.952160E-9	1.951711E-9	1.951317E-9	1.950970E-9	1.952562E-9	1.953582E-9	1.953247E-9	1.955308E-9	1.953429E-9	1.950525E-9	1.943525E-9	1.938801E-9	1.942013E-9	1.945337E-9	1.947041E-9	1.948476E-9	1.948021E-9	1.948397E-9	1.949475E-9	1.951755E-9	1.952554E-9	1.952250E-9	1.953792E-9	1.954425E-9	1.956030E-9	1.957793E-9	1.958431E-9	1.959213E-9	1.957712E-9	1.956691E-9	1.957830E-9	1.958889E-9	1.954119E-9	1.955491E-9	1.953846E-9	1.952593E-9	1.952052E-9	1.952490E-9	1.954097E-9	1.954829E-9	1.953545E-9	1.956097E-9	1.955806E-9	1.957597E-9	1.955872E-9	1.957003E-9	1.957996E-9	1.957408E-9	1.958385E-9	1.958488E-9	1.958874E-9	1.952712E-9	1.951392E-9	1.951481E-9	1.952460E-9	1.953246E-9	1.953133E-9	1.953674E-9	1.948529E-9	1.949413E-9	1.946477E-9	1.948518E-9	1.950855E-9	1.950465E-9	1.951543E-9	1.951924E-9	1.943974E-9	1.943585E-9	1.943237E-9	1.945046E-9	1.945528E-9	1.945864E-9	1.946048E-9	1.946340E-9	1.947560E-9	1.946753E-9	1.945884E-9	1.947475E-9	1.947465E-9	1.946921E-9	1.946240E-9	1.947086E-9	1.945829E-9	1.945075E-9	1.939557E-9	1.940085E-9	1.940233E-9	1.939935E-9	1.940857E-9	1.941456E-9	1.939552E-9	1.940747E-9	1.939021E-9	1.939508E-9	1.939587E-9	1.940724E-9	1.940108E-9	1.940242E-9	1.940806E-9	1.938450E-9	1.938628E-9	1.936589E-9	1.931621E-9	1.931629E-9	1.933304E-9	1.932790E-9	1.932366E-9	1.932882E-9	1.931241E-9	1.928386E-9	1.924453E-9	1.927053E-9	1.929403E-9	1.930248E-9	1.930134E-9	1.927009E-9	1.923995E-9	1.923222E-9	1.924002E-9	1.923964E-9	1.924746E-9	1.925525E-9	1.925210E-9	1.926798E-9	1.927866E-9	1.924441E-9	1.922171E-9	1.919088E-9	1.921213E-9	1.922597E-9	1.923492E-9	1.925227E-9	1.924213E-9	1.922294E-9	1.917378E-9	1.917249E-9	1.915879E-9	1.916939E-9	1.918070E-9	1.920440E-9	1.918999E-9	1.919253E-9	1.921339E-9	1.922641E-9	1.924388E-9	1.924206E-9	1.922578E-9	1.921523E-9	1.921881E-9	1.920824E-9	1.921741E-9	1.921015E-9	1.918377E-9	1.918533E-9	1.919203E-9	1.919285E-9	1.917606E-9	1.919858E-9	1.918400E-9	1.919334E-9	1.918413E-9	1.920415E-9	1.920934E-9	1.916814E-9	1.917570E-9	1.917045E-9	1.917294E-9	1.919683E-9	1.919924E-9	1.922193E-9	1.922527E-9	1.922841E-9	1.922473E-9	1.923416E-9	1.924187E-9	1.923237E-9	1.923390E-9	1.923145E-9	1.923439E-9	1.921514E-9	1.922061E-9	1.924211E-9	1.922961E-9	1.925078E-9	1.922228E-9	1.920540E-9	1.918665E-9	1.919532E-9
1.941473E-9	1.942846E-9	1.944964E-9	1.946906E-9	1.948915E-9	1.949281E-9	1.949323E-9	1.945973E-9	1.942923E-9	1.944673E-9	1.946225E-9	1.947332E-9	1.946700E-9	1.947698E-9	1.944240E-9	1.942246E-9	1.942363E-9	1.942524E-9	1.942542E-9	1.943215E-9	1.944342E-9	1.945499E-9	1.940156E-9	1.939979E-9	1.940374E-9	1.942499E-9	1.943964E-9	1.944648E-9	1.946203E-9	1.945784E-9	1.945831E-9	1.944242E-9	1.945251E-9	1.947854E-9	1.946175E-9	1.945809E-9	1.947770E-9	1.950183E-9	1.947804E-9	1.947331E-9	1.945183E-9	1.945048E-9	1.945742E-9	1.940831E-9	1.942155E-9	1.942141E-9	1.941696E-9	1.944725E-9	1.944994E-9	1.948105E-9	1.935134E-9	1.935882E-9	1.938087E-9	1.939214E-9	1.940979E-9	1.943231E-9	1.945227E-9	1.943212E-9	1.941517E-9	1.942649E-9	1.944172E-9	1.945765E-9	1.944812E-9	1.946540E-9	1.942298E-9	1.941747E-9	1.941793E-9	1.943500E-9	1.943545E-9	1.946538E-9	1.948241E-9	1.950265E-9	1.946371E-9	1.946799E-9	1.946392E-9	1.948364E-9	1.946163E-9	1.945672E-9	1.947212E-9	1.947327E-9	1.949011E-9	1.950126E-9	1.949825E-9	1.951806E-9	1.953594E-9	1.952077E-9	1.953503E-9	1.953718E-9	1.953679E-9	1.954418E-9	1.953923E-9	1.955127E-9	1.955475E-9	1.954262E-9	1.954556E-9	1.954451E-9	1.952264E-9	1.954293E-9	1.954797E-9	1.956169E-9	1.956918E-9	1.956692E-9	1.957423E-9	1.955336E-9	1.957093E-9	1.955713E-9	1.957182E-9	1.955742E-9	1.952930E-9	1.955166E-9	1.956592E-9	1.957165E-9	1.955541E-9	1.955550E-9	1.948124E-9	1.947726E-9	1.948131E-9	1.948291E-9	1.949923E-9	1.951430E-9	1.953141E-9	1.954884E-9	1.948790E-9	1.948815E-9	1.947486E-9	1.949282E-9	1.950609E-9	1.951619E-9	1.950819E-9	1.951142E-9	1.952075E-9	1.951850E-9	1.952669E-9	1.955399E-9	1.956925E-9	1.956057E-9	1.952394E-9	1.951985E-9	1.951975E-9	1.951529E-9	1.948973E-9	1.949993E-9	1.949595E-9	1.949090E-9	1.948457E-9	1.945963E-9	1.943403E-9	1.944502E-9	1.943972E-9	1.945536E-9	1.944413E-9	1.945378E-9	1.944577E-9	1.942633E-9	1.943671E-9	1.942174E-9	1.943158E-9	1.939614E-9	1.936729E-9	1.937119E-9	1.937874E-9	1.939102E-9	1.937179E-9	1.939036E-9	1.936764E-9	1.936656E-9	1.935065E-9	1.934582E-9	1.935942E-9	1.933317E-9	1.931656E-9	1.931458E-9	1.928606E-9	1.927059E-9	1.927988E-9	1.930268E-9	1.930063E-9	1.930700E-9	1.931104E-9	1.930987E-9	1.931358E-9	1.931089E-9	1.932236E-9	1.933396E-9	1.932109E-9	1.931163E-9	1.930198E-9	1.930242E-9	1.928466E-9	1.929130E-9	1.926608E-9	1.926935E-9	1.923833E-9	1.923688E-9	1.923159E-9	1.921812E-9	1.920372E-9	1.922215E-9	1.921674E-9	1.921759E-9	1.920070E-9	1.920536E-9	1.920790E-9	1.917221E-9	1.919322E-9	1.919736E-9	1.921250E-9	1.919226E-9	1.916387E-9	1.917493E-9	1.917395E-9	1.916166E-9	1.915772E-9	1.918286E-9	1.914174E-9	1.914626E-9	1.913826E-9	1.915608E-9	1.916164E-9	1.915729E-9	1.918093E-9	1.917630E-9	1.914526E-9	1.914181E-9	1.913660E-9	1.915343E-9	1.915579E-9	1.913855E-9	1.913609E-9	1.916073E-9	1.918156E-9	1.918334E-9	1.918145E-9	1.919614E-9	1.919544E-9	1.919441E-9	1.920436E-9	1.922298E-9	1.920415E-9	1.920952E-9	1.919314E-9	1.920412E-9	1.919184E-9	1.919401E-9	1.918488E-9	1.917246E-9	1.914732E-9	1.916848E-9	1.917004E-9	1.917901E-9	1.919022E-9	1.920100E-9	1.922226E-9	1.923338E-9	1.925140E-9	1.923125E-9
1.944451E-9	1.945355E-9	1.942817E-9	1.939868E-9	1.938883E-9	1.938266E-9	1.941738E-9	1.944597E-9	1.944102E-9	1.945723E-9	1.938579E-9	1.939116E-9	1.940525E-9	1.942862E-9	1.943751E-9	1.943931E-9	1.945562E-9	1.947293E-9	1.948666E-9	1.949430E-9	1.950059E-9	1.948861E-9	1.945660E-9	1.945571E-9	1.945785E-9	1.947696E-9	1.947010E-9	1.946167E-9	1.943419E-9	1.942315E-9	1.943554E-9	1.944874E-9	1.944295E-9	1.944829E-9	1.943266E-9	1.947220E-9	1.945603E-9	1.947360E-9	1.946629E-9	1.948220E-9	1.947080E-9	1.945999E-9	1.946628E-9	1.946475E-9	1.947780E-9	1.943351E-9	1.940240E-9	1.941992E-9	1.943415E-9	1.945710E-9	1.946605E-9	1.947518E-9	1.945237E-9	1.944654E-9	1.939872E-9	1.942185E-9	1.943431E-9	1.942907E-9	1.944117E-9	1.945650E-9	1.943452E-9	1.944642E-9	1.945319E-9	1.946999E-9	1.947292E-9	1.949286E-9	1.950716E-9	1.947264E-9	1.948346E-9	1.950066E-9	1.951194E-9	1.952694E-9	1.953876E-9	1.954179E-9	1.953899E-9	1.955159E-9	1.953175E-9	1.951850E-9	1.949470E-9	1.950097E-9	1.950266E-9	1.949514E-9	1.949790E-9	1.950300E-9	1.948149E-9	1.951168E-9	1.948270E-9	1.950986E-9	1.951702E-9	1.954077E-9	1.956271E-9	1.952760E-9	1.955361E-9	1.952022E-9	1.953787E-9	1.951104E-9	1.948870E-9	1.951313E-9	1.951855E-9	1.953616E-9	1.953353E-9	1.953884E-9	1.950272E-9	1.950729E-9	1.951275E-9	1.950489E-9	1.951279E-9	1.952916E-9	1.953548E-9	1.954316E-9	1.948844E-9	1.948785E-9	1.947828E-9	1.949802E-9	1.951086E-9	1.953302E-9	1.954052E-9	1.955367E-9	1.956342E-9	1.956477E-9	1.956850E-9	1.958146E-9	1.956975E-9	1.956629E-9	1.956763E-9	1.958634E-9	1.957323E-9	1.956103E-9	1.953254E-9	1.951724E-9	1.948562E-9	1.949225E-9	1.949715E-9	1.949352E-9	1.949475E-9	1.951865E-9	1.950962E-9	1.952474E-9	1.951621E-9	1.952082E-9	1.949995E-9	1.948014E-9	1.949356E-9	1.950647E-9	1.951011E-9	1.949688E-9	1.946116E-9	1.946246E-9	1.945720E-9	1.946285E-9	1.943707E-9	1.944923E-9	1.942735E-9	1.938727E-9	1.937814E-9	1.939296E-9	1.940017E-9	1.939667E-9	1.939232E-9	1.940841E-9	1.935260E-9	1.934203E-9	1.934746E-9	1.936127E-9	1.937548E-9	1.937288E-9	1.936696E-9	1.936797E-9	1.938551E-9	1.937954E-9	1.938269E-9	1.938991E-9	1.938076E-9	1.938480E-9	1.937000E-9	1.937335E-9	1.933365E-9	1.934097E-9	1.932920E-9	1.931893E-9	1.932376E-9	1.930900E-9	1.930720E-9	1.930462E-9	1.929259E-9	1.932129E-9	1.929876E-9	1.931070E-9	1.931202E-9	1.931078E-9	1.931535E-9	1.930679E-9	1.928902E-9	1.929293E-9	1.929189E-9	1.926128E-9	1.923588E-9	1.923887E-9	1.925009E-9	1.926442E-9	1.924335E-9	1.924431E-9	1.919785E-9	1.918483E-9	1.915498E-9	1.916992E-9	1.918274E-9	1.919960E-9	1.919925E-9	1.922465E-9	1.914943E-9	1.913929E-9	1.912018E-9	1.914864E-9	1.916147E-9	1.916148E-9	1.918347E-9	1.919309E-9	1.920811E-9	1.921905E-9	1.922991E-9	1.924203E-9	1.922767E-9	1.920771E-9	1.919632E-9	1.921020E-9	1.915859E-9	1.917297E-9	1.915761E-9	1.912883E-9	1.913264E-9	1.915202E-9	1.914977E-9	1.915930E-9	1.915866E-9	1.918103E-9	1.919517E-9	1.922699E-9	1.922179E-9	1.922378E-9	1.922339E-9	1.923064E-9	1.923956E-9	1.924305E-9	1.925381E-9	1.925106E-9	1.922257E-9	1.924060E-9	1.924679E-9	1.926255E-9	1.925918E-9	1.927328E-9	1.921515E-9	1.921566E-9	1.921685E-9	1.922476E-9
1.942744E-9	1.944379E-9	1.944787E-9	1.944425E-9	1.946104E-9	1.947562E-9	1.947960E-9	1.949543E-9	1.950952E-9	1.952404E-9	1.947707E-9	1.948828E-9	1.949851E-9	1.950327E-9	1.946650E-9	1.945240E-9	1.942131E-9	1.941600E-9	1.942929E-9	1.943501E-9	1.943826E-9	1.945013E-9	1.943951E-9	1.946899E-9	1.945816E-9	1.947724E-9	1.947752E-9	1.948284E-9	1.949882E-9	1.948286E-9	1.948860E-9	1.949392E-9	1.949370E-9	1.948086E-9	1.941987E-9	1.942948E-9	1.943972E-9	1.944935E-9	1.944466E-9	1.945728E-9	1.941406E-9	1.940548E-9	1.942865E-9	1.943347E-9	1.943970E-9	1.944917E-9	1.946122E-9	1.946100E-9	1.943870E-9	1.946118E-9	1.944895E-9	1.948024E-9	1.947983E-9	1.947297E-9	1.948619E-9	1.946624E-9	1.948165E-9	1.949298E-9	1.951056E-9	1.951340E-9	1.949306E-9	1.950553E-9	1.949621E-9	1.951571E-9	1.945029E-9	1.943231E-9	1.942549E-9	1.944221E-9	1.947166E-9	1.949483E-9	1.950444E-9	1.951936E-9	1.945341E-9	1.947890E-9	1.947841E-9	1.950239E-9	1.950515E-9	1.953002E-9	1.954802E-9	1.954164E-9	1.955905E-9	1.956975E-9	1.957876E-9	1.955901E-9	1.949424E-9	1.950961E-9	1.951777E-9	1.954017E-9	1.954476E-9	1.956093E-9	1.956428E-9	1.956379E-9	1.957460E-9	1.958594E-9	1.956980E-9	1.957356E-9	1.958220E-9	1.960077E-9	1.956451E-9	1.955961E-9	1.953518E-9	1.955448E-9	1.955412E-9	1.954965E-9	1.956039E-9	1.956407E-9	1.957847E-9	1.959279E-9	1.960493E-9	1.962303E-9	1.960297E-9	1.960408E-9	1.958892E-9	1.956634E-9	1.949883E-9	1.950459E-9	1.950750E-9	1.952465E-9	1.954120E-9	1.954773E-9	1.955298E-9	1.955632E-9	1.952487E-9	1.954707E-9	1.952700E-9	1.953060E-9	1.951896E-9	1.953776E-9	1.954681E-9	1.955085E-9	1.954919E-9	1.954307E-9	1.954160E-9	1.952491E-9	1.949054E-9	1.950650E-9	1.949663E-9	1.951231E-9	1.949587E-9	1.950095E-9	1.950485E-9	1.949031E-9	1.948528E-9	1.944988E-9	1.944464E-9	1.943572E-9	1.944986E-9	1.946440E-9	1.944032E-9	1.945307E-9	1.944368E-9	1.946588E-9	1.947370E-9	1.946516E-9	1.946056E-9	1.945879E-9	1.947264E-9	1.946405E-9	1.946033E-9	1.947809E-9	1.946375E-9	1.946062E-9	1.940261E-9	1.940540E-9	1.939318E-9	1.938760E-9	1.937511E-9	1.937417E-9	1.938907E-9	1.940240E-9	1.938647E-9	1.936869E-9	1.935474E-9	1.938335E-9	1.933088E-9	1.932787E-9	1.932027E-9	1.933004E-9	1.934377E-9	1.936134E-9	1.935250E-9	1.934694E-9	1.934781E-9	1.932280E-9	1.926578E-9	1.928418E-9	1.927919E-9	1.929095E-9	1.926984E-9	1.927364E-9	1.926793E-9	1.923388E-9	1.921916E-9	1.921913E-9	1.922728E-9	1.923917E-9	1.923808E-9	1.924262E-9	1.921027E-9	1.922987E-9	1.923135E-9	1.924887E-9	1.926459E-9	1.925649E-9	1.925863E-9	1.926598E-9	1.926501E-9	1.926148E-9	1.925406E-9	1.927419E-9	1.926395E-9	1.926657E-9	1.923745E-9	1.924453E-9	1.919897E-9	1.920892E-9	1.921076E-9	1.919091E-9	1.920303E-9	1.921872E-9	1.921860E-9	1.921033E-9	1.919181E-9	1.920446E-9	1.919564E-9	1.921262E-9	1.921153E-9	1.923411E-9	1.922781E-9	1.922929E-9	1.923403E-9	1.923371E-9	1.925134E-9	1.921787E-9	1.919065E-9	1.921036E-9	1.922142E-9	1.922865E-9	1.921538E-9	1.922382E-9	1.914898E-9	1.916624E-9	1.917976E-9	1.919980E-9	1.921460E-9	1.922249E-9	1.923260E-9	1.923105E-9	1.918804E-9	1.919935E-9	1.920351E-9	1.922346E-9	1.923339E-9	1.923810E-9	1.925343E-9	1.926977E-9
1.946967E-9	1.947769E-9	1.947293E-9	1.944568E-9	1.944847E-9	1.944557E-9	1.944771E-9	1.945768E-9	1.946305E-9	1.946455E-9	1.943388E-9	1.946071E-9	1.946607E-9	1.949370E-9	1.948380E-9	1.949069E-9	1.949765E-9	1.949965E-9	1.950845E-9	1.949601E-9	1.950291E-9	1.949105E-9	1.947311E-9	1.948270E-9	1.949266E-9	1.949750E-9	1.948859E-9	1.948992E-9	1.948994E-9	1.942806E-9	1.943840E-9	1.944716E-9	1.946993E-9	1.948484E-9	1.947511E-9	1.948578E-9	1.944818E-9	1.945521E-9	1.942885E-9	1.942965E-9	1.941303E-9	1.942949E-9	1.944449E-9	1.942093E-9	1.943306E-9	1.944589E-9	1.944735E-9	1.947057E-9	1.947722E-9	1.948494E-9	1.947746E-9	1.949811E-9	1.949813E-9	1.949208E-9	1.950000E-9	1.948682E-9	1.949562E-9	1.944986E-9	1.946198E-9	1.948267E-9	1.947180E-9	1.949815E-9	1.946290E-9	1.948191E-9	1.948939E-9	1.950240E-9	1.952798E-9	1.954593E-9	1.954682E-9	1.955129E-9	1.955317E-9	1.953461E-9	1.951607E-9	1.953339E-9	1.951473E-9	1.951827E-9	1.952168E-9	1.952728E-9	1.951857E-9	1.951209E-9	1.952121E-9	1.951999E-9	1.953064E-9	1.953812E-9	1.954570E-9	1.955763E-9	1.952372E-9	1.953526E-9	1.953598E-9	1.955737E-9	1.952926E-9	1.951012E-9	1.951976E-9	1.953151E-9	1.954222E-9	1.955254E-9	1.956615E-9	1.958695E-9	1.953579E-9	1.953925E-9	1.954909E-9	1.956155E-9	1.955098E-9	1.955932E-9	1.957269E-9	1.956181E-9	1.957207E-9	1.957359E-9	1.956844E-9	1.957155E-9	1.956431E-9	1.958721E-9	1.957807E-9	1.959952E-9	1.959348E-9	1.960739E-9	1.962085E-9	1.963192E-9	1.964162E-9	1.961975E-9	1.961070E-9	1.960651E-9	1.957485E-9	1.959544E-9	1.958921E-9	1.958289E-9	1.956145E-9	1.957074E-9	1.955020E-9	1.954199E-9	1.955740E-9	1.955912E-9	1.956698E-9	1.956708E-9	1.956520E-9	1.957927E-9	1.951779E-9	1.952163E-9	1.950867E-9	1.953722E-9	1.952948E-9	1.952430E-9	1.952570E-9	1.952985E-9	1.952437E-9	1.952177E-9	1.949346E-9	1.951325E-9	1.946304E-9	1.946613E-9	1.947972E-9	1.948808E-9	1.949013E-9	1.948910E-9	1.948982E-9	1.947258E-9	1.943871E-9	1.943326E-9	1.943073E-9	1.942396E-9	1.939080E-9	1.941804E-9	1.936390E-9	1.938259E-9	1.938281E-9	1.940021E-9	1.939261E-9	1.938211E-9	1.938816E-9	1.940792E-9	1.941340E-9	1.940818E-9	1.935118E-9	1.936336E-9	1.934201E-9	1.935013E-9	1.935155E-9	1.935977E-9	1.932534E-9	1.928941E-9	1.928009E-9	1.928122E-9	1.928973E-9	1.930168E-9	1.930464E-9	1.931837E-9	1.926894E-9	1.928119E-9	1.927863E-9	1.928194E-9	1.927628E-9	1.928195E-9	1.929045E-9	1.926822E-9	1.926860E-9	1.926700E-9	1.926107E-9	1.928613E-9	1.929880E-9	1.929300E-9	1.929038E-9	1.930146E-9	1.929320E-9	1.928567E-9	1.925561E-9	1.923776E-9	1.923422E-9	1.921047E-9	1.922274E-9	1.922190E-9	1.917861E-9	1.920969E-9	1.919308E-9	1.921261E-9	1.921720E-9	1.923642E-9	1.923720E-9	1.924479E-9	1.925426E-9	1.924866E-9	1.925587E-9	1.924124E-9	1.922020E-9	1.924195E-9	1.925232E-9	1.925765E-9	1.922219E-9	1.921474E-9	1.914434E-9	1.912143E-9	1.911467E-9	1.914313E-9	1.916099E-9	1.917143E-9	1.918099E-9	1.919553E-9	1.917018E-9	1.918300E-9	1.919345E-9	1.922256E-9	1.922182E-9	1.922156E-9	1.923094E-9	1.920570E-9	1.920540E-9	1.921862E-9	1.921961E-9	1.922988E-9	1.921511E-9	1.923407E-9	1.922027E-9	1.922000E-9	1.922327E-9	1.923343E-9	1.923710E-9	1.920384E-9
1.945089E-9	1.948114E-9	1.949350E-9	1.951466E-9	1.951203E-9	1.951007E-9	1.951519E-9	1.950029E-9	1.950519E-9	1.945887E-9	1.938609E-9	1.941671E-9	1.942894E-9	1.943349E-9	1.942558E-9	1.943044E-9	1.941246E-9	1.939932E-9	1.940988E-9	1.941706E-9	1.942216E-9	1.942454E-9	1.942111E-9	1.942267E-9	1.938839E-9	1.940591E-9	1.940290E-9	1.942860E-9	1.943659E-9	1.944108E-9	1.945652E-9	1.945967E-9	1.946818E-9	1.947253E-9	1.947412E-9	1.949501E-9	1.950072E-9	1.950109E-9	1.949146E-9	1.949308E-9	1.946070E-9	1.945706E-9	1.948139E-9	1.946935E-9	1.946644E-9	1.946699E-9	1.947718E-9	1.947595E-9	1.945957E-9	1.949422E-9	1.945677E-9	1.946114E-9	1.946231E-9	1.948829E-9	1.949830E-9	1.949231E-9	1.950454E-9	1.949335E-9	1.948842E-9	1.946534E-9	1.946284E-9	1.949111E-9	1.945933E-9	1.946528E-9	1.946549E-9	1.946760E-9	1.946565E-9	1.943495E-9	1.942939E-9	1.944437E-9	1.944425E-9	1.944417E-9	1.944711E-9	1.946912E-9	1.946571E-9	1.949250E-9	1.948456E-9	1.950597E-9	1.951093E-9	1.950078E-9	1.952537E-9	1.954413E-9	1.955095E-9	1.955603E-9	1.957524E-9	1.960106E-9	1.959023E-9	1.958522E-9	1.956064E-9	1.957244E-9	1.957363E-9	1.957153E-9	1.958547E-9	1.954661E-9	1.955519E-9	1.956096E-9	1.954799E-9	1.956348E-9	1.955551E-9	1.958786E-9	1.957211E-9	1.958854E-9	1.958403E-9	1.959005E-9	1.958642E-9	1.957360E-9	1.958590E-9	1.955488E-9	1.955114E-9	1.950127E-9	1.947255E-9	1.950645E-9	1.949684E-9	1.952095E-9	1.953259E-9	1.953602E-9	1.950076E-9	1.947773E-9	1.947623E-9	1.948968E-9	1.950302E-9	1.952107E-9	1.950388E-9	1.951297E-9	1.946254E-9	1.947846E-9	1.948204E-9	1.950224E-9	1.950459E-9	1.951011E-9	1.951447E-9	1.952484E-9	1.952761E-9	1.952874E-9	1.951237E-9	1.952920E-9	1.949874E-9	1.951439E-9	1.950901E-9	1.951853E-9	1.950962E-9	1.949138E-9	1.948324E-9	1.945389E-9	1.945250E-9	1.940304E-9	1.940908E-9	1.941578E-9	1.941387E-9	1.945590E-9	1.945477E-9	1.948219E-9	1.946087E-9	1.947470E-9	1.947788E-9	1.947540E-9	1.948093E-9	1.946696E-9	1.945245E-9	1.940956E-9	1.934341E-9	1.937346E-9	1.937009E-9	1.938723E-9	1.937730E-9	1.937640E-9	1.937077E-9	1.936891E-9	1.938159E-9	1.939269E-9	1.940009E-9	1.940509E-9	1.938648E-9	1.937950E-9	1.929948E-9	1.929841E-9	1.929378E-9	1.931604E-9	1.932712E-9	1.932074E-9	1.930651E-9	1.931223E-9	1.930983E-9	1.927709E-9	1.928150E-9	1.930588E-9	1.930387E-9	1.930526E-9	1.929643E-9	1.931316E-9	1.928620E-9	1.924699E-9	1.922896E-9	1.921298E-9	1.921981E-9	1.923045E-9	1.923360E-9	1.924208E-9	1.920191E-9	1.923148E-9	1.922192E-9	1.925287E-9	1.922313E-9	1.924305E-9	1.925576E-9	1.925094E-9	1.925917E-9	1.926797E-9	1.926985E-9	1.923989E-9	1.920264E-9	1.922824E-9	1.922345E-9	1.924097E-9	1.923389E-9	1.922975E-9	1.919523E-9	1.919247E-9	1.919749E-9	1.920366E-9	1.921064E-9	1.922670E-9	1.923469E-9	1.924759E-9	1.922210E-9	1.922222E-9	1.919744E-9	1.922493E-9	1.921082E-9	1.920694E-9	1.921972E-9	1.923044E-9	1.924090E-9	1.924338E-9	1.924255E-9	1.924823E-9	1.922628E-9	1.922129E-9	1.920379E-9	1.922055E-9	1.922067E-9	1.922413E-9	1.922135E-9	1.920699E-9	1.920569E-9	1.921093E-9	1.921795E-9	1.922237E-9	1.919815E-9	1.922995E-9	1.922738E-9	1.924211E-9	1.923277E-9	1.924473E-9	1.925684E-9	1.926415E-9
1.946290E-9	1.948017E-9	1.950136E-9	1.948883E-9	1.947465E-9	1.945639E-9	1.946596E-9	1.946791E-9	1.946937E-9	1.947013E-9	1.946775E-9	1.947458E-9	1.944989E-9	1.947190E-9	1.944683E-9	1.947101E-9	1.947761E-9	1.948518E-9	1.949587E-9	1.949978E-9	1.951240E-9	1.951024E-9	1.951570E-9	1.953401E-9	1.951911E-9	1.951296E-9	1.949043E-9	1.949706E-9	1.948205E-9	1.947858E-9	1.948776E-9	1.945637E-9	1.947049E-9	1.946108E-9	1.946748E-9	1.948519E-9	1.941739E-9	1.944823E-9	1.942414E-9	1.944222E-9	1.942594E-9	1.945338E-9	1.945063E-9	1.944685E-9	1.946151E-9	1.943312E-9	1.944848E-9	1.944136E-9	1.941759E-9	1.944358E-9	1.942714E-9	1.945048E-9	1.946378E-9	1.946103E-9	1.942364E-9	1.943259E-9	1.945706E-9	1.946343E-9	1.946040E-9	1.947062E-9	1.946669E-9	1.946203E-9	1.938909E-9	1.941176E-9	1.941211E-9	1.944555E-9	1.946212E-9	1.946195E-9	1.947187E-9	1.947649E-9	1.950056E-9	1.951173E-9	1.953125E-9	1.954361E-9	1.952905E-9	1.953007E-9	1.953034E-9	1.951413E-9	1.948381E-9	1.950437E-9	1.952131E-9	1.953997E-9	1.954907E-9	1.954791E-9	1.954403E-9	1.954341E-9	1.953763E-9	1.956640E-9	1.954489E-9	1.956608E-9	1.955841E-9	1.956526E-9	1.958240E-9	1.958169E-9	1.958687E-9	1.959019E-9	1.959040E-9	1.956021E-9	1.954719E-9	1.956955E-9	1.957242E-9	1.959154E-9	1.958247E-9	1.957551E-9	1.957013E-9	1.953755E-9	1.954790E-9	1.955404E-9	1.954539E-9	1.953807E-9	1.953399E-9	1.954102E-9	1.949599E-9	1.951595E-9	1.951612E-9	1.955173E-9	1.956342E-9	1.956500E-9	1.957054E-9	1.957440E-9	1.958441E-9	1.960496E-9	1.961719E-9	1.962261E-9	1.961407E-9	1.961070E-9	1.958114E-9	1.957222E-9	1.954992E-9	1.953702E-9	1.954886E-9	1.953274E-9	1.951969E-9	1.952017E-9	1.952357E-9	1.951067E-9	1.945750E-9	1.948770E-9	1.948633E-9	1.951346E-9	1.950141E-9	1.951794E-9	1.954130E-9	1.952235E-9	1.952532E-9	1.953489E-9	1.952230E-9	1.949549E-9	1.948593E-9	1.950273E-9	1.949493E-9	1.950164E-9	1.949627E-9	1.944964E-9	1.940818E-9	1.937432E-9	1.938128E-9	1.939680E-9	1.940411E-9	1.939865E-9	1.940004E-9	1.941215E-9	1.938580E-9	1.940981E-9	1.937450E-9	1.938810E-9	1.937898E-9	1.937943E-9	1.939615E-9	1.940666E-9	1.941415E-9	1.941408E-9	1.940806E-9	1.941408E-9	1.937762E-9	1.936261E-9	1.934611E-9	1.935398E-9	1.934462E-9	1.934038E-9	1.933575E-9	1.932725E-9	1.933398E-9	1.932746E-9	1.932422E-9	1.930645E-9	1.925098E-9	1.929191E-9	1.929251E-9	1.931912E-9	1.930586E-9	1.930789E-9	1.931494E-9	1.932052E-9	1.932001E-9	1.931320E-9	1.930111E-9	1.924913E-9	1.920232E-9	1.922313E-9	1.921924E-9	1.923931E-9	1.925003E-9	1.925696E-9	1.924921E-9	1.920531E-9	1.921008E-9	1.922143E-9	1.921417E-9	1.920744E-9	1.919930E-9	1.919349E-9	1.915482E-9	1.917581E-9	1.917525E-9	1.919846E-9	1.919352E-9	1.920337E-9	1.922462E-9	1.922571E-9	1.923780E-9	1.922816E-9	1.923695E-9	1.924809E-9	1.923540E-9	1.922472E-9	1.921997E-9	1.922999E-9	1.922221E-9	1.921609E-9	1.921475E-9	1.920342E-9	1.920688E-9	1.920444E-9	1.921024E-9	1.921780E-9	1.915740E-9	1.919277E-9	1.918671E-9	1.921433E-9	1.921560E-9	1.923609E-9	1.922629E-9	1.923558E-9	1.924292E-9	1.919494E-9	1.918575E-9	1.917836E-9	1.917243E-9	1.919630E-9	1.919212E-9	1.919882E-9	1.919572E-9	1.921272E-9	1.922174E-9	1.920328E-9
1.946209E-9	1.948196E-9	1.948064E-9	1.950763E-9	1.949442E-9	1.949025E-9	1.950175E-9	1.950004E-9	1.951997E-9	1.951575E-9	1.952465E-9	1.954200E-9	1.953424E-9	1.951979E-9	1.948012E-9	1.947830E-9	1.948092E-9	1.945196E-9	1.945593E-9	1.945543E-9	1.944946E-9	1.944816E-9	1.946165E-9	1.948475E-9	1.947503E-9	1.950814E-9	1.950563E-9	1.952267E-9	1.951501E-9	1.952565E-9	1.951248E-9	1.950381E-9	1.949830E-9	1.948329E-9	1.946760E-9	1.944781E-9	1.944753E-9	1.946398E-9	1.947841E-9	1.949304E-9	1.950105E-9	1.946534E-9	1.944072E-9	1.940168E-9	1.942326E-9	1.943925E-9	1.945281E-9	1.947204E-9	1.947724E-9	1.949208E-9	1.942274E-9	1.945155E-9	1.940635E-9	1.943379E-9	1.943486E-9	1.945383E-9	1.945632E-9	1.948265E-9	1.950687E-9	1.951076E-9	1.949667E-9	1.951494E-9	1.950663E-9	1.947782E-9	1.946561E-9	1.948426E-9	1.949274E-9	1.947376E-9	1.948533E-9	1.948672E-9	1.948257E-9	1.947396E-9	1.949323E-9	1.950403E-9	1.947277E-9	1.951884E-9	1.949110E-9	1.951131E-9	1.951358E-9	1.953285E-9	1.953731E-9	1.954544E-9	1.956110E-9	1.956801E-9	1.957427E-9	1.955345E-9	1.953755E-9	1.955431E-9	1.957233E-9	1.957707E-9	1.956613E-9	1.955288E-9	1.954890E-9	1.951464E-9	1.950726E-9	1.952358E-9	1.951681E-9	1.953507E-9	1.953411E-9	1.954949E-9	1.950055E-9	1.952219E-9	1.952631E-9	1.955171E-9	1.954442E-9	1.955502E-9	1.956652E-9	1.957953E-9	1.959182E-9	1.959239E-9	1.960370E-9	1.961560E-9	1.960819E-9	1.959811E-9	1.956870E-9	1.955942E-9	1.952472E-9	1.953690E-9	1.956156E-9	1.954398E-9	1.955513E-9	1.956704E-9	1.958294E-9	1.958403E-9	1.957008E-9	1.960048E-9	1.955518E-9	1.957724E-9	1.954366E-9	1.955883E-9	1.956174E-9	1.955675E-9	1.956074E-9	1.956362E-9	1.954998E-9	1.951403E-9	1.949057E-9	1.951424E-9	1.950307E-9	1.951413E-9	1.949010E-9	1.947803E-9	1.943943E-9	1.942534E-9	1.943943E-9	1.945042E-9	1.942968E-9	1.941501E-9	1.942791E-9	1.945238E-9	1.939588E-9	1.940305E-9	1.941021E-9	1.942702E-9	1.942938E-9	1.942351E-9	1.943748E-9	1.940247E-9	1.942072E-9	1.943250E-9	1.944769E-9	1.945397E-9	1.941993E-9	1.942056E-9	1.938121E-9	1.938547E-9	1.937322E-9	1.937115E-9	1.937702E-9	1.935718E-9	1.935826E-9	1.935432E-9	1.935294E-9	1.934888E-9	1.930913E-9	1.933882E-9	1.929209E-9	1.930614E-9	1.930429E-9	1.931922E-9	1.932797E-9	1.932465E-9	1.933858E-9	1.932087E-9	1.932314E-9	1.929921E-9	1.928089E-9	1.928312E-9	1.928996E-9	1.929609E-9	1.928172E-9	1.926485E-9	1.923817E-9	1.920190E-9	1.919394E-9	1.920631E-9	1.922246E-9	1.923335E-9	1.923210E-9	1.924398E-9	1.919808E-9	1.920837E-9	1.920353E-9	1.921639E-9	1.923069E-9	1.923652E-9	1.925445E-9	1.925665E-9	1.924695E-9	1.923593E-9	1.923750E-9	1.926914E-9	1.925432E-9	1.925063E-9	1.924696E-9	1.923774E-9	1.923434E-9	1.921598E-9	1.921843E-9	1.920686E-9	1.920428E-9	1.919663E-9	1.919660E-9	1.921152E-9	1.918081E-9	1.921924E-9	1.919854E-9	1.922575E-9	1.921071E-9	1.923270E-9	1.923777E-9	1.923892E-9	1.923661E-9	1.921493E-9	1.921406E-9	1.918910E-9	1.916737E-9	1.918532E-9	1.920142E-9	1.921881E-9	1.922580E-9	1.920720E-9	1.917955E-9	1.913882E-9	1.913387E-9	1.914169E-9	1.916836E-9	1.919823E-9	1.920623E-9	1.920057E-9	1.917059E-9	1.917253E-9	1.918231E-9	1.921183E-9	1.921371E-9	1.921566E-9
1.950001E-9	1.950666E-9	1.951007E-9	1.949094E-9	1.948177E-9	1.946718E-9	1.947333E-9	1.947798E-9	1.946413E-9	1.947943E-9	1.945307E-9	1.944839E-9	1.941739E-9	1.945546E-9	1.942685E-9	1.944922E-9	1.942763E-9	1.944146E-9	1.944969E-9	1.942134E-9	1.942501E-9	1.942162E-9	1.941077E-9	1.937953E-9	1.938392E-9	1.940196E-9	1.940699E-9	1.940623E-9	1.941034E-9	1.940270E-9	1.939463E-9	1.933996E-9	1.936946E-9	1.937506E-9	1.938777E-9	1.940878E-9	1.942884E-9	1.945444E-9	1.938804E-9	1.942059E-9	1.942064E-9	1.945239E-9	1.945115E-9	1.941415E-9	1.941528E-9	1.942043E-9	1.944208E-9	1.945610E-9	1.946621E-9	1.948615E-9	1.947478E-9	1.946513E-9	1.946437E-9	1.947199E-9	1.947513E-9	1.945045E-9	1.945079E-9	1.943227E-9	1.943692E-9	1.945267E-9	1.945380E-9	1.946821E-9	1.939539E-9	1.943557E-9	1.944347E-9	1.947217E-9	1.945911E-9	1.948404E-9	1.948980E-9	1.949740E-9	1.950789E-9	1.951481E-9	1.951130E-9	1.948114E-9	1.946515E-9	1.948474E-9	1.950679E-9	1.951902E-9	1.952324E-9	1.950588E-9	1.951722E-9	1.946344E-9	1.947580E-9	1.949595E-9	1.950567E-9	1.953332E-9	1.953248E-9	1.954163E-9	1.951623E-9	1.954294E-9	1.951552E-9	1.953589E-9	1.954832E-9	1.956468E-9	1.958270E-9	1.959068E-9	1.958576E-9	1.958167E-9	1.958436E-9	1.959605E-9	1.959306E-9	1.959187E-9	1.955258E-9	1.955873E-9	1.956498E-9	1.952653E-9	1.952564E-9	1.950925E-9	1.951340E-9	1.951477E-9	1.951333E-9	1.953600E-9	1.953774E-9	1.958479E-9	1.957001E-9	1.959842E-9	1.955854E-9	1.956653E-9	1.957383E-9	1.956759E-9	1.958459E-9	1.958059E-9	1.959644E-9	1.956740E-9	1.954054E-9	1.954209E-9	1.952844E-9	1.953226E-9	1.953535E-9	1.951348E-9	1.950491E-9	1.948705E-9	1.950654E-9	1.952985E-9	1.952904E-9	1.952147E-9	1.951818E-9	1.951987E-9	1.950998E-9	1.953827E-9	1.953036E-9	1.954872E-9	1.954904E-9	1.952531E-9	1.951948E-9	1.952004E-9	1.952434E-9	1.953089E-9	1.951859E-9	1.952366E-9	1.951880E-9	1.951137E-9	1.948365E-9	1.948495E-9	1.947495E-9	1.947936E-9	1.950329E-9	1.948900E-9	1.947695E-9	1.947445E-9	1.946209E-9	1.946050E-9	1.945614E-9	1.948410E-9	1.944836E-9	1.945898E-9	1.942245E-9	1.942734E-9	1.940737E-9	1.938442E-9	1.938075E-9	1.937743E-9	1.937733E-9	1.934042E-9	1.930715E-9	1.933018E-9	1.934286E-9	1.934637E-9	1.934190E-9	1.933564E-9	1.932120E-9	1.930693E-9	1.930262E-9	1.931241E-9	1.931293E-9	1.932980E-9	1.933015E-9	1.934427E-9	1.925154E-9	1.926532E-9	1.926064E-9	1.928645E-9	1.927171E-9	1.925231E-9	1.926693E-9	1.927792E-9	1.929295E-9	1.929287E-9	1.929876E-9	1.929890E-9	1.929555E-9	1.929492E-9	1.928075E-9	1.926631E-9	1.922863E-9	1.920416E-9	1.920077E-9	1.917733E-9	1.919986E-9	1.920964E-9	1.921989E-9	1.924114E-9	1.922607E-9	1.925831E-9	1.923363E-9	1.925718E-9	1.923082E-9	1.923040E-9	1.922045E-9	1.922831E-9	1.924969E-9	1.924605E-9	1.925303E-9	1.921766E-9	1.919133E-9	1.919999E-9	1.919680E-9	1.920621E-9	1.921051E-9	1.921153E-9	1.919160E-9	1.917352E-9	1.918599E-9	1.919510E-9	1.920160E-9	1.922022E-9	1.922903E-9	1.924430E-9	1.917316E-9	1.920778E-9	1.918464E-9	1.921049E-9	1.922196E-9	1.922808E-9	1.921160E-9	1.921738E-9	1.923756E-9	1.925779E-9	1.926091E-9	1.926968E-9	1.925449E-9	1.926050E-9	1.926128E-9	1.925561E-9	1.924059E-9	1.925145E-9
1.945011E-9	1.949566E-9	1.947977E-9	1.951383E-9	1.947147E-9	1.948575E-9	1.950102E-9	1.950803E-9	1.951710E-9	1.952466E-9	1.952531E-9	1.949479E-9	1.944188E-9	1.945551E-9	1.942796E-9	1.944142E-9	1.943136E-9	1.943162E-9	1.943426E-9	1.941997E-9	1.943222E-9	1.943784E-9	1.944148E-9	1.945745E-9	1.945880E-9	1.947411E-9	1.943517E-9	1.945401E-9	1.944066E-9	1.946310E-9	1.945631E-9	1.946213E-9	1.947583E-9	1.947159E-9	1.948443E-9	1.947584E-9	1.947793E-9	1.948695E-9	1.947740E-9	1.948068E-9	1.947531E-9	1.944944E-9	1.942128E-9	1.941710E-9	1.942861E-9	1.943364E-9	1.944653E-9	1.944000E-9	1.945122E-9	1.946056E-9	1.939283E-9	1.943029E-9	1.941422E-9	1.945048E-9	1.944013E-9	1.946119E-9	1.943943E-9	1.944160E-9	1.945674E-9	1.946543E-9	1.946581E-9	1.945371E-9	1.945778E-9	1.947282E-9	1.948093E-9	1.949075E-9	1.947679E-9	1.947636E-9	1.948221E-9	1.944787E-9	1.946177E-9	1.947399E-9	1.947091E-9	1.949542E-9	1.950610E-9	1.952934E-9	1.948450E-9	1.950423E-9	1.950295E-9	1.952733E-9	1.952762E-9	1.954356E-9	1.954281E-9	1.954284E-9	1.955896E-9	1.956093E-9	1.954021E-9	1.955137E-9	1.954106E-9	1.954586E-9	1.955596E-9	1.956411E-9	1.956141E-9	1.953459E-9	1.953285E-9	1.952377E-9	1.953055E-9	1.954277E-9	1.955710E-9	1.956773E-9	1.952715E-9	1.956515E-9	1.955061E-9	1.958022E-9	1.957639E-9	1.959541E-9	1.959563E-9	1.960780E-9	1.961931E-9	1.962198E-9	1.962479E-9	1.960046E-9	1.957604E-9	1.957593E-9	1.958034E-9	1.957796E-9	1.956260E-9	1.955641E-9	1.955516E-9	1.955752E-9	1.956666E-9	1.955876E-9	1.957410E-9	1.959389E-9	1.960082E-9	1.961823E-9	1.954567E-9	1.956101E-9	1.954220E-9	1.957316E-9	1.955481E-9	1.955651E-9	1.956327E-9	1.956977E-9	1.958357E-9	1.957642E-9	1.953844E-9	1.953885E-9	1.955072E-9	1.954378E-9	1.953804E-9	1.953261E-9	1.950574E-9	1.951012E-9	1.952411E-9	1.950455E-9	1.950717E-9	1.949551E-9	1.949584E-9	1.950716E-9	1.945464E-9	1.948016E-9	1.946548E-9	1.948581E-9	1.943205E-9	1.944541E-9	1.945150E-9	1.946117E-9	1.946690E-9	1.946430E-9	1.947096E-9	1.945366E-9	1.942728E-9	1.940739E-9	1.940861E-9	1.940721E-9	1.939331E-9	1.937516E-9	1.934355E-9	1.930325E-9	1.931624E-9	1.933677E-9	1.933922E-9	1.933887E-9	1.932457E-9	1.933479E-9	1.924810E-9	1.927327E-9	1.927653E-9	1.930498E-9	1.932121E-9	1.932084E-9	1.931039E-9	1.930083E-9	1.930319E-9	1.929171E-9	1.931458E-9	1.933125E-9	1.930097E-9	1.929565E-9	1.929318E-9	1.929480E-9	1.928729E-9	1.925204E-9	1.924289E-9	1.923786E-9	1.925990E-9	1.925925E-9	1.925368E-9	1.925309E-9	1.915172E-9	1.918816E-9	1.918271E-9	1.922069E-9	1.920690E-9	1.922954E-9	1.924067E-9	1.925020E-9	1.925430E-9	1.925643E-9	1.924567E-9	1.923176E-9	1.920684E-9	1.921762E-9	1.920664E-9	1.921256E-9	1.916975E-9	1.916306E-9	1.914963E-9	1.913310E-9	1.914245E-9	1.917226E-9	1.918399E-9	1.918939E-9	1.919018E-9	1.918169E-9	1.917727E-9	1.920061E-9	1.917897E-9	1.919746E-9	1.918673E-9	1.918639E-9	1.920654E-9	1.921965E-9	1.922980E-9	1.923459E-9	1.923751E-9	1.923440E-9	1.921993E-9	1.923620E-9	1.923473E-9	1.923318E-9	1.922422E-9	1.921073E-9	1.921228E-9	1.920972E-9	1.921821E-9	1.922050E-9	1.923407E-9	1.924627E-9	1.924581E-9	1.927797E-9	1.926349E-9	1.929144E-9	1.928069E-9	1.928921E-9
1.945703E-9	1.947662E-9	1.949629E-9	1.948802E-9	1.946808E-9	1.946127E-9	1.944559E-9	1.941711E-9	1.943177E-9	1.944537E-9	1.946048E-9	1.947700E-9	1.946903E-9	1.948443E-9	1.944809E-9	1.946911E-9	1.944142E-9	1.944676E-9	1.942011E-9	1.942614E-9	1.943918E-9	1.944182E-9	1.944251E-9	1.944405E-9	1.944113E-9	1.944450E-9	1.945095E-9	1.944461E-9	1.945624E-9	1.946633E-9	1.947957E-9	1.946887E-9	1.948292E-9	1.947199E-9	1.948143E-9	1.948925E-9	1.947970E-9	1.947656E-9	1.937677E-9	1.941393E-9	1.938354E-9	1.941575E-9	1.941361E-9	1.943791E-9	1.941882E-9	1.943018E-9	1.944515E-9	1.944405E-9	1.945356E-9	1.943584E-9	1.940269E-9	1.939023E-9	1.940489E-9	1.940755E-9	1.940891E-9	1.940426E-9	1.941347E-9	1.940404E-9	1.943827E-9	1.944627E-9	1.945565E-9	1.946479E-9	1.946270E-9	1.948674E-9	1.944945E-9	1.946709E-9	1.945655E-9	1.947144E-9	1.943895E-9	1.945295E-9	1.947015E-9	1.948638E-9	1.950984E-9	1.951955E-9	1.951555E-9	1.950001E-9	1.949500E-9	1.948712E-9	1.950849E-9	1.951933E-9	1.953284E-9	1.949878E-9	1.951884E-9	1.950196E-9	1.953110E-9	1.953666E-9	1.953952E-9	1.956314E-9	1.955633E-9	1.958709E-9	1.953959E-9	1.956454E-9	1.954803E-9	1.956810E-9	1.957237E-9	1.955965E-9	1.957122E-9	1.956233E-9	1.955417E-9	1.950900E-9	1.947208E-9	1.949208E-9	1.950647E-9	1.951643E-9	1.951904E-9	1.952064E-9	1.953050E-9	1.951716E-9	1.953168E-9	1.953025E-9	1.953733E-9	1.954401E-9	1.951186E-9	1.954026E-9	1.946638E-9	1.949726E-9	1.949530E-9	1.952792E-9	1.953524E-9	1.955029E-9	1.956334E-9	1.957716E-9	1.958834E-9	1.958804E-9	1.955520E-9	1.956291E-9	1.954412E-9	1.955039E-9	1.955425E-9	1.954671E-9	1.954020E-9	1.954115E-9	1.954884E-9	1.955171E-9	1.956779E-9	1.955683E-9	1.953298E-9	1.953806E-9	1.953671E-9	1.957342E-9	1.956467E-9	1.958615E-9	1.955949E-9	1.956001E-9	1.955645E-9	1.956664E-9	1.956519E-9	1.955824E-9	1.953878E-9	1.950500E-9	1.946670E-9	1.947194E-9	1.946993E-9	1.946378E-9	1.946822E-9	1.945814E-9	1.944500E-9	1.942810E-9	1.942471E-9	1.940708E-9	1.940981E-9	1.940511E-9	1.939847E-9	1.941576E-9	1.937867E-9	1.938722E-9	1.935637E-9	1.938010E-9	1.937443E-9	1.934473E-9	1.932696E-9	1.932852E-9	1.932817E-9	1.932777E-9	1.934030E-9	1.935216E-9	1.933372E-9	1.934240E-9	1.933100E-9	1.933707E-9	1.933488E-9	1.935125E-9	1.935414E-9	1.931886E-9	1.931469E-9	1.929713E-9	1.929452E-9	1.929189E-9	1.929934E-9	1.933961E-9	1.928050E-9	1.929575E-9	1.928262E-9	1.929025E-9	1.928613E-9	1.928627E-9	1.924088E-9	1.924066E-9	1.925492E-9	1.921231E-9	1.917860E-9	1.919003E-9	1.921647E-9	1.920894E-9	1.921357E-9	1.920762E-9	1.920185E-9	1.918202E-9	1.918653E-9	1.917107E-9	1.918112E-9	1.919838E-9	1.919693E-9	1.921753E-9	1.916104E-9	1.918211E-9	1.918555E-9	1.919678E-9	1.920158E-9	1.920869E-9	1.920545E-9	1.922233E-9	1.923024E-9	1.922936E-9	1.924539E-9	1.925589E-9	1.923677E-9	1.922742E-9	1.920335E-9	1.921592E-9	1.921402E-9	1.919421E-9	1.919980E-9	1.920890E-9	1.920182E-9	1.920968E-9	1.920799E-9	1.921914E-9	1.921991E-9	1.925959E-9	1.923618E-9	1.924632E-9	1.922431E-9	1.923531E-9	1.924681E-9	1.925248E-9	1.925155E-9	1.924748E-9	1.924946E-9	1.919839E-9	1.917467E-9	1.919734E-9	1.921612E-9	1.923449E-9	1.923619E-9	1.923652E-9
1.947011E-9	1.949198E-9	1.940625E-9	1.944369E-9	1.945771E-9	1.947419E-9	1.946325E-9	1.946105E-9	1.947300E-9	1.948158E-9	1.948721E-9	1.947861E-9	1.946607E-9	1.947378E-9	1.946502E-9	1.945548E-9	1.944512E-9	1.947031E-9	1.947543E-9	1.945317E-9	1.946888E-9	1.946515E-9	1.946455E-9	1.948451E-9	1.948444E-9	1.949419E-9	1.946676E-9	1.949502E-9	1.942248E-9	1.945770E-9	1.945891E-9	1.947783E-9	1.947859E-9	1.949981E-9	1.950334E-9	1.949113E-9	1.948019E-9	1.944716E-9	1.945008E-9	1.946485E-9	1.946237E-9	1.947077E-9	1.946931E-9	1.944044E-9	1.940572E-9	1.940440E-9	1.941976E-9	1.942394E-9	1.942789E-9	1.942964E-9	1.941461E-9	1.943385E-9	1.939382E-9	1.941649E-9	1.941013E-9	1.943538E-9	1.944890E-9	1.945796E-9	1.946378E-9	1.945832E-9	1.946267E-9	1.946824E-9	1.948161E-9	1.948732E-9	1.947048E-9	1.947675E-9	1.947183E-9	1.949606E-9	1.951563E-9	1.948583E-9	1.950118E-9	1.949888E-9	1.947590E-9	1.948653E-9	1.950025E-9	1.951189E-9	1.947784E-9	1.950961E-9	1.948300E-9	1.950336E-9	1.948959E-9	1.951551E-9	1.953329E-9	1.952893E-9	1.954719E-9	1.955563E-9	1.954911E-9	1.952649E-9	1.950224E-9	1.952098E-9	1.950558E-9	1.952215E-9	1.952054E-9	1.951176E-9	1.950829E-9	1.949312E-9	1.951231E-9	1.952839E-9	1.952466E-9	1.953929E-9	1.950826E-9	1.953960E-9	1.946675E-9	1.949970E-9	1.950101E-9	1.953898E-9	1.954491E-9	1.954996E-9	1.956805E-9	1.957655E-9	1.958842E-9	1.958429E-9	1.958898E-9	1.959348E-9	1.955707E-9	1.956451E-9	1.957639E-9	1.959085E-9	1.960059E-9	1.960345E-9	1.961005E-9	1.958518E-9	1.956564E-9	1.955381E-9	1.956058E-9	1.957491E-9	1.955837E-9	1.959704E-9	1.959896E-9	1.961095E-9	1.956094E-9	1.956511E-9	1.956858E-9	1.957207E-9	1.958193E-9	1.958234E-9	1.957053E-9	1.954850E-9	1.952416E-9	1.954634E-9	1.955976E-9	1.956863E-9	1.956068E-9	1.953266E-9	1.950861E-9	1.948213E-9	1.949162E-9	1.949483E-9	1.949974E-9	1.952046E-9	1.952146E-9	1.952252E-9	1.947224E-9	1.948693E-9	1.943949E-9	1.944675E-9	1.944998E-9	1.945398E-9	1.944397E-9	1.942848E-9	1.943937E-9	1.943962E-9	1.941526E-9	1.940934E-9	1.939179E-9	1.937118E-9	1.937865E-9	1.939414E-9	1.939213E-9	1.936171E-9	1.936478E-9	1.934932E-9	1.935283E-9	1.935047E-9	1.934182E-9	1.935602E-9	1.935310E-9	1.938627E-9	1.934428E-9	1.936249E-9	1.933933E-9	1.935192E-9	1.933901E-9	1.933515E-9	1.933979E-9	1.932773E-9	1.931084E-9	1.926473E-9	1.922686E-9	1.926175E-9	1.926640E-9	1.928946E-9	1.927019E-9	1.924259E-9	1.923329E-9	1.917383E-9	1.919171E-9	1.920494E-9	1.921270E-9	1.923074E-9	1.923161E-9	1.925489E-9	1.918677E-9	1.921393E-9	1.920975E-9	1.923792E-9	1.923366E-9	1.923049E-9	1.923427E-9	1.921696E-9	1.924024E-9	1.925422E-9	1.926221E-9	1.928027E-9	1.926675E-9	1.925545E-9	1.923305E-9	1.923224E-9	1.923077E-9	1.921391E-9	1.922005E-9	1.920621E-9	1.921606E-9	1.921653E-9	1.923689E-9	1.924472E-9	1.920121E-9	1.923806E-9	1.922363E-9	1.924858E-9	1.923064E-9	1.925451E-9	1.927181E-9	1.927884E-9	1.928590E-9	1.928306E-9	1.928941E-9	1.927739E-9	1.920832E-9	1.922443E-9	1.922194E-9	1.923298E-9	1.921857E-9	1.921135E-9	1.921140E-9	1.919305E-9	1.920765E-9	1.922194E-9	1.921692E-9	1.922251E-9	1.924122E-9	1.926332E-9	1.923685E-9	1.926522E-9	1.925093E-9	1.927165E-9
1.953965E-9	1.955029E-9	1.953798E-9	1.953537E-9	1.953720E-9	1.953807E-9	1.946412E-9	1.944559E-9	1.946433E-9	1.946255E-9	1.947178E-9	1.948718E-9	1.946403E-9	1.948115E-9	1.944617E-9	1.947766E-9	1.945917E-9	1.948679E-9	1.948170E-9	1.948504E-9	1.950493E-9	1.951370E-9	1.949844E-9	1.949289E-9	1.949950E-9	1.948243E-9	1.945548E-9	1.947184E-9	1.946371E-9	1.946979E-9	1.946296E-9	1.946714E-9	1.945641E-9	1.942360E-9	1.943278E-9	1.944735E-9	1.946123E-9	1.948351E-9	1.946068E-9	1.947771E-9	1.938640E-9	1.941959E-9	1.941092E-9	1.943795E-9	1.944676E-9	1.945073E-9	1.946738E-9	1.947547E-9	1.947955E-9	1.948178E-9	1.948664E-9	1.950955E-9	1.950196E-9	1.949131E-9	1.949964E-9	1.951732E-9	1.952470E-9	1.952318E-9	1.953495E-9	1.950210E-9	1.951114E-9	1.952832E-9	1.951191E-9	1.951825E-9	1.947990E-9	1.950829E-9	1.948791E-9	1.950871E-9	1.949638E-9	1.952371E-9	1.952487E-9	1.953393E-9	1.955102E-9	1.956314E-9	1.955303E-9	1.952097E-9	1.951318E-9	1.952814E-9	1.951532E-9	1.953239E-9	1.954291E-9	1.952120E-9	1.951528E-9	1.946959E-9	1.948520E-9	1.948899E-9	1.949674E-9	1.952512E-9	1.951625E-9	1.954281E-9	1.951077E-9	1.953803E-9	1.952180E-9	1.954589E-9	1.955138E-9	1.956588E-9	1.957973E-9	1.955730E-9	1.955964E-9	1.957257E-9	1.954687E-9	1.956550E-9	1.956993E-9	1.957625E-9	1.959335E-9	1.960442E-9	1.961036E-9	1.959300E-9	1.959158E-9	1.959125E-9	1.960081E-9	1.960171E-9	1.961602E-9	1.962847E-9	1.958335E-9	1.962492E-9	1.961598E-9	1.963559E-9	1.958983E-9	1.960257E-9	1.960474E-9	1.958844E-9	1.959601E-9	1.960349E-9	1.960707E-9	1.960432E-9	1.959374E-9	1.959056E-9	1.956787E-9	1.957824E-9	1.958402E-9	1.953748E-9	1.950722E-9	1.949489E-9	1.951430E-9	1.953201E-9	1.951963E-9	1.950553E-9	1.950258E-9	1.952041E-9	1.948449E-9	1.949895E-9	1.949687E-9	1.951986E-9	1.948995E-9	1.950400E-9	1.951444E-9	1.950368E-9	1.949177E-9	1.946975E-9	1.947268E-9	1.948075E-9	1.948073E-9	1.948088E-9	1.947888E-9	1.947192E-9	1.945622E-9	1.945060E-9	1.946613E-9	1.942161E-9	1.941302E-9	1.941671E-9	1.941921E-9	1.942277E-9	1.939597E-9	1.943497E-9	1.942102E-9	1.944319E-9	1.943666E-9	1.944411E-9	1.941057E-9	1.940254E-9	1.940464E-9	1.939217E-9	1.939339E-9	1.936076E-9	1.933308E-9	1.935376E-9	1.934394E-9	1.934491E-9	1.934860E-9	1.932033E-9	1.930785E-9	1.926806E-9	1.928236E-9	1.928015E-9	1.927156E-9	1.927226E-9	1.926995E-9	1.929142E-9	1.926656E-9	1.928941E-9	1.927542E-9	1.928750E-9	1.928122E-9	1.927980E-9	1.924762E-9	1.925320E-9	1.927177E-9	1.927823E-9	1.928558E-9	1.930311E-9	1.928916E-9	1.928534E-9	1.926787E-9	1.927230E-9	1.927145E-9	1.921865E-9	1.921252E-9	1.922017E-9	1.923339E-9	1.924737E-9	1.921495E-9	1.922453E-9	1.922232E-9	1.924982E-9	1.922538E-9	1.924843E-9	1.924740E-9	1.926388E-9	1.924937E-9	1.925558E-9	1.926066E-9	1.924325E-9	1.926044E-9	1.924498E-9	1.922148E-9	1.922318E-9	1.921876E-9	1.923867E-9	1.923792E-9	1.923869E-9	1.921571E-9	1.918179E-9	1.917708E-9	1.919030E-9	1.920413E-9	1.920877E-9	1.920548E-9	1.923130E-9	1.922279E-9	1.924640E-9	1.921477E-9	1.920988E-9	1.919156E-9	1.920814E-9	1.921506E-9	1.923195E-9	1.925575E-9	1.926974E-9	1.927847E-9	1.929363E-9	1.926982E-9	1.927293E-9	1.927973E-9	1.927315E-9
1.951981E-9	1.953064E-9	1.950229E-9	1.953545E-9	1.951972E-9	1.954674E-9	1.953672E-9	1.954080E-9	1.954469E-9	1.952673E-9	1.952251E-9	1.952822E-9	1.950748E-9	1.941263E-9	1.940119E-9	1.942365E-9	1.942906E-9	1.944264E-9	1.944448E-9	1.943523E-9	1.944067E-9	1.943060E-9	1.944542E-9	1.945593E-9	1.938614E-9	1.937946E-9	1.939374E-9	1.942126E-9	1.935695E-9	1.938653E-9	1.939287E-9	1.942002E-9	1.942495E-9	1.940621E-9	1.941448E-9	1.942237E-9	1.943130E-9	1.944843E-9	1.947140E-9	1.945973E-9	1.947138E-9	1.946853E-9	1.946131E-9	1.945815E-9	1.945870E-9	1.943452E-9	1.944678E-9	1.940937E-9	1.942006E-9	1.943510E-9	1.942848E-9	1.944060E-9	1.943310E-9	1.947438E-9	1.946503E-9	1.949846E-9	1.947404E-9	1.948825E-9	1.948963E-9	1.948385E-9	1.951025E-9	1.950125E-9	1.948800E-9	1.947099E-9	1.945080E-9	1.946312E-9	1.947742E-9	1.949211E-9	1.950084E-9	1.948973E-9	1.948591E-9	1.943831E-9	1.946024E-9	1.946139E-9	1.946344E-9	1.946841E-9	1.947491E-9	1.949050E-9	1.946422E-9	1.948382E-9	1.949315E-9	1.951747E-9	1.950611E-9	1.950303E-9	1.947208E-9	1.949357E-9	1.951275E-9	1.953318E-9	1.954291E-9	1.956155E-9	1.955532E-9	1.953333E-9	1.955076E-9	1.955848E-9	1.955778E-9	1.956533E-9	1.957682E-9	1.956772E-9	1.957492E-9	1.956198E-9	1.953381E-9	1.955012E-9	1.951095E-9	1.954838E-9	1.954494E-9	1.957095E-9	1.956361E-9	1.958542E-9	1.959455E-9	1.959107E-9	1.959565E-9	1.956769E-9	1.957518E-9	1.953166E-9	1.951968E-9	1.950561E-9	1.951181E-9	1.952311E-9	1.955136E-9	1.955468E-9	1.954898E-9	1.950667E-9	1.951638E-9	1.952461E-9	1.953759E-9	1.954837E-9	1.951729E-9	1.952126E-9	1.942163E-9	1.945357E-9	1.946206E-9	1.950714E-9	1.951425E-9	1.951072E-9	1.951963E-9	1.952763E-9	1.953907E-9	1.953516E-9	1.951827E-9	1.952758E-9	1.951890E-9	1.950965E-9	1.951541E-9	1.951851E-9	1.951129E-9	1.948866E-9	1.948177E-9	1.948012E-9	1.948329E-9	1.949364E-9	1.949136E-9	1.949863E-9	1.946453E-9	1.949996E-9	1.942240E-9	1.943588E-9	1.942870E-9	1.945132E-9	1.945188E-9	1.944938E-9	1.944908E-9	1.942549E-9	1.941062E-9	1.937389E-9	1.933992E-9	1.936347E-9	1.937039E-9	1.937985E-9	1.939484E-9	1.938604E-9	1.935893E-9	1.934559E-9	1.935391E-9	1.934965E-9	1.934299E-9	1.934295E-9	1.933338E-9	1.934727E-9	1.933356E-9	1.935375E-9	1.934187E-9	1.935545E-9	1.935595E-9	1.934440E-9	1.934423E-9	1.935232E-9	1.935409E-9	1.935167E-9	1.935463E-9	1.934712E-9	1.930288E-9	1.930506E-9	1.928409E-9	1.928831E-9	1.928781E-9	1.928537E-9	1.929956E-9	1.929960E-9	1.929025E-9	1.926639E-9	1.924297E-9	1.924408E-9	1.919829E-9	1.923929E-9	1.923156E-9	1.926058E-9	1.925164E-9	1.926404E-9	1.926112E-9	1.926340E-9	1.927561E-9	1.927462E-9	1.924885E-9	1.920503E-9	1.919896E-9	1.921936E-9	1.917766E-9	1.917526E-9	1.918889E-9	1.917552E-9	1.913975E-9	1.914344E-9	1.916293E-9	1.918422E-9	1.919216E-9	1.921146E-9	1.922322E-9	1.924690E-9	1.923623E-9	1.926153E-9	1.924622E-9	1.925933E-9	1.925223E-9	1.924393E-9	1.925901E-9	1.927416E-9	1.927894E-9	1.928301E-9	1.930236E-9	1.931798E-9	1.930528E-9	1.927594E-9	1.927899E-9	1.927020E-9	1.924986E-9	1.925437E-9	1.927140E-9	1.924662E-9	1.921853E-9	1.923605E-9	1.924556E-9	1.926121E-9	1.925321E-9	1.927544E-9	1.926847E-9	1.929088E-9
1.951612E-9	1.949043E-9	1.945169E-9	1.947568E-9	1.948297E-9	1.949022E-9	1.949639E-9	1.948390E-9	1.948130E-9	1.942730E-9	1.943375E-9	1.943503E-9	1.942503E-9	1.944809E-9	1.946560E-9	1.948266E-9	1.945110E-9	1.946883E-9	1.943109E-9	1.944798E-9	1.944526E-9	1.944658E-9	1.945937E-9	1.947169E-9	1.946729E-9	1.944802E-9	1.947204E-9	1.949223E-9	1.949239E-9	1.949537E-9	1.950201E-9	1.948892E-9	1.950955E-9	1.950568E-9	1.952222E-9	1.947041E-9	1.946583E-9	1.945463E-9	1.942864E-9	1.944989E-9	1.937468E-9	1.941986E-9	1.941886E-9	1.944876E-9	1.943330E-9	1.945422E-9	1.944127E-9	1.944183E-9	1.945277E-9	1.945902E-9	1.945206E-9	1.943074E-9	1.942630E-9	1.944229E-9	1.943849E-9	1.944397E-9	1.945077E-9	1.945302E-9	1.946563E-9	1.942778E-9	1.942059E-9	1.942543E-9	1.941549E-9	1.944395E-9	1.943434E-9	1.944591E-9	1.941173E-9	1.944567E-9	1.944318E-9	1.948099E-9	1.948392E-9	1.948274E-9	1.950220E-9	1.951288E-9	1.953029E-9	1.951938E-9	1.951602E-9	1.951944E-9	1.951200E-9	1.951032E-9	1.952727E-9	1.955407E-9	1.956093E-9	1.951143E-9	1.949858E-9	1.950834E-9	1.951874E-9	1.953598E-9	1.954188E-9	1.955726E-9	1.955362E-9	1.959634E-9	1.958571E-9	1.960277E-9	1.957523E-9	1.959104E-9	1.957449E-9	1.957865E-9	1.958871E-9	1.958759E-9	1.959569E-9	1.957995E-9	1.954710E-9	1.955061E-9	1.955898E-9	1.956267E-9	1.956773E-9	1.955600E-9	1.954552E-9	1.948167E-9	1.949738E-9	1.951135E-9	1.946519E-9	1.947354E-9	1.948551E-9	1.950640E-9	1.946402E-9	1.950276E-9	1.952272E-9	1.955969E-9	1.956813E-9	1.957775E-9	1.959299E-9	1.959751E-9	1.961749E-9	1.960387E-9	1.959320E-9	1.960873E-9	1.960661E-9	1.960392E-9	1.958242E-9	1.960004E-9	1.961924E-9	1.961288E-9	1.960932E-9	1.960025E-9	1.960483E-9	1.955691E-9	1.954911E-9	1.955770E-9	1.955270E-9	1.957929E-9	1.953661E-9	1.956264E-9	1.956650E-9	1.956975E-9	1.957791E-9	1.959134E-9	1.958633E-9	1.955316E-9	1.955712E-9	1.950689E-9	1.949062E-9	1.950110E-9	1.949853E-9	1.949152E-9	1.947239E-9	1.945796E-9	1.944545E-9	1.942362E-9	1.943868E-9	1.944916E-9	1.944879E-9	1.945157E-9	1.944777E-9	1.947866E-9	1.942877E-9	1.942923E-9	1.939631E-9	1.937918E-9	1.931767E-9	1.932717E-9	1.933581E-9	1.932682E-9	1.933361E-9	1.934132E-9	1.936190E-9	1.937689E-9	1.936038E-9	1.933562E-9	1.934887E-9	1.935600E-9	1.934778E-9	1.933640E-9	1.934700E-9	1.930080E-9	1.930305E-9	1.931316E-9	1.927788E-9	1.929032E-9	1.924402E-9	1.927823E-9	1.927006E-9	1.928877E-9	1.927972E-9	1.929756E-9	1.929656E-9	1.930872E-9	1.931427E-9	1.930643E-9	1.932015E-9	1.928548E-9	1.925270E-9	1.926697E-9	1.926558E-9	1.926713E-9	1.925311E-9	1.923107E-9	1.919237E-9	1.917023E-9	1.919050E-9	1.921303E-9	1.920555E-9	1.922948E-9	1.923523E-9	1.925904E-9	1.921728E-9	1.923966E-9	1.921333E-9	1.922778E-9	1.922488E-9	1.922505E-9	1.921578E-9	1.921771E-9	1.922756E-9	1.923996E-9	1.920701E-9	1.924396E-9	1.924529E-9	1.922073E-9	1.922561E-9	1.922955E-9	1.921471E-9	1.920669E-9	1.921397E-9	1.921343E-9	1.923390E-9	1.925709E-9	1.926231E-9	1.927807E-9	1.924155E-9	1.927304E-9	1.920649E-9	1.923388E-9	1.922962E-9	1.924879E-9	1.926164E-9	1.925961E-9	1.927412E-9	1.926295E-9	1.926582E-9	1.925132E-9	1.923426E-9	1.925946E-9	1.928156E-9	1.929113E-9
1.944600E-9	1.946246E-9	1.946021E-9	1.948546E-9	1.945745E-9	1.947890E-9	1.947105E-9	1.949300E-9	1.949389E-9	1.950769E-9	1.951307E-9	1.949402E-9	1.949455E-9	1.947632E-9	1.949112E-9	1.950431E-9	1.949237E-9	1.949460E-9	1.949431E-9	1.949165E-9	1.949102E-9	1.948226E-9	1.950882E-9	1.948987E-9	1.949030E-9	1.950284E-9	1.949548E-9	1.948932E-9	1.944379E-9	1.947305E-9	1.943596E-9	1.945485E-9	1.945309E-9	1.946801E-9	1.947046E-9	1.947372E-9	1.947009E-9	1.947749E-9	1.947964E-9	1.946191E-9	1.945137E-9	1.945798E-9	1.943099E-9	1.944230E-9	1.944787E-9	1.942515E-9	1.940081E-9	1.934996E-9	1.936337E-9	1.937890E-9	1.938253E-9	1.940033E-9	1.940867E-9	1.943524E-9	1.938934E-9	1.942228E-9	1.941971E-9	1.945036E-9	1.943643E-9	1.944880E-9	1.945781E-9	1.944364E-9	1.944863E-9	1.945801E-9	1.946588E-9	1.947796E-9	1.947016E-9	1.947649E-9	1.947368E-9	1.947417E-9	1.948762E-9	1.946543E-9	1.947228E-9	1.946474E-9	1.947229E-9	1.948738E-9	1.948740E-9	1.950442E-9	1.946489E-9	1.949786E-9	1.949253E-9	1.952248E-9	1.951857E-9	1.953168E-9	1.952851E-9	1.953702E-9	1.955721E-9	1.956311E-9	1.955523E-9	1.954351E-9	1.952175E-9	1.954351E-9	1.955150E-9	1.956103E-9	1.955083E-9	1.954349E-9	1.954261E-9	1.954186E-9	1.955647E-9	1.955135E-9	1.955971E-9	1.957314E-9	1.956727E-9	1.958021E-9	1.952291E-9	1.953927E-9	1.950096E-9	1.953335E-9	1.952895E-9	1.954210E-9	1.955217E-9	1.956253E-9	1.957323E-9	1.957413E-9	1.956847E-9	1.957240E-9	1.958022E-9	1.959230E-9	1.960410E-9	1.960855E-9	1.958981E-9	1.959084E-9	1.960446E-9	1.959472E-9	1.960548E-9	1.961464E-9	1.960942E-9	1.961652E-9	1.958522E-9	1.961533E-9	1.958673E-9	1.960160E-9	1.959810E-9	1.961702E-9	1.961806E-9	1.960252E-9	1.960209E-9	1.956090E-9	1.954508E-9	1.953992E-9	1.951618E-9	1.953114E-9	1.952704E-9	1.952653E-9	1.953176E-9	1.951654E-9	1.951310E-9	1.947861E-9	1.948071E-9	1.949014E-9	1.949513E-9	1.950136E-9	1.949332E-9	1.949208E-9	1.943249E-9	1.946025E-9	1.943240E-9	1.945631E-9	1.944914E-9	1.945966E-9	1.946983E-9	1.946890E-9	1.947512E-9	1.946668E-9	1.946384E-9	1.945130E-9	1.942105E-9	1.941411E-9	1.939183E-9	1.938600E-9	1.937370E-9	1.936087E-9	1.936888E-9	1.935260E-9	1.935749E-9	1.936459E-9	1.936958E-9	1.933212E-9	1.930925E-9	1.934206E-9	1.927985E-9	1.929429E-9	1.926269E-9	1.927585E-9	1.927645E-9	1.930256E-9	1.930757E-9	1.928508E-9	1.929179E-9	1.928547E-9	1.926774E-9	1.929249E-9	1.929628E-9	1.928875E-9	1.927030E-9	1.928722E-9	1.929636E-9	1.925537E-9	1.926127E-9	1.927564E-9	1.926945E-9	1.927948E-9	1.928051E-9	1.928769E-9	1.924080E-9	1.926230E-9	1.924859E-9	1.925832E-9	1.924385E-9	1.924924E-9	1.926031E-9	1.925998E-9	1.926665E-9	1.926014E-9	1.926539E-9	1.929146E-9	1.929212E-9	1.928307E-9	1.928623E-9	1.929277E-9	1.929186E-9	1.925257E-9	1.924739E-9	1.925382E-9	1.926165E-9	1.927126E-9	1.926117E-9	1.926391E-9	1.922162E-9	1.924742E-9	1.923943E-9	1.926224E-9	1.924242E-9	1.924948E-9	1.924753E-9	1.925762E-9	1.926912E-9	1.926019E-9	1.925846E-9	1.925089E-9	1.922155E-9	1.923471E-9	1.924833E-9	1.926258E-9	1.926414E-9	1.925387E-9	1.925573E-9	1.921393E-9	1.921526E-9	1.922728E-9	1.923398E-9	1.924966E-9	1.925641E-9	1.927243E-9	1.925672E-9	1.927307E-9
1.948934E-9	1.949642E-9	1.950227E-9	1.952306E-9	1.952144E-9	1.952927E-9	1.951128E-9	1.951387E-9	1.951653E-9	1.949551E-9	1.950703E-9	1.949003E-9	1.947838E-9	1.947615E-9	1.947816E-9	1.946095E-9	1.939162E-9	1.942818E-9	1.941898E-9	1.944551E-9	1.944779E-9	1.947265E-9	1.947461E-9	1.948487E-9	1.949433E-9	1.946468E-9	1.947270E-9	1.943643E-9	1.940810E-9	1.940823E-9	1.942914E-9	1.944692E-9	1.944957E-9	1.944520E-9	1.944220E-9	1.941414E-9	1.940976E-9	1.941816E-9	1.942913E-9	1.944423E-9	1.945095E-9	1.945630E-9	1.939878E-9	1.942716E-9	1.943076E-9	1.945620E-9	1.946453E-9	1.945369E-9	1.945425E-9	1.943572E-9	1.944443E-9	1.944609E-9	1.944534E-9	1.946966E-9	1.947669E-9	1.946902E-9	1.944136E-9	1.943895E-9	1.944943E-9	1.942206E-9	1.942938E-9	1.942161E-9	1.943430E-9	1.946200E-9	1.946540E-9	1.947947E-9	1.947958E-9	1.952162E-9	1.950232E-9	1.952827E-9	1.951820E-9	1.954180E-9	1.953871E-9	1.954489E-9	1.954148E-9	1.955128E-9	1.956423E-9	1.954450E-9	1.951621E-9	1.953179E-9	1.953380E-9	1.955751E-9	1.956199E-9	1.955218E-9	1.951533E-9	1.948414E-9	1.949443E-9	1.952135E-9	1.954389E-9	1.956018E-9	1.955534E-9	1.955251E-9	1.954047E-9	1.956079E-9	1.956418E-9	1.957594E-9	1.956261E-9	1.952281E-9	1.954409E-9	1.955641E-9	1.956857E-9	1.955642E-9	1.958795E-9	1.960873E-9	1.958590E-9	1.957865E-9	1.958633E-9	1.958838E-9	1.959175E-9	1.960219E-9	1.962619E-9	1.956630E-9	1.957384E-9	1.957464E-9	1.958520E-9	1.959869E-9	1.955801E-9	1.959087E-9	1.959362E-9	1.962019E-9	1.960232E-9	1.961814E-9	1.961533E-9	1.962513E-9	1.962972E-9	1.963426E-9	1.964316E-9	1.959826E-9	1.957784E-9	1.959335E-9	1.960114E-9	1.959626E-9	1.960116E-9	1.961387E-9	1.961063E-9	1.959208E-9	1.960363E-9	1.957363E-9	1.959250E-9	1.960055E-9	1.958568E-9	1.958629E-9	1.953333E-9	1.954340E-9	1.953544E-9	1.956082E-9	1.953677E-9	1.951571E-9	1.952766E-9	1.952900E-9	1.953410E-9	1.953834E-9	1.953767E-9	1.954090E-9	1.952302E-9	1.949048E-9	1.948133E-9	1.949727E-9	1.949476E-9	1.949111E-9	1.950871E-9	1.949846E-9	1.948856E-9	1.948991E-9	1.946385E-9	1.947755E-9	1.945362E-9	1.947356E-9	1.941807E-9	1.942663E-9	1.941803E-9	1.941513E-9	1.941647E-9	1.941949E-9	1.941426E-9	1.940625E-9	1.939495E-9	1.933386E-9	1.931077E-9	1.931852E-9	1.932627E-9	1.933612E-9	1.933539E-9	1.931806E-9	1.930136E-9	1.925079E-9	1.925631E-9	1.925597E-9	1.926522E-9	1.926710E-9	1.927086E-9	1.929140E-9	1.926582E-9	1.927565E-9	1.924251E-9	1.925648E-9	1.925388E-9	1.925554E-9	1.925486E-9	1.923068E-9	1.922312E-9	1.923282E-9	1.925303E-9	1.928053E-9	1.928528E-9	1.929909E-9	1.929581E-9	1.929870E-9	1.930764E-9	1.930263E-9	1.928665E-9	1.928243E-9	1.928613E-9	1.928601E-9	1.928106E-9	1.928226E-9	1.927106E-9	1.929699E-9	1.926076E-9	1.926995E-9	1.924741E-9	1.925665E-9	1.926281E-9	1.922407E-9	1.923437E-9	1.924049E-9	1.924182E-9	1.922706E-9	1.922524E-9	1.924553E-9	1.925901E-9	1.926481E-9	1.926247E-9	1.924497E-9	1.919423E-9	1.916797E-9	1.918369E-9	1.919874E-9	1.920678E-9	1.923933E-9	1.923869E-9	1.925318E-9	1.923210E-9	1.924994E-9	1.923324E-9	1.925542E-9	1.925468E-9	1.924951E-9	1.925342E-9	1.924862E-9	1.925123E-9	1.925632E-9	1.926370E-9	1.928338E-9	1.924927E-9	1.924035E-9
1.951946E-9	1.952227E-9	1.951990E-9	1.952786E-9	1.950308E-9	1.953711E-9	1.948316E-9	1.950114E-9	1.947399E-9	1.949238E-9	1.949465E-9	1.949397E-9	1.951014E-9	1.949444E-9	1.948605E-9	1.945342E-9	1.943961E-9	1.945226E-9	1.944351E-9	1.946692E-9	1.945772E-9	1.945329E-9	1.944035E-9	1.941591E-9	1.941990E-9	1.944157E-9	1.944421E-9	1.945418E-9	1.944999E-9	1.946194E-9	1.943050E-9	1.946228E-9	1.945054E-9	1.947029E-9	1.946687E-9	1.944630E-9	1.945625E-9	1.946193E-9	1.946243E-9	1.945577E-9	1.946608E-9	1.948549E-9	1.947222E-9	1.947116E-9	1.948379E-9	1.948128E-9	1.948069E-9	1.948187E-9	1.949753E-9	1.947502E-9	1.947907E-9	1.947968E-9	1.945863E-9	1.946977E-9	1.945592E-9	1.949970E-9	1.946678E-9	1.947244E-9	1.947449E-9	1.949852E-9	1.951166E-9	1.948964E-9	1.950285E-9	1.948975E-9	1.949366E-9	1.948886E-9	1.946158E-9	1.948523E-9	1.949901E-9	1.949949E-9	1.951661E-9	1.950029E-9	1.949182E-9	1.947794E-9	1.948869E-9	1.951160E-9	1.951628E-9	1.953182E-9	1.952813E-9	1.954431E-9	1.949375E-9	1.952008E-9	1.951158E-9	1.953684E-9	1.952031E-9	1.953911E-9	1.954844E-9	1.956212E-9	1.959255E-9	1.960472E-9	1.961449E-9	1.963297E-9	1.962591E-9	1.961807E-9	1.959258E-9	1.957229E-9	1.954100E-9	1.952099E-9	1.953506E-9	1.955118E-9	1.956407E-9	1.955233E-9	1.956367E-9	1.957918E-9	1.956088E-9	1.959487E-9	1.957328E-9	1.959231E-9	1.958679E-9	1.960665E-9	1.961761E-9	1.963850E-9	1.962567E-9	1.961431E-9	1.961863E-9	1.961035E-9	1.957762E-9	1.959211E-9	1.959729E-9	1.959864E-9	1.959085E-9	1.958955E-9	1.959087E-9	1.958046E-9	1.958542E-9	1.958198E-9	1.958228E-9	1.959727E-9	1.957782E-9	1.959132E-9	1.955266E-9	1.958802E-9	1.959776E-9	1.962001E-9	1.962379E-9	1.960385E-9	1.959075E-9	1.958063E-9	1.960206E-9	1.960352E-9	1.958464E-9	1.959687E-9	1.958631E-9	1.958838E-9	1.958145E-9	1.959607E-9	1.961378E-9	1.958383E-9	1.957853E-9	1.956631E-9	1.955986E-9	1.955082E-9	1.954606E-9	1.954010E-9	1.950928E-9	1.953441E-9	1.948990E-9	1.949826E-9	1.945778E-9	1.946553E-9	1.945751E-9	1.946981E-9	1.946330E-9	1.946141E-9	1.946287E-9	1.944988E-9	1.942291E-9	1.944122E-9	1.944829E-9	1.942544E-9	1.939462E-9	1.938406E-9	1.937754E-9	1.936944E-9	1.936425E-9	1.935659E-9	1.935167E-9	1.934718E-9	1.934949E-9	1.935380E-9	1.929404E-9	1.930625E-9	1.926695E-9	1.929204E-9	1.929518E-9	1.927612E-9	1.926210E-9	1.925516E-9	1.925569E-9	1.927233E-9	1.929110E-9	1.931381E-9	1.931593E-9	1.932164E-9	1.928181E-9	1.928832E-9	1.924341E-9	1.924986E-9	1.924394E-9	1.921389E-9	1.922166E-9	1.921391E-9	1.922194E-9	1.924567E-9	1.923631E-9	1.927164E-9	1.924513E-9	1.926287E-9	1.923350E-9	1.923985E-9	1.925199E-9	1.925030E-9	1.924722E-9	1.923267E-9	1.922818E-9	1.919776E-9	1.919167E-9	1.921423E-9	1.923259E-9	1.924109E-9	1.924920E-9	1.923531E-9	1.918273E-9	1.914899E-9	1.915812E-9	1.916516E-9	1.917889E-9	1.919584E-9	1.921219E-9	1.923823E-9	1.920396E-9	1.922339E-9	1.920912E-9	1.923103E-9	1.924068E-9	1.922214E-9	1.921848E-9	1.922211E-9	1.922589E-9	1.924565E-9	1.925661E-9	1.927753E-9	1.927142E-9	1.926275E-9	1.925466E-9	1.926533E-9	1.927067E-9	1.926930E-9	1.926179E-9	1.926463E-9	1.928472E-9	1.929869E-9	1.929304E-9	1.929159E-9	1.925625E-9	1.928845E-9
1.951447E-9	1.950552E-9	1.951642E-9	1.949005E-9	1.948127E-9	1.949458E-9	1.949276E-9	1.950352E-9	1.951034E-9	1.951056E-9	1.951695E-9	1.947143E-9	1.944786E-9	1.944805E-9	1.945918E-9	1.947949E-9	1.948342E-9	1.948347E-9	1.940881E-9	1.940952E-9	1.941363E-9	1.943247E-9	1.941638E-9	1.940169E-9	1.942172E-9	1.943508E-9	1.945105E-9	1.945413E-9	1.947023E-9	1.949037E-9	1.948022E-9	1.947540E-9	1.948407E-9	1.948199E-9	1.947304E-9	1.947136E-9	1.948984E-9	1.947164E-9	1.947859E-9	1.947974E-9	1.947836E-9	1.947165E-9	1.943202E-9	1.947506E-9	1.947658E-9	1.949217E-9	1.946676E-9	1.947282E-9	1.947763E-9	1.947523E-9	1.949155E-9	1.949125E-9	1.947914E-9	1.945790E-9	1.944949E-9	1.945436E-9	1.946838E-9	1.947810E-9	1.948735E-9	1.947122E-9	1.945619E-9	1.941846E-9	1.942821E-9	1.944517E-9	1.946771E-9	1.948836E-9	1.946949E-9	1.947478E-9	1.941967E-9	1.944135E-9	1.944306E-9	1.946719E-9	1.946245E-9	1.947450E-9	1.949968E-9	1.951865E-9	1.952551E-9	1.951586E-9	1.951644E-9	1.954007E-9	1.953164E-9	1.949863E-9	1.948677E-9	1.951866E-9	1.951835E-9	1.950636E-9	1.950289E-9	1.950468E-9	1.951183E-9	1.950572E-9	1.950065E-9	1.951930E-9	1.948576E-9	1.953071E-9	1.950403E-9	1.952756E-9	1.952337E-9	1.954465E-9	1.955885E-9	1.954512E-9	1.955860E-9	1.957454E-9	1.956991E-9	1.955078E-9	1.951803E-9	1.953036E-9	1.955007E-9	1.955506E-9	1.956672E-9	1.956691E-9	1.956440E-9	1.953345E-9	1.954873E-9	1.956037E-9	1.956993E-9	1.958375E-9	1.958595E-9	1.960411E-9	1.958940E-9	1.960494E-9	1.958384E-9	1.959747E-9	1.955775E-9	1.955210E-9	1.956785E-9	1.958484E-9	1.959970E-9	1.961755E-9	1.962720E-9	1.964467E-9	1.963024E-9	1.960310E-9	1.959371E-9	1.959730E-9	1.959197E-9	1.956843E-9	1.953913E-9	1.954887E-9	1.955440E-9	1.954650E-9	1.954878E-9	1.957027E-9	1.949636E-9	1.952152E-9	1.950755E-9	1.952501E-9	1.948919E-9	1.950120E-9	1.952704E-9	1.953040E-9	1.953246E-9	1.951289E-9	1.949942E-9	1.949942E-9	1.949709E-9	1.950177E-9	1.948721E-9	1.948295E-9	1.947627E-9	1.946210E-9	1.937637E-9	1.934257E-9	1.933122E-9	1.934756E-9	1.933176E-9	1.934965E-9	1.935903E-9	1.937061E-9	1.936046E-9	1.936931E-9	1.934159E-9	1.936792E-9	1.937227E-9	1.937120E-9	1.938385E-9	1.938836E-9	1.938691E-9	1.939010E-9	1.937611E-9	1.936762E-9	1.934822E-9	1.934231E-9	1.934861E-9	1.935112E-9	1.932239E-9	1.931366E-9	1.930766E-9	1.929856E-9	1.930863E-9	1.929485E-9	1.929199E-9	1.930670E-9	1.925593E-9	1.928033E-9	1.928518E-9	1.930994E-9	1.927182E-9	1.929283E-9	1.926941E-9	1.925007E-9	1.926545E-9	1.925243E-9	1.923583E-9	1.920811E-9	1.919253E-9	1.919501E-9	1.919848E-9	1.920094E-9	1.921611E-9	1.921895E-9	1.918281E-9	1.915289E-9	1.915268E-9	1.916959E-9	1.917944E-9	1.919425E-9	1.920799E-9	1.922502E-9	1.918753E-9	1.919264E-9	1.920166E-9	1.923077E-9	1.920403E-9	1.919613E-9	1.922037E-9	1.922672E-9	1.924546E-9	1.924205E-9	1.922336E-9	1.924157E-9	1.923700E-9	1.923681E-9	1.923055E-9	1.924180E-9	1.925179E-9	1.924946E-9	1.923145E-9	1.923844E-9	1.925714E-9	1.925472E-9	1.926795E-9	1.928583E-9	1.927240E-9	1.928573E-9	1.926768E-9	1.929140E-9	1.928164E-9	1.929751E-9	1.929769E-9	1.929798E-9	1.930348E-9	1.928213E-9	1.928252E-9	1.927233E-9	1.925200E-9	1.927553E-9
1.947743E-9	1.948378E-9	1.949707E-9	1.951477E-9	1.950973E-9	1.952368E-9	1.945772E-9	1.947150E-9	1.946015E-9	1.948779E-9	1.948787E-9	1.948366E-9	1.949135E-9	1.949574E-9	1.950566E-9	1.950907E-9	1.949161E-9	1.951217E-9	1.951271E-9	1.949492E-9	1.949652E-9	1.951090E-9	1.951549E-9	1.947740E-9	1.946017E-9	1.944730E-9	1.943439E-9	1.943643E-9	1.944172E-9	1.945923E-9	1.942736E-9	1.947237E-9	1.946950E-9	1.948667E-9	1.949010E-9	1.949711E-9	1.950706E-9	1.951756E-9	1.951608E-9	1.950035E-9	1.950574E-9	1.949793E-9	1.945053E-9	1.947260E-9	1.948546E-9	1.949118E-9	1.948845E-9	1.948940E-9	1.947268E-9	1.944719E-9	1.945404E-9	1.946474E-9	1.947113E-9	1.949234E-9	1.946579E-9	1.947100E-9	1.944074E-9	1.945994E-9	1.946142E-9	1.948231E-9	1.948835E-9	1.948704E-9	1.949229E-9	1.949343E-9	1.949108E-9	1.949239E-9	1.949547E-9	1.951705E-9	1.951652E-9	1.951083E-9	1.949567E-9	1.950291E-9	1.951138E-9	1.949162E-9	1.948288E-9	1.948175E-9	1.949651E-9	1.950550E-9	1.951539E-9	1.953459E-9	1.951142E-9	1.954038E-9	1.952876E-9	1.955212E-9	1.953765E-9	1.955481E-9	1.956638E-9	1.957669E-9	1.959032E-9	1.957958E-9	1.958971E-9	1.957378E-9	1.953961E-9	1.954976E-9	1.956573E-9	1.957020E-9	1.958063E-9	1.958522E-9	1.957866E-9	1.959414E-9	1.961087E-9	1.959326E-9	1.960093E-9	1.961939E-9	1.962672E-9	1.964370E-9	1.956575E-9	1.958877E-9	1.959281E-9	1.960109E-9	1.960670E-9	1.961163E-9	1.962729E-9	1.962966E-9	1.963797E-9	1.966090E-9	1.966048E-9	1.967022E-9	1.965598E-9	1.966342E-9	1.966933E-9	1.967580E-9	1.968548E-9	1.968660E-9	1.969136E-9	1.966809E-9	1.966158E-9	1.964974E-9	1.965613E-9	1.967729E-9	1.961814E-9	1.965115E-9	1.964296E-9	1.964857E-9	1.963559E-9	1.965304E-9	1.966042E-9	1.965363E-9	1.966266E-9	1.965733E-9	1.963216E-9	1.960227E-9	1.956031E-9	1.957329E-9	1.956903E-9	1.958211E-9	1.957712E-9	1.956497E-9	1.950576E-9	1.950563E-9	1.951674E-9	1.951449E-9	1.951592E-9	1.951264E-9	1.950806E-9	1.950076E-9	1.944992E-9	1.946381E-9	1.945107E-9	1.945737E-9	1.944570E-9	1.944575E-9	1.944790E-9	1.943485E-9	1.943158E-9	1.943208E-9	1.942274E-9	1.943794E-9	1.943443E-9	1.942680E-9	1.942421E-9	1.942598E-9	1.940545E-9	1.941344E-9	1.938347E-9	1.937992E-9	1.936749E-9	1.932089E-9	1.933069E-9	1.934857E-9	1.930254E-9	1.933315E-9	1.933710E-9	1.935322E-9	1.934725E-9	1.931802E-9	1.933323E-9	1.933426E-9	1.933894E-9	1.933525E-9	1.934297E-9	1.933195E-9	1.931541E-9	1.933057E-9	1.934158E-9	1.932432E-9	1.931600E-9	1.930829E-9	1.928980E-9	1.926898E-9	1.927016E-9	1.924223E-9	1.923774E-9	1.924001E-9	1.924428E-9	1.925804E-9	1.922073E-9	1.923288E-9	1.921541E-9	1.924672E-9	1.924680E-9	1.924944E-9	1.926229E-9	1.926084E-9	1.927131E-9	1.925240E-9	1.927328E-9	1.927982E-9	1.928345E-9	1.926346E-9	1.925276E-9	1.926149E-9	1.922018E-9	1.922452E-9	1.922736E-9	1.923934E-9	1.921712E-9	1.920202E-9	1.921441E-9	1.923652E-9	1.924003E-9	1.927599E-9	1.920798E-9	1.921321E-9	1.922664E-9	1.923981E-9	1.925505E-9	1.927194E-9	1.928145E-9	1.927377E-9	1.928803E-9	1.927459E-9	1.924450E-9	1.925309E-9	1.927451E-9	1.928569E-9	1.928035E-9	1.928160E-9	1.924854E-9	1.919666E-9	1.917538E-9	1.919974E-9	1.922531E-9	1.925123E-9	1.926185E-9	1.926442E-9
1.951868E-9	1.951588E-9	1.952271E-9	1.951782E-9	1.953467E-9	1.955629E-9	1.955121E-9	1.953224E-9	1.951924E-9	1.951667E-9	1.944076E-9	1.945027E-9	1.946975E-9	1.944336E-9	1.945780E-9	1.946717E-9	1.946833E-9	1.949068E-9	1.946654E-9	1.949327E-9	1.945633E-9	1.947571E-9	1.945565E-9	1.946840E-9	1.948492E-9	1.947891E-9	1.947607E-9	1.947077E-9	1.947514E-9	1.941842E-9	1.940673E-9	1.943623E-9	1.943947E-9	1.943802E-9	1.943449E-9	1.944018E-9	1.942238E-9	1.938461E-9	1.938600E-9	1.939496E-9	1.941092E-9	1.942027E-9	1.940922E-9	1.941408E-9	1.936531E-9	1.938293E-9	1.937796E-9	1.940739E-9	1.938139E-9	1.938667E-9	1.941409E-9	1.943144E-9	1.945280E-9	1.946972E-9	1.943739E-9	1.943573E-9	1.942042E-9	1.943985E-9	1.945151E-9	1.945851E-9	1.945618E-9	1.944532E-9	1.943887E-9	1.942454E-9	1.941808E-9	1.943738E-9	1.944404E-9	1.946435E-9	1.946638E-9	1.950278E-9	1.950098E-9	1.951982E-9	1.949681E-9	1.950607E-9	1.951959E-9	1.953184E-9	1.953862E-9	1.952818E-9	1.953851E-9	1.951576E-9	1.948469E-9	1.949914E-9	1.949760E-9	1.949866E-9	1.949692E-9	1.950683E-9	1.950504E-9	1.949221E-9	1.950844E-9	1.951185E-9	1.951899E-9	1.951711E-9	1.953347E-9	1.955716E-9	1.953893E-9	1.955848E-9	1.953957E-9	1.956389E-9	1.956889E-9	1.957592E-9	1.958546E-9	1.958331E-9	1.958167E-9	1.957678E-9	1.958784E-9	1.960077E-9	1.958975E-9	1.960692E-9	1.949816E-9	1.953190E-9	1.954369E-9	1.954175E-9	1.952926E-9	1.955389E-9	1.957116E-9	1.954972E-9	1.957499E-9	1.958929E-9	1.958643E-9	1.961405E-9	1.961130E-9	1.962366E-9	1.961204E-9	1.963552E-9	1.964520E-9	1.965331E-9	1.967337E-9	1.964911E-9	1.965221E-9	1.965592E-9	1.963987E-9	1.964832E-9	1.963756E-9	1.963270E-9	1.963111E-9	1.961978E-9	1.960177E-9	1.959195E-9	1.957722E-9	1.954053E-9	1.954003E-9	1.954928E-9	1.955273E-9	1.956624E-9	1.950273E-9	1.951287E-9	1.948461E-9	1.947934E-9	1.949587E-9	1.949282E-9	1.950902E-9	1.951514E-9	1.953046E-9	1.950936E-9	1.952490E-9	1.954319E-9	1.953961E-9	1.951190E-9	1.951109E-9	1.949317E-9	1.945490E-9	1.946090E-9	1.946780E-9	1.945257E-9	1.944019E-9	1.942629E-9	1.941694E-9	1.941875E-9	1.941366E-9	1.943648E-9	1.940573E-9	1.940023E-9	1.939426E-9	1.939744E-9	1.941276E-9	1.940990E-9	1.941362E-9	1.938875E-9	1.938487E-9	1.937997E-9	1.934463E-9	1.936217E-9	1.936513E-9	1.937532E-9	1.935883E-9	1.932818E-9	1.926690E-9	1.925936E-9	1.924594E-9	1.926382E-9	1.926494E-9	1.928315E-9	1.928930E-9	1.929038E-9	1.926356E-9	1.927176E-9	1.926672E-9	1.928242E-9	1.928494E-9	1.927509E-9	1.928756E-9	1.928655E-9	1.928233E-9	1.927342E-9	1.930014E-9	1.931824E-9	1.930262E-9	1.928651E-9	1.928810E-9	1.929660E-9	1.928156E-9	1.927484E-9	1.926235E-9	1.925750E-9	1.926852E-9	1.927266E-9	1.926317E-9	1.927158E-9	1.922846E-9	1.923405E-9	1.923639E-9	1.925646E-9	1.925654E-9	1.926880E-9	1.927723E-9	1.927667E-9	1.929671E-9	1.927432E-9	1.928630E-9	1.927164E-9	1.922708E-9	1.924449E-9	1.923466E-9	1.923363E-9	1.924609E-9	1.924660E-9	1.920377E-9	1.918909E-9	1.918464E-9	1.920377E-9	1.920969E-9	1.922750E-9	1.923335E-9	1.923682E-9	1.921732E-9	1.921959E-9	1.918375E-9	1.919916E-9	1.921443E-9	1.922854E-9	1.925085E-9	1.925687E-9	1.926358E-9	1.926995E-9	1.927155E-9	1.929400E-9
1.945096E-9	1.945732E-9	1.946866E-9	1.946588E-9	1.947339E-9	1.949087E-9	1.947685E-9	1.951142E-9	1.950067E-9	1.951594E-9	1.951324E-9	1.953394E-9	1.953697E-9	1.952654E-9	1.953042E-9	1.951366E-9	1.949137E-9	1.946621E-9	1.941256E-9	1.941884E-9	1.943750E-9	1.945531E-9	1.946496E-9	1.946480E-9	1.942338E-9	1.943172E-9	1.945142E-9	1.945852E-9	1.944273E-9	1.945983E-9	1.945975E-9	1.947355E-9	1.944096E-9	1.945622E-9	1.944338E-9	1.945640E-9	1.944991E-9	1.943461E-9	1.943869E-9	1.943725E-9	1.946131E-9	1.946163E-9	1.945421E-9	1.945364E-9	1.941196E-9	1.941293E-9	1.942985E-9	1.943474E-9	1.941863E-9	1.942614E-9	1.943282E-9	1.944044E-9	1.944458E-9	1.944750E-9	1.946465E-9	1.947894E-9	1.945638E-9	1.947756E-9	1.947276E-9	1.949551E-9	1.949755E-9	1.950857E-9	1.952583E-9	1.952824E-9	1.952026E-9	1.949845E-9	1.950772E-9	1.949856E-9	1.946701E-9	1.945070E-9	1.946399E-9	1.948065E-9	1.949017E-9	1.950286E-9	1.950063E-9	1.943861E-9	1.942961E-9	1.944163E-9	1.945559E-9	1.948225E-9	1.949905E-9	1.953149E-9	1.950053E-9	1.951692E-9	1.950897E-9	1.953444E-9	1.951814E-9	1.953045E-9	1.952208E-9	1.953839E-9	1.956179E-9	1.955361E-9	1.956917E-9	1.957737E-9	1.956289E-9	1.955510E-9	1.956214E-9	1.957229E-9	1.956539E-9	1.957948E-9	1.957454E-9	1.959064E-9	1.959025E-9	1.959923E-9	1.961805E-9	1.961651E-9	1.957959E-9	1.960900E-9	1.960931E-9	1.963641E-9	1.963341E-9	1.964892E-9	1.965720E-9	1.965222E-9	1.964715E-9	1.964103E-9	1.966300E-9	1.965887E-9	1.964197E-9	1.964462E-9	1.965063E-9	1.964704E-9	1.964434E-9	1.965260E-9	1.964828E-9	1.964017E-9	1.963641E-9	1.963423E-9	1.964791E-9	1.965903E-9	1.966608E-9	1.966086E-9	1.961847E-9	1.961020E-9	1.961382E-9	1.962468E-9	1.963179E-9	1.963084E-9	1.963870E-9	1.963470E-9	1.963992E-9	1.961314E-9	1.962935E-9	1.965343E-9	1.965090E-9	1.963010E-9	1.961223E-9	1.961276E-9	1.960856E-9	1.959189E-9	1.955769E-9	1.953042E-9	1.951148E-9	1.950902E-9	1.949797E-9	1.950301E-9	1.948843E-9	1.951936E-9	1.948695E-9	1.949088E-9	1.947387E-9	1.945993E-9	1.947447E-9	1.946024E-9	1.945990E-9	1.944411E-9	1.943173E-9	1.940252E-9	1.934232E-9	1.934720E-9	1.935374E-9	1.936491E-9	1.936989E-9	1.937831E-9	1.932530E-9	1.931812E-9	1.931411E-9	1.931993E-9	1.931135E-9	1.931747E-9	1.930370E-9	1.931132E-9	1.930322E-9	1.930735E-9	1.930692E-9	1.932314E-9	1.931976E-9	1.929283E-9	1.930200E-9	1.931378E-9	1.932190E-9	1.930127E-9	1.930965E-9	1.931994E-9	1.928854E-9	1.929136E-9	1.928283E-9	1.928552E-9	1.925412E-9	1.924709E-9	1.923488E-9	1.922663E-9	1.923766E-9	1.925313E-9	1.925779E-9	1.926309E-9	1.925043E-9	1.927259E-9	1.926549E-9	1.928381E-9	1.927272E-9	1.926310E-9	1.927332E-9	1.926818E-9	1.927844E-9	1.926667E-9	1.926527E-9	1.925563E-9	1.922845E-9	1.924390E-9	1.926652E-9	1.927411E-9	1.925690E-9	1.927365E-9	1.916781E-9	1.916105E-9	1.916350E-9	1.914301E-9	1.917391E-9	1.920432E-9	1.922768E-9	1.923332E-9	1.917582E-9	1.917848E-9	1.919153E-9	1.921783E-9	1.923129E-9	1.923604E-9	1.924777E-9	1.922075E-9	1.923837E-9	1.924803E-9	1.925693E-9	1.927362E-9	1.926048E-9	1.927252E-9	1.927601E-9	1.929129E-9	1.924337E-9	1.925575E-9	1.925213E-9	1.927181E-9	1.927151E-9	1.926449E-9	1.926551E-9	1.927245E-9
1.951868E-9	1.952178E-9	1.952728E-9	1.952647E-9	1.953446E-9	1.950634E-9	1.948302E-9	1.949261E-9	1.949503E-9	1.949990E-9	1.950705E-9	1.951900E-9	1.951715E-9	1.949558E-9	1.950047E-9	1.951038E-9	1.951411E-9	1.951572E-9	1.949667E-9	1.951072E-9	1.947195E-9	1.948234E-9	1.948434E-9	1.949428E-9	1.947900E-9	1.947356E-9	1.948310E-9	1.948706E-9	1.949332E-9	1.947857E-9	1.949648E-9	1.950842E-9	1.951441E-9	1.951718E-9	1.951934E-9	1.950702E-9	1.949542E-9	1.950972E-9	1.949304E-9	1.947648E-9	1.947114E-9	1.947366E-9	1.946733E-9	1.948325E-9	1.946273E-9	1.948504E-9	1.948604E-9	1.950762E-9	1.951433E-9	1.950206E-9	1.949784E-9	1.950386E-9	1.948469E-9	1.946781E-9	1.948407E-9	1.947639E-9	1.943994E-9	1.944808E-9	1.946103E-9	1.947072E-9	1.948067E-9	1.949238E-9	1.948441E-9	1.946912E-9	1.946060E-9	1.946963E-9	1.949006E-9	1.950142E-9	1.950834E-9	1.951671E-9	1.948181E-9	1.948276E-9	1.948313E-9	1.951178E-9	1.951439E-9	1.950859E-9	1.951878E-9	1.953794E-9	1.955357E-9	1.956038E-9	1.956784E-9	1.957238E-9	1.954902E-9	1.954549E-9	1.955591E-9	1.957855E-9	1.955889E-9	1.955949E-9	1.953451E-9	1.955048E-9	1.955279E-9	1.957551E-9	1.957302E-9	1.959403E-9	1.957192E-9	1.959802E-9	1.958590E-9	1.960296E-9	1.960595E-9	1.961874E-9	1.963833E-9	1.964439E-9	1.963314E-9	1.963997E-9	1.963991E-9	1.962168E-9	1.959102E-9	1.959516E-9	1.962467E-9	1.962803E-9	1.962261E-9	1.962544E-9	1.955837E-9	1.954841E-9	1.955859E-9	1.958573E-9	1.960366E-9	1.962504E-9	1.963566E-9	1.965832E-9	1.962538E-9	1.963437E-9	1.963964E-9	1.966269E-9	1.965484E-9	1.965017E-9	1.966575E-9	1.966832E-9	1.968072E-9	1.967289E-9	1.968940E-9	1.970316E-9	1.969594E-9	1.970138E-9	1.970480E-9	1.970511E-9	1.964382E-9	1.965402E-9	1.963485E-9	1.962087E-9	1.960889E-9	1.957911E-9	1.958750E-9	1.960131E-9	1.959518E-9	1.960815E-9	1.958515E-9	1.960159E-9	1.960405E-9	1.961080E-9	1.961205E-9	1.960970E-9	1.960383E-9	1.958875E-9	1.958406E-9	1.956187E-9	1.952278E-9	1.952111E-9	1.952087E-9	1.951646E-9	1.951513E-9	1.952011E-9	1.942878E-9	1.942454E-9	1.941841E-9	1.941346E-9	1.941421E-9	1.941800E-9	1.943482E-9	1.944353E-9	1.943371E-9	1.944702E-9	1.941405E-9	1.939219E-9	1.937766E-9	1.936627E-9	1.937271E-9	1.937083E-9	1.938252E-9	1.939349E-9	1.940750E-9	1.942162E-9	1.941817E-9	1.940286E-9	1.936937E-9	1.936601E-9	1.933034E-9	1.933114E-9	1.933186E-9	1.935318E-9	1.934175E-9	1.931194E-9	1.929054E-9	1.930009E-9	1.929059E-9	1.929294E-9	1.929360E-9	1.930402E-9	1.930713E-9	1.931555E-9	1.932541E-9	1.931925E-9	1.932680E-9	1.931802E-9	1.929749E-9	1.924485E-9	1.922521E-9	1.925144E-9	1.922637E-9	1.922216E-9	1.922379E-9	1.923453E-9	1.911349E-9	1.913661E-9	1.915401E-9	1.917198E-9	1.918188E-9	1.920000E-9	1.921870E-9	1.922444E-9	1.921346E-9	1.922703E-9	1.921466E-9	1.923072E-9	1.923095E-9	1.923976E-9	1.924570E-9	1.925569E-9	1.927130E-9	1.926511E-9	1.926508E-9	1.928894E-9	1.930043E-9	1.930504E-9	1.928534E-9	1.930566E-9	1.927004E-9	1.925986E-9	1.919843E-9	1.920865E-9	1.922117E-9	1.924290E-9	1.926075E-9	1.927057E-9	1.925802E-9	1.927944E-9	1.927377E-9	1.927833E-9	1.928272E-9	1.930233E-9	1.930678E-9	1.931670E-9	1.932331E-9	1.932707E-9	1.933040E-9	1.930254E-9
1.948307E-9	1.949117E-9	1.949922E-9	1.950468E-9	1.951768E-9	1.953972E-9	1.954019E-9	1.952634E-9	1.946344E-9	1.946662E-9	1.945671E-9	1.947827E-9	1.949109E-9	1.947503E-9	1.947096E-9	1.948559E-9	1.950122E-9	1.949805E-9	1.950971E-9	1.952938E-9	1.953804E-9	1.952790E-9	1.951743E-9	1.951431E-9	1.947254E-9	1.944821E-9	1.941940E-9	1.944228E-9	1.945753E-9	1.946553E-9	1.946107E-9	1.946650E-9	1.944485E-9	1.946502E-9	1.944996E-9	1.947158E-9	1.947317E-9	1.948997E-9	1.950386E-9	1.949338E-9	1.948798E-9	1.947459E-9	1.945684E-9	1.943684E-9	1.943443E-9	1.945496E-9	1.945584E-9	1.946522E-9	1.946734E-9	1.949268E-9	1.945713E-9	1.944056E-9	1.943276E-9	1.944208E-9	1.945218E-9	1.947459E-9	1.948131E-9	1.947285E-9	1.943847E-9	1.944459E-9	1.943854E-9	1.946491E-9	1.948379E-9	1.948495E-9	1.949106E-9	1.950831E-9	1.951834E-9	1.951286E-9	1.953550E-9	1.955006E-9	1.955925E-9	1.955929E-9	1.957009E-9	1.958823E-9	1.955896E-9	1.956044E-9	1.954078E-9	1.952825E-9	1.953624E-9	1.952964E-9	1.953458E-9	1.954579E-9	1.954547E-9	1.956182E-9	1.953056E-9	1.955361E-9	1.955582E-9	1.956765E-9	1.957682E-9	1.958263E-9	1.959464E-9	1.959443E-9	1.958736E-9	1.955738E-9	1.953678E-9	1.954922E-9	1.954189E-9	1.955851E-9	1.957049E-9	1.959358E-9	1.951507E-9	1.954108E-9	1.954948E-9	1.951234E-9	1.954287E-9	1.956959E-9	1.957459E-9	1.958804E-9	1.956912E-9	1.958490E-9	1.958617E-9	1.962096E-9	1.962997E-9	1.963359E-9	1.963322E-9	1.964313E-9	1.965529E-9	1.965656E-9	1.965307E-9	1.969227E-9	1.968426E-9	1.967488E-9	1.966540E-9	1.968357E-9	1.966367E-9	1.966983E-9	1.964408E-9	1.963310E-9	1.964648E-9	1.965980E-9	1.965189E-9	1.965041E-9	1.964754E-9	1.967575E-9	1.967125E-9	1.967215E-9	1.967380E-9	1.967694E-9	1.967995E-9	1.967219E-9	1.967642E-9	1.963606E-9	1.964844E-9	1.963560E-9	1.958828E-9	1.957104E-9	1.956459E-9	1.957208E-9	1.957510E-9	1.958962E-9	1.953273E-9	1.952220E-9	1.950318E-9	1.951471E-9	1.951834E-9	1.952274E-9	1.952635E-9	1.951842E-9	1.949921E-9	1.951054E-9	1.949714E-9	1.950258E-9	1.947267E-9	1.946561E-9	1.945527E-9	1.944223E-9	1.944945E-9	1.942661E-9	1.943524E-9	1.946040E-9	1.943747E-9	1.942194E-9	1.939886E-9	1.941017E-9	1.938995E-9	1.939086E-9	1.933986E-9	1.933077E-9	1.933017E-9	1.932655E-9	1.932713E-9	1.934304E-9	1.934083E-9	1.936672E-9	1.934084E-9	1.932390E-9	1.932093E-9	1.930916E-9	1.929869E-9	1.930539E-9	1.930398E-9	1.931326E-9	1.932200E-9	1.929512E-9	1.926664E-9	1.928774E-9	1.927539E-9	1.928535E-9	1.928969E-9	1.929717E-9	1.926275E-9	1.924373E-9	1.924355E-9	1.924607E-9	1.924711E-9	1.923394E-9	1.921251E-9	1.921668E-9	1.920596E-9	1.921859E-9	1.922153E-9	1.923153E-9	1.924936E-9	1.924773E-9	1.925493E-9	1.925922E-9	1.926084E-9	1.926194E-9	1.926329E-9	1.928185E-9	1.927357E-9	1.925246E-9	1.924573E-9	1.925633E-9	1.920335E-9	1.923008E-9	1.921433E-9	1.923021E-9	1.924235E-9	1.926872E-9	1.926351E-9	1.926478E-9	1.919389E-9	1.920615E-9	1.920734E-9	1.923535E-9	1.924059E-9	1.925772E-9	1.927220E-9	1.927388E-9	1.927621E-9	1.928180E-9	1.929154E-9	1.924710E-9	1.922351E-9	1.924664E-9	1.924644E-9	1.924736E-9	1.925234E-9	1.928385E-9	1.928211E-9	1.929241E-9	1.929743E-9	1.930619E-9	1.930535E-9	1.930793E-9
1.952192E-9	1.951021E-9	1.951862E-9	1.951513E-9	1.952958E-9	1.953916E-9	1.955170E-9	1.957762E-9	1.957335E-9	1.954027E-9	1.954147E-9	1.953721E-9	1.951406E-9	1.952314E-9	1.948816E-9	1.950510E-9	1.951376E-9	1.947909E-9	1.947671E-9	1.949186E-9	1.948494E-9	1.950352E-9	1.951115E-9	1.952909E-9	1.951107E-9	1.951974E-9	1.952183E-9	1.952752E-9	1.953724E-9	1.952509E-9	1.952309E-9	1.948847E-9	1.943208E-9	1.942973E-9	1.944696E-9	1.946820E-9	1.944175E-9	1.947084E-9	1.946178E-9	1.946384E-9	1.946223E-9	1.945118E-9	1.944906E-9	1.945941E-9	1.946319E-9	1.946383E-9	1.943274E-9	1.943253E-9	1.941105E-9	1.942628E-9	1.943305E-9	1.944771E-9	1.946800E-9	1.946935E-9	1.948553E-9	1.949845E-9	1.950996E-9	1.953879E-9	1.953304E-9	1.951498E-9	1.951199E-9	1.951879E-9	1.948265E-9	1.949311E-9	1.949193E-9	1.949056E-9	1.950147E-9	1.950845E-9	1.951951E-9	1.951130E-9	1.950179E-9	1.952308E-9	1.952193E-9	1.954180E-9	1.955863E-9	1.957555E-9	1.957279E-9	1.954421E-9	1.954863E-9	1.954573E-9	1.954823E-9	1.954428E-9	1.952848E-9	1.951749E-9	1.952773E-9	1.953773E-9	1.954095E-9	1.955756E-9	1.950953E-9	1.950900E-9	1.951396E-9	1.952396E-9	1.953842E-9	1.956320E-9	1.957044E-9	1.957255E-9	1.955560E-9	1.956668E-9	1.953097E-9	1.955814E-9	1.957258E-9	1.959946E-9	1.960876E-9	1.960904E-9	1.961406E-9	1.962049E-9	1.963660E-9	1.966069E-9	1.966841E-9	1.967005E-9	1.962379E-9	1.962159E-9	1.959851E-9	1.961782E-9	1.959214E-9	1.961378E-9	1.963213E-9	1.964291E-9	1.963815E-9	1.966236E-9	1.966286E-9	1.967099E-9	1.969062E-9	1.969959E-9	1.970747E-9	1.971027E-9	1.971117E-9	1.972157E-9	1.971799E-9	1.969788E-9	1.971219E-9	1.970854E-9	1.964427E-9	1.964667E-9	1.965184E-9	1.967035E-9	1.967045E-9	1.968993E-9	1.964444E-9	1.964788E-9	1.964407E-9	1.965268E-9	1.963779E-9	1.963700E-9	1.963583E-9	1.962712E-9	1.958313E-9	1.957362E-9	1.954337E-9	1.954223E-9	1.955388E-9	1.954822E-9	1.955026E-9	1.955504E-9	1.954729E-9	1.954397E-9	1.954723E-9	1.956482E-9	1.955710E-9	1.953810E-9	1.951378E-9	1.948331E-9	1.943085E-9	1.942929E-9	1.941638E-9	1.941992E-9	1.940553E-9	1.940995E-9	1.941636E-9	1.942623E-9	1.943117E-9	1.943802E-9	1.941082E-9	1.941767E-9	1.940858E-9	1.940189E-9	1.942069E-9	1.940613E-9	1.938959E-9	1.938938E-9	1.939997E-9	1.937826E-9	1.929339E-9	1.929189E-9	1.930942E-9	1.932113E-9	1.932386E-9	1.933604E-9	1.925038E-9	1.925181E-9	1.924219E-9	1.923887E-9	1.923509E-9	1.924240E-9	1.926275E-9	1.928014E-9	1.927897E-9	1.929098E-9	1.928326E-9	1.929006E-9	1.929951E-9	1.930011E-9	1.928593E-9	1.928198E-9	1.928810E-9	1.928216E-9	1.930450E-9	1.929561E-9	1.927024E-9	1.925797E-9	1.924961E-9	1.924930E-9	1.924050E-9	1.926489E-9	1.921257E-9	1.923220E-9	1.922931E-9	1.923698E-9	1.924489E-9	1.925981E-9	1.926777E-9	1.927957E-9	1.926178E-9	1.926314E-9	1.925851E-9	1.924901E-9	1.926835E-9	1.927584E-9	1.928476E-9	1.928041E-9	1.929483E-9	1.929080E-9	1.925764E-9	1.926167E-9	1.927595E-9	1.927730E-9	1.926560E-9	1.928992E-9	1.924684E-9	1.925512E-9	1.924745E-9	1.925717E-9	1.926808E-9	1.926861E-9	1.927158E-9	1.926334E-9	1.926955E-9	1.925460E-9	1.923823E-9	1.924164E-9	1.925602E-9	1.925806E-9	1.927452E-9	1.928842E-9	1.931014E-9	1.931582E-9
1.950178E-9	1.951134E-9	1.949753E-9	1.950919E-9	1.949514E-9	1.949217E-9	1.948280E-9	1.949299E-9	1.950586E-9	1.952154E-9	1.951871E-9	1.953022E-9	1.952454E-9	1.951924E-9	1.953160E-9	1.954054E-9	1.954977E-9	1.951976E-9	1.951869E-9	1.950348E-9	1.948235E-9	1.948870E-9	1.949201E-9	1.950336E-9	1.946782E-9	1.947188E-9	1.944402E-9	1.943758E-9	1.942598E-9	1.944598E-9	1.944770E-9	1.945520E-9	1.945058E-9	1.945710E-9	1.941635E-9	1.941375E-9	1.941759E-9	1.944138E-9	1.945062E-9	1.945985E-9	1.947421E-9	1.949021E-9	1.950551E-9	1.950619E-9	1.950710E-9	1.951812E-9	1.950348E-9	1.948852E-9	1.947954E-9	1.950529E-9	1.949826E-9	1.951357E-9	1.949349E-9	1.950787E-9	1.951335E-9	1.950876E-9	1.951282E-9	1.951490E-9	1.949027E-9	1.950349E-9	1.949284E-9	1.949971E-9	1.949334E-9	1.949340E-9	1.951639E-9	1.952700E-9	1.952424E-9	1.954060E-9	1.955470E-9	1.954428E-9	1.947515E-9	1.949721E-9	1.951268E-9	1.952162E-9	1.952007E-9	1.953171E-9	1.950264E-9	1.950624E-9	1.950302E-9	1.952103E-9	1.953806E-9	1.954928E-9	1.954836E-9	1.954963E-9	1.952351E-9	1.952837E-9	1.951296E-9	1.952348E-9	1.952229E-9	1.951899E-9	1.954345E-9	1.955040E-9	1.956290E-9	1.956958E-9	1.958023E-9	1.960707E-9	1.961716E-9	1.960977E-9	1.961745E-9	1.964085E-9	1.963808E-9	1.965169E-9	1.962474E-9	1.962564E-9	1.961808E-9	1.963008E-9	1.965287E-9	1.964597E-9	1.962626E-9	1.963620E-9	1.963729E-9	1.963950E-9	1.963629E-9	1.964475E-9	1.966340E-9	1.966557E-9	1.967176E-9	1.966362E-9	1.966931E-9	1.967549E-9	1.965568E-9	1.967088E-9	1.968819E-9	1.971499E-9	1.972248E-9	1.973066E-9	1.968775E-9	1.965297E-9	1.961061E-9	1.962904E-9	1.963376E-9	1.965241E-9	1.967623E-9	1.967704E-9	1.965234E-9	1.964166E-9	1.965105E-9	1.964629E-9	1.964304E-9	1.963096E-9	1.964229E-9	1.962443E-9	1.962809E-9	1.963043E-9	1.964199E-9	1.966544E-9	1.966082E-9	1.963449E-9	1.959788E-9	1.959980E-9	1.960555E-9	1.961646E-9	1.960787E-9	1.961036E-9	1.959050E-9	1.959473E-9	1.958848E-9	1.959076E-9	1.958900E-9	1.957679E-9	1.957413E-9	1.954672E-9	1.953987E-9	1.954697E-9	1.954673E-9	1.955163E-9	1.954319E-9	1.946449E-9	1.945439E-9	1.943449E-9	1.939340E-9	1.941260E-9	1.943269E-9	1.942875E-9	1.939704E-9	1.940464E-9	1.937389E-9	1.937507E-9	1.934614E-9	1.935760E-9	1.936758E-9	1.937196E-9	1.938123E-9	1.938178E-9	1.934412E-9	1.935264E-9	1.933821E-9	1.932841E-9	1.933929E-9	1.934098E-9	1.933251E-9	1.932358E-9	1.933551E-9	1.933735E-9	1.932501E-9	1.934628E-9	1.934097E-9	1.933281E-9	1.928497E-9	1.927929E-9	1.927330E-9	1.929485E-9	1.929166E-9	1.927830E-9	1.925993E-9	1.927320E-9	1.928146E-9	1.928247E-9	1.925109E-9	1.925331E-9	1.925395E-9	1.926130E-9	1.927200E-9	1.927827E-9	1.928841E-9	1.930121E-9	1.930542E-9	1.930014E-9	1.930345E-9	1.929447E-9	1.924154E-9	1.924847E-9	1.926843E-9	1.927963E-9	1.927947E-9	1.929767E-9	1.924725E-9	1.925918E-9	1.919760E-9	1.922101E-9	1.924068E-9	1.922385E-9	1.924810E-9	1.924142E-9	1.923170E-9	1.919700E-9	1.920863E-9	1.921937E-9	1.923884E-9	1.925875E-9	1.927074E-9	1.925937E-9	1.926277E-9	1.926669E-9	1.927261E-9	1.930612E-9	1.930704E-9	1.929285E-9	1.929126E-9	1.930987E-9	1.922934E-9	1.923730E-9	1.921981E-9	1.924009E-9	1.923063E-9	1.924063E-9
1.955103E-9	1.954996E-9	1.954625E-9	1.954167E-9	1.953802E-9	1.953461E-9	1.953635E-9	1.950759E-9	1.946452E-9	1.942511E-9	1.945298E-9	1.947472E-9	1.946654E-9	1.950178E-9	1.941431E-9	1.943507E-9	1.943745E-9	1.944768E-9	1.945381E-9	1.946653E-9	1.947497E-9	1.945877E-9	1.943912E-9	1.942849E-9	1.944228E-9	1.944984E-9	1.946875E-9	1.945923E-9	1.946812E-9	1.947771E-9	1.947634E-9	1.947636E-9	1.947369E-9	1.950192E-9	1.950936E-9	1.950516E-9	1.949510E-9	1.950283E-9	1.947227E-9	1.949900E-9	1.948689E-9	1.946412E-9	1.945155E-9	1.945501E-9	1.944530E-9	1.944762E-9	1.943455E-9	1.945043E-9	1.945889E-9	1.947957E-9	1.948603E-9	1.948371E-9	1.948361E-9	1.947299E-9	1.949137E-9	1.949928E-9	1.951135E-9	1.947313E-9	1.944110E-9	1.945812E-9	1.948217E-9	1.949686E-9	1.947956E-9	1.949739E-9	1.944178E-9	1.944361E-9	1.944447E-9	1.945708E-9	1.947705E-9	1.949652E-9	1.952355E-9	1.952176E-9	1.950811E-9	1.949953E-9	1.949023E-9	1.948619E-9	1.950449E-9	1.952427E-9	1.953687E-9	1.954218E-9	1.952829E-9	1.954538E-9	1.955456E-9	1.955990E-9	1.955211E-9	1.954526E-9	1.954511E-9	1.955014E-9	1.951380E-9	1.954353E-9	1.954091E-9	1.954493E-9	1.954342E-9	1.954582E-9	1.954027E-9	1.955654E-9	1.956358E-9	1.958349E-9	1.959510E-9	1.958640E-9	1.959459E-9	1.960783E-9	1.962513E-9	1.960998E-9	1.961997E-9	1.963688E-9	1.965297E-9	1.966808E-9	1.964329E-9	1.966387E-9	1.967693E-9	1.968296E-9	1.967758E-9	1.970355E-9	1.966782E-9	1.967367E-9	1.964013E-9	1.965292E-9	1.967398E-9	1.968718E-9	1.970050E-9	1.970628E-9	1.966037E-9	1.964709E-9	1.966619E-9	1.969146E-9	1.970212E-9	1.971001E-9	1.971800E-9	1.972170E-9	1.970304E-9	1.969441E-9	1.969978E-9	1.972941E-9	1.973756E-9	1.973262E-9	1.972470E-9	1.972664E-9	1.970304E-9	1.971510E-9	1.968182E-9	1.969932E-9	1.969904E-9	1.969326E-9	1.965730E-9	1.963596E-9	1.964506E-9	1.965730E-9	1.965771E-9	1.965131E-9	1.960933E-9	1.960502E-9	1.959213E-9	1.960620E-9	1.959575E-9	1.955883E-9	1.956464E-9	1.952971E-9	1.948549E-9	1.949046E-9	1.948545E-9	1.948096E-9	1.945967E-9	1.945676E-9	1.942235E-9	1.943562E-9	1.943855E-9	1.943729E-9	1.942184E-9	1.939897E-9	1.941996E-9	1.942826E-9	1.938034E-9	1.935037E-9	1.935954E-9	1.936857E-9	1.937415E-9	1.937279E-9	1.935687E-9	1.937911E-9	1.937956E-9	1.936508E-9	1.934221E-9	1.935892E-9	1.936741E-9	1.935661E-9	1.935470E-9	1.935949E-9	1.932770E-9	1.934660E-9	1.930921E-9	1.932563E-9	1.932970E-9	1.933434E-9	1.931367E-9	1.930041E-9	1.926781E-9	1.926529E-9	1.927450E-9	1.927473E-9	1.927519E-9	1.926704E-9	1.929215E-9	1.928892E-9	1.929206E-9	1.928686E-9	1.928775E-9	1.928858E-9	1.926108E-9	1.926462E-9	1.927987E-9	1.926529E-9	1.925075E-9	1.926602E-9	1.921429E-9	1.920315E-9	1.916975E-9	1.919809E-9	1.918611E-9	1.920417E-9	1.921237E-9	1.921959E-9	1.919964E-9	1.918671E-9	1.920612E-9	1.921873E-9	1.924080E-9	1.923810E-9	1.925385E-9	1.926600E-9	1.927669E-9	1.926801E-9	1.926959E-9	1.928987E-9	1.926966E-9	1.926911E-9	1.928180E-9	1.930134E-9	1.929667E-9	1.931479E-9	1.927007E-9	1.927634E-9	1.927777E-9	1.928045E-9	1.928909E-9	1.929949E-9	1.929216E-9	1.929930E-9	1.930886E-9	1.929369E-9	1.929903E-9	1.930522E-9	1.931457E-9	1.932014E-9	1.932185E-9	1.932679E-9
1.953465E-9	1.954868E-9	1.953542E-9	1.954290E-9	1.951710E-9	1.952958E-9	1.953887E-9	1.954928E-9	1.956190E-9	1.954134E-9	1.954013E-9	1.952025E-9	1.951182E-9	1.950934E-9	1.949875E-9	1.947471E-9	1.948146E-9	1.947349E-9	1.948511E-9	1.949097E-9	1.950633E-9	1.953980E-9	1.953410E-9	1.953107E-9	1.953296E-9	1.953456E-9	1.951413E-9	1.949759E-9	1.943099E-9	1.942793E-9	1.942645E-9	1.942972E-9	1.943896E-9	1.943358E-9	1.944341E-9	1.946955E-9	1.948731E-9	1.949649E-9	1.949829E-9	1.950008E-9	1.950544E-9	1.948609E-9	1.949635E-9	1.949061E-9	1.950065E-9	1.948270E-9	1.947464E-9	1.949487E-9	1.950037E-9	1.950560E-9	1.951036E-9	1.953339E-9	1.948060E-9	1.949246E-9	1.945174E-9	1.947423E-9	1.948884E-9	1.950185E-9	1.951987E-9	1.949985E-9	1.948438E-9	1.947496E-9	1.947232E-9	1.948988E-9	1.950733E-9	1.951651E-9	1.953109E-9	1.951896E-9	1.951794E-9	1.952153E-9	1.950894E-9	1.953771E-9	1.953906E-9	1.953696E-9	1.954969E-9	1.956083E-9	1.955163E-9	1.958177E-9	1.954880E-9	1.956700E-9	1.954105E-9	1.952236E-9	1.954858E-9	1.955571E-9	1.953640E-9	1.954376E-9	1.955348E-9	1.956255E-9	1.957799E-9	1.958145E-9	1.960315E-9	1.962305E-9	1.963011E-9	1.963135E-9	1.964187E-9	1.962642E-9	1.958867E-9	1.959549E-9	1.961586E-9	1.963358E-9	1.963197E-9	1.963886E-9	1.963441E-9	1.964634E-9	1.960236E-9	1.962355E-9	1.963542E-9	1.964654E-9	1.965939E-9	1.966031E-9	1.966381E-9	1.965226E-9	1.966291E-9	1.967465E-9	1.968264E-9	1.969232E-9	1.967512E-9	1.970122E-9	1.972201E-9	1.972341E-9	1.971813E-9	1.974946E-9	1.974548E-9	1.972069E-9	1.972163E-9	1.975379E-9	1.974504E-9	1.977077E-9	1.973214E-9	1.974820E-9	1.975071E-9	1.975565E-9	1.976317E-9	1.975889E-9	1.973919E-9	1.973710E-9	1.973381E-9	1.974129E-9	1.975183E-9	1.975202E-9	1.976664E-9	1.976078E-9	1.973037E-9	1.968635E-9	1.967640E-9	1.966918E-9	1.965204E-9	1.966548E-9	1.968059E-9	1.964574E-9	1.963559E-9	1.963951E-9	1.958743E-9	1.959410E-9	1.958544E-9	1.959150E-9	1.959197E-9	1.959894E-9	1.958671E-9	1.955885E-9	1.954429E-9	1.951056E-9	1.950390E-9	1.949155E-9	1.950102E-9	1.945237E-9	1.945131E-9	1.946544E-9	1.946094E-9	1.946926E-9	1.946931E-9	1.947805E-9	1.945218E-9	1.941752E-9	1.941626E-9	1.941882E-9	1.939605E-9	1.940038E-9	1.930795E-9	1.933478E-9	1.934181E-9	1.932909E-9	1.934966E-9	1.936350E-9	1.935493E-9	1.933838E-9	1.935099E-9	1.933362E-9	1.933851E-9	1.933184E-9	1.934126E-9	1.932724E-9	1.933615E-9	1.932307E-9	1.931090E-9	1.930878E-9	1.926416E-9	1.926920E-9	1.928579E-9	1.928216E-9	1.929171E-9	1.930584E-9	1.927932E-9	1.930088E-9	1.928362E-9	1.927511E-9	1.927727E-9	1.928521E-9	1.930158E-9	1.930351E-9	1.928775E-9	1.926960E-9	1.926446E-9	1.925869E-9	1.925507E-9	1.920410E-9	1.921755E-9	1.923346E-9	1.925410E-9	1.926678E-9	1.926508E-9	1.928913E-9	1.925433E-9	1.924650E-9	1.926011E-9	1.926293E-9	1.923180E-9	1.924766E-9	1.916225E-9	1.919664E-9	1.920479E-9	1.921044E-9	1.923095E-9	1.925035E-9	1.925132E-9	1.924883E-9	1.926112E-9	1.926563E-9	1.926766E-9	1.926445E-9	1.927204E-9	1.927867E-9	1.929156E-9	1.929628E-9	1.929912E-9	1.930164E-9	1.927505E-9	1.927039E-9	1.928131E-9	1.928492E-9	1.927687E-9	1.929962E-9	1.918839E-9	1.920649E-9	1.920026E-9	1.923142E-9
1.949539E-9	1.948963E-9	1.951293E-9	1.951576E-9	1.951757E-9	1.951351E-9	1.951075E-9	1.952731E-9	1.954555E-9	1.956010E-9	1.953884E-9	1.953961E-9	1.952989E-9	1.953645E-9	1.950710E-9	1.953643E-9	1.950276E-9	1.950635E-9	1.950541E-9	1.948994E-9	1.948215E-9	1.946441E-9	1.945637E-9	1.945408E-9	1.945763E-9	1.946128E-9	1.947180E-9	1.947205E-9	1.948685E-9	1.947065E-9	1.950079E-9	1.951035E-9	1.950743E-9	1.950895E-9	1.946799E-9	1.948593E-9	1.949501E-9	1.949130E-9	1.950142E-9	1.951833E-9	1.945962E-9	1.947763E-9	1.944075E-9	1.945692E-9	1.946933E-9	1.948729E-9	1.949581E-9	1.948761E-9	1.948637E-9	1.948890E-9	1.949228E-9	1.949969E-9	1.951575E-9	1.949321E-9	1.949968E-9	1.947463E-9	1.946490E-9	1.947657E-9	1.948378E-9	1.951770E-9	1.952166E-9	1.950745E-9	1.949424E-9	1.950424E-9	1.950393E-9	1.953129E-9	1.948246E-9	1.950585E-9	1.951108E-9	1.951762E-9	1.948476E-9	1.949687E-9	1.949710E-9	1.951712E-9	1.953179E-9	1.952734E-9	1.955268E-9	1.955945E-9	1.957356E-9	1.957265E-9	1.958995E-9	1.959093E-9	1.960287E-9	1.960305E-9	1.955872E-9	1.956014E-9	1.957429E-9	1.958020E-9	1.956916E-9	1.959136E-9	1.957484E-9	1.958899E-9	1.957499E-9	1.959228E-9	1.960549E-9	1.961021E-9	1.962297E-9	1.962586E-9	1.961389E-9	1.958040E-9	1.959384E-9	1.960616E-9	1.962280E-9	1.964017E-9	1.964243E-9	1.965820E-9	1.965031E-9	1.965364E-9	1.964550E-9	1.966159E-9	1.966297E-9	1.965884E-9	1.967210E-9	1.969688E-9	1.957011E-9	1.958393E-9	1.959684E-9	1.964310E-9	1.965793E-9	1.968670E-9	1.970452E-9	1.973608E-9	1.974360E-9	1.974678E-9	1.976028E-9	1.976185E-9	1.978580E-9	1.978469E-9	1.981089E-9	1.982594E-9	1.982923E-9	1.983114E-9	1.982862E-9	1.983143E-9	1.980582E-9	1.977545E-9	1.979925E-9	1.981350E-9	1.980914E-9	1.982367E-9	1.978570E-9	1.978717E-9	1.970724E-9	1.972515E-9	1.972918E-9	1.973223E-9	1.971097E-9	1.968401E-9	1.964573E-9	1.959520E-9	1.960838E-9	1.961898E-9	1.964501E-9	1.963230E-9	1.961778E-9	1.961661E-9	1.960184E-9	1.959588E-9	1.959690E-9	1.961851E-9	1.960373E-9	1.958632E-9	1.953459E-9	1.953098E-9	1.947529E-9	1.948455E-9	1.943572E-9	1.943544E-9	1.941838E-9	1.941523E-9	1.942909E-9	1.943721E-9	1.943235E-9	1.942424E-9	1.943701E-9	1.942817E-9	1.943085E-9	1.940506E-9	1.941808E-9	1.942885E-9	1.943455E-9	1.944881E-9	1.944047E-9	1.943987E-9	1.940887E-9	1.938225E-9	1.938102E-9	1.936579E-9	1.935261E-9	1.934836E-9	1.925269E-9	1.927140E-9	1.922737E-9	1.926029E-9	1.925507E-9	1.925853E-9	1.927029E-9	1.927951E-9	1.928762E-9	1.928032E-9	1.929941E-9	1.930128E-9	1.931568E-9	1.926924E-9	1.928109E-9	1.928853E-9	1.929342E-9	1.929783E-9	1.929525E-9	1.930700E-9	1.927660E-9	1.927873E-9	1.928870E-9	1.929648E-9	1.926348E-9	1.926650E-9	1.922109E-9	1.925218E-9	1.927044E-9	1.927566E-9	1.926449E-9	1.926039E-9	1.927304E-9	1.926995E-9	1.929877E-9	1.930636E-9	1.931911E-9	1.931087E-9	1.930772E-9	1.928770E-9	1.928788E-9	1.928843E-9	1.929731E-9	1.928461E-9	1.924101E-9	1.923345E-9	1.925450E-9	1.927470E-9	1.927281E-9	1.927325E-9	1.921227E-9	1.923246E-9	1.921628E-9	1.923149E-9	1.924240E-9	1.925617E-9	1.927147E-9	1.927702E-9	1.928739E-9	1.927194E-9	1.928371E-9	1.928290E-9	1.929928E-9	1.930703E-9	1.930770E-9	1.931248E-9
1.950775E-9	1.952475E-9	1.948839E-9	1.951292E-9	1.945881E-9	1.949446E-9	1.949407E-9	1.948794E-9	1.948028E-9	1.947415E-9	1.944396E-9	1.943071E-9	1.943852E-9	1.942101E-9	1.943813E-9	1.943695E-9	1.944751E-9	1.946789E-9	1.945734E-9	1.944149E-9	1.944067E-9	1.944204E-9	1.943911E-9	1.945943E-9	1.947659E-9	1.950023E-9	1.947948E-9	1.948819E-9	1.943109E-9	1.943774E-9	1.941892E-9	1.944433E-9	1.944211E-9	1.943711E-9	1.944636E-9	1.944271E-9	1.944699E-9	1.942641E-9	1.944165E-9	1.942558E-9	1.945341E-9	1.944300E-9	1.943446E-9	1.944660E-9	1.944995E-9	1.944703E-9	1.944968E-9	1.947981E-9	1.949000E-9	1.946915E-9	1.946256E-9	1.948594E-9	1.945682E-9	1.947621E-9	1.944426E-9	1.946316E-9	1.946103E-9	1.946331E-9	1.947344E-9	1.948884E-9	1.949382E-9	1.948414E-9	1.950959E-9	1.950330E-9	1.952315E-9	1.951549E-9	1.953845E-9	1.953685E-9	1.952720E-9	1.952285E-9	1.952981E-9	1.953737E-9	1.949979E-9	1.948549E-9	1.950049E-9	1.951968E-9	1.952222E-9	1.953466E-9	1.951350E-9	1.953086E-9	1.948227E-9	1.950256E-9	1.952139E-9	1.952899E-9	1.953134E-9	1.954258E-9	1.954847E-9	1.949554E-9	1.951982E-9	1.952484E-9	1.953905E-9	1.954084E-9	1.956072E-9	1.957831E-9	1.954926E-9	1.955659E-9	1.957108E-9	1.958360E-9	1.959260E-9	1.958308E-9	1.959575E-9	1.959388E-9	1.955908E-9	1.959036E-9	1.955223E-9	1.957088E-9	1.957257E-9	1.960770E-9	1.962254E-9	1.963718E-9	1.964245E-9	1.965156E-9	1.968250E-9	1.968923E-9	1.969807E-9	1.971053E-9	1.974445E-9	1.975452E-9	1.976007E-9	1.974341E-9	1.973295E-9	1.973772E-9	1.973343E-9	1.975342E-9	1.977120E-9	1.977711E-9	1.977276E-9	1.979363E-9	1.976745E-9	1.977466E-9	1.973678E-9	1.975596E-9	1.976843E-9	1.976663E-9	1.977611E-9	1.977068E-9	1.976443E-9	1.971812E-9	1.973305E-9	1.972994E-9	1.973496E-9	1.970197E-9	1.970264E-9	1.971116E-9	1.970891E-9	1.971712E-9	1.972424E-9	1.972955E-9	1.969775E-9	1.965672E-9	1.965272E-9	1.963822E-9	1.961128E-9	1.961465E-9	1.954233E-9	1.955948E-9	1.954595E-9	1.953937E-9	1.954804E-9	1.954393E-9	1.954501E-9	1.953799E-9	1.953752E-9	1.949460E-9	1.949947E-9	1.949505E-9	1.949620E-9	1.947029E-9	1.946881E-9	1.944616E-9	1.942648E-9	1.942033E-9	1.938300E-9	1.938972E-9	1.939922E-9	1.938574E-9	1.938473E-9	1.934440E-9	1.933642E-9	1.936000E-9	1.929807E-9	1.930656E-9	1.930919E-9	1.931290E-9	1.929896E-9	1.930546E-9	1.930567E-9	1.926644E-9	1.928285E-9	1.927872E-9	1.930771E-9	1.931104E-9	1.930975E-9	1.929487E-9	1.928245E-9	1.927599E-9	1.926101E-9	1.927032E-9	1.929255E-9	1.930281E-9	1.930117E-9	1.927571E-9	1.924920E-9	1.925587E-9	1.923367E-9	1.926911E-9	1.925947E-9	1.926208E-9	1.926617E-9	1.926847E-9	1.926313E-9	1.923921E-9	1.926850E-9	1.926114E-9	1.927956E-9	1.926594E-9	1.928373E-9	1.926830E-9	1.927299E-9	1.927984E-9	1.928855E-9	1.928226E-9	1.927615E-9	1.928457E-9	1.929457E-9	1.930234E-9	1.929498E-9	1.928567E-9	1.925390E-9	1.925778E-9	1.920840E-9	1.922809E-9	1.923706E-9	1.924926E-9	1.925738E-9	1.926372E-9	1.926818E-9	1.922528E-9	1.925816E-9	1.926032E-9	1.928090E-9	1.926948E-9	1.927069E-9	1.927256E-9	1.928480E-9	1.929163E-9	1.930929E-9	1.931920E-9	1.933712E-9	1.931222E-9	1.929415E-9	1.928858E-9	1.929079E-9	1.931132E-9	1.928548E-9	1.931156E-9
1.953852E-9	1.953727E-9	1.954378E-9	1.950714E-9	1.953544E-9	1.953962E-9	1.952762E-9	1.954644E-9	1.953723E-9	1.952659E-9	1.949736E-9	1.949150E-9	1.949835E-9	1.950551E-9	1.951091E-9	1.951077E-9	1.944718E-9	1.946596E-9	1.944537E-9	1.944716E-9	1.940654E-9	1.943427E-9	1.945662E-9	1.945687E-9	1.944891E-9	1.943047E-9	1.944713E-9	1.944713E-9	1.945975E-9	1.944585E-9	1.945577E-9	1.945899E-9	1.944057E-9	1.945425E-9	1.946884E-9	1.948843E-9	1.950326E-9	1.950536E-9	1.951653E-9	1.952436E-9	1.949061E-9	1.950825E-9	1.942703E-9	1.945179E-9	1.947007E-9	1.946801E-9	1.946744E-9	1.947770E-9	1.948223E-9	1.946797E-9	1.948044E-9	1.946314E-9	1.947851E-9	1.947655E-9	1.950518E-9	1.948832E-9	1.949756E-9	1.950808E-9	1.950828E-9	1.947943E-9	1.944965E-9	1.944850E-9	1.948188E-9	1.948244E-9	1.949481E-9	1.949584E-9	1.942893E-9	1.943907E-9	1.942799E-9	1.945142E-9	1.945847E-9	1.945186E-9	1.947343E-9	1.948742E-9	1.951195E-9	1.951220E-9	1.952295E-9	1.951329E-9	1.954814E-9	1.954223E-9	1.955215E-9	1.954400E-9	1.955256E-9	1.955909E-9	1.955477E-9	1.956967E-9	1.954897E-9	1.955195E-9	1.957336E-9	1.958560E-9	1.957587E-9	1.958964E-9	1.952582E-9	1.955352E-9	1.954131E-9	1.955979E-9	1.957489E-9	1.958547E-9	1.960142E-9	1.959071E-9	1.962071E-9	1.960889E-9	1.963312E-9	1.963592E-9	1.966241E-9	1.967701E-9	1.968022E-9	1.968331E-9	1.968993E-9	1.968525E-9	1.968208E-9	1.969644E-9	1.971796E-9	1.973209E-9	1.974572E-9	1.976730E-9	1.973488E-9	1.975201E-9	1.971062E-9	1.973359E-9	1.976450E-9	1.977287E-9	1.979680E-9	1.981121E-9	1.982222E-9	1.978580E-9	1.980921E-9	1.980027E-9	1.979790E-9	1.980034E-9	1.982284E-9	1.982760E-9	1.982787E-9	1.981908E-9	1.982134E-9	1.982661E-9	1.982304E-9	1.982091E-9	1.982827E-9	1.983771E-9	1.980926E-9	1.979450E-9	1.970849E-9	1.973854E-9	1.970238E-9	1.970899E-9	1.970933E-9	1.970812E-9	1.970571E-9	1.968567E-9	1.970216E-9	1.966614E-9	1.966586E-9	1.963204E-9	1.963552E-9	1.963391E-9	1.961884E-9	1.957383E-9	1.954986E-9	1.955970E-9	1.950028E-9	1.948444E-9	1.948878E-9	1.950089E-9	1.950165E-9	1.950227E-9	1.939696E-9	1.938878E-9	1.938631E-9	1.939927E-9	1.940580E-9	1.941035E-9	1.940597E-9	1.941083E-9	1.942262E-9	1.937843E-9	1.939213E-9	1.936746E-9	1.938382E-9	1.937640E-9	1.937466E-9	1.937149E-9	1.938041E-9	1.938272E-9	1.938788E-9	1.938584E-9	1.939263E-9	1.938208E-9	1.937619E-9	1.935347E-9	1.929638E-9	1.928399E-9	1.926767E-9	1.928683E-9	1.925630E-9	1.927195E-9	1.927744E-9	1.928359E-9	1.928223E-9	1.927517E-9	1.930081E-9	1.927024E-9	1.929110E-9	1.926279E-9	1.929166E-9	1.928646E-9	1.928905E-9	1.930383E-9	1.930187E-9	1.927839E-9	1.922478E-9	1.921148E-9	1.923197E-9	1.923798E-9	1.924243E-9	1.924237E-9	1.921755E-9	1.923256E-9	1.918795E-9	1.921095E-9	1.922031E-9	1.922546E-9	1.924492E-9	1.923312E-9	1.925715E-9	1.922812E-9	1.925404E-9	1.924385E-9	1.927413E-9	1.927521E-9	1.925811E-9	1.926462E-9	1.926697E-9	1.926840E-9	1.927573E-9	1.930041E-9	1.929872E-9	1.930399E-9	1.931301E-9	1.931105E-9	1.927456E-9	1.927700E-9	1.922336E-9	1.925061E-9	1.924877E-9	1.924712E-9	1.925396E-9	1.925105E-9	1.927273E-9	1.926590E-9	1.929916E-9	1.928630E-9	1.929994E-9	1.929395E-9	1.932069E-9	1.933411E-9
1.953035E-9	1.953781E-9	1.954205E-9	1.954884E-9	1.949201E-9	1.951005E-9	1.943223E-9	1.946198E-9	1.948489E-9	1.949312E-9	1.950162E-9	1.949894E-9	1.950498E-9	1.948276E-9	1.950755E-9	1.950917E-9	1.953064E-9	1.951361E-9	1.951779E-9	1.951660E-9	1.951182E-9	1.951690E-9	1.951006E-9	1.952364E-9	1.953506E-9	1.953061E-9	1.950748E-9	1.949196E-9	1.948561E-9	1.949896E-9	1.945979E-9	1.948527E-9	1.945275E-9	1.946157E-9	1.945957E-9	1.947213E-9	1.946397E-9	1.943760E-9	1.947350E-9	1.945766E-9	1.948573E-9	1.948364E-9	1.949405E-9	1.950081E-9	1.951110E-9	1.951024E-9	1.950771E-9	1.951700E-9	1.949608E-9	1.948435E-9	1.950241E-9	1.949825E-9	1.950832E-9	1.951357E-9	1.945166E-9	1.944147E-9	1.940924E-9	1.943653E-9	1.945540E-9	1.946693E-9	1.949947E-9	1.950210E-9	1.950347E-9	1.947270E-9	1.949732E-9	1.949046E-9	1.951939E-9	1.952883E-9	1.953599E-9	1.953461E-9	1.955251E-9	1.954568E-9	1.951121E-9	1.952702E-9	1.953997E-9	1.954248E-9	1.955214E-9	1.956849E-9	1.959108E-9	1.961575E-9	1.955281E-9	1.956347E-9	1.953725E-9	1.955144E-9	1.955646E-9	1.956388E-9	1.957018E-9	1.956248E-9	1.959392E-9	1.959612E-9	1.962162E-9	1.961397E-9	1.963116E-9	1.960581E-9	1.958322E-9	1.960063E-9	1.960755E-9	1.961052E-9	1.958603E-9	1.957475E-9	1.959722E-9	1.960384E-9	1.961364E-9	1.961999E-9	1.959426E-9	1.962232E-9	1.957827E-9	1.961351E-9	1.962447E-9	1.963323E-9	1.964243E-9	1.966553E-9	1.967781E-9	1.966879E-9	1.969729E-9	1.968741E-9	1.972151E-9	1.972430E-9	1.973715E-9	1.976122E-9	1.978133E-9	1.979782E-9	1.981266E-9	1.982944E-9	1.984390E-9	1.984108E-9	1.986138E-9	1.986409E-9	1.985937E-9	1.987410E-9	1.984101E-9	1.985598E-9	1.985616E-9	1.987324E-9	1.986466E-9	1.986998E-9	1.986155E-9	1.982638E-9	1.984405E-9	1.980075E-9	1.981543E-9	1.979891E-9	1.982313E-9	1.981683E-9	1.978827E-9	1.979104E-9	1.978151E-9	1.975134E-9	1.969438E-9	1.968340E-9	1.969594E-9	1.966063E-9	1.966163E-9	1.965037E-9	1.962207E-9	1.963089E-9	1.958945E-9	1.960189E-9	1.958669E-9	1.958269E-9	1.959064E-9	1.957648E-9	1.955717E-9	1.951773E-9	1.952989E-9	1.951225E-9	1.952321E-9	1.950849E-9	1.950162E-9	1.949963E-9	1.947450E-9	1.947361E-9	1.945603E-9	1.946821E-9	1.948029E-9	1.946015E-9	1.944241E-9	1.943673E-9	1.938388E-9	1.936004E-9	1.929209E-9	1.931950E-9	1.928560E-9	1.929561E-9	1.931798E-9	1.932349E-9	1.932757E-9	1.931167E-9	1.933234E-9	1.929471E-9	1.931842E-9	1.929830E-9	1.931290E-9	1.932354E-9	1.931823E-9	1.932898E-9	1.933247E-9	1.934243E-9	1.931674E-9	1.930251E-9	1.932432E-9	1.932610E-9	1.932551E-9	1.931579E-9	1.924770E-9	1.923873E-9	1.919411E-9	1.920243E-9	1.918611E-9	1.919005E-9	1.919603E-9	1.921804E-9	1.923434E-9	1.921701E-9	1.924425E-9	1.922937E-9	1.925503E-9	1.926236E-9	1.926843E-9	1.927605E-9	1.927318E-9	1.927253E-9	1.927917E-9	1.930226E-9	1.929167E-9	1.928308E-9	1.928872E-9	1.929316E-9	1.929868E-9	1.930181E-9	1.926970E-9	1.928980E-9	1.926872E-9	1.927502E-9	1.927971E-9	1.928752E-9	1.928173E-9	1.925814E-9	1.929170E-9	1.925938E-9	1.929100E-9	1.928576E-9	1.930103E-9	1.931215E-9	1.932861E-9	1.931184E-9	1.927120E-9	1.929115E-9	1.925178E-9	1.925038E-9	1.926902E-9	1.927443E-9	1.929532E-9	1.929565E-9	1.927218E-9	1.927222E-9
1.952782E-9	1.951537E-9	1.953943E-9	1.953852E-9	1.956268E-9	1.957384E-9	1.957756E-9	1.958141E-9	1.956033E-9	1.954698E-9	1.954738E-9	1.956462E-9	1.955896E-9	1.954050E-9	1.954721E-9	1.954229E-9	1.950612E-9	1.950975E-9	1.942152E-9	1.941939E-9	1.939053E-9	1.941118E-9	1.942410E-9	1.943815E-9	1.945013E-9	1.944266E-9	1.948275E-9	1.946540E-9	1.948948E-9	1.949934E-9	1.951738E-9	1.952026E-9	1.951813E-9	1.949730E-9	1.948221E-9	1.950405E-9	1.945628E-9	1.942606E-9	1.944604E-9	1.945150E-9	1.947172E-9	1.946522E-9	1.943075E-9	1.945725E-9	1.939824E-9	1.943080E-9	1.944548E-9	1.945361E-9	1.946963E-9	1.947849E-9	1.949688E-9	1.941531E-9	1.944389E-9	1.945808E-9	1.946872E-9	1.947063E-9	1.949145E-9	1.948160E-9	1.947466E-9	1.947748E-9	1.947491E-9	1.948990E-9	1.950448E-9	1.949429E-9	1.946487E-9	1.948340E-9	1.948119E-9	1.949851E-9	1.946649E-9	1.949419E-9	1.949513E-9	1.951852E-9	1.951506E-9	1.951078E-9	1.950452E-9	1.950064E-9	1.954108E-9	1.951473E-9	1.954620E-9	1.956122E-9	1.956782E-9	1.957613E-9	1.956997E-9	1.953363E-9	1.954929E-9	1.957334E-9	1.954789E-9	1.953999E-9	1.956392E-9	1.957509E-9	1.956164E-9	1.956248E-9	1.955361E-9	1.956219E-9	1.952264E-9	1.954413E-9	1.955269E-9	1.956262E-9	1.957951E-9	1.959068E-9	1.961652E-9	1.957956E-9	1.960708E-9	1.960374E-9	1.964054E-9	1.964391E-9	1.965747E-9	1.967670E-9	1.969202E-9	1.971395E-9	1.971252E-9	1.972798E-9	1.974264E-9	1.974613E-9	1.975001E-9	1.977709E-9	1.976413E-9	1.975096E-9	1.969726E-9	1.970816E-9	1.970101E-9	1.972619E-9	1.975635E-9	1.978147E-9	1.980721E-9	1.981092E-9	1.985979E-9	1.987153E-9	1.990188E-9	1.988641E-9	1.991310E-9	1.992112E-9	1.993170E-9	1.992646E-9	1.991546E-9	1.989770E-9	1.989265E-9	1.989535E-9	1.990596E-9	1.991487E-9	1.990923E-9	1.991488E-9	1.988595E-9	1.988457E-9	1.985145E-9	1.984669E-9	1.982323E-9	1.980607E-9	1.978840E-9	1.979295E-9	1.979881E-9	1.973718E-9	1.973377E-9	1.970972E-9	1.971971E-9	1.968689E-9	1.967184E-9	1.965716E-9	1.963577E-9	1.962014E-9	1.960484E-9	1.958185E-9	1.959804E-9	1.956883E-9	1.955288E-9	1.955557E-9	1.955568E-9	1.956078E-9	1.952863E-9	1.954129E-9	1.953866E-9	1.953272E-9	1.951593E-9	1.949891E-9	1.948082E-9	1.944560E-9	1.946653E-9	1.943266E-9	1.945304E-9	1.941542E-9	1.943692E-9	1.943629E-9	1.941615E-9	1.942022E-9	1.940538E-9	1.940399E-9	1.940211E-9	1.938690E-9	1.937589E-9	1.936895E-9	1.935463E-9	1.936673E-9	1.933725E-9	1.933199E-9	1.928725E-9	1.929799E-9	1.929863E-9	1.931575E-9	1.933805E-9	1.933546E-9	1.934529E-9	1.930196E-9	1.931726E-9	1.930433E-9	1.931557E-9	1.928513E-9	1.929028E-9	1.929830E-9	1.928333E-9	1.928709E-9	1.928782E-9	1.930706E-9	1.932189E-9	1.933263E-9	1.932453E-9	1.928505E-9	1.927622E-9	1.928034E-9	1.925449E-9	1.926519E-9	1.925516E-9	1.924531E-9	1.925608E-9	1.927680E-9	1.928328E-9	1.923905E-9	1.927685E-9	1.922973E-9	1.926703E-9	1.926468E-9	1.929477E-9	1.929243E-9	1.929946E-9	1.931073E-9	1.931923E-9	1.932416E-9	1.927632E-9	1.927525E-9	1.928752E-9	1.929136E-9	1.930036E-9	1.930288E-9	1.930663E-9	1.930957E-9	1.923989E-9	1.926211E-9	1.928021E-9	1.927972E-9	1.931124E-9	1.929722E-9	1.931716E-9	1.930678E-9	1.933932E-9	1.931825E-9	1.933288E-9	1.933717E-9
1.955183E-9	1.953775E-9	1.953643E-9	1.953873E-9	1.954984E-9	1.955751E-9	1.954441E-9	1.955722E-9	1.952666E-9	1.953132E-9	1.951891E-9	1.951648E-9	1.952250E-9	1.951047E-9	1.955043E-9	1.951953E-9	1.953591E-9	1.950324E-9	1.952249E-9	1.952772E-9	1.952569E-9	1.952535E-9	1.952743E-9	1.951272E-9	1.950320E-9	1.947175E-9	1.946733E-9	1.946101E-9	1.945862E-9	1.946205E-9	1.946751E-9	1.948454E-9	1.945683E-9	1.946133E-9	1.947192E-9	1.947227E-9	1.948391E-9	1.947642E-9	1.947967E-9	1.945408E-9	1.948449E-9	1.948633E-9	1.951425E-9	1.946011E-9	1.946026E-9	1.947717E-9	1.946961E-9	1.946528E-9	1.945689E-9	1.947142E-9	1.947349E-9	1.947436E-9	1.947253E-9	1.947071E-9	1.948434E-9	1.948563E-9	1.947800E-9	1.949973E-9	1.944206E-9	1.945757E-9	1.947305E-9	1.947899E-9	1.949011E-9	1.946380E-9	1.949563E-9	1.947076E-9	1.950690E-9	1.949698E-9	1.951210E-9	1.950041E-9	1.950814E-9	1.953254E-9	1.953860E-9	1.954468E-9	1.952823E-9	1.953061E-9	1.954722E-9	1.954465E-9	1.953194E-9	1.953986E-9	1.953510E-9	1.955602E-9	1.951948E-9	1.951519E-9	1.951551E-9	1.954067E-9	1.956696E-9	1.956824E-9	1.958177E-9	1.951055E-9	1.953356E-9	1.951999E-9	1.954452E-9	1.955302E-9	1.954255E-9	1.956109E-9	1.958567E-9	1.960163E-9	1.959829E-9	1.961064E-9	1.963639E-9	1.964529E-9	1.965893E-9	1.967061E-9	1.966536E-9	1.966961E-9	1.965035E-9	1.966318E-9	1.968113E-9	1.971400E-9	1.972537E-9	1.974619E-9	1.976746E-9	1.977758E-9	1.981727E-9	1.980789E-9	1.983671E-9	1.985568E-9	1.986645E-9	1.986888E-9	1.988893E-9	1.989995E-9	1.991493E-9	1.991527E-9	1.990571E-9	1.991468E-9	1.994165E-9	1.995986E-9	1.996731E-9	1.995953E-9	1.995407E-9	1.996326E-9	1.991162E-9	1.993314E-9	1.993386E-9	1.994180E-9	1.994217E-9	1.993250E-9	1.993694E-9	1.989695E-9	1.992080E-9	1.987543E-9	1.989287E-9	1.988380E-9	1.986359E-9	1.986558E-9	1.986919E-9	1.985825E-9	1.984205E-9	1.985163E-9	1.984583E-9	1.982341E-9	1.978480E-9	1.975634E-9	1.974030E-9	1.970945E-9	1.965629E-9	1.965337E-9	1.962620E-9	1.962953E-9	1.961793E-9	1.961328E-9	1.961527E-9	1.958369E-9	1.959966E-9	1.957602E-9	1.959586E-9	1.954971E-9	1.954939E-9	1.953931E-9	1.953066E-9	1.953318E-9	1.953059E-9	1.952225E-9	1.948888E-9	1.944207E-9	1.944223E-9	1.942879E-9	1.942926E-9	1.941801E-9	1.940733E-9	1.940196E-9	1.936526E-9	1.936909E-9	1.937461E-9	1.936821E-9	1.937697E-9	1.936131E-9	1.937555E-9	1.933456E-9	1.935407E-9	1.934466E-9	1.935882E-9	1.935246E-9	1.933574E-9	1.934248E-9	1.936159E-9	1.935489E-9	1.935708E-9	1.936920E-9	1.937817E-9	1.933731E-9	1.931594E-9	1.929895E-9	1.930793E-9	1.931034E-9	1.931205E-9	1.932036E-9	1.927893E-9	1.928414E-9	1.928345E-9	1.928277E-9	1.929200E-9	1.921131E-9	1.926277E-9	1.924506E-9	1.926891E-9	1.925842E-9	1.928045E-9	1.929175E-9	1.929156E-9	1.929481E-9	1.930381E-9	1.930152E-9	1.924312E-9	1.922326E-9	1.924130E-9	1.925569E-9	1.927958E-9	1.928694E-9	1.926568E-9	1.925193E-9	1.920554E-9	1.921738E-9	1.923610E-9	1.922162E-9	1.923974E-9	1.925098E-9	1.927003E-9	1.920988E-9	1.923200E-9	1.925138E-9	1.928011E-9	1.929711E-9	1.930984E-9	1.932086E-9	1.932100E-9	1.933215E-9	1.934535E-9	1.936808E-9	1.938480E-9	1.936165E-9	1.933125E-9	1.933989E-9	1.932589E-9	1.930195E-9
1.951581E-9	1.949960E-9	1.953531E-9	1.952392E-9	1.954362E-9	1.954068E-9	1.955256E-9	1.954535E-9	1.955321E-9	1.954821E-9	1.953075E-9	1.952130E-9	1.951772E-9	1.951453E-9	1.951866E-9	1.951502E-9	1.951515E-9	1.950483E-9	1.945746E-9	1.940976E-9	1.937515E-9	1.938487E-9	1.941008E-9	1.941938E-9	1.943136E-9	1.943854E-9	1.946542E-9	1.943768E-9	1.945912E-9	1.945493E-9	1.946994E-9	1.946217E-9	1.945598E-9	1.946427E-9	1.947939E-9	1.947455E-9	1.946040E-9	1.947960E-9	1.948506E-9	1.946577E-9	1.947340E-9	1.947888E-9	1.949187E-9	1.949608E-9	1.945469E-9	1.946789E-9	1.945553E-9	1.945467E-9	1.944821E-9	1.942442E-9	1.943858E-9	1.941798E-9	1.945996E-9	1.946540E-9	1.949263E-9	1.947015E-9	1.947847E-9	1.949316E-9	1.948296E-9	1.948605E-9	1.949816E-9	1.950747E-9	1.950968E-9	1.949344E-9	1.951004E-9	1.951477E-9	1.951950E-9	1.950949E-9	1.952395E-9	1.955063E-9	1.951074E-9	1.952343E-9	1.952492E-9	1.951605E-9	1.953472E-9	1.953493E-9	1.955519E-9	1.951704E-9	1.954178E-9	1.950777E-9	1.952865E-9	1.952939E-9	1.953516E-9	1.955064E-9	1.956486E-9	1.957005E-9	1.957451E-9	1.958649E-9	1.957660E-9	1.957365E-9	1.957607E-9	1.958606E-9	1.958766E-9	1.958438E-9	1.957623E-9	1.959034E-9	1.957988E-9	1.959687E-9	1.961598E-9	1.963399E-9	1.965344E-9	1.965056E-9	1.967954E-9	1.965627E-9	1.968893E-9	1.968873E-9	1.970627E-9	1.973063E-9	1.973171E-9	1.974671E-9	1.975414E-9	1.976070E-9	1.976477E-9	1.975334E-9	1.975263E-9	1.976902E-9	1.979409E-9	1.980790E-9	1.981358E-9	1.983037E-9	1.978716E-9	1.981695E-9	1.983793E-9	1.985835E-9	1.987706E-9	1.988922E-9	1.991702E-9	1.985849E-9	1.988669E-9	1.986829E-9	1.989744E-9	1.990253E-9	1.990002E-9	1.990892E-9	1.991031E-9	1.991117E-9	1.991597E-9	1.991261E-9	1.992220E-9	1.989868E-9	1.987940E-9	1.986860E-9	1.987040E-9	1.987574E-9	1.986893E-9	1.986483E-9	1.980437E-9	1.974280E-9	1.971427E-9	1.970856E-9	1.969991E-9	1.963098E-9	1.965401E-9	1.962035E-9	1.963125E-9	1.961252E-9	1.962864E-9	1.962304E-9	1.960674E-9	1.959720E-9	1.960197E-9	1.960054E-9	1.955244E-9	1.948587E-9	1.949044E-9	1.950118E-9	1.949974E-9	1.947280E-9	1.946177E-9	1.946223E-9	1.944577E-9	1.943064E-9	1.941276E-9	1.941606E-9	1.941970E-9	1.942185E-9	1.943950E-9	1.940190E-9	1.941202E-9	1.939989E-9	1.941960E-9	1.938673E-9	1.937372E-9	1.937290E-9	1.935784E-9	1.937069E-9	1.937831E-9	1.938109E-9	1.938711E-9	1.935169E-9	1.933356E-9	1.931731E-9	1.933401E-9	1.933931E-9	1.935167E-9	1.936634E-9	1.934200E-9	1.934170E-9	1.932514E-9	1.931785E-9	1.931475E-9	1.928570E-9	1.930706E-9	1.928074E-9	1.930088E-9	1.929812E-9	1.931121E-9	1.931485E-9	1.932902E-9	1.932282E-9	1.931603E-9	1.931405E-9	1.930223E-9	1.925470E-9	1.926324E-9	1.924988E-9	1.926177E-9	1.925466E-9	1.924899E-9	1.923582E-9	1.919693E-9	1.919826E-9	1.921465E-9	1.921959E-9	1.924584E-9	1.924452E-9	1.926953E-9	1.924050E-9	1.925324E-9	1.924076E-9	1.926261E-9	1.924662E-9	1.926455E-9	1.926562E-9	1.928340E-9	1.928466E-9	1.926815E-9	1.927414E-9	1.929632E-9	1.930263E-9	1.929727E-9	1.930177E-9	1.931441E-9	1.929463E-9	1.930091E-9	1.930665E-9	1.926264E-9	1.926109E-9	1.926613E-9	1.928325E-9	1.927991E-9	1.927884E-9	1.932491E-9	1.930653E-9	1.932896E-9	1.931446E-9
1.946648E-9	1.947545E-9	1.950698E-9	1.948747E-9	1.951143E-9	1.951066E-9	1.947336E-9	1.944853E-9	1.943831E-9	1.943918E-9	1.943569E-9	1.945680E-9	1.946396E-9	1.946851E-9	1.949513E-9	1.946569E-9	1.946957E-9	1.946410E-9	1.947939E-9	1.948624E-9	1.947579E-9	1.944892E-9	1.946753E-9	1.945975E-9	1.944555E-9	1.945963E-9	1.948517E-9	1.948339E-9	1.947054E-9	1.940291E-9	1.943932E-9	1.944827E-9	1.943558E-9	1.945623E-9	1.946269E-9	1.948127E-9	1.948905E-9	1.947917E-9	1.947370E-9	1.941090E-9	1.944728E-9	1.944807E-9	1.947653E-9	1.947023E-9	1.948801E-9	1.949593E-9	1.948433E-9	1.949407E-9	1.949858E-9	1.951119E-9	1.950311E-9	1.947715E-9	1.949739E-9	1.950327E-9	1.950321E-9	1.950073E-9	1.947746E-9	1.943558E-9	1.943059E-9	1.944401E-9	1.947045E-9	1.946416E-9	1.946860E-9	1.947728E-9	1.949190E-9	1.944899E-9	1.947456E-9	1.947749E-9	1.950518E-9	1.950551E-9	1.949172E-9	1.950678E-9	1.950375E-9	1.951573E-9	1.951978E-9	1.949582E-9	1.951003E-9	1.950297E-9	1.951330E-9	1.952110E-9	1.954909E-9	1.956412E-9	1.956193E-9	1.957391E-9	1.956372E-9	1.958255E-9	1.958725E-9	1.959358E-9	1.960420E-9	1.957333E-9	1.960756E-9	1.958231E-9	1.961048E-9	1.960867E-9	1.962643E-9	1.959995E-9	1.957817E-9	1.960615E-9	1.961717E-9	1.963423E-9	1.962328E-9	1.962636E-9	1.966047E-9	1.965905E-9	1.967213E-9	1.968346E-9	1.968866E-9	1.967854E-9	1.967049E-9	1.968906E-9	1.971525E-9	1.973665E-9	1.976921E-9	1.978969E-9	1.980841E-9	1.978325E-9	1.980788E-9	1.981755E-9	1.985222E-9	1.986690E-9	1.989098E-9	1.989874E-9	1.992275E-9	1.995369E-9	1.996706E-9	1.995805E-9	1.999374E-9	2.000910E-9	2.001973E-9	2.002152E-9	2.004076E-9	2.004924E-9	2.004655E-9	2.005140E-9	2.005059E-9	2.003308E-9	2.003715E-9	2.004265E-9	2.005044E-9	2.000428E-9	2.001559E-9	1.995565E-9	1.995359E-9	1.993530E-9	1.994324E-9	1.994567E-9	1.992012E-9	1.990848E-9	1.987985E-9	1.987014E-9	1.984254E-9	1.978271E-9	1.978741E-9	1.978440E-9	1.977516E-9	1.974628E-9	1.973036E-9	1.969356E-9	1.957444E-9	1.953610E-9	1.954318E-9	1.955007E-9	1.955525E-9	1.954940E-9	1.954056E-9	1.945761E-9	1.946801E-9	1.945549E-9	1.948038E-9	1.947397E-9	1.946114E-9	1.946188E-9	1.945207E-9	1.946129E-9	1.945346E-9	1.945585E-9	1.948134E-9	1.945802E-9	1.945113E-9	1.943353E-9	1.943348E-9	1.941253E-9	1.940928E-9	1.939618E-9	1.934540E-9	1.931882E-9	1.931403E-9	1.931542E-9	1.933524E-9	1.931594E-9	1.934126E-9	1.932640E-9	1.934715E-9	1.930243E-9	1.930543E-9	1.932229E-9	1.931756E-9	1.933420E-9	1.932459E-9	1.932352E-9	1.931894E-9	1.929141E-9	1.931739E-9	1.931445E-9	1.930029E-9	1.929893E-9	1.929171E-9	1.925038E-9	1.921585E-9	1.922249E-9	1.923750E-9	1.925372E-9	1.925365E-9	1.926646E-9	1.927290E-9	1.923821E-9	1.926072E-9	1.923528E-9	1.925663E-9	1.925289E-9	1.925216E-9	1.927073E-9	1.927375E-9	1.928578E-9	1.928391E-9	1.929896E-9	1.932492E-9	1.931894E-9	1.929722E-9	1.931011E-9	1.933036E-9	1.932442E-9	1.931618E-9	1.927578E-9	1.926019E-9	1.925345E-9	1.923586E-9	1.924881E-9	1.924761E-9	1.922457E-9	1.925434E-9	1.926793E-9	1.929576E-9	1.928981E-9	1.929863E-9	1.931060E-9	1.926081E-9	1.928024E-9	1.927666E-9	1.928760E-9	1.927895E-9	1.924257E-9	1.925468E-9	1.923962E-9	1.923332E-9	1.925506E-9
1.952511E-9	1.953605E-9	1.955144E-9	1.951211E-9	1.953177E-9	1.952667E-9	1.953820E-9	1.950768E-9	1.948885E-9	1.951000E-9	1.950952E-9	1.951969E-9	1.951923E-9	1.944913E-9	1.948280E-9	1.949779E-9	1.951644E-9	1.951289E-9	1.953310E-9	1.949930E-9	1.951335E-9	1.953176E-9	1.952652E-9	1.953254E-9	1.952513E-9	1.949251E-9	1.949674E-9	1.946762E-9	1.950184E-9	1.949355E-9	1.950219E-9	1.950145E-9	1.951482E-9	1.952088E-9	1.953047E-9	1.953314E-9	1.953377E-9	1.953217E-9	1.951055E-9	1.947102E-9	1.948107E-9	1.949489E-9	1.950110E-9	1.949388E-9	1.948371E-9	1.944719E-9	1.944167E-9	1.945276E-9	1.947405E-9	1.948267E-9	1.949745E-9	1.949647E-9	1.949900E-9	1.943876E-9	1.944813E-9	1.946731E-9	1.949358E-9	1.949137E-9	1.949668E-9	1.951434E-9	1.950692E-9	1.951924E-9	1.953549E-9	1.953286E-9	1.955439E-9	1.955328E-9	1.954996E-9	1.954230E-9	1.955042E-9	1.951348E-9	1.953917E-9	1.955680E-9	1.955619E-9	1.955414E-9	1.955782E-9	1.956706E-9	1.958570E-9	1.954983E-9	1.955641E-9	1.956692E-9	1.959239E-9	1.957523E-9	1.959010E-9	1.961057E-9	1.960788E-9	1.960487E-9	1.960359E-9	1.961773E-9	1.961461E-9	1.961981E-9	1.964577E-9	1.964191E-9	1.963001E-9	1.962776E-9	1.964435E-9	1.961867E-9	1.959290E-9	1.959909E-9	1.960811E-9	1.963293E-9	1.965888E-9	1.967696E-9	1.968080E-9	1.965554E-9	1.967758E-9	1.966042E-9	1.969523E-9	1.971418E-9	1.973962E-9	1.976380E-9	1.978769E-9	1.981163E-9	1.982340E-9	1.982941E-9	1.986336E-9	1.988877E-9	1.988811E-9	1.989950E-9	1.992116E-9	1.991138E-9	1.992286E-9	1.991332E-9	1.994260E-9	1.997024E-9	1.997481E-9	1.998786E-9	2.000991E-9	2.000688E-9	2.004036E-9	2.003337E-9	2.004774E-9	2.004813E-9	2.005745E-9	2.004869E-9	2.005223E-9	2.007442E-9	2.005729E-9	2.005313E-9	1.997636E-9	1.994535E-9	1.997044E-9	1.998347E-9	1.998373E-9	1.998148E-9	1.997565E-9	1.993972E-9	1.992465E-9	1.990578E-9	1.988620E-9	1.987675E-9	1.985136E-9	1.982569E-9	1.982229E-9	1.977200E-9	1.977939E-9	1.970411E-9	1.970225E-9	1.967179E-9	1.965489E-9	1.962314E-9	1.961602E-9	1.962438E-9	1.963107E-9	1.962492E-9	1.963660E-9	1.958486E-9	1.956367E-9	1.954754E-9	1.954927E-9	1.950855E-9	1.949010E-9	1.944491E-9	1.942901E-9	1.941617E-9	1.941700E-9	1.942971E-9	1.942530E-9	1.942754E-9	1.944243E-9	1.944356E-9	1.946017E-9	1.941229E-9	1.940485E-9	1.941263E-9	1.942637E-9	1.942363E-9	1.939936E-9	1.940724E-9	1.940039E-9	1.935224E-9	1.935824E-9	1.934755E-9	1.934294E-9	1.933645E-9	1.934751E-9	1.928685E-9	1.929520E-9	1.929116E-9	1.928529E-9	1.929585E-9	1.929727E-9	1.930305E-9	1.931008E-9	1.925271E-9	1.924570E-9	1.924295E-9	1.925133E-9	1.925838E-9	1.924053E-9	1.923894E-9	1.924959E-9	1.925499E-9	1.926791E-9	1.927127E-9	1.929079E-9	1.929290E-9	1.928549E-9	1.927409E-9	1.928842E-9	1.927536E-9	1.930686E-9	1.929484E-9	1.929777E-9	1.928619E-9	1.928341E-9	1.928958E-9	1.928729E-9	1.927231E-9	1.929394E-9	1.930466E-9	1.932896E-9	1.930566E-9	1.932035E-9	1.933205E-9	1.933651E-9	1.934298E-9	1.932890E-9	1.933909E-9	1.931213E-9	1.929878E-9	1.930926E-9	1.930978E-9	1.931554E-9	1.930340E-9	1.932539E-9	1.931635E-9	1.931858E-9	1.930189E-9	1.930316E-9	1.931962E-9	1.933915E-9	1.932721E-9	1.932764E-9	1.926520E-9	1.926689E-9	1.927626E-9
1.953554E-9	1.949677E-9	1.952120E-9	1.951074E-9	1.950599E-9	1.951063E-9	1.953202E-9	1.951695E-9	1.951637E-9	1.950258E-9	1.950295E-9	1.951846E-9	1.952685E-9	1.953576E-9	1.954262E-9	1.947670E-9	1.950558E-9	1.949940E-9	1.950945E-9	1.948939E-9	1.948965E-9	1.948615E-9	1.946972E-9	1.949379E-9	1.949969E-9	1.950328E-9	1.947324E-9	1.945147E-9	1.946610E-9	1.947496E-9	1.948022E-9	1.947744E-9	1.948737E-9	1.941648E-9	1.938983E-9	1.936148E-9	1.937378E-9	1.940192E-9	1.942323E-9	1.943945E-9	1.945287E-9	1.944878E-9	1.946056E-9	1.945048E-9	1.947381E-9	1.944729E-9	1.941531E-9	1.943164E-9	1.943093E-9	1.944912E-9	1.945961E-9	1.945548E-9	1.948878E-9	1.948337E-9	1.948196E-9	1.949359E-9	1.949997E-9	1.945814E-9	1.946141E-9	1.944449E-9	1.944348E-9	1.946635E-9	1.944830E-9	1.947132E-9	1.949095E-9	1.950037E-9	1.953027E-9	1.952807E-9	1.954471E-9	1.953528E-9	1.954993E-9	1.955363E-9	1.955190E-9	1.956458E-9	1.956378E-9	1.957143E-9	1.954161E-9	1.949489E-9	1.951968E-9	1.954005E-9	1.954886E-9	1.956299E-9	1.957690E-9	1.955125E-9	1.956275E-9	1.957335E-9	1.958762E-9	1.958946E-9	1.959555E-9	1.960406E-9	1.961821E-9	1.957011E-9	1.956415E-9	1.957411E-9	1.960573E-9	1.962300E-9	1.962968E-9	1.964337E-9	1.965685E-9	1.967491E-9	1.968446E-9	1.969760E-9	1.973885E-9	1.975019E-9	1.975647E-9	1.974330E-9	1.977037E-9	1.975578E-9	1.976858E-9	1.975807E-9	1.979094E-9	1.979099E-9	1.980567E-9	1.982815E-9	1.984724E-9	1.985508E-9	1.989617E-9	1.991931E-9	1.994528E-9	1.994760E-9	1.995276E-9	1.997126E-9	2.000452E-9	2.003300E-9	2.004021E-9	2.006635E-9	2.007486E-9	2.006354E-9	2.009255E-9	2.010413E-9	2.011730E-9	2.009903E-9	2.009869E-9	2.004707E-9	2.005436E-9	2.005066E-9	2.004442E-9	2.006202E-9	2.004598E-9	2.004793E-9	2.004322E-9	2.002626E-9	2.003126E-9	2.001810E-9	2.003442E-9	2.001308E-9	1.998155E-9	1.995525E-9	1.991962E-9	1.991225E-9	1.989612E-9	1.988804E-9	1.989251E-9	1.985585E-9	1.983208E-9	1.979270E-9	1.979196E-9	1.973634E-9	1.973226E-9	1.968088E-9	1.964386E-9	1.963433E-9	1.964072E-9	1.962923E-9	1.961067E-9	1.957837E-9	1.957610E-9	1.955503E-9	1.955467E-9	1.952156E-9	1.950870E-9	1.950340E-9	1.945783E-9	1.945065E-9	1.945796E-9	1.946865E-9	1.942947E-9	1.938967E-9	1.938946E-9	1.940175E-9	1.940061E-9	1.938989E-9	1.941159E-9	1.937073E-9	1.937908E-9	1.936778E-9	1.936703E-9	1.936554E-9	1.936725E-9	1.937627E-9	1.937108E-9	1.934478E-9	1.933079E-9	1.931778E-9	1.931942E-9	1.933018E-9	1.933573E-9	1.933438E-9	1.930629E-9	1.931851E-9	1.931705E-9	1.932520E-9	1.934137E-9	1.933953E-9	1.932025E-9	1.932704E-9	1.932924E-9	1.926074E-9	1.927891E-9	1.924400E-9	1.925697E-9	1.928302E-9	1.928636E-9	1.929004E-9	1.929060E-9	1.927741E-9	1.928519E-9	1.926967E-9	1.925281E-9	1.926322E-9	1.928638E-9	1.930007E-9	1.928925E-9	1.928319E-9	1.926580E-9	1.926987E-9	1.927350E-9	1.926691E-9	1.927628E-9	1.927421E-9	1.928199E-9	1.928640E-9	1.930250E-9	1.930077E-9	1.930723E-9	1.926000E-9	1.925855E-9	1.928050E-9	1.928363E-9	1.929586E-9	1.929973E-9	1.928114E-9	1.925029E-9	1.926203E-9	1.927374E-9	1.928558E-9	1.929926E-9	1.932110E-9	1.932263E-9	1.933354E-9	1.934880E-9	1.935905E-9	1.939098E-9	1.937712E-9	1.934399E-9	1.934950E-9
1.956285E-9	1.957694E-9	1.956265E-9	1.954821E-9	1.956967E-9	1.957089E-9	1.956082E-9	1.956177E-9	1.957799E-9	1.960077E-9	1.959294E-9	1.959501E-9	1.957360E-9	1.958012E-9	1.955386E-9	1.952609E-9	1.953322E-9	1.954134E-9	1.953377E-9	1.952394E-9	1.954187E-9	1.949918E-9	1.950186E-9	1.950222E-9	1.951468E-9	1.951087E-9	1.951034E-9	1.952272E-9	1.950928E-9	1.947727E-9	1.947793E-9	1.944592E-9	1.944022E-9	1.945931E-9	1.946308E-9	1.947671E-9	1.947823E-9	1.948934E-9	1.950091E-9	1.951453E-9	1.953986E-9	1.954297E-9	1.953512E-9	1.951880E-9	1.952440E-9	1.946631E-9	1.948876E-9	1.948415E-9	1.949695E-9	1.949431E-9	1.948122E-9	1.947076E-9	1.946670E-9	1.943931E-9	1.946258E-9	1.948229E-9	1.949417E-9	1.947516E-9	1.948411E-9	1.951007E-9	1.952526E-9	1.951860E-9	1.953251E-9	1.953218E-9	1.953001E-9	1.948791E-9	1.950186E-9	1.952404E-9	1.954424E-9	1.954681E-9	1.956021E-9	1.946962E-9	1.949564E-9	1.950129E-9	1.951870E-9	1.953025E-9	1.955188E-9	1.956546E-9	1.956566E-9	1.955448E-9	1.955303E-9	1.955405E-9	1.956500E-9	1.955756E-9	1.955900E-9	1.957816E-9	1.958517E-9	1.959886E-9	1.961433E-9	1.961220E-9	1.964013E-9	1.963212E-9	1.961841E-9	1.962471E-9	1.964709E-9	1.964123E-9	1.966597E-9	1.965652E-9	1.968222E-9	1.966497E-9	1.967151E-9	1.968349E-9	1.969418E-9	1.968441E-9	1.968943E-9	1.971194E-9	1.972525E-9	1.975465E-9	1.977626E-9	1.980786E-9	1.983090E-9	1.985900E-9	1.988189E-9	1.990469E-9	1.991510E-9	1.992063E-9	1.995391E-9	1.997105E-9	1.999490E-9	2.001467E-9	2.004199E-9	2.001144E-9	2.004289E-9	2.003305E-9	2.005262E-9	2.008294E-9	2.010079E-9	2.011665E-9	2.012171E-9	2.013073E-9	2.013972E-9	2.014674E-9	2.016467E-9	2.016652E-9	2.013985E-9	2.013608E-9	2.014422E-9	2.014896E-9	2.015078E-9	2.013558E-9	2.014837E-9	2.009706E-9	2.009052E-9	2.007419E-9	2.006652E-9	2.002888E-9	2.003686E-9	1.994583E-9	1.993189E-9	1.987840E-9	1.986501E-9	1.986127E-9	1.985048E-9	1.985799E-9	1.985910E-9	1.983405E-9	1.978355E-9	1.977012E-9	1.974895E-9	1.973565E-9	1.972994E-9	1.970966E-9	1.968058E-9	1.964742E-9	1.958843E-9	1.952839E-9	1.952665E-9	1.953172E-9	1.952640E-9	1.951777E-9	1.952030E-9	1.947406E-9	1.946241E-9	1.942613E-9	1.943128E-9	1.942600E-9	1.943560E-9	1.942122E-9	1.941673E-9	1.939995E-9	1.937862E-9	1.937230E-9	1.935816E-9	1.937013E-9	1.935546E-9	1.934963E-9	1.936349E-9	1.936685E-9	1.936715E-9	1.937218E-9	1.939842E-9	1.940168E-9	1.938446E-9	1.937124E-9	1.937438E-9	1.936864E-9	1.938679E-9	1.934034E-9	1.935896E-9	1.936062E-9	1.932441E-9	1.931213E-9	1.930778E-9	1.930635E-9	1.931956E-9	1.931749E-9	1.931837E-9	1.931733E-9	1.930514E-9	1.930524E-9	1.931079E-9	1.931649E-9	1.931886E-9	1.932603E-9	1.933607E-9	1.927319E-9	1.928575E-9	1.927300E-9	1.923676E-9	1.922776E-9	1.926228E-9	1.921716E-9	1.922922E-9	1.921491E-9	1.923901E-9	1.926194E-9	1.926960E-9	1.927919E-9	1.928839E-9	1.927177E-9	1.924845E-9	1.922342E-9	1.923004E-9	1.924600E-9	1.925485E-9	1.927197E-9	1.929212E-9	1.929630E-9	1.929459E-9	1.929570E-9	1.932031E-9	1.932338E-9	1.932266E-9	1.932934E-9	1.934613E-9	1.931822E-9	1.933255E-9	1.931706E-9	1.933339E-9	1.933576E-9	1.933627E-9	1.933113E-9	1.932618E-9	1.932308E-9	1.932960E-9	1.934796E-9
1.952667E-9	1.955151E-9	1.953037E-9	1.949132E-9	1.950716E-9	1.952144E-9	1.953107E-9	1.952210E-9	1.951378E-9	1.948684E-9	1.950699E-9	1.948916E-9	1.949816E-9	1.949793E-9	1.950214E-9	1.949152E-9	1.948481E-9	1.947435E-9	1.945233E-9	1.945181E-9	1.944940E-9	1.946905E-9	1.947794E-9	1.947571E-9	1.947629E-9	1.948995E-9	1.950356E-9	1.950061E-9	1.951590E-9	1.951300E-9	1.949684E-9	1.948130E-9	1.948746E-9	1.945400E-9	1.947259E-9	1.944387E-9	1.946203E-9	1.946443E-9	1.947182E-9	1.947208E-9	1.947244E-9	1.947746E-9	1.946078E-9	1.947654E-9	1.945777E-9	1.946935E-9	1.946576E-9	1.948328E-9	1.950499E-9	1.951885E-9	1.952315E-9	1.952039E-9	1.949862E-9	1.947245E-9	1.949032E-9	1.950504E-9	1.950299E-9	1.951150E-9	1.952800E-9	1.947031E-9	1.946665E-9	1.943651E-9	1.946478E-9	1.947367E-9	1.947771E-9	1.949366E-9	1.950867E-9	1.948790E-9	1.947704E-9	1.949663E-9	1.950419E-9	1.951475E-9	1.950871E-9	1.952180E-9	1.951806E-9	1.951826E-9	1.953530E-9	1.955646E-9	1.959555E-9	1.959063E-9	1.959459E-9	1.960870E-9	1.961930E-9	1.959934E-9	1.961764E-9	1.959308E-9	1.959683E-9	1.958971E-9	1.957667E-9	1.955003E-9	1.955957E-9	1.955580E-9	1.954353E-9	1.957818E-9	1.959436E-9	1.960399E-9	1.961784E-9	1.964568E-9	1.965785E-9	1.966480E-9	1.967749E-9	1.969233E-9	1.969664E-9	1.962011E-9	1.964536E-9	1.967214E-9	1.969703E-9	1.973429E-9	1.977277E-9	1.976518E-9	1.979233E-9	1.978556E-9	1.981588E-9	1.984386E-9	1.986270E-9	1.989107E-9	1.990887E-9	1.992584E-9	1.993389E-9	1.996406E-9	1.998384E-9	2.001473E-9	2.003584E-9	2.005971E-9	2.007178E-9	2.008327E-9	2.011637E-9	2.011413E-9	2.013346E-9	2.015028E-9	2.017043E-9	2.017973E-9	2.020182E-9	2.017250E-9	2.018685E-9	2.015459E-9	2.016360E-9	2.015231E-9	2.016316E-9	2.016397E-9	2.012903E-9	2.012026E-9	2.010995E-9	2.009596E-9	2.005914E-9	2.005475E-9	2.003596E-9	2.003714E-9	2.001627E-9	2.000583E-9	1.998526E-9	1.997897E-9	1.996118E-9	1.988731E-9	1.987081E-9	1.982506E-9	1.979185E-9	1.976731E-9	1.976924E-9	1.973650E-9	1.973965E-9	1.971197E-9	1.969174E-9	1.968786E-9	1.965941E-9	1.965675E-9	1.963286E-9	1.960088E-9	1.955637E-9	1.953350E-9	1.946909E-9	1.948042E-9	1.946370E-9	1.944503E-9	1.944501E-9	1.945810E-9	1.939641E-9	1.941210E-9	1.942351E-9	1.941328E-9	1.940201E-9	1.938333E-9	1.938824E-9	1.937004E-9	1.938429E-9	1.932459E-9	1.934335E-9	1.935062E-9	1.936042E-9	1.935787E-9	1.935375E-9	1.935013E-9	1.933580E-9	1.935685E-9	1.933160E-9	1.933898E-9	1.933837E-9	1.933018E-9	1.932337E-9	1.932732E-9	1.931759E-9	1.931487E-9	1.931780E-9	1.928014E-9	1.928400E-9	1.929616E-9	1.930330E-9	1.930250E-9	1.931909E-9	1.927479E-9	1.928630E-9	1.924711E-9	1.926955E-9	1.927708E-9	1.927037E-9	1.928202E-9	1.929884E-9	1.929341E-9	1.927088E-9	1.928402E-9	1.928972E-9	1.927952E-9	1.925750E-9	1.928359E-9	1.929319E-9	1.929682E-9	1.929376E-9	1.929397E-9	1.929122E-9	1.927088E-9	1.928317E-9	1.927474E-9	1.928980E-9	1.928057E-9	1.931131E-9	1.928381E-9	1.932051E-9	1.931848E-9	1.932292E-9	1.930362E-9	1.928620E-9	1.929298E-9	1.930622E-9	1.933449E-9	1.933224E-9	1.933754E-9	1.932630E-9	1.935078E-9	1.935995E-9	1.935166E-9	1.936991E-9	1.937304E-9	1.937001E-9	1.934591E-9	1.935268E-9	1.937464E-9
1.951875E-9	1.952507E-9	1.953230E-9	1.953728E-9	1.950631E-9	1.950020E-9	1.945351E-9	1.946998E-9	1.948171E-9	1.949546E-9	1.948292E-9	1.949557E-9	1.950383E-9	1.950247E-9	1.950238E-9	1.951097E-9	1.954381E-9	1.954516E-9	1.954687E-9	1.952585E-9	1.954239E-9	1.952026E-9	1.954070E-9	1.949800E-9	1.950446E-9	1.948184E-9	1.949014E-9	1.949291E-9	1.950121E-9	1.948982E-9	1.948470E-9	1.949869E-9	1.949415E-9	1.949955E-9	1.950153E-9	1.951802E-9	1.949771E-9	1.950198E-9	1.950520E-9	1.951243E-9	1.951022E-9	1.948784E-9	1.949391E-9	1.948327E-9	1.948713E-9	1.949200E-9	1.950561E-9	1.946177E-9	1.945971E-9	1.942244E-9	1.943413E-9	1.944799E-9	1.947356E-9	1.948615E-9	1.950182E-9	1.950677E-9	1.947555E-9	1.950030E-9	1.950147E-9	1.951300E-9	1.951637E-9	1.950859E-9	1.951236E-9	1.952910E-9	1.953911E-9	1.955395E-9	1.957769E-9	1.956340E-9	1.957684E-9	1.956177E-9	1.956209E-9	1.954775E-9	1.957217E-9	1.952030E-9	1.953136E-9	1.951310E-9	1.951059E-9	1.953033E-9	1.954814E-9	1.956540E-9	1.958683E-9	1.961441E-9	1.960083E-9	1.962075E-9	1.961361E-9	1.962744E-9	1.963493E-9	1.963192E-9	1.963412E-9	1.963588E-9	1.960656E-9	1.955816E-9	1.956691E-9	1.958990E-9	1.959405E-9	1.956905E-9	1.959658E-9	1.958218E-9	1.960591E-9	1.956992E-9	1.961026E-9	1.963812E-9	1.965635E-9	1.967974E-9	1.970593E-9	1.972819E-9	1.972623E-9	1.976978E-9	1.978687E-9	1.981521E-9	1.984155E-9	1.986584E-9	1.989020E-9	1.991419E-9	1.993703E-9	1.996721E-9	2.001698E-9	2.002616E-9	2.004706E-9	2.007883E-9	2.010550E-9	2.010887E-9	2.013701E-9	2.010793E-9	2.014941E-9	2.016644E-9	2.019221E-9	2.021148E-9	2.022435E-9	2.024007E-9	2.024726E-9	2.027922E-9	2.023211E-9	2.025885E-9	2.026381E-9	2.028232E-9	2.029732E-9	2.029464E-9	2.027558E-9	2.026814E-9	2.025320E-9	2.018327E-9	2.015283E-9	2.014197E-9	2.012915E-9	2.005161E-9	2.005467E-9	2.001649E-9	2.001422E-9	1.992472E-9	1.992990E-9	1.991063E-9	1.988893E-9	1.987390E-9	1.983057E-9	1.983486E-9	1.978056E-9	1.978619E-9	1.977371E-9	1.974964E-9	1.972065E-9	1.968789E-9	1.967861E-9	1.967318E-9	1.962668E-9	1.959858E-9	1.961067E-9	1.957853E-9	1.957100E-9	1.952398E-9	1.951116E-9	1.946330E-9	1.947757E-9	1.941283E-9	1.943249E-9	1.940379E-9	1.941598E-9	1.941997E-9	1.939742E-9	1.938733E-9	1.936969E-9	1.940124E-9	1.939772E-9	1.941291E-9	1.941184E-9	1.941540E-9	1.942681E-9	1.940483E-9	1.940272E-9	1.940662E-9	1.936013E-9	1.928909E-9	1.925924E-9	1.928607E-9	1.930657E-9	1.932023E-9	1.933486E-9	1.932618E-9	1.934646E-9	1.929616E-9	1.931590E-9	1.931647E-9	1.931367E-9	1.932932E-9	1.932270E-9	1.933261E-9	1.930076E-9	1.931149E-9	1.926882E-9	1.928870E-9	1.925984E-9	1.928122E-9	1.929559E-9	1.930253E-9	1.931903E-9	1.932608E-9	1.934144E-9	1.931710E-9	1.931449E-9	1.932061E-9	1.933357E-9	1.932161E-9	1.933963E-9	1.929148E-9	1.931625E-9	1.930192E-9	1.928531E-9	1.928562E-9	1.927507E-9	1.927810E-9	1.928344E-9	1.931437E-9	1.930242E-9	1.930420E-9	1.929095E-9	1.931254E-9	1.930625E-9	1.929978E-9	1.931053E-9	1.932694E-9	1.932661E-9	1.929878E-9	1.931151E-9	1.932927E-9	1.934021E-9	1.934106E-9	1.934500E-9	1.933416E-9	1.935188E-9	1.929873E-9	1.932929E-9	1.933296E-9	1.934700E-9	1.936157E-9	1.937068E-9	1.937053E-9
1.950367E-9	1.951667E-9	1.952891E-9	1.954648E-9	1.956705E-9	1.956679E-9	1.957226E-9	1.954483E-9	1.955699E-9	1.952842E-9	1.954748E-9	1.954080E-9	1.955991E-9	1.953578E-9	1.955437E-9	1.955780E-9	1.953698E-9	1.952374E-9	1.950803E-9	1.953385E-9	1.952428E-9	1.953136E-9	1.952969E-9	1.953562E-9	1.952100E-9	1.951813E-9	1.949852E-9	1.949567E-9	1.949095E-9	1.946910E-9	1.947338E-9	1.947274E-9	1.947990E-9	1.945756E-9	1.946063E-9	1.943614E-9	1.946894E-9	1.944923E-9	1.946680E-9	1.946329E-9	1.945506E-9	1.946400E-9	1.947619E-9	1.948033E-9	1.944953E-9	1.946719E-9	1.946956E-9	1.949742E-9	1.948030E-9	1.947344E-9	1.949684E-9	1.950406E-9	1.950232E-9	1.951777E-9	1.953365E-9	1.951240E-9	1.951376E-9	1.951682E-9	1.952570E-9	1.951057E-9	1.953063E-9	1.950449E-9	1.953090E-9	1.953602E-9	1.948544E-9	1.948535E-9	1.949199E-9	1.952227E-9	1.951114E-9	1.954485E-9	1.954383E-9	1.956486E-9	1.955442E-9	1.957291E-9	1.958056E-9	1.959053E-9	1.960221E-9	1.960754E-9	1.958927E-9	1.954106E-9	1.954485E-9	1.956266E-9	1.956678E-9	1.953652E-9	1.955279E-9	1.954702E-9	1.957006E-9	1.955842E-9	1.958466E-9	1.959828E-9	1.958407E-9	1.959078E-9	1.953905E-9	1.956238E-9	1.955418E-9	1.958225E-9	1.958192E-9	1.960113E-9	1.961337E-9	1.963994E-9	1.966258E-9	1.968112E-9	1.969878E-9	1.972108E-9	1.973544E-9	1.975744E-9	1.977225E-9	1.978853E-9	1.981869E-9	1.981175E-9	1.982910E-9	1.985159E-9	1.989712E-9	1.990444E-9	1.992370E-9	1.995758E-9	1.998241E-9	2.001734E-9	2.001423E-9	2.005671E-9	2.007537E-9	2.011751E-9	2.014123E-9	2.017527E-9	2.016479E-9	2.017452E-9	2.020618E-9	2.023203E-9	2.024288E-9	2.022100E-9	2.022814E-9	2.024990E-9	2.027034E-9	2.028891E-9	2.029324E-9	2.025806E-9	2.025736E-9	2.019532E-9	2.021415E-9	2.020736E-9	2.019523E-9	2.019785E-9	2.017239E-9	2.017015E-9	2.009749E-9	2.010037E-9	2.007445E-9	2.007293E-9	2.004592E-9	2.003631E-9	2.001410E-9	1.998504E-9	1.996465E-9	1.992798E-9	1.992977E-9	1.991452E-9	1.989195E-9	1.983700E-9	1.980234E-9	1.973802E-9	1.972188E-9	1.967098E-9	1.968819E-9	1.965934E-9	1.962102E-9	1.960103E-9	1.956424E-9	1.956599E-9	1.953596E-9	1.955470E-9	1.953244E-9	1.952994E-9	1.951518E-9	1.945813E-9	1.945081E-9	1.946547E-9	1.947165E-9	1.946005E-9	1.945969E-9	1.939141E-9	1.934772E-9	1.935353E-9	1.935636E-9	1.936021E-9	1.932901E-9	1.930958E-9	1.931713E-9	1.931512E-9	1.933334E-9	1.933781E-9	1.933386E-9	1.934295E-9	1.935293E-9	1.936346E-9	1.933832E-9	1.935399E-9	1.931866E-9	1.933155E-9	1.931376E-9	1.930774E-9	1.929842E-9	1.929197E-9	1.928641E-9	1.928832E-9	1.929882E-9	1.928275E-9	1.928761E-9	1.928464E-9	1.929550E-9	1.929782E-9	1.930771E-9	1.928296E-9	1.928779E-9	1.925626E-9	1.923450E-9	1.924330E-9	1.924943E-9	1.925327E-9	1.918232E-9	1.922436E-9	1.921563E-9	1.924435E-9	1.925997E-9	1.928180E-9	1.930412E-9	1.929861E-9	1.928824E-9	1.930005E-9	1.930673E-9	1.926752E-9	1.925262E-9	1.925921E-9	1.926355E-9	1.926421E-9	1.928280E-9	1.926856E-9	1.928063E-9	1.925755E-9	1.926629E-9	1.924610E-9	1.926422E-9	1.929229E-9	1.927575E-9	1.927314E-9	1.922021E-9	1.925424E-9	1.925415E-9	1.928290E-9	1.929301E-9	1.930635E-9	1.932191E-9	1.933163E-9	1.932186E-9	1.933635E-9	1.934497E-9	1.935311E-9
1.949136E-9	1.949683E-9	1.951223E-9	1.952819E-9	1.952992E-9	1.954122E-9	1.953223E-9	1.957016E-9	1.953477E-9	1.955233E-9	1.954059E-9	1.955626E-9	1.956119E-9	1.955341E-9	1.954061E-9	1.952995E-9	1.954003E-9	1.949224E-9	1.948052E-9	1.948223E-9	1.945949E-9	1.947456E-9	1.949212E-9	1.948155E-9	1.950297E-9	1.945345E-9	1.947837E-9	1.949148E-9	1.949831E-9	1.949978E-9	1.949216E-9	1.950123E-9	1.947947E-9	1.948917E-9	1.944906E-9	1.948388E-9	1.948712E-9	1.949122E-9	1.949739E-9	1.949788E-9	1.949020E-9	1.950882E-9	1.952221E-9	1.950024E-9	1.949452E-9	1.948996E-9	1.950535E-9	1.948731E-9	1.950476E-9	1.948971E-9	1.950708E-9	1.949242E-9	1.947670E-9	1.948919E-9	1.949116E-9	1.949424E-9	1.947764E-9	1.951433E-9	1.949968E-9	1.952938E-9	1.952237E-9	1.954773E-9	1.955836E-9	1.954567E-9	1.954747E-9	1.955657E-9	1.956724E-9	1.952633E-9	1.953440E-9	1.955185E-9	1.954343E-9	1.955823E-9	1.957065E-9	1.954855E-9	1.955898E-9	1.953421E-9	1.954510E-9	1.953811E-9	1.954704E-9	1.956983E-9	1.955800E-9	1.956833E-9	1.955554E-9	1.957887E-9	1.958252E-9	1.960263E-9	1.958967E-9	1.960235E-9	1.961074E-9	1.961307E-9	1.962672E-9	1.962987E-9	1.963397E-9	1.963812E-9	1.963395E-9	1.963304E-9	1.963989E-9	1.964652E-9	1.965990E-9	1.965753E-9	1.968718E-9	1.969699E-9	1.971831E-9	1.972829E-9	1.973898E-9	1.976130E-9	1.974859E-9	1.980019E-9	1.981568E-9	1.986285E-9	1.987450E-9	1.991583E-9	1.994864E-9	1.998570E-9	2.001324E-9	2.003178E-9	2.006729E-9	2.007371E-9	2.009003E-9	2.013456E-9	2.017026E-9	2.019398E-9	2.022106E-9	2.021624E-9	2.023619E-9	2.024219E-9	2.027603E-9	2.029473E-9	2.029028E-9	2.031530E-9	2.031206E-9	2.034344E-9	2.032190E-9	2.033667E-9	2.032456E-9	2.032409E-9	2.029572E-9	2.027926E-9	2.029171E-9	2.027570E-9	2.028696E-9	2.026971E-9	2.027301E-9	2.026203E-9	2.024576E-9	2.019821E-9	2.014126E-9	2.011889E-9	2.011599E-9	2.008549E-9	2.009337E-9	2.005791E-9	2.001802E-9	2.001141E-9	1.997191E-9	1.992097E-9	1.984169E-9	1.985553E-9	1.981578E-9	1.980532E-9	1.977196E-9	1.976596E-9	1.971566E-9	1.970586E-9	1.966092E-9	1.960914E-9	1.960514E-9	1.958748E-9	1.957091E-9	1.955297E-9	1.953284E-9	1.952398E-9	1.951566E-9	1.948899E-9	1.948725E-9	1.940778E-9	1.941137E-9	1.940526E-9	1.940520E-9	1.940703E-9	1.939443E-9	1.940745E-9	1.937848E-9	1.939239E-9	1.939377E-9	1.940104E-9	1.938845E-9	1.936493E-9	1.935564E-9	1.936620E-9	1.936983E-9	1.936573E-9	1.937269E-9	1.937406E-9	1.937067E-9	1.935465E-9	1.935126E-9	1.935138E-9	1.935552E-9	1.934796E-9	1.937117E-9	1.932717E-9	1.931580E-9	1.930011E-9	1.928794E-9	1.930198E-9	1.924029E-9	1.928586E-9	1.927961E-9	1.930311E-9	1.929912E-9	1.930894E-9	1.930972E-9	1.929518E-9	1.926160E-9	1.926486E-9	1.927468E-9	1.925204E-9	1.924903E-9	1.926182E-9	1.927532E-9	1.927690E-9	1.928998E-9	1.925096E-9	1.925196E-9	1.920722E-9	1.921507E-9	1.922658E-9	1.923101E-9	1.926040E-9	1.925522E-9	1.926932E-9	1.923087E-9	1.926326E-9	1.924513E-9	1.927661E-9	1.928433E-9	1.929907E-9	1.931234E-9	1.931612E-9	1.931720E-9	1.932349E-9	1.934657E-9	1.936210E-9	1.935628E-9	1.934593E-9	1.933064E-9	1.933708E-9	1.932749E-9	1.927909E-9	1.928079E-9	1.929606E-9	1.932289E-9	1.933329E-9	1.933075E-9	1.935123E-9
1.957795E-9	1.958203E-9	1.959482E-9	1.958700E-9	1.958742E-9	1.953957E-9	1.953256E-9	1.955232E-9	1.956184E-9	1.954365E-9	1.953653E-9	1.950324E-9	1.949780E-9	1.943210E-9	1.942655E-9	1.943443E-9	1.939888E-9	1.941918E-9	1.943422E-9	1.944757E-9	1.942742E-9	1.945611E-9	1.945628E-9	1.947933E-9	1.946708E-9	1.947742E-9	1.947753E-9	1.948023E-9	1.949824E-9	1.949439E-9	1.948056E-9	1.949165E-9	1.949271E-9	1.949914E-9	1.950102E-9	1.951049E-9	1.952031E-9	1.950249E-9	1.952883E-9	1.950925E-9	1.951643E-9	1.952756E-9	1.952040E-9	1.952584E-9	1.948650E-9	1.952553E-9	1.950538E-9	1.953101E-9	1.953439E-9	1.956241E-9	1.955434E-9	1.955720E-9	1.955725E-9	1.955449E-9	1.955780E-9	1.953797E-9	1.951006E-9	1.950910E-9	1.951954E-9	1.952552E-9	1.953731E-9	1.951139E-9	1.952253E-9	1.951780E-9	1.953121E-9	1.953358E-9	1.954725E-9	1.956761E-9	1.956977E-9	1.958551E-9	1.953757E-9	1.955861E-9	1.954338E-9	1.956221E-9	1.956613E-9	1.957082E-9	1.957892E-9	1.960414E-9	1.961616E-9	1.962188E-9	1.963497E-9	1.964439E-9	1.962791E-9	1.961556E-9	1.962477E-9	1.962836E-9	1.964025E-9	1.963531E-9	1.966121E-9	1.966537E-9	1.964968E-9	1.965435E-9	1.965964E-9	1.964825E-9	1.957461E-9	1.962325E-9	1.963251E-9	1.966665E-9	1.966115E-9	1.968071E-9	1.970090E-9	1.972483E-9	1.974743E-9	1.976592E-9	1.978375E-9	1.973906E-9	1.974518E-9	1.978413E-9	1.982248E-9	1.985526E-9	1.989402E-9	1.989966E-9	1.992336E-9	1.992806E-9	1.995379E-9	1.998594E-9	2.003377E-9	2.008745E-9	2.012213E-9	2.016221E-9	2.016289E-9	2.020518E-9	2.021090E-9	2.024859E-9	2.026128E-9	2.028446E-9	2.030611E-9	2.031040E-9	2.032777E-9	2.035327E-9	2.037408E-9	2.039696E-9	2.040603E-9	2.041368E-9	2.040032E-9	2.041134E-9	2.040810E-9	2.039449E-9	2.040217E-9	2.036054E-9	2.034432E-9	2.030604E-9	2.028484E-9	2.027716E-9	2.021410E-9	2.023448E-9	2.018713E-9	2.018919E-9	2.013647E-9	2.012036E-9	2.007293E-9	2.005440E-9	2.002986E-9	1.999859E-9	1.995318E-9	1.989958E-9	1.986772E-9	1.986276E-9	1.982437E-9	1.978134E-9	1.973355E-9	1.972134E-9	1.970038E-9	1.961040E-9	1.960828E-9	1.960381E-9	1.959950E-9	1.958923E-9	1.957129E-9	1.955989E-9	1.946274E-9	1.946040E-9	1.945255E-9	1.947451E-9	1.946381E-9	1.946561E-9	1.946499E-9	1.944940E-9	1.944563E-9	1.943947E-9	1.943514E-9	1.944159E-9	1.942089E-9	1.940532E-9	1.936131E-9	1.935671E-9	1.934190E-9	1.934334E-9	1.937327E-9	1.935949E-9	1.935625E-9	1.935604E-9	1.937062E-9	1.938607E-9	1.936650E-9	1.939695E-9	1.939117E-9	1.940563E-9	1.936723E-9	1.937182E-9	1.935163E-9	1.935275E-9	1.936561E-9	1.935190E-9	1.935322E-9	1.932061E-9	1.929282E-9	1.930761E-9	1.930929E-9	1.931332E-9	1.930277E-9	1.927832E-9	1.926036E-9	1.923237E-9	1.924281E-9	1.926221E-9	1.926584E-9	1.927982E-9	1.927802E-9	1.929914E-9	1.924493E-9	1.926210E-9	1.924226E-9	1.926589E-9	1.927471E-9	1.927084E-9	1.927213E-9	1.928017E-9	1.928499E-9	1.928179E-9	1.929543E-9	1.932454E-9	1.928627E-9	1.930239E-9	1.928741E-9	1.930403E-9	1.931849E-9	1.932139E-9	1.933768E-9	1.933598E-9	1.931153E-9	1.932019E-9	1.932359E-9	1.934839E-9	1.933409E-9	1.937313E-9	1.934253E-9	1.935845E-9	1.935770E-9	1.937227E-9	1.937091E-9	1.938139E-9	1.938867E-9	1.939220E-9	1.936838E-9	1.933554E-9
1.949396E-9	1.948090E-9	1.951064E-9	1.951590E-9	1.951502E-9	1.953572E-9	1.952845E-9	1.954616E-9	1.950096E-9	1.952839E-9	1.949366E-9	1.952081E-9	1.952971E-9	1.953663E-9	1.953179E-9	1.953443E-9	1.953536E-9	1.952270E-9	1.951197E-9	1.951631E-9	1.949235E-9	1.948726E-9	1.946986E-9	1.949315E-9	1.949485E-9	1.948669E-9	1.950316E-9	1.949768E-9	1.950681E-9	1.950753E-9	1.949738E-9	1.950947E-9	1.948669E-9	1.951975E-9	1.949905E-9	1.952596E-9	1.951383E-9	1.952559E-9	1.952689E-9	1.953868E-9	1.954317E-9	1.954569E-9	1.954093E-9	1.949804E-9	1.948586E-9	1.950867E-9	1.951186E-9	1.951673E-9	1.950101E-9	1.947011E-9	1.944423E-9	1.940141E-9	1.942465E-9	1.944140E-9	1.944679E-9	1.946349E-9	1.946849E-9	1.949116E-9	1.944469E-9	1.947593E-9	1.946762E-9	1.950503E-9	1.950785E-9	1.951270E-9	1.953313E-9	1.954498E-9	1.956072E-9	1.957081E-9	1.955975E-9	1.958328E-9	1.958492E-9	1.959515E-9	1.959130E-9	1.959724E-9	1.957982E-9	1.956526E-9	1.956102E-9	1.953728E-9	1.954697E-9	1.956627E-9	1.955550E-9	1.954918E-9	1.954290E-9	1.959326E-9	1.958599E-9	1.961575E-9	1.961499E-9	1.962827E-9	1.963708E-9	1.964541E-9	1.966197E-9	1.967350E-9	1.969608E-9	1.968797E-9	1.964559E-9	1.967970E-9	1.968523E-9	1.970500E-9	1.971400E-9	1.971106E-9	1.969477E-9	1.970146E-9	1.972694E-9	1.974269E-9	1.977031E-9	1.980409E-9	1.982953E-9	1.986399E-9	1.985796E-9	1.990261E-9	1.991218E-9	1.995907E-9	1.998696E-9	2.001584E-9	2.004551E-9	2.007727E-9	2.011831E-9	2.014632E-9	2.016087E-9	2.020778E-9	2.023375E-9	2.026553E-9	2.028826E-9	2.031988E-9	2.035017E-9	2.034497E-9	2.036707E-9	2.037151E-9	2.038976E-9	2.041022E-9	2.043497E-9	2.046465E-9	2.046493E-9	2.049445E-9	2.048653E-9	2.049909E-9	2.044255E-9	2.043748E-9	2.040115E-9	2.036090E-9	2.036586E-9	2.036337E-9	2.032523E-9	2.029025E-9	2.024396E-9	2.025241E-9	2.023411E-9	2.023955E-9	2.017811E-9	2.014589E-9	2.012139E-9	2.008045E-9	2.005587E-9	2.002173E-9	1.998715E-9	1.994931E-9	1.992910E-9	1.990246E-9	1.980772E-9	1.981018E-9	1.972435E-9	1.972190E-9	1.970311E-9	1.966566E-9	1.963692E-9	1.962466E-9	1.962129E-9	1.958320E-9	1.956111E-9	1.957640E-9	1.956478E-9	1.956502E-9	1.953464E-9	1.953635E-9	1.951104E-9	1.951522E-9	1.951286E-9	1.945494E-9	1.944825E-9	1.943508E-9	1.942629E-9	1.943077E-9	1.937587E-9	1.939987E-9	1.938781E-9	1.940579E-9	1.939625E-9	1.938529E-9	1.936261E-9	1.936342E-9	1.936198E-9	1.935904E-9	1.936451E-9	1.935056E-9	1.931788E-9	1.932534E-9	1.932843E-9	1.932410E-9	1.931006E-9	1.929926E-9	1.925027E-9	1.925016E-9	1.927129E-9	1.928352E-9	1.930757E-9	1.929995E-9	1.926744E-9	1.927676E-9	1.925750E-9	1.928126E-9	1.925998E-9	1.928569E-9	1.928527E-9	1.928620E-9	1.930487E-9	1.931758E-9	1.933639E-9	1.933965E-9	1.933349E-9	1.934361E-9	1.933066E-9	1.933277E-9	1.932871E-9	1.933390E-9	1.930622E-9	1.930707E-9	1.931383E-9	1.931646E-9	1.931644E-9	1.933018E-9	1.931311E-9	1.933232E-9	1.932362E-9	1.935468E-9	1.932270E-9	1.934009E-9	1.933248E-9	1.935225E-9	1.936548E-9	1.937547E-9	1.937699E-9	1.936500E-9	1.936673E-9	1.935626E-9	1.931115E-9	1.932760E-9	1.932995E-9	1.933095E-9	1.934941E-9	1.933547E-9	1.931478E-9	1.931191E-9	1.932582E-9	1.929288E-9	1.927969E-9	1.931092E-9
1.952634E-9	1.955288E-9	1.956773E-9	1.958215E-9	1.959328E-9	1.959086E-9	1.959030E-9	1.959997E-9	1.958017E-9	1.956233E-9	1.955620E-9	1.955816E-9	1.955197E-9	1.954729E-9	1.954891E-9	1.952276E-9	1.950852E-9	1.950100E-9	1.950756E-9	1.952692E-9	1.946306E-9	1.949904E-9	1.949296E-9	1.952515E-9	1.951441E-9	1.951955E-9	1.951734E-9	1.951842E-9	1.952192E-9	1.951243E-9	1.952348E-9	1.952117E-9	1.947759E-9	1.948837E-9	1.949944E-9	1.949543E-9	1.948344E-9	1.948059E-9	1.945977E-9	1.943667E-9	1.945678E-9	1.946952E-9	1.948477E-9	1.948670E-9	1.948923E-9	1.952330E-9	1.946776E-9	1.947336E-9	1.943057E-9	1.945184E-9	1.945656E-9	1.943734E-9	1.945068E-9	1.946987E-9	1.949103E-9	1.949974E-9	1.951256E-9	1.952702E-9	1.950167E-9	1.951375E-9	1.953308E-9	1.955015E-9	1.954261E-9	1.953586E-9	1.955696E-9	1.953625E-9	1.954304E-9	1.954634E-9	1.955588E-9	1.956586E-9	1.954899E-9	1.957659E-9	1.955638E-9	1.957324E-9	1.957285E-9	1.959412E-9	1.959017E-9	1.958303E-9	1.959766E-9	1.959470E-9	1.959711E-9	1.959685E-9	1.957120E-9	1.959472E-9	1.960634E-9	1.962395E-9	1.962037E-9	1.963060E-9	1.956469E-9	1.954290E-9	1.955354E-9	1.957507E-9	1.959225E-9	1.962077E-9	1.963836E-9	1.966451E-9	1.965210E-9	1.966593E-9	1.966645E-9	1.969708E-9	1.971153E-9	1.973957E-9	1.975730E-9	1.977839E-9	1.980609E-9	1.981629E-9	1.980774E-9	1.985651E-9	1.988609E-9	1.992189E-9	1.995469E-9	1.999726E-9	2.001733E-9	2.002347E-9	2.001856E-9	2.006064E-9	2.010343E-9	2.013374E-9	2.017883E-9	2.022381E-9	2.025913E-9	2.030770E-9	2.033173E-9	2.037809E-9	2.038370E-9	2.041377E-9	2.044368E-9	2.046567E-9	2.048174E-9	2.049426E-9	2.050947E-9	2.050033E-9	2.046880E-9	2.049068E-9	2.049541E-9	2.050371E-9	2.046440E-9	2.045831E-9	2.042374E-9	2.040597E-9	2.039810E-9	2.038359E-9	2.038254E-9	2.036194E-9	2.033530E-9	2.032222E-9	2.029872E-9	2.030417E-9	2.023979E-9	2.021982E-9	2.019876E-9	2.015810E-9	2.013010E-9	2.006252E-9	2.000943E-9	1.996276E-9	1.994362E-9	1.995326E-9	1.988079E-9	1.986512E-9	1.982059E-9	1.979403E-9	1.974814E-9	1.972294E-9	1.969952E-9	1.966132E-9	1.964527E-9	1.959993E-9	1.958375E-9	1.957822E-9	1.956693E-9	1.957838E-9	1.954625E-9	1.955015E-9	1.952578E-9	1.950781E-9	1.950698E-9	1.949114E-9	1.949269E-9	1.948801E-9	1.948043E-9	1.943519E-9	1.937873E-9	1.938582E-9	1.939238E-9	1.941546E-9	1.940563E-9	1.940924E-9	1.937265E-9	1.935502E-9	1.935832E-9	1.936592E-9	1.934723E-9	1.934002E-9	1.933943E-9	1.932582E-9	1.928437E-9	1.930142E-9	1.927798E-9	1.929697E-9	1.930169E-9	1.930148E-9	1.930485E-9	1.931271E-9	1.932945E-9	1.932974E-9	1.935578E-9	1.936822E-9	1.936039E-9	1.936563E-9	1.935951E-9	1.935448E-9	1.934840E-9	1.935466E-9	1.932883E-9	1.930494E-9	1.930136E-9	1.930930E-9	1.931886E-9	1.930999E-9	1.931697E-9	1.933952E-9	1.929501E-9	1.930726E-9	1.930962E-9	1.932290E-9	1.933777E-9	1.934577E-9	1.935797E-9	1.934116E-9	1.934538E-9	1.932899E-9	1.930482E-9	1.933326E-9	1.933565E-9	1.935367E-9	1.935590E-9	1.936799E-9	1.932150E-9	1.931085E-9	1.930266E-9	1.931477E-9	1.931955E-9	1.933120E-9	1.933709E-9	1.933592E-9	1.930894E-9	1.931344E-9	1.930122E-9	1.931242E-9	1.931877E-9	1.934042E-9	1.935303E-9	1.935737E-9	1.936482E-9	1.937279E-9
1.957313E-9	1.956040E-9	1.955825E-9	1.954842E-9	1.954862E-9	1.954486E-9	1.955750E-9	1.955742E-9	1.953425E-9	1.955731E-9	1.954815E-9	1.955576E-9	1.955043E-9	1.954345E-9	1.954889E-9	1.954566E-9	1.954205E-9	1.953584E-9	1.952828E-9	1.951433E-9	1.948471E-9	1.950450E-9	1.948763E-9	1.948963E-9	1.949596E-9	1.948523E-9	1.945055E-9	1.946319E-9	1.947507E-9	1.947110E-9	1.947772E-9	1.949042E-9	1.947310E-9	1.947657E-9	1.944657E-9	1.945030E-9	1.941048E-9	1.942423E-9	1.943917E-9	1.944334E-9	1.946445E-9	1.947467E-9	1.947755E-9	1.948710E-9	1.948496E-9	1.950266E-9	1.951167E-9	1.951941E-9	1.951453E-9	1.952910E-9	1.949802E-9	1.951608E-9	1.952569E-9	1.952263E-9	1.952862E-9	1.953223E-9	1.954016E-9	1.955410E-9	1.953057E-9	1.956173E-9	1.953185E-9	1.953228E-9	1.953081E-9	1.954533E-9	1.956506E-9	1.957209E-9	1.956827E-9	1.955416E-9	1.955163E-9	1.955352E-9	1.950181E-9	1.953599E-9	1.955634E-9	1.956807E-9	1.956227E-9	1.958622E-9	1.955175E-9	1.956421E-9	1.958227E-9	1.959170E-9	1.959555E-9	1.961293E-9	1.961803E-9	1.962783E-9	1.958516E-9	1.959497E-9	1.960090E-9	1.961598E-9	1.962228E-9	1.961998E-9	1.961095E-9	1.960934E-9	1.961435E-9	1.961085E-9	1.962499E-9	1.965171E-9	1.966427E-9	1.968373E-9	1.967674E-9	1.969596E-9	1.970196E-9	1.972889E-9	1.973845E-9	1.975051E-9	1.977818E-9	1.976892E-9	1.978707E-9	1.981115E-9	1.983644E-9	1.988743E-9	1.991978E-9	1.996461E-9	1.999637E-9	2.003763E-9	2.007220E-9	2.010274E-9	2.013908E-9	2.016792E-9	2.020517E-9	2.023695E-9	2.024014E-9	2.027549E-9	2.030950E-9	2.034868E-9	2.036981E-9	2.041027E-9	2.040326E-9	2.038674E-9	2.038282E-9	2.041153E-9	2.043331E-9	2.044941E-9	2.046292E-9	2.047744E-9	2.046460E-9	2.048325E-9	2.048484E-9	2.049283E-9	2.048741E-9	2.048794E-9	2.048220E-9	2.044821E-9	2.042977E-9	2.040352E-9	2.037878E-9	2.038405E-9	2.034291E-9	2.031803E-9	2.027138E-9	2.023753E-9	2.019329E-9	2.014769E-9	2.009882E-9	2.003033E-9	1.999296E-9	1.997355E-9	1.996631E-9	1.993550E-9	1.986611E-9	1.983268E-9	1.978433E-9	1.976091E-9	1.974560E-9	1.973829E-9	1.971102E-9	1.968874E-9	1.967141E-9	1.965182E-9	1.965282E-9	1.957963E-9	1.949184E-9	1.950092E-9	1.946216E-9	1.947887E-9	1.947153E-9	1.948214E-9	1.941240E-9	1.940821E-9	1.940360E-9	1.937893E-9	1.938622E-9	1.939163E-9	1.940192E-9	1.940683E-9	1.938428E-9	1.937190E-9	1.935991E-9	1.934859E-9	1.934616E-9	1.933652E-9	1.934163E-9	1.935137E-9	1.936007E-9	1.935750E-9	1.937141E-9	1.937100E-9	1.935313E-9	1.933874E-9	1.933449E-9	1.935641E-9	1.932335E-9	1.933433E-9	1.929520E-9	1.929988E-9	1.930682E-9	1.932501E-9	1.933601E-9	1.933413E-9	1.931059E-9	1.931469E-9	1.930695E-9	1.929015E-9	1.928904E-9	1.928907E-9	1.930579E-9	1.930793E-9	1.930881E-9	1.931403E-9	1.931739E-9	1.930350E-9	1.926117E-9	1.928520E-9	1.926158E-9	1.928327E-9	1.927385E-9	1.930009E-9	1.926439E-9	1.925204E-9	1.923496E-9	1.924171E-9	1.925387E-9	1.927406E-9	1.928772E-9	1.929318E-9	1.926538E-9	1.924899E-9	1.925568E-9	1.927053E-9	1.927962E-9	1.928983E-9	1.930886E-9	1.932549E-9	1.933041E-9	1.932934E-9	1.934267E-9	1.937210E-9	1.936695E-9	1.937521E-9	1.934350E-9	1.936762E-9	1.934894E-9	1.935684E-9	1.932101E-9	1.932742E-9	1.931087E-9	1.932053E-9
1.955901E-9	1.955386E-9	1.954685E-9	1.953537E-9	1.955537E-9	1.955347E-9	1.956143E-9	1.955307E-9	1.951090E-9	1.952638E-9	1.953097E-9	1.955302E-9	1.953455E-9	1.952199E-9	1.944262E-9	1.944356E-9	1.941277E-9	1.944416E-9	1.946121E-9	1.947469E-9	1.949835E-9	1.952453E-9	1.949781E-9	1.951115E-9	1.950736E-9	1.951509E-9	1.948917E-9	1.948539E-9	1.950280E-9	1.949992E-9	1.949942E-9	1.948457E-9	1.948194E-9	1.950416E-9	1.950619E-9	1.951659E-9	1.947860E-9	1.949413E-9	1.948893E-9	1.951513E-9	1.951123E-9	1.952241E-9	1.950532E-9	1.949475E-9	1.950000E-9	1.950300E-9	1.948453E-9	1.948724E-9	1.950095E-9	1.951045E-9	1.951706E-9	1.951871E-9	1.953097E-9	1.954138E-9	1.954813E-9	1.954717E-9	1.955565E-9	1.954364E-9	1.952108E-9	1.953726E-9	1.953517E-9	1.954597E-9	1.955351E-9	1.956605E-9	1.951188E-9	1.952138E-9	1.953760E-9	1.954917E-9	1.954945E-9	1.956797E-9	1.959151E-9	1.958088E-9	1.955627E-9	1.955832E-9	1.956370E-9	1.958290E-9	1.959832E-9	1.959001E-9	1.959745E-9	1.960703E-9	1.961697E-9	1.960961E-9	1.961794E-9	1.963784E-9	1.963372E-9	1.965522E-9	1.964539E-9	1.967430E-9	1.966153E-9	1.968241E-9	1.966683E-9	1.967464E-9	1.966794E-9	1.967669E-9	1.969323E-9	1.969397E-9	1.969778E-9	1.972446E-9	1.973538E-9	1.975623E-9	1.976072E-9	1.976940E-9	1.980196E-9	1.981507E-9	1.985174E-9	1.988152E-9	1.991353E-9	1.990810E-9	1.990760E-9	1.995836E-9	1.999673E-9	2.004679E-9	2.007172E-9	2.012283E-9	2.009637E-9	2.015109E-9	2.019281E-9	2.023867E-9	2.026708E-9	2.030234E-9	2.034284E-9	2.039046E-9	2.040457E-9	2.042265E-9	2.045183E-9	2.047910E-9	2.050114E-9	2.053867E-9	2.057121E-9	2.058422E-9	2.060687E-9	2.061728E-9	2.062339E-9	2.065335E-9	2.064523E-9	2.060991E-9	2.059601E-9	2.061910E-9	2.058591E-9	2.057773E-9	2.053221E-9	2.051014E-9	2.047201E-9	2.045041E-9	2.044361E-9	2.042586E-9	2.040534E-9	2.037256E-9	2.035990E-9	2.034241E-9	2.029840E-9	2.027517E-9	2.021719E-9	2.019662E-9	2.017344E-9	2.008907E-9	2.000913E-9	1.996630E-9	1.982399E-9	1.979829E-9	1.980546E-9	1.980863E-9	1.976820E-9	1.975182E-9	1.969905E-9	1.968048E-9	1.965077E-9	1.964624E-9	1.962176E-9	1.960616E-9	1.958174E-9	1.950402E-9	1.947241E-9	1.945729E-9	1.944566E-9	1.943208E-9	1.944479E-9	1.945341E-9	1.945819E-9	1.945531E-9	1.946582E-9	1.946938E-9	1.947320E-9	1.949233E-9	1.948520E-9	1.946512E-9	1.945754E-9	1.946872E-9	1.946524E-9	1.947359E-9	1.943643E-9	1.944884E-9	1.939124E-9	1.937135E-9	1.937283E-9	1.937097E-9	1.937577E-9	1.938721E-9	1.937936E-9	1.935820E-9	1.934699E-9	1.935143E-9	1.936208E-9	1.937094E-9	1.937176E-9	1.936034E-9	1.935789E-9	1.936450E-9	1.935344E-9	1.937008E-9	1.938159E-9	1.938753E-9	1.936475E-9	1.938044E-9	1.935459E-9	1.934482E-9	1.931406E-9	1.933190E-9	1.931105E-9	1.930649E-9	1.932076E-9	1.932297E-9	1.930996E-9	1.929942E-9	1.928547E-9	1.926049E-9	1.929098E-9	1.929962E-9	1.931163E-9	1.932192E-9	1.931175E-9	1.929204E-9	1.930299E-9	1.932822E-9	1.931967E-9	1.933495E-9	1.934335E-9	1.936748E-9	1.937309E-9	1.939545E-9	1.936975E-9	1.937196E-9	1.934665E-9	1.934249E-9	1.934660E-9	1.935530E-9	1.933321E-9	1.931938E-9	1.932365E-9	1.932072E-9	1.933516E-9	1.934493E-9	1.936418E-9	1.938275E-9	1.938780E-9	1.937366E-9
1.953683E-9	1.956960E-9	1.953299E-9	1.951415E-9	1.948089E-9	1.950627E-9	1.951078E-9	1.952207E-9	1.954370E-9	1.956463E-9	1.954036E-9	1.951505E-9	1.949413E-9	1.949964E-9	1.952201E-9	1.953490E-9	1.954423E-9	1.954643E-9	1.954626E-9	1.953864E-9	1.953423E-9	1.955223E-9	1.953798E-9	1.953108E-9	1.950647E-9	1.951133E-9	1.945964E-9	1.947618E-9	1.945224E-9	1.942849E-9	1.940121E-9	1.941079E-9	1.942241E-9	1.942819E-9	1.943525E-9	1.945294E-9	1.944901E-9	1.946321E-9	1.947220E-9	1.948862E-9	1.949398E-9	1.950117E-9	1.949784E-9	1.950676E-9	1.950052E-9	1.946495E-9	1.946157E-9	1.948672E-9	1.948596E-9	1.949968E-9	1.949871E-9	1.952911E-9	1.950381E-9	1.946955E-9	1.941315E-9	1.943885E-9	1.946839E-9	1.949534E-9	1.952259E-9	1.953164E-9	1.948730E-9	1.948604E-9	1.950504E-9	1.952506E-9	1.955189E-9	1.956393E-9	1.956799E-9	1.958351E-9	1.959068E-9	1.960106E-9	1.958999E-9	1.961396E-9	1.962536E-9	1.964465E-9	1.965694E-9	1.968284E-9	1.967511E-9	1.969703E-9	1.967669E-9	1.968248E-9	1.967621E-9	1.969259E-9	1.970467E-9	1.970520E-9	1.968966E-9	1.968893E-9	1.968575E-9	1.969028E-9	1.968932E-9	1.967944E-9	1.970004E-9	1.970253E-9	1.971739E-9	1.972577E-9	1.971992E-9	1.968300E-9	1.967513E-9	1.971155E-9	1.974683E-9	1.976571E-9	1.978264E-9	1.981339E-9	1.975360E-9	1.978422E-9	1.980560E-9	1.984823E-9	1.986667E-9	1.990251E-9	1.994884E-9	1.998118E-9	2.001186E-9	2.004217E-9	2.008247E-9	2.012779E-9	2.016525E-9	2.019258E-9	2.023558E-9	2.026905E-9	2.029940E-9	2.034805E-9	2.038853E-9	2.043858E-9	2.044149E-9	2.047050E-9	2.047295E-9	2.048347E-9	2.047793E-9	2.050997E-9	2.049093E-9	2.052437E-9	2.054688E-9	2.055319E-9	2.056997E-9	2.057073E-9	2.054888E-9	2.053263E-9	2.054558E-9	2.055471E-9	2.055466E-9	2.055839E-9	2.056002E-9	2.054273E-9	2.054777E-9	2.052331E-9	2.049226E-9	2.045594E-9	2.039613E-9	2.038090E-9	2.035428E-9	2.032368E-9	2.025403E-9	2.023519E-9	2.018403E-9	2.016575E-9	2.011488E-9	2.009470E-9	2.006126E-9	2.002248E-9	1.997086E-9	1.990348E-9	1.984959E-9	1.978615E-9	1.975123E-9	1.970311E-9	1.969776E-9	1.967099E-9	1.965509E-9	1.963548E-9	1.963454E-9	1.962104E-9	1.960486E-9	1.961648E-9	1.954749E-9	1.953858E-9	1.953103E-9	1.952058E-9	1.946245E-9	1.947916E-9	1.942938E-9	1.942460E-9	1.939600E-9	1.939319E-9	1.939596E-9	1.938641E-9	1.936342E-9	1.935261E-9	1.937144E-9	1.936284E-9	1.936788E-9	1.935166E-9	1.936522E-9	1.936464E-9	1.935887E-9	1.932725E-9	1.933440E-9	1.933343E-9	1.932483E-9	1.934408E-9	1.933092E-9	1.932807E-9	1.931542E-9	1.933345E-9	1.924741E-9	1.925597E-9	1.921813E-9	1.923682E-9	1.924072E-9	1.924737E-9	1.926835E-9	1.927442E-9	1.926249E-9	1.924799E-9	1.925285E-9	1.926561E-9	1.927605E-9	1.928294E-9	1.928917E-9	1.928294E-9	1.929139E-9	1.929087E-9	1.929168E-9	1.931555E-9	1.930947E-9	1.930428E-9	1.930483E-9	1.932230E-9	1.924293E-9	1.924029E-9	1.923708E-9	1.927149E-9	1.929075E-9	1.927775E-9	1.928502E-9	1.931009E-9	1.931994E-9	1.933723E-9	1.934972E-9	1.932982E-9	1.934074E-9	1.928057E-9	1.930727E-9	1.932110E-9	1.933502E-9	1.933605E-9	1.932640E-9	1.934439E-9	1.934255E-9	1.935579E-9	1.936017E-9	1.937640E-9	1.936904E-9	1.938248E-9	1.933504E-9	1.935224E-9	1.930764E-9	1.931681E-9
1.949999E-9	1.947745E-9	1.950843E-9	1.951644E-9	1.952924E-9	1.954489E-9	1.954608E-9	1.955950E-9	1.954793E-9	1.955421E-9	1.952917E-9	1.953375E-9	1.952521E-9	1.953687E-9	1.950223E-9	1.950785E-9	1.945490E-9	1.947634E-9	1.948711E-9	1.948504E-9	1.949995E-9	1.950597E-9	1.950502E-9	1.951066E-9	1.952400E-9	1.951853E-9	1.950653E-9	1.950654E-9	1.951352E-9	1.952274E-9	1.953619E-9	1.953879E-9	1.951243E-9	1.951117E-9	1.947022E-9	1.946755E-9	1.947351E-9	1.948641E-9	1.949192E-9	1.951430E-9	1.944770E-9	1.945064E-9	1.940482E-9	1.943014E-9	1.944060E-9	1.946139E-9	1.948150E-9	1.949751E-9	1.950002E-9	1.948172E-9	1.948943E-9	1.949074E-9	1.951486E-9	1.950486E-9	1.951075E-9	1.951045E-9	1.952405E-9	1.956113E-9	1.956435E-9	1.958022E-9	1.956477E-9	1.957416E-9	1.956810E-9	1.958359E-9	1.956728E-9	1.958982E-9	1.955636E-9	1.958531E-9	1.954655E-9	1.955607E-9	1.957982E-9	1.958906E-9	1.959614E-9	1.960061E-9	1.961606E-9	1.962086E-9	1.963338E-9	1.963548E-9	1.965633E-9	1.966962E-9	1.969438E-9	1.969196E-9	1.969572E-9	1.970212E-9	1.967618E-9	1.969305E-9	1.970985E-9	1.972182E-9	1.972257E-9	1.973507E-9	1.965599E-9	1.966513E-9	1.964370E-9	1.965925E-9	1.964369E-9	1.966397E-9	1.969626E-9	1.971373E-9	1.971891E-9	1.969880E-9	1.973512E-9	1.976056E-9	1.980219E-9	1.983517E-9	1.987015E-9	1.990325E-9	1.994354E-9	1.998314E-9	2.000790E-9	2.005097E-9	2.008440E-9	2.012442E-9	2.016185E-9	2.020879E-9	2.023587E-9	2.028782E-9	2.031077E-9	2.036096E-9	2.037751E-9	2.041421E-9	2.044580E-9	2.048071E-9	2.050135E-9	2.051817E-9	2.054331E-9	2.054142E-9	2.057964E-9	2.058959E-9	2.061666E-9	2.064686E-9	2.066094E-9	2.066823E-9	2.069086E-9	2.068199E-9	2.066392E-9	2.067114E-9	2.064964E-9	2.063517E-9	2.061552E-9	2.062220E-9	2.057606E-9	2.059370E-9	2.054006E-9	2.052746E-9	2.048310E-9	2.045548E-9	2.041808E-9	2.039680E-9	2.038622E-9	2.035848E-9	2.030830E-9	2.024015E-9	2.021958E-9	2.016124E-9	2.010222E-9	2.008142E-9	2.001852E-9	1.999355E-9	1.994715E-9	1.993375E-9	1.986434E-9	1.983332E-9	1.979630E-9	1.977717E-9	1.974169E-9	1.973054E-9	1.967388E-9	1.967479E-9	1.956852E-9	1.955061E-9	1.954767E-9	1.953224E-9	1.953511E-9	1.951543E-9	1.952597E-9	1.949746E-9	1.949634E-9	1.943616E-9	1.945000E-9	1.945722E-9	1.944728E-9	1.944257E-9	1.944246E-9	1.944111E-9	1.944459E-9	1.944314E-9	1.941766E-9	1.941507E-9	1.938215E-9	1.939296E-9	1.928499E-9	1.929928E-9	1.928571E-9	1.930153E-9	1.929361E-9	1.926445E-9	1.927599E-9	1.926902E-9	1.927519E-9	1.926320E-9	1.927643E-9	1.929449E-9	1.930280E-9	1.928475E-9	1.927225E-9	1.928874E-9	1.929620E-9	1.927899E-9	1.930443E-9	1.934115E-9	1.933086E-9	1.933543E-9	1.932945E-9	1.934430E-9	1.934089E-9	1.936116E-9	1.934445E-9	1.936653E-9	1.932380E-9	1.928584E-9	1.927906E-9	1.930319E-9	1.932047E-9	1.932052E-9	1.934531E-9	1.934513E-9	1.936117E-9	1.936401E-9	1.937398E-9	1.936968E-9	1.935261E-9	1.935599E-9	1.935907E-9	1.935738E-9	1.932536E-9	1.933491E-9	1.935216E-9	1.937002E-9	1.936978E-9	1.938220E-9	1.933908E-9	1.934098E-9	1.931249E-9	1.932438E-9	1.934234E-9	1.935896E-9	1.936920E-9	1.936100E-9	1.933764E-9	1.928501E-9	1.930890E-9	1.932374E-9	1.935935E-9	1.936964E-9	1.935997E-9	1.936401E-9
1.954651E-9	1.955138E-9	1.953008E-9	1.954864E-9	1.948512E-9	1.951725E-9	1.952770E-9	1.950695E-9	1.950759E-9	1.951699E-9	1.952737E-9	1.953351E-9	1.955273E-9	1.955225E-9	1.956737E-9	1.956358E-9	1.957557E-9	1.958679E-9	1.952570E-9	1.951844E-9	1.952779E-9	1.951660E-9	1.945417E-9	1.945480E-9	1.945704E-9	1.947286E-9	1.946924E-9	1.948804E-9	1.944390E-9	1.942841E-9	1.936996E-9	1.940435E-9	1.940337E-9	1.943356E-9	1.945887E-9	1.945783E-9	1.947212E-9	1.946131E-9	1.948426E-9	1.947978E-9	1.949773E-9	1.948387E-9	1.948903E-9	1.950619E-9	1.952538E-9	1.951166E-9	1.950889E-9	1.950818E-9	1.949780E-9	1.950730E-9	1.951954E-9	1.954831E-9	1.950447E-9	1.953026E-9	1.949903E-9	1.953468E-9	1.955266E-9	1.956129E-9	1.956505E-9	1.956695E-9	1.958233E-9	1.958943E-9	1.961196E-9	1.959031E-9	1.961506E-9	1.957924E-9	1.960517E-9	1.962523E-9	1.963366E-9	1.964605E-9	1.963801E-9	1.964645E-9	1.962858E-9	1.964688E-9	1.965339E-9	1.966881E-9	1.967329E-9	1.969942E-9	1.969575E-9	1.969068E-9	1.962172E-9	1.962136E-9	1.962968E-9	1.965781E-9	1.967785E-9	1.968585E-9	1.969370E-9	1.966123E-9	1.968307E-9	1.967614E-9	1.970122E-9	1.969581E-9	1.971204E-9	1.972479E-9	1.973257E-9	1.975468E-9	1.976384E-9	1.979557E-9	1.978488E-9	1.979988E-9	1.981683E-9	1.984713E-9	1.985286E-9	1.989263E-9	1.989780E-9	1.994649E-9	1.996750E-9	2.000319E-9	2.003911E-9	2.006639E-9	2.009816E-9	2.011726E-9	2.016615E-9	2.019195E-9	2.023882E-9	2.026287E-9	2.031325E-9	2.034997E-9	2.038885E-9	2.042875E-9	2.045490E-9	2.048254E-9	2.048687E-9	2.053093E-9	2.055375E-9	2.058933E-9	2.060836E-9	2.063623E-9	2.061536E-9	2.064571E-9	2.061281E-9	2.063537E-9	2.064324E-9	2.064979E-9	2.066987E-9	2.067579E-9	2.068179E-9	2.063091E-9	2.064548E-9	2.061796E-9	2.061543E-9	2.056270E-9	2.054255E-9	2.054139E-9	2.050705E-9	2.045848E-9	2.043757E-9	2.043850E-9	2.040572E-9	2.036539E-9	2.029816E-9	2.026016E-9	2.022031E-9	2.021590E-9	2.010669E-9	2.009683E-9	2.000896E-9	1.995903E-9	1.994604E-9	1.990898E-9	1.986466E-9	1.982713E-9	1.982186E-9	1.976516E-9	1.974594E-9	1.970072E-9	1.969098E-9	1.967171E-9	1.966578E-9	1.963392E-9	1.959503E-9	1.955497E-9	1.950658E-9	1.950093E-9	1.946126E-9	1.946522E-9	1.945576E-9	1.946091E-9	1.941331E-9	1.942374E-9	1.939372E-9	1.940897E-9	1.939587E-9	1.937486E-9	1.939035E-9	1.939764E-9	1.941393E-9	1.937591E-9	1.937940E-9	1.934924E-9	1.936739E-9	1.934813E-9	1.935045E-9	1.936120E-9	1.934962E-9	1.934110E-9	1.934123E-9	1.934545E-9	1.933719E-9	1.933490E-9	1.933219E-9	1.933380E-9	1.932743E-9	1.934702E-9	1.931465E-9	1.932318E-9	1.930370E-9	1.930904E-9	1.930872E-9	1.930900E-9	1.930689E-9	1.928435E-9	1.931470E-9	1.930013E-9	1.932197E-9	1.931275E-9	1.932411E-9	1.931671E-9	1.931179E-9	1.931692E-9	1.933814E-9	1.932098E-9	1.928408E-9	1.928023E-9	1.929233E-9	1.930237E-9	1.930135E-9	1.932623E-9	1.926162E-9	1.927107E-9	1.926355E-9	1.928525E-9	1.930339E-9	1.930841E-9	1.933440E-9	1.934290E-9	1.935317E-9	1.930532E-9	1.932774E-9	1.933746E-9	1.935861E-9	1.937661E-9	1.938029E-9	1.938787E-9	1.937501E-9	1.938592E-9	1.938640E-9	1.939113E-9	1.939338E-9	1.939775E-9	1.939336E-9	1.940794E-9	1.940774E-9	1.942705E-9	1.941884E-9	1.943960E-9
1.951783E-9	1.952799E-9	1.955168E-9	1.954739E-9	1.956907E-9	1.957118E-9	1.957449E-9	1.956381E-9	1.956131E-9	1.956697E-9	1.951405E-9	1.952023E-9	1.951375E-9	1.952941E-9	1.951435E-9	1.949387E-9	1.946319E-9	1.947482E-9	1.941634E-9	1.942700E-9	1.945079E-9	1.947460E-9	1.948768E-9	1.948155E-9	1.948439E-9	1.946390E-9	1.947768E-9	1.947469E-9	1.948571E-9	1.948216E-9	1.945062E-9	1.944744E-9	1.946410E-9	1.945909E-9	1.947044E-9	1.946747E-9	1.946482E-9	1.948882E-9	1.948992E-9	1.949880E-9	1.948394E-9	1.949490E-9	1.946361E-9	1.949886E-9	1.950087E-9	1.950114E-9	1.950456E-9	1.949499E-9	1.949428E-9	1.950019E-9	1.952624E-9	1.951104E-9	1.953325E-9	1.953323E-9	1.955390E-9	1.956479E-9	1.957666E-9	1.956721E-9	1.956628E-9	1.957139E-9	1.953813E-9	1.955000E-9	1.956980E-9	1.958482E-9	1.960379E-9	1.961364E-9	1.955814E-9	1.957900E-9	1.958433E-9	1.960565E-9	1.961729E-9	1.963211E-9	1.964616E-9	1.962477E-9	1.962830E-9	1.955344E-9	1.959022E-9	1.960590E-9	1.963810E-9	1.963915E-9	1.963188E-9	1.964538E-9	1.966892E-9	1.966155E-9	1.967843E-9	1.969334E-9	1.969019E-9	1.970149E-9	1.968972E-9	1.970942E-9	1.968311E-9	1.968806E-9	1.965897E-9	1.967586E-9	1.965793E-9	1.967644E-9	1.970396E-9	1.971632E-9	1.973098E-9	1.973909E-9	1.978430E-9	1.980528E-9	1.983675E-9	1.986409E-9	1.991173E-9	1.994896E-9	1.998458E-9	2.002178E-9	2.005658E-9	2.009394E-9	2.009768E-9	2.014058E-9	2.018484E-9	2.021525E-9	2.024991E-9	2.028749E-9	2.029644E-9	2.033283E-9	2.034857E-9	2.039740E-9	2.043322E-9	2.046793E-9	2.049478E-9	2.053230E-9	2.056758E-9	2.056619E-9	2.061036E-9	2.062859E-9	2.067006E-9	2.067854E-9	2.069865E-9	2.069163E-9	2.065203E-9	2.066271E-9	2.068393E-9	2.070824E-9	2.066532E-9	2.065306E-9	2.060217E-9	2.060230E-9	2.057249E-9	2.057318E-9	2.053645E-9	2.054275E-9	2.051937E-9	2.049998E-9	2.048566E-9	2.046355E-9	2.045663E-9	2.041801E-9	2.039733E-9	2.030414E-9	2.028074E-9	2.023370E-9	2.018621E-9	2.014898E-9	2.010867E-9	2.005226E-9	2.000656E-9	1.997630E-9	1.992854E-9	1.989572E-9	1.981415E-9	1.973625E-9	1.969741E-9	1.964348E-9	1.962269E-9	1.963678E-9	1.960360E-9	1.958756E-9	1.956298E-9	1.955078E-9	1.954602E-9	1.952961E-9	1.950995E-9	1.944254E-9	1.945737E-9	1.941055E-9	1.943632E-9	1.945182E-9	1.945034E-9	1.943822E-9	1.941208E-9	1.939903E-9	1.940005E-9	1.941551E-9	1.939787E-9	1.938231E-9	1.934510E-9	1.935367E-9	1.935219E-9	1.936339E-9	1.933609E-9	1.934273E-9	1.928571E-9	1.929281E-9	1.931250E-9	1.931851E-9	1.933209E-9	1.932321E-9	1.935182E-9	1.933046E-9	1.935097E-9	1.934315E-9	1.936872E-9	1.936992E-9	1.935603E-9	1.935334E-9	1.935336E-9	1.935951E-9	1.934069E-9	1.933298E-9	1.932974E-9	1.934388E-9	1.934659E-9	1.935605E-9	1.930074E-9	1.928611E-9	1.924627E-9	1.926856E-9	1.928514E-9	1.926887E-9	1.929426E-9	1.930782E-9	1.932397E-9	1.929492E-9	1.931959E-9	1.931782E-9	1.933302E-9	1.932850E-9	1.933355E-9	1.935649E-9	1.935346E-9	1.935162E-9	1.935447E-9	1.937203E-9	1.937410E-9	1.938774E-9	1.936681E-9	1.935555E-9	1.935586E-9	1.937379E-9	1.932409E-9	1.934545E-9	1.933369E-9	1.935258E-9	1.935159E-9	1.935612E-9	1.937137E-9	1.932177E-9	1.935877E-9	1.936459E-9	1.939371E-9	1.937148E-9	1.939597E-9	1.940071E-9
1.954601E-9	1.956710E-9	1.956992E-9	1.957668E-9	1.956382E-9	1.957237E-9	1.955695E-9	1.957844E-9	1.958524E-9	1.959480E-9	1.960023E-9	1.957958E-9	1.958344E-9	1.953688E-9	1.954713E-9	1.950987E-9	1.954162E-9	1.951848E-9	1.952992E-9	1.952164E-9	1.951255E-9	1.952538E-9	1.953413E-9	1.956325E-9	1.957380E-9	1.957215E-9	1.950536E-9	1.949428E-9	1.948241E-9	1.948181E-9	1.946026E-9	1.949490E-9	1.950780E-9	1.950803E-9	1.950505E-9	1.949516E-9	1.950255E-9	1.950037E-9	1.953267E-9	1.949646E-9	1.951388E-9	1.949704E-9	1.950211E-9	1.952112E-9	1.952805E-9	1.949313E-9	1.948219E-9	1.948722E-9	1.948114E-9	1.949149E-9	1.949283E-9	1.952230E-9	1.951920E-9	1.953107E-9	1.951675E-9	1.952183E-9	1.947453E-9	1.951268E-9	1.954065E-9	1.955531E-9	1.957098E-9	1.958349E-9	1.960521E-9	1.958209E-9	1.961134E-9	1.961536E-9	1.963834E-9	1.964874E-9	1.964901E-9	1.967445E-9	1.968849E-9	1.969984E-9	1.971626E-9	1.973544E-9	1.975168E-9	1.975404E-9	1.974921E-9	1.975176E-9	1.973358E-9	1.973164E-9	1.971100E-9	1.972873E-9	1.971877E-9	1.971566E-9	1.973220E-9	1.972560E-9	1.973466E-9	1.970675E-9	1.975205E-9	1.975950E-9	1.978238E-9	1.977484E-9	1.978702E-9	1.978741E-9	1.977462E-9	1.979509E-9	1.980912E-9	1.982094E-9	1.980377E-9	1.982671E-9	1.984509E-9	1.987201E-9	1.990544E-9	1.994114E-9	1.991972E-9	1.993552E-9	1.994476E-9	1.999224E-9	2.003766E-9	2.008754E-9	2.013714E-9	2.018380E-9	2.022480E-9	2.022265E-9	2.027539E-9	2.031189E-9	2.037140E-9	2.041656E-9	2.046479E-9	2.050962E-9	2.053089E-9	2.055829E-9	2.058774E-9	2.063010E-9	2.065341E-9	2.068464E-9	2.070155E-9	2.073233E-9	2.073115E-9	2.075041E-9	2.071274E-9	2.073405E-9	2.072457E-9	2.074273E-9	2.075550E-9	2.075899E-9	2.076129E-9	2.074571E-9	2.077025E-9	2.072422E-9	2.073415E-9	2.070625E-9	2.070793E-9	2.067649E-9	2.063901E-9	2.062562E-9	2.060635E-9	2.058890E-9	2.055590E-9	2.052280E-9	2.047727E-9	2.041278E-9	2.035855E-9	2.027477E-9	2.023483E-9	2.022929E-9	2.018401E-9	2.015927E-9	2.010327E-9	2.003657E-9	1.995407E-9	1.992250E-9	1.989773E-9	1.984803E-9	1.985194E-9	1.975646E-9	1.974570E-9	1.971790E-9	1.969637E-9	1.967196E-9	1.964628E-9	1.961530E-9	1.960318E-9	1.958891E-9	1.957807E-9	1.956361E-9	1.953704E-9	1.952277E-9	1.950648E-9	1.948582E-9	1.945511E-9	1.947224E-9	1.943639E-9	1.942439E-9	1.942247E-9	1.938974E-9	1.939620E-9	1.937238E-9	1.941193E-9	1.938788E-9	1.940792E-9	1.933802E-9	1.936889E-9	1.938439E-9	1.937566E-9	1.937994E-9	1.937890E-9	1.936938E-9	1.933542E-9	1.933198E-9	1.930371E-9	1.930042E-9	1.930094E-9	1.928272E-9	1.924835E-9	1.924974E-9	1.924065E-9	1.926588E-9	1.928733E-9	1.930671E-9	1.931186E-9	1.931736E-9	1.934176E-9	1.931815E-9	1.934244E-9	1.933340E-9	1.935602E-9	1.935308E-9	1.934637E-9	1.934507E-9	1.934327E-9	1.935291E-9	1.935979E-9	1.936645E-9	1.936881E-9	1.936733E-9	1.936296E-9	1.937012E-9	1.935387E-9	1.935381E-9	1.931592E-9	1.932779E-9	1.929560E-9	1.930413E-9	1.931659E-9	1.932150E-9	1.934779E-9	1.932971E-9	1.936679E-9	1.936449E-9	1.938723E-9	1.937865E-9	1.938902E-9	1.939098E-9	1.940022E-9	1.940609E-9	1.942505E-9	1.941496E-9	1.938621E-9	1.938436E-9	1.938802E-9	1.939422E-9	1.939930E-9	1.939330E-9	1.939460E-9	1.939847E-9
1.953110E-9	1.948171E-9	1.950875E-9	1.950623E-9	1.953586E-9	1.954162E-9	1.954502E-9	1.955973E-9	1.955756E-9	1.957331E-9	1.957346E-9	1.957786E-9	1.957759E-9	1.956488E-9	1.956653E-9	1.957283E-9	1.954726E-9	1.953224E-9	1.949782E-9	1.951953E-9	1.949718E-9	1.950056E-9	1.951413E-9	1.951856E-9	1.952289E-9	1.950206E-9	1.952989E-9	1.951685E-9	1.952740E-9	1.951372E-9	1.953383E-9	1.955194E-9	1.955103E-9	1.955712E-9	1.955424E-9	1.954237E-9	1.951160E-9	1.951539E-9	1.952960E-9	1.953562E-9	1.953009E-9	1.951471E-9	1.949875E-9	1.950348E-9	1.948916E-9	1.949925E-9	1.951598E-9	1.949959E-9	1.950932E-9	1.950713E-9	1.953191E-9	1.947137E-9	1.949901E-9	1.949487E-9	1.953083E-9	1.953879E-9	1.954701E-9	1.957308E-9	1.957531E-9	1.959095E-9	1.960588E-9	1.961308E-9	1.961153E-9	1.961818E-9	1.964347E-9	1.965007E-9	1.965066E-9	1.963891E-9	1.963497E-9	1.966707E-9	1.964211E-9	1.964767E-9	1.968587E-9	1.969801E-9	1.969860E-9	1.970004E-9	1.971904E-9	1.971191E-9	1.974024E-9	1.972985E-9	1.974732E-9	1.975301E-9	1.976536E-9	1.977351E-9	1.976241E-9	1.977220E-9	1.974676E-9	1.972907E-9	1.975419E-9	1.977539E-9	1.978346E-9	1.976308E-9	1.974177E-9	1.974172E-9	1.973441E-9	1.976488E-9	1.979406E-9	1.981904E-9	1.984348E-9	1.983871E-9	1.985981E-9	1.985316E-9	1.989060E-9	1.991227E-9	1.995589E-9	1.998978E-9	2.002509E-9	2.005568E-9	2.009193E-9	2.013395E-9	2.017088E-9	2.022353E-9	2.026072E-9	2.029036E-9	2.033013E-9	2.036262E-9	2.040585E-9	2.044216E-9	2.046259E-9	2.051350E-9	2.054154E-9	2.058175E-9	2.061830E-9	2.064070E-9	2.066940E-9	2.066783E-9	2.071947E-9	2.072995E-9	2.075942E-9	2.076344E-9	2.078856E-9	2.080081E-9	2.080369E-9	2.079148E-9	2.078355E-9	2.079409E-9	2.076722E-9	2.072183E-9	2.074052E-9	2.074069E-9	2.073986E-9	2.071526E-9	2.068052E-9	2.066331E-9	2.055394E-9	2.054627E-9	2.053837E-9	2.048828E-9	2.044776E-9	2.042008E-9	2.041868E-9	2.035668E-9	2.036001E-9	2.028863E-9	2.027241E-9	2.022418E-9	2.015460E-9	2.009002E-9	2.006699E-9	2.002425E-9	1.995050E-9	1.992133E-9	1.991079E-9	1.988259E-9	1.984732E-9	1.980336E-9	1.974827E-9	1.969528E-9	1.962755E-9	1.960472E-9	1.958958E-9	1.956015E-9	1.954224E-9	1.951917E-9	1.949504E-9	1.947360E-9	1.949780E-9	1.949924E-9	1.951840E-9	1.948477E-9	1.948718E-9	1.949366E-9	1.949059E-9	1.948585E-9	1.947680E-9	1.945906E-9	1.940617E-9	1.938208E-9	1.937570E-9	1.937606E-9	1.938008E-9	1.938233E-9	1.937544E-9	1.937135E-9	1.931632E-9	1.929618E-9	1.930378E-9	1.932153E-9	1.932349E-9	1.932029E-9	1.933897E-9	1.930852E-9	1.933474E-9	1.934317E-9	1.936331E-9	1.935228E-9	1.933318E-9	1.933415E-9	1.931769E-9	1.931481E-9	1.929235E-9	1.931552E-9	1.934503E-9	1.934716E-9	1.935566E-9	1.932762E-9	1.932899E-9	1.930477E-9	1.927998E-9	1.928629E-9	1.927679E-9	1.929801E-9	1.932392E-9	1.933876E-9	1.934128E-9	1.932213E-9	1.934933E-9	1.931758E-9	1.934116E-9	1.932440E-9	1.934870E-9	1.935845E-9	1.935900E-9	1.937546E-9	1.938473E-9	1.937911E-9	1.934129E-9	1.933907E-9	1.935455E-9	1.936893E-9	1.936828E-9	1.934394E-9	1.934691E-9	1.934611E-9	1.932053E-9	1.932625E-9	1.933270E-9	1.934096E-9	1.934774E-9	1.934996E-9	1.937861E-9	1.934783E-9	1.937946E-9	1.936936E-9	1.938145E-9	1.938128E-9
1.959969E-9	1.955603E-9	1.957344E-9	1.954375E-9	1.955782E-9	1.956305E-9	1.953725E-9	1.954052E-9	1.951383E-9	1.952096E-9	1.951431E-9	1.951531E-9	1.953616E-9	1.947971E-9	1.951816E-9	1.950153E-9	1.952599E-9	1.952189E-9	1.952478E-9	1.952706E-9	1.951219E-9	1.952274E-9	1.951217E-9	1.950930E-9	1.950396E-9	1.948279E-9	1.950536E-9	1.948157E-9	1.948457E-9	1.946795E-9	1.948405E-9	1.950242E-9	1.948338E-9	1.949006E-9	1.949654E-9	1.950267E-9	1.951190E-9	1.951452E-9	1.953656E-9	1.946644E-9	1.949598E-9	1.948548E-9	1.951298E-9	1.949531E-9	1.950826E-9	1.952227E-9	1.951511E-9	1.951964E-9	1.952754E-9	1.954791E-9	1.954206E-9	1.952885E-9	1.954439E-9	1.954764E-9	1.955864E-9	1.957056E-9	1.954456E-9	1.956279E-9	1.956196E-9	1.955880E-9	1.958395E-9	1.959526E-9	1.961269E-9	1.961080E-9	1.965806E-9	1.965343E-9	1.969047E-9	1.969768E-9	1.971681E-9	1.972506E-9	1.972728E-9	1.974583E-9	1.974234E-9	1.975870E-9	1.973832E-9	1.971924E-9	1.974298E-9	1.972801E-9	1.974322E-9	1.974299E-9	1.975578E-9	1.977036E-9	1.975171E-9	1.975508E-9	1.976429E-9	1.977319E-9	1.978613E-9	1.978247E-9	1.978213E-9	1.975656E-9	1.978196E-9	1.976330E-9	1.979402E-9	1.981143E-9	1.983211E-9	1.984586E-9	1.985212E-9	1.986669E-9	1.989021E-9	1.991221E-9	1.994354E-9	1.996397E-9	1.998754E-9	2.000344E-9	2.003270E-9	2.005024E-9	2.007359E-9	2.011727E-9	2.013883E-9	2.018559E-9	2.023220E-9	2.027375E-9	2.031574E-9	2.033451E-9	2.039171E-9	2.042331E-9	2.047731E-9	2.049720E-9	2.054843E-9	2.058154E-9	2.061820E-9	2.066027E-9	2.069328E-9	2.071802E-9	2.070399E-9	2.069374E-9	2.073679E-9	2.075302E-9	2.077925E-9	2.078425E-9	2.078683E-9	2.077167E-9	2.076073E-9	2.078672E-9	2.079498E-9	2.079893E-9	2.080655E-9	2.081554E-9	2.081997E-9	2.074171E-9	2.075380E-9	2.073012E-9	2.073042E-9	2.069052E-9	2.066168E-9	2.062816E-9	2.058016E-9	2.054048E-9	2.050890E-9	2.049634E-9	2.048159E-9	2.040551E-9	2.033502E-9	2.027174E-9	2.023101E-9	2.017483E-9	2.012943E-9	2.010488E-9	2.003439E-9	2.000553E-9	1.997126E-9	1.992668E-9	1.989700E-9	1.987098E-9	1.987591E-9	1.982861E-9	1.982020E-9	1.976644E-9	1.974414E-9	1.972287E-9	1.971489E-9	1.968927E-9	1.965067E-9	1.960192E-9	1.952366E-9	1.949034E-9	1.949595E-9	1.949598E-9	1.947885E-9	1.944126E-9	1.942909E-9	1.941796E-9	1.942142E-9	1.942806E-9	1.942170E-9	1.942455E-9	1.942521E-9	1.940941E-9	1.941600E-9	1.935630E-9	1.937307E-9	1.934707E-9	1.937134E-9	1.937094E-9	1.938010E-9	1.937594E-9	1.937010E-9	1.938055E-9	1.935233E-9	1.935975E-9	1.938558E-9	1.938607E-9	1.938899E-9	1.939091E-9	1.937242E-9	1.934375E-9	1.931842E-9	1.932496E-9	1.932993E-9	1.933027E-9	1.933699E-9	1.934261E-9	1.934699E-9	1.931867E-9	1.933905E-9	1.933427E-9	1.935657E-9	1.934449E-9	1.935965E-9	1.935612E-9	1.935982E-9	1.936618E-9	1.936350E-9	1.937685E-9	1.935966E-9	1.930532E-9	1.932627E-9	1.934810E-9	1.935583E-9	1.932752E-9	1.930580E-9	1.927566E-9	1.926075E-9	1.927988E-9	1.929640E-9	1.930510E-9	1.931395E-9	1.933054E-9	1.935957E-9	1.929419E-9	1.932082E-9	1.934479E-9	1.937515E-9	1.936850E-9	1.937592E-9	1.938636E-9	1.939625E-9	1.940888E-9	1.940125E-9	1.940543E-9	1.942794E-9	1.943132E-9	1.942326E-9	1.943222E-9	1.943170E-9	1.938157E-9
1.954564E-9	1.952929E-9	1.956755E-9	1.955410E-9	1.957225E-9	1.956008E-9	1.957999E-9	1.954152E-9	1.954737E-9	1.954787E-9	1.950180E-9	1.951311E-9	1.949803E-9	1.947026E-9	1.950354E-9	1.950357E-9	1.951606E-9	1.951074E-9	1.951943E-9	1.951981E-9	1.949761E-9	1.949883E-9	1.950922E-9	1.951485E-9	1.952425E-9	1.951933E-9	1.953063E-9	1.946642E-9	1.947873E-9	1.945618E-9	1.948341E-9	1.946571E-9	1.947289E-9	1.948273E-9	1.947676E-9	1.948508E-9	1.950613E-9	1.950855E-9	1.951930E-9	1.950723E-9	1.952920E-9	1.952968E-9	1.953357E-9	1.950727E-9	1.952563E-9	1.955133E-9	1.956093E-9	1.952959E-9	1.955587E-9	1.956258E-9	1.956993E-9	1.953978E-9	1.956427E-9	1.957118E-9	1.960526E-9	1.961579E-9	1.963682E-9	1.962762E-9	1.961983E-9	1.964003E-9	1.964267E-9	1.966250E-9	1.963872E-9	1.960738E-9	1.962778E-9	1.964845E-9	1.965739E-9	1.965036E-9	1.965487E-9	1.963714E-9	1.962752E-9	1.966665E-9	1.968409E-9	1.970595E-9	1.973209E-9	1.975184E-9	1.977249E-9	1.974876E-9	1.978148E-9	1.977665E-9	1.979694E-9	1.978692E-9	1.979074E-9	1.979228E-9	1.980503E-9	1.981977E-9	1.982980E-9	1.984557E-9	1.985691E-9	1.986163E-9	1.987092E-9	1.987164E-9	1.988435E-9	1.985095E-9	1.985532E-9	1.987119E-9	1.988831E-9	1.989723E-9	1.991202E-9	1.992598E-9	1.994643E-9	1.993675E-9	1.998223E-9	2.000154E-9	2.003406E-9	2.006464E-9	2.010582E-9	2.014251E-9	2.018129E-9	2.022172E-9	2.025878E-9	2.029081E-9	2.031435E-9	2.032682E-9	2.037801E-9	2.041781E-9	2.046346E-9	2.049811E-9	2.053515E-9	2.056083E-9	2.056971E-9	2.060297E-9	2.064672E-9	2.068135E-9	2.072200E-9	2.074165E-9	2.077781E-9	2.074967E-9	2.076790E-9	2.078568E-9	2.081986E-9	2.083455E-9	2.084207E-9	2.084629E-9	2.082564E-9	2.082223E-9	2.083193E-9	2.080744E-9	2.083489E-9	2.079870E-9	2.077448E-9	2.075596E-9	2.075110E-9	2.069925E-9	2.066764E-9	2.065506E-9	2.061029E-9	2.050427E-9	2.046848E-9	2.041724E-9	2.039574E-9	2.035393E-9	2.035736E-9	2.024592E-9	2.021189E-9	2.017094E-9	2.015863E-9	2.015533E-9	2.005751E-9	2.003179E-9	1.996675E-9	1.989773E-9	1.986029E-9	1.982770E-9	1.979227E-9	1.973314E-9	1.969706E-9	1.962361E-9	1.961897E-9	1.958686E-9	1.954744E-9	1.951878E-9	1.951143E-9	1.950268E-9	1.950373E-9	1.949429E-9	1.948768E-9	1.940370E-9	1.938783E-9	1.939140E-9	1.941597E-9	1.941819E-9	1.941473E-9	1.941483E-9	1.940617E-9	1.941363E-9	1.942412E-9	1.941516E-9	1.943177E-9	1.941635E-9	1.940383E-9	1.939655E-9	1.939585E-9	1.935186E-9	1.935622E-9	1.936507E-9	1.933300E-9	1.932136E-9	1.932695E-9	1.934293E-9	1.935452E-9	1.934464E-9	1.937538E-9	1.934727E-9	1.936686E-9	1.935697E-9	1.937860E-9	1.938983E-9	1.938181E-9	1.938923E-9	1.934454E-9	1.932926E-9	1.931277E-9	1.927274E-9	1.930332E-9	1.930985E-9	1.932177E-9	1.930593E-9	1.929473E-9	1.925162E-9	1.926256E-9	1.926882E-9	1.928196E-9	1.930700E-9	1.932306E-9	1.933260E-9	1.935369E-9	1.932508E-9	1.933492E-9	1.933452E-9	1.934856E-9	1.933043E-9	1.932289E-9	1.933413E-9	1.935011E-9	1.936129E-9	1.936984E-9	1.936099E-9	1.938824E-9	1.937710E-9	1.938160E-9	1.937453E-9	1.937976E-9	1.937268E-9	1.937925E-9	1.939100E-9	1.935585E-9	1.933986E-9	1.934588E-9	1.935799E-9	1.937481E-9	1.936777E-9	1.940231E-9	1.941452E-9	1.944012E-9	1.942563E-9
1.958862E-9	1.958053E-9	1.958590E-9	1.959044E-9	1.958943E-9	1.955370E-9	1.954859E-9	1.951338E-9	1.949059E-9	1.950680E-9	1.951050E-9	1.949685E-9	1.950159E-9	1.948678E-9	1.949314E-9	1.945635E-9	1.948252E-9	1.947071E-9	1.949690E-9	1.950701E-9	1.949783E-9	1.950326E-9	1.950714E-9	1.950537E-9	1.951549E-9	1.953040E-9	1.954282E-9	1.952996E-9	1.952054E-9	1.952579E-9	1.953359E-9	1.949066E-9	1.949438E-9	1.950049E-9	1.949136E-9	1.949257E-9	1.949544E-9	1.949537E-9	1.950555E-9	1.942869E-9	1.944940E-9	1.943205E-9	1.945659E-9	1.945760E-9	1.947595E-9	1.949701E-9	1.950179E-9	1.951517E-9	1.952944E-9	1.954242E-9	1.952505E-9	1.949257E-9	1.950708E-9	1.951251E-9	1.953242E-9	1.954735E-9	1.956297E-9	1.953715E-9	1.954454E-9	1.956911E-9	1.959300E-9	1.960872E-9	1.964110E-9	1.964489E-9	1.966534E-9	1.963266E-9	1.965995E-9	1.966932E-9	1.970454E-9	1.971667E-9	1.973894E-9	1.975932E-9	1.975095E-9	1.975687E-9	1.977457E-9	1.979560E-9	1.983604E-9	1.984587E-9	1.985450E-9	1.985533E-9	1.987114E-9	1.987323E-9	1.988715E-9	1.988929E-9	1.987641E-9	1.988669E-9	1.987858E-9	1.985781E-9	1.987239E-9	1.984915E-9	1.987585E-9	1.987546E-9	1.990075E-9	1.991255E-9	1.993397E-9	1.995187E-9	1.995880E-9	1.998185E-9	1.997605E-9	1.998778E-9	1.998348E-9	1.995940E-9	2.000071E-9	2.003422E-9	2.007615E-9	2.010520E-9	2.013326E-9	2.012704E-9	2.016506E-9	2.020770E-9	2.024931E-9	2.029714E-9	2.034796E-9	2.039307E-9	2.043917E-9	2.045990E-9	2.050862E-9	2.053929E-9	2.058521E-9	2.061671E-9	2.065142E-9	2.068158E-9	2.071159E-9	2.074246E-9	2.076899E-9	2.078639E-9	2.082303E-9	2.084373E-9	2.085932E-9	2.085337E-9	2.087806E-9	2.087079E-9	2.087809E-9	2.087202E-9	2.086975E-9	2.087253E-9	2.086781E-9	2.084967E-9	2.085218E-9	2.079514E-9	2.080152E-9	2.077843E-9	2.077678E-9	2.074585E-9	2.074254E-9	2.070726E-9	2.064166E-9	2.061158E-9	2.058518E-9	2.056351E-9	2.049997E-9	2.043582E-9	2.039937E-9	2.035561E-9	2.031715E-9	2.026147E-9	2.022471E-9	2.017945E-9	2.014718E-9	2.010452E-9	2.006650E-9	2.002450E-9	1.995692E-9	1.990427E-9	1.984434E-9	1.973850E-9	1.971500E-9	1.967471E-9	1.966902E-9	1.964378E-9	1.960391E-9	1.959856E-9	1.956878E-9	1.954258E-9	1.954776E-9	1.955633E-9	1.956049E-9	1.952164E-9	1.949524E-9	1.946729E-9	1.946930E-9	1.945522E-9	1.946162E-9	1.943872E-9	1.941368E-9	1.941400E-9	1.942095E-9	1.941257E-9	1.941482E-9	1.937580E-9	1.939300E-9	1.935191E-9	1.935713E-9	1.935653E-9	1.936221E-9	1.937856E-9	1.937748E-9	1.938641E-9	1.936726E-9	1.936575E-9	1.934628E-9	1.930038E-9	1.932119E-9	1.932294E-9	1.932065E-9	1.931387E-9	1.933368E-9	1.927797E-9	1.928072E-9	1.927702E-9	1.929219E-9	1.930466E-9	1.931288E-9	1.930910E-9	1.932746E-9	1.930084E-9	1.930404E-9	1.929619E-9	1.931841E-9	1.932895E-9	1.932339E-9	1.933656E-9	1.933567E-9	1.933069E-9	1.934790E-9	1.934322E-9	1.935724E-9	1.935799E-9	1.933258E-9	1.934595E-9	1.936265E-9	1.930727E-9	1.931138E-9	1.931418E-9	1.933051E-9	1.933351E-9	1.934348E-9	1.936147E-9	1.938073E-9	1.934309E-9	1.935577E-9	1.936601E-9	1.939116E-9	1.939259E-9	1.940784E-9	1.941194E-9	1.940425E-9	1.941816E-9	1.941344E-9	1.942243E-9	1.941104E-9	1.938838E-9	1.940830E-9	1.942301E-9	1.942227E-9	1.942736E-9
1.952535E-9	1.953278E-9	1.956123E-9	1.956293E-9	1.957354E-9	1.955321E-9	1.954710E-9	1.954859E-9	1.954765E-9	1.953638E-9	1.954653E-9	1.955744E-9	1.955739E-9	1.956221E-9	1.957185E-9	1.952592E-9	1.953387E-9	1.953080E-9	1.954739E-9	1.952530E-9	1.953351E-9	1.949686E-9	1.949713E-9	1.947619E-9	1.948458E-9	1.949704E-9	1.949791E-9	1.946936E-9	1.949046E-9	1.948415E-9	1.949307E-9	1.949467E-9	1.951332E-9	1.952157E-9	1.952990E-9	1.952970E-9	1.952945E-9	1.953840E-9	1.951991E-9	1.947736E-9	1.948856E-9	1.949645E-9	1.951239E-9	1.951360E-9	1.952696E-9	1.950042E-9	1.950544E-9	1.951037E-9	1.952372E-9	1.953334E-9	1.955949E-9	1.957315E-9	1.958472E-9	1.954768E-9	1.956151E-9	1.955833E-9	1.958140E-9	1.959717E-9	1.960669E-9	1.962292E-9	1.963467E-9	1.964978E-9	1.966634E-9	1.969252E-9	1.973155E-9	1.974787E-9	1.975165E-9	1.975443E-9	1.975439E-9	1.971592E-9	1.975237E-9	1.976579E-9	1.979261E-9	1.980884E-9	1.981567E-9	1.983323E-9	1.984251E-9	1.985360E-9	1.987527E-9	1.988416E-9	1.991024E-9	1.992221E-9	1.993240E-9	1.993604E-9	1.995681E-9	1.996816E-9	1.997164E-9	1.995955E-9	1.991524E-9	1.987276E-9	1.988752E-9	1.991371E-9	1.992443E-9	1.992108E-9	1.993683E-9	1.990239E-9	1.992042E-9	1.993085E-9	1.995108E-9	1.996798E-9	2.000215E-9	2.002419E-9	2.005800E-9	2.007426E-9	2.010825E-9	2.013715E-9	2.018122E-9	2.021805E-9	2.024994E-9	2.028652E-9	2.032319E-9	2.037125E-9	2.041687E-9	2.045864E-9	2.051558E-9	2.054910E-9	2.057483E-9	2.061402E-9	2.064992E-9	2.065882E-9	2.070490E-9	2.072645E-9	2.075843E-9	2.078022E-9	2.080767E-9	2.082951E-9	2.085483E-9	2.085950E-9	2.088028E-9	2.088796E-9	2.091213E-9	2.090424E-9	2.090571E-9	2.091765E-9	2.092561E-9	2.092141E-9	2.093236E-9	2.093060E-9	2.087959E-9	2.083737E-9	2.081974E-9	2.080624E-9	2.077157E-9	2.071146E-9	2.070862E-9	2.065357E-9	2.063100E-9	2.062308E-9	2.057510E-9	2.053411E-9	2.051101E-9	2.046707E-9	2.042299E-9	2.036201E-9	2.032059E-9	2.026100E-9	2.023231E-9	2.016866E-9	2.005699E-9	2.002969E-9	1.999405E-9	1.992761E-9	1.988647E-9	1.983854E-9	1.982033E-9	1.977040E-9	1.972064E-9	1.968763E-9	1.967548E-9	1.962993E-9	1.961884E-9	1.956848E-9	1.952497E-9	1.946654E-9	1.946297E-9	1.944717E-9	1.944313E-9	1.940743E-9	1.942628E-9	1.940639E-9	1.940703E-9	1.940485E-9	1.940844E-9	1.942994E-9	1.942965E-9	1.943385E-9	1.942866E-9	1.941483E-9	1.939578E-9	1.935345E-9	1.936453E-9	1.937286E-9	1.937409E-9	1.937299E-9	1.938148E-9	1.934783E-9	1.933915E-9	1.932212E-9	1.934630E-9	1.933550E-9	1.935337E-9	1.936930E-9	1.935884E-9	1.934782E-9	1.934581E-9	1.933656E-9	1.934471E-9	1.933930E-9	1.932593E-9	1.934032E-9	1.934533E-9	1.934388E-9	1.933991E-9	1.933813E-9	1.936126E-9	1.935844E-9	1.932145E-9	1.933727E-9	1.936208E-9	1.934639E-9	1.935884E-9	1.929954E-9	1.928993E-9	1.929788E-9	1.931582E-9	1.933099E-9	1.935481E-9	1.934921E-9	1.937863E-9	1.937992E-9	1.940006E-9	1.940568E-9	1.941375E-9	1.940802E-9	1.939140E-9	1.938843E-9	1.938850E-9	1.939782E-9	1.936361E-9	1.934152E-9	1.936772E-9	1.939132E-9	1.942069E-9	1.940549E-9	1.940978E-9	1.935492E-9	1.936607E-9	1.935793E-9	1.934793E-9	1.935724E-9	1.936788E-9	1.939531E-9	1.942000E-9	1.940766E-9	1.940608E-9	1.941748E-9
1.954315E-9	1.956314E-9	1.958950E-9	1.958742E-9	1.958082E-9	1.956276E-9	1.957748E-9	1.951650E-9	1.952550E-9	1.952852E-9	1.952223E-9	1.953097E-9	1.952889E-9	1.953410E-9	1.955762E-9	1.955403E-9	1.956577E-9	1.955781E-9	1.956302E-9	1.949134E-9	1.948296E-9	1.948736E-9	1.949807E-9	1.949917E-9	1.949650E-9	1.949733E-9	1.949707E-9	1.947733E-9	1.948075E-9	1.950338E-9	1.949348E-9	1.947165E-9	1.947964E-9	1.944572E-9	1.945096E-9	1.942759E-9	1.943334E-9	1.944634E-9	1.946306E-9	1.946414E-9	1.947699E-9	1.941654E-9	1.941790E-9	1.943158E-9	1.947005E-9	1.948392E-9	1.949252E-9	1.950573E-9	1.949761E-9	1.951914E-9	1.953208E-9	1.954446E-9	1.957093E-9	1.959016E-9	1.959332E-9	1.960050E-9	1.962765E-9	1.960099E-9	1.963123E-9	1.963526E-9	1.965292E-9	1.967051E-9	1.968000E-9	1.969606E-9	1.971482E-9	1.971572E-9	1.974037E-9	1.975624E-9	1.977627E-9	1.978540E-9	1.980182E-9	1.982137E-9	1.983687E-9	1.985696E-9	1.987041E-9	1.989422E-9	1.988419E-9	1.986967E-9	1.986659E-9	1.986825E-9	1.987720E-9	1.987902E-9	1.990563E-9	1.989547E-9	1.989350E-9	1.989255E-9	1.990501E-9	1.991834E-9	1.993789E-9	1.993137E-9	1.992071E-9	1.989274E-9	1.991009E-9	1.990285E-9	1.992733E-9	1.994789E-9	1.996499E-9	1.997641E-9	2.000324E-9	2.002245E-9	2.004000E-9	2.006395E-9	2.009593E-9	2.012582E-9	2.012803E-9	2.014875E-9	2.018875E-9	2.020849E-9	2.025414E-9	2.027996E-9	2.031811E-9	2.035933E-9	2.039669E-9	2.043576E-9	2.047807E-9	2.050137E-9	2.052772E-9	2.056914E-9	2.060949E-9	2.064885E-9	2.068581E-9	2.072944E-9	2.076070E-9	2.078840E-9	2.081860E-9	2.085188E-9	2.086639E-9	2.082218E-9	2.081707E-9	2.083722E-9	2.084959E-9	2.087064E-9	2.089566E-9	2.086810E-9	2.088882E-9	2.089119E-9	2.089631E-9	2.089208E-9	2.088175E-9	2.086360E-9	2.082158E-9	2.076098E-9	2.072977E-9	2.070802E-9	2.069462E-9	2.069628E-9	2.066213E-9	2.062425E-9	2.059380E-9	2.056727E-9	2.051743E-9	2.049682E-9	2.048055E-9	2.042678E-9	2.034815E-9	2.030661E-9	2.023940E-9	2.017523E-9	2.014268E-9	2.007197E-9	2.003552E-9	1.999249E-9	1.993585E-9	1.990526E-9	1.986959E-9	1.982803E-9	1.979339E-9	1.975260E-9	1.970384E-9	1.967082E-9	1.961234E-9	1.961252E-9	1.958694E-9	1.956397E-9	1.955116E-9	1.951820E-9	1.948570E-9	1.943760E-9	1.944053E-9	1.944698E-9	1.940504E-9	1.940468E-9	1.942859E-9	1.939742E-9	1.938495E-9	1.934397E-9	1.934242E-9	1.935031E-9	1.930314E-9	1.932482E-9	1.933533E-9	1.932556E-9	1.932452E-9	1.932408E-9	1.932627E-9	1.932561E-9	1.932254E-9	1.933187E-9	1.933465E-9	1.934913E-9	1.935359E-9	1.934728E-9	1.936503E-9	1.935229E-9	1.934283E-9	1.934586E-9	1.935219E-9	1.932295E-9	1.933898E-9	1.930379E-9	1.929179E-9	1.928514E-9	1.928196E-9	1.929621E-9	1.931235E-9	1.929491E-9	1.929658E-9	1.930818E-9	1.932913E-9	1.934018E-9	1.935133E-9	1.933999E-9	1.933756E-9	1.934319E-9	1.934914E-9	1.935909E-9	1.935513E-9	1.932643E-9	1.932106E-9	1.933724E-9	1.935464E-9	1.935161E-9	1.935853E-9	1.927520E-9	1.929872E-9	1.930234E-9	1.931658E-9	1.932460E-9	1.934090E-9	1.936185E-9	1.938013E-9	1.936612E-9	1.935884E-9	1.937140E-9	1.938383E-9	1.937825E-9	1.938584E-9	1.939097E-9	1.939169E-9	1.941682E-9	1.942673E-9	1.942797E-9	1.944755E-9	1.944324E-9	1.943754E-9	1.942998E-9
1.957809E-9	1.958694E-9	1.958633E-9	1.958677E-9	1.960292E-9	1.960107E-9	1.960770E-9	1.960011E-9	1.960593E-9	1.960938E-9	1.958769E-9	1.959292E-9	1.959156E-9	1.959432E-9	1.953840E-9	1.949403E-9	1.950640E-9	1.953863E-9	1.953512E-9	1.953086E-9	1.955064E-9	1.950427E-9	1.952095E-9	1.949404E-9	1.946660E-9	1.947518E-9	1.947716E-9	1.947834E-9	1.949390E-9	1.947978E-9	1.946879E-9	1.947635E-9	1.950078E-9	1.949044E-9	1.947832E-9	1.948417E-9	1.949049E-9	1.950533E-9	1.951411E-9	1.951996E-9	1.954437E-9	1.953994E-9	1.950599E-9	1.952202E-9	1.954267E-9	1.951497E-9	1.954092E-9	1.954318E-9	1.955451E-9	1.955071E-9	1.955286E-9	1.956243E-9	1.958968E-9	1.959178E-9	1.960869E-9	1.962787E-9	1.964667E-9	1.964759E-9	1.966091E-9	1.968486E-9	1.970455E-9	1.972655E-9	1.972330E-9	1.972984E-9	1.973941E-9	1.974537E-9	1.976765E-9	1.978347E-9	1.979346E-9	1.980314E-9	1.981995E-9	1.981864E-9	1.983266E-9	1.982563E-9	1.986155E-9	1.988882E-9	1.991674E-9	1.994634E-9	1.996923E-9	1.996177E-9	1.996884E-9	1.998531E-9	2.000540E-9	2.001283E-9	2.001703E-9	2.003097E-9	2.001970E-9	2.003511E-9	2.002662E-9	1.998609E-9	2.000668E-9	2.000452E-9	2.000511E-9	2.002094E-9	2.005006E-9	2.004679E-9	2.007942E-9	2.007383E-9	2.009983E-9	2.010462E-9	2.012631E-9	2.014240E-9	2.016153E-9	2.017685E-9	2.021783E-9	2.024177E-9	2.026949E-9	2.030812E-9	2.034705E-9	2.038476E-9	2.042137E-9	2.046951E-9	2.050066E-9	2.054233E-9	2.056562E-9	2.057477E-9	2.059950E-9	2.064486E-9	2.069349E-9	2.071929E-9	2.075716E-9	2.075751E-9	2.079049E-9	2.081046E-9	2.084697E-9	2.087327E-9	2.087584E-9	2.089431E-9	2.092001E-9	2.089683E-9	2.090422E-9	2.093118E-9	2.094375E-9	2.095565E-9	2.093693E-9	2.092865E-9	2.091910E-9	2.089744E-9	2.087792E-9	2.087710E-9	2.088984E-9	2.087507E-9	2.085175E-9	2.081148E-9	2.077482E-9	2.071868E-9	2.071217E-9	2.064477E-9	2.062261E-9	2.054993E-9	2.045880E-9	2.040283E-9	2.037470E-9	2.033320E-9	2.030107E-9	2.026966E-9	2.015884E-9	2.008872E-9	2.003113E-9	1.998160E-9	1.992554E-9	1.989544E-9	1.984991E-9	1.982513E-9	1.979378E-9	1.973683E-9	1.970174E-9	1.967569E-9	1.963964E-9	1.958210E-9	1.958537E-9	1.953743E-9	1.955418E-9	1.951677E-9	1.950484E-9	1.950403E-9	1.946983E-9	1.946835E-9	1.945736E-9	1.946409E-9	1.946812E-9	1.946377E-9	1.944384E-9	1.945103E-9	1.943734E-9	1.944219E-9	1.942112E-9	1.940120E-9	1.941126E-9	1.942509E-9	1.943800E-9	1.941743E-9	1.939725E-9	1.939516E-9	1.940165E-9	1.933760E-9	1.935862E-9	1.932353E-9	1.933143E-9	1.933388E-9	1.933518E-9	1.933074E-9	1.933758E-9	1.934259E-9	1.935058E-9	1.935896E-9	1.936573E-9	1.936846E-9	1.935996E-9	1.936122E-9	1.935191E-9	1.935898E-9	1.935853E-9	1.935976E-9	1.933334E-9	1.928287E-9	1.930126E-9	1.932891E-9	1.934232E-9	1.934325E-9	1.936548E-9	1.930552E-9	1.934007E-9	1.933291E-9	1.934179E-9	1.933878E-9	1.934206E-9	1.935757E-9	1.936928E-9	1.935449E-9	1.935157E-9	1.934851E-9	1.935461E-9	1.935827E-9	1.933058E-9	1.934882E-9	1.935130E-9	1.935928E-9	1.938531E-9	1.940156E-9	1.941906E-9	1.941921E-9	1.942109E-9	1.942981E-9	1.943993E-9	1.942945E-9	1.944285E-9	1.938740E-9	1.941315E-9	1.941498E-9	1.941383E-9	1.941218E-9	1.942224E-9	1.942905E-9	1.943029E-9	1.943880E-9
1.955887E-9	1.955668E-9	1.954631E-9	1.952388E-9	1.953686E-9	1.953870E-9	1.956435E-9	1.951272E-9	1.953718E-9	1.950217E-9	1.951350E-9	1.949329E-9	1.947554E-9	1.945810E-9	1.947942E-9	1.949060E-9	1.949736E-9	1.947623E-9	1.947860E-9	1.947783E-9	1.949395E-9	1.949453E-9	1.950299E-9	1.950863E-9	1.950769E-9	1.951398E-9	1.951443E-9	1.953609E-9	1.956384E-9	1.954261E-9	1.954378E-9	1.952682E-9	1.953819E-9	1.947940E-9	1.950147E-9	1.944570E-9	1.947514E-9	1.948522E-9	1.949140E-9	1.949761E-9	1.951328E-9	1.950348E-9	1.951586E-9	1.953302E-9	1.954308E-9	1.953019E-9	1.953813E-9	1.955506E-9	1.956542E-9	1.957080E-9	1.955729E-9	1.957290E-9	1.957478E-9	1.955862E-9	1.957251E-9	1.960286E-9	1.962639E-9	1.963258E-9	1.966614E-9	1.964139E-9	1.966667E-9	1.967387E-9	1.968981E-9	1.970486E-9	1.972029E-9	1.974034E-9	1.976293E-9	1.976832E-9	1.977473E-9	1.980859E-9	1.983883E-9	1.986652E-9	1.987755E-9	1.990276E-9	1.993032E-9	1.995337E-9	1.997202E-9	1.996586E-9	1.999384E-9	1.999402E-9	1.999056E-9	2.000163E-9	2.002740E-9	1.999249E-9	2.002138E-9	1.999775E-9	2.001523E-9	2.001174E-9	2.002476E-9	2.004197E-9	2.003565E-9	2.004011E-9	2.004291E-9	2.005719E-9	2.007247E-9	2.008824E-9	2.009595E-9	2.009647E-9	2.008552E-9	2.010804E-9	2.013212E-9	2.016004E-9	2.018270E-9	2.018608E-9	2.021060E-9	2.023995E-9	2.027854E-9	2.030290E-9	2.034557E-9	2.035568E-9	2.039368E-9	2.040490E-9	2.045189E-9	2.049598E-9	2.053818E-9	2.058408E-9	2.060916E-9	2.064643E-9	2.067120E-9	2.071339E-9	2.074858E-9	2.078784E-9	2.080260E-9	2.082943E-9	2.086226E-9	2.089101E-9	2.091733E-9	2.088819E-9	2.090843E-9	2.092144E-9	2.094815E-9	2.095852E-9	2.097732E-9	2.096158E-9	2.097820E-9	2.089257E-9	2.091143E-9	2.088432E-9	2.086184E-9	2.085130E-9	2.085060E-9	2.085305E-9	2.083663E-9	2.082256E-9	2.077194E-9	2.074058E-9	2.071011E-9	2.070198E-9	2.068606E-9	2.065675E-9	2.059477E-9	2.056344E-9	2.050430E-9	2.040007E-9	2.036619E-9	2.029454E-9	2.022071E-9	2.016287E-9	2.012939E-9	2.005103E-9	2.003002E-9	1.998183E-9	1.994269E-9	1.990665E-9	1.986690E-9	1.983939E-9	1.978103E-9	1.975635E-9	1.973597E-9	1.970009E-9	1.964538E-9	1.963212E-9	1.960880E-9	1.960369E-9	1.958736E-9	1.954810E-9	1.952379E-9	1.950690E-9	1.950339E-9	1.948902E-9	1.946480E-9	1.945362E-9	1.944964E-9	1.939000E-9	1.940830E-9	1.937945E-9	1.937798E-9	1.935342E-9	1.936620E-9	1.931691E-9	1.932805E-9	1.933942E-9	1.934524E-9	1.934818E-9	1.931961E-9	1.933192E-9	1.933008E-9	1.934603E-9	1.932005E-9	1.932200E-9	1.933497E-9	1.934182E-9	1.929986E-9	1.927824E-9	1.930208E-9	1.931503E-9	1.933672E-9	1.933476E-9	1.934201E-9	1.927589E-9	1.929690E-9	1.927932E-9	1.928586E-9	1.930265E-9	1.931979E-9	1.933476E-9	1.931685E-9	1.932046E-9	1.928971E-9	1.929859E-9	1.930911E-9	1.932417E-9	1.931477E-9	1.933327E-9	1.933694E-9	1.932122E-9	1.932648E-9	1.932483E-9	1.932565E-9	1.930728E-9	1.931651E-9	1.932492E-9	1.932983E-9	1.932122E-9	1.935351E-9	1.932198E-9	1.935044E-9	1.935658E-9	1.935988E-9	1.936887E-9	1.938056E-9	1.938607E-9	1.938989E-9	1.941731E-9	1.941443E-9	1.940474E-9	1.940115E-9	1.941090E-9	1.941964E-9	1.943583E-9	1.944332E-9	1.944800E-9	1.944862E-9	1.943220E-9	1.944104E-9	1.944738E-9
1.950861E-9	1.952070E-9	1.952216E-9	1.954142E-9	1.955420E-9	1.955701E-9	1.955175E-9	1.956061E-9	1.956832E-9	1.957020E-9	1.955082E-9	1.954371E-9	1.955100E-9	1.955025E-9	1.954026E-9	1.955193E-9	1.956813E-9	1.955093E-9	1.954940E-9	1.953177E-9	1.954330E-9	1.952484E-9	1.953198E-9	1.944053E-9	1.946376E-9	1.946435E-9	1.947017E-9	1.945427E-9	1.945778E-9	1.946856E-9	1.946466E-9	1.945915E-9	1.946093E-9	1.948048E-9	1.948672E-9	1.950931E-9	1.950022E-9	1.951109E-9	1.952298E-9	1.951186E-9	1.949907E-9	1.946718E-9	1.946154E-9	1.947080E-9	1.949220E-9	1.949537E-9	1.952929E-9	1.950347E-9	1.948981E-9	1.946589E-9	1.948511E-9	1.951104E-9	1.954499E-9	1.957409E-9	1.959809E-9	1.960766E-9	1.961501E-9	1.964047E-9	1.966499E-9	1.967985E-9	1.967791E-9	1.970273E-9	1.971504E-9	1.974487E-9	1.977266E-9	1.980488E-9	1.984429E-9	1.985541E-9	1.986566E-9	1.987321E-9	1.990161E-9	1.989774E-9	1.993934E-9	1.994585E-9	1.997563E-9	1.999991E-9	2.000982E-9	2.003367E-9	2.005521E-9	2.006937E-9	2.008119E-9	2.010060E-9	2.009835E-9	2.007718E-9	2.007352E-9	2.009497E-9	2.011530E-9	2.013192E-9	2.014332E-9	2.014659E-9	2.015018E-9	2.013191E-9	2.015160E-9	2.014241E-9	2.013084E-9	2.014536E-9	2.017984E-9	2.015815E-9	2.017273E-9	2.015905E-9	2.018359E-9	2.020631E-9	2.023575E-9	2.026424E-9	2.028920E-9	2.030129E-9	2.028099E-9	2.032388E-9	2.036022E-9	2.040402E-9	2.044964E-9	2.048535E-9	2.051983E-9	2.056534E-9	2.059780E-9	2.063793E-9	2.068802E-9	2.070971E-9	2.074280E-9	2.076603E-9	2.079478E-9	2.079481E-9	2.084525E-9	2.083649E-9	2.088614E-9	2.090634E-9	2.091013E-9	2.093453E-9	2.095720E-9	2.096806E-9	2.096282E-9	2.097830E-9	2.097034E-9	2.098632E-9	2.096322E-9	2.097537E-9	2.096134E-9	2.097406E-9	2.097851E-9	2.096439E-9	2.092511E-9	2.086857E-9	2.085570E-9	2.082285E-9	2.080953E-9	2.074067E-9	2.072834E-9	2.063844E-9	2.059360E-9	2.052416E-9	2.050465E-9	2.047756E-9	2.040913E-9	2.034976E-9	2.029764E-9	2.025094E-9	2.019158E-9	2.015405E-9	2.011089E-9	2.005120E-9	1.999241E-9	1.992440E-9	1.986891E-9	1.983289E-9	1.976778E-9	1.973618E-9	1.971857E-9	1.969294E-9	1.965194E-9	1.962680E-9	1.958916E-9	1.955085E-9	1.956418E-9	1.951990E-9	1.953207E-9	1.949947E-9	1.948720E-9	1.947268E-9	1.946160E-9	1.945114E-9	1.938150E-9	1.940809E-9	1.936905E-9	1.939712E-9	1.939853E-9	1.941245E-9	1.940216E-9	1.940425E-9	1.940201E-9	1.937045E-9	1.937408E-9	1.936166E-9	1.936535E-9	1.937276E-9	1.938517E-9	1.936362E-9	1.937973E-9	1.932007E-9	1.934399E-9	1.932373E-9	1.930939E-9	1.930890E-9	1.932734E-9	1.934687E-9	1.934309E-9	1.935535E-9	1.932648E-9	1.933208E-9	1.932592E-9	1.934689E-9	1.930907E-9	1.929540E-9	1.929917E-9	1.931427E-9	1.932217E-9	1.934336E-9	1.936692E-9	1.936496E-9	1.936923E-9	1.936200E-9	1.937758E-9	1.935828E-9	1.938507E-9	1.936813E-9	1.938431E-9	1.934390E-9	1.936071E-9	1.935839E-9	1.936072E-9	1.935759E-9	1.936230E-9	1.938918E-9	1.938664E-9	1.939323E-9	1.938306E-9	1.940899E-9	1.939977E-9	1.941481E-9	1.943529E-9	1.944137E-9	1.942762E-9	1.941622E-9	1.941505E-9	1.941997E-9	1.940281E-9	1.941102E-9	1.944388E-9	1.939734E-9	1.941426E-9	1.939879E-9	1.940217E-9	1.941972E-9	1.942385E-9	1.944129E-9	1.944624E-9	1.944302E-9
1.957979E-9	1.959161E-9	1.960770E-9	1.958822E-9	1.959790E-9	1.959720E-9	1.958581E-9	1.957844E-9	1.958122E-9	1.957025E-9	1.959629E-9	1.955276E-9	1.956146E-9	1.952141E-9	1.951841E-9	1.952633E-9	1.951854E-9	1.953003E-9	1.952315E-9	1.955323E-9	1.955080E-9	1.955998E-9	1.954726E-9	1.953085E-9	1.953348E-9	1.951539E-9	1.951347E-9	1.952975E-9	1.949766E-9	1.945537E-9	1.946407E-9	1.947275E-9	1.948337E-9	1.944924E-9	1.946014E-9	1.941614E-9	1.944412E-9	1.943728E-9	1.946407E-9	1.947868E-9	1.949714E-9	1.951836E-9	1.951712E-9	1.950980E-9	1.950382E-9	1.952333E-9	1.952239E-9	1.954014E-9	1.954677E-9	1.956795E-9	1.958639E-9	1.960617E-9	1.962591E-9	1.962942E-9	1.965043E-9	1.965190E-9	1.966663E-9	1.969075E-9	1.972054E-9	1.972669E-9	1.974277E-9	1.970759E-9	1.973021E-9	1.974626E-9	1.977525E-9	1.981059E-9	1.982583E-9	1.983385E-9	1.984284E-9	1.988766E-9	1.990909E-9	1.992925E-9	1.995774E-9	1.997806E-9	2.000929E-9	2.002614E-9	2.004952E-9	2.006981E-9	2.008313E-9	2.007753E-9	2.009472E-9	2.010533E-9	2.011724E-9	2.012689E-9	2.014773E-9	2.009792E-9	2.011808E-9	2.011055E-9	2.012429E-9	2.012523E-9	2.011073E-9	2.013925E-9	2.015273E-9	2.013159E-9	2.008817E-9	2.012333E-9	2.012919E-9	2.016568E-9	2.017758E-9	2.019731E-9	2.021658E-9	2.024730E-9	2.027318E-9	2.031137E-9	2.035283E-9	2.037413E-9	2.039215E-9	2.042006E-9	2.045309E-9	2.047461E-9	2.051563E-9	2.053400E-9	2.058661E-9	2.060507E-9	2.063500E-9	2.066584E-9	2.069909E-9	2.073415E-9	2.076806E-9	2.081490E-9	2.083719E-9	2.086891E-9	2.086132E-9	2.089966E-9	2.092738E-9	2.094884E-9	2.095784E-9	2.097229E-9	2.099433E-9	2.097155E-9	2.096960E-9	2.098242E-9	2.098394E-9	2.098129E-9	2.099553E-9	2.095468E-9	2.097334E-9	2.095143E-9	2.092962E-9	2.087765E-9	2.085798E-9	2.085431E-9	2.085102E-9	2.081171E-9	2.074314E-9	2.073083E-9	2.067036E-9	2.064276E-9	2.059856E-9	2.055664E-9	2.051712E-9	2.043705E-9	2.038801E-9	2.035635E-9	2.035617E-9	2.031236E-9	2.025149E-9	2.019389E-9	2.015055E-9	2.006112E-9	2.003657E-9	1.996733E-9	1.995734E-9	1.989337E-9	1.983710E-9	1.979727E-9	1.974528E-9	1.970706E-9	1.968086E-9	1.967897E-9	1.964711E-9	1.962685E-9	1.959262E-9	1.957497E-9	1.954402E-9	1.953469E-9	1.951438E-9	1.948985E-9	1.949127E-9	1.943860E-9	1.942671E-9	1.943614E-9	1.944567E-9	1.943546E-9	1.944828E-9	1.942887E-9	1.944707E-9	1.941470E-9	1.941574E-9	1.940712E-9	1.939218E-9	1.940648E-9	1.940866E-9	1.939917E-9	1.935993E-9	1.937122E-9	1.935483E-9	1.936517E-9	1.934859E-9	1.934529E-9	1.931771E-9	1.932531E-9	1.934020E-9	1.935062E-9	1.937727E-9	1.937587E-9	1.936753E-9	1.936839E-9	1.936579E-9	1.934286E-9	1.935945E-9	1.931498E-9	1.933740E-9	1.932887E-9	1.932607E-9	1.933602E-9	1.933867E-9	1.934508E-9	1.933358E-9	1.936485E-9	1.935246E-9	1.936861E-9	1.937055E-9	1.938805E-9	1.936219E-9	1.938025E-9	1.937092E-9	1.937580E-9	1.937093E-9	1.934574E-9	1.934709E-9	1.935084E-9	1.935041E-9	1.936930E-9	1.937555E-9	1.933786E-9	1.935724E-9	1.932045E-9	1.934913E-9	1.937877E-9	1.939481E-9	1.941735E-9	1.938523E-9	1.938770E-9	1.935771E-9	1.937628E-9	1.938382E-9	1.940888E-9	1.938474E-9	1.938824E-9	1.939375E-9	1.941462E-9	1.943699E-9	1.943901E-9	1.945607E-9	1.944854E-9
1.956282E-9	1.956314E-9	1.956813E-9	1.956366E-9	1.953378E-9	1.953068E-9	1.953916E-9	1.953059E-9	1.950861E-9	1.952779E-9	1.953048E-9	1.954560E-9	1.955208E-9	1.954820E-9	1.953604E-9	1.954243E-9	1.952399E-9	1.949259E-9	1.948677E-9	1.949883E-9	1.947405E-9	1.947232E-9	1.949150E-9	1.946975E-9	1.948952E-9	1.945496E-9	1.945544E-9	1.945976E-9	1.946308E-9	1.947987E-9	1.946787E-9	1.945105E-9	1.939490E-9	1.942765E-9	1.943244E-9	1.945850E-9	1.942983E-9	1.944974E-9	1.946764E-9	1.947574E-9	1.949196E-9	1.950281E-9	1.953316E-9	1.954813E-9	1.953032E-9	1.953951E-9	1.955307E-9	1.951992E-9	1.953423E-9	1.948833E-9	1.953218E-9	1.955044E-9	1.958129E-9	1.959832E-9	1.960568E-9	1.963053E-9	1.964873E-9	1.968786E-9	1.969892E-9	1.972155E-9	1.972722E-9	1.976212E-9	1.978894E-9	1.979633E-9	1.982302E-9	1.984145E-9	1.982871E-9	1.983796E-9	1.987124E-9	1.990544E-9	1.993603E-9	1.995743E-9	1.999944E-9	2.000088E-9	2.004077E-9	2.002277E-9	2.004021E-9	2.006935E-9	2.009465E-9	2.012573E-9	2.014297E-9	2.016191E-9	2.016268E-9	2.015278E-9	2.013549E-9	2.016357E-9	2.012654E-9	2.015199E-9	2.016075E-9	2.017229E-9	2.018526E-9	2.019686E-9	2.020746E-9	2.022548E-9	2.022886E-9	2.022457E-9	2.023518E-9	2.023762E-9	2.026382E-9	2.024329E-9	2.027885E-9	2.028115E-9	2.030436E-9	2.032004E-9	2.033365E-9	2.035383E-9	2.036843E-9	2.042018E-9	2.044781E-9	2.046728E-9	2.047854E-9	2.052830E-9	2.055262E-9	2.059097E-9	2.062627E-9	2.065872E-9	2.069949E-9	2.070424E-9	2.073022E-9	2.076750E-9	2.080581E-9	2.082545E-9	2.085255E-9	2.086327E-9	2.088956E-9	2.087966E-9	2.088579E-9	2.088610E-9	2.092121E-9	2.095188E-9	2.097139E-9	2.098424E-9	2.096065E-9	2.097597E-9	2.097290E-9	2.098958E-9	2.095136E-9	2.093918E-9	2.090179E-9	2.090687E-9	2.089226E-9	2.088557E-9	2.085032E-9	2.084052E-9	2.083524E-9	2.080603E-9	2.077072E-9	2.073994E-9	2.071420E-9	2.063770E-9	2.062441E-9	2.056643E-9	2.053749E-9	2.048752E-9	2.042567E-9	2.038528E-9	2.032181E-9	2.029023E-9	2.020814E-9	2.017352E-9	2.006522E-9	2.004112E-9	1.999810E-9	1.996677E-9	1.993107E-9	1.987834E-9	1.983424E-9	1.973509E-9	1.971142E-9	1.966690E-9	1.964630E-9	1.961828E-9	1.957045E-9	1.955257E-9	1.956211E-9	1.950015E-9	1.948774E-9	1.947375E-9	1.946071E-9	1.943840E-9	1.940028E-9	1.940450E-9	1.937249E-9	1.939013E-9	1.938817E-9	1.941112E-9	1.937154E-9	1.934862E-9	1.936956E-9	1.938838E-9	1.936938E-9	1.936296E-9	1.937750E-9	1.938231E-9	1.937352E-9	1.937261E-9	1.937017E-9	1.935661E-9	1.937196E-9	1.931579E-9	1.933700E-9	1.932395E-9	1.931135E-9	1.931262E-9	1.929502E-9	1.930497E-9	1.930683E-9	1.933635E-9	1.932747E-9	1.933283E-9	1.933066E-9	1.934254E-9	1.936299E-9	1.934501E-9	1.932237E-9	1.931638E-9	1.930918E-9	1.928745E-9	1.928870E-9	1.931431E-9	1.933379E-9	1.932975E-9	1.933131E-9	1.931708E-9	1.933842E-9	1.931864E-9	1.932068E-9	1.931143E-9	1.931719E-9	1.928846E-9	1.930415E-9	1.932393E-9	1.929933E-9	1.931875E-9	1.931604E-9	1.933585E-9	1.933171E-9	1.934213E-9	1.934910E-9	1.935603E-9	1.938214E-9	1.939336E-9	1.941846E-9	1.941745E-9	1.941415E-9	1.941227E-9	1.942781E-9	1.942615E-9	1.942952E-9	1.939668E-9	1.941891E-9	1.942756E-9	1.943773E-9	1.943915E-9	1.945526E-9	1.946091E-9
1.952429E-9	1.953573E-9	1.955412E-9	1.957176E-9	1.956709E-9	1.952749E-9	1.953025E-9	1.954131E-9	1.955146E-9	1.955402E-9	1.957068E-9	1.954279E-9	1.953785E-9	1.948776E-9	1.950415E-9	1.949833E-9	1.948403E-9	1.950112E-9	1.949104E-9	1.950501E-9	1.947554E-9	1.948116E-9	1.947520E-9	1.948938E-9	1.946429E-9	1.945608E-9	1.948531E-9	1.949891E-9	1.951295E-9	1.953325E-9	1.956053E-9	1.953386E-9	1.951765E-9	1.950921E-9	1.953159E-9	1.952385E-9	1.954833E-9	1.953338E-9	1.955242E-9	1.954173E-9	1.954823E-9	1.955757E-9	1.955438E-9	1.954352E-9	1.954652E-9	1.956393E-9	1.954694E-9	1.957011E-9	1.957666E-9	1.960773E-9	1.962315E-9	1.962264E-9	1.963141E-9	1.963805E-9	1.964380E-9	1.962474E-9	1.965074E-9	1.968506E-9	1.970994E-9	1.972779E-9	1.976469E-9	1.975418E-9	1.978415E-9	1.980710E-9	1.980152E-9	1.981296E-9	1.985122E-9	1.989400E-9	1.993451E-9	1.996377E-9	1.996158E-9	1.999519E-9	2.002612E-9	2.007327E-9	2.008677E-9	2.010899E-9	2.013553E-9	2.016139E-9	2.018246E-9	2.018622E-9	2.020268E-9	2.023122E-9	2.024546E-9	2.025975E-9	2.027599E-9	2.027437E-9	2.029719E-9	2.029143E-9	2.032365E-9	2.029682E-9	2.029513E-9	2.031320E-9	2.032040E-9	2.033532E-9	2.032744E-9	2.036191E-9	2.034830E-9	2.037651E-9	2.036718E-9	2.037379E-9	2.038325E-9	2.041350E-9	2.044074E-9	2.045183E-9	2.048071E-9	2.048860E-9	2.050341E-9	2.053200E-9	2.056306E-9	2.058619E-9	2.062325E-9	2.060061E-9	2.063287E-9	2.065231E-9	2.068501E-9	2.072382E-9	2.075917E-9	2.079968E-9	2.083237E-9	2.087075E-9	2.087724E-9	2.091283E-9	2.092788E-9	2.095667E-9	2.096519E-9	2.098566E-9	2.099142E-9	2.100844E-9	2.103003E-9	2.103594E-9	2.106464E-9	2.105754E-9	2.105103E-9	2.103693E-9	2.102321E-9	2.101020E-9	2.102025E-9	2.094080E-9	2.096623E-9	2.095373E-9	2.094076E-9	2.092152E-9	2.089018E-9	2.088032E-9	2.078858E-9	2.080437E-9	2.076430E-9	2.075586E-9	2.069916E-9	2.063532E-9	2.057975E-9	2.052696E-9	2.046282E-9	2.042276E-9	2.041288E-9	2.033516E-9	2.029637E-9	2.025718E-9	2.023595E-9	2.016076E-9	2.009845E-9	2.002807E-9	1.998498E-9	1.991397E-9	1.987823E-9	1.982655E-9	1.978269E-9	1.974828E-9	1.965798E-9	1.962775E-9	1.950917E-9	1.950995E-9	1.951221E-9	1.950762E-9	1.947999E-9	1.946342E-9	1.946178E-9	1.946941E-9	1.948064E-9	1.946654E-9	1.949838E-9	1.949009E-9	1.949000E-9	1.946436E-9	1.948433E-9	1.946607E-9	1.947307E-9	1.943879E-9	1.945233E-9	1.941241E-9	1.941124E-9	1.938588E-9	1.937931E-9	1.937112E-9	1.934331E-9	1.936026E-9	1.932426E-9	1.934808E-9	1.931722E-9	1.932317E-9	1.933491E-9	1.934744E-9	1.936892E-9	1.936862E-9	1.938741E-9	1.935236E-9	1.933244E-9	1.934175E-9	1.933935E-9	1.932458E-9	1.934760E-9	1.926972E-9	1.929155E-9	1.926187E-9	1.928897E-9	1.931516E-9	1.931666E-9	1.935002E-9	1.936168E-9	1.937165E-9	1.931463E-9	1.933924E-9	1.933590E-9	1.936165E-9	1.937345E-9	1.938698E-9	1.939328E-9	1.938070E-9	1.939344E-9	1.940440E-9	1.943231E-9	1.943437E-9	1.942762E-9	1.943422E-9	1.943879E-9	1.942201E-9	1.942120E-9	1.938671E-9	1.940553E-9	1.940271E-9	1.941098E-9	1.938383E-9	1.937222E-9	1.932936E-9	1.932211E-9	1.936854E-9	1.937746E-9	1.939929E-9	1.939609E-9	1.941867E-9	1.944510E-9	1.946358E-9	1.947309E-9	1.946682E-9	1.946554E-9	1.940386E-9
1.953260E-9	1.947732E-9	1.948804E-9	1.949259E-9	1.949847E-9	1.949442E-9	1.947976E-9	1.949388E-9	1.947301E-9	1.948405E-9	1.947838E-9	1.950162E-9	1.948836E-9	1.950090E-9	1.951793E-9	1.949873E-9	1.950962E-9	1.951001E-9	1.951623E-9	1.951602E-9	1.950092E-9	1.948495E-9	1.948688E-9	1.948925E-9	1.950307E-9	1.946974E-9	1.948927E-9	1.946932E-9	1.945406E-9	1.946351E-9	1.945944E-9	1.946180E-9	1.941808E-9	1.945334E-9	1.943789E-9	1.945027E-9	1.944337E-9	1.947053E-9	1.947790E-9	1.948315E-9	1.950123E-9	1.949269E-9	1.948223E-9	1.946159E-9	1.947976E-9	1.950315E-9	1.953397E-9	1.954330E-9	1.955686E-9	1.956244E-9	1.958901E-9	1.957963E-9	1.960708E-9	1.962184E-9	1.964115E-9	1.967261E-9	1.969553E-9	1.971426E-9	1.969997E-9	1.973107E-9	1.974043E-9	1.978010E-9	1.979999E-9	1.977677E-9	1.981778E-9	1.984263E-9	1.987819E-9	1.991069E-9	1.994417E-9	1.997427E-9	1.998406E-9	2.000013E-9	2.003149E-9	2.006088E-9	2.009378E-9	2.009191E-9	2.013423E-9	2.011695E-9	2.014348E-9	2.017915E-9	2.021034E-9	2.022554E-9	2.021912E-9	2.025959E-9	2.027298E-9	2.029409E-9	2.028438E-9	2.029966E-9	2.029350E-9	2.028593E-9	2.029072E-9	2.029867E-9	2.031007E-9	2.030942E-9	2.029959E-9	2.029659E-9	2.032263E-9	2.032889E-9	2.034562E-9	2.032016E-9	2.032868E-9	2.032925E-9	2.034955E-9	2.037502E-9	2.040155E-9	2.043589E-9	2.046247E-9	2.048329E-9	2.046410E-9	2.050610E-9	2.053276E-9	2.058244E-9	2.060418E-9	2.062374E-9	2.066753E-9	2.070874E-9	2.074825E-9	2.077117E-9	2.079355E-9	2.083311E-9	2.085002E-9	2.087858E-9	2.090982E-9	2.092902E-9	2.095742E-9	2.095011E-9	2.098410E-9	2.097506E-9	2.096041E-9	2.095409E-9	2.096649E-9	2.099032E-9	2.098666E-9	2.101730E-9	2.101030E-9	2.101844E-9	2.100441E-9	2.099556E-9	2.095721E-9	2.093416E-9	2.091313E-9	2.088778E-9	2.087634E-9	2.083651E-9	2.079568E-9	2.078344E-9	2.075994E-9	2.072805E-9	2.069583E-9	2.066201E-9	2.064489E-9	2.058105E-9	2.053475E-9	2.047440E-9	2.036625E-9	2.028528E-9	2.017939E-9	2.014417E-9	2.003919E-9	2.002235E-9	1.990297E-9	1.988387E-9	1.983388E-9	1.980078E-9	1.976195E-9	1.974256E-9	1.971395E-9	1.970603E-9	1.971417E-9	1.968484E-9	1.964998E-9	1.959450E-9	1.957850E-9	1.954069E-9	1.952777E-9	1.948201E-9	1.950215E-9	1.949084E-9	1.944854E-9	1.944193E-9	1.943375E-9	1.942733E-9	1.938682E-9	1.942218E-9	1.940666E-9	1.943412E-9	1.941947E-9	1.943284E-9	1.943172E-9	1.942764E-9	1.941129E-9	1.938990E-9	1.938888E-9	1.936454E-9	1.935568E-9	1.935984E-9	1.936169E-9	1.935817E-9	1.937171E-9	1.934510E-9	1.935349E-9	1.930882E-9	1.931687E-9	1.932400E-9	1.932184E-9	1.932103E-9	1.931920E-9	1.931881E-9	1.926767E-9	1.929262E-9	1.928542E-9	1.930607E-9	1.930902E-9	1.930579E-9	1.931864E-9	1.932495E-9	1.932676E-9	1.934413E-9	1.936799E-9	1.934384E-9	1.934368E-9	1.933122E-9	1.935608E-9	1.935365E-9	1.935043E-9	1.933983E-9	1.936529E-9	1.933942E-9	1.934731E-9	1.936481E-9	1.936429E-9	1.937576E-9	1.938562E-9	1.941747E-9	1.938101E-9	1.939409E-9	1.937812E-9	1.940901E-9	1.940380E-9	1.940442E-9	1.941879E-9	1.940886E-9	1.941252E-9	1.939701E-9	1.940724E-9	1.942586E-9	1.943345E-9	1.943345E-9	1.941536E-9	1.940657E-9	1.941327E-9	1.937348E-9	1.939477E-9	1.940206E-9	1.939396E-9	1.941253E-9
1.945281E-9	1.945647E-9	1.947494E-9	1.948613E-9	1.947843E-9	1.946946E-9	1.949516E-9	1.951954E-9	1.952566E-9	1.952498E-9	1.951127E-9	1.948654E-9	1.949645E-9	1.946359E-9	1.946953E-9	1.945661E-9	1.945265E-9	1.946541E-9	1.948093E-9	1.947611E-9	1.945977E-9	1.949705E-9	1.946598E-9	1.948888E-9	1.944789E-9	1.944431E-9	1.946990E-9	1.948448E-9	1.947306E-9	1.947232E-9	1.946663E-9	1.945679E-9	1.944870E-9	1.944360E-9	1.947134E-9	1.947334E-9	1.948860E-9	1.947672E-9	1.948353E-9	1.943363E-9	1.943615E-9	1.943301E-9	1.944748E-9	1.947696E-9	1.949734E-9	1.952238E-9	1.947394E-9	1.950690E-9	1.949949E-9	1.952828E-9	1.954527E-9	1.956372E-9	1.958749E-9	1.959885E-9	1.963190E-9	1.966398E-9	1.969302E-9	1.971138E-9	1.972319E-9	1.974495E-9	1.977321E-9	1.979908E-9	1.983152E-9	1.982658E-9	1.986233E-9	1.988384E-9	1.991030E-9	1.994546E-9	1.998119E-9	2.002198E-9	2.003704E-9	2.009164E-9	2.009365E-9	2.013421E-9	2.015933E-9	2.019774E-9	2.022271E-9	2.023595E-9	2.026067E-9	2.028776E-9	2.030927E-9	2.028891E-9	2.028943E-9	2.031239E-9	2.033660E-9	2.035375E-9	2.035453E-9	2.035908E-9	2.038034E-9	2.034099E-9	2.035121E-9	2.035464E-9	2.036930E-9	2.039582E-9	2.040854E-9	2.041369E-9	2.035547E-9	2.039558E-9	2.039397E-9	2.042684E-9	2.044299E-9	2.046881E-9	2.049662E-9	2.051003E-9	2.053063E-9	2.054076E-9	2.057292E-9	2.060348E-9	2.062996E-9	2.065823E-9	2.069495E-9	2.069045E-9	2.071016E-9	2.072234E-9	2.075067E-9	2.073504E-9	2.076768E-9	2.080404E-9	2.084305E-9	2.088157E-9	2.091386E-9	2.096558E-9	2.098264E-9	2.101765E-9	2.101311E-9	2.103443E-9	2.103896E-9	2.105260E-9	2.107392E-9	2.107133E-9	2.106625E-9	2.105636E-9	2.104296E-9	2.104704E-9	2.104066E-9	2.103765E-9	2.104335E-9	2.099771E-9	2.097445E-9	2.093726E-9	2.092545E-9	2.088065E-9	2.085434E-9	2.085126E-9	2.079137E-9	2.077596E-9	2.069839E-9	2.068017E-9	2.061366E-9	2.060789E-9	2.056056E-9	2.050842E-9	2.044365E-9	2.038294E-9	2.035615E-9	2.031547E-9	2.030271E-9	2.026583E-9	2.020734E-9	2.015421E-9	2.006144E-9	2.000055E-9	1.994842E-9	1.988488E-9	1.986250E-9	1.978772E-9	1.973210E-9	1.968452E-9	1.964837E-9	1.964297E-9	1.960210E-9	1.960393E-9	1.956070E-9	1.956298E-9	1.953889E-9	1.954484E-9	1.953421E-9	1.952499E-9	1.950726E-9	1.948962E-9	1.945410E-9	1.942360E-9	1.941958E-9	1.943216E-9	1.943230E-9	1.942746E-9	1.943296E-9	1.942719E-9	1.943341E-9	1.943153E-9	1.941795E-9	1.939517E-9	1.939656E-9	1.939149E-9	1.936160E-9	1.936452E-9	1.932631E-9	1.933959E-9	1.930834E-9	1.932445E-9	1.930249E-9	1.931707E-9	1.932080E-9	1.933049E-9	1.934971E-9	1.932033E-9	1.933453E-9	1.932908E-9	1.930894E-9	1.928144E-9	1.929125E-9	1.930967E-9	1.932654E-9	1.929888E-9	1.931999E-9	1.933032E-9	1.932363E-9	1.933241E-9	1.934255E-9	1.935990E-9	1.932002E-9	1.934913E-9	1.932625E-9	1.935062E-9	1.934252E-9	1.936657E-9	1.937604E-9	1.938878E-9	1.940336E-9	1.939507E-9	1.940084E-9	1.934099E-9	1.929094E-9	1.932037E-9	1.934019E-9	1.935655E-9	1.936789E-9	1.936807E-9	1.936362E-9	1.934376E-9	1.937627E-9	1.938267E-9	1.937826E-9	1.939696E-9	1.940915E-9	1.940285E-9	1.937014E-9	1.937927E-9	1.937757E-9	1.939719E-9	1.940227E-9	1.939076E-9	1.941334E-9	1.942474E-9	1.943993E-9	1.942731E-9
1.954288E-9	1.954099E-9	1.956436E-9	1.955459E-9	1.955325E-9	1.955855E-9	1.955929E-9	1.955974E-9	1.956483E-9	1.959220E-9	1.956582E-9	1.958413E-9	1.954727E-9	1.953038E-9	1.951894E-9	1.947897E-9	1.949176E-9	1.948256E-9	1.947979E-9	1.944980E-9	1.945456E-9	1.946101E-9	1.943838E-9	1.943948E-9	1.944717E-9	1.944109E-9	1.945774E-9	1.944459E-9	1.945909E-9	1.946026E-9	1.945322E-9	1.945878E-9	1.945716E-9	1.946961E-9	1.943877E-9	1.944778E-9	1.945238E-9	1.947382E-9	1.947298E-9	1.941625E-9	1.941911E-9	1.943538E-9	1.944514E-9	1.944949E-9	1.948522E-9	1.951735E-9	1.950875E-9	1.952730E-9	1.954713E-9	1.955103E-9	1.956641E-9	1.957348E-9	1.961714E-9	1.962519E-9	1.965278E-9	1.968613E-9	1.971085E-9	1.973984E-9	1.975669E-9	1.980293E-9	1.981820E-9	1.986143E-9	1.988414E-9	1.992135E-9	1.993559E-9	1.991080E-9	1.996190E-9	1.999421E-9	2.002758E-9	2.003267E-9	2.006131E-9	2.010648E-9	2.014158E-9	2.017137E-9	2.019584E-9	2.019940E-9	2.021502E-9	2.021472E-9	2.024512E-9	2.028102E-9	2.029670E-9	2.031404E-9	2.032437E-9	2.034744E-9	2.030393E-9	2.034652E-9	2.034837E-9	2.037211E-9	2.038347E-9	2.038943E-9	2.039801E-9	2.040105E-9	2.042368E-9	2.043227E-9	2.044050E-9	2.046338E-9	2.045194E-9	2.046200E-9	2.045678E-9	2.047315E-9	2.047858E-9	2.043504E-9	2.046444E-9	2.046609E-9	2.049579E-9	2.052787E-9	2.055426E-9	2.059154E-9	2.061344E-9	2.066224E-9	2.068438E-9	2.072191E-9	2.073609E-9	2.077263E-9	2.080726E-9	2.081711E-9	2.085685E-9	2.088552E-9	2.090956E-9	2.089838E-9	2.091309E-9	2.095453E-9	2.098352E-9	2.101414E-9	2.103673E-9	2.104217E-9	2.106310E-9	2.101902E-9	2.103954E-9	2.104340E-9	2.105800E-9	2.107714E-9	2.107817E-9	2.108678E-9	2.103811E-9	2.104978E-9	2.100197E-9	2.101187E-9	2.098248E-9	2.095442E-9	2.092693E-9	2.091044E-9	2.089321E-9	2.083724E-9	2.083545E-9	2.082722E-9	2.076825E-9	2.074424E-9	2.068052E-9	2.065797E-9	2.062003E-9	2.058187E-9	2.056983E-9	2.049779E-9	2.036475E-9	2.030731E-9	2.023170E-9	2.020728E-9	2.009971E-9	2.009511E-9	2.003029E-9	2.000495E-9	1.992420E-9	1.986036E-9	1.981696E-9	1.978090E-9	1.975401E-9	1.967092E-9	1.960838E-9	1.956967E-9	1.954334E-9	1.952323E-9	1.951870E-9	1.952023E-9	1.951537E-9	1.948911E-9	1.947811E-9	1.942940E-9	1.943054E-9	1.943919E-9	1.939603E-9	1.939937E-9	1.939043E-9	1.940176E-9	1.936394E-9	1.937264E-9	1.933861E-9	1.935777E-9	1.935901E-9	1.937056E-9	1.939532E-9	1.937726E-9	1.938529E-9	1.940069E-9	1.939686E-9	1.940216E-9	1.938253E-9	1.938794E-9	1.938629E-9	1.938673E-9	1.938853E-9	1.937795E-9	1.940161E-9	1.938600E-9	1.935155E-9	1.933235E-9	1.930289E-9	1.930795E-9	1.929747E-9	1.932888E-9	1.932123E-9	1.932111E-9	1.931614E-9	1.933143E-9	1.934176E-9	1.933296E-9	1.933682E-9	1.928806E-9	1.930588E-9	1.931094E-9	1.931110E-9	1.933104E-9	1.933289E-9	1.934969E-9	1.936211E-9	1.933932E-9	1.931723E-9	1.930595E-9	1.932802E-9	1.930707E-9	1.932902E-9	1.935596E-9	1.936310E-9	1.938105E-9	1.934400E-9	1.936280E-9	1.935213E-9	1.938492E-9	1.938878E-9	1.936850E-9	1.937143E-9	1.937561E-9	1.937892E-9	1.938461E-9	1.941386E-9	1.944174E-9	1.944232E-9	1.943084E-9	1.940999E-9	1.943305E-9	1.944865E-9	1.944141E-9	1.942296E-9	1.939845E-9	1.940319E-9	1.942185E-9
1.954780E-9	1.956973E-9	1.951309E-9	1.950103E-9	1.951860E-9	1.949717E-9	1.950220E-9	1.950084E-9	1.947574E-9	1.948417E-9	1.949096E-9	1.951315E-9	1.952950E-9	1.952248E-9	1.953506E-9	1.950436E-9	1.948910E-9	1.948331E-9	1.947981E-9	1.948877E-9	1.949964E-9	1.951930E-9	1.948679E-9	1.950883E-9	1.948791E-9	1.949933E-9	1.949378E-9	1.946929E-9	1.944444E-9	1.944516E-9	1.945962E-9	1.946622E-9	1.948107E-9	1.949958E-9	1.948341E-9	1.949145E-9	1.946160E-9	1.945925E-9	1.946641E-9	1.942963E-9	1.944785E-9	1.943663E-9	1.945972E-9	1.947433E-9	1.947893E-9	1.950087E-9	1.950132E-9	1.954936E-9	1.955963E-9	1.959710E-9	1.960856E-9	1.963472E-9	1.965073E-9	1.967674E-9	1.969461E-9	1.972094E-9	1.974427E-9	1.972688E-9	1.974077E-9	1.977791E-9	1.980252E-9	1.984543E-9	1.987080E-9	1.989176E-9	1.992427E-9	1.994297E-9	1.998539E-9	2.002165E-9	2.004108E-9	2.007817E-9	2.008328E-9	2.012585E-9	2.014269E-9	2.018818E-9	2.021107E-9	2.025756E-9	2.028103E-9	2.028969E-9	2.031009E-9	2.034678E-9	2.037751E-9	2.039568E-9	2.041482E-9	2.043018E-9	2.042660E-9	2.044490E-9	2.046867E-9	2.047488E-9	2.046461E-9	2.045611E-9	2.046529E-9	2.046199E-9	2.046843E-9	2.048784E-9	2.051175E-9	2.052992E-9	2.051956E-9	2.056137E-9	2.052835E-9	2.055822E-9	2.054530E-9	2.057047E-9	2.059230E-9	2.061876E-9	2.063278E-9	2.064426E-9	2.066627E-9	2.067841E-9	2.064651E-9	2.068900E-9	2.071706E-9	2.075061E-9	2.076469E-9	2.077939E-9	2.079540E-9	2.079495E-9	2.082760E-9	2.084851E-9	2.086528E-9	2.090286E-9	2.091847E-9	2.094265E-9	2.089489E-9	2.093954E-9	2.095323E-9	2.098776E-9	2.100139E-9	2.102171E-9	2.103573E-9	2.104045E-9	2.104957E-9	2.106673E-9	2.108016E-9	2.109587E-9	2.108024E-9	2.107182E-9	2.105108E-9	2.102857E-9	2.097982E-9	2.092981E-9	2.092083E-9	2.090073E-9	2.086578E-9	2.082552E-9	2.079363E-9	2.077982E-9	2.073200E-9	2.071588E-9	2.062865E-9	2.060499E-9	2.052786E-9	2.048685E-9	2.045474E-9	2.040829E-9	2.037023E-9	2.032460E-9	2.028961E-9	2.024149E-9	2.015611E-9	2.011582E-9	2.004270E-9	1.996810E-9	1.991467E-9	1.984357E-9	1.981646E-9	1.977853E-9	1.976491E-9	1.970608E-9	1.968143E-9	1.964146E-9	1.962937E-9	1.964640E-9	1.957530E-9	1.957062E-9	1.954225E-9	1.953422E-9	1.945942E-9	1.941970E-9	1.941737E-9	1.940101E-9	1.940228E-9	1.939988E-9	1.941021E-9	1.942217E-9	1.940881E-9	1.942287E-9	1.939896E-9	1.939863E-9	1.939906E-9	1.936419E-9	1.936209E-9	1.935828E-9	1.933969E-9	1.934177E-9	1.934726E-9	1.936166E-9	1.937009E-9	1.940714E-9	1.935731E-9	1.937043E-9	1.931246E-9	1.932456E-9	1.930530E-9	1.930984E-9	1.931943E-9	1.931967E-9	1.932123E-9	1.931636E-9	1.930424E-9	1.933378E-9	1.934278E-9	1.933912E-9	1.930285E-9	1.930348E-9	1.930770E-9	1.930553E-9	1.930449E-9	1.930843E-9	1.931675E-9	1.931370E-9	1.932301E-9	1.934604E-9	1.931925E-9	1.931536E-9	1.930692E-9	1.933205E-9	1.933482E-9	1.933445E-9	1.932065E-9	1.930658E-9	1.932204E-9	1.934294E-9	1.935048E-9	1.936830E-9	1.936387E-9	1.937972E-9	1.937203E-9	1.937552E-9	1.936960E-9	1.936889E-9	1.937898E-9	1.937335E-9	1.937203E-9	1.938943E-9	1.939422E-9	1.941390E-9	1.940564E-9	1.944664E-9	1.942390E-9	1.944513E-9	1.942616E-9	1.944465E-9	1.942200E-9	1.942730E-9	1.943655E-9	1.943776E-9
1.948997E-9	1.948395E-9	1.949191E-9	1.948290E-9	1.947911E-9	1.949015E-9	1.949517E-9	1.951262E-9	1.951876E-9	1.953449E-9	1.950852E-9	1.952668E-9	1.952311E-9	1.952810E-9	1.951181E-9	1.951106E-9	1.950105E-9	1.949543E-9	1.949899E-9	1.947798E-9	1.949287E-9	1.948674E-9	1.947012E-9	1.946612E-9	1.946033E-9	1.946769E-9	1.946419E-9	1.943795E-9	1.945288E-9	1.943826E-9	1.945146E-9	1.947094E-9	1.946914E-9	1.947855E-9	1.947587E-9	1.950634E-9	1.949698E-9	1.953057E-9	1.953134E-9	1.954827E-9	1.954436E-9	1.956381E-9	1.957518E-9	1.958127E-9	1.958583E-9	1.957138E-9	1.955046E-9	1.957253E-9	1.959535E-9	1.962304E-9	1.962402E-9	1.963278E-9	1.964027E-9	1.959752E-9	1.963741E-9	1.968468E-9	1.972062E-9	1.975700E-9	1.977422E-9	1.981843E-9	1.981699E-9	1.986462E-9	1.988267E-9	1.992860E-9	1.995597E-9	1.998901E-9	2.002881E-9	2.007371E-9	2.012071E-9	2.014087E-9	2.017572E-9	2.020533E-9	2.024122E-9	2.027640E-9	2.030747E-9	2.033589E-9	2.035691E-9	2.035723E-9	2.037795E-9	2.039757E-9	2.042200E-9	2.044296E-9	2.045607E-9	2.046586E-9	2.047185E-9	2.051078E-9	2.051640E-9	2.054809E-9	2.053426E-9	2.055586E-9	2.056045E-9	2.056489E-9	2.056639E-9	2.056537E-9	2.057818E-9	2.057672E-9	2.055524E-9	2.057624E-9	2.056719E-9	2.058979E-9	2.060542E-9	2.061288E-9	2.061629E-9	2.058950E-9	2.061181E-9	2.063463E-9	2.066255E-9	2.069787E-9	2.070363E-9	2.073169E-9	2.072489E-9	2.075097E-9	2.072689E-9	2.077066E-9	2.080636E-9	2.083879E-9	2.088089E-9	2.091545E-9	2.093237E-9	2.095578E-9	2.096999E-9	2.099177E-9	2.101159E-9	2.103829E-9	2.104906E-9	2.106552E-9	2.107892E-9	2.105004E-9	2.104823E-9	2.106445E-9	2.106564E-9	2.105730E-9	2.104257E-9	2.102671E-9	2.095839E-9	2.098777E-9	2.097562E-9	2.097854E-9	2.094788E-9	2.096011E-9	2.094138E-9	2.092469E-9	2.090881E-9	2.088671E-9	2.085845E-9	2.081972E-9	2.075468E-9	2.074552E-9	2.069495E-9	2.063880E-9	2.059359E-9	2.051753E-9	2.042829E-9	2.040942E-9	2.038699E-9	2.034156E-9	2.028070E-9	2.021146E-9	2.015883E-9	2.013415E-9	2.006894E-9	2.004719E-9	1.999418E-9	1.997763E-9	1.993421E-9	1.988000E-9	1.981517E-9	1.976914E-9	1.972827E-9	1.968085E-9	1.963513E-9	1.963128E-9	1.959368E-9	1.957122E-9	1.955125E-9	1.954447E-9	1.955409E-9	1.953226E-9	1.950454E-9	1.946620E-9	1.946707E-9	1.946501E-9	1.945671E-9	1.945185E-9	1.942045E-9	1.942987E-9	1.936394E-9	1.937784E-9	1.936403E-9	1.938449E-9	1.938921E-9	1.939259E-9	1.939605E-9	1.936874E-9	1.936815E-9	1.935055E-9	1.930919E-9	1.933722E-9	1.933526E-9	1.935660E-9	1.936398E-9	1.936763E-9	1.938243E-9	1.935502E-9	1.936242E-9	1.934813E-9	1.932802E-9	1.933858E-9	1.931687E-9	1.932786E-9	1.927950E-9	1.930535E-9	1.931884E-9	1.933947E-9	1.932204E-9	1.930565E-9	1.929865E-9	1.929733E-9	1.931024E-9	1.931586E-9	1.932804E-9	1.935533E-9	1.934368E-9	1.931417E-9	1.932433E-9	1.934509E-9	1.933358E-9	1.934414E-9	1.937003E-9	1.936519E-9	1.935868E-9	1.935782E-9	1.936579E-9	1.938476E-9	1.933361E-9	1.937833E-9	1.937955E-9	1.939665E-9	1.937751E-9	1.940871E-9	1.941608E-9	1.941003E-9	1.940176E-9	1.941164E-9	1.941724E-9	1.939957E-9	1.936192E-9	1.937882E-9	1.939843E-9	1.942079E-9	1.942190E-9	1.943770E-9	1.943752E-9	1.938517E-9	1.940467E-9	1.940461E-9
1.954057E-9	1.956984E-9	1.956137E-9	1.953118E-9	1.954594E-9	1.956045E-9	1.955560E-9	1.957094E-9	1.956222E-9	1.956997E-9	1.955432E-9	1.955008E-9	1.955672E-9	1.955470E-9	1.956598E-9	1.955060E-9	1.956857E-9	1.954207E-9	1.954730E-9	1.954804E-9	1.952378E-9	1.951984E-9	1.948174E-9	1.952056E-9	1.951264E-9	1.945555E-9	1.944022E-9	1.945218E-9	1.944543E-9	1.941209E-9	1.943653E-9	1.945407E-9	1.943596E-9	1.939510E-9	1.937833E-9	1.941117E-9	1.943643E-9	1.946376E-9	1.948520E-9	1.948843E-9	1.949556E-9	1.946032E-9	1.948073E-9	1.951049E-9	1.953073E-9	1.955548E-9	1.955782E-9	1.959199E-9	1.953832E-9	1.958515E-9	1.960242E-9	1.963517E-9	1.964808E-9	1.968527E-9	1.972222E-9	1.975373E-9	1.979464E-9	1.981530E-9	1.983897E-9	1.986379E-9	1.989142E-9	1.992774E-9	1.996026E-9	1.999880E-9	2.003920E-9	2.008058E-9	2.012404E-9	2.012745E-9	2.014880E-9	2.018631E-9	2.022339E-9	2.022291E-9	2.023117E-9	2.028808E-9	2.031760E-9	2.035655E-9	2.038054E-9	2.041273E-9	2.041894E-9	2.045290E-9	2.049005E-9	2.050838E-9	2.053134E-9	2.051858E-9	2.050805E-9	2.054190E-9	2.055542E-9	2.058558E-9	2.059120E-9	2.057045E-9	2.055931E-9	2.054057E-9	2.056241E-9	2.056388E-9	2.057280E-9	2.056811E-9	2.057158E-9	2.059442E-9	2.056200E-9	2.058676E-9	2.056354E-9	2.057973E-9	2.059599E-9	2.061296E-9	2.064283E-9	2.067594E-9	2.071467E-9	2.074267E-9	2.077472E-9	2.080939E-9	2.081535E-9	2.084750E-9	2.084305E-9	2.086275E-9	2.088083E-9	2.090054E-9	2.092619E-9	2.092305E-9	2.094230E-9	2.096001E-9	2.097658E-9	2.099028E-9	2.098676E-9	2.102741E-9	2.101380E-9	2.104219E-9	2.104014E-9	2.105203E-9	2.107546E-9	2.107787E-9	2.107525E-9	2.106677E-9	2.105759E-9	2.104632E-9	2.101484E-9	2.100782E-9	2.099439E-9	2.099036E-9	2.096710E-9	2.094680E-9	2.090884E-9	2.089748E-9	2.087212E-9	2.081664E-9	2.077571E-9	2.074066E-9	2.071641E-9	2.069893E-9	2.061012E-9	2.059673E-9	2.052202E-9	2.044116E-9	2.039805E-9	2.037813E-9	2.032936E-9	2.028524E-9	2.025212E-9	2.019453E-9	2.014073E-9	2.010346E-9	2.004553E-9	2.002234E-9	2.000153E-9	1.997253E-9	1.992916E-9	1.992962E-9	1.990678E-9	1.984742E-9	1.981074E-9	1.978139E-9	1.969518E-9	1.961022E-9	1.951896E-9	1.952179E-9	1.947858E-9	1.950048E-9	1.948445E-9	1.948069E-9	1.946530E-9	1.944999E-9	1.941939E-9	1.941045E-9	1.940369E-9	1.938568E-9	1.937266E-9	1.939373E-9	1.941391E-9	1.940470E-9	1.938535E-9	1.938910E-9	1.938017E-9	1.936808E-9	1.938873E-9	1.938539E-9	1.938232E-9	1.939995E-9	1.938311E-9	1.936700E-9	1.932179E-9	1.933487E-9	1.932444E-9	1.936079E-9	1.934147E-9	1.929666E-9	1.927821E-9	1.926080E-9	1.926735E-9	1.928389E-9	1.929404E-9	1.931566E-9	1.932174E-9	1.933564E-9	1.929858E-9	1.931035E-9	1.932107E-9	1.930979E-9	1.931570E-9	1.933351E-9	1.932967E-9	1.933574E-9	1.932464E-9	1.931569E-9	1.929607E-9	1.932394E-9	1.932589E-9	1.935541E-9	1.936671E-9	1.938145E-9	1.938165E-9	1.939813E-9	1.942007E-9	1.939916E-9	1.940450E-9	1.937934E-9	1.937715E-9	1.938962E-9	1.939731E-9	1.940921E-9	1.942355E-9	1.942927E-9	1.940248E-9	1.936696E-9	1.936019E-9	1.937270E-9	1.937851E-9	1.940312E-9	1.941027E-9	1.941845E-9	1.939870E-9	1.942579E-9	1.943012E-9	1.945581E-9	1.946515E-9	1.946107E-9	1.945583E-9	1.945643E-9
1.952252E-9	1.951291E-9	1.946547E-9	1.945814E-9	1.947212E-9	1.947556E-9	1.949205E-9	1.950500E-9	1.950215E-9	1.951008E-9	1.950113E-9	1.953454E-9	1.952417E-9	1.954981E-9	1.953401E-9	1.954494E-9	1.952117E-9	1.953109E-9	1.952907E-9	1.952308E-9	1.951725E-9	1.947620E-9	1.940874E-9	1.942814E-9	1.944272E-9	1.946519E-9	1.947741E-9	1.946499E-9	1.945231E-9	1.945090E-9	1.946164E-9	1.947085E-9	1.947899E-9	1.948758E-9	1.946035E-9	1.945949E-9	1.942849E-9	1.944504E-9	1.944029E-9	1.947510E-9	1.947136E-9	1.949444E-9	1.951174E-9	1.952560E-9	1.954932E-9	1.956058E-9	1.958899E-9	1.961565E-9	1.963243E-9	1.963417E-9	1.961404E-9	1.963846E-9	1.965262E-9	1.968511E-9	1.971345E-9	1.970925E-9	1.973901E-9	1.977395E-9	1.980784E-9	1.984849E-9	1.986922E-9	1.991446E-9	1.990292E-9	1.994461E-9	1.997362E-9	2.001393E-9	2.006429E-9	2.009782E-9	2.013873E-9	2.018036E-9	2.021553E-9	2.023962E-9	2.025264E-9	2.029363E-9	2.032273E-9	2.035852E-9	2.038193E-9	2.040581E-9	2.041549E-9	2.039128E-9	2.041290E-9	2.043198E-9	2.046491E-9	2.050840E-9	2.051558E-9	2.054006E-9	2.052966E-9	2.054804E-9	2.050278E-9	2.052196E-9	2.052732E-9	2.054344E-9	2.054658E-9	2.055854E-9	2.057923E-9	2.060930E-9	2.061195E-9	2.062943E-9	2.062013E-9	2.062687E-9	2.065925E-9	2.067912E-9	2.068920E-9	2.070755E-9	2.072024E-9	2.070104E-9	2.070646E-9	2.068125E-9	2.070819E-9	2.074320E-9	2.076994E-9	2.080436E-9	2.081241E-9	2.085290E-9	2.086756E-9	2.090037E-9	2.090294E-9	2.090373E-9	2.093429E-9	2.096215E-9	2.097758E-9	2.099326E-9	2.100323E-9	2.103054E-9	2.105069E-9	2.106701E-9	2.103886E-9	2.105745E-9	2.107940E-9	2.102866E-9	2.100927E-9	2.101816E-9	2.097621E-9	2.100035E-9	2.101171E-9	2.102787E-9	2.099792E-9	2.098924E-9	2.094087E-9	2.094166E-9	2.091679E-9	2.089141E-9	2.081910E-9	2.080243E-9	2.079629E-9	2.076258E-9	2.076026E-9	2.074975E-9	2.072783E-9	2.071805E-9	2.066418E-9	2.063919E-9	2.061037E-9	2.059477E-9	2.055589E-9	2.053476E-9	2.051845E-9	2.047355E-9	2.037319E-9	2.025535E-9	2.018185E-9	2.015282E-9	2.006847E-9	2.002705E-9	1.998197E-9	1.994410E-9	1.989214E-9	1.984673E-9	1.980619E-9	1.973177E-9	1.963313E-9	1.955967E-9	1.949709E-9	1.950031E-9	1.950050E-9	1.950072E-9	1.947379E-9	1.947920E-9	1.946442E-9	1.942970E-9	1.940123E-9	1.937808E-9	1.937049E-9	1.937808E-9	1.939723E-9	1.941947E-9	1.937733E-9	1.936826E-9	1.935715E-9	1.937496E-9	1.935349E-9	1.930010E-9	1.931104E-9	1.931175E-9	1.931762E-9	1.932056E-9	1.932364E-9	1.932714E-9	1.930794E-9	1.932172E-9	1.932167E-9	1.932203E-9	1.931452E-9	1.931457E-9	1.932521E-9	1.931376E-9	1.930543E-9	1.928795E-9	1.928244E-9	1.930512E-9	1.929075E-9	1.932545E-9	1.932895E-9	1.935049E-9	1.934019E-9	1.935025E-9	1.935492E-9	1.934740E-9	1.933941E-9	1.934387E-9	1.935053E-9	1.935718E-9	1.936168E-9	1.935941E-9	1.936219E-9	1.937075E-9	1.936312E-9	1.937519E-9	1.932627E-9	1.930146E-9	1.929731E-9	1.930791E-9	1.930488E-9	1.932567E-9	1.934408E-9	1.935326E-9	1.934478E-9	1.936501E-9	1.936861E-9	1.939288E-9	1.936840E-9	1.938568E-9	1.938981E-9	1.938977E-9	1.939896E-9	1.940675E-9	1.940734E-9	1.941575E-9	1.942109E-9	1.942750E-9	1.944384E-9	1.946252E-9	1.946427E-9	1.947448E-9	1.947964E-9	1.946839E-9
1.956247E-9	1.958073E-9	1.959031E-9	1.960581E-9	1.956247E-9	1.956251E-9	1.957777E-9	1.959090E-9	1.959714E-9	1.957118E-9	1.954382E-9	1.956467E-9	1.956316E-9	1.957268E-9	1.956057E-9	1.954310E-9	1.951334E-9	1.950278E-9	1.951268E-9	1.950911E-9	1.950931E-9	1.951798E-9	1.950280E-9	1.949958E-9	1.948193E-9	1.949523E-9	1.949202E-9	1.950388E-9	1.949327E-9	1.949172E-9	1.950736E-9	1.951625E-9	1.951968E-9	1.952815E-9	1.954136E-9	1.956831E-9	1.956588E-9	1.956179E-9	1.955686E-9	1.956217E-9	1.954848E-9	1.955221E-9	1.957229E-9	1.949952E-9	1.950603E-9	1.951611E-9	1.954400E-9	1.956741E-9	1.956600E-9	1.960208E-9	1.962271E-9	1.966227E-9	1.967724E-9	1.971284E-9	1.974773E-9	1.978535E-9	1.981665E-9	1.983785E-9	1.986784E-9	1.987673E-9	1.987912E-9	1.992605E-9	1.997271E-9	2.001395E-9	2.004873E-9	2.009038E-9	2.012772E-9	2.015058E-9	2.018766E-9	2.023332E-9	2.026701E-9	2.030420E-9	2.034290E-9	2.038492E-9	2.037751E-9	2.041500E-9	2.042211E-9	2.046457E-9	2.049169E-9	2.052818E-9	2.053954E-9	2.056058E-9	2.059167E-9	2.061443E-9	2.064148E-9	2.067366E-9	2.069039E-9	2.068893E-9	2.067432E-9	2.069272E-9	2.067169E-9	2.068686E-9	2.070480E-9	2.069274E-9	2.067709E-9	2.063762E-9	2.065225E-9	2.067885E-9	2.069154E-9	2.072123E-9	2.071237E-9	2.073020E-9	2.073815E-9	2.076883E-9	2.079269E-9	2.082329E-9	2.082699E-9	2.084674E-9	2.087196E-9	2.088793E-9	2.087584E-9	2.090008E-9	2.092375E-9	2.094557E-9	2.095205E-9	2.097353E-9	2.096473E-9	2.094206E-9	2.096422E-9	2.099415E-9	2.101795E-9	2.104125E-9	2.106077E-9	2.109325E-9	2.107600E-9	2.108729E-9	2.108755E-9	2.109471E-9	2.109913E-9	2.109606E-9	2.110832E-9	2.112160E-9	2.111591E-9	2.111879E-9	2.112091E-9	2.111968E-9	2.110612E-9	2.108886E-9	2.104504E-9	2.098220E-9	2.092817E-9	2.093089E-9	2.092273E-9	2.087807E-9	2.087256E-9	2.084446E-9	2.081374E-9	2.078495E-9	2.072222E-9	2.072547E-9	2.067396E-9	2.062952E-9	2.052119E-9	2.049357E-9	2.046106E-9	2.039344E-9	2.035548E-9	2.030264E-9	2.023479E-9	2.021749E-9	2.011063E-9	2.005208E-9	1.999860E-9	1.994029E-9	1.988830E-9	1.987225E-9	1.982845E-9	1.975033E-9	1.974759E-9	1.973318E-9	1.970176E-9	1.967021E-9	1.963566E-9	1.962112E-9	1.957751E-9	1.955927E-9	1.953204E-9	1.952331E-9	1.953132E-9	1.952299E-9	1.951155E-9	1.949325E-9	1.949187E-9	1.950163E-9	1.951269E-9	1.952326E-9	1.948232E-9	1.945866E-9	1.944664E-9	1.946235E-9	1.941743E-9	1.940814E-9	1.939357E-9	1.939697E-9	1.941735E-9	1.941913E-9	1.941139E-9	1.941750E-9	1.939760E-9	1.941578E-9	1.941117E-9	1.944007E-9	1.940380E-9	1.941435E-9	1.941802E-9	1.939508E-9	1.940810E-9	1.941795E-9	1.942497E-9	1.940502E-9	1.936425E-9	1.937169E-9	1.937403E-9	1.938606E-9	1.938767E-9	1.938659E-9	1.931577E-9	1.929781E-9	1.929253E-9	1.931521E-9	1.931554E-9	1.933863E-9	1.933897E-9	1.934752E-9	1.933281E-9	1.934680E-9	1.934431E-9	1.938056E-9	1.937145E-9	1.934700E-9	1.937349E-9	1.937840E-9	1.939535E-9	1.940752E-9	1.942511E-9	1.945003E-9	1.944029E-9	1.944576E-9	1.945917E-9	1.947358E-9	1.946514E-9	1.944722E-9	1.940099E-9	1.941721E-9	1.943419E-9	1.944453E-9	1.943552E-9	1.943872E-9	1.943895E-9	1.945818E-9	1.945719E-9	1.947246E-9	1.945463E-9	1.947034E-9	1.948616E-9	1.949664E-9
1.952242E-9	1.953888E-9	1.953288E-9	1.955378E-9	1.952975E-9	1.952799E-9	1.953967E-9	1.953647E-9	1.953995E-9	1.955503E-9	1.954928E-9	1.954640E-9	1.954125E-9	1.955885E-9	1.951075E-9	1.950873E-9	1.951145E-9	1.951421E-9	1.951763E-9	1.951228E-9	1.951691E-9	1.950569E-9	1.950484E-9	1.951340E-9	1.952335E-9	1.952041E-9	1.951210E-9	1.949785E-9	1.947882E-9	1.948216E-9	1.948709E-9	1.950321E-9	1.948129E-9	1.945977E-9	1.946699E-9	1.947555E-9	1.946664E-9	1.949297E-9	1.948003E-9	1.950717E-9	1.949433E-9	1.950918E-9	1.953189E-9	1.955271E-9	1.956420E-9	1.956853E-9	1.958862E-9	1.957780E-9	1.956364E-9	1.959897E-9	1.962244E-9	1.965665E-9	1.967562E-9	1.969999E-9	1.968578E-9	1.969948E-9	1.972948E-9	1.977177E-9	1.981386E-9	1.985222E-9	1.987757E-9	1.991431E-9	1.993387E-9	1.997601E-9	2.001877E-9	2.006795E-9	2.011316E-9	2.014926E-9	2.018770E-9	2.021929E-9	2.025592E-9	2.029340E-9	2.032759E-9	2.037237E-9	2.040498E-9	2.042923E-9	2.044126E-9	2.047882E-9	2.048337E-9	2.049448E-9	2.049815E-9	2.051223E-9	2.053334E-9	2.053846E-9	2.057190E-9	2.060609E-9	2.055461E-9	2.057924E-9	2.060399E-9	2.064059E-9	2.065548E-9	2.067131E-9	2.068639E-9	2.069142E-9	2.069690E-9	2.070794E-9	2.071902E-9	2.070939E-9	2.068281E-9	2.070855E-9	2.072952E-9	2.074662E-9	2.075264E-9	2.078430E-9	2.077366E-9	2.074827E-9	2.075791E-9	2.078657E-9	2.080688E-9	2.082864E-9	2.084892E-9	2.087650E-9	2.087693E-9	2.091311E-9	2.090253E-9	2.092398E-9	2.095751E-9	2.097192E-9	2.098352E-9	2.100587E-9	2.103954E-9	2.105973E-9	2.107798E-9	2.110788E-9	2.112574E-9	2.113636E-9	2.113873E-9	2.114607E-9	2.112100E-9	2.113992E-9	2.114814E-9	2.115244E-9	2.114143E-9	2.113945E-9	2.112640E-9	2.111788E-9	2.105776E-9	2.105065E-9	2.103528E-9	2.103342E-9	2.097307E-9	2.095828E-9	2.095487E-9	2.089858E-9	2.085407E-9	2.081335E-9	2.078314E-9	2.074112E-9	2.069829E-9	2.066786E-9	2.064281E-9	2.062322E-9	2.057286E-9	2.050685E-9	2.042605E-9	2.035554E-9	2.027807E-9	2.024071E-9	2.019751E-9	2.016187E-9	2.011462E-9	2.006260E-9	2.000679E-9	1.997052E-9	1.990751E-9	1.985503E-9	1.978354E-9	1.971505E-9	1.968009E-9	1.964481E-9	1.960651E-9	1.959227E-9	1.957467E-9	1.958087E-9	1.955128E-9	1.955023E-9	1.953577E-9	1.953374E-9	1.951120E-9	1.951583E-9	1.949835E-9	1.947204E-9	1.946389E-9	1.945465E-9	1.944756E-9	1.945404E-9	1.946508E-9	1.948329E-9	1.946860E-9	1.948068E-9	1.944120E-9	1.944651E-9	1.944281E-9	1.943875E-9	1.944368E-9	1.943703E-9	1.942678E-9	1.941310E-9	1.937416E-9	1.938100E-9	1.938811E-9	1.940286E-9	1.938328E-9	1.938480E-9	1.930973E-9	1.930214E-9	1.928896E-9	1.929220E-9	1.930492E-9	1.932824E-9	1.933565E-9	1.934331E-9	1.932758E-9	1.932512E-9	1.931292E-9	1.933357E-9	1.934097E-9	1.934317E-9	1.935504E-9	1.934332E-9	1.933372E-9	1.933869E-9	1.935226E-9	1.937403E-9	1.937282E-9	1.935148E-9	1.934670E-9	1.936330E-9	1.935341E-9	1.938930E-9	1.940380E-9	1.941222E-9	1.941935E-9	1.941862E-9	1.941531E-9	1.941215E-9	1.941507E-9	1.944145E-9	1.944253E-9	1.944126E-9	1.941865E-9	1.943560E-9	1.944763E-9	1.943309E-9	1.945615E-9	1.945671E-9	1.946038E-9	1.945885E-9	1.942873E-9	1.944632E-9	1.944669E-9	1.946803E-9	1.945297E-9	1.947785E-9	1.946717E-9	1.946223E-9
1.948957E-9	1.949825E-9	1.949664E-9	1.949225E-9	1.950251E-9	1.951469E-9	1.952474E-9	1.953550E-9	1.954150E-9	1.955062E-9	1.955258E-9	1.956444E-9	1.957303E-9	1.956961E-9	1.951839E-9	1.953142E-9	1.952405E-9	1.951802E-9	1.949859E-9	1.947873E-9	1.948488E-9	1.949635E-9	1.949627E-9	1.950434E-9	1.948536E-9	1.950301E-9	1.946582E-9	1.946538E-9	1.946161E-9	1.947470E-9	1.947201E-9	1.946968E-9	1.948307E-9	1.949058E-9	1.950093E-9	1.947581E-9	1.944879E-9	1.948107E-9	1.950802E-9	1.951795E-9	1.951547E-9	1.952855E-9	1.947163E-9	1.945968E-9	1.947828E-9	1.949168E-9	1.951550E-9	1.954931E-9	1.958284E-9	1.962119E-9	1.961067E-9	1.963449E-9	1.966155E-9	1.970423E-9	1.971944E-9	1.974137E-9	1.977300E-9	1.980631E-9	1.983947E-9	1.987124E-9	1.991925E-9	1.997579E-9	2.002081E-9	2.004636E-9	2.008424E-9	2.012668E-9	2.014333E-9	2.018406E-9	2.021858E-9	2.025660E-9	2.029128E-9	2.033105E-9	2.036871E-9	2.041045E-9	2.042973E-9	2.047631E-9	2.049821E-9	2.053668E-9	2.056523E-9	2.058933E-9	2.060586E-9	2.061168E-9	2.063852E-9	2.066538E-9	2.068493E-9	2.068031E-9	2.066231E-9	2.067447E-9	2.070278E-9	2.071428E-9	2.071618E-9	2.072702E-9	2.070113E-9	2.069562E-9	2.071064E-9	2.071907E-9	2.074064E-9	2.076140E-9	2.076852E-9	2.078505E-9	2.076225E-9	2.077465E-9	2.077514E-9	2.080194E-9	2.082229E-9	2.081139E-9	2.084335E-9	2.085535E-9	2.088416E-9	2.089299E-9	2.088417E-9	2.091486E-9	2.093831E-9	2.094809E-9	2.094562E-9	2.097082E-9	2.097832E-9	2.098429E-9	2.097958E-9	2.099183E-9	2.100688E-9	2.102985E-9	2.104864E-9	2.107633E-9	2.108115E-9	2.111619E-9	2.109297E-9	2.111729E-9	2.113078E-9	2.115671E-9	2.116441E-9	2.115801E-9	2.116095E-9	2.112845E-9	2.109117E-9	2.107615E-9	2.103880E-9	2.103098E-9	2.101513E-9	2.101361E-9	2.098360E-9	2.098369E-9	2.096084E-9	2.091695E-9	2.088868E-9	2.083821E-9	2.077083E-9	2.069828E-9	2.065142E-9	2.060602E-9	2.054776E-9	2.053279E-9	2.044609E-9	2.039585E-9	2.033515E-9	2.028332E-9	2.025330E-9	2.019403E-9	2.016343E-9	2.008214E-9	2.006166E-9	2.003882E-9	2.000181E-9	1.993741E-9	1.987373E-9	1.983336E-9	1.977942E-9	1.976352E-9	1.970873E-9	1.968710E-9	1.963449E-9	1.961615E-9	1.960313E-9	1.957864E-9	1.954911E-9	1.954987E-9	1.952155E-9	1.950334E-9	1.950648E-9	1.951742E-9	1.950732E-9	1.951557E-9	1.952388E-9	1.951830E-9	1.947572E-9	1.941373E-9	1.940286E-9	1.942590E-9	1.943577E-9	1.945142E-9	1.944644E-9	1.945713E-9	1.942873E-9	1.938951E-9	1.934595E-9	1.932068E-9	1.933639E-9	1.934536E-9	1.936053E-9	1.938127E-9	1.936109E-9	1.934807E-9	1.930745E-9	1.931423E-9	1.933363E-9	1.933829E-9	1.935445E-9	1.936247E-9	1.936175E-9	1.936964E-9	1.935722E-9	1.935392E-9	1.933697E-9	1.935248E-9	1.934815E-9	1.936638E-9	1.933816E-9	1.935946E-9	1.935087E-9	1.932760E-9	1.932007E-9	1.934396E-9	1.935577E-9	1.935430E-9	1.936790E-9	1.938864E-9	1.937409E-9	1.938741E-9	1.937380E-9	1.937491E-9	1.937406E-9	1.939301E-9	1.939054E-9	1.938420E-9	1.939407E-9	1.937666E-9	1.934507E-9	1.937372E-9	1.937777E-9	1.938858E-9	1.939928E-9	1.940439E-9	1.931887E-9	1.930299E-9	1.930108E-9	1.932940E-9	1.934000E-9	1.936414E-9	1.938620E-9	1.940108E-9	1.938556E-9	1.940661E-9	1.942435E-9	1.945558E-9	1.947517E-9	1.942132E-9
1.956597E-9	1.956155E-9	1.956328E-9	1.956070E-9	1.952768E-9	1.953321E-9	1.951177E-9	1.950420E-9	1.950148E-9	1.950259E-9	1.951229E-9	1.952954E-9	1.951548E-9	1.953846E-9	1.953708E-9	1.955814E-9	1.954533E-9	1.953886E-9	1.953157E-9	1.952079E-9	1.950933E-9	1.946553E-9	1.948249E-9	1.947272E-9	1.944957E-9	1.944974E-9	1.945035E-9	1.947096E-9	1.946345E-9	1.948650E-9	1.948625E-9	1.945953E-9	1.944128E-9	1.945464E-9	1.947118E-9	1.949752E-9	1.950999E-9	1.953425E-9	1.949276E-9	1.950398E-9	1.950471E-9	1.952450E-9	1.952084E-9	1.953260E-9	1.955514E-9	1.956873E-9	1.959464E-9	1.962119E-9	1.962850E-9	1.965920E-9	1.968334E-9	1.971963E-9	1.975821E-9	1.977997E-9	1.978755E-9	1.982694E-9	1.979621E-9	1.984723E-9	1.985656E-9	1.988417E-9	1.992768E-9	1.997973E-9	2.000143E-9	2.005733E-9	2.010004E-9	2.015422E-9	2.019911E-9	2.024950E-9	2.028722E-9	2.033044E-9	2.036650E-9	2.040360E-9	2.043905E-9	2.046539E-9	2.047906E-9	2.052281E-9	2.054814E-9	2.058375E-9	2.059239E-9	2.062636E-9	2.062999E-9	2.065325E-9	2.068527E-9	2.070937E-9	2.072446E-9	2.073647E-9	2.074867E-9	2.076704E-9	2.077287E-9	2.079553E-9	2.078539E-9	2.081145E-9	2.079545E-9	2.079173E-9	2.079105E-9	2.080382E-9	2.081483E-9	2.082197E-9	2.084032E-9	2.087024E-9	2.088461E-9	2.089111E-9	2.088513E-9	2.091835E-9	2.088943E-9	2.088260E-9	2.084963E-9	2.086661E-9	2.087719E-9	2.090568E-9	2.092572E-9	2.094832E-9	2.095541E-9	2.099194E-9	2.101255E-9	2.104402E-9	2.104494E-9	2.106238E-9	2.108672E-9	2.109960E-9	2.111514E-9	2.111612E-9	2.112841E-9	2.111655E-9	2.108868E-9	2.110179E-9	2.112503E-9	2.113721E-9	2.112495E-9	2.113782E-9	2.109080E-9	2.109514E-9	2.109527E-9	2.109599E-9	2.107855E-9	2.106794E-9	2.105487E-9	2.102569E-9	2.095881E-9	2.090985E-9	2.090158E-9	2.089624E-9	2.086487E-9	2.084897E-9	2.083878E-9	2.081789E-9	2.079505E-9	2.072366E-9	2.066503E-9	2.064467E-9	2.059790E-9	2.056429E-9	2.049403E-9	2.046640E-9	2.037367E-9	2.035431E-9	2.031050E-9	2.025113E-9	2.019424E-9	2.014997E-9	2.011074E-9	2.006419E-9	2.002599E-9	1.999307E-9	1.992167E-9	1.987668E-9	1.982838E-9	1.978290E-9	1.977010E-9	1.974300E-9	1.971523E-9	1.970015E-9	1.966356E-9	1.962911E-9	1.959596E-9	1.958437E-9	1.955417E-9	1.953965E-9	1.951359E-9	1.951017E-9	1.943276E-9	1.941743E-9	1.939940E-9	1.941963E-9	1.941154E-9	1.942183E-9	1.942285E-9	1.942313E-9	1.940193E-9	1.938443E-9	1.935297E-9	1.934638E-9	1.935873E-9	1.937014E-9	1.937928E-9	1.938198E-9	1.938816E-9	1.937362E-9	1.937329E-9	1.939182E-9	1.938449E-9	1.939559E-9	1.939120E-9	1.940038E-9	1.934145E-9	1.936352E-9	1.934977E-9	1.937237E-9	1.935491E-9	1.936544E-9	1.935783E-9	1.936787E-9	1.936214E-9	1.936410E-9	1.935160E-9	1.933248E-9	1.933156E-9	1.934565E-9	1.934360E-9	1.935507E-9	1.935255E-9	1.934974E-9	1.936788E-9	1.936574E-9	1.929619E-9	1.932284E-9	1.933521E-9	1.936214E-9	1.936457E-9	1.938196E-9	1.934476E-9	1.936216E-9	1.935660E-9	1.936771E-9	1.937254E-9	1.938542E-9	1.938843E-9	1.940255E-9	1.939030E-9	1.938564E-9	1.938122E-9	1.940102E-9	1.942217E-9	1.943182E-9	1.944250E-9	1.943479E-9	1.944451E-9	1.944657E-9	1.946500E-9	1.948130E-9	1.947301E-9	1.947992E-9	1.947292E-9	1.949215E-9	1.945139E-9	1.947232E-9
1.952754E-9	1.955775E-9	1.955725E-9	1.956630E-9	1.955837E-9	1.957255E-9	1.958469E-9	1.958469E-9	1.957961E-9	1.954336E-9	1.955087E-9	1.953215E-9	1.947420E-9	1.946204E-9	1.946120E-9	1.947462E-9	1.947127E-9	1.948658E-9	1.947530E-9	1.948203E-9	1.947779E-9	1.948308E-9	1.947216E-9	1.949408E-9	1.950214E-9	1.951941E-9	1.945352E-9	1.945035E-9	1.946113E-9	1.947612E-9	1.947732E-9	1.946646E-9	1.946595E-9	1.947282E-9	1.949321E-9	1.949580E-9	1.950580E-9	1.952247E-9	1.953054E-9	1.953754E-9	1.955081E-9	1.957754E-9	1.957080E-9	1.958228E-9	1.957830E-9	1.959348E-9	1.960351E-9	1.960697E-9	1.963486E-9	1.965629E-9	1.966860E-9	1.970476E-9	1.971226E-9	1.974535E-9	1.976894E-9	1.980749E-9	1.984767E-9	1.987687E-9	1.990717E-9	1.993594E-9	1.997374E-9	1.999851E-9	2.001514E-9	2.005871E-9	2.010067E-9	2.014784E-9	2.017461E-9	2.022749E-9	2.023970E-9	2.027592E-9	2.030453E-9	2.034885E-9	2.038616E-9	2.043274E-9	2.047163E-9	2.051150E-9	2.051778E-9	2.054796E-9	2.056608E-9	2.059845E-9	2.062408E-9	2.064867E-9	2.066387E-9	2.069034E-9	2.070706E-9	2.071795E-9	2.074695E-9	2.077745E-9	2.078655E-9	2.077147E-9	2.078299E-9	2.080898E-9	2.080170E-9	2.081434E-9	2.078697E-9	2.078555E-9	2.078261E-9	2.079127E-9	2.080084E-9	2.081782E-9	2.083283E-9	2.085230E-9	2.085542E-9	2.086128E-9	2.088405E-9	2.090114E-9	2.092807E-9	2.094696E-9	2.096199E-9	2.097425E-9	2.099415E-9	2.097654E-9	2.093467E-9	2.096488E-9	2.098732E-9	2.101283E-9	2.101764E-9	2.104413E-9	2.098487E-9	2.099731E-9	2.101565E-9	2.104641E-9	2.108016E-9	2.110106E-9	2.111617E-9	2.113189E-9	2.112331E-9	2.113751E-9	2.113469E-9	2.114985E-9	2.115480E-9	2.116229E-9	2.115894E-9	2.113232E-9	2.111938E-9	2.109190E-9	2.106952E-9	2.104356E-9	2.102790E-9	2.103155E-9	2.100748E-9	2.101500E-9	2.098421E-9	2.097046E-9	2.092020E-9	2.090000E-9	2.083756E-9	2.076111E-9	2.068852E-9	2.063179E-9	2.060091E-9	2.059583E-9	2.055177E-9	2.053227E-9	2.046562E-9	2.033715E-9	2.026106E-9	2.020871E-9	2.014210E-9	2.006980E-9	2.002937E-9	1.994229E-9	1.986457E-9	1.983374E-9	1.978042E-9	1.975463E-9	1.972732E-9	1.973800E-9	1.970305E-9	1.970275E-9	1.966990E-9	1.965985E-9	1.962982E-9	1.962102E-9	1.959579E-9	1.959099E-9	1.956349E-9	1.956110E-9	1.953808E-9	1.953273E-9	1.951397E-9	1.949947E-9	1.950081E-9	1.949072E-9	1.946495E-9	1.946643E-9	1.947287E-9	1.948537E-9	1.943306E-9	1.942963E-9	1.940359E-9	1.941660E-9	1.937162E-9	1.938634E-9	1.937907E-9	1.937933E-9	1.937105E-9	1.937169E-9	1.937344E-9	1.935046E-9	1.933543E-9	1.934919E-9	1.934566E-9	1.935262E-9	1.934914E-9	1.936337E-9	1.938194E-9	1.940480E-9	1.939875E-9	1.938946E-9	1.940232E-9	1.939372E-9	1.936777E-9	1.939423E-9	1.940291E-9	1.940942E-9	1.938914E-9	1.940412E-9	1.936964E-9	1.937396E-9	1.934020E-9	1.933668E-9	1.934907E-9	1.936281E-9	1.936841E-9	1.935478E-9	1.935574E-9	1.936845E-9	1.937502E-9	1.938667E-9	1.936471E-9	1.933360E-9	1.935085E-9	1.936408E-9	1.936048E-9	1.937196E-9	1.939032E-9	1.942528E-9	1.943812E-9	1.943179E-9	1.944481E-9	1.945150E-9	1.940692E-9	1.943247E-9	1.942287E-9	1.940216E-9	1.938549E-9	1.939237E-9	1.940827E-9	1.942076E-9	1.942154E-9	1.943544E-9	1.944709E-9	1.946682E-9	1.947444E-9	1.947252E-9
1.958745E-9	1.961138E-9	1.961127E-9	1.961146E-9	1.957568E-9	1.957905E-9	1.954931E-9	1.952665E-9	1.949818E-9	1.951285E-9	1.952270E-9	1.953603E-9	1.953570E-9	1.953121E-9	1.950095E-9	1.950898E-9	1.950016E-9	1.949751E-9	1.949765E-9	1.949210E-9	1.948887E-9	1.949369E-9	1.950880E-9	1.951478E-9	1.951816E-9	1.954075E-9	1.954607E-9	1.951281E-9	1.949937E-9	1.951901E-9	1.948332E-9	1.949820E-9	1.948275E-9	1.948571E-9	1.949962E-9	1.951586E-9	1.953137E-9	1.955319E-9	1.954498E-9	1.956403E-9	1.956464E-9	1.957141E-9	1.957764E-9	1.959885E-9	1.960927E-9	1.961352E-9	1.962021E-9	1.962768E-9	1.964832E-9	1.966576E-9	1.966988E-9	1.970190E-9	1.973528E-9	1.976757E-9	1.978154E-9	1.983104E-9	1.983081E-9	1.985940E-9	1.988309E-9	1.992412E-9	1.996764E-9	2.001422E-9	2.006106E-9	2.010614E-9	2.013850E-9	2.018488E-9	2.021922E-9	2.026362E-9	2.031034E-9	2.034395E-9	2.038808E-9	2.042847E-9	2.046234E-9	2.050287E-9	2.053830E-9	2.058717E-9	2.062702E-9	2.066131E-9	2.068387E-9	2.071403E-9	2.068348E-9	2.072773E-9	2.074315E-9	2.075611E-9	2.077578E-9	2.078829E-9	2.081084E-9	2.083231E-9	2.083546E-9	2.085077E-9	2.086113E-9	2.087305E-9	2.087127E-9	2.086910E-9	2.089691E-9	2.090222E-9	2.091295E-9	2.093447E-9	2.094636E-9	2.093534E-9	2.092248E-9	2.093193E-9	2.095096E-9	2.097293E-9	2.098046E-9	2.100561E-9	2.092266E-9	2.094503E-9	2.095751E-9	2.098967E-9	2.100473E-9	2.102236E-9	2.104361E-9	2.101287E-9	2.101519E-9	2.102465E-9	2.104493E-9	2.106888E-9	2.108944E-9	2.109613E-9	2.111840E-9	2.111585E-9	2.112724E-9	2.113812E-9	2.115111E-9	2.117783E-9	2.116976E-9	2.118884E-9	2.118637E-9	2.118536E-9	2.113735E-9	2.115735E-9	2.114459E-9	2.113474E-9	2.112072E-9	2.110645E-9	2.109456E-9	2.108836E-9	2.106402E-9	2.105412E-9	2.104697E-9	2.102859E-9	2.099317E-9	2.094385E-9	2.090565E-9	2.086727E-9	2.083500E-9	2.075850E-9	2.070645E-9	2.065150E-9	2.058137E-9	2.055811E-9	2.048389E-9	2.045291E-9	2.037145E-9	2.036086E-9	2.033772E-9	2.028544E-9	2.019802E-9	2.013101E-9	2.009668E-9	2.004076E-9	2.001275E-9	1.997957E-9	1.993108E-9	1.986469E-9	1.980158E-9	1.976851E-9	1.974598E-9	1.969935E-9	1.968851E-9	1.967868E-9	1.967750E-9	1.965365E-9	1.963762E-9	1.964104E-9	1.959153E-9	1.959567E-9	1.956788E-9	1.957241E-9	1.949306E-9	1.948595E-9	1.940882E-9	1.942325E-9	1.942849E-9	1.943089E-9	1.941892E-9	1.943002E-9	1.942739E-9	1.942657E-9	1.941892E-9	1.941335E-9	1.941218E-9	1.939598E-9	1.940637E-9	1.940434E-9	1.941942E-9	1.937764E-9	1.936798E-9	1.935171E-9	1.935581E-9	1.938109E-9	1.939053E-9	1.940931E-9	1.937971E-9	1.938057E-9	1.933914E-9	1.932680E-9	1.930725E-9	1.931880E-9	1.933015E-9	1.933661E-9	1.934501E-9	1.933311E-9	1.931572E-9	1.931965E-9	1.932260E-9	1.933873E-9	1.934888E-9	1.934581E-9	1.935987E-9	1.936312E-9	1.938173E-9	1.938502E-9	1.939371E-9	1.941397E-9	1.940907E-9	1.941398E-9	1.942080E-9	1.942400E-9	1.939091E-9	1.940964E-9	1.938305E-9	1.938618E-9	1.938844E-9	1.940717E-9	1.940979E-9	1.940876E-9	1.941090E-9	1.943219E-9	1.944830E-9	1.944470E-9	1.945129E-9	1.946848E-9	1.947961E-9	1.947302E-9	1.946793E-9	1.946533E-9	1.947299E-9	1.946718E-9	1.945949E-9	1.947477E-9	1.948640E-9	1.950664E-9	1.949988E-9	1.952416E-9
1.953748E-9	1.950807E-9	1.948921E-9	1.948740E-9	1.949609E-9	1.951519E-9	1.951387E-9	1.950334E-9	1.952327E-9	1.952831E-9	1.952692E-9	1.953347E-9	1.952298E-9	1.954176E-9	1.954086E-9	1.955183E-9	1.955400E-9	1.956519E-9	1.952162E-9	1.953214E-9	1.950421E-9	1.951322E-9	1.951008E-9	1.952203E-9	1.953904E-9	1.953121E-9	1.951471E-9	1.952462E-9	1.953217E-9	1.954152E-9	1.952504E-9	1.952361E-9	1.953126E-9	1.951330E-9	1.952209E-9	1.953081E-9	1.952178E-9	1.951218E-9	1.947078E-9	1.949668E-9	1.949677E-9	1.953010E-9	1.953669E-9	1.955296E-9	1.950292E-9	1.951376E-9	1.951389E-9	1.954722E-9	1.957811E-9	1.960556E-9	1.963744E-9	1.967401E-9	1.969620E-9	1.971699E-9	1.974972E-9	1.978432E-9	1.981988E-9	1.985966E-9	1.990258E-9	1.993889E-9	1.997008E-9	2.000694E-9	2.003714E-9	2.009044E-9	2.012312E-9	2.016623E-9	2.020894E-9	2.026147E-9	2.028917E-9	2.034560E-9	2.036841E-9	2.041037E-9	2.044968E-9	2.048862E-9	2.052899E-9	2.056197E-9	2.056415E-9	2.059568E-9	2.062704E-9	2.065024E-9	2.068073E-9	2.070903E-9	2.074281E-9	2.075788E-9	2.078208E-9	2.080496E-9	2.081748E-9	2.082800E-9	2.079891E-9	2.082795E-9	2.083218E-9	2.086274E-9	2.085649E-9	2.087035E-9	2.084428E-9	2.085758E-9	2.084200E-9	2.086024E-9	2.088235E-9	2.090128E-9	2.092471E-9	2.092559E-9	2.092372E-9	2.092961E-9	2.094157E-9	2.094638E-9	2.095368E-9	2.094960E-9	2.097707E-9	2.099497E-9	2.101244E-9	2.102225E-9	2.102904E-9	2.106429E-9	2.105658E-9	2.106733E-9	2.107929E-9	2.110548E-9	2.107356E-9	2.109934E-9	2.108255E-9	2.108466E-9	2.109316E-9	2.109513E-9	2.110007E-9	2.111757E-9	2.111985E-9	2.113326E-9	2.113760E-9	2.114547E-9	2.114426E-9	2.114040E-9	2.114832E-9	2.115401E-9	2.114324E-9	2.110783E-9	2.108142E-9	2.106294E-9	2.100006E-9	2.100176E-9	2.097275E-9	2.097091E-9	2.091916E-9	2.088406E-9	2.085377E-9	2.083761E-9	2.076461E-9	2.074120E-9	2.073149E-9	2.068719E-9	2.062397E-9	2.058617E-9	2.054156E-9	2.048816E-9	2.042537E-9	2.037477E-9	2.032205E-9	2.027044E-9	2.016182E-9	2.011719E-9	2.007939E-9	2.002310E-9	1.998603E-9	1.999557E-9	1.992587E-9	1.987002E-9	1.975570E-9	1.974615E-9	1.967511E-9	1.968361E-9	1.963365E-9	1.963287E-9	1.960931E-9	1.960117E-9	1.959029E-9	1.957393E-9	1.954351E-9	1.953333E-9	1.953676E-9	1.952882E-9	1.951527E-9	1.949503E-9	1.950635E-9	1.950039E-9	1.949364E-9	1.948438E-9	1.948521E-9	1.945366E-9	1.939046E-9	1.940234E-9	1.940159E-9	1.941874E-9	1.940950E-9	1.942705E-9	1.940677E-9	1.940696E-9	1.938716E-9	1.937481E-9	1.937673E-9	1.939081E-9	1.938320E-9	1.936625E-9	1.935461E-9	1.933845E-9	1.934010E-9	1.934126E-9	1.933223E-9	1.931122E-9	1.932227E-9	1.933185E-9	1.933721E-9	1.934558E-9	1.934801E-9	1.936942E-9	1.933615E-9	1.933310E-9	1.932770E-9	1.934005E-9	1.932000E-9	1.935734E-9	1.933086E-9	1.933701E-9	1.934082E-9	1.934197E-9	1.933613E-9	1.935284E-9	1.936856E-9	1.937861E-9	1.937203E-9	1.938108E-9	1.939886E-9	1.941429E-9	1.943547E-9	1.944646E-9	1.944857E-9	1.943958E-9	1.944313E-9	1.942411E-9	1.935591E-9	1.937676E-9	1.939174E-9	1.941695E-9	1.941352E-9	1.943622E-9	1.940414E-9	1.942962E-9	1.943577E-9	1.943965E-9	1.944820E-9	1.945781E-9	1.945677E-9	1.944827E-9	1.946042E-9	1.945538E-9	1.946084E-9	1.947771E-9
1.956558E-9	1.958196E-9	1.953789E-9	1.954984E-9	1.955619E-9	1.957523E-9	1.952298E-9	1.951314E-9	1.946661E-9	1.948427E-9	1.949732E-9	1.951282E-9	1.951788E-9	1.952488E-9	1.949239E-9	1.948723E-9	1.949628E-9	1.950219E-9	1.949326E-9	1.950719E-9	1.950023E-9	1.951118E-9	1.950204E-9	1.948734E-9	1.949227E-9	1.948123E-9	1.946376E-9	1.948275E-9	1.949012E-9	1.949376E-9	1.948565E-9	1.950992E-9	1.947752E-9	1.948265E-9	1.947148E-9	1.949129E-9	1.949006E-9	1.948931E-9	1.951290E-9	1.953379E-9	1.951551E-9	1.949367E-9	1.951485E-9	1.953947E-9	1.955671E-9	1.957428E-9	1.960097E-9	1.961744E-9	1.963334E-9	1.965523E-9	1.968681E-9	1.973021E-9	1.976053E-9	1.979241E-9	1.976604E-9	1.981279E-9	1.981597E-9	1.987023E-9	1.990096E-9	1.994512E-9	1.998464E-9	2.002108E-9	2.006340E-9	2.010408E-9	2.014886E-9	2.019439E-9	2.024366E-9	2.029228E-9	2.033228E-9	2.037054E-9	2.041418E-9	2.045119E-9	2.049662E-9	2.053320E-9	2.056994E-9	2.058255E-9	2.057927E-9	2.061555E-9	2.065316E-9	2.069297E-9	2.071134E-9	2.075589E-9	2.073304E-9	2.075620E-9	2.076474E-9	2.077595E-9	2.080920E-9	2.083804E-9	2.086629E-9	2.089154E-9	2.088666E-9	2.089461E-9	2.088549E-9	2.088862E-9	2.091778E-9	2.092037E-9	2.094174E-9	2.096789E-9	2.099258E-9	2.098300E-9	2.097973E-9	2.100176E-9	2.100462E-9	2.101446E-9	2.101906E-9	2.103906E-9	2.101810E-9	2.104539E-9	2.099618E-9	2.102513E-9	2.103662E-9	2.104797E-9	2.106036E-9	2.107025E-9	2.107246E-9	2.108285E-9	2.110864E-9	2.113195E-9	2.115224E-9	2.115669E-9	2.116981E-9	2.116969E-9	2.117312E-9	2.117599E-9	2.116527E-9	2.117063E-9	2.112990E-9	2.114366E-9	2.115431E-9	2.116744E-9	2.113706E-9	2.115388E-9	2.108931E-9	2.107307E-9	2.102444E-9	2.102612E-9	2.103533E-9	2.103052E-9	2.101787E-9	2.100993E-9	2.098718E-9	2.096156E-9	2.093594E-9	2.092133E-9	2.090109E-9	2.085241E-9	2.080282E-9	2.077799E-9	2.072923E-9	2.069153E-9	2.066038E-9	2.062924E-9	2.058846E-9	2.052584E-9	2.045899E-9	2.041953E-9	2.030638E-9	2.030949E-9	2.025749E-9	2.022116E-9	2.017885E-9	2.016089E-9	2.009252E-9	2.000853E-9	1.993336E-9	1.990988E-9	1.987668E-9	1.985626E-9	1.981373E-9	1.977549E-9	1.975901E-9	1.973962E-9	1.971446E-9	1.968872E-9	1.965959E-9	1.961459E-9	1.956745E-9	1.956937E-9	1.954956E-9	1.954577E-9	1.952208E-9	1.952121E-9	1.943578E-9	1.943953E-9	1.940937E-9	1.942232E-9	1.943516E-9	1.944534E-9	1.943955E-9	1.939897E-9	1.937738E-9	1.935945E-9	1.936700E-9	1.936741E-9	1.937975E-9	1.937076E-9	1.937909E-9	1.937127E-9	1.936847E-9	1.937379E-9	1.937014E-9	1.937968E-9	1.936550E-9	1.936262E-9	1.935428E-9	1.937658E-9	1.935537E-9	1.937949E-9	1.934904E-9	1.936640E-9	1.935710E-9	1.936341E-9	1.935052E-9	1.933989E-9	1.933919E-9	1.931531E-9	1.933479E-9	1.934384E-9	1.935646E-9	1.935436E-9	1.935796E-9	1.936206E-9	1.939002E-9	1.939577E-9	1.940477E-9	1.941232E-9	1.940299E-9	1.940944E-9	1.940772E-9	1.941870E-9	1.941917E-9	1.943740E-9	1.936171E-9	1.939324E-9	1.938051E-9	1.936445E-9	1.934051E-9	1.935092E-9	1.936225E-9	1.936647E-9	1.938268E-9	1.938913E-9	1.939370E-9	1.939384E-9	1.941691E-9	1.943776E-9	1.944896E-9	1.945473E-9	1.947069E-9	1.947738E-9	1.948378E-9	1.949107E-9	1.948243E-9	1.949177E-9	1.948265E-9	1.950091E-9
1.956757E-9	1.954998E-9	1.954406E-9	1.955287E-9	1.955494E-9	1.957503E-9	1.956853E-9	1.952507E-9	1.954054E-9	1.955307E-9	1.955201E-9	1.955100E-9	1.956900E-9	1.956686E-9	1.953838E-9	1.954938E-9	1.953214E-9	1.955793E-9	1.953724E-9	1.955534E-9	1.949681E-9	1.947788E-9	1.947388E-9	1.947597E-9	1.947884E-9	1.949260E-9	1.951043E-9	1.951533E-9	1.951171E-9	1.950047E-9	1.950480E-9	1.950336E-9	1.951615E-9	1.952996E-9	1.952019E-9	1.953866E-9	1.955591E-9	1.956224E-9	1.956316E-9	1.957986E-9	1.957014E-9	1.957749E-9	1.959131E-9	1.961735E-9	1.958484E-9	1.962165E-9	1.957815E-9	1.960931E-9	1.963572E-9	1.966511E-9	1.969115E-9	1.971442E-9	1.974237E-9	1.977847E-9	1.980942E-9	1.983740E-9	1.986794E-9	1.989860E-9	1.994436E-9	1.998089E-9	2.002557E-9	2.006922E-9	2.011372E-9	2.015943E-9	2.017470E-9	2.022100E-9	2.027030E-9	2.031652E-9	2.034424E-9	2.039642E-9	2.034772E-9	2.039418E-9	2.042736E-9	2.047683E-9	2.052976E-9	2.057950E-9	2.062108E-9	2.062390E-9	2.066455E-9	2.069580E-9	2.072778E-9	2.074795E-9	2.078621E-9	2.079827E-9	2.081006E-9	2.082607E-9	2.085498E-9	2.088400E-9	2.089755E-9	2.092402E-9	2.093166E-9	2.093743E-9	2.093481E-9	2.094602E-9	2.092327E-9	2.095346E-9	2.093951E-9	2.096645E-9	2.096785E-9	2.097841E-9	2.100108E-9	2.101379E-9	2.103397E-9	2.105256E-9	2.106885E-9	2.108046E-9	2.108896E-9	2.109183E-9	2.110486E-9	2.110231E-9	2.111253E-9	2.111466E-9	2.112856E-9	2.112231E-9	2.107120E-9	2.109540E-9	2.110963E-9	2.112603E-9	2.112042E-9	2.114984E-9	2.109894E-9	2.110388E-9	2.107136E-9	2.109646E-9	2.112758E-9	2.113656E-9	2.115686E-9	2.116101E-9	2.114437E-9	2.112368E-9	2.112220E-9	2.110765E-9	2.112126E-9	2.111099E-9	2.110774E-9	2.110244E-9	2.109158E-9	2.106453E-9	2.104970E-9	2.105402E-9	2.100533E-9	2.097940E-9	2.090973E-9	2.089459E-9	2.083597E-9	2.083868E-9	2.078777E-9	2.075982E-9	2.071304E-9	2.069276E-9	2.064338E-9	2.057500E-9	2.052530E-9	2.046920E-9	2.044513E-9	2.038533E-9	2.035415E-9	2.028935E-9	2.027440E-9	2.023819E-9	2.020688E-9	2.017292E-9	2.012130E-9	2.005203E-9	1.998355E-9	1.992396E-9	1.988997E-9	1.985680E-9	1.980581E-9	1.979836E-9	1.977273E-9	1.978088E-9	1.971235E-9	1.968892E-9	1.967702E-9	1.965338E-9	1.964616E-9	1.959881E-9	1.958282E-9	1.953602E-9	1.953126E-9	1.951285E-9	1.952456E-9	1.949706E-9	1.950073E-9	1.948846E-9	1.949697E-9	1.949465E-9	1.948693E-9	1.950177E-9	1.949775E-9	1.948608E-9	1.948357E-9	1.949379E-9	1.944462E-9	1.946687E-9	1.940769E-9	1.940517E-9	1.937928E-9	1.937105E-9	1.937596E-9	1.937918E-9	1.937711E-9	1.938014E-9	1.939569E-9	1.940228E-9	1.940272E-9	1.940118E-9	1.940998E-9	1.940750E-9	1.941656E-9	1.939679E-9	1.939572E-9	1.940516E-9	1.937810E-9	1.938995E-9	1.933172E-9	1.935923E-9	1.936323E-9	1.938691E-9	1.936604E-9	1.937827E-9	1.935088E-9	1.934212E-9	1.935671E-9	1.936978E-9	1.938576E-9	1.935652E-9	1.936149E-9	1.935393E-9	1.937162E-9	1.936796E-9	1.938864E-9	1.938479E-9	1.939420E-9	1.941684E-9	1.943047E-9	1.943809E-9	1.945389E-9	1.947345E-9	1.948811E-9	1.950175E-9	1.950110E-9	1.950559E-9	1.945009E-9	1.947124E-9	1.944531E-9	1.947106E-9	1.945150E-9	1.946891E-9	1.948277E-9	1.949827E-9	1.949144E-9	1.948469E-9	1.949568E-9	1.950007E-9
1.957257E-9	1.955447E-9	1.951731E-9	1.952744E-9	1.952319E-9	1.953744E-9	1.952383E-9	1.954552E-9	1.948880E-9	1.950757E-9	1.948823E-9	1.948509E-9	1.949679E-9	1.951368E-9	1.952765E-9	1.952293E-9	1.949304E-9	1.946944E-9	1.948953E-9	1.949810E-9	1.951107E-9	1.945729E-9	1.947655E-9	1.948476E-9	1.949013E-9	1.949755E-9	1.948027E-9	1.949496E-9	1.949597E-9	1.949537E-9	1.950872E-9	1.951264E-9	1.945782E-9	1.948508E-9	1.944975E-9	1.947111E-9	1.947796E-9	1.947603E-9	1.948919E-9	1.949169E-9	1.950505E-9	1.951708E-9	1.953705E-9	1.955984E-9	1.959190E-9	1.960475E-9	1.962813E-9	1.963995E-9	1.967192E-9	1.968966E-9	1.970267E-9	1.972833E-9	1.973342E-9	1.977194E-9	1.979471E-9	1.983414E-9	1.985731E-9	1.990501E-9	1.987971E-9	1.992132E-9	1.994671E-9	1.999797E-9	2.005177E-9	2.010368E-9	2.015119E-9	2.018324E-9	2.022394E-9	2.025590E-9	2.030147E-9	2.033942E-9	2.039309E-9	2.043751E-9	2.048685E-9	2.051926E-9	2.055671E-9	2.059375E-9	2.063422E-9	2.068682E-9	2.068289E-9	2.070752E-9	2.072929E-9	2.075750E-9	2.075409E-9	2.079381E-9	2.079155E-9	2.080696E-9	2.080299E-9	2.082165E-9	2.084726E-9	2.085691E-9	2.087758E-9	2.087778E-9	2.091974E-9	2.093245E-9	2.095141E-9	2.096196E-9	2.096755E-9	2.093990E-9	2.096774E-9	2.098102E-9	2.098298E-9	2.098706E-9	2.095925E-9	2.097367E-9	2.099301E-9	2.101162E-9	2.100774E-9	2.102929E-9	2.101021E-9	2.102734E-9	2.101123E-9	2.101882E-9	2.103341E-9	2.105383E-9	2.107223E-9	2.108165E-9	2.107551E-9	2.105668E-9	2.108149E-9	2.109358E-9	2.110583E-9	2.110127E-9	2.112085E-9	2.112715E-9	2.114761E-9	2.116019E-9	2.115856E-9	2.118127E-9	2.115274E-9	2.115679E-9	2.115739E-9	2.116185E-9	2.115331E-9	2.116296E-9	2.107032E-9	2.106483E-9	2.102173E-9	2.102220E-9	2.100413E-9	2.100281E-9	2.098511E-9	2.094844E-9	2.095209E-9	2.090729E-9	2.088798E-9	2.085218E-9	2.084408E-9	2.080619E-9	2.080160E-9	2.075729E-9	2.069589E-9	2.064329E-9	2.056933E-9	2.054069E-9	2.049229E-9	2.046906E-9	2.041539E-9	2.034694E-9	2.023810E-9	2.023299E-9	2.018611E-9	2.015963E-9	2.010216E-9	2.004888E-9	1.999326E-9	1.996747E-9	1.992547E-9	1.984553E-9	1.982512E-9	1.979312E-9	1.974632E-9	1.970982E-9	1.969111E-9	1.966325E-9	1.967160E-9	1.966985E-9	1.965575E-9	1.966868E-9	1.958415E-9	1.958269E-9	1.957433E-9	1.957605E-9	1.955777E-9	1.957133E-9	1.950707E-9	1.952281E-9	1.951731E-9	1.948346E-9	1.948794E-9	1.947077E-9	1.945177E-9	1.943315E-9	1.944921E-9	1.945425E-9	1.946375E-9	1.947016E-9	1.948027E-9	1.947040E-9	1.945009E-9	1.945079E-9	1.944312E-9	1.942473E-9	1.937779E-9	1.937974E-9	1.939672E-9	1.939894E-9	1.939028E-9	1.939872E-9	1.938605E-9	1.939401E-9	1.934277E-9	1.932960E-9	1.934328E-9	1.935402E-9	1.937215E-9	1.936725E-9	1.937188E-9	1.934259E-9	1.936241E-9	1.933063E-9	1.936081E-9	1.937042E-9	1.938892E-9	1.940501E-9	1.940836E-9	1.941443E-9	1.942285E-9	1.944433E-9	1.945221E-9	1.947126E-9	1.946689E-9	1.946923E-9	1.942167E-9	1.943518E-9	1.940669E-9	1.942179E-9	1.940511E-9	1.942922E-9	1.943563E-9	1.943826E-9	1.944939E-9	1.944793E-9	1.947592E-9	1.947943E-9	1.949831E-9	1.949140E-9	1.948314E-9	1.947423E-9	1.948774E-9	1.949103E-9	1.949737E-9	1.949763E-9	1.943997E-9	1.944999E-9	1.947209E-9	1.949233E-9
1.948315E-9	1.949569E-9	1.951626E-9	1.952960E-9	1.951189E-9	1.949006E-9	1.951442E-9	1.952859E-9	1.954410E-9	1.953692E-9	1.954285E-9	1.953638E-9	1.951851E-9	1.953420E-9	1.951960E-9	1.953965E-9	1.952120E-9	1.953180E-9	1.952773E-9	1.954062E-9	1.951850E-9	1.953671E-9	1.944371E-9	1.946355E-9	1.946165E-9	1.945555E-9	1.945947E-9	1.946104E-9	1.947856E-9	1.947910E-9	1.950442E-9	1.950725E-9	1.950259E-9	1.950756E-9	1.950960E-9	1.949200E-9	1.950233E-9	1.950680E-9	1.951441E-9	1.951834E-9	1.949342E-9	1.951535E-9	1.954087E-9	1.955122E-9	1.957142E-9	1.960212E-9	1.953801E-9	1.955015E-9	1.955787E-9	1.959709E-9	1.963792E-9	1.967403E-9	1.971477E-9	1.975412E-9	1.978572E-9	1.980617E-9	1.985732E-9	1.989370E-9	1.993838E-9	1.998026E-9	2.001771E-9	2.005463E-9	2.010301E-9	2.014502E-9	2.017977E-9	2.023816E-9	2.027951E-9	2.031799E-9	2.035306E-9	2.040795E-9	2.042712E-9	2.047698E-9	2.049121E-9	2.053862E-9	2.056978E-9	2.060589E-9	2.063670E-9	2.067409E-9	2.070096E-9	2.072396E-9	2.076811E-9	2.079530E-9	2.082433E-9	2.084449E-9	2.086397E-9	2.087988E-9	2.090506E-9	2.091794E-9	2.092752E-9	2.092470E-9	2.092553E-9	2.093685E-9	2.094632E-9	2.096955E-9	2.097132E-9	2.099406E-9	2.097909E-9	2.100664E-9	2.099487E-9	2.101943E-9	2.103442E-9	2.104732E-9	2.106410E-9	2.104442E-9	2.105890E-9	2.105850E-9	2.106631E-9	2.106845E-9	2.107651E-9	2.107244E-9	2.107428E-9	2.108353E-9	2.109219E-9	2.110105E-9	2.110228E-9	2.111642E-9	2.112583E-9	2.113541E-9	2.112959E-9	2.113347E-9	2.111261E-9	2.113364E-9	2.108297E-9	2.109904E-9	2.108246E-9	2.109045E-9	2.110240E-9	2.110831E-9	2.112651E-9	2.112809E-9	2.112478E-9	2.110456E-9	2.111211E-9	2.109294E-9	2.110013E-9	2.108220E-9	2.107831E-9	2.106761E-9	2.105632E-9	2.103386E-9	2.099749E-9	2.099123E-9	2.097967E-9	2.093343E-9	2.087903E-9	2.086618E-9	2.081825E-9	2.079148E-9	2.069752E-9	2.068733E-9	2.063614E-9	2.060332E-9	2.055965E-9	2.051772E-9	2.047345E-9	2.041554E-9	2.039446E-9	2.031552E-9	2.030249E-9	2.022610E-9	2.015357E-9	2.011033E-9	2.006088E-9	2.004622E-9	2.002189E-9	2.000509E-9	1.996367E-9	1.985759E-9	1.981708E-9	1.980161E-9	1.973349E-9	1.973438E-9	1.968846E-9	1.968958E-9	1.964502E-9	1.961448E-9	1.959980E-9	1.958363E-9	1.959142E-9	1.957848E-9	1.958434E-9	1.956811E-9	1.956475E-9	1.955563E-9	1.955534E-9	1.955530E-9	1.955002E-9	1.954072E-9	1.950824E-9	1.949860E-9	1.948231E-9	1.949497E-9	1.948710E-9	1.948316E-9	1.945165E-9	1.945053E-9	1.941491E-9	1.942207E-9	1.938580E-9	1.937008E-9	1.936215E-9	1.935699E-9	1.936372E-9	1.934779E-9	1.936008E-9	1.935708E-9	1.937099E-9	1.936518E-9	1.938443E-9	1.938727E-9	1.938880E-9	1.938561E-9	1.937480E-9	1.939153E-9	1.940967E-9	1.941592E-9	1.939948E-9	1.939861E-9	1.940640E-9	1.939864E-9	1.940177E-9	1.942592E-9	1.936719E-9	1.939424E-9	1.939338E-9	1.938699E-9	1.938605E-9	1.938290E-9	1.939768E-9	1.940441E-9	1.942743E-9	1.939965E-9	1.941549E-9	1.941964E-9	1.944195E-9	1.944028E-9	1.946316E-9	1.945769E-9	1.943277E-9	1.943073E-9	1.941026E-9	1.941484E-9	1.942728E-9	1.942229E-9	1.943720E-9	1.945251E-9	1.941422E-9	1.943337E-9	1.934616E-9	1.938334E-9	1.940933E-9	1.942510E-9	1.940759E-9	1.943552E-9	1.944434E-9	1.944106E-9
1.951997E-9	1.953604E-9	1.954746E-9	1.956844E-9	1.955939E-9	1.955700E-9	1.953118E-9	1.954203E-9	1.952402E-9	1.954947E-9	1.951294E-9	1.953276E-9	1.952375E-9	1.953397E-9	1.952799E-9	1.952272E-9	1.951112E-9	1.951639E-9	1.951927E-9	1.946876E-9	1.948378E-9	1.948582E-9	1.948196E-9	1.946608E-9	1.947282E-9	1.947859E-9	1.949198E-9	1.948784E-9	1.944881E-9	1.946046E-9	1.946980E-9	1.948521E-9	1.947815E-9	1.948730E-9	1.946887E-9	1.947698E-9	1.941852E-9	1.943322E-9	1.944822E-9	1.948011E-9	1.949462E-9	1.950730E-9	1.951793E-9	1.950618E-9	1.953036E-9	1.955082E-9	1.958172E-9	1.958504E-9	1.961125E-9	1.964205E-9	1.967754E-9	1.969263E-9	1.972008E-9	1.975932E-9	1.978770E-9	1.982309E-9	1.985203E-9	1.989429E-9	1.990428E-9	1.995879E-9	1.993536E-9	1.999832E-9	2.003907E-9	2.008037E-9	2.013311E-9	2.017393E-9	2.022475E-9	2.027621E-9	2.033707E-9	2.037423E-9	2.041602E-9	2.045338E-9	2.050184E-9	2.053979E-9	2.057755E-9	2.060288E-9	2.062060E-9	2.065540E-9	2.066644E-9	2.069562E-9	2.072864E-9	2.076154E-9	2.078526E-9	2.081085E-9	2.081312E-9	2.085631E-9	2.086292E-9	2.088914E-9	2.091471E-9	2.092846E-9	2.093681E-9	2.095913E-9	2.095442E-9	2.090208E-9	2.092941E-9	2.093589E-9	2.097144E-9	2.097668E-9	2.098401E-9	2.098935E-9	2.098844E-9	2.101257E-9	2.103076E-9	2.106448E-9	2.106916E-9	2.104848E-9	2.105593E-9	2.107725E-9	2.103189E-9	2.105221E-9	2.100945E-9	2.103116E-9	2.103374E-9	2.105610E-9	2.107201E-9	2.109096E-9	2.109800E-9	2.110589E-9	2.112717E-9	2.112826E-9	2.114886E-9	2.116505E-9	2.117740E-9	2.116452E-9	2.118104E-9	2.118649E-9	2.118187E-9	2.119658E-9	2.116509E-9	2.117476E-9	2.116506E-9	2.112969E-9	2.111776E-9	2.111610E-9	2.103299E-9	2.105943E-9	2.102458E-9	2.102245E-9	2.101409E-9	2.101386E-9	2.100705E-9	2.097667E-9	2.093413E-9	2.079757E-9	2.080384E-9	2.079170E-9	2.076754E-9	2.073295E-9	2.068930E-9	2.067922E-9	2.063798E-9	2.061558E-9	2.056917E-9	2.055943E-9	2.051552E-9	2.045751E-9	2.037016E-9	2.033534E-9	2.029476E-9	2.028743E-9	2.020712E-9	2.019674E-9	2.017058E-9	2.013447E-9	2.007407E-9	2.000291E-9	1.997002E-9	1.994666E-9	1.993546E-9	1.986723E-9	1.984899E-9	1.981745E-9	1.978405E-9	1.974297E-9	1.973396E-9	1.971666E-9	1.969656E-9	1.968269E-9	1.961917E-9	1.961584E-9	1.959835E-9	1.960247E-9	1.955346E-9	1.955711E-9	1.952868E-9	1.953033E-9	1.946725E-9	1.946677E-9	1.945633E-9	1.946311E-9	1.945149E-9	1.943394E-9	1.942400E-9	1.939011E-9	1.939314E-9	1.936689E-9	1.938056E-9	1.937822E-9	1.937845E-9	1.939990E-9	1.940224E-9	1.939207E-9	1.939205E-9	1.941673E-9	1.941080E-9	1.938978E-9	1.934473E-9	1.934696E-9	1.933299E-9	1.935445E-9	1.931165E-9	1.934609E-9	1.932715E-9	1.932735E-9	1.933868E-9	1.934250E-9	1.934628E-9	1.934411E-9	1.936347E-9	1.934572E-9	1.936218E-9	1.935193E-9	1.936900E-9	1.937636E-9	1.938696E-9	1.939441E-9	1.938982E-9	1.939415E-9	1.935906E-9	1.935839E-9	1.936475E-9	1.938012E-9	1.937042E-9	1.938834E-9	1.935540E-9	1.936830E-9	1.930010E-9	1.933282E-9	1.936038E-9	1.937601E-9	1.939019E-9	1.940906E-9	1.942279E-9	1.938931E-9	1.942282E-9	1.942120E-9	1.943952E-9	1.944733E-9	1.943587E-9	1.942813E-9	1.944009E-9	1.945069E-9	1.945761E-9	1.945913E-9	1.948283E-9	1.948249E-9
1.947097E-9	1.944820E-9	1.946322E-9	1.948027E-9	1.947153E-9	1.943831E-9	1.946275E-9	1.947200E-9	1.949798E-9	1.950862E-9	1.951987E-9	1.951107E-9	1.952348E-9	1.953427E-9	1.953560E-9	1.952707E-9	1.946195E-9	1.945626E-9	1.946988E-9	1.948517E-9	1.947551E-9	1.948678E-9	1.944693E-9	1.946159E-9	1.943287E-9	1.944967E-9	1.945631E-9	1.946328E-9	1.947088E-9	1.947441E-9	1.947266E-9	1.944636E-9	1.946954E-9	1.948098E-9	1.949382E-9	1.947413E-9	1.948363E-9	1.949421E-9	1.951194E-9	1.951842E-9	1.952693E-9	1.956658E-9	1.955861E-9	1.956284E-9	1.957700E-9	1.961381E-9	1.959772E-9	1.962182E-9	1.961551E-9	1.964308E-9	1.964097E-9	1.965996E-9	1.970473E-9	1.974724E-9	1.979191E-9	1.981323E-9	1.986317E-9	1.989602E-9	1.994908E-9	1.998208E-9	2.001723E-9	2.005296E-9	2.009605E-9	2.013785E-9	2.017723E-9	2.022091E-9	2.024836E-9	2.029171E-9	2.034129E-9	2.038848E-9	2.042993E-9	2.048176E-9	2.048814E-9	2.053039E-9	2.053799E-9	2.057875E-9	2.061423E-9	2.065667E-9	2.069353E-9	2.071271E-9	2.074771E-9	2.074239E-9	2.077337E-9	2.079257E-9	2.083154E-9	2.083843E-9	2.085609E-9	2.087175E-9	2.089882E-9	2.091658E-9	2.092543E-9	2.094072E-9	2.096365E-9	2.097720E-9	2.098703E-9	2.100763E-9	2.099888E-9	2.102526E-9	2.101124E-9	2.104177E-9	2.104916E-9	2.104213E-9	2.105965E-9	2.106648E-9	2.107127E-9	2.105448E-9	2.107992E-9	2.105365E-9	2.108336E-9	2.110051E-9	2.111482E-9	2.110756E-9	2.110176E-9	2.111903E-9	2.112094E-9	2.112176E-9	2.107147E-9	2.106442E-9	2.106948E-9	2.108642E-9	2.110817E-9	2.113044E-9	2.109815E-9	2.112521E-9	2.109330E-9	2.110076E-9	2.109813E-9	2.110643E-9	2.112636E-9	2.112223E-9	2.112730E-9	2.108315E-9	2.109999E-9	2.109417E-9	2.111128E-9	2.109732E-9	2.110105E-9	2.108164E-9	2.106826E-9	2.106480E-9	2.104295E-9	2.105008E-9	2.098289E-9	2.093894E-9	2.092456E-9	2.089652E-9	2.085593E-9	2.084484E-9	2.081257E-9	2.079754E-9	2.074981E-9	2.069288E-9	2.063512E-9	2.058932E-9	2.053411E-9	2.050236E-9	2.048637E-9	2.039581E-9	2.039360E-9	2.032971E-9	2.031442E-9	2.024704E-9	2.022019E-9	2.019505E-9	2.014766E-9	2.010326E-9	2.002883E-9	1.998381E-9	1.995777E-9	1.995313E-9	1.990747E-9	1.988655E-9	1.984516E-9	1.984262E-9	1.977819E-9	1.975206E-9	1.971341E-9	1.970839E-9	1.960659E-9	1.960466E-9	1.959162E-9	1.957576E-9	1.957343E-9	1.953332E-9	1.951715E-9	1.950162E-9	1.949223E-9	1.948110E-9	1.947652E-9	1.945608E-9	1.945837E-9	1.946521E-9	1.944676E-9	1.942416E-9	1.943239E-9	1.943572E-9	1.941860E-9	1.941269E-9	1.936630E-9	1.939406E-9	1.936985E-9	1.937540E-9	1.937692E-9	1.937834E-9	1.935083E-9	1.934237E-9	1.937431E-9	1.935859E-9	1.936243E-9	1.935865E-9	1.936695E-9	1.938242E-9	1.938515E-9	1.938914E-9	1.938401E-9	1.937412E-9	1.934359E-9	1.933726E-9	1.935346E-9	1.937051E-9	1.937281E-9	1.938532E-9	1.935716E-9	1.937380E-9	1.934126E-9	1.936548E-9	1.938998E-9	1.939001E-9	1.939265E-9	1.938475E-9	1.939161E-9	1.926615E-9	1.930468E-9	1.932012E-9	1.936026E-9	1.937031E-9	1.938541E-9	1.941574E-9	1.943105E-9	1.942371E-9	1.944117E-9	1.946114E-9	1.947870E-9	1.947757E-9	1.946906E-9	1.947847E-9	1.947789E-9	1.949150E-9	1.939649E-9	1.941788E-9	1.937202E-9	1.939204E-9	1.941359E-9	1.942375E-9	1.943510E-9	1.943893E-9
1.954882E-9	1.956501E-9	1.957168E-9	1.955558E-9	1.951639E-9	1.952635E-9	1.953870E-9	1.955671E-9	1.954978E-9	1.954631E-9	1.950845E-9	1.951969E-9	1.948527E-9	1.950558E-9	1.951391E-9	1.951761E-9	1.952619E-9	1.953271E-9	1.952320E-9	1.947492E-9	1.948126E-9	1.946817E-9	1.949195E-9	1.948843E-9	1.948412E-9	1.948127E-9	1.947067E-9	1.947781E-9	1.947723E-9	1.948420E-9	1.948515E-9	1.948386E-9	1.950082E-9	1.950615E-9	1.948875E-9	1.950468E-9	1.945833E-9	1.948099E-9	1.948721E-9	1.950245E-9	1.952732E-9	1.953089E-9	1.954561E-9	1.953792E-9	1.957398E-9	1.959153E-9	1.962808E-9	1.965404E-9	1.968782E-9	1.968476E-9	1.969952E-9	1.971683E-9	1.974280E-9	1.975973E-9	1.977362E-9	1.980615E-9	1.984382E-9	1.989247E-9	1.993046E-9	1.997389E-9	1.998144E-9	2.003273E-9	2.005731E-9	2.010690E-9	2.015744E-9	2.019571E-9	2.024438E-9	2.028422E-9	2.033451E-9	2.036237E-9	2.041558E-9	2.044906E-9	2.049866E-9	2.052907E-9	2.057424E-9	2.061475E-9	2.064779E-9	2.068844E-9	2.071742E-9	2.075301E-9	2.077759E-9	2.080073E-9	2.082436E-9	2.085418E-9	2.084376E-9	2.087314E-9	2.088353E-9	2.092360E-9	2.092390E-9	2.095333E-9	2.097271E-9	2.098826E-9	2.100176E-9	2.101939E-9	2.105857E-9	2.105584E-9	2.108454E-9	2.109562E-9	2.111310E-9	2.112549E-9	2.113016E-9	2.114648E-9	2.116433E-9	2.116160E-9	2.112865E-9	2.114359E-9	2.113631E-9	2.113083E-9	2.112380E-9	2.112809E-9	2.105838E-9	2.104622E-9	2.101422E-9	2.103826E-9	2.105955E-9	2.107779E-9	2.110716E-9	2.110459E-9	2.111585E-9	2.109589E-9	2.112407E-9	2.113942E-9	2.117023E-9	2.116980E-9	2.117210E-9	2.118971E-9	2.120443E-9	2.117059E-9	2.115652E-9	2.116827E-9	2.116008E-9	2.116633E-9	2.113852E-9	2.111708E-9	2.109901E-9	2.110689E-9	2.104337E-9	2.106277E-9	2.103168E-9	2.102856E-9	2.100152E-9	2.097708E-9	2.097210E-9	2.091364E-9	2.091955E-9	2.087372E-9	2.087569E-9	2.084181E-9	2.080107E-9	2.077753E-9	2.073424E-9	2.071671E-9	2.063502E-9	2.053426E-9	2.048588E-9	2.047228E-9	2.044750E-9	2.043359E-9	2.041483E-9	2.038168E-9	2.034392E-9	2.031237E-9	2.024056E-9	2.024511E-9	2.021665E-9	2.018558E-9	2.015682E-9	2.009106E-9	2.004727E-9	1.995047E-9	1.991583E-9	1.987302E-9	1.986872E-9	1.983538E-9	1.982625E-9	1.979694E-9	1.977745E-9	1.976822E-9	1.973892E-9	1.974330E-9	1.972625E-9	1.968319E-9	1.960583E-9	1.956771E-9	1.954108E-9	1.954514E-9	1.951303E-9	1.952415E-9	1.952320E-9	1.951906E-9	1.950076E-9	1.947984E-9	1.947025E-9	1.941713E-9	1.945238E-9	1.940849E-9	1.940434E-9	1.938371E-9	1.941233E-9	1.941692E-9	1.939916E-9	1.938802E-9	1.939097E-9	1.940399E-9	1.938794E-9	1.937604E-9	1.938654E-9	1.939226E-9	1.937692E-9	1.937981E-9	1.935888E-9	1.936656E-9	1.933383E-9	1.935702E-9	1.936363E-9	1.936428E-9	1.937905E-9	1.937497E-9	1.939806E-9	1.935363E-9	1.937519E-9	1.937096E-9	1.939700E-9	1.937698E-9	1.938557E-9	1.938818E-9	1.939629E-9	1.940330E-9	1.941849E-9	1.944662E-9	1.945088E-9	1.945902E-9	1.943927E-9	1.943981E-9	1.943999E-9	1.944993E-9	1.938390E-9	1.940723E-9	1.939919E-9	1.940727E-9	1.942966E-9	1.942672E-9	1.945369E-9	1.944734E-9	1.948549E-9	1.948457E-9	1.950882E-9	1.949975E-9	1.951713E-9	1.952406E-9	1.952227E-9	1.950074E-9	1.950577E-9	1.951275E-9	1.949499E-9	1.950683E-9
1.944011E-9	1.943193E-9	1.944860E-9	1.947511E-9	1.949487E-9	1.950441E-9	1.952462E-9	1.948854E-9	1.950521E-9	1.950130E-9	1.951311E-9	1.947929E-9	1.947868E-9	1.946707E-9	1.946200E-9	1.946052E-9	1.945574E-9	1.946760E-9	1.946289E-9	1.947122E-9	1.947655E-9	1.947479E-9	1.942215E-9	1.940486E-9	1.939549E-9	1.942473E-9	1.942404E-9	1.941975E-9	1.944167E-9	1.944798E-9	1.944631E-9	1.944540E-9	1.947455E-9	1.947090E-9	1.948699E-9	1.949361E-9	1.949973E-9	1.949884E-9	1.949998E-9	1.950732E-9	1.951614E-9	1.952618E-9	1.951425E-9	1.952781E-9	1.954139E-9	1.956500E-9	1.958522E-9	1.960243E-9	1.958372E-9	1.961436E-9	1.960090E-9	1.964894E-9	1.968805E-9	1.972218E-9	1.975953E-9	1.978504E-9	1.982697E-9	1.985478E-9	1.990562E-9	1.993467E-9	1.998933E-9	2.003638E-9	2.007328E-9	2.012032E-9	2.016362E-9	2.020851E-9	2.024953E-9	2.029231E-9	2.033414E-9	2.036511E-9	2.041149E-9	2.045372E-9	2.047856E-9	2.052637E-9	2.053423E-9	2.058761E-9	2.060886E-9	2.064017E-9	2.067891E-9	2.071106E-9	2.073258E-9	2.075847E-9	2.080985E-9	2.081883E-9	2.085927E-9	2.088279E-9	2.091821E-9	2.091572E-9	2.090658E-9	2.093718E-9	2.096541E-9	2.097825E-9	2.097693E-9	2.099018E-9	2.100418E-9	2.101831E-9	2.101593E-9	2.098932E-9	2.096693E-9	2.098793E-9	2.095897E-9	2.098590E-9	2.101515E-9	2.103760E-9	2.105464E-9	2.107082E-9	2.108320E-9	2.102489E-9	2.105844E-9	2.106473E-9	2.109320E-9	2.109119E-9	2.109889E-9	2.111810E-9	2.112518E-9	2.113311E-9	2.113473E-9	2.114694E-9	2.115659E-9	2.115641E-9	2.115926E-9	2.115162E-9	2.115298E-9	2.117261E-9	2.111283E-9	2.114147E-9	2.112719E-9	2.112430E-9	2.109754E-9	2.106261E-9	2.107372E-9	2.107089E-9	2.110774E-9	2.109350E-9	2.112552E-9	2.112059E-9	2.113844E-9	2.112693E-9	2.111441E-9	2.109543E-9	2.107502E-9	2.105401E-9	2.101039E-9	2.099680E-9	2.094116E-9	2.088986E-9	2.089115E-9	2.086907E-9	2.080280E-9	2.079027E-9	2.073944E-9	2.073026E-9	2.068568E-9	2.064357E-9	2.059465E-9	2.052845E-9	2.052010E-9	2.046768E-9	2.043796E-9	2.038006E-9	2.036562E-9	2.031061E-9	2.026567E-9	2.022736E-9	2.020172E-9	2.016986E-9	2.010780E-9	2.007496E-9	2.004523E-9	1.999926E-9	1.997592E-9	1.995700E-9	1.995181E-9	1.995242E-9	1.987766E-9	1.987807E-9	1.982393E-9	1.977077E-9	1.973830E-9	1.970914E-9	1.967774E-9	1.965773E-9	1.966321E-9	1.961918E-9	1.960922E-9	1.958352E-9	1.957313E-9	1.955119E-9	1.952789E-9	1.950245E-9	1.947129E-9	1.946610E-9	1.942753E-9	1.942052E-9	1.941265E-9	1.940078E-9	1.938851E-9	1.939596E-9	1.938095E-9	1.937348E-9	1.934582E-9	1.935904E-9	1.936130E-9	1.936703E-9	1.936836E-9	1.934368E-9	1.935798E-9	1.933930E-9	1.935112E-9	1.928403E-9	1.931072E-9	1.931500E-9	1.927075E-9	1.929541E-9	1.930249E-9	1.931273E-9	1.931301E-9	1.930470E-9	1.932249E-9	1.931369E-9	1.931116E-9	1.931773E-9	1.932480E-9	1.933342E-9	1.931744E-9	1.933399E-9	1.934384E-9	1.932983E-9	1.933543E-9	1.934704E-9	1.937077E-9	1.936960E-9	1.940679E-9	1.938364E-9	1.940105E-9	1.938478E-9	1.941249E-9	1.942376E-9	1.938761E-9	1.940308E-9	1.943000E-9	1.945125E-9	1.943634E-9	1.938861E-9	1.940297E-9	1.941991E-9	1.942753E-9	1.942813E-9	1.942190E-9	1.944662E-9	1.944190E-9	1.946574E-9	1.947421E-9	1.948787E-9	1.948654E-9	1.947571E-9
1.950951E-9	1.952223E-9	1.951837E-9	1.952378E-9	1.953461E-9	1.956296E-9	1.956807E-9	1.955802E-9	1.955550E-9	1.955482E-9	1.954724E-9	1.955236E-9	1.951928E-9	1.953484E-9	1.948218E-9	1.948353E-9	1.948107E-9	1.947470E-9	1.948195E-9	1.949302E-9	1.951953E-9	1.950453E-9	1.952514E-9	1.951970E-9	1.951021E-9	1.950822E-9	1.949226E-9	1.950444E-9	1.951073E-9	1.950486E-9	1.945947E-9	1.944984E-9	1.945794E-9	1.946716E-9	1.947679E-9	1.948708E-9	1.947077E-9	1.949861E-9	1.948112E-9	1.950690E-9	1.950369E-9	1.952894E-9	1.954724E-9	1.955880E-9	1.957697E-9	1.955895E-9	1.958935E-9	1.960867E-9	1.965067E-9	1.967200E-9	1.969520E-9	1.971404E-9	1.974868E-9	1.978447E-9	1.980158E-9	1.982242E-9	1.985691E-9	1.989376E-9	1.992517E-9	1.996496E-9	2.000356E-9	2.004370E-9	2.006271E-9	2.012228E-9	2.014400E-9	2.018435E-9	2.023614E-9	2.027616E-9	2.031501E-9	2.034084E-9	2.040430E-9	2.043969E-9	2.049287E-9	2.051714E-9	2.056817E-9	2.060869E-9	2.064716E-9	2.067773E-9	2.071460E-9	2.075013E-9	2.075063E-9	2.076604E-9	2.079954E-9	2.083112E-9	2.085815E-9	2.085731E-9	2.086320E-9	2.089488E-9	2.088269E-9	2.090126E-9	2.093361E-9	2.094746E-9	2.095067E-9	2.096491E-9	2.098039E-9	2.096155E-9	2.098855E-9	2.099474E-9	2.101899E-9	2.103834E-9	2.105657E-9	2.105477E-9	2.106012E-9	2.108205E-9	2.111016E-9	2.113713E-9	2.114249E-9	2.112785E-9	2.111502E-9	2.111119E-9	2.111099E-9	2.111340E-9	2.110025E-9	2.112582E-9	2.110726E-9	2.110276E-9	2.111249E-9	2.112907E-9	2.113844E-9	2.112836E-9	2.115563E-9	2.115047E-9	2.117316E-9	2.113462E-9	2.114594E-9	2.115552E-9	2.115981E-9	2.116503E-9	2.116373E-9	2.116708E-9	2.115659E-9	2.116000E-9	2.117434E-9	2.117989E-9	2.115683E-9	2.111973E-9	2.106957E-9	2.108347E-9	2.104463E-9	2.102624E-9	2.101396E-9	2.099859E-9	2.098763E-9	2.096087E-9	2.096491E-9	2.093686E-9	2.093758E-9	2.088645E-9	2.085838E-9	2.080751E-9	2.078580E-9	2.075897E-9	2.073726E-9	2.071456E-9	2.068913E-9	2.067934E-9	2.063971E-9	2.055797E-9	2.052154E-9	2.048350E-9	2.044600E-9	2.042345E-9	2.035604E-9	2.033707E-9	2.027954E-9	2.023951E-9	2.020147E-9	2.017255E-9	2.015390E-9	2.011656E-9	2.011302E-9	2.007047E-9	2.005675E-9	2.001010E-9	1.998386E-9	1.995359E-9	1.986309E-9	1.982263E-9	1.974653E-9	1.971082E-9	1.967954E-9	1.966114E-9	1.965250E-9	1.963976E-9	1.962755E-9	1.962664E-9	1.960114E-9	1.958018E-9	1.953160E-9	1.953322E-9	1.951644E-9	1.948884E-9	1.947704E-9	1.946942E-9	1.947654E-9	1.946572E-9	1.946175E-9	1.942476E-9	1.943623E-9	1.943978E-9	1.934052E-9	1.934569E-9	1.934604E-9	1.933670E-9	1.933967E-9	1.935857E-9	1.937037E-9	1.937586E-9	1.938807E-9	1.937805E-9	1.937202E-9	1.935432E-9	1.931107E-9	1.932406E-9	1.931878E-9	1.934310E-9	1.935296E-9	1.935381E-9	1.936330E-9	1.933147E-9	1.936093E-9	1.932277E-9	1.934978E-9	1.935291E-9	1.938158E-9	1.938355E-9	1.936952E-9	1.939136E-9	1.939325E-9	1.939071E-9	1.938385E-9	1.938240E-9	1.940916E-9	1.941809E-9	1.942700E-9	1.941876E-9	1.941811E-9	1.942240E-9	1.940446E-9	1.942363E-9	1.943050E-9	1.943794E-9	1.944550E-9	1.941988E-9	1.941113E-9	1.939672E-9	1.943333E-9	1.945259E-9	1.947533E-9	1.948230E-9	1.948104E-9	1.948609E-9	1.948871E-9	1.951231E-9	1.952803E-9	1.956037E-9
1.946889E-9	1.949967E-9	1.949220E-9	1.948370E-9	1.950583E-9	1.950196E-9	1.950441E-9	1.950644E-9	1.954088E-9	1.954247E-9	1.956330E-9	1.950996E-9	1.952263E-9	1.950285E-9	1.951192E-9	1.950795E-9	1.947609E-9	1.947785E-9	1.943693E-9	1.943802E-9	1.946743E-9	1.946225E-9	1.947557E-9	1.945503E-9	1.945295E-9	1.947160E-9	1.945447E-9	1.946835E-9	1.946544E-9	1.946505E-9	1.946754E-9	1.946974E-9	1.947537E-9	1.945161E-9	1.947409E-9	1.946038E-9	1.948896E-9	1.947404E-9	1.949235E-9	1.951094E-9	1.952161E-9	1.954304E-9	1.956131E-9	1.958882E-9	1.959238E-9	1.958878E-9	1.960529E-9	1.962411E-9	1.963229E-9	1.966106E-9	1.963724E-9	1.966717E-9	1.970161E-9	1.973039E-9	1.975862E-9	1.979335E-9	1.982638E-9	1.984763E-9	1.989980E-9	1.993034E-9	1.998638E-9	2.001317E-9	2.006172E-9	2.010575E-9	2.014872E-9	2.019193E-9	2.022715E-9	2.027248E-9	2.029861E-9	2.033984E-9	2.039328E-9	2.044283E-9	2.048628E-9	2.052129E-9	2.052483E-9	2.055728E-9	2.057404E-9	2.060809E-9	2.064340E-9	2.068717E-9	2.072516E-9	2.074329E-9	2.076856E-9	2.076230E-9	2.079992E-9	2.081651E-9	2.085760E-9	2.087574E-9	2.090573E-9	2.091986E-9	2.093518E-9	2.096430E-9	2.097203E-9	2.098909E-9	2.100572E-9	2.103778E-9	2.105153E-9	2.105265E-9	2.106777E-9	2.108635E-9	2.106714E-9	2.108852E-9	2.108781E-9	2.110651E-9	2.111830E-9	2.111449E-9	2.111289E-9	2.108665E-9	2.111727E-9	2.108060E-9	2.110214E-9	2.109502E-9	2.110949E-9	2.111547E-9	2.112480E-9	2.113280E-9	2.112145E-9	2.113430E-9	2.112709E-9	2.113515E-9	2.113845E-9	2.114057E-9	2.114751E-9	2.114798E-9	2.111525E-9	2.111221E-9	2.108945E-9	2.109641E-9	2.111618E-9	2.110496E-9	2.110580E-9	2.110296E-9	2.111399E-9	2.109276E-9	2.111514E-9	2.108019E-9	2.107228E-9	2.104658E-9	2.105165E-9	2.103375E-9	2.099542E-9	2.099205E-9	2.096960E-9	2.095243E-9	2.095434E-9	2.092916E-9	2.091896E-9	2.088862E-9	2.088008E-9	2.087162E-9	2.078539E-9	2.076976E-9	2.074185E-9	2.068683E-9	2.064349E-9	2.060361E-9	2.056950E-9	2.053649E-9	2.054432E-9	2.048860E-9	2.046067E-9	2.040649E-9	2.039582E-9	2.034601E-9	2.030585E-9	2.026001E-9	2.020632E-9	2.012865E-9	2.005227E-9	1.992138E-9	1.992734E-9	1.991439E-9	1.989222E-9	1.985521E-9	1.981679E-9	1.981953E-9	1.976153E-9	1.974399E-9	1.974047E-9	1.973487E-9	1.972335E-9	1.968285E-9	1.966829E-9	1.959671E-9	1.958459E-9	1.948394E-9	1.949825E-9	1.948130E-9	1.944101E-9	1.943649E-9	1.941673E-9	1.942501E-9	1.942525E-9	1.943261E-9	1.941880E-9	1.940156E-9	1.940434E-9	1.941312E-9	1.938889E-9	1.936456E-9	1.936924E-9	1.939272E-9	1.931961E-9	1.932215E-9	1.933199E-9	1.932830E-9	1.934735E-9	1.930902E-9	1.934781E-9	1.932935E-9	1.936018E-9	1.935736E-9	1.935532E-9	1.936031E-9	1.935014E-9	1.935204E-9	1.935922E-9	1.935702E-9	1.934740E-9	1.933009E-9	1.934814E-9	1.936401E-9	1.936536E-9	1.935202E-9	1.935104E-9	1.936476E-9	1.933302E-9	1.934518E-9	1.935662E-9	1.935815E-9	1.937679E-9	1.938741E-9	1.941149E-9	1.935184E-9	1.938327E-9	1.938395E-9	1.940895E-9	1.941287E-9	1.940454E-9	1.941968E-9	1.942978E-9	1.944689E-9	1.945496E-9	1.946826E-9	1.948167E-9	1.947720E-9	1.946441E-9	1.946667E-9	1.947827E-9	1.948070E-9	1.945577E-9	1.946382E-9	1.943178E-9	1.944070E-9	1.946188E-9	1.946464E-9
1.953582E-9	1.954979E-9	1.956114E-9	1.957366E-9	1.956718E-9	1.957223E-9	1.954106E-9	1.953244E-9	1.952405E-9	1.951367E-9	1.951976E-9	1.951751E-9	1.946955E-9	1.946473E-9	1.940690E-9	1.942327E-9	1.943083E-9	1.941376E-9	1.944244E-9	1.945259E-9	1.946510E-9	1.940666E-9	1.943220E-9	1.943054E-9	1.945601E-9	1.946493E-9	1.947632E-9	1.947883E-9	1.948832E-9	1.949979E-9	1.949393E-9	1.950254E-9	1.948138E-9	1.946762E-9	1.945637E-9	1.945475E-9	1.946359E-9	1.947901E-9	1.947660E-9	1.950575E-9	1.948268E-9	1.947295E-9	1.948556E-9	1.949779E-9	1.952983E-9	1.952237E-9	1.956203E-9	1.958425E-9	1.962754E-9	1.962432E-9	1.966395E-9	1.969528E-9	1.971975E-9	1.974746E-9	1.977968E-9	1.982003E-9	1.982808E-9	1.984883E-9	1.989466E-9	1.993516E-9	1.997708E-9	2.001041E-9	2.003797E-9	2.008398E-9	2.009289E-9	2.013966E-9	2.018671E-9	2.023641E-9	2.028683E-9	2.033010E-9	2.037829E-9	2.040204E-9	2.045546E-9	2.048466E-9	2.054068E-9	2.056580E-9	2.060288E-9	2.063854E-9	2.067788E-9	2.070939E-9	2.074614E-9	2.075955E-9	2.078897E-9	2.080354E-9	2.081897E-9	2.084657E-9	2.086490E-9	2.086884E-9	2.087544E-9	2.090664E-9	2.092719E-9	2.090627E-9	2.091059E-9	2.093237E-9	2.094675E-9	2.092971E-9	2.098459E-9	2.099376E-9	2.102614E-9	2.103582E-9	2.104827E-9	2.105280E-9	2.105699E-9	2.108099E-9	2.107851E-9	2.104683E-9	2.098383E-9	2.099341E-9	2.102216E-9	2.104511E-9	2.106209E-9	2.106937E-9	2.101100E-9	2.099486E-9	2.096758E-9	2.098366E-9	2.098210E-9	2.101122E-9	2.104740E-9	2.107747E-9	2.109269E-9	2.104379E-9	2.107191E-9	2.105833E-9	2.109305E-9	2.108877E-9	2.108670E-9	2.110313E-9	2.111205E-9	2.110644E-9	2.110687E-9	2.109365E-9	2.109291E-9	2.108510E-9	2.106386E-9	2.103133E-9	2.103679E-9	2.103188E-9	2.101217E-9	2.103377E-9	2.100216E-9	2.096735E-9	2.096948E-9	2.095661E-9	2.095777E-9	2.093488E-9	2.093701E-9	2.089738E-9	2.088122E-9	2.082021E-9	2.080536E-9	2.077177E-9	2.073309E-9	2.068419E-9	2.061470E-9	2.057487E-9	2.051038E-9	2.044294E-9	2.044241E-9	2.043061E-9	2.041703E-9	2.037059E-9	2.035438E-9	2.033093E-9	2.029769E-9	2.025659E-9	2.020510E-9	2.016538E-9	2.013908E-9	2.008891E-9	2.006175E-9	2.001754E-9	2.001458E-9	1.997611E-9	1.998133E-9	1.996579E-9	1.991296E-9	1.988102E-9	1.984513E-9	1.977198E-9	1.975914E-9	1.975304E-9	1.973755E-9	1.969239E-9	1.967254E-9	1.964987E-9	1.961311E-9	1.960482E-9	1.955946E-9	1.955079E-9	1.953277E-9	1.946312E-9	1.946903E-9	1.946623E-9	1.946958E-9	1.945214E-9	1.948232E-9	1.945093E-9	1.945642E-9	1.942700E-9	1.944606E-9	1.944793E-9	1.942705E-9	1.943861E-9	1.944426E-9	1.943925E-9	1.940419E-9	1.936836E-9	1.936183E-9	1.935952E-9	1.936033E-9	1.933679E-9	1.931435E-9	1.930972E-9	1.928554E-9	1.930542E-9	1.931872E-9	1.930794E-9	1.933015E-9	1.932830E-9	1.935299E-9	1.931484E-9	1.934756E-9	1.934475E-9	1.936494E-9	1.937640E-9	1.939392E-9	1.938744E-9	1.937404E-9	1.939358E-9	1.939910E-9	1.941022E-9	1.938605E-9	1.938261E-9	1.940495E-9	1.941156E-9	1.941151E-9	1.940073E-9	1.938409E-9	1.939849E-9	1.939571E-9	1.941314E-9	1.941792E-9	1.941464E-9	1.942223E-9	1.938061E-9	1.942918E-9	1.941942E-9	1.944271E-9	1.944051E-9	1.947004E-9	1.945734E-9	1.946169E-9	1.947599E-9	1.947994E-9	1.948978E-9
1.955734E-9	1.956958E-9	1.949553E-9	1.950337E-9	1.951036E-9	1.951917E-9	1.952714E-9	1.951612E-9	1.953335E-9	1.950159E-9	1.952368E-9	1.950465E-9	1.952376E-9	1.951933E-9	1.951729E-9	1.951611E-9	1.951444E-9	1.951680E-9	1.951935E-9	1.951621E-9	1.951952E-9	1.952017E-9	1.953021E-9	1.952454E-9	1.950131E-9	1.948157E-9	1.945885E-9	1.948452E-9	1.948741E-9	1.950185E-9	1.951213E-9	1.950317E-9	1.949377E-9	1.947700E-9	1.950996E-9	1.948680E-9	1.949708E-9	1.946295E-9	1.948304E-9	1.949407E-9	1.949995E-9	1.952677E-9	1.954430E-9	1.955773E-9	1.957025E-9	1.958227E-9	1.961066E-9	1.961574E-9	1.963139E-9	1.965334E-9	1.964898E-9	1.966353E-9	1.968412E-9	1.970984E-9	1.974339E-9	1.975667E-9	1.978880E-9	1.979918E-9	1.983818E-9	1.983724E-9	1.989971E-9	1.993039E-9	1.998775E-9	2.002930E-9	2.007764E-9	2.012532E-9	2.017501E-9	2.022497E-9	2.026998E-9	2.033109E-9	2.037612E-9	2.040863E-9	2.044578E-9	2.048001E-9	2.050897E-9	2.054400E-9	2.054872E-9	2.059459E-9	2.061325E-9	2.065183E-9	2.067947E-9	2.069306E-9	2.072335E-9	2.068131E-9	2.075021E-9	2.077126E-9	2.081816E-9	2.083951E-9	2.087966E-9	2.089794E-9	2.092362E-9	2.093964E-9	2.091452E-9	2.094420E-9	2.096410E-9	2.096615E-9	2.099802E-9	2.100324E-9	2.103260E-9	2.102953E-9	2.103486E-9	2.104979E-9	2.105517E-9	2.107282E-9	2.107550E-9	2.108114E-9	2.110198E-9	2.111309E-9	2.112861E-9	2.109406E-9	2.112414E-9	2.109701E-9	2.111554E-9	2.109693E-9	2.108880E-9	2.109542E-9	2.111549E-9	2.112898E-9	2.112699E-9	2.115816E-9	2.116752E-9	2.115402E-9	2.115473E-9	2.113768E-9	2.111259E-9	2.111784E-9	2.109755E-9	2.111919E-9	2.109710E-9	2.108616E-9	2.109328E-9	2.109992E-9	2.111856E-9	2.110214E-9	2.113607E-9	2.111941E-9	2.113901E-9	2.110361E-9	2.110761E-9	2.109078E-9	2.106793E-9	2.106398E-9	2.106009E-9	2.102782E-9	2.099177E-9	2.092470E-9	2.093896E-9	2.090977E-9	2.087075E-9	2.082934E-9	2.080361E-9	2.077313E-9	2.068991E-9	2.068381E-9	2.068269E-9	2.065163E-9	2.059164E-9	2.057818E-9	2.057687E-9	2.052878E-9	2.053549E-9	2.047917E-9	2.045815E-9	2.041669E-9	2.035642E-9	2.031187E-9	2.015495E-9	2.012264E-9	2.009003E-9	2.009807E-9	2.008411E-9	2.002970E-9	2.001181E-9	1.998234E-9	1.995369E-9	1.988022E-9	1.983995E-9	1.984051E-9	1.982043E-9	1.982789E-9	1.981360E-9	1.976932E-9	1.971374E-9	1.966972E-9	1.968226E-9	1.964041E-9	1.963960E-9	1.960542E-9	1.959375E-9	1.957889E-9	1.955420E-9	1.952154E-9	1.952415E-9	1.948827E-9	1.944152E-9	1.941675E-9	1.942346E-9	1.943249E-9	1.943582E-9	1.943613E-9	1.943368E-9	1.942309E-9	1.938993E-9	1.939442E-9	1.939388E-9	1.935051E-9	1.935303E-9	1.934777E-9	1.935261E-9	1.930754E-9	1.932994E-9	1.934202E-9	1.936360E-9	1.935401E-9	1.934634E-9	1.935472E-9	1.935538E-9	1.937277E-9	1.938727E-9	1.939652E-9	1.939339E-9	1.935851E-9	1.936828E-9	1.937816E-9	1.938874E-9	1.939341E-9	1.939020E-9	1.940274E-9	1.940212E-9	1.940712E-9	1.941119E-9	1.939526E-9	1.936399E-9	1.933945E-9	1.937361E-9	1.934864E-9	1.938439E-9	1.938423E-9	1.940573E-9	1.941841E-9	1.943025E-9	1.943901E-9	1.943985E-9	1.945029E-9	1.943503E-9	1.939319E-9	1.941789E-9	1.943737E-9	1.946695E-9	1.946977E-9	1.946675E-9	1.943925E-9	1.943579E-9	1.944339E-9	1.945674E-9	1.946143E-9
1.950690E-9	1.948673E-9	1.950704E-9	1.949917E-9	1.949217E-9	1.950720E-9	1.952119E-9	1.953341E-9	1.952115E-9	1.951866E-9	1.952106E-9	1.951248E-9	1.949999E-9	1.947855E-9	1.946718E-9	1.948618E-9	1.946765E-9	1.946544E-9	1.946448E-9	1.941580E-9	1.942595E-9	1.940614E-9	1.943607E-9	1.944006E-9	1.946686E-9	1.944692E-9	1.946415E-9	1.947452E-9	1.946870E-9	1.945425E-9	1.945563E-9	1.945064E-9	1.942550E-9	1.942096E-9	1.944200E-9	1.945567E-9	1.944610E-9	1.944390E-9	1.945138E-9	1.945910E-9	1.944750E-9	1.947104E-9	1.944449E-9	1.944226E-9	1.947262E-9	1.950186E-9	1.953761E-9	1.948651E-9	1.953160E-9	1.956099E-9	1.959602E-9	1.961231E-9	1.963077E-9	1.965734E-9	1.969551E-9	1.972129E-9	1.975448E-9	1.979828E-9	1.985282E-9	1.988027E-9	1.990446E-9	1.994586E-9	1.999719E-9	2.003596E-9	2.006090E-9	2.011134E-9	2.014738E-9	2.019174E-9	2.024513E-9	2.029167E-9	2.034178E-9	2.036944E-9	2.043803E-9	2.047153E-9	2.051770E-9	2.054286E-9	2.058687E-9	2.060975E-9	2.062765E-9	2.065749E-9	2.066639E-9	2.069511E-9	2.071901E-9	2.073037E-9	2.077415E-9	2.080755E-9	2.081851E-9	2.081031E-9	2.081553E-9	2.082201E-9	2.083587E-9	2.087057E-9	2.084580E-9	2.087224E-9	2.090987E-9	2.093827E-9	2.097599E-9	2.096189E-9	2.100460E-9	2.100939E-9	2.103483E-9	2.104841E-9	2.106286E-9	2.107609E-9	2.107795E-9	2.109538E-9	2.111211E-9	2.112405E-9	2.110912E-9	2.109293E-9	2.111235E-9	2.111716E-9	2.111594E-9	2.110976E-9	2.108887E-9	2.107603E-9	2.105339E-9	2.107219E-9	2.109733E-9	2.110502E-9	2.112347E-9	2.112881E-9	2.116414E-9	2.111262E-9	2.113522E-9	2.113608E-9	2.115941E-9	2.117052E-9	2.113912E-9	2.112808E-9	2.111657E-9	2.110547E-9	2.106593E-9	2.103195E-9	2.104986E-9	2.107126E-9	2.108581E-9	2.108238E-9	2.108056E-9	2.107451E-9	2.102664E-9	2.103395E-9	2.102825E-9	2.101595E-9	2.101372E-9	2.096966E-9	2.096293E-9	2.089822E-9	2.090437E-9	2.085625E-9	2.084540E-9	2.081977E-9	2.078647E-9	2.076346E-9	2.074088E-9	2.071581E-9	2.068686E-9	2.066419E-9	2.063934E-9	2.056519E-9	2.054591E-9	2.049642E-9	2.046695E-9	2.042238E-9	2.038186E-9	2.037459E-9	2.034181E-9	2.032871E-9	2.028894E-9	2.025548E-9	2.022373E-9	2.017893E-9	2.017469E-9	2.011292E-9	2.010448E-9	2.004687E-9	2.002112E-9	1.998649E-9	1.994098E-9	1.991719E-9	1.986414E-9	1.984091E-9	1.980785E-9	1.976672E-9	1.974275E-9	1.972464E-9	1.971315E-9	1.967347E-9	1.966030E-9	1.965365E-9	1.956915E-9	1.952480E-9	1.949084E-9	1.944441E-9	1.945295E-9	1.944329E-9	1.944745E-9	1.942613E-9	1.943409E-9	1.943297E-9	1.943494E-9	1.939788E-9	1.938122E-9	1.937443E-9	1.938488E-9	1.939947E-9	1.940243E-9	1.940181E-9	1.938951E-9	1.934613E-9	1.935199E-9	1.935809E-9	1.935444E-9	1.936167E-9	1.935975E-9	1.936992E-9	1.936787E-9	1.936045E-9	1.937662E-9	1.937779E-9	1.938088E-9	1.935297E-9	1.938433E-9	1.935111E-9	1.937154E-9	1.935228E-9	1.937522E-9	1.938251E-9	1.939726E-9	1.941585E-9	1.942514E-9	1.942472E-9	1.938607E-9	1.936080E-9	1.937024E-9	1.938447E-9	1.941532E-9	1.942406E-9	1.943978E-9	1.943436E-9	1.937166E-9	1.935176E-9	1.934925E-9	1.935105E-9	1.937163E-9	1.937928E-9	1.938714E-9	1.936523E-9	1.938970E-9	1.938157E-9	1.940406E-9	1.941149E-9	1.943643E-9	1.944479E-9	1.946086E-9	1.947045E-9
1.952949E-9	1.954470E-9	1.954316E-9	1.955378E-9	1.952673E-9	1.953341E-9	1.954581E-9	1.954021E-9	1.953088E-9	1.951018E-9	1.954256E-9	1.950660E-9	1.951411E-9	1.950755E-9	1.952942E-9	1.951138E-9	1.949012E-9	1.948539E-9	1.947331E-9	1.948991E-9	1.949020E-9	1.945458E-9	1.947390E-9	1.947508E-9	1.946919E-9	1.945886E-9	1.945394E-9	1.944590E-9	1.940837E-9	1.942114E-9	1.943608E-9	1.946113E-9	1.949099E-9	1.950347E-9	1.951854E-9	1.947333E-9	1.947649E-9	1.939349E-9	1.942382E-9	1.941277E-9	1.942120E-9	1.944436E-9	1.945708E-9	1.948395E-9	1.945858E-9	1.949367E-9	1.953608E-9	1.955469E-9	1.958152E-9	1.960065E-9	1.961912E-9	1.961807E-9	1.964815E-9	1.968500E-9	1.969874E-9	1.973433E-9	1.976857E-9	1.979644E-9	1.984141E-9	1.985358E-9	1.992110E-9	1.996005E-9	2.000746E-9	2.003570E-9	2.007311E-9	2.007869E-9	2.010178E-9	2.015562E-9	2.019755E-9	2.024108E-9	2.027353E-9	2.029648E-9	2.035763E-9	2.040132E-9	2.045297E-9	2.050098E-9	2.051737E-9	2.053532E-9	2.052832E-9	2.056918E-9	2.061484E-9	2.065279E-9	2.069896E-9	2.072947E-9	2.077079E-9	2.075686E-9	2.080462E-9	2.081955E-9	2.084978E-9	2.087454E-9	2.088145E-9	2.089459E-9	2.091889E-9	2.095500E-9	2.097732E-9	2.101721E-9	2.104652E-9	2.103280E-9	2.103898E-9	2.104001E-9	2.105809E-9	2.105283E-9	2.105832E-9	2.108668E-9	2.107772E-9	2.108928E-9	2.111111E-9	2.112622E-9	2.114183E-9	2.112344E-9	2.116218E-9	2.116160E-9	2.118358E-9	2.116488E-9	2.117976E-9	2.117378E-9	2.117865E-9	2.114497E-9	2.112441E-9	2.111955E-9	2.107313E-9	2.107126E-9	2.109045E-9	2.109636E-9	2.111415E-9	2.111149E-9	2.111954E-9	2.111669E-9	2.111203E-9	2.112684E-9	2.113318E-9	2.113164E-9	2.113472E-9	2.115446E-9	2.118482E-9	2.110006E-9	2.110552E-9	2.109167E-9	2.110021E-9	2.107417E-9	2.105739E-9	2.102886E-9	2.102404E-9	2.102165E-9	2.101308E-9	2.102727E-9	2.100483E-9	2.097412E-9	2.096694E-9	2.089652E-9	2.089355E-9	2.084327E-9	2.077697E-9	2.075852E-9	2.071626E-9	2.070943E-9	2.070171E-9	2.066636E-9	2.064487E-9	2.058973E-9	2.059916E-9	2.056788E-9	2.056499E-9	2.050767E-9	2.048592E-9	2.046956E-9	2.042421E-9	2.036706E-9	2.027354E-9	2.025444E-9	2.021200E-9	2.010745E-9	2.006509E-9	2.003280E-9	2.004078E-9	2.001860E-9	2.000859E-9	1.998262E-9	1.989712E-9	1.987182E-9	1.981908E-9	1.976150E-9	1.974670E-9	1.972517E-9	1.971656E-9	1.967128E-9	1.965963E-9	1.959992E-9	1.960410E-9	1.959452E-9	1.956186E-9	1.953637E-9	1.953991E-9	1.953528E-9	1.952034E-9	1.950413E-9	1.949194E-9	1.944208E-9	1.943087E-9	1.942083E-9	1.942419E-9	1.940142E-9	1.939372E-9	1.940567E-9	1.940503E-9	1.940096E-9	1.939896E-9	1.941822E-9	1.941894E-9	1.940328E-9	1.942576E-9	1.940028E-9	1.940704E-9	1.938238E-9	1.940361E-9	1.941584E-9	1.941331E-9	1.942381E-9	1.940061E-9	1.939616E-9	1.936569E-9	1.935464E-9	1.937039E-9	1.935356E-9	1.936878E-9	1.937502E-9	1.937674E-9	1.935485E-9	1.934887E-9	1.935802E-9	1.936766E-9	1.935170E-9	1.934666E-9	1.934448E-9	1.936769E-9	1.935054E-9	1.937571E-9	1.935673E-9	1.939365E-9	1.939611E-9	1.940243E-9	1.940989E-9	1.938365E-9	1.940353E-9	1.942641E-9	1.943957E-9	1.947531E-9	1.946938E-9	1.946882E-9	1.945283E-9	1.947320E-9	1.948103E-9	1.946031E-9	1.946555E-9	1.946984E-9	1.947544E-9
1.948784E-9	1.945713E-9	1.947809E-9	1.946109E-9	1.946447E-9	1.947742E-9	1.943339E-9	1.945852E-9	1.947365E-9	1.946413E-9	1.948457E-9	1.949906E-9	1.949186E-9	1.946044E-9	1.945134E-9	1.943993E-9	1.941120E-9	1.938746E-9	1.937001E-9	1.939601E-9	1.942525E-9	1.943729E-9	1.946051E-9	1.939873E-9	1.941771E-9	1.940580E-9	1.942066E-9	1.942535E-9	1.942603E-9	1.944034E-9	1.945497E-9	1.946773E-9	1.946404E-9	1.945371E-9	1.947225E-9	1.945577E-9	1.947266E-9	1.946550E-9	1.947997E-9	1.947789E-9	1.948753E-9	1.950519E-9	1.950422E-9	1.951411E-9	1.953036E-9	1.953889E-9	1.955268E-9	1.954977E-9	1.960142E-9	1.960108E-9	1.963772E-9	1.964943E-9	1.967823E-9	1.970177E-9	1.973080E-9	1.975509E-9	1.978262E-9	1.980931E-9	1.982735E-9	1.982974E-9	1.988238E-9	1.992090E-9	1.997006E-9	2.000720E-9	2.003714E-9	2.005772E-9	2.008741E-9	2.013647E-9	2.017435E-9	2.022456E-9	2.028179E-9	2.031418E-9	2.036740E-9	2.037971E-9	2.043323E-9	2.046534E-9	2.051134E-9	2.055345E-9	2.055218E-9	2.057479E-9	2.062112E-9	2.066817E-9	2.071056E-9	2.073499E-9	2.077954E-9	2.078726E-9	2.080585E-9	2.080023E-9	2.082072E-9	2.083003E-9	2.084881E-9	2.087737E-9	2.088894E-9	2.091150E-9	2.093054E-9	2.095687E-9	2.099172E-9	2.097765E-9	2.101583E-9	2.102689E-9	2.105255E-9	2.105919E-9	2.108087E-9	2.109168E-9	2.107500E-9	2.108907E-9	2.110652E-9	2.110831E-9	2.110582E-9	2.109684E-9	2.111033E-9	2.111091E-9	2.113492E-9	2.114011E-9	2.112926E-9	2.110335E-9	2.109321E-9	2.109468E-9	2.104878E-9	2.105785E-9	2.108029E-9	2.109942E-9	2.113695E-9	2.110339E-9	2.112825E-9	2.111543E-9	2.113524E-9	2.114281E-9	2.112853E-9	2.114463E-9	2.114273E-9	2.116312E-9	2.116451E-9	2.115452E-9	2.117549E-9	2.109397E-9	2.109921E-9	2.108356E-9	2.106029E-9	2.102124E-9	2.101925E-9	2.102079E-9	2.101237E-9	2.099993E-9	2.099028E-9	2.097774E-9	2.094679E-9	2.084502E-9	2.084672E-9	2.082805E-9	2.083898E-9	2.081798E-9	2.081165E-9	2.080568E-9	2.079359E-9	2.078296E-9	2.075730E-9	2.070757E-9	2.064120E-9	2.057664E-9	2.057527E-9	2.053126E-9	2.051947E-9	2.046913E-9	2.046315E-9	2.043526E-9	2.035613E-9	2.031471E-9	2.028803E-9	2.026032E-9	2.021741E-9	2.018166E-9	2.015741E-9	2.011992E-9	2.010204E-9	2.005936E-9	2.004416E-9	1.999628E-9	1.993765E-9	1.991391E-9	1.986151E-9	1.982657E-9	1.974648E-9	1.972965E-9	1.970504E-9	1.964377E-9	1.961413E-9	1.958130E-9	1.956518E-9	1.949437E-9	1.946800E-9	1.944781E-9	1.941504E-9	1.939023E-9	1.940087E-9	1.941136E-9	1.941193E-9	1.938834E-9	1.940743E-9	1.939635E-9	1.940799E-9	1.938215E-9	1.939636E-9	1.939174E-9	1.938778E-9	1.940156E-9	1.938298E-9	1.937241E-9	1.934330E-9	1.930257E-9	1.932757E-9	1.932297E-9	1.933602E-9	1.931232E-9	1.933473E-9	1.932136E-9	1.926775E-9	1.925067E-9	1.927096E-9	1.928202E-9	1.929152E-9	1.929384E-9	1.931760E-9	1.930863E-9	1.933221E-9	1.932659E-9	1.934542E-9	1.932687E-9	1.932674E-9	1.932829E-9	1.933620E-9	1.935497E-9	1.936437E-9	1.936039E-9	1.938901E-9	1.940135E-9	1.942060E-9	1.940569E-9	1.941225E-9	1.941146E-9	1.940811E-9	1.939489E-9	1.941357E-9	1.938968E-9	1.939674E-9	1.940912E-9	1.942544E-9	1.942123E-9	1.946343E-9	1.946237E-9	1.947349E-9	1.947301E-9	1.948290E-9	1.945849E-9	1.947374E-9	1.948805E-9
1.949642E-9	1.944757E-9	1.943879E-9	1.940993E-9	1.940413E-9	1.942338E-9	1.944388E-9	1.945190E-9	1.947053E-9	1.947751E-9	1.950066E-9	1.947238E-9	1.948959E-9	1.945998E-9	1.948725E-9	1.947803E-9	1.945312E-9	1.945085E-9	1.944457E-9	1.946152E-9	1.946487E-9	1.948135E-9	1.949593E-9	1.944592E-9	1.945557E-9	1.945351E-9	1.946850E-9	1.945592E-9	1.945449E-9	1.946700E-9	1.945631E-9	1.946174E-9	1.947695E-9	1.947591E-9	1.948930E-9	1.947621E-9	1.951096E-9	1.950336E-9	1.952123E-9	1.951767E-9	1.952916E-9	1.953998E-9	1.954416E-9	1.955022E-9	1.955512E-9	1.956496E-9	1.956259E-9	1.956578E-9	1.959049E-9	1.960304E-9	1.963380E-9	1.964648E-9	1.965532E-9	1.958692E-9	1.961587E-9	1.965908E-9	1.970360E-9	1.974291E-9	1.978700E-9	1.983146E-9	1.987985E-9	1.989996E-9	1.994861E-9	1.997396E-9	2.002853E-9	2.005765E-9	2.009061E-9	2.014996E-9	2.019339E-9	2.023494E-9	2.027069E-9	2.032025E-9	2.037133E-9	2.039640E-9	2.043819E-9	2.047017E-9	2.049978E-9	2.051594E-9	2.055402E-9	2.059292E-9	2.061631E-9	2.064317E-9	2.067434E-9	2.069715E-9	2.073157E-9	2.074037E-9	2.078247E-9	2.080099E-9	2.083790E-9	2.086352E-9	2.089360E-9	2.090937E-9	2.093075E-9	2.095890E-9	2.097281E-9	2.099231E-9	2.096435E-9	2.095141E-9	2.098261E-9	2.099499E-9	2.101920E-9	2.104005E-9	2.106101E-9	2.103815E-9	2.104955E-9	2.105663E-9	2.106491E-9	2.107926E-9	2.109932E-9	2.108949E-9	2.110074E-9	2.108917E-9	2.110763E-9	2.110853E-9	2.113842E-9	2.112445E-9	2.112502E-9	2.114719E-9	2.115414E-9	2.117303E-9	2.118341E-9	2.116074E-9	2.118429E-9	2.117607E-9	2.118260E-9	2.116846E-9	2.116317E-9	2.111949E-9	2.109437E-9	2.107705E-9	2.109003E-9	2.110367E-9	2.110910E-9	2.110959E-9	2.111155E-9	2.108359E-9	2.111150E-9	2.109086E-9	2.108193E-9	2.106210E-9	2.108166E-9	2.108058E-9	2.109269E-9	2.108650E-9	2.104146E-9	2.102786E-9	2.098605E-9	2.094537E-9	2.095611E-9	2.094795E-9	2.095440E-9	2.091873E-9	2.089616E-9	2.085961E-9	2.082009E-9	2.080567E-9	2.080200E-9	2.075756E-9	2.074076E-9	2.071872E-9	2.069351E-9	2.060995E-9	2.060608E-9	2.056376E-9	2.055928E-9	2.051195E-9	2.047014E-9	2.041356E-9	2.037192E-9	2.037440E-9	2.032982E-9	2.029727E-9	2.028673E-9	2.023569E-9	2.020922E-9	2.012190E-9	2.010366E-9	2.001646E-9	1.999660E-9	1.998047E-9	1.988140E-9	1.980364E-9	1.978993E-9	1.978146E-9	1.972572E-9	1.964630E-9	1.965418E-9	1.962544E-9	1.963314E-9	1.958105E-9	1.957017E-9	1.957340E-9	1.956468E-9	1.954393E-9	1.952198E-9	1.951510E-9	1.948419E-9	1.945194E-9	1.944742E-9	1.946367E-9	1.947106E-9	1.941750E-9	1.942611E-9	1.941127E-9	1.937230E-9	1.934444E-9	1.935291E-9	1.935226E-9	1.935601E-9	1.936291E-9	1.938373E-9	1.933409E-9	1.933095E-9	1.932577E-9	1.934816E-9	1.932715E-9	1.932245E-9	1.933993E-9	1.933379E-9	1.933464E-9	1.935163E-9	1.936706E-9	1.939052E-9	1.939304E-9	1.938999E-9	1.939804E-9	1.940998E-9	1.936513E-9	1.938647E-9	1.939947E-9	1.939507E-9	1.938124E-9	1.936658E-9	1.933450E-9	1.935876E-9	1.932522E-9	1.935456E-9	1.935397E-9	1.938648E-9	1.939308E-9	1.940001E-9	1.941621E-9	1.941543E-9	1.943151E-9	1.942758E-9	1.942835E-9	1.942489E-9	1.941955E-9	1.944541E-9	1.946136E-9	1.945263E-9	1.941103E-9	1.943662E-9	1.941487E-9	1.940055E-9	1.940019E-9
[truncated: 319,489 more chars]
