# Supplementary material for: Anomalously bright single-molecule upconversion electroluminescence
Source: Nat Commun. 2024 Feb 23;15:1677. doi: 10.1038/s41467-024-45450-5 (PMC10891098; doi:10.1038/s41467-024-45450-5)
Supplement: Supplementary file 3 — Source Data [file 41467_2024_45450_MOESM3_ESM.zip › Fig_1/Fig_1b.txt]

3.40704	1.56846	0.00799	0.00524	0.85889	0.0505		3.40704	1.48441	0.00776	0.00584	0.60302	0.03992
3.40301	1.44407	0.00857	0.00608	0.5323	0.04086		3.40301	1.45304	0.00758	0.00598	0.57534	0.03587
3.39898	1.51434	0.00665	0.00568	0.61961	0.03865		3.39898	1.40941	0.00735	0.00605	0.5467	0.03105
3.39497	1.39752	0.00652	0.00708	0.66567	0.01895		3.39497	1.35461	0.00707	0.00605	0.51274	0.02603
3.39097	1.20083	0.00877	0.00654	0.75368	0.01167		3.39097	1.29502	0.00675	0.0059	0.47573	0.02167
3.38698	1.22078	0.00544	0.00572	0.29814	0.01942		3.38698	1.2356	0.0064	0.00562	0.43917	0.01792
3.383	1.15998	0.00532	0.0042	0.55762	0.01737		3.383	1.18423	0.0061	0.00531	0.40058	0.01427
3.37903	1.15161	0.00532	0.00547	0.26339	0.01485		3.37903	1.13778	0.0059	0.00504	0.36084	0.01019
3.37507	1.14205	0.00646	0.00449	0.01412	0.01255		3.37507	1.09131	0.00578	0.00485	0.32556	0.00528
3.37111	0.95504	0.00605	0.00451	0.18603	-0.01004		3.37111	1.04225	0.00565	0.00474	0.29304	-2.17943E-5
3.36716	1.07619	0.00522	0.00508	0.10473	-0.01242		3.36716	0.98829	0.00548	0.00466	0.26664	-0.00464
3.36323	0.92459	0.00539	0.00425	0.40879	-0.00444		3.36323	0.93164	0.00525	0.00456	0.23911	-0.00805
3.35931	0.85229	0.0051	0.00454	0.19614	-0.00699		3.35931	0.8804	0.005	0.00448	0.21357	-0.01043
3.35539	0.79497	0.00398	0.00512	0.24215	-0.02217		3.35539	0.83891	0.00481	0.00433	0.18399	-0.01175
3.35148	0.71601	0.00556	0.00356	0.54475	-0.01434		3.35148	0.81371	0.00467	0.00419	0.15194	-0.01265
3.34758	0.78449	0.00372	0.00315	0.16673	-0.0063		3.34758	0.80341	0.00461	0.00405	0.11463	-0.01346
3.3437	0.91757	0.00401	0.00572	-0.21965	-0.01403		3.3437	0.79762	0.00462	0.00393	0.07507	-0.01543
3.33982	0.76517	0.00545	0.00258	0.08396	-0.00871		3.33982	0.78633	0.00463	0.00383	0.02784	-0.01801
3.33594	0.75218	0.00519	0.00389	-0.08276	-0.02912		3.33594	0.76701	0.00463	0.00375	-0.02055	-0.02148
3.33209	0.77378	0.00447	0.0036	0.26308	-0.02653		3.33209	0.73809	0.00453	0.00372	-0.06923	-0.02422
3.32823	0.74562	0.00404	0.00376	-0.21006	-0.042		3.32823	0.70277	0.00443	0.0037	-0.11593	-0.0261
3.32439	0.61052	0.00363	0.00363	-0.20523	-0.00525		3.32439	0.66742	0.00434	0.00367	-0.15858	-0.0272
3.32056	0.64098	0.00537	0.00406	-0.50997	-0.03921		3.32056	0.63633	0.00426	0.00357	-0.19634	-0.02759
3.31673	0.54684	0.00364	0.00378	-0.24647	-0.02341		3.31673	0.61655	0.00414	0.00344	-0.2294	-0.0279
3.31291	0.56326	0.00468	0.00263	-0.32949	-0.03629		3.31291	0.60376	0.00397	0.0033	-0.25391	-0.02738
3.30911	0.68159	0.00351	0.00292	-0.15418	-0.03103		3.30911	0.59481	0.00375	0.00323	-0.27021	-0.02647
3.3053	0.59566	0.00337	0.00308	-0.59099	-0.00983		3.3053	0.58346	0.00357	0.00323	-0.28136	-0.02567
3.30151	0.59474	0.0028	0.00353	-0.36726	-0.03068		3.30151	0.56581	0.00344	0.00324	-0.28712	-0.02617
3.29774	0.44466	0.00368	0.00338	-0.27902	-0.02009		3.29774	0.5485	0.00344	0.00322	-0.29079	-0.02664
3.29396	0.55387	0.00296	0.00384	-0.05283	-0.03311		3.29396	0.53509	0.00351	0.0031	-0.2949	-0.02771
3.2902	0.58488	0.00443	0.00251	-0.09721	-0.03312		3.2902	0.52661	0.00359	0.00293	-0.29916	-0.02772
3.28644	0.43687	0.00282	0.00223	-0.18098	-0.04358		3.28644	0.52012	0.00364	0.00277	-0.30694	-0.02687
3.2827	0.53929	0.0049	0.00312	-0.67097	0.00719		3.2827	0.51617	0.00358	0.00266	-0.3155	-0.02606
3.27896	0.52303	0.00342	0.00208	-0.35715	-0.03814		3.27896	0.51416	0.00343	0.00261	-0.3226	-0.02609
3.27522	0.53963	0.00269	0.00239	-0.1288	-0.02449		3.27522	0.51081	0.00321	0.00264	-0.33117	-0.02711
3.27151	0.45887	0.00344	0.00314	-0.53247	-0.02988		3.27151	0.50606	0.00303	0.00273	-0.3403	-0.02827
3.26779	0.49776	0.00195	0.0027	-0.39401	-0.03234		3.26779	0.50086	0.00293	0.00285	-0.34779	-0.02931
3.26409	0.5653	0.00285	0.0024	-0.21386	-0.03235		3.26409	0.49302	0.00299	0.003	-0.35232	-0.03024
3.26039	0.44644	0.00302	0.00377	-0.43538	-0.02669		3.26039	0.48416	0.00315	0.00309	-0.35771	-0.03128
3.25671	0.45545	0.00347	0.00347	-0.16391	-0.02398		3.25671	0.4713	0.00336	0.0031	-0.36476	-0.03245
3.25303	0.48556	0.00379	0.00318	-0.70446	-0.04008		3.25303	0.45783	0.00356	0.00298	-0.3727	-0.0337
3.24936	0.41411	0.0041	0.00334	-0.38428	-0.04819		3.24936	0.56884	0.00369	0.00274	-0.38303	-0.03501
3.2457	0.51431	0.00395	0.00152	-0.11097	-0.02906		3.2457	0.89643	0.00374	0.00248	-0.39351	-0.03562
3.24204	0.31601	0.0032	0.00244	-0.28883	-0.02608		3.24204	1.37964	0.00373	0.00229	-0.40395	-0.03614
3.2384	0.39378	0.00381	0.00183	-0.5635	-0.03157		3.2384	1.97771	0.00373	0.00219	-0.41604	-0.0371
3.23476	4.99242	0.00414	0.00138	-0.37645	-0.06445		3.23476	2.42684	0.00371	0.00222	-0.42921	-0.03733
3.23114	6.53363	0.00368	0.00306	-0.33055	-0.03135		3.23114	2.464	0.00372	0.00233	-0.44254	-0.0368
3.22751	0.45423	0.00262	0.00277	-0.51107	-0.02281		3.22751	2.06227	0.00372	0.00247	-0.45515	-0.03613
3.2239	0.39081	0.00478	0.00185	-0.74085	-0.04212		3.2239	1.45498	0.0037	0.00262	-0.46413	-0.03618
3.2203	0.36299	0.00386	0.00309	-0.60205	-0.02546		3.2203	0.92766	0.00363	0.00277	-0.46881	-0.03752
3.2167	0.38863	0.00372	0.00294	-0.69207	-0.04473		3.2167	0.60506	0.00351	0.00293	-0.47572	-0.0393
3.21312	0.43645	0.0028	0.00342	-0.31805	-0.05025		3.21312	0.4476	0.0034	0.00306	-0.47816	-0.04047
3.20954	0.37116	0.0028	0.0028	-0.17836	-0.03907		3.20954	0.38499	0.00338	0.00314	-0.48474	-0.04119
3.20596	0.43443	0.00359	0.00343	-0.12667	-0.04449		3.20596	0.37219	0.00346	0.00319	-0.49485	-0.0408
3.2024	0.3091	0.0036	0.00344	-0.35872	-0.03315		3.2024	0.35538	0.00359	0.0032	-0.5066	-0.03992
3.19885	0.33719	0.00375	0.00328	-0.82786	-0.03316		3.19885	0.34109	0.00371	0.00315	-0.51955	-0.03919
3.19529	0.29234	0.0044	0.00283	-0.87305	-0.05838		3.19529	0.33083	0.00376	0.00304	-0.52975	-0.03776
3.19176	0.35473	0.00378	0.00299	-0.58888	-0.03		3.19176	0.32875	0.0037	0.00289	-0.53815	-0.03676
3.18823	0.28385	0.00378	0.00331	-0.4473	-0.02434		3.18823	0.32987	0.00357	0.00275	-0.54398	-0.03582
3.1847	0.37124	0.00285	0.00206	-0.87054	-0.03831		3.1847	0.33042	0.0034	0.00261	-0.54613	-0.03639
3.18118	0.30586	0.00364	0.0019	-0.25172	-0.02396		3.18118	0.32852	0.00326	0.00255	-0.54766	-0.03793
3.17768	0.42123	0.00254	0.00254	-0.48773	-0.06671		3.17768	0.31972	0.00318	0.00254	-0.54385	-0.03934
3.17418	0.26396	0.00333	0.00349	-0.53545	-0.02669		3.17418	0.30793	0.00316	0.00258	-0.54658	-0.03952
3.17068	0.2276	0.00287	0.00175	-0.53221	-0.04942		3.17068	0.2957	0.00317	0.00262	-0.5509	-0.03814
3.1672	0.31478	0.00352	0.0032	-0.62655	-0.03496		3.1672	0.29089	0.00319	0.00261	-0.55434	-0.03585
3.16372	0.27737	0.00352	0.00208	-0.24068	-0.02909		3.16372	0.29253	0.00318	0.00258	-0.55887	-0.03404
3.16026	0.3265	0.00305	0.00337	-0.52747	-0.02898		3.16026	0.30169	0.00315	0.00251	-0.56259	-0.03322
3.1568	0.23102	0.00257	0.00257	-0.81553	-0.02307		3.1568	0.31466	0.0031	0.00243	-0.56702	-0.03374
3.15334	0.36612	0.00338	9.65354E-4	-0.76732	-0.03756		3.15334	0.33015	0.00308	0.00237	-0.56521	-0.03576
3.14989	0.36365	0.00291	0.00275	-0.81363	-0.05773		3.14989	0.34185	0.00306	0.00234	-0.55846	-0.03781
3.14645	0.41824	0.00373	0.00275	-0.0838	-0.02852		3.14645	0.34171	0.00302	0.00232	-0.54591	-0.03976
3.14302	0.32211	0.00227	0.00276	-0.90911	-0.02841		3.14302	0.32692	0.00299	0.00225	-0.53308	-0.04134
3.1396	0.30852	0.00293	0.00195	-0.66435	-0.05465		3.1396	0.30219	0.00301	0.00216	-0.51712	-0.04286
3.13619	0.29976	0.00326	0.00114	-0.17397	-0.05165		3.13619	0.27445	0.00307	0.0021	-0.50288	-0.04309
3.13278	0.20272	0.00245	0.00229	-0.3677	-0.04865		3.13278	0.24951	0.00315	0.00214	-0.49238	-0.04196
3.12938	0.14386	0.00392	0.00212	-0.46585	-0.02807		3.12938	0.23919	0.00318	0.00225	-0.48661	-0.0396
3.12598	0.25846	0.00394	0.00295	-0.7577	-0.0426		3.12598	0.24239	0.00312	0.00235	-0.49003	-0.03704
3.12259	0.2791	0.00263	0.00214	-0.11525	-0.02476		3.12259	0.25661	0.00298	0.00241	-0.49839	-0.03515
3.11921	0.20094	0.0028	0.00264	-0.21168	-0.04243		3.11921	0.27439	0.00279	0.00237	-0.51239	-0.0342
3.11584	0.39001	0.00198	0.00281	-0.40764	-0.03046		3.11584	0.28786	0.00266	0.00228	-0.53302	-0.03409
3.11248	0.30678	0.00232	0.00199	-0.75342	-0.02439		3.11248	0.29196	0.00262	0.00213	-0.55642	-0.03529
3.10912	0.29784	0.00332	0.00166	-0.70258	-0.0392		3.10912	0.28703	0.00267	0.002	-0.57787	-0.03712
3.10577	0.27888	0.00233	9.97447E-4	-0.85102	-0.04808		3.10577	0.27523	0.00277	0.00191	-0.59206	-0.03884
3.10243	0.23484	0.00267	0.00317	-0.80018	-0.03602		3.10243	0.26666	0.0029	0.00188	-0.60148	-0.03975
3.0991	0.22066	0.00317	0.00134	-0.59886	-0.05095		3.0991	0.26265	0.00305	0.00187	-0.60606	-0.03885
3.09577	0.28674	0.00351	0.00184	-0.69785	-0.03281		3.09577	0.26245	0.00319	0.00194	-0.60085	-0.03676
3.09245	0.23739	0.00335	0.00151	-0.39485	-0.03271		3.09245	0.2636	0.00332	0.00204	-0.5927	-0.03407
3.08914	0.36427	0.00336	0.00218	-0.39302	-0.03563		3.08914	0.26189	0.00343	0.0022	-0.58023	-0.03171
3.08583	0.22394	0.00303	0.00236	-0.69429	-0.01735		3.08583	0.25688	0.00352	0.00233	-0.57022	-0.03061
3.08253	0.18933	0.00405	0.00422	-0.79436	-0.02936		3.08253	0.25513	0.00354	0.00235	-0.56022	-0.03146
3.07924	0.24081	0.00423	0.00118	-0.3875	-0.03229		3.07924	0.2613	0.00348	0.00222	-0.55152	-0.03367
3.07595	0.29759	0.00356	0.00237	-0.4365	-0.03829		3.07595	0.27325	0.00333	0.00204	-0.5411	-0.03693
3.07268	0.2741	0.00272	0.00153	-0.53501	-0.04116		3.07268	0.28721	0.00314	0.00184	-0.53503	-0.03985
3.06941	0.33529	0.0017	0.00153	-0.63728	-0.05036		3.06941	0.29418	0.00302	0.00174	-0.52894	-0.04239
3.06615	0.34657	0.00392	0.00102	-0.22662	-0.03802		3.06615	0.29268	0.00298	0.00174	-0.5286	-0.04403
3.06289	0.26048	0.00308	0.00256	-0.63467	-0.05023		3.06289	0.28113	0.003	0.00178	-0.5264	-0.04484
3.05964	0.28193	0.0024	0.00103	-0.4792	-0.03784		3.05964	0.26879	0.00305	0.00186	-0.52119	-0.04462
3.0564	0.20047	0.0036	0.00326	-0.73504	-0.05937		3.0564	0.25833	0.00306	0.00189	-0.51586	-0.04377
3.05316	0.25284	0.0031	0.00155	-0.68234	-0.04075		3.05316	0.25421	0.00303	0.00188	-0.50899	-0.04207
3.04993	0.202	0.00293	0.00103	-0.62943	-0.03446		3.04993	0.25568	0.00298	0.0018	-0.49932	-0.04061
3.04671	0.38022	0.00346	0.00242	-0.10722	-0.0249		3.04671	0.25551	0.00291	0.00169	-0.48964	-0.04084
3.0435	0.2243	0.00208	0.00173	-0.471	-0.05296		3.0435	0.2514	0.00291	0.00153	-0.48075	-0.04235
3.04029	0.2043	0.00191	0.00173	-0.26119	-0.04041		3.04029	0.24178	0.00298	0.00132	-0.47493	-0.04509
3.03709	0.27287	0.00435	1.73841E-4	-0.93709	-0.04658		3.03709	0.23391	0.00313	0.00114	-0.4729	-0.04777
3.03389	0.19016	0.00296	8.71038E-4	-0.36154	-0.06532		3.03389	0.2305	0.00325	0.00105	-0.47363	-0.05012
3.0307	0.22846	0.00437	0.00122	-0.14762	-0.04005		3.0307	0.23318	0.0033	0.00111	-0.47979	-0.05131
3.02753	0.17064	0.0021	1.7494E-4	-0.41029	-0.05581		3.02753	0.24324	0.00327	0.00131	-0.48418	-0.05133
3.02435	0.31859	0.00438	0.00245	-0.5663	-0.0526		3.02435	0.25795	0.00321	0.00162	-0.4899	-0.05052
3.02118	0.31432	0.00211	0.00158	-0.51216	-0.06203		3.02118	0.27149	0.0032	0.00193	-0.49423	-0.04867
3.01802	0.23173	0.00335	0.00247	-0.61477	-0.03653		3.01802	0.27762	0.00325	0.00219	-0.49592	-0.04671
3.01487	0.30573	0.00318	0.003	-0.45615	-0.03019		3.01487	0.27796	0.00335	0.00231	-0.4913	-0.04542
3.01172	0.312	0.00318	0.00283	-0.71966	-0.05554		3.01172	0.26795	0.00345	0.00228	-0.48198	-0.04567
3.00858	0.29278	0.00479	0.00195	-0.77058	-0.04265		3.00858	0.2477	0.00347	0.00214	-0.46558	-0.0463
3.00545	0.15421	0.00373	0.0016	-0.50442	-0.05224		3.00545	0.22175	0.00336	0.00195	-0.44565	-0.04654
3.00232	0.24559	0.00249	0.00142	-0.50287	-0.04578		3.00232	0.19833	0.00318	0.00184	-0.42417	-0.04644
2.9992	0.12945	0.00268	0.00214	0.03645	-0.05527		2.9992	0.18136	0.003	0.00181	-0.40907	-0.04546
2.99609	0.08651	0.00286	0.00161	-0.07105	-0.03277		2.99609	0.17774	0.00289	0.00184	-0.39626	-0.04415
2.99298	0.19442	0.00286	0.00107	-0.2834	-0.03267		2.99298	0.18259	0.00289	0.00193	-0.39328	-0.04326
2.98988	0.28228	0.0027	0.00324	-0.44095	-0.06482		2.98988	0.192	0.00295	0.00203	-0.39762	-0.04225
2.98679	0.14736	0.00306	0.00234	-0.33331	-0.0357		2.98679	0.19973	0.00303	0.00208	-0.41121	-0.04053
2.9837	0.25607	0.00306	0.00108	-0.49352	-0.02913		2.9837	0.20295	0.00307	0.00207	-0.42738	-0.03874
2.98061	0.13307	0.00398	0.00271	-0.54446	-0.04844		2.98061	0.20393	0.00302	0.00202	-0.44979	-0.03738
2.97754	0.23608	0.00307	0.00235	-0.49039	-0.02891		2.97754	0.20311	0.00291	0.00195	-0.47088	-0.03738
2.97447	0.24328	0.002	0.00145	-0.59604	-0.02214		2.97447	0.20035	0.00277	0.00189	-0.49082	-0.03919
2.97141	0.18869	0.00218	0.00109	-0.70518	-0.04831		2.97141	0.19822	0.00271	0.00185	-0.51222	-0.04218
2.96835	0.15119	0.00273	0.00237	-0.04892	-0.05479		2.96835	0.1969	0.00273	0.00186	-0.53068	-0.04498
2.9653	0.16352	0.00347	0.00219	-0.64682	-0.05139		2.9653	0.20205	0.00281	0.0019	-0.54671	-0.04642
2.96226	0.22922	0.00256	0.00175	-0.53735	-0.0514		2.96226	0.21223	0.00288	0.00194	-0.56447	-0.04613
2.95922	0.30801	0.00294	0.00167	-0.80952	-0.04136		2.95922	0.22011	0.00295	0.00198	-0.57732	-0.04549
2.95619	0.13724	0.00275	0.00202	-0.42434	-0.03146		2.95619	0.22366	0.00301	0.00203	-0.58815	-0.04513
2.95316	0.27123	0.00369	0.00258	-0.91829	-0.04783		2.95316	0.22257	0.00301	0.00209	-0.59394	-0.04592
2.95015	0.26558	0.00295	0.00221	-0.58676	-0.05115		2.95015	0.21605	0.00297	0.00212	-0.5938	-0.04728
2.94713	0.15642	0.00278	0.00148	-0.47283	-0.06102		2.94713	0.20652	0.00285	0.00216	-0.59011	-0.04798
2.94413	0.17853	0.00314	0.00222	-0.75054	-0.03438		2.94413	0.19644	0.00274	0.00218	-0.58656	-0.04819
2.94113	0.2246	0.00204	0.00297	-0.46966	-0.0509		2.94113	0.19103	0.00265	0.0022	-0.57719	-0.04763
2.93814	0.16319	0.0026	0.00204	-0.247	-0.05425		2.93814	0.19093	0.00261	0.0022	-0.56711	-0.0463
2.93515	0.1646	0.00168	0.00205	-1.02614	-0.03735		2.93515	0.19592	0.00266	0.00223	-0.55484	-0.04435
2.93217	0.16526	0.00411	0.00131	-0.57704	-0.05408		2.93217	0.20522	0.00273	0.00229	-0.54175	-0.04218
2.9292	0.29972	0.0028	0.00299	-0.68937	-0.03391		2.9292	0.21428	0.00275	0.00237	-0.53076	-0.04037
2.92622	0.23978	0.00188	0.003	-0.29277	-0.02357		2.92622	0.21543	0.00269	0.00239	-0.52191	-0.0396
2.92326	0.20026	0.00357	0.00281	-0.12419	-0.04047		2.92326	0.21168	0.00261	0.00229	-0.51926	-0.03989
2.9203	0.19052	0.00264	0.0017	-0.34542	-0.05386		2.9203	0.20368	0.00256	0.0021	-0.52302	-0.0407
2.91735	0.20256	0.00151	0.0017	-0.9101	-0.04701		2.91735	0.19755	0.00259	0.0019	-0.53146	-0.04099
2.91441	0.12316	0.0017	0.0017	-0.40051	-0.03003		2.91441	0.19614	0.00273	0.00174	-0.54351	-0.0412
2.91147	0.28366	0.0036	0.00133	-0.68121	-0.03322		2.91147	0.33733	0.00295	0.00166	-0.56083	-0.04212
2.90854	0.15843	0.00493	0.00114	-0.28335	-0.05029		2.90854	0.7221	0.00313	0.00165	-0.57946	-0.04401
2.90561	0.19408	0.00247	0.00267	-0.6218	-0.04331		2.90561	1.27446	0.00319	0.00165	-0.59773	-0.04621
2.90269	0.23485	0.00248	0.00153	-0.67776	-0.05697		2.90269	1.9429	0.00316	0.0016	-0.61156	-0.04821
2.89978	5.30972	0.00363	0.00134	-0.67661	-0.05004		2.89978	2.43607	0.00311	0.0015	-0.62417	-0.04982
2.89687	6.99933	0.00344	0.00134	-0.79144	-0.04661		2.89687	2.46408	0.00302	0.0014	-0.63052	-0.05044
2.89396	0.12209	0.00269	0.00154	-1.07729	-0.04646		2.89396	2.00925	0.0029	0.00135	-0.63201	-0.05094
2.89107	0.08228	0.0025	9.61412E-4	-0.55778	-0.06023		2.89107	1.33754	0.0028	0.0014	-0.62224	-0.04973
2.88818	0.23213	0.00288	5.76658E-4	-0.32735	-0.0637		2.88818	0.764	0.00277	0.00157	-0.61023	-0.04658
2.88529	0.14695	0.00232	0.00193	-0.72876	-0.0254		2.88529	0.42382	0.00285	0.00188	-0.5962	-0.04143
2.88241	0.29265	0.00271	0.0029	-0.43756	-0.05314		2.88241	0.26482	0.003	0.00218	-0.58504	-0.03608
2.87954	0.15981	0.0033	0.0031	-0.43594	-0.01122		2.87954	0.21057	0.00322	0.00238	-0.57091	-0.03246
2.87667	0.27015	0.00368	0.00174	-0.55247	-0.01822		2.87667	0.20998	0.00341	0.00245	-0.56018	-0.03207
2.87381	0.21947	0.00467	0.0037	-0.78296	-0.02496		2.87381	0.20157	0.00354	0.00237	-0.5544	-0.03584
2.87095	0.13833	0.00253	0.00175	-0.66504	-0.05292		2.87095	0.18974	0.00356	0.00222	-0.54907	-0.0421
2.8681	0.18581	0.00391	0.00156	-0.60527	-0.05638		2.8681	0.17984	0.00355	0.00207	-0.55055	-0.04817
2.86526	0.20999	0.00333	0.00215	0.2182	-0.04576		2.86526	0.17244	0.00354	0.00198	-0.55234	-0.05303
2.86242	0.09831	0.00411	0.00117	-0.54551	-0.07396		2.86242	0.16997	0.00353	0.00195	-0.55249	-0.0554
2.85958	0.1525	0.00275	0.00255	-0.83727	-0.06331		2.85958	0.17151	0.00354	0.00195	-0.55745	-0.05518
2.85675	0.22992	0.00374	0.00236	-0.95461	-0.03137		2.85675	0.17542	0.00356	0.00196	-0.562	-0.05409
2.85393	0.18925	0.00375	0.00178	-0.36208	-0.07034		2.85393	0.17596	0.00359	0.00195	-0.56129	-0.05195
2.85112	0.16028	0.00376	0.00138	-0.47895	-0.04541		2.85112	0.17152	0.00359	0.00199	-0.5585	-0.04935
2.84831	0.16686	0.00357	0.00158	-0.95286	-0.03465		2.84831	0.16455	0.00356	0.00211	-0.55189	-0.04686
2.8455	0.18456	0.00356	0.00337	-0.35889	-0.07031		2.8455	0.15807	0.00347	0.0023	-0.54337	-0.04383
2.8427	0.10252	0.00318	0.00139	-0.83236	-0.0273		2.8427	0.15487	0.00337	0.00249	-0.53279	-0.04102
2.8399	0.12097	0.00339	0.00359	-0.29351	-0.02002		2.8399	0.15598	0.00323	0.00262	-0.52552	-0.03928
2.83712	0.1934	0.00359	0.0028	0.06776	-0.05225		2.83712	0.16016	0.00312	0.00264	-0.52287	-0.03898
2.83433	0.19409	0.0022	0.0032	-0.58982	-0.03779		2.83433	0.16273	0.00308	0.00254	-0.52831	-0.0397
2.83156	0.17675	0.00281	0.002	-0.7088	-0.0377		2.83156	0.16419	0.00312	0.00234	-0.53377	-0.04081
2.82879	0.12921	0.00261	0.00201	-0.52698	-0.04123		2.82879	0.1632	0.00324	0.00211	-0.54176	-0.04174
2.82602	0.14185	0.00463	0.00141	-0.64631	-0.05202		2.82602	0.16447	0.00339	0.00192	-0.5524	-0.04207
2.82326	0.14849	0.00423	0.00222	-0.58464	-0.03745		2.82326	0.16431	0.00345	0.00176	-0.56702	-0.04148
2.8205	0.2703	0.00222	0.00141	-0.64394	-0.041		2.8205	0.15801	0.00344	0.00166	-0.57866	-0.03994
2.81775	0.1254	0.00344	0.00142	-0.39986	-0.04457		2.81775	0.1419	0.0034	0.00161	-0.58477	-0.03781
2.81501	0.14421	0.00426	0.00162	-0.58073	-0.02989		2.81501	0.11857	0.00334	0.00159	-0.5915	-0.03606
2.81227	0.04727	0.00244	0.00142	-0.70135	-0.02979		2.81227	0.09927	0.00327	0.00159	-0.59635	-0.03581
2.80953	0.04156	0.00366	0.00163	-0.88352	-0.03336		2.80953	0.10381	0.00319	0.00161	-0.5969	-0.03689
2.80681	0.04807	0.00306	0.00224	-0.51562	-0.02959		2.80681	0.14467	0.00312	0.00161	-0.59697	-0.03972
2.80408	0.08527	0.00286	0.00123	-0.45288	-0.05157		2.80408	0.21359	0.00306	0.00164	-0.58897	-0.04244
2.80136	0.23934	0.00266	8.1915E-4	-0.5742	-0.06626		2.80136	0.29688	0.00303	0.00167	-0.58328	-0.04416
2.79865	0.63997	0.00328	0.00267	-0.81911	-0.02929		2.79865	0.36071	0.00303	0.0017	-0.57568	-0.04401
2.79594	0.72195	0.00349	0.00144	-0.50991	-0.0477		2.79594	0.37885	0.00302	0.00173	-0.56781	-0.0432
2.79324	0.21076	0.00247	0.00268	-0.1995	-0.0328		2.79324	0.34845	0.00299	0.00169	-0.56033	-0.04238
2.79054	0.19291	0.00289	6.19133E-4	-0.56895	-0.05128		2.79054	0.29439	0.00291	0.00164	-0.55453	-0.04229
2.78785	0.21307	0.00373	0.00124	-0.93911	-0.0325		2.78785	0.24174	0.00282	0.00162	-0.54712	-0.04303
2.78517	0.23777	0.00207	0.00249	-0.37987	-0.05117		2.78517	0.20212	0.00274	0.00165	-0.53977	-0.04455
2.78249	0.13268	0.00249	0.00104	-0.68955	-0.0399		2.78249	0.17164	0.00273	0.00171	-0.53284	-0.04654
2.77981	0.13948	0.00208	0.00208	-0.12694	-0.04731		2.77981	0.15133	0.00282	0.00177	-0.52829	-0.04887
2.77714	0.1213	0.00333	0.00167	-0.81242	-0.0585		2.77714	0.13879	0.00299	0.00184	-0.52438	-0.05087
2.77448	0.15316	0.00355	0.0023	-0.43578	-0.05845		2.77448	0.13563	0.00318	0.00188	-0.52426	-0.05108
2.77182	0.05336	0.00335	0.00188	-0.49697	-0.04335		2.77182	0.13906	0.00329	0.00193	-0.52316	-0.05006
2.76916	0.18661	0.00378	0.00126	-0.49377	-0.05831		2.76916	0.14938	0.00333	0.00199	-0.5234	-0.04767
2.76652	0.13607	0.00294	0.00273	-0.68306	-0.05076		2.76652	0.15969	0.00331	0.0021	-0.52777	-0.04504
2.76387	0.26917	0.00358	0.00168	-0.24018	-0.01662		2.76387	0.168	0.00325	0.00221	-0.53233	-0.04346
2.76123	0.12455	0.00274	0.00295	-0.42795	-0.04685		2.76123	0.17162	0.00321	0.00228	-0.53593	-0.04392
2.75859	0.17578	0.00338	0.0019	-0.55309	-0.04679		2.75859	0.17234	0.00318	0.00231	-0.53759	-0.04627
2.75596	0.10086	0.00318	0.00318	-0.86825	-0.05046		2.75596	0.17178	0.00319	0.00226	-0.53548	-0.05017
2.75334	0.25974	0.00276	0.00191	-0.55043	-0.05429		2.75334	0.16866	0.00323	0.00215	-0.52911	-0.05412
2.75072	0.20956	0.00404	0.00127	-0.86769	-0.05806		2.75072	0.15996	0.00329	0.00201	-0.51673	-0.05752
2.74811	0.12089	0.00255	0.00277	-0.35625	-0.05802		2.74811	0.14714	0.00333	0.0019	-0.50145	-0.05945
2.7455	0.05797	0.00363	0.0015	-0.35246	-0.081		2.7455	0.13672	0.00337	0.00184	-0.48447	-0.05896
2.7429	0.13478	0.00406	0.00107	-0.5451	-0.05793		2.7429	0.13334	0.00336	0.00185	-0.46745	-0.0562
2.7403	0.14176	0.00342	0.00193	-0.28694	-0.04633		2.7403	0.13568	0.00335	0.00196	-0.44966	-0.05226
2.7377	0.16883	0.00193	0.00236	-0.41182	-0.03845		2.7377	0.14177	0.00336	0.00212	-0.43406	-0.04861
2.73511	0.13646	0.00408	0.00258	-0.47664	-0.04233		2.73511	0.1439	0.00346	0.00227	-0.42696	-0.04637
2.73253	0.14993	0.00344	0.00215	-0.15233	-0.05001		2.73253	0.14563	0.00357	0.00237	-0.42318	-0.04547
2.72995	0.11234	0.00389	0.00303	-0.47189	-0.04988		2.72995	0.146	0.00366	0.00241	-0.4227	-0.04482
2.72738	0.24184	0.0041	0.00216	-0.14818	-0.03822		2.72738	0.14239	0.00364	0.00241	-0.42373	-0.04438
2.72481	0.02831	0.00411	0.00195	-0.79545	-0.04204		2.72481	0.13833	0.0035	0.00237	-0.42952	-0.04414
2.72224	0.18561	0.00239	0.00283	-0.5979	-0.0497		2.72224	0.13481	0.00333	0.00232	-0.4312	-0.04417
2.71968	0.17242	0.00391	0.00261	-0.5982	-0.03798		2.71968	0.13406	0.00313	0.00225	-0.43525	-0.04334
2.71713	0.03591	0.00218	0.00174	-0.13985	-0.04574		2.71713	0.13973	0.00297	0.0022	-0.43758	-0.04199
2.71457	0.14166	0.00197	0.00153	-0.13517	-0.04952		2.71457	0.15374	0.00294	0.00217	-0.44192	-0.04003
2.71203	0.19396	0.00459	0.00262	-0.66007	-0.0456		2.71203	0.16899	0.00296	0.00219	-0.44638	-0.03756
2.70949	0.20862	0.00263	0.00241	-0.52593	-0.00201		2.70949	0.18159	0.00301	0.00222	-0.44768	-0.03607
2.70696	0.24134	0.00132	0.00241	-0.46047	-0.03758		2.70696	0.18125	0.00304	0.00224	-0.45156	-0.0363
2.70442	0.22982	0.00507	0.00176	-0.39107	-0.05721		2.70442	0.16825	0.00306	0.00225	-0.45644	-0.03702
2.7019	0.05133	0.0033	0.0022	-0.72168	-0.03345		2.7019	0.1465	0.00298	0.00225	-0.46168	-0.03728
2.69938	0.14435	0.00265	0.00265	-0.12521	-0.03733		2.69938	0.12531	0.00286	0.0022	-0.46667	-0.03693
2.69686	0.09912	0.00133	0.00266	-0.45269	-0.04113		2.69686	0.11265	0.00278	0.00208	-0.47223	-0.03649
2.69435	0.099	0.00354	0.00177	-0.38666	-0.01725		2.69435	0.10739	0.00282	0.00188	-0.47721	-0.03751
2.69184	0.02673	0.00222	0.00133	-0.84986	-0.03698		2.69184	0.11182	0.00294	0.00168	-0.48386	-0.03998
2.68934	0.13996	0.00333	8.88779E-4	-0.58342	-0.057		2.68934	0.13251	0.00306	0.00153	-0.49207	-0.04232
2.68684	0.24832	0.00424	0.00201	-0.11205	-0.04485		2.68684	0.16474	0.0031	0.00146	-0.49765	-0.04407
2.68435	0.06801	0.00313	0.00112	-0.57937	-0.05283		2.68435	0.20355	0.00305	0.00145	-0.50226	-0.0441
2.68187	0.13493	0.00223	0.00156	-0.51267	-0.04883		2.68187	0.24818	0.00295	0.0015	-0.50813	-0.04331
2.67938	0.54004	0.00269	0.00112	-0.6442	-0.01234		2.67938	0.28348	0.00285	0.00163	-0.51353	-0.0432
2.6769	0.42122	0.00247	0.00202	-0.37537	-0.05274		2.6769	0.29608	0.00286	0.00176	-0.51574	-0.04388
2.67443	0.1778	0.00383	0.00158	-0.70951	-0.05262		2.67443	0.28298	0.00292	0.00188	-0.51788	-0.04537
2.67196	0.27893	0.00248	0.00293	-0.37213	-0.05264		2.67196	0.25249	0.00303	0.00197	-0.51847	-0.04649
2.66949	0.21974	0.00203	0.00249	-0.6397	-0.04845		2.66949	0.21807	0.00313	0.00197	-0.5188	-0.04665
2.66703	0.17968	0.00476	6.79359E-4	-0.63858	-0.02801		2.66703	0.18395	0.0032	0.00193	-0.51984	-0.04666
2.66458	0.14556	0.00362	0.00158	-0.29937	-0.05656		2.66458	0.15367	0.00316	0.0019	-0.5172	-0.04664
2.66213	0.07183	0.00318	0.00341	-0.49995	-0.05645		2.66213	0.13349	0.003	0.00188	-0.5118	-0.04606
2.65968	0.13306	0.00159	0.00114	-0.63663	-0.04011		2.65968	0.12554	0.00282	0.00181	-0.51328	-0.04507
2.65724	0.09322	0.00319	0.0016	-0.56562	-0.04404		2.65724	0.12654	0.00271	0.00171	-0.51503	-0.04393
2.6548	0.1074	0.00229	0.0016	-0.22155	-0.03575		2.6548	0.13531	0.00271	0.00165	-0.51476	-0.0435
2.65237	0.18264	0.00228	0.00228	-0.63324	-0.03988		2.65237	0.14387	0.00278	0.0016	-0.51963	-0.04464
2.64994	0.2116	0.00344	2.29383E-4	-0.35541	-0.0521		2.64994	0.14926	0.00289	0.00165	-0.51749	-0.04618
2.64752	0.11576	0.00322	0.00161	-0.76741	-0.04791		2.64752	0.14809	0.003	0.00173	-0.51787	-0.04766
2.6451	0.15008	0.00345	0.00322	-0.83656	-0.04793		2.6451	0.14435	0.00306	0.00186	-0.51316	-0.04881
2.64268	0.0891	0.00208	9.22576E-4	-0.35049	-0.06439		2.64268	0.1427	0.00311	0.00195	-0.50938	-0.04792
2.64027	0.19353	0.00347	0.00323	0.13639	-0.03525		2.64027	0.14259	0.00319	0.00201	-0.50607	-0.04597
2.63787	0.11778	0.0037	9.25944E-4	-0.90277	-0.03933		2.63787	0.14383	0.00323	0.00205	-0.49983	-0.04349
2.63547	0.15235	0.00324	0.00231	-0.90295	-0.06434		2.63547	0.14369	0.00322	0.0021	-0.49212	-0.04097
2.63307	0.17456	0.00325	0.00209	-0.27421	-0.00991		2.63307	0.14101	0.00313	0.00217	-0.48387	-0.03849
2.63067	0.10534	0.00349	0.00279	-0.9707	-0.03491		2.63067	0.13789	0.003	0.00222	-0.47659	-0.0374
2.62829	0.14779	0.0021	0.0021	0.35891	-0.05162		2.62829	0.1356	0.0029	0.00225	-0.47283	-0.03752
2.6259	0.11967	0.00256	0.00186	-0.55084	-0.04325		2.6259	0.13581	0.00287	0.00222	-0.47372	-0.03804
2.62352	0.09977	0.00257	0.00281	0.08393	-0.00939		2.62352	0.13672	0.00294	0.00218	-0.47445	-0.03942
2.62115	0.19167	0.00375	0.00188	-0.75766	-0.05146		2.62115	0.13792	0.0031	0.0021	-0.47725	-0.04078
2.61878	0.15708	0.00305	0.00235	-1.03862	-0.06409		2.61878	0.13712	0.00322	0.00201	-0.48156	-0.04191
2.61641	0.14353	0.00353	0.00118	-0.54411	-0.03018		2.61641	0.13435	0.0033	0.00195	-0.486	-0.04156
2.61405	0.03801	0.00306	0.00212	-0.54284	-0.04706		2.61405	0.13631	0.00331	0.00195	-0.48769	-0.04057
2.61169	0.15806	0.00471	0.00212	-0.40185	-0.02587		2.61169	0.14212	0.00327	0.00197	-0.48375	-0.04012
2.60934	0.19486	0.00166	0.00142	-0.25639	-0.04268		2.60934	0.15056	0.00324	0.00201	-0.48103	-0.04132
2.60699	0.13151	0.00332	0.00284	-0.3257	-0.03834		2.60699	0.15636	0.0033	0.002	-0.48031	-0.04362
2.60464	0.23888	0.00309	0.00237	-0.7514	-0.05108		2.60464	0.1564	0.00346	0.00194	-0.48152	-0.04703
2.6023	0.09688	0.00381	9.51414E-4	-0.1083	-0.05103		2.6023	0.15106	0.00366	0.00187	-0.47967	-0.05007
2.59997	0.13309	0.00429	0.00238	-0.53516	-0.05955		2.59997	0.14593	0.00384	0.00181	-0.4792	-0.05148
2.59764	0.16226	0.00477	7.16125E-4	-0.74871	-0.04663		2.59764	0.14285	0.00387	0.00188	-0.48279	-0.05136
2.59531	0.13414	0.00359	0.00215	-0.67607	-0.06809		2.59531	0.14324	0.00381	0.00204	-0.48331	-0.04917
2.59299	0.09873	0.00287	0.00287	-0.38757	-0.04219		2.59299	0.14274	0.00373	0.00224	-0.48387	-0.04523
2.59067	0.18559	0.00456	0.00168	-0.31402	-0.02484		2.59067	0.14455	0.00366	0.00242	-0.4842	-0.04057
2.58835	0.1854	0.00264	0.0036	-0.53041	-0.04646		2.58835	0.14355	0.00363	0.00251	-0.48673	-0.03678
2.58604	0.1507	0.00337	0.00289	-0.45518	-0.03765		2.58604	0.14044	0.00363	0.0025	-0.49604	-0.03441
2.58373	-0.01523	0.00531	0.00193	-0.81569	-0.01585		2.58373	0.13897	0.0036	0.00241	-0.50533	-0.03396
2.58143	0.26058	0.00314	0.00218	0.41783	-0.02009		2.58143	0.14034	0.00357	0.00233	-0.51489	-0.03513
2.57913	0.15237	0.00218	0.00194	-0.59621	-0.05485		2.57913	0.14347	0.00347	0.0023	-0.52526	-0.03678
2.57683	0.11654	0.00412	0.00267	-0.95891	-0.0548		2.57683	0.14333	0.00339	0.00231	-0.5368	-0.03792
2.57454	0.12432	0.0034	0.00194	-0.81259	-0.03726		2.57454	0.14276	0.0033	0.00232	-0.53945	-0.03711
2.57226	0.14673	0.00463	0.00292	-0.73878	-0.01965		2.57226	0.14062	0.00318	0.00228	-0.53499	-0.03679
2.56998	0.20581	9.75489E-4	0.00268	-0.2989	-0.01954		2.56998	0.13554	0.00305	0.0022	-0.52337	-0.03816
2.5677	0.07508	0.00294	0.00122	-0.51537	-0.06337		2.5677	0.12394	0.00302	0.00205	-0.50802	-0.04177
2.56543	0.13368	0.00318	0.0022	-1.02974	-0.03254		2.56543	0.11033	0.00305	0.00193	-0.485	-0.0462
2.56316	0.09743	0.00417	0.00123	-0.29383	-0.06335		2.56316	0.09913	0.00309	0.00188	-0.45616	-0.04972
2.56089	0.07578	0.00221	0.00295	-0.0711	-0.05005		2.56089	0.09308	0.0031	0.00188	-0.43006	-0.05163
2.55863	0.01715	0.00394	2.46039E-4	-0.36426	-0.06329		2.55863	0.0942	0.00311	0.00194	-0.40656	-0.05156
2.55637	0.0988	0.00197	0.00246	-0.51058	-0.05438		2.55637	0.10222	0.00314	0.00203	-0.38956	-0.04976
2.55412	0.20296	0.00321	0.0037	-0.06484	-0.03211		2.55412	0.11064	0.00323	0.00213	-0.37527	-0.04717
2.55187	0.12939	0.00371	9.89375E-4	-0.21116	-0.04538		2.55187	0.11277	0.00343	0.00224	-0.36413	-0.04457
2.54962	0.05557	0.00421	0.00173	-0.35799	-0.04978		2.54962	0.11036	0.0037	0.00237	-0.36042	-0.04207
2.54738	0.12297	0.00273	0.00298	-0.80321	-0.04079		2.54738	0.10779	0.00411	0.0025	-0.36078	-0.03873
2.54514	0.10917	0.00374	0.00299	-0.35276	-0.03614		2.54514	0.10942	0.00459	0.0026	-0.3628	-0.03462
2.54291	0.07165	0.00623	0.00349	-0.05438	-0.02271		2.54291	0.11706	0.00509	0.0026	-0.36661	-0.03068
2.54068	0.12446	0.00649	0.00225	-0.50142	-0.03609		2.54068	0.12688	0.00533	0.00252	-0.37135	-0.02742
2.53846	0.16245	0.007	0.00175	-0.50011	-0.00901		2.53846	0.13699	0.00526	0.00246	-0.38012	-0.02698
2.53623	0.17804	0.00401	0.00175	-0.19831	-0.0179		2.53623	0.13841	0.00487	0.00242	-0.38942	-0.02972
2.53402	0.18697	0.00503	0.00327	-0.34486	-0.04027		2.53402	0.13033	0.00434	0.00247	-0.39905	-0.03415
2.53181	0.05861	0.00176	0.00302	-0.11925	-0.02672		2.53181	0.11472	0.00387	0.00249	-0.40997	-0.03952
2.52959	0.12696	0.00428	0.00252	-0.57036	-0.07647		2.52959	0.10064	0.00354	0.00248	-0.42007	-0.04328
2.52739	0.01399	0.00303	7.5647E-4	-0.64482	-0.06284		2.52739	0.09352	0.00338	0.00246	-0.42692	-0.04364
2.52518	0.09825	0.00304	0.00405	-0.41448	-0.00352		2.52518	0.10087	0.00336	0.00245	-0.42948	-0.04232
2.52299	0.07532	0.00354	0.00253	-0.64271	-0.04912		2.52299	0.11608	0.00343	0.00238	-0.42509	-0.04062
2.52079	0.17459	0.00304	0.00177	-0.64166	-0.05362		2.52079	0.13401	0.00358	0.0023	-0.41503	-0.03988
2.5186	0.1447	0.00381	0.00203	-0.48825	-0.02158		2.5186	0.14563	0.00376	0.00217	-0.40577	-0.03998
2.51642	0.29127	0.00484	0.00306	-0.17919	-0.04429		2.51642	0.14511	0.00385	0.00204	-0.39544	-0.04061
2.51424	0.06932	0.00357	2.548E-4	-0.17984	-0.03972		2.51424	0.13087	0.00384	0.00196	-0.38335	-0.04206
2.51206	0.07738	0.00434	0.00332	-0.33113	-0.05343		2.51206	0.11264	0.00366	0.00187	-0.37607	-0.0437
2.50988	0.08603	0.00359	0.00103	-0.17361	-0.03948		2.50988	0.09705	0.00344	0.00182	-0.37638	-0.04506
2.50771	0.13199	0.00256	0.00128	-0.32794	-0.03951		2.50771	0.08496	0.00328	0.00176	-0.3817	-0.04567
2.50554	-0.01375	0.00282	0.00308	-0.48029	-0.05791		2.50554	0.0793	0.00324	0.00167	-0.38859	-0.04503
2.50338	0.11823	0.0018	0.00103	-0.39987	-0.04854		2.50338	0.07933	0.00338	0.00154	-0.39928	-0.04286
2.50122	0.11033	0.00463	0.00154	-0.16868	-0.04856		2.50122	0.08639	0.0036	0.00143	-0.41016	-0.03906
2.49906	0.01022	0.00567	5.15805E-4	-0.86315	-0.02065		2.49906	0.09965	0.00376	0.00142	-0.4196	-0.03446
2.49691	0.1119	0.00285	0.00129	-0.86157	-0.01574		2.49691	0.11553	0.00377	0.00151	-0.42341	-0.03105
2.49476	0.18161	0.00362	0.00155	-0.08544	-0.04373		2.49476	0.13328	0.00367	0.0017	-0.42605	-0.02889
2.49262	0.19858	0.00312	0.00208	-0.15865	-0.02955		2.49262	0.14083	0.00353	0.00186	-0.427	-0.02745
2.49048	0.1672	0.00415	0.0039	-0.62676	-0.01089		2.49048	0.13806	0.0034	0.002	-0.42766	-0.0281
2.48834	0.0429	0.00338	5.20258E-4	-0.39157	-0.03418		2.48834	0.12691	0.00326	0.00208	-0.42217	-0.03054
2.4862	0.22394	0.00235	0.00183	-0.23138	-0.02929		2.4862	0.11375	0.00315	0.00222	-0.42035	-0.0351
2.48408	-0.00339	0.00261	0.00157	-0.54524	-0.01992		2.48408	0.10219	0.00315	0.00242	-0.41823	-0.04115
2.48195	0.10732	0.00393	0.00419	-0.46375	-0.081		2.48195	0.09729	0.0032	0.00264	-0.41545	-0.04666
2.47983	0.08358	0.00314	0.00314	-0.6214	-0.05743		2.47983	0.09794	0.00329	0.00272	-0.41544	-0.04879
2.47771	0.11613	0.00289	0.00316	-0.14549	-0.04313		2.47771	0.10186	0.00339	0.0027	-0.41578	-0.04792
2.47559	0.0923	0.00421	0.00158	-0.46156	-0.05262		2.47559	0.10597	0.00346	0.0026	-0.41455	-0.04465
2.47348	0.15665	0.00343	0.0029	-0.45836	-0.04775		2.47348	0.10638	0.00351	0.00254	-0.41879	-0.04064
2.47138	0.09316	0.00316	0.00105	-0.61709	-3.04418E-4		2.47138	0.10415	0.00353	0.0026	-0.42481	-0.0375
2.46927	0.0783	0.00424	0.00424	0.17981	-0.04764		2.46927	0.101	0.00352	0.00271	-0.43432	-0.03569
2.46717	0.10196	0.00291	0.00265	-0.53555	-0.05242		2.46717	0.09955	0.0036	0.00276	-0.4456	-0.0351
2.46507	0.09505	0.00345	0.00239	-0.53266	-0.0284		2.46507	0.10335	0.00373	0.00273	-0.46036	-0.03437
2.46298	0.08693	0.00398	0.00398	-0.45347	-0.01887		2.46298	0.11291	0.00395	0.00257	-0.47525	-0.03406
2.46089	0.13591	0.0032	0.00213	-0.77015	-0.03301		2.46089	0.12206	0.00415	0.00237	-0.48583	-0.03429
2.4588	0.11238	0.00668	8.01111E-4	-0.529	-0.05216		2.4588	0.13013	0.00424	0.00223	-0.49529	-0.03473
2.45672	0.20027	0.004	0.0024	-0.36935	-0.02816		2.45672	0.13186	0.00417	0.00219	-0.50098	-0.03481
2.45464	0.20172	0.00429	0.00161	-0.7677	-0.03759		2.45464	0.1264	0.00401	0.00232	-0.50292	-0.0345
2.45257	-0.00737	0.00241	0.00348	-0.2057	-0.02798		2.45257	0.12391	0.00393	0.00247	-0.50048	-0.03467
2.45049	0.0981	0.00296	0.00269	-0.5241	-0.02777		2.45049	0.13098	0.00403	0.00257	-0.49719	-0.03651
2.44843	0.13893	0.00512	0.00215	-0.60367	-0.04707		2.44843	0.14743	0.00425	0.00259	-0.48582	-0.03956
2.44636	0.14681	0.00458	0.00377	-0.68483	-0.0374		2.44636	0.16756	0.00441	0.00249	-0.47691	-0.04371
2.4443	0.31828	0.00621	0.00162	-0.52042	-0.04209		2.4443	0.17744	0.00437	0.00228	-0.46308	-0.04811
2.44224	0.23788	0.00433	0.00189	-0.19439	-0.07126		2.44224	0.16977	0.00409	0.00202	-0.4461	-0.05149
2.44019	0.07533	0.0027	0.0027	-0.43853	-0.05179		2.44019	0.14916	0.00368	0.00174	-0.43486	-0.05314
2.43814	0.11701	0.00299	5.43162E-4	-0.43526	-0.05656		2.43814	0.12723	0.00337	0.00154	-0.41989	-0.05267
2.43609	0.08483	0.00245	8.16112E-4	-0.27067	-0.05162		2.43609	0.11179	0.00322	0.00149	-0.40113	-0.05041
2.43405	0.0602	0.00326	0.00136	-0.43443	-0.04675		2.43405	0.10466	0.00332	0.00162	-0.38479	-0.04672
2.43201	0.10203	0.003	0.00136	-0.75869	-0.04661		2.43201	0.10464	0.00359	0.00188	-0.3652	-0.04298
2.42997	0.2009	0.00492	0.00301	0.06236	-0.03671		2.42997	0.10369	0.0039	0.00218	-0.34937	-0.03932
2.42794	0.08648	0.00329	0.00329	-0.51056	-0.0317		2.42794	0.10123	0.00414	0.00235	-0.32506	-0.03659
2.42591	0.00421	0.00547	0.00219	-0.34684	-0.01696		2.42591	0.10328	0.00418	0.00242	-0.30301	-0.03546
2.42388	0.15325	0.0055	0.00192	-0.01347	-0.05627		2.42388	0.11395	0.00401	0.0024	-0.28392	-0.03539
2.42186	0.0712	0.00303	0.00303	-0.91971	-0.03641		2.42186	0.13352	0.00373	0.00234	-0.26488	-0.03669
2.41984	0.13776	0.00248	0.00138	-0.17476	-0.02145		2.41984	0.15457	0.0035	0.00227	-0.24864	-0.03874
2.41782	0.2946	0.0022	0.00303	0.48576	-0.04133		2.41782	0.168	0.00349	0.0022	-0.23931	-0.04193
2.41581	0.22174	0.00332	0.00221	-0.17117	-0.04117		2.41581	0.16685	0.00369	0.00212	-0.23659	-0.04642
2.4138	0.13925	0.00554	0.00139	-0.08625	-0.07601		2.4138	0.15254	0.004	0.00214	-0.24107	-0.04925
2.41179	0.06481	0.00444	0.00167	-0.66716	-0.04603		2.41179	0.13281	0.00418	0.00222	-0.2471	-0.05018
2.40979	0.11522	0.00473	0.00278	0.25123	-0.04097		2.40979	0.11707	0.0042	0.00242	-0.26025	-0.04862
2.40779	0.11568	0.00278	0.00223	-0.49814	-0.07599		2.40779	0.10779	0.00407	0.0026	-0.27248	-0.04538
2.4058	0.10715	0.00612	0.00445	-0.83258	-0.01087		2.4058	0.10181	0.00391	0.00268	-0.28741	-0.04207
2.4038	0.07469	0.00196	0.0014	-0.24419	-0.0458		2.4038	0.0982	0.00379	0.00264	-0.29894	-0.04005
2.40181	0.09187	0.00336	0.0042	0.00934	-0.03063		2.40181	0.09754	0.0038	0.00252	-0.30937	-0.04014
2.39983	0.13433	0.00336	0.00112	-0.40905	-0.03559		2.39983	0.09751	0.00397	0.00235	-0.32149	-0.04246
2.39785	0.06743	0.00505	0.00112	-0.32343	-0.05573		2.39785	0.09935	0.00418	0.00227	-0.33507	-0.04579
2.39587	0.06781	0.00478	0.00309	-0.32189	-0.05063		2.39587	0.10657	0.00422	0.00225	-0.35416	-0.04825
2.39389	0.16115	0.00479	0.00338	0.1022	-0.05058		2.39389	0.11724	0.00403	0.00226	-0.37164	-0.04966
2.39192	0.09396	0.00451	8.46518E-4	-0.74209	-0.0556		2.39192	0.12929	0.00361	0.00227	-0.3873	-0.04867
2.38995	0.12829	0.00311	0.00254	-0.06292	-0.05556		2.38995	0.13902	0.00315	0.00227	-0.40303	-0.04549
2.38799	0.23918	0	0.00226	-0.99521	-0.03004		2.38799	0.14539	0.00291	0.00231	-0.41701	-0.04176
2.38602	0.14625	0.00255	0.00255	-0.39929	-0.04527		2.38602	0.1455	0.00307	0.00238	-0.41847	-0.03823
2.38407	0.08711	0.00284	0.00256	-0.31269	-0.02476		2.38407	0.14118	0.00355	0.00242	-0.41126	-0.03631
2.38211	0.09605	0.00541	0.00228	-0.9086	-0.01443		2.38211	0.13691	0.00415	0.00247	-0.39794	-0.03602
2.38016	0.23326	0.00541	0.00228	-0.30961	-0.06048		2.38016	0.13021	0.00458	0.00248	-0.38045	-0.0365
2.37821	0.13114	0.00628	0.00314	-0.56496	-0.04504		2.37821	0.12248	0.00471	0.00252	-0.3526	-0.03595
2.37626	0.04585	0.004	0.002	-0.22075	-0.03468		2.37626	0.11107	0.00458	0.00252	-0.32648	-0.03363
2.37432	0.11492	0.00401	0.00315	0.21049	-0.01914		2.37432	0.10868	0.00431	0.00252	-0.29893	-0.03085
2.37238	0.04652	0.00373	0.00115	-0.38948	-0.02937		2.37238	0.11513	0.00405	0.0025	-0.27506	-0.02899
2.37044	0.19339	0.00374	0.0046	-0.30188	-0.02411		2.37044	0.12904	0.00385	0.0025	-0.25576	-0.02818
2.36851	0.02993	0.00403	8.63331E-4	0.13133	-0.01884		2.36851	0.15018	0.00376	0.00248	-0.24904	-0.02861
2.36658	0.30696	0.00346	0.00288	-0.12584	-0.04468		2.36658	0.16605	0.00376	0.00245	-0.24536	-0.02933
2.36465	0.19512	0.00318	0.00202	-0.38385	-0.03942		2.36465	0.17333	0.00383	0.00246	-0.24687	-0.02991
2.36273	0.10894	0.00376	0.00376	-0.81622	-0.00813		2.36273	0.16897	0.004	0.0025	-0.25547	-0.03071
2.3608	0.29187	0.00492	0.00145	-0.03344	-0.03408		2.3608	0.15628	0.00419	0.00261	-0.26468	-0.03235
2.35889	0.03148	0.00493	0.00203	-0.46665	-0.034		2.35889	0.14152	0.00434	0.00284	-0.28393	-0.0345
2.35697	0.11026	0.00349	0.0032	0.14488	-0.04438		2.35697	0.13245	0.00443	0.00315	-0.30736	-0.03681
2.35506	0.12816	0.00495	0.00407	0.23446	-0.04433		2.35506	0.1316	0.00444	0.00341	-0.33954	-0.03842
2.35315	0.12931	0.00468	0.00438	-0.19798	-0.03892		2.35315	0.137	0.00442	0.00352	-0.37159	-0.03948
2.35125	0.15538	0.00467	0.00467	-0.89958	-0.02318		2.35125	0.1472	0.00433	0.0034	-0.4096	-0.04071
2.34935	0.16466	0.00409	0.00234	-0.72352	-0.04941		2.34935	0.15456	0.00424	0.00317	-0.44231	-0.04166
2.34745	0.19155	0.00293	0.00146	-0.37112	-0.05463		2.34745	0.15861	0.00417	0.00301	-0.4753	-0.04175
2.34555	0.10409	0.00528	0.00323	-0.80985	-0.04403		2.34555	0.15629	0.00421	0.00304	-0.49537	-0.04013
2.34366	0.23678	0.00353	0.00294	-0.36827	-0.03868		2.34366	0.14942	0.00429	0.00329	-0.50485	-0.03687
2.34177	0.12327	0.00502	0.00354	-0.80739	-0.02258		2.34177	0.13997	0.00436	0.00362	-0.50492	-0.0336
2.33989	0.09653	0.00354	0.00442	-0.54234	-0.02793		2.33989	0.13061	0.00441	0.00385	-0.4959	-0.03193
2.338	0.07922	0.00591	0.00473	-0.7184	-0.03316		2.338	0.12634	0.0044	0.00391	-0.47536	-0.03216
2.33612	0.1506	0.00444	0.00473	0.16988	-0.02243		2.33612	0.12609	0.00434	0.00374	-0.44731	-0.03451
2.33424	0.16965	0.00267	0.00356	-0.89363	-0.03824		2.33424	0.12489	0.00427	0.00342	-0.41575	-0.03745
2.33237	0.09818	0.00475	0.00119	-0.09264	-0.05429		2.33237	0.12097	0.0042	0.00307	-0.37813	-0.03834
2.3305	0.13426	0.00446	0.00268	-0.80415	-0.04355		2.3305	0.1169	0.00419	0.00287	-0.34224	-0.03717
2.32863	0.10794	0.00476	0.00357	-0.08892	-0.04885		2.32863	0.11556	0.00413	0.00281	-0.30557	-0.03269
2.32676	0.03727	0.00359	0.00299	-0.17399	-0.02182		2.32676	0.12062	0.00408	0.00286	-0.27017	-0.0267
2.32491	0.13568	0.00269	0.00119	-0.4436	0.02114		2.32491	0.1323	0.00407	0.00298	-0.24001	-0.0231
2.32305	0.20795	0.00568	0.00419	-0.08333	-0.04869		2.32305	0.14542	0.00412	0.00314	-0.21887	-0.02261
2.32119	0.17336	0.0036	0.0036	0.10147	-0.01613		2.32119	0.1545	0.00423	0.00328	-0.20501	-0.02573
2.31934	0.1371	0.0042	0.0039	0.28052	-0.00537		2.31934	0.15751	0.00437	0.00331	-0.20388	-0.02995
2.31749	0.16463	0.00451	0.00301	-0.25808	-0.06477		2.31749	0.15971	0.00449	0.00328	-0.204	-0.03383
2.31564	0.15686	0.00422	0.00272	-0.16363	-0.04298		2.31564	0.16408	0.00457	0.00325	-0.21544	-0.03514
2.3138	0.14757	0.00603	0.00332	-0.88815	-0.05386		2.3138	0.17387	0.00455	0.00329	-0.22474	-0.03335
2.31196	0.14806	0.00513	0.00302	-0.25333	5.4583E-4		2.31196	0.18548	0.00442	0.00336	-0.2416	-0.02974
2.31012	0.25843	0.00273	0.00394	0.11445	-0.02642		2.31012	0.19634	0.00428	0.00348	-0.25827	-0.0275
2.30828	0.23085	0.00333	0.00364	-0.25016	-0.02646		2.30828	0.1988	0.00422	0.00357	-0.27393	-0.02829
2.30645	0.25064	0.00456	0.00395	-0.33747	-0.02625		2.30645	0.19135	0.00427	0.00366	-0.29452	-0.03161
2.30462	0.10443	0.00547	0.00274	-0.33816	-0.02629		2.30462	0.17706	0.00438	0.0037	-0.31477	-0.0365
2.3028	0.16878	0.00426	0.00457	-0.70203	-0.04812		2.3028	0.16004	0.0044	0.00373	-0.34028	-0.04136
2.30097	0.1334	0.00397	0.00367	0.30869	-0.07		2.30097	0.14581	0.00437	0.00373	-0.36873	-0.04405
2.29915	0.16066	0.00428	0.00458	-0.42544	-0.04802		2.29915	0.13126	0.00433	0.00365	-0.40002	-0.04291
2.29733	0.12513	0.00521	0.00215	-0.14626	-0.02581		2.29733	0.11746	0.00426	0.00359	-0.43139	-0.03935
2.29552	0.0422	0.00306	0.00368	-0.79046	-0.0424		2.29552	0.1041	0.00418	0.00357	-0.45921	-0.03435
2.29371	0.14449	0.00431	0.00431	-0.88092	-0.03117		2.29371	0.09384	0.00414	0.00364	-0.47803	-0.03053
2.2919	0.05206	0.00461	0.00246	-0.23582	-0.00909		2.2919	0.08688	0.00413	0.00369	-0.49359	-0.02795
2.29009	0.08066	0.0037	0.00494	-0.97232	-0.03102		2.29009	0.08373	0.00416	0.0037	-0.49242	-0.02695
2.28829	0.06197	0.0037	0.00339	-0.51009	-0.01441		2.28829	0.08296	0.0042	0.00364	-0.47851	-0.02731
2.28649	0.09999	0.00495	0.00526	-0.60003	-0.05872		2.28649	0.08603	0.00428	0.0035	-0.45282	-0.02888
2.2847	0.10906	0.00433	9.27805E-4	-0.41498	-0.01976		2.2847	0.09485	0.00431	0.00335	-0.41671	-0.02993
2.2829	0.08218	0.00466	0.0031	-0.4117	-0.00835		2.2829	0.10755	0.00432	0.00332	-0.37018	-0.03245
2.28111	0.04476	0.00341	0.00403	-0.50542	-0.03074		2.28111	0.12756	0.0043	0.00342	-0.32286	-0.03672
2.27932	0.16703	0.00529	0.00374	-0.12875	-0.081		2.27932	0.14943	0.00427	0.00352	-0.27616	-0.04168
2.27754	0.29856	0.00343	0.00312	0.06017	-0.01923		2.27754	0.16678	0.00425	0.00359	-0.23236	-0.04527
2.27576	0.15794	0.00468	0.00436	-0.50191	-0.05295		2.27576	0.17077	0.00422	0.00363	-0.19554	-0.04729
2.27397	0.16857	0.00407	0.00438	0.43979	-0.0641		2.27397	0.16104	0.00422	0.00366	-0.16625	-0.047
2.2722	0.12141	0.00406	0.00188	-0.03055	-0.05849		2.2722	0.14455	0.00424	0.00372	-0.14792	-0.04322
2.27042	0.17902	0.00439	0.00283	-0.21412	-0.0132		2.27042	0.125	0.00433	0.00389	-0.13968	-0.03682
2.26865	0.07579	0.00409	0.00629	-0.2125	-0.04705		2.26865	0.10793	0.0044	0.00409	-0.14153	-0.03005
2.26688	0.01906	0.0044	0.00471	0.06941	-0.03011		2.26688	0.09895	0.00456	0.00423	-0.14882	-0.02563
2.26512	0.12384	0.00505	0.00347	-0.11465	0.0155		2.26512	0.09978	0.00474	0.00425	-0.16634	-0.02427
2.26335	0.08637	0.006	0.00411	-0.58668	-0.0014		2.26335	0.10871	0.00491	0.0042	-0.18349	-0.02707
2.2616	0.12405	0.00252	0.0041	-0.11378	-0.05828		2.2616	0.12204	0.00512	0.00424	-0.20315	-0.03279
2.25984	0.17269	0.00634	0.00475	-0.29945	-0.081		2.25984	0.13364	0.00532	0.00429	-0.22285	-0.03665
2.25808	0.12561	0.0073	0.00413	0.08283	-0.01817		2.25808	0.14586	0.0055	0.00441	-0.25035	-0.03743
2.25633	0.15392	0.00444	0.00285	0.08178	-0.01251		2.25633	0.15564	0.00563	0.00451	-0.27583	-0.0363
2.25458	0.18379	0.00573	0.00732	-0.48601	-0.06381		2.25458	0.16403	0.00571	0.00453	-0.30643	-0.03427
2.25283	0.11737	0.0051	0.00414	-0.48483	-0.01787		2.25283	0.17205	0.00577	0.00444	-0.33224	-0.03255
2.25109	0.27007	0.00669	0.00478	-0.38987	-0.03513		2.25109	0.176	0.00574	0.00428	-0.35443	-0.03077
2.24935	0.15661	0.00672	0.00256	-1.05811	-0.03495		2.24935	0.17821	0.00557	0.00419	-0.37375	-0.02905
2.24761	0.14749	0.00545	0.00288	-0.193	-0.00605		2.24761	0.17949	0.00522	0.0042	-0.3915	-0.02825
2.24588	0.19609	0.00417	0.00545	-0.19136	-0.04058		2.24588	0.18365	0.00481	0.00442	-0.40518	-0.02828
2.24414	0.1388	0.00289	0.00578	0.19582	-0.03473		2.24414	0.1877	0.00449	0.00462	-0.41564	-0.02963
2.24242	0.25414	0.00546	0.00546	-0.86476	-0.01743		2.24242	0.1913	0.00439	0.00471	-0.42302	-0.03197
2.24068	0.20741	0.00387	0.00129	-0.47651	-0.02879		2.24068	0.18897	0.00445	0.00474	-0.42621	-0.0359
2.23896	0.22734	0.00355	0.00775	-0.76583	-0.04033		2.23896	0.18534	0.00462	0.00477	-0.42508	-0.0407
2.23724	0.07276	0.00517	0.00517	-0.37715	-0.06936		2.23724	0.18506	0.0048	0.00474	-0.4189	-0.04398
2.23552	0.17997	0.0068	0.00291	-0.27867	-0.03438		2.23552	0.19203	0.00486	0.00473	-0.40566	-0.04504
2.23381	0.17969	0.00518	0.00453	-0.37651	-0.05771		2.23381	0.20367	0.00482	0.00484	-0.38777	-0.04348
2.23209	0.30767	0.00325	0.00617	-0.56798	-0.05177		2.23209	0.21267	0.00471	0.00505	-0.36098	-0.03992
2.23038	0.27912	0.0039	0.0039	-0.46935	-0.00489		2.23038	0.20961	0.00479	0.00545	-0.33139	-0.0356
2.22867	0.17229	0.00424	0.00586	-0.46815	-0.03995		2.22867	0.19335	0.00508	0.00583	-0.30379	-0.03195
2.22696	0.10428	0.00718	0.0075	-0.07543	-0.03989		2.22696	0.17242	0.00549	0.00625	-0.27649	-0.02875
2.22526	0.20271	0.0049	0.00588	-0.07364	-0.02218		2.22526	0.15106	0.00591	0.00654	-0.25551	-0.02688
2.22356	0.12472	0.00753	0.00884	0.02634	-0.01031		2.22356	0.13305	0.00621	0.00666	-0.23987	-0.02695
2.22186	0.06616	0.00656	0.00459	-0.16837	-0.0279		2.22186	0.11972	0.00638	0.00659	-0.23461	-0.02878
2.22017	0.13544	0.00558	0.00788	-0.2652	-0.02191		2.22017	0.11238	0.00645	0.00645	-0.23573	-0.03232
2.21848	0.09584	0.00754	0.00623	-0.3644	-0.05148		2.21848	0.11281	0.00647	0.00622	-0.24722	-0.03549
2.21678	0.08695	0.00593	0.0056	0.23172	-0.06322		2.21678	0.11983	0.00648	0.00602	-0.26871	-0.03731
2.2151	0.1269	0.00627	0.00495	-0.35961	-0.0157		2.2151	0.12832	0.00651	0.0059	-0.29225	-0.03666
2.21341	0.14716	0.00661	0.00661	-0.45734	-0.0275		2.21341	0.13621	0.00656	0.00588	-0.3166	-0.03634
2.21173	0.20716	0.00695	0.00496	-0.3569	-0.03932		2.21173	0.13787	0.00658	0.00595	-0.33664	-0.03687
2.21005	0.16797	0.00663	0.00696	-0.55431	-0.05715		2.21005	0.13166	0.00657	0.00606	-0.35629	-0.03768
2.20837	0.02912	0.00664	0.00597	-0.65279	-0.00336		2.20837	0.12329	0.00652	0.00615	-0.36678	-0.03784
2.2067	0.10915	0.00665	0.00631	-0.45251	-0.06306		2.2067	0.1212	0.00644	0.00625	-0.36633	-0.03614
2.20503	0.13951	0.00532	0.00599	-0.05195	-0.05704		2.20503	0.12416	0.00642	0.0064	-0.36872	-0.03174
2.20336	0.11997	0.00667	0.007	-0.25012	-0.01501		2.20336	0.13514	0.00639	0.00666	-0.35655	-0.02623
2.20169	0.13041	0.00734	0.00534	-0.7493	-0.00289		2.20169	0.14683	0.00639	0.00703	-0.34019	-0.02141
2.20003	0.23114	0.00568	0.00802	-0.34738	-0.00277		2.20003	0.15779	0.00639	0.00738	-0.31873	-0.01947
2.19836	0.08163	0.00705	0.00906	-0.34389	-0.00851		2.19836	0.16238	0.00644	0.00762	-0.30014	-0.02122
2.19671	0.2625	0.00469	0.00872	0.05773	-0.06289		2.19671	0.16113	0.0066	0.00761	-0.28106	-0.02375
2.19505	0.14224	0.00705	0.00772	-0.64552	-0.0266		2.19505	0.15488	0.00697	0.00733	-0.26301	-0.02663
2.1934	0.16287	0.00807	0.00471	0.06168	-0.0023		2.1934	0.14917	0.00745	0.00697	-0.2495	-0.02952
2.19175	0.032	0.00808	0.00741	0.36681	-0.0325		2.19175	0.14926	0.00796	0.00662	-0.23599	-0.03309
2.1901	0.16385	0.00742	0.00742	-1.25	-0.03242		2.1901	0.16081	0.0085	0.00639	-0.2301	-0.03755
2.18845	0.20488	0.01047	0.00439	0.27032	-0.07492		2.18845	0.1781	0.00898	0.00624	-0.23286	-0.04039
2.1868	0.23588	0.00947	0.00677	-0.03191	-0.04446		2.1868	0.1947	0.00942	0.00627	-0.23253	-0.0402
2.18516	0.17548	0.00847	0.00474	0.07158	-0.02		2.18516	0.20495	0.0097	0.0064	-0.23824	-0.03637
2.18352	0.27882	0.01157	0.0085	-0.53564	-0.04426		2.18352	0.21031	0.00983	0.00662	-0.24389	-0.03106
2.18189	0.16629	0.01054	0.00612	-0.63821	-0.02594		2.18189	0.21153	0.00975	0.00679	-0.24878	-0.02535
2.18026	0.21784	0.01021	0.00817	-0.33094	-0.02586		2.18026	0.21644	0.00954	0.00693	-0.25183	-0.02033
2.17862	0.16727	0.00716	0.00545	-0.32956	0.02332		2.17862	0.22448	0.0093	0.00699	-0.2506	-0.01891
2.17699	0.29067	0.00888	0.00785	0.28636	-0.02569		2.17699	0.23436	0.00924	0.00702	-0.24607	-0.02223
2.17537	0.19986	0.00925	0.00651	-0.32464	-0.03782		2.17537	0.24256	0.0094	0.007	-0.24817	-0.02857
2.17375	0.36392	0.01062	0.00856	-0.73635	-0.0132		2.17375	0.24012	0.00967	0.007	-0.2464	-0.03509
2.17212	0.21038	0.00892	0.00583	0.49902	-0.06865		2.17212	0.22872	0.00994	0.00698	-0.24028	-0.04001
2.1705	0.16972	0.0103	0.00653	-0.52874	-0.07482		2.1705	0.21017	0.0101	0.0071	-0.24525	-0.03914
2.16889	0.23305	0.01207	0.00586	-0.52597	-0.02515		2.16889	0.19074	0.01015	0.00728	-0.24585	-0.03426
2.16727	0.1087	0.01033	0.00999	-0.21656	-3.91473E-4		2.16727	0.17527	0.01006	0.0076	-0.24729	-0.02767
2.16566	0.18154	0.00862	0.00724	-0.21502	-0.04995		2.16566	0.16145	0.00993	0.00794	-0.25407	-0.02269
2.16405	0.15096	0.00795	0.00898	0.20113	0.02473		2.16405	0.15084	0.00991	0.00831	-0.25759	-0.02203
2.16244	0.14175	0.01145	0.0052	-0.10545	-0.02481		2.16244	0.13913	0.01019	0.00875	-0.26665	-0.02482
2.16084	0.18307	0.01178	0.01178	-0.93812	-0.04357		2.16084	0.12852	0.01048	0.00917	-0.27424	-0.02971
2.15924	0.00658	0.00902	0.01041	-0.10474	-0.03727		2.15924	0.11796	0.01093	0.00945	-0.27791	-0.03347
2.15764	0.16399	0.00941	0.0108	-0.10034	-0.05592		2.15764	0.11616	0.01149	0.00938	-0.28039	-0.03467
2.15604	0.06973	0.01706	0.0087	-0.83231	-0.02461		2.15604	0.1218	0.01211	0.00905	-0.2743	-0.03306
2.15445	0.17465	0.00871	0.00732	0.00494	-0.0308		2.15445	0.1343	0.01281	0.00858	-0.26114	-0.03047
2.15285	0.04996	0.0147	0.0091	0.00975	-0.01171		2.15285	0.1531	0.01356	0.00814	-0.2412	-0.02919
2.15127	0.25955	0.01468	0.00699	-0.83045	-0.03695		2.15127	0.16922	0.01424	0.00783	-0.21564	-0.02937
2.14968	0.21815	0.01436	0.00735	0.11555	-0.03058		2.14968	0.18041	0.01502	0.00778	-0.18718	-0.03067
2.14809	0.16688	0.01687	0.00738	-0.51188	-0.01773		2.14809	0.18259	0.01568	0.00806	-0.15346	-0.03184
2.14651	0.24034	0.01721	0.00702	-0.19647	-0.06204		2.14651	0.1788	0.01623	0.00861	-0.11805	-0.03237
2.14493	0.07266	0.01269	0.00917	0.33634	-0.03024		2.14493	0.17644	0.01681	0.00936	-0.08007	-0.03141
2.14335	0.17812	0.02219	0.01198	-0.40469	-0.0176		2.14335	0.18085	0.01737	0.01003	-0.05014	-0.03076
2.14177	0.21124	0.01662	0.01308	0.23495	-0.01736		2.14177	0.1882	0.0178	0.01055	-0.03345	-0.03118
2.1402	0.17912	0.01625	0.00848	0.76351	-0.04285		2.1402	0.19349	0.01832	0.01088	-0.02388	-0.03191
2.13863	0.25391	0.02016	0.01061	-0.08257	-0.03006		2.13863	0.19178	0.01878	0.01118	-0.02437	-0.0324
2.13706	0.24484	0.02131	0.0103	-0.18464	-0.05543		2.13706	0.17791	0.01922	0.01139	-0.03642	-0.03123
2.13549	0.11675	0.01526	0.01526	-0.39847	-0.03629		2.13549	0.15744	0.01969	0.01145	-0.05514	-0.02785
2.13393	0.06438	0.02422	0.01247	-0.07466	0.01516		2.13393	0.13814	0.02008	0.01123	-0.0811	-0.02475
2.13237	0.16026	0.01957	0.01032	0.1378	-0.02335		2.13237	0.12489	0.02046	0.01075	-0.11015	-0.02361
2.13081	0.08647	0.01893	0.00607	0.46459	-0.04885		2.13081	0.11893	0.02089	0.01037	-0.13529	-0.0239
2.12925	0.10767	0.0232	0.01142	-0.50053	-0.00391		2.12925	0.11995	0.02147	0.01015	-0.16423	-0.02572
2.1277	0.16243	0.02114	0.01218	-0.71262	-0.02941		2.1277	0.12113	0.02226	0.01017	-0.19056	-0.02729
2.12615	0.09771	0.02148	0.00859	-0.1762	-0.04234		2.12615	0.12653	0.0233	0.01025	-0.20763	-0.02841
2.12459	0.09869	0.02479	0.01078	-0.38768	-0.01633		2.12459	0.13353	0.02444	0.01053	-0.21813	-0.02845
2.12305	0.21781	0.02771	0.00828	-0.17054	-0.04862		2.12305	0.14417	0.02547	0.01095	-0.22282	-0.02751
2.1215	0.04491	0.02696	0.0133	-0.06365	-0.01629		2.1215	0.15923	0.02613	0.01163	-0.22346	-0.02509
2.11996	0.24057	0.02707	0.01191	-0.60043	-0.01604		2.11996	0.18249	0.02639	0.01239	-0.21978	-0.02335
2.11842	0.18613	0.02704	0.01514	0.04797	-0.0161		2.11842	0.20774	0.02634	0.01313	-0.21196	-0.02155
2.11688	0.23087	0.02533	0.01086	0.27007	-0.04191		2.11688	0.23448	0.02612	0.01375	-0.20364	-0.02084
2.11534	0.23144	0.02465	0.01595	-0.5976	0.00381		2.11534	0.25995	0.02602	0.01416	-0.19426	-0.02023
2.11381	0.42664	0.0268	0.01666	-0.48955	-0.03537		2.11381	0.27486	0.02612	0.01429	-0.1793	-0.02073
2.11228	0.22167	0.02654	0.01454	-0.1595	-0.00248		2.11228	0.2793	0.02643	0.01406	-0.16077	-0.02163
2.11075	0.25402	0.02397	0.01271	0.16637	-0.04178		2.11075	0.27158	0.02678	0.01377	-0.14301	-0.02239
2.10922	0.36496	0.02953	0.01167	0.06239	-0.00882		2.10922	0.25627	0.02709	0.01358	-0.12044	-0.02181
2.10769	0.17953	0.02957	0.01387	-0.59285	-0.04814		2.10769	0.2369	0.02726	0.01361	-0.098	-0.02052
2.10617	0.2011	0.02772	0.0124	-0.26517	-0.00878		2.10617	0.22014	0.02739	0.01383	-0.07565	-0.01779
2.10465	0.16952	0.0227	0.01757	0.0681	-0.00191		2.10465	0.21018	0.02762	0.01399	-0.04879	-0.01608
2.10313	0.203	0.02713	0.01393	0.07	0.0048		2.10313	0.20772	0.0281	0.01387	-0.02541	-0.01768
2.10162	0.21454	0.03084	0.01175	0.0719	-0.05456		2.10162	0.20776	0.02876	0.0136	-0.00621	-0.02215
2.1001	0.24722	0.03375	0.01504	0.62099	0.00485		2.1001	0.20341	0.02904	0.01327	0.0044	-0.02825
2.09859	0.22667	0.02799	0.01289	0.07572	-0.0346		2.09859	0.19279	0.02895	0.01302	0.01171	-0.03304
2.09708	0.14978	0.02545	0.00922	-0.47555	-0.07436		2.09708	0.17679	0.02855	0.01302	0.01077	-0.03493
2.09557	0.15022	0.03139	0.01477	0.19033	-0.05441		2.09557	0.1592	0.02833	0.01323	0.00621	-0.03152
2.09407	0.11673	0.02472	0.01439	-0.36445	-0.01458		2.09407	0.15002	0.02839	0.01348	-0.00476	-0.02593
2.09256	0.14001	0.02926	0.0137	-0.24998	0.019		2.09256	0.15021	0.02899	0.01365	-0.02567	-0.02015
2.09106	0.15156	0.02671	0.01447	0.64163	-0.02091		2.09106	0.15599	0.02979	0.01368	-0.04472	-0.01871
2.08957	0.08515	0.03417	0.01374	0.08719	-0.00745		2.08957	0.1622	0.03081	0.01363	-0.07636	-0.01958
2.08807	0.30759	0.03191	0.0115	0.30862	-0.06764		2.08807	0.16412	0.03151	0.01363	-0.1117	-0.02032
2.08657	0.24231	0.03651	0.01378	-0.35599	0.00617		2.08657	0.15433	0.03173	0.01373	-0.14778	-0.01996
2.08508	0.04144	0.02574	0.01567	-0.35471	-0.034		2.08508	0.13891	0.03167	0.01376	-0.18517	-0.01845
2.08359	0.00811	0.03474	0.01382	-0.57757	-3.08369E-4		2.08359	0.12876	0.03147	0.0137	-0.21731	-0.01755
2.08211	0.19914	0.0303	0.01309	-0.12768	-1.93101E-4		2.08211	0.13067	0.03131	0.01354	-0.23621	-0.0184
2.08062	0.13222	0.02997	0.01424	-0.35086	-0.04054		2.08062	0.13956	0.03131	0.01343	-0.2415	-0.02074
2.07914	0.14389	0.03264	0.0105	-1.0249	-0.02697		2.07914	0.14526	0.03124	0.01358	-0.23296	-0.02283
2.07766	0.17735	0.03149	0.01387	0.21183	-0.02028		2.07766	0.14373	0.03156	0.01398	-0.21154	-0.0247
2.07617	0.21248	0.02972	0.01505	-0.57276	-0.02682		2.07617	0.13583	0.03213	0.01447	-0.18223	-0.02561
2.0747	0.09998	0.03466	0.0162	-0.00662	-0.02674		2.0747	0.12246	0.03293	0.01479	-0.14447	-0.02652
2.07322	-0.00153	0.02566	0.0166	0.22154	-0.01987		2.07322	0.11353	0.0341	0.01476	-0.10346	-0.02685
2.07175	0.07805	0.0461	0.01474	-0.2298	-0.04019		2.07175	0.11089	0.03518	0.01433	-0.06651	-0.02604
2.07028	0.23731	0.03708	0.01249	-0.00131	-0.02651		2.07028	0.11693	0.03589	0.01366	-0.03208	-0.02306
2.06881	0.10146	0.03031	0.01213	0.22782	-0.02643		2.06881	0.11795	0.03621	0.01292	-0.00483	-0.01991
2.06735	0.1246	0.03908	0.01366	0.11607	-0.00587		2.06735	0.12215	0.0363	0.01233	0.01126	-0.01616
2.06588	-3.98932E-4	0.03648	0.01178	0.34601	-0.00576		2.06588	0.12876	0.03651	0.0119	0.0173	-0.01394
2.06442	0.28523	0.03767	0.00913	-0.10838	0.0149		2.06442	0.1459	0.03687	0.01185	0.02049	-0.01362
2.06296	5.33328E-5	0.03544	0.00991	-0.33541	-0.06728		2.06296	0.17021	0.0374	0.01219	0.01387	-0.0135
2.0615	0.32084	0.03358	0.01565	0.3528	0.00143		2.0615	0.19644	0.03833	0.01295	2.26141E-4	-0.01368
2.06005	0.16101	0.04433	0.01261	0.01112	0.00155		2.06005	0.22104	0.03933	0.01379	-0.01129	-0.01487
2.05859	0.33368	0.0421	0.01569	-0.21672	-0.01211		2.05859	0.23357	0.03994	0.01462	-0.02121	-0.01743
2.05714	0.26539	0.03986	0.01456	0.01468	-0.00512		2.05714	0.23072	0.03989	0.01523	-0.03384	-0.02192
2.05569	0.1854	0.04183	0.01842	0.1316	-0.05337		2.05569	0.21305	0.03947	0.01557	-0.0485	-0.02569
2.05424	0.25506	0.03766	0.01422	-0.32763	-0.06025		2.05424	0.19505	0.03872	0.01555	-0.06141	-0.02644
2.0528	0.1171	0.03541	0.01732	-0.21088	0.00213		2.0528	0.17948	0.03847	0.01527	-0.06841	-0.02462
2.05136	0.07124	0.0343	0.01387	0.36869	-0.01856		2.05136	0.1734	0.03875	0.01472	-0.07933	-0.02166
2.04991	0.11788	0.04554	0.01428	-0.5553	-0.01153		2.04991	0.17379	0.03944	0.01405	-0.08417	-0.01971
2.04847	0.40813	0.03401	0.01275	-0.20649	-0.02535		2.04847	0.168	0.04032	0.01327	-0.09383	-0.01997
2.04704	0.19994	0.04877	0.01471	0.1433	-0.02527		2.04704	0.14917	0.04096	0.01254	-0.10206	-0.02113
2.0456	0.00278	0.04147	0.00891	0.61035	-0.01124		2.0456	0.11911	0.04124	0.01208	-0.1128	-0.0226
2.04417	0.03841	0.03657	0.01167	-0.19962	-0.01798		2.04417	0.09756	0.04116	0.012	-0.12078	-0.02435
2.04274	0.02656	0.04275	0.00933	-0.90021	-0.05302		2.04274	0.09277	0.04099	0.01246	-0.12595	-0.02558
2.04131	0.15525	0.04281	0.01401	-0.43267	-0.02495		2.04131	0.10732	0.0407	0.01323	-0.13479	-0.02579
2.03988	0.06216	0.04131	0.01676	0.38694	-0.00383		2.03988	0.13259	0.04069	0.01395	-0.13791	-0.02598
2.03846	0.22639	0.03591	0.01483	-0.54747	-0.0248		2.03846	0.16179	0.04103	0.01425	-0.13932	-0.02697
2.03703	0.1683	0.04026	0.01524	0.50877	-0.04582		2.03703	0.19013	0.04222	0.01428	-0.14226	-0.02881
2.03561	0.26369	0.04119	0.01373	-0.54385	-0.02451		2.03561	0.21066	0.04389	0.01403	-0.14406	-0.02992
2.0342	0.22801	0.05134	0.01293	-0.07421	-0.03162		2.0342	0.22141	0.04568	0.01391	-0.14466	-0.02888
2.03278	0.205	0.04867	0.00981	-0.07257	-0.03155		2.03278	0.22197	0.04724	0.01405	-0.14292	-0.02575
2.03136	0.29984	0.05227	0.01926	0.04697	-0.03855		2.03136	0.21488	0.04814	0.0143	-0.14505	-0.02117
2.02995	0.19421	0.04093	0.01338	0.04878	-0.01016		2.02995	0.20217	0.04886	0.01454	-0.15135	-0.01618
2.02854	0.12443	0.04859	0.01541	-0.77594	0.01855		2.02854	0.19014	0.04948	0.01459	-0.15134	-0.01241
2.02713	0.14784	0.0592	0.01539	-0.06601	-0.00286		2.02713	0.18144	0.04993	0.01445	-0.14393	-0.01263
2.02572	0.2194	0.04664	0.01186	-0.30149	-0.03832		2.02572	0.17634	0.04994	0.01443	-0.13994	-0.01432
2.02432	0.20806	0.05145	0.01504	-0.4189	-0.02401		2.02432	0.16822	0.04964	0.01445	-0.13556	-0.01675
2.02291	0.16177	0.04687	0.0147	0.18008	0.01196		2.02291	0.1591	0.04949	0.01465	-0.13024	-0.01571
2.02152	0.10193	0.04762	0.01349	0.05964	-0.05243		2.02152	0.15275	0.04999	0.01498	-0.12852	-0.01336
2.02012	0.13806	0.04928	0.01908	0.65756	-0.00231		2.02012	0.15689	0.05104	0.01518	-0.13052	-0.01024
2.01872	0.07934	0.05146	0.01157	-0.17298	-0.03074		2.01872	0.16819	0.05272	0.01538	-0.14442	-0.00853
2.01733	0.25843	0.05778	0.01714	-0.89134	0.08398		2.01733	0.18395	0.05486	0.01561	-0.15758	-0.01099
2.01593	0.24704	0.05986	0.01796	-0.41197	-0.03072		2.01593	0.19236	0.05721	0.01589	-0.18095	-0.01883
2.01454	0.28461	0.05167	0.01122	0.19199	-0.07379		2.01454	0.1872	0.06003	0.01635	-0.19776	-0.02885
2.01315	0.05609	0.06203	0.01801	-0.40966	-0.05939		2.01315	0.17691	0.06346	0.01707	-0.21533	-0.03443
2.01176	0.1766	0.07133	0.02004	-0.04786	-0.01608		2.01176	0.16781	0.06713	0.01801	-0.23309	-0.03356
2.01038	0.14166	0.0724	0.0181	-0.16402	-0.03032		2.01038	0.17116	0.07056	0.01902	-0.25555	-0.02804
2.009	0.1052	0.07514	0.01848	0.19655	-0.0593		2.009	0.17983	0.07355	0.02001	-0.27128	-0.01893
2.00761	0.29979	0.07784	0.02178	-0.40303	0.01338		2.00761	0.18767	0.07633	0.02096	-0.28269	-0.00824
2.00624	0.19054	0.07454	0.02498	-1.12912	0.0423		2.00624	0.18859	0.07931	0.02178	-0.28264	0.00136
2.00486	0.29997	0.07828	0.02098	-0.16061	-0.0229		2.00486	0.17739	0.08287	0.02219	-0.27436	0.00769
2.00348	0.04654	0.0895	0.02187	-1.1285	0.02106		2.00348	0.16252	0.08683	0.02229	-0.25297	0.01027
2.00211	0.04634	0.09629	0.02387	0.44927	0.02096		2.00211	0.15013	0.09075	0.02215	-0.22118	0.01018
2.00074	0.24204	0.0934	0.02437	-0.03171	0.02865		2.00074	0.14581	0.09407	0.02199	-0.18009	0.00687
1.99937	0.1321	0.09777	0.01785	0.21051	-0.00797		1.99937	0.14442	0.09657	0.02198	-0.13804	7.59854E-4
1.998	0.20649	0.09855	0.01914	-0.88351	-0.02969		1.998	0.1457	0.09865	0.02252	-0.08735	-0.00519
1.99663	0.03527	0.10333	0.02319	-0.02957	0.00687		1.99663	0.15246	0.10031	0.02351	-0.04031	-0.00882
1.99527	0.14624	0.10126	0.02899	0.09748	-0.01485		1.99527	0.17024	0.10191	0.02453	0.00408	-0.00889
1.99391	0.18265	0.09749	0.02488	0.46327	-0.03694		1.99391	0.19472	0.10345	0.02515	0.03598	-0.00655
1.99255	0.26991	0.11055	0.02866	0.22399	6.9515E-5		1.99255	0.22195	0.10503	0.02511	0.06289	-0.001
1.99119	0.3063	0.10676	0.02372	0.09982	0.02208		1.99119	0.23601	0.10666	0.02449	0.0745	0.00415
1.98983	0.27109	0.11126	0.02217	-0.01832	0.04463		1.98983	0.23714	0.1086	0.02374	0.07086	0.00773
1.98848	0.15992	0.10295	0.02338	0.47264	-0.0367		1.98848	0.2319	0.11127	0.02308	0.06159	0.00907
1.98712	0.33401	0.10909	0.02223	-0.13847	0.03015		1.98712	0.22384	0.11531	0.02281	0.03368	0.01031
1.98577	0.03741	0.12132	0.01892	0.47733	-0.00697		1.98577	0.22385	0.12036	0.0229	-0.00192	0.01172
1.98442	0.2239	0.1321	0.02642	-0.0116	0.03046		1.98442	0.23292	0.12577	0.02329	-0.0422	0.0143
1.98308	0.38564	0.13104	0.02315	-0.00992	0.01573		1.98308	0.24346	0.13113	0.02412	-0.07499	0.016
1.98173	0.21165	0.13875	0.02602	-0.75446	0.02306		1.98173	0.24709	0.1357	0.02525	-0.11276	0.01676
1.98039	0.26277	0.13471	0.02197	-0.1309	-0.00639		1.98039	0.24036	0.13973	0.0268	-0.1401	0.01702
1.97905	0.26235	0.1441	0.02609	-0.75312	0.05316		1.97905	0.22688	0.14321	0.02867	-0.15503	0.01618
1.97771	0.17664	0.16001	0.03824	-0.25254	0.00129		1.97771	0.21249	0.14609	0.03043	-0.15967	0.01499
1.97637	0.15213	0.14191	0.03329	0.49791	0.0014		1.97637	0.20178	0.14835	0.03162	-0.15887	0.01472
1.97503	0.17676	0.14427	0.03201	-0.12747	0.01629		1.97503	0.19722	0.1507	0.03217	-0.1472	0.01703
1.9737	0.26564	0.15315	0.03088	-0.37368	0.01665		1.9737	0.19259	0.15338	0.03225	-0.138	0.01999
1.97237	0.17847	0.16297	0.03134	-0.24714	0.01678		1.97237	0.18646	0.15629	0.03235	-0.12257	0.02276
1.97104	0.17813	0.15696	0.03381	0.37802	0.04674		1.97104	0.17406	0.15863	0.03253	-0.11128	0.02312
1.96971	0.19195	0.16341	0.03394	-0.74721	0.06229		1.96971	0.161	0.15977	0.03262	-0.09756	0.01923
1.96838	0.04139	0.16279	0.02937	-0.11721	-0.02814		1.96838	0.15066	0.15949	0.03253	-0.08286	0.01366
1.96706	0.21811	0.16427	0.03529	0.38846	-0.01294		1.96706	0.14395	0.15774	0.03234	-0.0689	0.00939
1.96573	0.09182	0.15487	0.03525	0.13499	0.02476		1.96573	0.14105	0.15482	0.03169	-0.06242	0.00868
1.96441	0.16858	0.14617	0.02822	-0.36537	-0.01276		1.96441	0.1372	0.15138	0.03083	-0.05632	0.01035
1.96309	0.15636	0.14553	0.02573	0.39509	0.03289		1.96309	0.13252	0.14846	0.02991	-0.0452	0.01317
1.96177	0.09343	0.1491	0.0359	-0.48971	0.02544		1.96177	0.12856	0.14657	0.0292	-0.03341	0.01567
1.96046	0.14381	0.14346	0.02405	0.01587	0.01774		1.96046	0.12976	0.14574	0.02874	-0.0186	0.01814
1.95914	0.05599	0.13553	0.02753	-0.36061	-0.01239		1.95914	0.13918	0.14594	0.02862	-0.00324	0.02103
1.95783	0.15806	0.14843	0.02714	0.02226	0.0335		1.95783	0.1561	0.14665	0.02892	0.01808	0.0258
1.95652	0.20945	0.15882	0.03185	0.40615	0.04894		1.95652	0.18069	0.14756	0.02947	0.04372	0.03235
1.95521	0.2227	0.1484	0.03019	0.15323	0.04146		1.95521	0.20161	0.14851	0.02999	0.07888	0.04048
1.95391	0.23505	0.14273	0.03058	-0.35794	0.0184		1.95391	0.2193	0.15012	0.03048	0.11044	0.04978
1.9526	0.15977	0.13771	0.0307	-0.22673	0.05714		1.9526	0.23257	0.15416	0.03116	0.13411	0.06018
1.95129	0.39074	0.16138	0.03074	0.92735	0.08806		1.95129	0.23643	0.16122	0.03235	0.15744	0.0689
1.94999	0.1478	0.17357	0.03035	0.67375	0.11907		1.94999	0.2326	0.17183	0.03432	0.18141	0.07193
1.94869	0.25095	0.17208	0.03639	0.03421	0.0654		1.94869	0.22163	0.18588	0.03708	0.19625	0.07057
1.9474	0.29007	0.19975	0.03986	-0.47845	0.05788		1.9474	0.20678	0.20429	0.04053	0.20731	0.06766
1.9461	0.07177	0.21203	0.04721	0.1664	0.04261		1.9461	0.19365	0.22772	0.04424	0.21155	0.06836
1.94481	0.17444	0.25426	0.04802	0.55085	0.02705		1.94481	0.18593	0.25706	0.04835	0.21604	0.07708
1.94351	0.2015	0.27715	0.04863	0.94482	0.12041		1.94351	0.18439	0.29296	0.05307	0.21501	0.09373
1.94222	0.20198	0.32578	0.05818	0.30134	0.12067		1.94222	0.19	0.33559	0.05879	0.21372	0.11569
1.94093	0.20246	0.37109	0.05955	-0.60275	0.11318		1.94093	0.19924	0.38408	0.06609	0.21362	0.13812
1.93964	0.15109	0.43423	0.07604	-0.0834	0.17565		1.93964	0.20783	0.43833	0.07466	0.22173	0.15837
1.93836	0.20342	0.5049	0.0835	0.56712	0.20714		1.93836	0.22244	0.49574	0.08475	0.23341	0.17389
1.93707	0.32087	0.55929	0.09011	0.17963	0.22312		1.93707	0.23534	0.55505	0.09536	0.24949	0.18637
1.93579	0.3085	0.59386	0.11452	0.05138	0.14544		1.93579	0.24806	0.61537	0.10612	0.26737	0.20202
1.93451	0.06153	0.70628	0.1125	0.18342	0.17702		1.93451	0.25897	0.67494	0.1161	0.28873	0.22783
1.93323	0.36193	0.73332	0.14049	0.70725	0.2165		1.93323	0.27082	0.73218	0.12482	0.30933	0.26674
1.93195	0.31036	0.79439	0.1263	0.31787	0.32665		1.93195	0.28038	0.78512	0.13178	0.32005	0.31451
1.93068	0.3764	0.85693	0.13999	0.45077	0.43708		1.93068	0.28467	0.83166	0.13784	0.32146	0.35688
1.9294	0.1937	0.88513	0.1441	0.19101	0.4299		1.9294	0.28074	0.87113	0.14293	0.31854	0.38646
1.92813	0.23352	0.91953	0.15216	0.71761	0.41484		1.92813	0.28013	0.90248	0.14739	0.30978	0.39919
1.92686	0.29971	0.94438	0.14317	0.45751	0.4549		1.92686	0.27985	0.92578	0.15132	0.29501	0.39937
1.92559	0.37923	0.943	0.16703	0.59128	0.30567		1.92559	0.27952	0.94005	0.15402	0.26823	0.39266
1.92432	0.16923	0.97321	0.15452	-0.19645	0.401		1.92432	0.27823	0.94545	0.1557	0.2447	0.38348
1.92306	0.36747	0.96131	0.1578	-0.0632	0.39372		1.92306	0.27876	0.94117	0.15572	0.22508	0.37584
1.9218	0.1701	0.96037	0.16197	0.0704	0.41019		1.9218	0.29191	0.92773	0.15451	0.20565	0.3658
1.92053	0.30384	0.88395	0.14445	-0.18979	0.31658		1.92053	0.31449	0.90664	0.15229	0.19594	0.35399
1.91928	0.32983	0.88964	0.1571	-0.05852	0.27644		1.91928	0.3428	0.8792	0.1489	0.18723	0.33971
1.91802	0.3835	0.86209	0.1414	0.87097	0.42803		1.91802	0.3715	0.84555	0.14402	0.18221	0.32484
1.91676	0.58331	0.82694	0.14557	0.74102	0.30924		1.91676	0.38704	0.805	0.13753	0.1648	0.30369
1.9155	0.33176	0.7722	0.13867	0.3449	0.26988		1.9155	0.38713	0.75714	0.12916	0.14362	0.27841
1.91425	0.25256	0.69824	0.11445	-0.58459	0.19049		1.91425	0.38136	0.70431	0.1197	0.10942	0.25321
1.913	0.49296	0.63475	0.10083	0.34908	0.28679		1.913	0.37471	0.64984	0.11028	0.07177	0.2291
1.91175	0.34824	0.59651	0.10165	0.08747	0.17579		1.91175	0.36295	0.59707	0.10176	0.03081	0.20715
1.9105	0.32098	0.52774	0.09308	-0.58197	0.17552		1.9105	0.35502	0.54773	0.09434	-0.01527	0.18607
1.90925	0.3885	0.49499	0.08919	0.48914	0.20796		1.90925	0.34734	0.50359	0.08761	-0.06359	0.1683
1.90801	0.37582	0.44875	0.07859	0.2235	0.10386		1.90801	0.34921	0.46484	0.08133	-0.11179	0.15335
1.90676	0.09485	0.43145	0.07511	0.35955	0.12019		1.90676	0.35833	0.43033	0.07547	-0.15433	0.1418
1.90552	0.54003	0.37784	0.06821	-1.11538	0.12901		1.90552	0.37788	0.39963	0.06993	-0.18443	0.13159
1.90428	0.44516	0.37923	0.06365	-0.5776	0.18527		1.90428	0.39167	0.37119	0.06503	-0.20434	0.11948
1.90304	0.48634	0.35683	0.06059	-0.98069	0.1129		1.90304	0.39499	0.34479	0.06059	-0.2063	0.10344
1.90181	0.23101	0.29348	0.05573	-0.17136	0.04844		1.90181	0.38397	0.32026	0.05677	-0.19422	0.0838
1.90057	0.50309	0.29185	0.04736	0.37389	0.04079		1.90057	0.36497	0.29838	0.05362	-0.16301	0.06775
1.89934	0.25906	0.26991	0.05632	-0.16856	0.04877		1.89934	0.34327	0.27955	0.05108	-0.12393	0.05631
1.8981	0.39496	0.27387	0.04557	-0.0318	0.08143		1.8981	0.3199	0.26337	0.04896	-0.07487	0.04809
1.89687	0.24659	0.24667	0.04608	-0.16575	-0.00781		1.89687	0.301	0.2488	0.04706	-0.02857	0.04282
1.89564	0.23448	0.21946	0.0458	-0.16178	0.07407		1.89564	0.29064	0.2357	0.04525	0.02456	0.03764
1.89442	0.27482	0.21968	0.04575	0.38059	0.04129		1.89442	0.28709	0.22471	0.04337	0.0746	0.03435
1.89319	0.31621	0.22268	0.04127	0.11059	-0.01569		1.89319	0.29135	0.21476	0.04119	0.11555	0.03121
1.89197	0.31795	0.20802	0.03687	0.25212	0.05829		1.89197	0.295	0.20565	0.03886	0.16197	0.03091
1.89075	0.33108	0.18552	0.03683	-0.15871	8.46498E-4		1.89075	0.30397	0.19671	0.03642	0.18901	0.0323
1.88952	0.16781	0.19486	0.03688	0.52563	0.0829		1.88952	0.31495	0.18819	0.03414	0.20481	0.03477
1.8883	0.42947	0.17227	0.02742	0.53213	-0.00697		1.8883	0.33044	0.18037	0.03217	0.20923	0.03853
1.88709	0.25082	0.17757	0.03058	0.66716	0.05868		1.88709	0.34485	0.1731	0.03079	0.20507	0.04408
1.88587	0.56844	0.16264	0.0252	-0.5628	0.0427		1.88587	0.34483	0.16607	0.03009	0.19418	0.05159
1.88466	0.27934	0.1556	0.03295	1.08398	0.04256		1.88466	0.32801	0.15977	0.02983	0.17022	0.06013
1.88344	0.29365	0.15855	0.0307	0.26217	0.10046		1.88344	0.30054	0.15355	0.02941	0.14475	0.06677
1.88223	0.30911	0.14855	0.02989	-0.56014	0.08457		1.88223	0.27163	0.14803	0.02876	0.12343	0.06752
1.88102	0.11565	0.13047	0.02894	0.67954	0.06785		1.88102	0.25395	0.14271	0.02776	0.1058	0.06288
1.87982	0.19965	0.14709	0.02628	-0.83502	0.07669		1.87982	0.25424	0.13791	0.02669	0.10133	0.05211
1.87861	0.33744	0.12436	0.01888	-0.69729	0.02678		1.87861	0.26413	0.13329	0.02587	0.10472	0.04027
1.8774	0.25605	0.14469	0.02959	0.13683	-0.01443		1.8774	0.27552	0.12847	0.02527	0.11443	0.03092
1.8762	0.33872	0.11083	0.02632	0.828	0.04368		1.8762	0.27606	0.12374	0.02479	0.128	0.02593
1.875	0.34054	0.11865	0.0241	0.83558	0.00242		1.875	0.26215	0.11976	0.02411	0.13495	0.02415
1.8738	0.20111	0.11435	0.02222	-0.13889	0.044		1.8738	0.23157	0.11693	0.0233	0.14025	0.02245
1.8726	0.17455	0.11012	0.02091	0.14395	0.03609		1.8726	0.20346	0.11492	0.02247	0.13295	0.01921
1.8714	0.16026	0.11697	0.0246	0.42093	0.01926		1.8714	0.18015	0.11375	0.02165	0.11368	0.01345
1.87021	0.1754	0.11786	0.01957	0.00777	-0.01392		1.87021	0.17428	0.11278	0.02085	0.08752	0.00922
1.86902	-0.06228	0.11028	0.01954	0.2856	-0.02237		1.86902	0.17981	0.11221	0.02038	0.06084	0.01006
1.86782	0.44247	0.09901	0.01915	-0.12913	0.02829		1.86782	0.19626	0.11224	0.02047	0.03539	0.01644
1.86663	0.18989	0.11616	0.01819	-0.41026	-0.00542		1.86663	0.20649	0.11318	0.02122	0.01138	0.02628
1.86544	0.27545	0.1208	0.01967	0.15467	0.06228		1.86544	0.20952	0.1141	0.02248	-0.00291	0.03593
1.86425	0.0369	0.11674	0.02813	-0.54677	0.09621		1.86425	0.20891	0.11465	0.02367	-0.01197	0.04135
1.86307	0.33172	0.11286	0.0295	0.43591	0.02858		1.86307	0.20671	0.11502	0.02429	-0.00993	0.0414
1.86188	0.13611	0.1175	0.02444	-0.54498	0.01206		1.86188	0.20592	0.11547	0.0241	9.12163E-4	0.03885
1.8607	0.26255	0.10329	0.02254	0.1585	0.03731		1.8607	0.19741	0.11698	0.02338	0.01574	0.03658
1.85952	0.24995	0.11922	0.01885	-0.1191	0.04623		1.85952	0.19372	0.11892	0.02281	0.03673	0.03601
1.85834	0.08062	0.13494	0.02265	0.30696	0.0294		1.85834	0.19101	0.12068	0.02272	0.05354	0.03575
1.85716	0.16519	0.11971	0.02356	0.87081	0.03777		1.85716	0.20048	0.12185	0.02311	0.06751	0.03511
1.85598	0.08123	0.12866	0.02176	-0.54049	0.0382		1.85598	0.22497	0.12231	0.02387	0.07926	0.03371
1.85481	0.52199	0.10988	0.02652	0.17081	0.03835		1.85481	0.25597	0.12348	0.02467	0.08722	0.03423
1.85363	0.20901	0.11591	0.02649	-0.11459	0.02119		1.85363	0.28311	0.12598	0.02524	0.08447	0.03558
1.85246	0.21035	0.13959	0.02516	0.31686	0.02156		1.85246	0.30565	0.13015	0.02553	0.0804	0.04084
1.85129	0.42475	0.13216	0.02805	0.17622	0.02169		1.85129	0.3276	0.13497	0.02546	0.07463	0.04716
1.85012	0.36712	0.14674	0.02422	-0.39521	0.1327		1.85012	0.34207	0.13994	0.02529	0.06239	0.05039
1.84895	0.31184	0.13536	0.0224	0.60877	0.03053		1.84895	0.34752	0.14485	0.0254	0.05459	0.04977
1.84779	0.35539	0.15652	0.02625	0.03847	0.07362		1.84779	0.34124	0.15026	0.02583	0.03698	0.04498
1.84662	0.48504	0.15242	0.02532	-0.10325	0.00501		1.84662	0.32577	0.15622	0.02654	0.02413	0.03961
1.84546	0.2266	0.15894	0.02721	0.32504	-0.02086		1.84546	0.30965	0.16277	0.02744	0.01439	0.03631
1.8443	0.17052	0.16861	0.03305	0.04335	0.09145		1.8443	0.30075	0.16976	0.02823	0.00223	0.03618
1.84314	0.27166	0.18513	0.02734	-0.96223	0.06576		1.84314	0.30549	0.17768	0.02914	1.47354E-4	0.03514
1.84198	0.32983	0.18537	0.02497	0.0466	0.01408		1.84198	0.31946	0.18775	0.03075	0.00189	0.03322
1.84082	0.50354	0.1856	0.03318	0.04823	-0.02042		1.84082	0.32496	0.20234	0.03339	0.00753	0.03095
1.83967	0.3299	0.19212	0.03266	0.0468	0.06597		1.83967	0.31932	0.22436	0.03731	0.01311	0.03216
1.83851	0.20153	0.24102	0.04049	0.62994	0.04047		1.83851	0.31133	0.2552	0.04218	0.02003	0.03445
1.83736	0.30334	0.28958	0.05309	-0.38125	0.03194		1.83736	0.31478	0.29397	0.04733	0.02583	0.03694
1.8362	0.20243	0.33827	0.05219	0.34471	0.00598		1.8362	0.34198	0.33686	0.05219	0.02339	0.04109
1.83506	0.40611	0.38708	0.05806	0.49187	0.09319		1.83506	0.38609	0.38089	0.0569	0.01366	0.04709
1.83391	0.49402	0.43601	0.06201	-0.52331	0.03236		1.83391	0.43657	0.42475	0.06142	0.00841	0.05442
1.83276	0.50939	0.48506	0.06306	-0.23137	0.0325		1.83276	0.48253	0.46959	0.06689	0.00296	0.06367
1.83161	0.62493	0.48453	0.06493	0.05822	0.09343		1.83161	0.51999	0.51916	0.07354	0.00466	0.07445
1.83047	0.43812	0.53491	0.08704	-0.08293	0.11157		1.83047	0.54923	0.57913	0.08224	0.00918	0.08554
1.82933	0.52651	0.63295	0.08277	-0.08147	0.07675		1.82933	0.58651	0.65453	0.09302	0.01424	0.09569
1.82818	0.65899	0.73124	0.10871	0.21248	0.10327		1.82818	0.62953	0.7508	0.1065	0.02643	0.1063
1.82705	0.76251	0.82099	0.10836	0.21431	0.11229		1.82705	0.68699	0.87471	0.12467	0.04795	0.12205
1.82591	0.58773	0.94517	0.14319	-0.07709	0.13892		1.82591	0.75383	1.03705	0.1494	0.07533	0.14494
1.82477	0.89693	1.12446	0.15658	-0.80961	0.13039		1.82477	0.83094	1.25015	0.18399	0.10694	0.18282
1.82363	0.79536	1.41296	0.19303	0.51374	0.18356		1.82363	0.91824	1.52231	0.23032	0.14177	0.24181
1.8225	1.19389	1.75269	0.27912	0.51594	0.30751		1.8225	1.01156	1.85383	0.28949	0.18677	0.32607
1.82137	1.07769	2.17481	0.34135	0.81282	0.33451		1.82137	1.1118	2.23541	0.36021	0.24671	0.44036
1.82024	1.09399	2.65304	0.44209	-0.06978	0.56517		1.82024	1.21783	2.64925	0.44	0.31185	0.5765
1.81911	1.2728	3.13443	0.51551	-0.21602	0.74323		1.81911	1.33662	3.07264	0.52567	0.38875	0.72708
1.81798	1.54078	3.57494	0.61721	0.08105	0.87736		1.81798	1.46958	3.4833	0.61392	0.47942	0.88015
1.81685	1.76501	3.96566	0.71859	0.67501	1.17174		1.81685	1.59879	3.86361	0.70082	0.58381	1.02224
1.81573	1.57466	4.30643	0.80637	0.82566	1.11102		1.81573	1.71273	4.20255	0.78217	0.69374	1.15429
1.8146	1.75494	4.59707	0.88071	0.23445	1.27282		1.8146	1.81126	4.49431	0.8546	0.80897	1.2827
1.81348	2.26265	4.83739	0.94176	0.68218	1.43501		1.81348	1.89225	4.73648	0.91564	0.92073	1.40627
1.81236	1.93826	5.02723	0.98966	1.57744	1.43689		1.81236	1.95473	4.92825	0.96427	1.01255	1.53146
1.81124	1.76206	5.16641	1.02457	2.17693	1.73378		1.81124	2.01003	5.0697	1.00009	1.0801	1.6499
1.81012	2.00312	5.25474	1.04663	1.43526	1.95084		1.81012	2.06882	5.16045	1.02309	1.12658	1.75498
1.809	2.34934	5.29207	1.056	1.43857	1.72034		1.809	2.12989	5.20043	1.03343	1.15038	1.83902
1.80789	2.29261	5.27819	1.05282	1.29234	1.94689		1.80789	2.17388	5.1892	1.03123	1.1503	1.90457
1.80677	2.15137	5.2253	1.03972	1.30151	1.99022		1.80677	2.19537	5.12622	1.01655	1.13247	1.94744
1.80566	2.11876	5.09615	1.00946	0.69894	2.13179		1.80566	2.19428	5.01111	0.98952	1.10248	1.96754
1.80455	2.30169	4.92764	0.96959	1.00154	1.92738		1.80455	2.16925	4.84389	0.95032	1.06834	1.95498
1.80344	2.19952	4.70722	0.91779	1.00432	1.98395		1.80344	2.115	4.62497	0.89924	1.0354	1.90783
1.80233	2.18738	4.43473	0.85423	-0.04622	1.82399		1.80233	2.0335	4.35513	0.83691	1.00852	1.83126
1.80122	1.84375	4.10998	0.77907	0.70855	1.91672		1.80122	1.9409	4.03884	0.76564	0.97164	1.71847
1.80012	1.68028	3.73279	0.69245	1.61602	1.59336		1.80012	1.85603	3.68405	0.68801	0.92847	1.57855
1.79901	1.70205	3.31081	0.59596	2.08049	1.29964		1.79901	1.78946	3.30578	0.60892	0.87521	1.4234
1.79791	1.82089	2.85087	0.50253	1.16941	1.32528		1.79791	1.73249	2.92289	0.53336	0.80569	1.26965
1.79681	1.83846	2.46982	0.45369	0.86958	1.00907		1.79681	1.6695	2.55602	0.46536	0.71594	1.1276
1.79571	1.59838	2.10652	0.3729	0.41743	0.98312		1.79571	1.59699	2.22214	0.40644	0.61277	1.00314
1.79461	1.40693	1.83367	0.33874	0.2713	0.88654		1.79461	1.51616	1.93123	0.35679	0.50208	0.89512
1.79351	1.32916	1.58287	0.3105	0.1176	0.77603		1.79351	1.44652	1.68689	0.31453	0.39673	0.80238
1.79242	1.37663	1.40376	0.28095	0.42356	0.67666		1.79242	1.37753	1.48596	0.27819	0.29887	0.72287
1.79132	1.5613	1.2699	0.22646	-0.64069	0.63189		1.79132	1.30041	1.32208	0.24678	0.21349	0.65186
1.79023	1.10886	1.14656	0.2074	0.12587	0.59776		1.79023	1.2013	1.18746	0.22002	0.14665	0.59232
1.78914	1.24484	1.05974	0.18222	0.5824	0.53285		1.78914	1.08849	1.07407	0.19839	0.09839	0.53895
1.78804	0.75732	0.93974	0.18499	-0.02691	0.48774		1.78804	0.97853	0.9758	0.18023	0.07295	0.49123
1.78695	0.81966	0.85925	0.16889	-0.48464	0.35066		1.78695	0.89138	0.88992	0.16423	0.05494	0.4491
1.78587	0.73101	0.81983	0.13877	-0.32827	0.49047		1.78587	0.83107	0.81247	0.14937	0.05409	0.41151
1.78478	0.86809	0.73194	0.14015	-0.17588	0.39775		1.78478	0.78817	0.74191	0.13552	0.0697	0.37108
1.7837	0.79252	0.64321	0.11215	0.43996	0.29694		1.7837	0.75267	0.67784	0.12306	0.09701	0.33217
1.78261	0.74968	0.62496	0.10896	0.44602	0.26129		1.78261	0.70774	0.61969	0.11227	0.11908	0.29276
1.78153	0.59463	0.54056	0.10267	0.13606	0.29786		1.78153	0.66454	0.56852	0.10309	0.13675	0.25984
1.78045	0.55097	0.5085	0.09222	-0.01353	0.12302		1.78045	0.62683	0.52403	0.0953	0.15471	0.23264
1.77937	0.68909	0.4899	0.088	0.44818	0.30804		1.77937	0.59691	0.48547	0.08857	0.17018	0.21004
1.77829	0.42736	0.42661	0.07934	1.06852	0.12303		1.77829	0.57377	0.45192	0.08232	0.17536	0.1899
1.77721	0.64663	0.41883	0.07704	-0.78463	0.21683		1.77721	0.55339	0.4215	0.07647	0.1756	0.17227
1.77614	0.61471	0.40027	0.07231	-0.47529	0.12352		1.77614	0.52832	0.39274	0.07068	0.17625	0.15702
1.77506	0.41534	0.37008	0.06738	0.61597	0.13359		1.77506	0.49676	0.36443	0.06486	0.17775	0.14802
1.77399	0.43021	0.33342	0.05281	1.07977	0.10538		1.77399	0.46286	0.33707	0.05936	0.17994	0.14566
1.77292	0.49312	0.28769	0.05184	-0.31697	0.17092		1.77292	0.43132	0.31137	0.05442	0.18115	0.1492
1.77184	0.40183	0.28403	0.0515	-0.46969	0.14373		1.77184	0.40084	0.28936	0.05024	0.18468	0.15198
1.77078	0.29206	0.26292	0.04521	0.62058	0.19959		1.77078	0.3777	0.271	0.04656	0.18924	0.14986
1.76971	0.34061	0.26803	0.0438	0.47084	0.13489		1.76971	0.36993	0.25487	0.04343	0.19277	0.14085
1.76864	0.43378	0.22084	0.03802	6.43521E-5	0.19089		1.76864	0.37094	0.24086	0.04096	0.20401	0.12442
1.76757	0.23204	0.22791	0.03816	0.00454	0.0225		1.76757	0.37719	0.22831	0.03918	0.21708	0.10682
1.76651	0.43521	0.22764	0.03289	0.15971	0.07877		1.76651	0.38167	0.21768	0.0379	0.22771	0.09354
1.76545	0.62598	0.18759	0.03982	0.32195	0.10763		1.76545	0.37885	0.20857	0.03705	0.25083	0.0876
1.76439	0.24823	0.20359	0.04239	0.47713	0.05089		1.76439	0.36865	0.20134	0.03592	0.26849	0.08791
1.76333	0.20242	0.19014	0.03309	0.16816	0.08918		1.76333	0.3632	0.19497	0.03454	0.28864	0.09123
1.76227	0.34484	0.20088	0.02577	0.48539	0.11778		1.76227	0.36356	0.18918	0.0331	0.30653	0.0963
1.76121	0.50183	0.17964	0.03677	0.16821	0.11755		1.76121	0.37342	0.18229	0.03179	0.32413	0.10141
1.76015	0.42512	0.1787	0.02794	-0.30115	0.09928		1.76015	0.37034	0.17454	0.0305	0.33683	0.1042
1.7591	0.40865	0.1569	0.03264	0.80344	0.05168		1.7591	0.35567	0.16641	0.02903	0.34061	0.10806
1.75805	0.12534	0.1712	0.02853	0.81078	0.15678		1.75805	0.33359	0.15858	0.02736	0.33567	0.11087
1.75699	0.50501	0.13828	0.02375	0.17502	0.1565		1.75699	0.30859	0.15201	0.0257	0.32657	0.10959
1.75594	0.18958	0.13877	0.0196	0.97462	0.06201		1.75594	0.28482	0.14716	0.02464	0.30535	0.10223
1.75489	0.30136	0.14	0.02386	0.02273	0.129		1.75489	0.26034	0.14486	0.02428	0.2819	0.09276
1.75384	0.20548	0.14884	0.02542	0.65686	0.07155		1.75384	0.24875	0.14409	0.02461	0.25185	0.08186
1.7528	0.17489	0.14671	0.02286	0.02578	0.04339		1.7528	0.24453	0.14417	0.02506	0.2301	0.07461
1.75175	0.27109	0.13412	0.0298	-0.45169	0.02438		1.75175	0.24825	0.14464	0.02541	0.21825	0.07041
1.75071	0.15895	0.15522	0.02605	-0.29315	0.14864		1.75071	0.25669	0.14533	0.02557	0.21261	0.06787
1.74966	0.54419	0.14297	0.02614	0.03035	0.04383		1.74966	0.2599	0.14635	0.02553	0.23308	0.06494
1.74862	0.16047	0.14261	0.01976	0.03187	0.07282		1.74862	0.25465	0.14756	0.02583	0.26234	0.05903
1.74758	0.06406	0.15258	0.02561	0.8306	0.02463		1.74758	0.24597	0.14876	0.02664	0.29659	0.05291
1.74654	0.37003	0.1483	0.03266	0.35616	0.03464		1.74654	0.24398	0.14985	0.02759	0.33258	0.04885
1.7455	0.27418	0.15866	0.02573	1.0013	0.08302		1.7455	0.24508	0.15096	0.02848	0.37191	0.04955
1.74446	0.2264	0.14973	0.0322	0.03799	0.02526		1.74446	0.24926	0.15217	0.02888	0.40161	0.05346
1.74343	0.12946	0.14258	0.03216	0.6797	0.02513		1.74343	0.25725	0.15406	0.02886	0.42069	0.063
1.74239	0.37256	0.15277	0.02313	0.36381	0.06424		1.74239	0.2719	0.15678	0.02866	0.43578	0.07596
1.74136	0.2924	0.17181	0.0307	-0.44214	0.16136		1.74136	0.28666	0.16006	0.02845	0.44159	0.08825
1.74033	0.27676	0.16931	0.02588	1.49999	0.084		1.74033	0.30149	0.16315	0.02846	0.43911	0.09583
1.7393	0.32472	0.1578	0.03016	0.5273	0.10319		1.7393	0.31438	0.16611	0.02858	0.42436	0.0963
1.73827	0.34266	0.15945	0.03027	0.53363	0.10385		1.73827	0.32358	0.16976	0.02893	0.39936	0.09575
1.73724	0.27832	0.1802	0.02706	0.21106	0.08459		1.73724	0.33232	0.17429	0.02943	0.37029	0.09481
1.73621	0.44137	0.18258	0.02926	0.70038	0.08478		1.73621	0.33231	0.17957	0.03041	0.333	0.09421
1.73519	0.32817	0.18279	0.02766	0.21452	0.03616		1.73519	0.3208	0.18568	0.03169	0.29669	0.0958
1.73416	0.23008	0.19016	0.03901	-0.59987	0.2018		1.73416	0.30779	0.19258	0.03332	0.25472	0.09528
1.73314	0.41088	0.19247	0.03371	0.70731	0.11473		1.73314	0.29629	0.20095	0.03484	0.2224	0.08698
1.73212	0.21559	0.20903	0.0381	0.21971	-0.00262		1.73212	0.28983	0.2103	0.03618	0.19955	0.07717
1.7311	0.06889	0.23216	0.0327	0.22145	0.09557		1.7311	0.29682	0.21922	0.03741	0.18358	0.0679
1.73008	0.49475	0.22534	0.0431	-0.10419	0.06632		1.73008	0.30352	0.22681	0.03872	0.17573	0.0647
1.72906	0.46274	0.24254	0.03933	-0.10284	-0.04167		1.72906	0.2955	0.23209	0.04002	0.1712	0.06739
1.72804	0.18455	0.24228	0.03992	0.39072	0.16511		1.72804	0.2718	0.23481	0.04138	0.17483	0.07295
1.72702	0.31637	0.22833	0.04107	0.06412	0.08655		1.72702	0.24054	0.23641	0.04293	0.18981	0.07722
1.72601	0.08669	0.24011	0.04879	0.23013	0.09662		1.72601	0.21802	0.23788	0.04448	0.20649	0.07843
1.725	0.00465	0.2382	0.04391	-0.42674	0.03755		1.725	0.22346	0.24054	0.04576	0.23207	0.07789
1.72398	0.34981	0.22805	0.04714	0.39456	0.06701		1.72398	0.24279	0.24525	0.04661	0.25476	0.0802
1.72297	0.41764	0.25801	0.05116	1.22559	0.07744		1.72297	0.27293	0.2509	0.04693	0.27747	0.0888
1.72196	0.20351	0.26107	0.04847	0.56756	0.11728		1.72196	0.29422	0.25594	0.04694	0.28888	0.09858
1.72095	0.43553	0.26799	0.04246	0.07341	0.10759		1.72095	0.30783	0.25838	0.04667	0.30434	0.10863
1.71995	0.08843	0.27714	0.04472	0.07496	0.10781		1.71995	0.31933	0.25721	0.04636	0.31943	0.1136
1.71894	0.50326	0.24983	0.04698	-0.42093	0.18762		1.71894	0.3284	0.25204	0.04621	0.32282	0.11393
1.71793	0.30482	0.23794	0.05368	0.57609	0.07837		1.71793	0.33049	0.24444	0.04586	0.33166	0.10898
1.71693	0.38847	0.23545	0.04155	0.07962	0.0985		1.71693	0.32311	0.23498	0.04492	0.33124	0.1033
1.71593	0.32255	0.24238	0.03772	1.41234	0.04879		1.71593	0.30469	0.22443	0.04374	0.32606	0.0983
1.71493	0.22316	0.20269	0.04887	0.41591	0.1389		1.71493	0.29329	0.21286	0.04202	0.31058	0.09489
1.71392	0.24028	0.20125	0.04726	0.41785	0.09913		1.71392	0.29038	0.20109	0.0397	0.29381	0.08989
1.71293	0.29192	0.18021	0.02901	-0.24574	0.10981		1.71293	0.29925	0.18992	0.03683	0.26779	0.08224
1.71193	0.17435	0.18333	0.03566	0.58892	0.02933		1.71193	0.31775	0.18003	0.03414	0.23513	0.07475
1.71093	0.66011	0.16904	0.02734	0.59106	0.05959		1.71093	0.32805	0.17094	0.03211	0.20057	0.07071
1.70994	0.25891	0.16198	0.0296	-1.08244	0.05975		1.70994	0.3249	0.16205	0.03093	0.17535	0.07169
1.70894	0.22585	0.14707	0.02796	0.59535	0.08005		1.70894	0.31304	0.15344	0.03025	0.15405	0.07736
1.70795	0.34386	0.1562	0.03583	-0.07432	0.09031		1.70795	0.30053	0.14465	0.02963	0.13639	0.08237
1.70696	0.22674	0.13564	0.02915	0.0952	0.1006		1.70696	0.29521	0.13582	0.02865	0.12362	0.08249
1.70597	0.29453	0.11279	0.02694	-0.07159	0.08061		1.70597	0.29765	0.12722	0.02721	0.11914	0.07664
1.70498	0.36247	0.12023	0.0236	0.77248	0.13136		1.70498	0.29728	0.11955	0.02551	0.11065	0.06418
1.70399	0.27975	0.11727	0.02424	0.44136	0.01033		1.70399	0.29741	0.1125	0.02376	0.10926	0.04986
1.703	0.29611	0.10699	0.02252	-0.06748	-0.03032		1.703	0.28781	0.10543	0.02199	0.11097	0.0394
1.70201	0.33047	0.09189	0.02199	-0.74262	0.04077		1.70201	0.27472	0.09814	0.02027	0.12164	0.03579
1.70103	0.16171	0.09482	0.0158	0.27391	0.05107		1.70103	0.25985	0.09128	0.01866	0.12781	0.03689
1.70004	0.34856	0.08589	0.01582	0.10615	0.0614		1.70004	0.24879	0.0848	0.01732	0.15737	0.03935
1.69906	0.11219	0.06861	0.01531	-0.22929	0.04149		1.69906	0.24343	0.07915	0.01636	0.18641	0.04118
1.69808	0.28177	0.06853	0.01869	0.44911	0.02095		1.69808	0.24274	0.07475	0.01553	0.21358	0.04412
1.6971	0.23125	0.08392	0.01304	0.79129	0.02106		1.6971	0.24441	0.07167	0.01479	0.24155	0.04886
1.69612	0.31685	0.06301	0.01306	0.11243	0.07227		1.69612	0.24177	0.06917	0.01421	0.26659	0.05321
1.69514	0.2492	0.05854	0.01535	0.28451	0.09291		1.69514	0.2365	0.06742	0.01372	0.28657	0.05598
1.69416	0.14798	0.06673	0.01084	0.28992	0.07299		1.69416	0.2278	0.06595	0.01355	0.29495	0.05294
1.69319	0.23306	0.07861	0.01253	0.62983	0.03179		1.69319	0.22258	0.06449	0.01356	0.29808	0.04979
1.69222	0.19929	0.05532	0.01711	-0.56564	-0.00914		1.69222	0.225	0.06259	0.01355	0.30338	0.04848
1.69124	0.30358	0.06124	0.01087	2.0122	0.08383		1.69124	0.22851	0.06054	0.01351	0.29656	0.05043
1.69027	0.16582	0.05145	0.01658	-0.22109	0.0116		1.69027	0.23695	0.05906	0.01334	0.27506	0.05512
1.6893	0.18336	0.06066	0.01259	-0.04823	0.14562		1.6893	0.24939	0.05806	0.01304	0.26638	0.05925
1.68833	0.40855	0.05915	0.00861	-0.21628	0.05338		1.68833	0.25873	0.05741	0.01302	0.26228	0.06011
1.68736	0.16695	0.05679	0.01434	0.12661	-0.00873		1.68736	0.25938	0.05663	0.01308	0.25877	0.05927
1.68639	0.33959	0.058	0.01608	0.30047	0.07405		1.68639	0.24801	0.05584	0.01325	0.26564	0.05981
1.68542	0.32407	0.04956	0.01037	0.13305	0.11608		1.68542	0.22309	0.05495	0.01333	0.27427	0.05874
1.68446	0.099	0.05641	0.01784	0.47669	0.04332		1.68446	0.1949	0.05442	0.01315	0.28299	0.05619
1.6835	0.08201	0.05244	0.00864	1.51588	0.01235		1.6835	0.17276	0.05442	0.01289	0.29228	0.05178
1.68253	0.1696	0.05667	0.01446	-0.20914	0.08554		1.68253	0.16726	0.05532	0.01256	0.29845	0.04832
1.68157	0.15187	0.04967	0.01271	-1.25	0.02296		1.68157	0.17367	0.05705	0.01241	0.3019	0.04479
1.68061	0.22252	0.05738	0.00985	1.01035	0.04419		1.68061	0.18335	0.05976	0.01222	0.29364	0.0407
1.67965	0.16995	0.06483	0.01331	0.83391	0.04403		1.67965	0.18416	0.06262	0.01233	0.29528	0.03818
1.67869	0.30942	0.07476	0.01101	0.31472	0.05461		1.67869	0.17582	0.06505	0.01248	0.28843	0.0371
1.67773	0.11915	0.06397	0.01745	1.01811	-0.00772		1.67773	0.16238	0.06692	0.01287	0.28174	0.0374
1.67678	0.11881	0.07086	0.00581	-0.03021	0.00264		1.67678	0.1465	0.06848	0.01332	0.27205	0.04272
1.67582	-0.02011	0.06004	0.01749	-0.20079	0.11835		1.67582	0.14684	0.07046	0.01399	0.26581	0.05083
1.67487	0.20677	0.07161	0.01397	-0.02743	0.07619		1.67487	0.16129	0.07356	0.01472	0.27156	0.05741
1.67391	0.34827	0.08413	0.0187	-0.02313	-0.0179		1.67391	0.17871	0.07746	0.01539	0.2883	0.06318
1.67296	-0.00245	0.08169	0.01284	-0.1997	0.11856		1.67296	0.19347	0.08145	0.01588	0.31618	0.06954
1.67201	0.3143	0.07788	0.01698	0.15533	0.10872		1.67201	0.2004	0.08515	0.01635	0.35608	0.07485
1.67106	0.29617	0.09708	0.01696	1.38173	0.02427		1.67106	0.19727	0.08794	0.01675	0.39136	0.08005
1.67011	0.08649	0.09801	0.01878	0.68672	0.07746		1.67011	0.18775	0.08971	0.01695	0.42161	0.08624
1.66916	0.1917	0.08734	0.01524	0.86017	0.15112		1.66916	0.1774	0.09044	0.01681	0.44198	0.09191
1.66822	0.15764	0.08764	0.02	0.16172	0.06723		1.66822	0.17558	0.09081	0.01637	0.45355	0.09501
1.66727	0.13962	0.08636	0.01469	-0.01627	0.0882		1.66727	0.18785	0.09143	0.01571	0.45025	0.09486
1.66633	0.17605	0.09669	0.01533	0.51866	0.14185		1.66633	0.20291	0.09244	0.01512	0.44396	0.09049
1.66538	0.22955	0.0968	0.01003	0.69773	0.07836		1.66538	0.22205	0.09257	0.01469	0.42674	0.08149
1.66444	0.33517	0.09373	0.01592	1.049	0.03572		1.66444	0.23423	0.0918	0.0147	0.40424	0.07222
1.6635	0.35465	0.0911	0.01597	0.70214	0.08937		1.6635	0.23091	0.08995	0.01498	0.37381	0.06005
1.66256	-4.77862E-4	0.0963	0.01772	-0.54101	0.04662		1.66256	0.22107	0.08749	0.01542	0.3417	0.051
1.66162	0.26688	0.06759	0.00949	0.52869	-0.0063		1.66162	0.21428	0.08495	0.01596	0.31823	0.04405
1.66068	0.28517	0.08429	0.0184	-0.18158	0.122		1.66068	0.2128	0.08294	0.01653	0.29724	0.04252
1.65975	0.10677	0.08655	0.02016	-0.00506	-0.07033		1.65975	0.21609	0.08126	0.01688	0.28698	0.04783
1.65881	0.21479	0.08626	0.01963	-6.98396E-4	0.07962		1.65881	0.22062	0.07959	0.01676	0.28317	0.05799
1.65788	0.32242	0.06909	0.01489	0.89407	0.06909		1.65788	0.22545	0.07792	0.01626	0.28483	0.07054
1.65694	0.23259	0.07316	0.01368	0.5345	0.14385		1.65694	0.22441	0.07631	0.01571	0.29983	0.08084
1.65601	0.18024	0.07521	0.01373	0.71983	0.1124		1.65601	0.21872	0.0754	0.01535	0.30514	0.08472
1.65508	0.1627	0.08008	0.01613	-0.17434	0.01581		1.65508	0.21318	0.07469	0.01529	0.30815	0.08645
1.65415	0.30554	0.07699	0.01671	-0.35473	0.08015		1.65415	0.2167	0.07408	0.01537	0.31905	0.08933
1.65322	0.14546	0.06109	0.01557	0.72649	0.13462		1.65322	0.22631	0.07384	0.0155	0.33519	0.09488
1.65229	0.19976	0.07615	0.01259	0.36894	0.0701		1.65229	0.23985	0.07452	0.01577	0.34783	0.09939
1.65136	0.21818	0.07864	0.01741	0.37076	0.14591		1.65136	0.25452	0.07649	0.01639	0.3572	0.10169
1.65044	0.46951	0.07614	0.01739	0.36873	0.08087		1.65044	0.25835	0.07954	0.0172	0.36199	0.09896
1.64951	0.29122	0.07641	0.01624	0.19391	0.13559		1.64951	0.23816	0.08384	0.01816	0.36056	0.09041
1.64859	0.09297	0.08673	0.01927	1.64106	0.03826		1.64859	0.20663	0.08837	0.01912	0.36574	0.08286
1.64767	0.1837	0.10552	0.02472	-0.34553	0.10351		1.64767	0.17825	0.09254	0.01995	0.35653	0.07592
1.64675	0.18327	0.09816	0.01867	-0.52733	0.03824		1.64675	0.16511	0.09534	0.02062	0.34927	0.07319
1.64582	-0.08748	0.10515	0.01934	0.92558	-0.01573		1.64582	0.17533	0.09701	0.02114	0.33721	0.07667
1.6449	0.2756	0.08168	0.02118	1.10952	0.22392		1.6449	0.20887	0.09863	0.0215	0.32556	0.08233
1.64399	0.36694	0.09812	0.02483	-0.15978	0.07163		1.64399	0.24551	0.10078	0.02151	0.33377	0.0845
1.64307	0.27658	0.10733	0.02486	0.20526	0.01723		1.64307	0.2725	0.10371	0.02102	0.33081	0.08249
1.64215	0.25885	0.11352	0.01943	-0.33945	0.12661		1.64215	0.27563	0.10632	0.0201	0.32774	0.07532
1.64124	0.4584	0.11459	0.01516	-0.15871	0.10452		1.64124	0.26071	0.10791	0.01943	0.3302	0.06555
1.64032	0.13203	0.09856	0.01582	1.67027	0.02851		1.64032	0.23652	0.10821	0.01936	0.34404	0.05599
1.63941	0.18717	0.11329	0.02132	0.02904	0.01767		1.63941	0.21117	0.10785	0.01998	0.34962	0.04892
1.6385	0.04122	0.11036	0.02012	0.57924	-0.00417		1.6385	0.20519	0.10668	0.02082	0.34679	0.05068
1.63758	0.27951	0.10621	0.02564	0.03189	0.07283		1.63758	0.2117	0.10485	0.02143	0.34639	0.05962
1.63667	0.31666	0.09717	0.022	-0.15002	0.128		1.63667	0.21736	0.10242	0.02138	0.33978	0.07068
1.63576	0.1153	0.10461	0.02264	2.42069	0.05114		1.63576	0.21931	0.10012	0.02062	0.33299	0.0801
1.63486	0.40959	0.09738	0.01776	-0.33131	0.08436		1.63486	0.21204	0.09781	0.01979	0.32884	0.08953
1.63395	0.13431	0.09258	0.01962	-1.06606	0.10662		1.63395	0.20128	0.09615	0.01904	0.33069	0.09816
1.63304	-0.04951	0.08655	0.01473	-0.14512	0.10683		1.63304	0.20158	0.09516	0.01886	0.35216	0.10619
1.63214	0.35618	0.10569	0.01352	1.51526	0.08492		1.63214	0.21035	0.09532	0.01936	0.38839	0.11311
1.63123	0.26448	0.08736	0.03014	0.04189	0.18476		1.63123	0.22922	0.09674	0.02017	0.43651	0.11681
1.63033	0.20952	0.10039	0.01909	0.04332	0.11854		1.63033	0.24242	0.09931	0.02096	0.4971	0.11616
1.62943	0.32091	0.09125	0.0185	0.41468	0.07437		1.62943	0.25366	0.10357	0.02155	0.56372	0.11376
1.62853	0.13627	0.11234	0.02407	0.41652	0.11898		1.62853	0.26381	0.1091	0.02209	0.6291	0.11177
1.62763	0.41466	0.12358	0.02224	1.34523	0.1192		1.62763	0.27468	0.11526	0.02257	0.68897	0.11449
1.62673	0.13693	0.11444	0.02474	0.97694	0.08602		1.62673	0.28178	0.12149	0.02318	0.73855	0.1208
1.62583	0.41593	0.13067	0.02106	0.23627	0.14194		1.62583	0.2905	0.12763	0.02397	0.77012	0.13002
1.62493	0.30497	0.13329	0.02542	1.91181	0.11987		1.62493	0.29287	0.13326	0.02528	0.78375	0.14259
1.62404	0.26825	0.14027	0.02296	1.35672	0.20946		1.62404	0.29047	0.13779	0.02659	0.7799	0.15343
1.62314	0.17552	0.14788	0.03107	0.80039	0.14268		1.62314	0.29317	0.14076	0.02777	0.75815	0.16026
1.62225	0.4558	0.14928	0.03297	1.17586	0.14293		1.62225	0.29594	0.14233	0.02814	0.72795	0.16144
1.62136	0.25098	0.1426	0.03549	-0.31595	0.23284		1.62136	0.29786	0.14263	0.02772	0.70933	0.15973
1.62046	0.19533	0.13029	0.01621	-0.1279	0.14342		1.62046	0.29299	0.14243	0.02688	0.69347	0.15655
1.61957	0.45783	0.14229	0.02559	0.06055	0.10997		1.61957	0.27863	0.1422	0.0264	0.68022	0.15388
1.61868	0.28983	0.15869	0.02312	0.81171	0.08769		1.61868	0.2535	0.14109	0.02665	0.67822	0.15439
1.61779	0.15898	0.13822	0.03252	1.75214	0.23422		1.61779	0.2237	0.13889	0.02711	0.68234	0.1578
1.6169	0.12243	0.13055	0.02824	0.44458	0.23532		1.6169	0.20782	0.13543	0.02732	0.68426	0.15634
1.61602	0.14087	0.13351	0.02821	0.8185	0.08824		1.61602	0.21034	0.1312	0.02692	0.67506	0.15425
1.61513	0.2165	0.12174	0.02824	0.82077	0.08843		1.61513	0.23236	0.12623	0.02591	0.65829	0.15288
1.61425	0.23576	0.13255	0.02073	1.0115	0.20169		1.61425	0.25965	0.12008	0.02436	0.63326	0.15543
1.61336	0.5192	0.11634	0.0239	1.39131	0.11144		1.61336	0.27141	0.11231	0.02269	0.60193	0.16171
1.61248	0.19886	0.10136	0.02392	0.26098	0.28163		1.61248	0.26179	0.10346	0.02067	0.56954	0.16359
1.6116	0.25696	0.08908	0.01769	-0.68141	0.12369		1.6116	0.24091	0.09459	0.01852	0.54785	0.16183
1.61072	0.25643	0.08392	0.01262	0.075	0.10071		1.61072	0.2134	0.08652	0.01654	0.53945	0.15863
1.60984	-0.00841	0.07453	0.01832	0.83442	0.21461		1.60984	0.19653	0.07989	0.01499	0.53597	0.15237
1.60896	0.14352	0.07272	0.00822	0.4573	0.11249		1.60896	0.18982	0.07435	0.01403	0.552	0.1447
1.60808	0.46818	0.07487	0.01142	-0.10785	0.17027		1.60808	0.18045	0.06953	0.01367	0.56734	0.1347
1.6072	0.06814	0.06147	0.01711	1.41159	0.16995		1.6072	0.16385	0.06496	0.01365	0.58995	0.12319
1.60633	0.14451	0.06027	0.01649	1.03386	0.01035		1.60633	0.14288	0.06038	0.01369	0.60239	0.11263
1.60545	0.08769	0.05462	0.0108	0.65529	0.09048		1.60545	0.12887	0.056	0.01347	0.61155	0.10547
1.60458	-0.00705	0.05226	0.01211	0.66191	0.13696		1.60458	0.13504	0.05209	0.01294	0.61381	0.10032
1.6037	0.14551	0.04901	0.01337	0.65944	0.17105		1.6037	0.15489	0.04884	0.01224	0.59279	0.09546
1.60283	0.29876	0.03887	0.01657	1.04382	0.03369		1.60283	0.17942	0.04645	0.01118	0.56906	0.0863
1.60196	0.22363	0.04284	0.00767	-0.29092	0.02258		1.60196	0.19646	0.04504	0.00996	0.54962	0.07869
1.60109	0.26145	0.04725	0.00383	1.24038	0.07992		1.60109	0.20416	0.04391	0.00891	0.52555	0.0754
1.60022	0.08931	0.04667	0.00895	-0.09934	0.16064		1.60022	0.20641	0.04254	0.00842	0.50972	0.07561
1.59935	0.20564	0.04105	0.0077	0.28953	-1.74657E-4		1.59935	0.21043	0.04045	0.00844	0.51306	0.07811
1.59849	0.20517	0.03972	0.01025	-0.09685	0.05738		1.59849	0.21071	0.03779	0.00872	0.52191	0.08418
1.59762	0.35948	0.0295	0.0077	1.05881	0.10371		1.59762	0.20166	0.03516	0.009	0.54613	0.09548
1.59675	0.18752	0.03282	0.0103	1.45296	0.15068		1.59675	0.18098	0.033	0.00922	0.59422	0.10753
1.59589	0.12923	0.03021	0.01028	-0.67155	0.10411		1.59589	0.15671	0.03151	0.00924	0.65082	0.12044
1.59502	-0.00521	0.02902	0.00903	0.10441	0.10475		1.59502	0.14063	0.03062	0.00911	0.71714	0.12962
1.59416	0.11053	0.03092	0.00773	1.26207	0.17407		1.59416	0.13274	0.03006	0.00894	0.78823	0.13581
1.5933	0.20755	0.03031	0.00967	0.68445	0.12792		1.5933	0.1405	0.02957	0.00881	0.85855	0.13541
1.59244	0.24764	0.02912	0.00776	1.2735	0.22182		1.59244	0.14246	0.02866	0.00873	0.92363	0.12729
1.59158	0.11141	0.02843	0.00905	2.04568	0.05858		1.59158	0.14061	0.02755	0.00861	0.96046	0.11646
1.59072	-0.12109	0.02723	0.00908	0.30628	0.07074		1.59072	0.13659	0.02597	0.00832	0.98285	0.10698
1.58986	0.4617	0.02655	0.00907	1.27567	0.0822		1.58986	0.12988	0.02439	0.00784	0.98125	0.10499
1.58901	0.05445	0.01365	0.00715	2.06423	0.09446		1.58901	0.12036	0.02318	0.00717	0.95082	0.1087
1.58815	0.05417	0.02791	0.00584	0.69701	0.18769		1.58815	0.11249	0.02248	0.00661	0.89467	0.11419
1.5873	0.05491	0.01693	0.00391	0.70375	0.08312		1.5873	0.11536	0.02221	0.00628	0.82947	0.11712
1.58644	0.05463	0.02472	0.0065	0.70121	0.12973		1.58644	0.13583	0.02204	0.00622	0.76254	0.11729
1.58559	0.21201	0.02611	0.00522	0.90375	0.10696		1.58559	0.16285	0.02158	0.00637	0.68003	0.11662
1.58474	0.27019	0.01955	0.01043	0.70541	0.11845		1.58474	0.1806	0.02077	0.00642	0.60891	0.11804
1.58388	0.23243	0.01766	0.00589	-0.46513	0.11914		1.58388	0.18079	0.01982	0.00631	0.54918	0.12093
1.58304	0.25152	0.01829	0.00327	0.31769	0.09537		1.58304	0.15314	0.01908	0.0062	0.5089	0.12382
1.58218	0.03664	0.01835	0.00787	0.71639	0.14317		1.58218	0.11291	0.01876	0.00623	0.48983	0.124
1.58134	0.03685	0.01903	0.00459	-0.0689	0.19065		1.58134	0.08151	0.01861	0.00636	0.48598	0.11824
1.58049	0.07591	0.01638	0.00655	0.12615	0.10773		1.58049	0.06498	0.01887	0.00668	0.49281	0.10703
1.57964	-0.16	0.0217	0.00921	1.31454	0.0492		1.57964	0.07978	0.01928	0.00692	0.49925	0.09448
1.5788	0.09612	0.02036	0.00788	1.11417	0.03721		1.5788	0.11034	0.01975	0.00707	0.51177	0.08951
1.57795	0.43308	0.01384	0.00329	-0.65692	0.09693		1.57795	0.14275	0.02022	0.00718	0.52161	0.09342
1.57711	0.0577	0.02771	0.0099	0.92697	0.12086		1.57711	0.1596	0.02051	0.00727	0.52029	0.10301
1.57627	0.31435	0.0224	0.00725	0.33118	0.08502		1.57627	0.15202	0.02031	0.00741	0.50653	0.11449
1.57542	-0.02117	0.01785	0.00727	1.12996	0.1808		1.57542	0.13745	0.01965	0.00749	0.47972	0.12314
1.57458	0.13781	0.01787	0.00794	1.52958	0.13342		1.57458	0.12707	0.0188	0.00751	0.45	0.12829
1.57374	0.15725	0.01917	0.00661	0.13797	0.09745		1.57374	0.13062	0.01798	0.00746	0.41553	0.1286
1.5729	-0.04062	0.01525	0.00862	0.34173	0.14582		1.5729	0.1567	0.01738	0.00739	0.37846	0.12623
1.57207	0.27819	0.01593	0.0073	-0.65247	0.12216		1.57207	0.19981	0.01704	0.00728	0.35201	0.12278
1.57123	0.23783	0.01923	0.00663	-0.25542	0.1577		1.57123	0.24223	0.01682	0.00711	0.34193	0.11816
1.57039	0.29909	0.0153	0.00599	0.34682	0.06271		1.57039	0.26917	0.01679	0.00696	0.3422	0.11559
1.56956	0.49939	0.01599	0.00799	0.14871	0.08684		1.56956	0.26697	0.01668	0.00683	0.36388	0.11699
1.56872	0.30006	0.01867	0.008	0.35022	0.14703		1.56872	0.23266	0.01678	0.00666	0.39973	0.12146
1.56789	0.03976	0.01398	0.004	0.34812	0.12276		1.56789	0.1831	0.01694	0.00653	0.43539	0.12559
1.56705	0.02041	0.02005	0.00668	1.15544	0.17157		1.56705	0.13887	0.01739	0.00646	0.46997	0.12961
1.56622	0.18113	0.01271	0.00736	1.35866	0.12368		1.56622	0.11995	0.0178	0.00651	0.49729	0.13205
1.56539	0.06097	0.02344	0.00536	0.35703	0.08774		1.56539	0.12173	0.01824	0.00663	0.51882	0.14004
1.56456	0.06068	0.01672	0.00802	0.1543	0.09955		1.56456	0.14117	0.01821	0.00668	0.53165	0.15229
1.56373	0.14196	0.02416	0.00604	0.56175	0.24512		1.56373	0.17407	0.01765	0.00667	0.53944	0.16822
1.5629	0.40425	0.01142	0.00739	-0.04088	0.17291		1.5629	0.20434	0.01675	0.00652	0.54458	0.18213
1.56208	0.16277	0.01816	0.0074	0.76733	0.25791		1.56208	0.22229	0.01578	0.00616	0.54955	0.18849
1.56125	0.18331	0.01144	0.00404	0.56752	0.12499		1.56125	0.22582	0.01519	0.00576	0.55121	0.19172
1.56043	0.36562	0.01348	0.00606	0.7716	0.19798		1.56043	0.21595	0.01494	0.00542	0.55415	0.19085
1.5596	0.18322	0.0175	0.00471	0.56704	0.22184		1.5596	0.19895	0.01505	0.00522	0.5523	0.18723
1.55878	0.10336	0.01486	0.00338	0.77588	0.14995		1.55878	0.18255	0.01532	0.00515	0.53774	0.17995
1.55795	0.1442	0.01622	0.00608	0.98082	0.25971		1.55795	0.17547	0.01575	0.00515	0.53803	0.17185
1.55713	0.12422	0.01353	0.00677	-0.0319	0.10171		1.55713	0.17935	0.01632	0.00521	0.54379	0.16379
1.55631	0.24646	0.01626	0.00542	0.37584	0.08971		1.55631	0.19268	0.01715	0.00523	0.56411	0.16242
1.55549	0.24689	0.02034	0.00271	0.17411	0.15093		1.55549	0.20616	0.01789	0.00522	0.59366	0.16885
1.55467	0.22695	0.02037	0.00407	0.78659	0.27337		1.55467	0.21163	0.01836	0.00542	0.63458	0.17627
1.55385	0.10504	0.01835	0.00951	0.58486	0.17588		1.55385	0.21106	0.0184	0.00569	0.69813	0.17788
1.55303	0.32981	0.01973	0.00612	0.79088	0.16391		1.55303	0.20018	0.01815	0.00577	0.76434	0.17221
1.55222	0.28947	0.0143	0.00136	0.38442	0.20094		1.55222	0.17891	0.01786	0.00574	0.84376	0.15955
1.5514	0.00323	0.01836	0.00952	-0.84194	0.11487		1.5514	0.15461	0.01767	0.00551	0.91625	0.14519
1.55059	0.12663	0.01774	0.00819	2.43519	0.09098		1.55059	0.13366	0.01762	0.00523	0.97428	0.13056
1.54977	0.08594	0.01845	0	2.23412	0.17723		1.54977	0.12567	0.01742	0.00499	1.00929	0.12146
1.54896	0.10671	0.01778	0.0041	2.23778	0.06672		1.54896	0.12686	0.01717	0.00506	0.99842	0.11813
1.54815	0.23022	0.01575	0.00342	1.21454	0.11616		1.54815	0.12982	0.01684	0.00552	0.96809	0.11938
1.54733	0.06615	0.0185	0.01028	0.60035	0.05469		1.54733	0.12805	0.01669	0.00612	0.89099	0.12846
1.54652	0.1693	0.01098	0.00686	1.21971	0.22771		1.54652	0.12209	0.01694	0.00653	0.79654	0.13996
1.54571	0.10783	0.01923	0.00687	-0.21987	0.17859		1.54571	0.10999	0.01756	0.00665	0.69421	0.15096
1.5449	0.10875	0.01861	0.00551	0.81733	0.06785		1.5449	0.09822	0.0183	0.0066	0.59015	0.16152
1.5441	0.02581	0.01996	0.00688	0.19519	0.22868		1.5441	0.08955	0.01867	0.00643	0.49971	0.17306
1.54329	0.10867	0.02273	0.00689	0.19671	0.16701		1.54329	0.0828	0.01849	0.00636	0.42927	0.18364
1.54248	0.04689	0.01793	0.00552	0.612	0.19209		1.54248	0.0827	0.01782	0.0062	0.38511	0.1931
1.54168	0.12995	0.01519	0.00621	-1.25	0.24208		1.54168	0.08262	0.01711	0.0063	0.3636	0.1968
1.54087	0.10952	0.01175	0.00484	1.23785	0.21754		1.54087	0.08595	0.0167	0.00634	0.36855	0.19551
1.54007	-0.03548	0.01729	0.00969	-0.83493	0.14314		1.54007	0.09447	0.01676	0.00643	0.38092	0.19107
1.53927	0.17241	0.02008	0.00208	0.61979	0.2057		1.53927	0.11244	0.01695	0.00635	0.41454	0.18241
1.53847	0.08956	0.01872	0.01317	1.45362	0.16856		1.53847	0.1394	0.01691	0.00602	0.4456	0.1714
1.53766	0.19392	0.01527	0.00139	0.62369	0.18132		1.53766	0.17023	0.01649	0.00557	0.46788	0.15447
1.53686	0.19513	0.01602	0.00557	0.83901	0.18222		1.53686	0.19812	0.01584	0.00508	0.48355	0.13435
1.53607	0.25724	0.0146	0.00348	0.41897	0.05669		1.53607	0.21557	0.01525	0.00482	0.47997	0.11349
1.53527	0.29944	0.01531	0.00348	0.21187	0.06936		1.53527	0.22467	0.01484	0.00478	0.46632	0.10084
1.53447	0.2163	0.01254	0.00767	1.04961	0.03189		1.53447	0.22215	0.01485	0.00489	0.4456	0.0972
1.53367	0.17484	0.01325	0.00349	0.63345	0.15757		1.53367	0.20819	0.01523	0.00501	0.42781	0.10196
1.53288	0.11234	0.01746	0.00559	-1.04051	0.09497		1.53288	0.19271	0.01577	0.00516	0.41798	0.10895
1.53208	0.36552	0.01682	0.0049	0.85208	0.17125		1.53208	0.17216	0.01625	0.00529	0.40326	0.11023
1.53129	0.19687	0.01959	0.0049	0.21947	0.07015		1.53129	0.14456	0.01636	0.00552	0.41144	0.10884
1.53049	-0.16	0.01541	0.007	0.43114	0.10813		1.53049	0.11785	0.0162	0.00558	0.42734	0.10658
1.5297	0.17658	0.01332	0.00561	0.64324	0.13357		1.5297	0.10103	0.01598	0.00548	0.44914	0.10694
1.52891	0.17773	0.01689	0.00493	0.22756	0.00765		1.52891	0.10098	0.0158	0.00519	0.48813	0.11179
1.52812	0.02972	0.01476	0.00843	0.22557	0.15931		1.52812	0.1179	0.01576	0.0046	0.52948	0.12235
1.52733	0.02991	0.01758	0	0.43811	0.18488		1.52733	0.15181	0.01575	0.00408	0.57465	0.13289
1.52654	0.13573	0.01619	0.00282	1.28479	0.13446		1.52654	0.19641	0.01564	0.00376	0.6161	0.14142
1.52575	0.41228	0.01272	0.00495	0.86955	0.10976		1.52575	0.24377	0.01553	0.00367	0.65469	0.14465
1.52496	0.41151	0.01693	7.05564E-4	0.02001	0.1857		1.52496	0.2732	0.0154	0.00394	0.69294	0.14525
1.52417	0.28496	0.01624	0.00777	1.08077	0.14784		1.52417	0.28861	0.01544	0.00426	0.72885	0.14124
1.52339	0.07387	0.01417	0.00496	1.08874	0.16138		1.52339	0.29954	0.01545	0.00453	0.7466	0.1336
1.5226	0.39205	0.01486	7.0775E-4	0.4486	0.07187		1.5226	0.30544	0.01546	0.00481	0.7604	0.12379
1.52182	0.35011	0.01417	0.00921	1.30053	0.14855		1.52182	0.30542	0.01534	0.00513	0.76125	0.1163
1.52103	0.45849	0.02204	0.00427	0.66944	0.07255		1.52103	0.29434	0.01489	0.00545	0.75505	0.11211
1.52025	0.32986	0.01207	0.00426	0.66684	0.12346		1.52025	0.27177	0.01408	0.00566	0.74459	0.11466
1.51947	-0.07452	0.01069	0.00641	0.24597	0.08569		1.51947	0.26244	0.01326	0.00574	0.72847	0.12315
1.51869	0.16013	0.01138	0.00925	0.8842	0.14949		1.51869	0.2774	0.01276	0.0056	0.71181	0.13491
1.51791	0.52365	0.01211	0.0057	1.31368	0.12409		1.51791	0.31048	0.01274	0.00518	0.687	0.14714
1.51713	0.33305	0.01286	0	1.10807	0.22769		1.51713	0.3494	0.01289	0.0048	0.67522	0.15746
1.51635	0.48224	0.01499	0.005	0.24855	0.17589		1.51635	0.37591	0.01296	0.00478	0.65261	0.16472
1.51557	0.31258	0.0136	0.00644	0.46848	0.11233		1.51557	0.38809	0.01283	0.00495	0.63473	0.17048
1.5148	0.31194	0.0143	0.00286	-0.17741	0.13781		1.5148	0.39777	0.01264	0.00524	0.64275	0.17631
1.51402	0.57185	0.00789	0.00718	0.25676	0.25479		1.51402	0.40712	0.01275	0.00541	0.65657	0.18022
1.51325	0.42039	0.01075	0.01003	0.68462	0.22854		1.51325	0.41057	0.01341	0.00535	0.66285	0.17678
1.51247	0.22732	0.01435	7.17262E-4	0.90179	0.1643		1.51247	0.4139	0.01441	0.00512	0.6847	0.16636
1.5117	0.48774	0.01943	0.0036	1.55687	0.10037		1.5117	0.41509	0.01522	0.00498	0.69957	0.15568
1.51092	0.61623	0.01941	0.00575	0.69057	0.13893		1.51092	0.41791	0.01541	0.00509	0.70696	0.14838
1.51015	0.27271	0.01587	0.00649	1.99532	0.11372		1.51015	0.41484	0.01477	0.00537	0.70626	0.14701
1.50938	0.31647	0.01011	0.00433	-1.03342	0.17889		1.50938	0.42047	0.0139	0.00575	0.69048	0.14734
1.50861	0.40233	0.01081	0.00649	-0.1686	0.21747		1.50861	0.43694	0.01309	0.00612	0.67608	0.14453
1.50784	0.66467	0.01519	0.00723	2.43931	0.08827		1.50784	0.45862	0.0127	0.00648	0.64568	0.13897
1.50707	0.31679	0.01011	0.00578	0.91722	0.11405		1.50707	0.48102	0.01253	0.00659	0.61657	0.13264
1.5063	0.57937	0.01522	0.0087	-0.81508	0.12776		1.5063	0.50319	0.01245	0.00652	0.58834	0.12966
1.50554	0.51321	0.00941	0.00651	1.35598	0.11445		1.50554	0.53249	0.01236	0.00619	0.55766	0.12763
1.50477	0.47192	0.01525	0.00654	0.49324	0.16741		1.50477	0.57079	0.01229	0.00579	0.52704	0.12569
1.50401	0.64515	0.01088	0.00145	0.27325	0.11485		1.50401	0.61291	0.01221	0.00545	0.49174	0.12348
1.50324	0.66972	0.01092	0.00655	0.71514	0.14172		1.50324	0.65449	0.01223	0.0053	0.4696	0.12569
1.50248	0.77985	0.01239	0.0051	-0.15715	0.03703		1.50248	0.6989	0.01238	0.00532	0.46976	0.13343
1.50171	0.77857	0.01382	0.00728	1.15099	0.12854		1.50171	0.7347	0.01255	0.0052	0.472	0.14813
1.50095	0.58465	0.01241	0.00438	-0.81197	0.2081		1.50095	0.77712	0.01254	0.00511	0.48949	0.16355
1.50019	0.73887	0.01315	0.00365	0.72314	0.28732		1.50019	0.83186	0.01255	0.00501	0.51885	0.17097
1.49943	1.19741	0.01241	0.00657	0.93937	0.14232		1.49943	0.89594	0.01251	0.00495	0.54794	0.17063
1.49867	0.8066	0.01245	7.32275E-4	0.72714	0.11671		1.49867	0.95668	0.01272	0.00494	0.59226	0.16578
1.49791	0.96152	0.00733	0.00953	0.50924	0.13011		1.49791	1.00623	0.01316	0.00483	0.64105	0.16547
1.49715	1.13566	0.01976	0.00659	-0.59119	0.15617		1.49715	1.04324	0.01376	0.00452	0.68792	0.16921
1.49639	1.27228	0.01322	7.34503E-4	1.17386	0.26275		1.49639	1.05879	0.01427	0.00402	0.72317	0.17558
1.49564	1.00904	0.01691	0.00294	2.49976	0.15722		1.49564	1.04942	0.01455	0.00376	0.74091	0.1822
1.49488	0.87528	0.01248	0.00294	0.95271	0.17011		1.49488	1.02302	0.01463	0.00378	0.74723	0.18886
1.49412	1.09982	0.014	0.00516	0.07612	0.13118		1.49412	1.01046	0.01455	0.00412	0.74238	0.19861
1.49337	1.03472	0.01549	0.00147	0.96244	0.25087		1.49337	1.00323	0.01441	0.00454	0.71221	0.20982
1.49262	0.85875	0.01624	0.0096	0.30027	0.30435		1.49262	1.02101	0.01411	0.00492	0.67797	0.21554
1.49186	0.791	0.01401	0.00516	0.74047	0.1844		1.49186	1.06391	0.01368	0.0051	0.63974	0.21295
1.49111	1.54874	0.00962	0.0037	0.52532	0.19861		1.49111	1.12215	0.01332	0.00512	0.58906	0.20319
1.49036	0.9729	0.01259	0.0037	1.6378	0.21222		1.49036	1.18385	0.01332	0.0051	0.54522	0.19026
1.48961	1.30759	0.01557	0.00667	0.08417	0.14581		1.48961	1.24015	0.01363	0.00516	0.52072	0.18395
1.48886	1.33132	0.01261	0.00594	-0.58224	0.17275		1.48886	1.29366	0.01399	0.00521	0.4977	0.18431
1.48811	1.26259	0.01408	0.00519	0.52824	0.14573		1.48811	1.3458	0.01415	0.00517	0.48838	0.19383
1.48736	1.42354	0.0171	0.00297	0.75731	0.15988		1.48736	1.40055	0.01403	0.00514	0.49383	0.2108
1.48661	1.49211	0.01637	0.0067	-0.35697	0.37445		1.48661	1.44944	0.01348	0.00508	0.52409	0.2231
1.48587	1.53847	0.00968	0.00596	0.31438	0.22741		1.48587	1.49375	0.01273	0.00491	0.57014	0.22483
1.48512	1.47306	0.0082	0.00373	1.6582	0.18745		1.48512	1.53187	0.01202	0.00461	0.6232	0.21496
1.48438	1.65385	0.01493	0.00523	-0.13034	0.2549		1.48438	1.56479	0.01165	0.00426	0.67503	0.1994
1.48363	1.54359	0.01121	0.00299	0.76741	0.12074		1.48363	1.60447	0.01143	0.0039	0.73005	0.18506
1.48289	1.56363	0.01119	0.00298	2.33156	0.14732		1.48289	1.65435	0.01131	0.00357	0.77311	0.17784
1.48214	1.77162	0.00824	0.00299	-0.12697	0.16158		1.48214	1.71266	0.01128	0.00334	0.8109	0.17501
1.4814	1.68362	0.01424	0.00525	0.77349	0.21578		1.4814	1.77832	0.01142	0.00314	0.84513	0.18046
1.48066	1.97804	0.01125	0.00225	0.77551	0.18907		1.48066	1.83532	0.01168	0.00305	0.86832	0.18481
1.47992	1.98018	0.01126	0	1.22811	0.20286		1.47992	1.87081	0.01205	0.0031	0.8736	0.19017
1.47918	1.80192	0.01052	0.00451	1.23058	0.08137		1.47918	1.89461	0.01253	0.00348	0.87915	0.19599
1.47844	2.00704	0.0143	0.00376	1.23306	0.33886		1.47844	1.91077	0.01299	0.00398	0.88312	0.2001
1.4777	1.85103	0.01582	0.00603	0.10575	0.16304		1.4777	1.93191	0.01328	0.00446	0.87467	0.20036
1.47697	1.73995	0.01433	0.00302	1.23803	0.23113		1.47697	1.97196	0.01326	0.00478	0.85936	0.19437
1.47623	2.21731	0.01132	0.0083	0.10846	0.16352		1.47623	2.0059	0.01316	0.00485	0.84394	0.18685
1.47549	2.12902	0.01133	0.00378	1.243	0.15017		1.47549	2.04432	0.01313	0.00469	0.82969	0.18432
1.47476	2.04056	0.01361	0.00378	1.24548	0.19123		1.47476	2.06928	0.01317	0.0045	0.79617	0.18573
1.47402	2.24714	0.01363	0.00454	0.79379	0.15063		1.47402	2.08972	0.01329	0.00443	0.77045	0.19449
1.47329	1.54486	0.01667	0.00303	0.11389	0.21906		1.47329	2.12321	0.01329	0.00472	0.74575	0.20547
1.47256	2.54774	0.01214	0.00379	1.48049	0.31492		1.47256	2.16825	0.01313	0.00526	0.7113	0.21265
1.47182	2.29989	0.00835	0.00759	1.25544	0.11032		1.47182	2.22199	0.01295	0.0059	0.68026	0.21419
1.47109	2.18834	0.0152	0.00684	0.11796	0.28835		1.47109	2.27972	0.01288	0.00645	0.65738	0.21036
1.47036	2.25914	0.01598	0.00989	0.11932	0.20656		1.47036	2.35671	0.01279	0.00665	0.64202	0.2029
1.46963	2.2387	0.01142	0.00457	-0.10776	0.16572		1.46963	2.44105	0.01262	0.00655	0.64577	0.19518
1.4689	2.7213	0.00915	0.00534	1.26542	0.16597		1.4689	2.53933	0.01241	0.00636	0.66204	0.19517
1.46817	2.754	0.01377	0.00765	-0.56165	0.19434		1.46817	2.59408	0.01226	0.00613	0.69105	0.201
1.46744	3.00197	0.01375	0.00535	0.81215	0.19395		1.46744	2.60882	0.01217	0.00604	0.72257	0.21454
1.46672	2.20236	0.01223	0.00535	2.19033	0.19423		1.46672	2.58351	0.01199	0.00603	0.75448	0.22887
1.46599	2.82457	0.00995	0.00689	0.58666	0.38735		1.46599	2.54431	0.01176	0.006	0.787	0.24044
1.46526	2.0232	0.01072	0.00383	1.0481	0.19477		1.46526	2.52718	0.01148	0.00609	0.81395	0.24144
1.46454	2.71547	0.0138	0.0092	1.05038	0.22265		1.46454	2.54159	0.01123	0.00608	0.84498	0.23349
1.46381	2.64924	0.01151	0.00691	0.36186	0.22295		1.46381	2.57963	0.01098	0.00591	0.85794	0.22029
1.46309	2.4508	0.00924	0.00154	0.8294	0.29329		1.46309	2.64433	0.01068	0.00579	0.88593	0.20506
1.46237	2.74708	0.00692	0.00846	1.05721	0.11281		1.46237	2.7137	0.01067	0.0056	0.91226	0.19437
1.46165	2.86543	0.01309	0.00539	0.59759	0.113		1.46165	2.78205	0.01092	0.00545	0.94643	0.19418
1.46093	2.72971	0.01464	0.00308	0.59942	0.19641		1.46093	2.82423	0.01143	0.0054	0.9789	0.20523
1.4602	3.31108	0.00617	0.00926	0.60124	0.23834		1.4602	2.82564	0.01195	0.00545	1.01793	0.22274
1.45948	2.62625	0.01393	0.00155	1.30406	0.30907		1.45948	2.81549	0.01246	0.00563	1.04958	0.2337
1.45877	2.8542	0.01391	0.00464	1.30048	0.29462		1.45877	2.92412	0.01276	0.00608	1.0702	0.23232
1.45805	2.34657	0.01857	0.00928	3.15971	0.15573		1.45805	3.26373	0.0127	0.00649	1.08901	0.22257
1.45733	2.62783	0.00929	0.00929	-0.08841	0.2396		1.45733	3.79806	0.01244	0.00673	1.08157	0.21462
1.45661	3.73283	0.00855	0.00389	1.78035	0.14278		1.45661	4.43495	0.01233	0.0067	1.06354	0.2137
1.4559	7.38539	0.01086	0.00931	0.61221	0.1704		1.4559	4.90896	0.01264	0.00648	1.03119	0.22391
1.45518	8.27479	0.01476	0.00388	0.84705	0.25453		1.45518	4.9591	0.01332	0.00617	0.99578	0.23705
1.45447	3.39364	0.01792	0.00546	0.38654	0.38191		1.45447	4.57554	0.01387	0.0059	0.96551	0.2467
1.45375	2.78164	0.01401	0.007	0.61771	0.22717		1.45375	3.99602	0.01396	0.00556	0.92603	0.24587
1.45304	3.39213	0.01091	0.00701	1.08693	0.22747		1.45304	3.4702	0.01357	0.00519	0.89923	0.23803
1.45233	2.74757	0.0172	0.00156	1.3293	0.1441		1.45233	3.14329	0.01291	0.00478	0.87502	0.22905
1.45162	2.67323	0.01171	0.00546	2.02812	0.28428		1.45162	3.00395	0.01209	0.00448	0.85087	0.22778
1.4509	3.00414	0.00938	0.00313	0.15629	0.22838		1.4509	3.01101	0.01139	0.0044	0.82804	0.22793
1.45019	2.75613	0.00706	0.00549	0.63137	0.22943		1.45019	3.10557	0.01107	0.00447	0.8182	0.22972
1.44948	3.57396	0.01409	0.00313	-0.31064	0.14445		1.44948	3.21695	0.0112	0.00465	0.81783	0.23397
1.44877	3.55411	0.01097	0.00548	0.63056	0.38444		1.44877	3.29426	0.01148	0.00496	0.81788	0.23563
1.44807	3.47229	0.01179	0.00629	1.58036	0.17373		1.44807	3.33222	0.01186	0.00514	0.83475	0.23304
1.44736	3.01966	0.01256	0.00471	-0.30788	0.20164		1.44736	3.33117	0.01207	0.00524	0.84652	0.22835
1.44665	3.38487	0.01339	0.00473	1.82222	0.28767		1.44665	3.31865	0.01218	0.00526	0.85874	0.22574
1.44595	3.30906	0.00944	0.00865	1.58189	0.18803		1.44595	3.30308	0.01225	0.00522	0.86121	0.22614
1.44524	3.54867	0.01654	7.87404E-4	1.11221	0.14577		1.44524	3.26166	0.01224	0.00511	0.85342	0.23396
1.44453	3.03973	0.00869	0.00553	0.40912	0.27453		1.44453	3.2272	0.01241	0.00504	0.83668	0.24207
1.44383	3.15355	0.01183	0.0071	1.82687	0.34503		1.44383	3.2346	0.01286	0.00493	0.80672	0.24894
1.44313	3.18846	0.01504	0.00633	-0.0626	0.23247		1.44313	3.30222	0.01345	0.00484	0.78259	0.24879
1.44242	2.66201	0.01186	7.90479E-4	-0.06428	0.27472		1.44242	3.4375	0.0141	0.00481	0.7628	0.24208
1.44172	3.90882	0.01745	0.00476	1.12943	0.11887		1.44172	3.60244	0.01451	0.005	0.74648	0.23826
1.44102	4.68716	0.01822	0.00475	0.17563	0.26115		1.44102	3.71815	0.01439	0.00549	0.72689	0.23921
1.44032	3.79754	0.01113	0.00874	0.89565	0.30522		1.44032	3.74214	0.01387	0.00607	0.70683	0.24287
1.43962	3.41102	0.01349	0.00635	0.89261	0.20468		1.43962	3.70737	0.01325	0.00646	0.69666	0.24315
1.43892	3.49471	0.01274	0.00557	1.1387	0.2773		1.43892	3.68567	0.01269	0.00671	0.66939	0.23629
1.43822	3.49825	0.00956	0.00797	1.14101	0.23461		1.43822	3.71941	0.01238	0.00672	0.63762	0.22466
1.43753	3.61245	0.01194	0.00875	0.18257	0.23417		1.43753	3.79658	0.01235	0.00663	0.61054	0.20965
1.43683	4.2001	0.01677	0.00319	0.66653	0.14898		1.43683	3.95109	0.01216	0.00641	0.57398	0.19892
1.43613	4.40922	0.01037	0.00797	1.14226	0.1056		1.43613	4.21114	0.01212	0.00625	0.53957	0.20002
1.43544	3.87252	0.0096	0.004	0.19018	0.26464		1.43544	4.59982	0.01221	0.00611	0.52015	0.2119
1.43474	3.53122	0.01518	0.00879	-0.53093	0.19225		1.43474	5.08675	0.01267	0.00606	0.50531	0.22396
1.43405	6.40554	0.00481	0.00401	-0.28802	0.27974		1.43405	5.56911	0.01351	0.00597	0.52172	0.22954
1.43335	8.18019	0.02086	0.00722	0.91656	0.33787		1.43335	5.82049	0.01439	0.00587	0.55677	0.22283
1.43266	7.12371	0.01923	0.00401	0.19232	0.22189		1.43266	5.6973	0.01482	0.0058	0.59658	0.20891
1.43197	4.3021	0.01528	0.00724	0.67956	0.0203		1.43197	5.27373	0.01464	0.00577	0.64817	0.19988
1.43128	4.11327	0.01127	0.00563	2.12999	0.15077		1.43128	4.77424	0.01409	0.00566	0.69338	0.20267
1.43059	3.842	0.01205	0.00482	0.43759	0.26616		1.43059	4.41467	0.01369	0.00548	0.73211	0.21705
1.42989	3.87963	0.0129	0.00564	0.92705	0.32538		1.42989	4.26373	0.0137	0.00544	0.75818	0.2322
1.42921	4.17408	0.01453	0.00726	0.68702	0.28219		1.42921	4.28647	0.01398	0.00537	0.77798	0.23931
1.42852	4.33716	0.01451	0.00161	-0.52465	0.1366		1.42852	4.38254	0.01425	0.00548	0.78045	0.2428
1.42783	4.95875	0.01617	0.00404	2.38892	0.21011		1.42783	4.4642	0.0144	0.00572	0.76697	0.24608
1.42714	4.89083	0.01457	0.01214	1.42111	0.32695		1.42714	4.45448	0.01407	0.0061	0.7516	0.25019
1.42645	4.44716	0.01455	0.00404	0.20489	0.26817		1.42645	4.3668	0.01355	0.00629	0.7135	0.25234
1.42577	3.73274	0.00973	0.00568	0.93967	0.28394		1.42577	4.25178	0.01307	0.00646	0.68021	0.25105
1.42508	4.12613	0.01624	0.00487	-0.03235	0.1674		1.42508	4.17222	0.01268	0.00664	0.64482	0.24735
1.4244	3.98399	0.0065	0.01138	0.21259	0.22614		1.4244	4.16789	0.0125	0.00682	0.62135	0.24765
1.42371	4.25637	0.01464	0.00325	-0.03001	0.29964		1.42371	4.21319	0.01243	0.00684	0.59741	0.24819
1.42303	4.20134	0.01706	0.00893	1.6738	0.29909		1.42303	4.29375	0.01233	0.00663	0.601	0.24734
1.42235	4.36265	0.00978	0.00733	0.95021	0.16836		1.42235	4.36818	0.01218	0.00619	0.60247	0.25118
1.42167	4.90533	0.00897	0.00571	-0.02649	0.27137		1.42167	4.42972	0.01216	0.00565	0.62004	0.25722
1.42098	4.22437	0.01143	0.00327	1.19937	0.21292		1.42098	4.45633	0.01224	0.00518	0.65455	0.27129
1.4203	4.49826	0.01471	0.00409	-1.00483	0.25734		1.4203	4.48087	0.01252	0.00506	0.68772	0.29082
1.41962	4.19781	0.01551	0.00326	1.19821	0.49188		1.41962	4.51111	0.01248	0.00531	0.73468	0.30565
1.41894	4.92478	0.0131	0.00819	0.22385	0.22851		1.41894	4.54547	0.01218	0.00577	0.79165	0.31254
1.41826	4.38872	0.00574	0.00574	1.70052	0.28781		1.41826	4.58271	0.01179	0.00635	0.83931	0.31178
1.41759	4.83607	0.01477	0.0082	0.71889	0.39153		1.41759	4.60448	0.01169	0.00691	0.8741	0.30657
1.41691	4.56986	0.01068	0.00575	2.44521	0.25896		1.41691	4.61425	0.01183	0.00755	0.89266	0.30397
1.41623	4.35246	0.01233	0.00658	0.22949	0.27408		1.41623	4.63068	0.01213	0.00813	0.89695	0.30129
1.41556	4.92445	0.00987	0.01152	0.97136	0.27442		1.41556	4.64761	0.01255	0.00859	0.89755	0.30314
1.41488	4.65754	0.01729	0.00988	1.22053	0.31923		1.41488	4.67201	0.01286	0.00864	0.88039	0.30852
1.41421	4.42861	0.01316	0.01151	0.47689	0.43707		1.41421	4.71096	0.01285	0.00841	0.85781	0.31372
1.41353	5.03804	0.01073	0.00413	0.7302	0.18633		1.41353	4.78312	0.01263	0.00792	0.82954	0.31835
1.41286	4.57224	0.01404	0.00578	1.22761	0.30551		1.41286	4.8721	0.01228	0.00767	0.80235	0.32988
1.41219	4.92395	0.0124	0.00661	0.48598	0.3654		1.41219	4.98143	0.01204	0.00757	0.77643	0.34178
1.41151	5.12738	0.00745	0.01324	-0.25707	0.4105		1.41151	5.08008	0.01198	0.00741	0.76478	0.35698
1.41084	5.85297	0.01408	0.00414	0.24082	0.33643		1.41084	5.14012	0.01227	0.00693	0.74809	0.37104
1.41017	4.78926	0.01244	0.00912	0.98836	0.45621		1.41017	5.15192	0.01263	0.00621	0.75118	0.38196
1.4095	5.09269	0.01494	0.00332	3.23097	0.21773		1.4095	5.15054	0.01298	0.00542	0.75082	0.39935
1.40883	5.14752	0.0108	0.00332	0.74344	0.50208		1.40883	5.17059	0.01329	0.00483	0.76196	0.41588
1.40816	5.10268	0.01746	0.00249	0.2465	0.53256		1.40816	5.24251	0.01353	0.00466	0.78435	0.43128
1.40749	5.05775	0.00915	0.00749	-0.00174	0.3534		1.40749	5.35635	0.01384	0.00476	0.83605	0.44592
1.40683	5.71241	0.01416	0.00416	-1.00011	0.53373		1.40683	5.49459	0.01417	0.00515	0.9218	0.46407
1.40616	5.69297	0.01834	0.00417	0.25076	0.33921		1.40616	5.62084	0.01441	0.00548	1.06855	0.49781
1.40549	6.0991	0.01419	0.00751	1.50401	0.48983		1.40549	5.69949	0.01429	0.00584	1.29027	0.54872
1.40483	5.57877	0.0142	0.00501	1.00541	0.68584		1.40483	5.73691	0.01384	0.00603	1.58464	0.61438
1.40416	5.74884	0.01257	0.01006	3.27592	0.68841		1.40416	5.73047	0.01311	0.00599	1.96661	0.68761
1.4035	5.66496	0.01339	0.00251	2.26506	0.83794		1.4035	5.72822	0.01249	0.00567	2.45228	0.78138
1.40284	5.6956	0.01005	0.0067	1.51445	0.7031		1.40284	5.7256	0.01205	0.00524	3.05348	0.95479
1.40217	6.02816	0.0109	0.00419	1.51706	0.91514		1.40217	5.73055	0.012	0.00488	3.77299	1.34713
1.40151	5.12757	0.01007	0.00504	2.52683	1.08226		1.40151	5.75876	0.0123	0.00454	4.62013	2.10891
1.40085	6.19108	0.01596	0.00252	2.5304	1.8092		1.40085	5.81527	0.01269	0.00447	5.56838	3.38077
1.40019	5.81868	0.01345	0.00336	6.06568	3.71811		1.40019	5.88845	0.01297	0.00453	6.58364	5.20811
1.39953	5.69807	0.01347	0.00842	9.35513	7.50924		1.39953	5.97335	0.01282	0.00471	7.61939	7.48486
1.39887	6.30035	0.01267	0.00169	9.64393	10.49878		1.39887	6.03205	0.0124	0.00486	8.61279	9.99138
1.39821	6.36686	0.01096	0.00759	10.95839	13.09416		1.39821	6.04283	0.01195	0.00503	9.50922	12.49134
1.39755	6.01851	0.0135	0.00338	12.93019	15.46024		1.39755	6.01196	0.01177	0.00512	10.26796	14.81468
1.39689	6.10037	0.00676	0.00507	13.85454	17.50977		1.39689	5.95454	0.01196	0.00528	10.85419	16.87414
1.39623	5.42129	0.01099	0.00592	13.71801	19.24823		1.39623	5.92424	0.01258	0.00549	11.27587	18.63616
1.39558	5.59266	0.01612	0.00764	13.00439	20.73088		1.39558	5.95586	0.01334	0.00582	11.55007	20.09244
1.39492	6.32139	0.01864	0.00254	12.14115	21.81389		1.39492	6.05007	0.01376	0.00636	11.69994	21.24866
1.39427	6.30205	0.01272	0.00678	11.40192	22.6522		1.39427	6.2003	0.01371	0.00705	11.74913	22.11045
1.39361	6.1808	0.01103	0.00849	10.82311	23.20158		1.39361	6.36487	0.01337	0.00772	11.74593	22.68296
1.39296	6.32972	0.01363	0.01107	10.50358	23.52404		1.39296	6.53441	0.01303	0.00818	11.69497	22.97247
1.3923	6.75399	0.01191	0.01021	10.43005	23.45583		1.3923	6.68147	0.01303	0.00809	11.63223	22.98291
1.39165	7.62873	0.01362	0.00681	10.75819	23.17202		1.39165	6.74543	0.01318	0.00766	11.56646	22.7207
1.391	6.66473	0.01363	0.00341	11.53143	22.62177		1.391	6.72339	0.01331	0.00719	11.43088	22.19333
1.39035	6.55927	0.01026	0.01026	12.85535	21.86325		1.39035	6.65061	0.01334	0.00689	11.22993	21.40485
1.3897	6.49826	0.02049	0.00427	14.28019	20.74469		1.3897	6.60174	0.01304	0.00666	10.94493	20.36054
1.38905	5.91495	0.01282	0.00684	13.87329	19.42933		1.38905	6.62191	0.01244	0.00658	10.54496	19.06629
1.3884	6.75819	0.006	0.00772	11.09473	17.91345		1.3884	6.71173	0.01178	0.00647	10.03646	17.53606
1.38775	7.10763	0.01027	0.0077	9.79268	16.0737		1.38775	6.80933	0.01151	0.00649	9.45913	15.82928
1.3871	7.39718	0.01285	0.00171	6.71845	14.04505		1.3871	6.85899	0.01153	0.00665	8.82222	14.05657
1.38645	6.85499	0.01375	0.0086	7.51874	11.81869		1.38645	6.85371	0.01171	0.00704	8.18149	12.34395
1.3858	6.63872	0.0103	0.00687	8.53604	9.62263		1.3858	6.8306	0.01181	0.00751	7.56324	10.86053
1.38516	6.36153	0.01375	0.01117	3.38982	8.7656		1.38516	6.86848	0.01197	0.00773	7.01525	9.67445
1.38451	6.64189	0.00862	0.00776	5.21568	8.74853		1.38451	6.97674	0.01229	0.0076	6.54866	8.8247
1.38387	7.56164	0.01291	0.00775	6.75572	7.65097		1.38387	7.11451	0.01283	0.00716	6.16754	8.22258
1.38322	7.406	0.01382	0.00518	4.96863	7.97212		1.38322	7.2097	0.01344	0.00662	5.86802	7.79735
1.38258	7.78303	0.01639	0.00431	4.44207	6.74948		1.38258	7.20288	0.0139	0.00616	5.62355	7.4678
1.38193	7.13455	0.01471	0.00779	6.79737	7.89368		1.38193	7.09355	0.014	0.00582	5.44365	7.17049
1.38129	6.63137	0.01382	0.00605	4.71189	6.76221		1.38129	6.92619	0.01386	0.0055	5.28553	6.8393
1.38065	6.71553	0.01211	0.00432	5.4958	6.62848		1.38065	6.78133	0.01365	0.00522	5.13963	6.4611
1.38001	6.53017	0.01388	0.00434	4.21668	5.99482		1.38001	6.68971	0.01348	0.0049	4.98623	6.06044
1.37937	6.52037	0.01213	0.00433	5.76829	5.6428		1.37937	6.67727	0.01336	0.00468	4.80816	5.66192
1.37872	6.33397	0.01565	0.00522	5.53085	4.81686		1.37872	6.75746	0.01309	0.00464	4.60638	5.32805
1.37809	7.26196	0.01302	0.00608	5.00007	4.90343		1.37809	6.90121	0.01256	0.00465	4.38895	5.0614
1.37745	6.89473	0.01219	8.70955E-4	4.75959	5.06112		1.37745	7.05092	0.01186	0.00479	4.16713	4.86041
1.37681	7.01483	0.01044	0.00435	2.66355	4.42741		1.37681	7.17376	0.01129	0.00513	3.93616	4.6878
1.37617	8.03344	0.00873	0.01047	4.50897	4.80365		1.37617	7.23782	0.01103	0.00538	3.7295	4.50578
1.37553	7.6218	0.00873	0.00437	1.89416	4.32083		1.37553	7.24156	0.01109	0.00539	3.55274	4.29738
1.3749	6.40689	0.01308	0.00349	2.67443	4.0789		1.3749	7.22678	0.01145	0.00532	3.41515	4.06766
1.37426	6.87498	0.01575	0.00787	2.16249	3.87224		1.37426	7.25899	0.01176	0.00526	3.31763	3.82291
1.37362	7.51993	0.01136	0.00262	2.6817	3.33172		1.37362	7.33993	0.01198	0.00547	3.26048	3.58023
1.37299	7.80845	0.00614	0.00263	3.48373	3.27995		1.37299	7.44381	0.01219	0.00599	3.24116	3.37585
1.37235	7.50788	0.01576	0.0105	2.68898	3.36955		1.37235	7.50301	0.01255	0.00669	3.23763	3.19073
1.37172	7.7705	0.01405	0.0079	5.60026	2.92258		1.37172	7.50816	0.0128	0.00729	3.22721	3.04469
1.37109	7.11853	0.01494	0.00791	3.76058	2.48231		1.37109	7.46413	0.01277	0.00745	3.20683	2.93518
1.37046	7.8188	0.01053	0.0079	3.48988	3.26852		1.37046	7.39427	0.01252	0.00715	3.18153	2.8652
1.36982	7.18481	0.01321	0.00793	2.71303	2.5029		1.36982	7.32379	0.0123	0.00668	3.15119	2.83408
1.36919	7.11225	0.0097	0.00617	2.98113	2.88608		1.36919	7.25916	0.01223	0.00635	3.10956	2.83348
1.36856	6.9167	0.01144	0.00176	1.1265	2.77081		1.36856	7.24488	0.0126	0.00635	3.07649	2.84343
1.36793	7.41709	0.01413	0.00353	2.45907	2.84386		1.36793	7.27645	0.013	0.0068	3.04846	2.86179
1.3673	7.60969	0.01591	0.01149	3.78836	3.05339		1.3673	7.33803	0.0135	0.00733	3.02092	2.87392
1.36667	6.75092	0.01059	0.01412	4.5753	3.06466		1.36667	7.42348	0.01396	0.00748	2.99796	2.8581
1.36604	7.80997	0.01948	0.00531	2.73498	2.46939		1.36604	7.4962	0.01433	0.0071	2.96415	2.8467
1.36542	7.95024	0.00709	0.00266	2.47273	2.83869		1.36542	7.52504	0.01481	0.0066	2.92525	2.84324
1.36479	7.4869	0.01859	0.00443	3.52931	3.07335		1.36479	7.4994	0.01529	0.00633	2.87318	2.8541
1.36416	7.77868	0.01954	0.00799	3.01238	2.52438		1.36416	7.41912	0.0156	0.00636	2.81664	2.87778
1.36354	6.82605	0.01422	0.008	2.48301	3.16672		1.36354	7.34708	0.01567	0.00642	2.75388	2.90038
1.36291	6.88584	0.01512	0.00801	2.21954	2.99355		1.36291	7.32879	0.01543	0.00648	2.68702	2.91004
1.36229	7.64027	0.01425	0.00356	2.75699	2.77198		1.36229	7.3555	0.01499	0.00646	2.62407	2.89855
1.36166	7.33534	0.01512	0.00533	1.95086	2.97582		1.36166	7.41206	0.01442	0.00665	2.57548	2.86909
1.36104	7.76164	0.01784	0.00624	3.03197	2.92173		1.36104	7.48496	0.0137	0.00685	2.5192	2.80696
1.36041	7.60817	0.00982	0.0125	2.23228	2.74768		1.36041	7.57405	0.01312	0.00706	2.4667	2.72396
1.35979	7.05224	0.00983	0.00447	2.50358	2.50897		1.35979	7.70993	0.01289	0.00691	2.41081	2.61777
1.35917	7.56872	0.01073	0.00805	3.04373	2.78507		1.35917	7.89902	0.01318	0.00664	2.37898	2.50237
1.35855	8.65593	0.01518	0.00268	2.2335	2.07341		1.35855	8.07923	0.01372	0.00636	2.34635	2.37901
1.35793	8.77218	0.01972	0.00986	1.9762	2.29025		1.35793	8.16168	0.01397	0.00619	2.30349	2.25757
1.35731	8.37032	0.01345	0.00269	1.44095	2.21169		1.35731	8.12793	0.01366	0.00601	2.28491	2.13854
1.35669	8.16263	0.01167	0.00808	2.25143	2.14914		1.35669	8.02637	0.01293	0.00591	2.26954	2.01368
1.35607	7.41539	0.01168	0.00629	3.06339	1.66592		1.35607	7.9559	0.01226	0.00569	2.25949	1.89833
1.35545	6.85565	0.00989	0.0054	1.71816	1.74847		1.35545	7.99087	0.01188	0.00563	2.26689	1.79586
1.35483	8.37449	0.0117	0.0018	2.26102	1.76634		1.35483	8.12235	0.01189	0.00566	2.2765	1.70852
1.35422	9.09364	0.01079	0.00899	1.44678	1.45617		1.35422	8.25964	0.01232	0.00583	2.29119	1.64383
1.3536	8.78123	0.01623	0.00271	3.89086	1.80218		1.3536	8.27385	0.01273	0.00623	2.29408	1.58153
1.35298	8.11482	0.01174	0.01264	2.54145	1.52766		1.35298	8.15869	0.013	0.00648	2.29171	1.52865
1.35237	7.86351	0.01175	0.00361	0.64745	1.12253		1.35237	7.97552	0.01304	0.00668	2.28589	1.4842
1.35175	7.92507	0.01899	0.00362	3.36229	1.75849		1.35175	7.78892	0.01284	0.0068	2.26634	1.45105
1.35114	6.73757	0.00815	0.01177	2.00869	1.25506		1.35114	7.66339	0.01254	0.00712	2.22836	1.42241
1.35052	7.64079	0.01087	0.00544	1.73985	1.51721		1.35052	7.58508	0.01239	0.0074	2.18376	1.3953
1.34991	8.24639	0.0127	0.00816	3.64693	1.30646		1.34991	7.51263	0.01233	0.0076	2.11038	1.36109
1.3493	7.38267	0.01361	0.00454	2.28988	1.35674		1.3493	7.39912	0.0124	0.00763	2.02545	1.32811
1.34869	7.44403	0.01272	0.01454	2.83819	1.22722		1.34869	7.23673	0.0125	0.00739	1.95675	1.28562
1.34807	6.52343	0.01455	0.00637	0.38676	1.32661		1.34807	7.06392	0.0126	0.00671	1.87338	1.23491
1.34746	6.72062	0.00728	0.00273	0.93432	1.16406		1.34746	6.95621	0.01292	0.00583	1.82438	1.17336
1.34685	7.08213	0.01275	0.00455	2.02946	1.27997		1.34685	6.90259	0.0136	0.00503	1.78698	1.0986
1.34624	6.86986	0.01824	0.00547	1.21182	0.77243		1.34624	6.89495	0.01427	0.00462	1.78785	1.03006
1.34563	6.46555	0.01643	0.00274	0.94027	0.97033		1.34563	6.9035	0.0146	0.00469	1.83372	0.98418
1.34503	7.54027	0.01279	0.00457	2.58643	0.90551		1.34503	6.88644	0.01432	0.00519	1.90262	0.9733
1.34442	6.88897	0.01829	0.00274	0.94423	0.84058		1.34442	6.83784	0.01354	0.00626	1.99463	0.9816
1.34381	6.74719	0.01009	0.01009	1.77705	1.0913		1.34381	6.75771	0.01253	0.00748	2.09926	1.00154
1.3432	6.48955	0.01008	0.01099	4.24549	1.18846		1.3432	6.68603	0.01176	0.00849	2.21583	1.00709
1.3426	6.24803	0.00825	0.00825	0.95018	1.1731		1.3426	6.64498	0.01149	0.00899	2.32578	0.98937
1.34199	6.83189	0.01285	0.01285	3.70488	0.61268		1.34199	6.62607	0.01173	0.00883	2.4269	0.95646
1.34139	6.81065	0.01102	0.00735	2.05624	0.977		1.34139	6.57992	0.0123	0.0081	2.50525	0.92281
1.34078	6.84452	0.01655	0.00643	2.33499	0.97795		1.34078	6.47898	0.01281	0.00707	2.56548	0.90004
1.34018	6.2712	0.01288	0.00644	3.44229	0.86298		1.34018	6.33997	0.01322	0.00603	2.59189	0.88579
1.33957	6.00073	0.01105	0.00368	3.17026	0.84725		1.33957	6.1979	0.0134	0.00522	2.61582	0.87626
1.33897	5.7162	0.01478	0.0037	2.07615	0.73391		1.33897	6.11102	0.01355	0.00476	2.60425	0.86997
1.33837	5.81809	0.01384	0.00369	2.07116	0.98177		1.33837	6.07395	0.01349	0.00478	2.56378	0.86612
1.33777	6.5714	0.01662	0.00554	4.01324	1.01597		1.33777	6.05455	0.01333	0.00522	2.5248	0.84867
1.33716	6.10612	0.00924	0.00555	2.3544	0.76742		1.33716	5.99835	0.013	0.00599	2.4687	0.81951
1.33656	6.19501	0.01388	0.00463	2.91267	0.63498		1.33656	5.89423	0.0127	0.00688	2.38525	0.79238
1.33596	5.46425	0.01021	0.01021	0.97742	0.83781		1.33596	5.75186	0.01242	0.00756	2.31991	0.77621
1.33536	5.40019	0.01575	0.01019	2.36413	0.71967		1.33536	5.62761	0.01196	0.00773	2.24685	0.77561
1.33476	5.40519	0.01113	0.0102	1.25434	0.72039		1.33476	5.53895	0.01127	0.00724	2.18303	0.78744
1.33417	5.77225	0.01114	0.00557	4.04168	0.90492		1.33417	5.46847	0.01038	0.00627	2.12178	0.80481
1.33357	5.1771	0.00838	0.00186	1.26486	0.82435		1.33357	5.39009	0.00966	0.00533	2.06105	0.81778
1.33297	5.55968	0.00558	0.00372	0.98207	0.78951		1.33297	5.29729	0.00928	0.00477	2.00451	0.82502
1.33237	5.3414	0.00931	0.00465	3.21814	0.87407		1.33237	5.18323	0.00939	0.00463	1.95248	0.82436
1.33178	4.81526	0.01025	0.00466	2.38362	0.87492		1.33178	5.05835	0.00983	0.0048	1.89903	0.81823
1.33118	4.53575	0.01304	0.00652	0.14755	0.70722		1.33118	4.93966	0.01041	0.00507	1.83573	0.8076
