# Supplementary material for: Anomalously bright single-molecule upconversion electroluminescence
Source: Nat Commun. 2024 Feb 23;15:1677. doi: 10.1038/s41467-024-45450-5 (PMC10891098; doi:10.1038/s41467-024-45450-5)
Supplement: Supplementary file 3 — Source Data [file 41467_2024_45450_MOESM3_ESM.zip › Fig_1/Fig_1c_dIdV.txt]

-2.5	1.7621E-12	-2	1.08294E-11
-2.4902	2.3684E-12	-1.99413	1.62689E-11
-2.4804	2.7156E-12	-1.98826	1.05807E-11
-2.4707	1.3231E-12	-1.98239	1.28514E-11
-2.4609	2.8804E-12	-1.97652	1.11396E-11
-2.4511	2.5573E-12	-1.97065	1.30506E-11
-2.4413	1.038E-12	-1.96477	8.32027E-12
-2.4315	2.2058E-12	-1.9589	1.1497E-11
-2.4217	2.1531E-12	-1.95303	1.29877E-11
-2.4119	1.9251E-12	-1.94716	8.93697E-12
-2.4021	2.1078E-12	-1.94129	1.79238E-11
-2.3924	1.8459E-12	-1.93542	5.52822E-12
-2.3826	1.8572E-12	-1.92955	1.00627E-11
-2.3728	2.1027E-12	-1.92368	6.85297E-12
-2.363	2.8843E-12	-1.91781	3.59497E-12
-2.3532	2.1393E-12	-1.91194	4.90491E-12
-2.3434	2.6519E-12	-1.90607	9.097E-12
-2.3337	2.0278E-12	-1.9002	1.04542E-11
-2.3239	2.7926E-12	-1.89432	6.14623E-12
-2.3141	2.5104E-12	-1.88845	5.73323E-12
-2.3043	2.1115E-12	-1.88258	4.92762E-12
-2.2945	1.8922E-12	-1.87671	1.0728E-11
-2.2847	2.2649E-12	-1.87084	1.00025E-11
-2.275	2.2114E-12	-1.86497	8.90551E-12
-2.2652	2.215E-12	-1.8591	4.59834E-12
-2.2554	2.6188E-12	-1.85323	8.77706E-12
-2.2456	2.0542E-12	-1.84736	9.96312E-13
-2.2358	2.1457E-12	-1.84149	6.23934E-12
-2.226	2.2955E-12	-1.83562	7.38903E-12
-2.2162	1.7001E-12	-1.82975	1.92349E-12
-2.2065	2.2894E-12	-1.82387	7.70655E-13
-2.1967	2.1198E-12	-1.818	1.92204E-12
-2.1869	1.8458E-12	-1.81213	8.35188E-12
-2.1771	2.5063E-12	-1.80626	1.28406E-11
-2.1673	2.2168E-12	-1.80039	6.87677E-12
-2.1575	2.2816E-12	-1.79452	8.22368E-12
-2.1477	1.7443E-12	-1.78865	6.12505E-12
-2.138	2.3819E-12	-1.78278	6.80049E-12
-2.1282	2.3257E-12	-1.77691	5.58844E-12
-2.1184	2.4372E-12	-1.77104	6.61658E-12
-2.1086	1.9509E-12	-1.76517	1.8467E-13
-2.0988	2.4467E-12	-1.7593	2.21605E-12
-2.089	1.6646E-12	-1.75342	6.56668E-12
-2.0793	1.8312E-12	-1.74755	7.39264E-12
-2.0695	2.03E-12	-1.74168	3.58579E-12
-2.0597	1.8822E-12	-1.73581	5.84953E-12
-2.0499	1.8869E-12	-1.72994	3.99546E-12
-2.0401	2.3994E-12	-1.72407	7.88782E-12
-2.0303	2.6171E-12	-1.7182	2.20482E-12
-2.0206	2.5228E-12	-1.71233	5.1444E-12
-2.0108	2.1694E-12	-1.70646	5.21298E-12
-2.001	1.8937E-12	-1.70059	3.13673E-12
-1.9912	2.3007E-12	-1.69472	6.03074E-12
-1.9814	1.6437E-12	-1.68885	4.8621E-12
-1.9716	2.0509E-12	-1.68297	3.66408E-12
-1.9618	2.0251E-12	-1.6771	7.27252E-13
-1.9521	2.0082E-12	-1.67123	4.77042E-12
-1.9423	2.2942E-12	-1.66536	4.29893E-12
-1.9325	1.8162E-12	-1.65949	5.40875E-12
-1.9227	2.1253E-12	-1.65362	9.27033E-13
-1.9129	2.3321E-12	-1.64775	1.83871E-12
-1.9031	1.9701E-12	-1.64188	2.34577E-12
-1.8934	2.6001E-12	-1.63601	3.23395E-12
-1.8836	1.5851E-12	-1.63014	1.08619E-12
-1.8738	1.8453E-12	-1.62427	3.59229E-12
-1.864	2.1313E-12	-1.6184	1.32432E-12
-1.8542	2.0997E-12	-1.61252	5.73313E-12
-1.8444	1.9753E-12	-1.60665	1.92895E-12
-1.8346	2.0049E-12	-1.60078	3.1108E-12
-1.8249	1.9461E-12	-1.59491	3.518E-12
-1.8151	1.9194E-12	-1.58904	9.82423E-13
-1.8053	1.8937E-12	-1.58317	1.89305E-12
-1.7955	1.9799E-12	-1.5773	2.62203E-12
-1.7857	2.2272E-12	-1.57143	2.31912E-12
-1.7759	1.9241E-12	-1.56556	3.42001E-12
-1.7661	1.9599E-12	-1.55969	1.53585E-12
-1.7564	2.1066E-12	-1.55382	3.22585E-12
-1.7466	1.8596E-12	-1.54795	1.53164E-12
-1.7368	2.0301E-12	-1.54207	2.10148E-12
-1.727	1.948E-12	-1.5362	1.94021E-12
-1.7172	1.8159E-12	-1.53033	2.45891E-12
-1.7074	2.0877E-12	-1.52446	2.31423E-12
-1.6977	1.8899E-12	-1.51859	2.42097E-12
-1.6879	2.178E-12	-1.51272	4.19161E-12
-1.6781	2.0777E-12	-1.50685	3.11813E-12
-1.6683	1.5292E-12	-1.50098	2.85609E-12
-1.6585	2.2155E-12	-1.49511	2.96026E-12
-1.6487	2.1088E-12	-1.48924	2.17852E-12
-1.6389	1.9657E-12	-1.48337	1.33475E-12
-1.6292	2.0651E-12	-1.4775	3.40923E-12
-1.6194	1.9278E-12	-1.47162	3.76443E-12
-1.6096	1.8974E-12	-1.46575	3.88189E-12
-1.5998	1.9671E-12	-1.45988	4.02059E-12
-1.59	1.959E-12	-1.45401	1.2506E-12
-1.5802	2.1509E-12	-1.44814	8.39067E-13
-1.5704	1.9731E-12	-1.44227	3.17973E-12
-1.5607	2.0507E-12	-1.4364	6.13778E-12
-1.5509	2.2386E-12	-1.43053	3.92492E-12
-1.5411	1.9864E-12	-1.42466	5.80501E-12
-1.5313	1.9937E-12	-1.41879	3.31823E-12
-1.5215	2.1661E-12	-1.41292	4.98481E-12
-1.5117	1.9329E-12	-1.40705	5.03798E-12
-1.502	1.8922E-12	-1.40117	5.70764E-12
-1.4922	2.0093E-12	-1.3953	4.77057E-12
-1.4824	2.0858E-12	-1.38943	4.85897E-12
-1.4726	2.2154E-12	-1.38356	6.6866E-12
-1.4628	1.9776E-12	-1.37769	6.09433E-12
-1.453	2.3143E-12	-1.37182	6.43643E-12
-1.4432	2.1834E-12	-1.36595	6.35291E-12
-1.4335	1.9068E-12	-1.36008	3.23527E-12
-1.4237	2.0918E-12	-1.35421	7.49031E-12
-1.4139	2.1625E-12	-1.34834	6.1262E-12
-1.4041	2.0045E-12	-1.34247	7.29405E-12
-1.3943	2.1279E-12	-1.33659	5.36435E-12
-1.3845	2.1282E-12	-1.33072	6.63641E-12
-1.3748	2.1935E-12	-1.32485	7.73109E-12
-1.365	1.9913E-12	-1.31898	9.02183E-12
-1.3552	2.2893E-12	-1.31311	9.49663E-12
-1.3454	2.1641E-12	-1.30724	9.51481E-12
-1.3356	2.0595E-12	-1.30137	8.90476E-12
-1.3258	2.0047E-12	-1.2955	9.70105E-12
-1.316	2.1782E-12	-1.28963	5.55312E-12
-1.3063	1.9815E-12	-1.28376	9.50212E-12
-1.2965	1.9278E-12	-1.27789	1.01843E-11
-1.2867	2.1372E-12	-1.27202	1.51048E-11
-1.2769	2.0749E-12	-1.26614	9.95337E-12
-1.2671	1.9665E-12	-1.26027	1.05144E-11
-1.2573	2.1264E-12	-1.2544	1.04201E-11
-1.2475	2.1218E-12	-1.24853	9.78294E-12
-1.2378	1.9452E-12	-1.24266	1.00787E-11
-1.228	1.9076E-12	-1.23679	7.97962E-12
-1.2182	2.1176E-12	-1.23092	6.70354E-12
-1.2084	1.9464E-12	-1.22505	7.22706E-12
-1.1986	1.8791E-12	-1.21918	7.99481E-12
-1.1888	1.9398E-12	-1.21331	1.02263E-11
-1.1791	2.0779E-12	-1.20744	1.05765E-11
-1.1693	1.9193E-12	-1.20157	6.52204E-12
-1.1595	1.8833E-12	-1.19569	5.47214E-12
-1.1497	1.9053E-12	-1.18982	5.24691E-12
-1.1399	1.9358E-12	-1.18395	7.29975E-12
-1.1301	1.8589E-12	-1.17808	6.65707E-12
-1.1203	1.9717E-12	-1.17221	3.96606E-12
-1.1106	2.0049E-12	-1.16634	4.19076E-12
-1.1008	1.9583E-12	-1.16047	3.43382E-12
-1.091	1.7982E-12	-1.1546	3.71728E-12
-1.0812	1.9495E-12	-1.14873	3.7754E-12
-1.0714	1.9304E-12	-1.14286	3.17849E-12
-1.0616	1.8605E-12	-1.13699	2.48899E-12
-1.0519	1.9551E-12	-1.13112	1.53959E-12
-1.0421	1.9662E-12	-1.12524	1.29846E-12
-1.0323	1.8391E-12	-1.11937	1.36805E-12
-1.0225	1.9564E-12	-1.1135	1.19443E-12
-1.0127	2.0644E-12	-1.10763	8.4807E-13
-1.0029	1.8373E-12	-1.10176	5.93879E-13
-0.99315	1.7063E-12	-1.09589	3.76737E-13
-0.98337	1.9488E-12	-1.09002	5.53469E-13
-0.97358	1.9546E-12	-1.08415	1.6181E-13
-0.9638	1.7897E-12	-1.07828	3.44854E-13
-0.95401	1.9726E-12	-1.07241	2.44896E-13
-0.94423	1.9875E-12	-1.06654	2.16229E-15
-0.93444	1.8835E-12	-1.06067	3.68992E-14
-0.92466	1.889E-12	-1.05479	1.01807E-13
-0.91487	1.9407E-12	-1.04892	4.43662E-14
-0.90509	1.9538E-12	-1.04305	6.60891E-14
-0.8953	1.8202E-12	-1.03718	-1.32483E-14
-0.88552	1.9444E-12	-1.03131	6.1466E-14
-0.87573	1.9389E-12	-1.02544	-2.1785E-15
-0.86595	1.8214E-12	-1.01957	7.68108E-14
-0.85616	1.8793E-12	-1.0137	-3.8222E-14
-0.84638	1.9007E-12	-1.00783	7.16065E-15
-0.8366	1.7511E-12	-1.00196	-5.37501E-14
-0.82681	1.7853E-12	-0.99609	8.74607E-14
-0.81703	1.8707E-12	-0.99022	3.40665E-14
-0.80724	1.9712E-12	-0.98434	-3.18042E-14
-0.79746	1.679E-12	-0.97847	1.27308E-13
-0.78767	1.842E-12	-0.9726	1.32181E-14
-0.77789	1.9294E-12	-0.96673	-7.02032E-14
-0.7681	1.6962E-12	-0.96086	-5.94938E-14
-0.75832	1.8999E-12	-0.95499	3.80216E-14
-0.74853	1.976E-12	-0.94912	3.10653E-14
-0.73875	2.0133E-12	-0.94325	-6.84959E-14
-0.72896	1.8034E-12	-0.93738	1.11724E-13
-0.71918	1.8436E-12	-0.93151	-2.67418E-14
-0.70939	1.8879E-12	-0.92564	-6.95016E-14
-0.69961	1.817E-12	-0.91977	1.88677E-14
-0.68982	1.7267E-12	-0.91389	-1.85219E-14
-0.68004	2.009E-12	-0.90802	-3.16267E-14
-0.67025	1.9279E-12	-0.90215	-9.38944E-14
-0.66047	1.7608E-12	-0.89628	9.90866E-14
-0.65069	1.9693E-12	-0.89041	2.78284E-14
-0.6409	1.9261E-12	-0.88454	3.31053E-14
-0.63112	1.943E-12	-0.87867	2.60186E-14
-0.62133	1.7582E-12	-0.8728	3.56728E-14
-0.61155	1.847E-12	-0.86693	-1.31735E-13
-0.60176	1.7413E-12	-0.86106	-5.3917E-14
-0.59198	1.794E-12	-0.85519	1.0145E-13
-0.58219	1.9266E-12	-0.84932	-5.92192E-14
-0.57241	1.8999E-12	-0.84344	-9.14055E-14
-0.56262	1.8161E-12	-0.83757	1.21382E-13
-0.55284	1.8988E-12	-0.8317	2.71398E-14
-0.54305	1.9211E-12	-0.82583	-7.21905E-14
-0.53327	1.7745E-12	-0.81996	-2.10146E-14
-0.52348	1.7385E-12	-0.81409	-8.56179E-15
-0.5137	1.8656E-12	-0.80822	-1.21256E-13
-0.50391	1.882E-12	-0.80235	-6.98507E-14
-0.49413	1.9225E-12	-0.79648	5.00144E-16
-0.48434	1.9098E-12	-0.79061	1.40659E-13
-0.47456	1.876E-12	-0.78474	-6.17418E-14
-0.46478	1.834E-12	-0.77887	-8.02761E-14
-0.45499	1.7739E-12	-0.77299	1.76908E-15
-0.44521	1.9467E-12	-0.76712	2.28185E-15
-0.43542	1.8657E-12	-0.76125	-4.40403E-14
-0.42564	1.8176E-12	-0.75538	5.19142E-14
-0.41585	1.8498E-12	-0.74951	4.81426E-14
-0.40607	1.965E-12	-0.74364	-1.27841E-13
-0.39628	1.9014E-12	-0.73777	1.78537E-13
-0.3865	1.9704E-12	-0.7319	5.95704E-14
-0.37671	1.9194E-12	-0.72603	-6.00602E-14
-0.36693	1.7956E-12	-0.72016	-7.27637E-15
-0.35714	1.956E-12	-0.71429	5.50118E-14
-0.34736	1.8412E-12	-0.70842	7.55179E-14
-0.33757	1.8335E-12	-0.70254	2.15117E-14
-0.32779	1.8866E-12	-0.69667	3.57271E-16
-0.318	1.8024E-12	-0.6908	1.20765E-13
-0.30822	1.9254E-12	-0.68493	2.36937E-14
-0.29843	1.8843E-12	-0.67906	3.61487E-14
-0.28865	1.8965E-12	-0.67319	4.22386E-14
-0.27887	1.9729E-12	-0.66732	-4.21826E-15
-0.26908	1.8421E-12	-0.66145	-9.73976E-14
-0.2593	1.9164E-12	-0.65558	2.53551E-13
-0.24951	1.9764E-12	-0.64971	1.59157E-13
-0.23973	1.9523E-12	-0.64384	2.34856E-14
-0.22994	1.7596E-12	-0.63797	-2.01113E-14
-0.22016	1.9285E-12	-0.63209	1.82736E-13
-0.21037	1.9718E-12	-0.62622	-5.8547E-14
-0.20059	1.8444E-12	-0.62035	2.58496E-14
-0.1908	1.777E-12	-0.61448	1.04253E-13
-0.18102	1.8977E-12	-0.60861	5.95789E-14
-0.17123	1.9819E-12	-0.60274	4.00005E-14
-0.16145	1.8265E-12	-0.59687	-6.27959E-15
-0.15166	1.8932E-12	-0.591	1.60775E-13
-0.14188	1.8907E-12	-0.58513	-4.43212E-14
-0.13209	1.9075E-12	-0.57926	-5.9666E-14
-0.12231	1.8992E-12	-0.57339	4.85361E-14
-0.11252	1.9503E-12	-0.56752	-6.05288E-14
-0.10274	1.8867E-12	-0.56164	5.80607E-14
-0.09296	1.9329E-12	-0.55577	1.10026E-13
-0.08317	1.9088E-12	-0.5499	3.55717E-14
-0.07339	1.9949E-12	-0.54403	-1.50051E-13
-0.0636	1.92E-12	-0.53816	-2.64101E-14
-0.05382	1.8765E-12	-0.53229	5.8729E-14
-0.04403	1.8724E-12	-0.52642	-5.49791E-14
-0.03425	1.9022E-12	-0.52055	-1.09411E-13
-0.02446	1.7809E-12	-0.51468	1.76137E-13
-0.01468	1.8392E-12	-0.50881	1.00331E-13
-0.00489	1.9751E-12	-0.50294	-4.67424E-14
0.00489	1.7255E-12	-0.49707	-1.59773E-13
0.01468	1.7005E-12	-0.49119	9.04061E-14
0.02446	1.9719E-12	-0.48532	-3.5897E-14
0.03425	1.8583E-12	-0.47945	3.00309E-14
0.04403	1.7711E-12	-0.47358	5.24578E-14
0.05382	1.9415E-12	-0.46771	7.07692E-14
0.0636	1.9394E-12	-0.46184	-1.22185E-13
0.07339	1.7706E-12	-0.45597	-5.10051E-15
0.08317	1.7537E-12	-0.4501	1.50406E-13
0.09296	1.9516E-12	-0.44423	-7.0508E-14
0.10274	1.9328E-12	-0.43836	-7.19186E-14
0.11252	1.7827E-12	-0.43249	6.71739E-14
0.12231	1.9399E-12	-0.42661	6.49807E-14
0.13209	1.9696E-12	-0.42074	3.23502E-14
0.14188	1.8331E-12	-0.41487	3.74588E-14
0.15166	1.7636E-12	-0.409	3.57959E-14
0.16145	2.0254E-12	-0.40313	-4.44811E-14
0.17123	1.8774E-12	-0.39726	-5.05842E-14
0.18102	1.8646E-12	-0.39139	3.27695E-14
0.1908	1.9849E-12	-0.38552	-8.00018E-14
0.20059	1.9829E-12	-0.37965	-6.63495E-14
0.21037	1.8088E-12	-0.37378	1.74796E-13
0.22016	1.9628E-12	-0.36791	8.39663E-14
0.22994	1.9132E-12	-0.36204	9.91522E-14
0.23973	1.7941E-12	-0.35616	-4.79216E-14
0.24951	1.781E-12	-0.35029	1.39082E-13
0.2593	1.8918E-12	-0.34442	-7.70981E-14
0.26908	1.7862E-12	-0.33855	-1.2459E-13
0.27887	1.7192E-12	-0.33268	7.90376E-14
0.28865	1.9078E-12	-0.32681	-2.57518E-14
0.29843	1.9536E-12	-0.32094	-1.35828E-13
0.30822	1.8657E-12	-0.31507	1.91795E-14
0.318	1.9462E-12	-0.3092	3.55841E-14
0.32779	1.8949E-12	-0.30333	-1.42085E-13
0.33757	1.7319E-12	-0.29746	-7.44887E-14
0.34736	1.8188E-12	-0.29159	8.01517E-14
0.35714	1.9225E-12	-0.28571	4.00261E-14
0.36693	1.8589E-12	-0.27984	-1.25309E-13
0.37671	1.8546E-12	-0.27397	5.57084E-14
0.3865	1.9432E-12	-0.2681	4.56415E-16
0.39628	1.8839E-12	-0.26223	-1.18433E-13
0.40607	1.8262E-12	-0.25636	-2.24574E-15
0.41585	1.8142E-12	-0.25049	2.42284E-14
0.42564	1.8797E-12	-0.24462	1.1718E-13
0.43542	1.8392E-12	-0.23875	-3.65675E-14
0.44521	1.7363E-12	-0.23288	6.02984E-14
0.45499	1.9411E-12	-0.22701	-6.91098E-15
0.46478	2.0016E-12	-0.22114	-1.81133E-13
0.47456	1.8695E-12	-0.21526	-3.73113E-14
0.48434	1.8379E-12	-0.20939	3.33373E-14
0.49413	2.0103E-12	-0.20352	-3.45709E-14
0.50391	1.862E-12	-0.19765	-7.89121E-15
0.5137	1.8061E-12	-0.19178	1.12826E-13
0.52348	1.8622E-12	-0.18591	7.71608E-14
0.53327	1.9984E-12	-0.18004	-2.36082E-14
0.54305	1.8403E-12	-0.17417	2.39043E-15
0.55284	1.8711E-12	-0.1683	1.20685E-13
0.56262	1.9958E-12	-0.16243	6.21103E-14
0.57241	1.8456E-12	-0.15656	7.02201E-14
0.58219	1.845E-12	-0.15069	-1.17387E-14
0.59198	2.0011E-12	-0.14481	-6.92884E-15
0.60176	1.9623E-12	-0.13894	-1.5423E-14
0.61155	1.7019E-12	-0.13307	4.79922E-14
0.62133	1.8073E-12	-0.1272	-1.28004E-14
0.63112	2.0136E-12	-0.12133	-1.75866E-13
0.6409	1.894E-12	-0.11546	4.15251E-14
0.65069	1.8381E-12	-0.10959	1.05034E-13
0.66047	1.8071E-12	-0.10372	1.18334E-13
0.67025	1.9701E-12	-0.09785	-5.50487E-14
0.68004	1.8232E-12	-0.09198	6.0763E-14
0.68982	1.8671E-12	-0.08611	5.67957E-14
0.69961	1.9918E-12	-0.08023	-1.11623E-13
0.70939	1.8602E-12	-0.07436	9.8989E-14
0.71918	1.8434E-12	-0.06849	7.31138E-14
0.72896	1.9786E-12	-0.06262	4.19159E-14
0.73875	1.9249E-12	-0.05675	-3.77374E-14
0.74853	1.7798E-12	-0.05088	1.45398E-13
0.75832	1.9574E-12	-0.04501	1.1299E-13
0.7681	1.9058E-12	-0.03914	-1.6757E-13
0.77789	1.7361E-12	-0.03327	5.34026E-14
0.78767	1.7748E-12	-0.0274	1.24164E-14
0.79746	1.9656E-12	-0.02153	-4.64381E-14
0.80724	1.8804E-12	-0.01566	-1.3487E-13
0.81703	1.7863E-12	-0.00978	8.04463E-14
0.82681	1.8816E-12	-0.00391	-4.2637E-14
0.8366	1.901E-12	0.00196	3.81127E-14
0.84638	1.7516E-12	0.00783	7.30953E-14
0.85616	1.9119E-12	0.0137	3.02414E-14
0.86595	1.9621E-12	0.01957	1.09396E-14
0.87573	1.7878E-12	0.02544	4.46946E-14
0.88552	1.8034E-12	0.03131	1.25857E-13
0.8953	1.984E-12	0.03718	3.9761E-14
0.90509	1.8748E-12	0.04305	-9.73779E-14
0.91487	1.8418E-12	0.04892	1.60546E-13
0.92466	1.988E-12	0.05479	7.94655E-14
0.93444	1.9843E-12	0.06067	-1.86909E-14
0.94423	1.8354E-12	0.06654	-1.06326E-14
0.95401	1.7584E-12	0.07241	2.34846E-13
0.9638	1.8608E-12	0.07828	-1.15154E-14
0.97358	1.8158E-12	0.08415	-1.49653E-13
0.98337	1.8136E-12	0.09002	-1.11701E-14
0.99315	1.8658E-12	0.09589	4.2104E-14
1.0029	1.901E-12	0.10176	-1.69673E-14
1.0127	1.8764E-12	0.10763	-3.30257E-14
1.0225	1.8353E-12	0.1135	8.18407E-14
1.0323	1.946E-12	0.11937	-9.79738E-14
1.0421	2E-12	0.12525	-2.58026E-14
1.0519	1.8765E-12	0.13112	5.20848E-14
1.0616	1.9531E-12	0.13699	1.83998E-14
1.0714	1.9413E-12	0.14286	-1.0864E-13
1.0812	1.8113E-12	0.14873	3.75563E-14
1.091	1.9363E-12	0.1546	6.8849E-14
1.1008	1.9945E-12	0.16047	5.16616E-14
1.1106	1.8982E-12	0.16634	4.91435E-15
1.1203	1.7912E-12	0.17221	1.1141E-14
1.1301	1.95E-12	0.17808	-3.89548E-14
1.1399	1.969E-12	0.18395	-6.10515E-14
1.1497	1.8249E-12	0.18982	5.65884E-14
1.1595	1.8886E-12	0.1957	7.95468E-14
1.1693	2.02E-12	0.20157	-1.21644E-13
1.1791	1.8746E-12	0.20744	-1.29318E-14
1.1888	1.8031E-12	0.21331	2.14014E-14
1.1986	1.9865E-12	0.21918	4.57685E-14
1.2084	1.9047E-12	0.22505	-3.13411E-14
1.2182	1.8707E-12	0.23092	4.43946E-14
1.228	1.935E-12	0.23679	3.6926E-14
1.2378	1.9602E-12	0.24266	-4.40466E-14
1.2475	1.8666E-12	0.24853	2.8128E-14
1.2573	1.8291E-12	0.2544	6.14546E-14
1.2671	1.9E-12	0.26027	-5.51144E-14
1.2769	1.8441E-12	0.26615	5.93837E-15
1.2867	1.7125E-12	0.27202	8.26747E-14
1.2965	1.9152E-12	0.27789	6.54423E-15
1.3063	1.9039E-12	0.28376	-7.78829E-14
1.316	1.8352E-12	0.28963	-2.32081E-15
1.3258	1.895E-12	0.2955	2.19422E-14
1.3356	1.9623E-12	0.30137	-1.76069E-14
1.3454	1.8299E-12	0.30724	1.0926E-13
1.3552	1.9012E-12	0.31311	8.62576E-14
1.365	1.956E-12	0.31898	1.26856E-14
1.3748	1.9718E-12	0.32485	-1.81535E-13
1.3845	1.7197E-12	0.33072	1.39386E-13
1.3943	1.9824E-12	0.3366	3.11867E-14
1.4041	1.9867E-12	0.34247	-9.09306E-14
1.4139	1.884E-12	0.34834	-6.3391E-14
1.4237	1.8546E-12	0.35421	2.60799E-14
1.4335	1.9447E-12	0.36008	3.71326E-14
1.4432	1.833E-12	0.36595	8.20971E-14
1.453	1.6875E-12	0.37182	3.55689E-15
1.4628	1.9744E-12	0.37769	6.62543E-14
1.4726	1.9001E-12	0.38356	-1.74918E-13
1.4824	1.7688E-12	0.38943	1.02378E-13
1.4922	1.9341E-12	0.3953	1.14909E-13
1.502	1.9898E-12	0.40117	-9.40663E-14
1.5117	1.8823E-12	0.40705	9.53184E-14
1.5215	1.7173E-12	0.41292	6.26443E-15
1.5313	1.904E-12	0.41879	5.22208E-14
1.5411	1.9434E-12	0.42466	-6.40869E-14
1.5509	1.7816E-12	0.43053	1.88374E-13
1.5607	1.8325E-12	0.4364	8.12197E-14
1.5704	1.8478E-12	0.44227	-4.15126E-14
1.5802	1.9497E-12	0.44814	9.20148E-14
1.59	1.8419E-12	0.45401	-1.20314E-14
1.5998	2.0081E-12	0.45988	-2.81076E-14
1.6096	1.9238E-12	0.46575	-1.04231E-14
1.6194	1.9734E-12	0.47162	9.74899E-14
1.6292	1.9894E-12	0.4775	1.1889E-13
1.6389	2.0846E-12	0.48337	6.3072E-15
1.6487	1.9827E-12	0.48924	8.33555E-14
1.6585	2.1725E-12	0.49511	5.488E-14
1.6683	2.3739E-12	0.50098	-7.27556E-14
1.6781	2.5798E-12	0.50685	-1.45907E-13
1.6879	2.5997E-12	0.51272	1.12246E-13
1.6977	2.8473E-12	0.51859	4.3892E-14
1.7074	3.2786E-12	0.52446	-2.63776E-14
1.7172	3.2088E-12	0.53033	4.21802E-14
1.727	3.6569E-12	0.5362	1.70587E-13
1.7368	3.9303E-12	0.54207	-4.19847E-14
1.7466	4.2633E-12	0.54795	-2.13324E-14
1.7564	4.455E-12	0.55382	9.89953E-14
1.7661	4.853E-12	0.55969	5.21194E-14
1.7759	5.0152E-12	0.56556	-2.22956E-13
1.7857	5.1812E-12	0.57143	6.07919E-14
1.7955	5.5457E-12	0.5773	5.71622E-14
1.8053	6.3321E-12	0.58317	2.11788E-14
1.8151	6.5013E-12	0.58904	-9.70853E-14
1.8249	6.9336E-12	0.59491	2.69778E-14
1.8346	6.6427E-12	0.60078	1.31001E-14
1.8444	7.4473E-12	0.60665	-9.62529E-14
1.8542	6.9271E-12	0.61252	1.24697E-13
1.864	8.0783E-12	0.6184	2.48256E-14
1.8738	8.3348E-12	0.62427	-7.8529E-14
1.8836	8.3769E-12	0.63014	-5.08867E-14
1.8934	8.0406E-12	0.63601	1.58276E-13
1.9031	8.2908E-12	0.64188	-6.74727E-14
1.9129	8.3714E-12	0.64775	-8.56544E-14
1.9227	8.3904E-12	0.65362	1.37132E-14
1.9325	6.4812E-12	0.65949	-7.41003E-14
1.9423	7.616E-12	0.66536	3.37872E-14
1.9521	4.8475E-12	0.67123	6.22289E-15
1.9618	7.3196E-12	0.6771	1.02413E-13
1.9716	6.3761E-12	0.68298	-5.69874E-14
1.9814	7.0363E-12	0.68885	-5.21245E-14
1.9912	7.2603E-12	0.69472	-7.73014E-15
2.001	8.6649E-12	0.70059	2.94926E-14
2.0108	6.9961E-12	0.70646	2.34308E-14
2.0206	8.1849E-12	0.71233	6.68812E-14
2.0303	6.2514E-12	0.7182	7.96057E-14
2.0401	8.014E-12	0.72407	-1.14245E-14
2.0499	7.8328E-12	0.72994	-4.98548E-14
2.0597	9.2529E-12	0.73581	1.10862E-13
2.0695	6.5434E-12	0.74168	-1.62504E-14
2.0793	8.4198E-12	0.74755	-1.25474E-13
2.089	7.3255E-12	0.75343	7.62007E-14
2.0988	6.0748E-12	0.7593	-5.28645E-14
2.1086	7.0911E-12	0.76517	-6.04869E-14
2.1184	6.2785E-12	0.77104	2.12205E-14
2.1282	4.8713E-12	0.77691	-9.58235E-15
2.138	5.0694E-12	0.78278	-1.76671E-15
2.1477	7.6667E-12	0.78865	-2.77224E-14
2.1575	3.5175E-12	0.79452	1.19803E-13
2.1673	7.6527E-12	0.80039	-7.23914E-14
2.1771	5.4753E-12	0.80626	-3.25092E-14
2.1869	9.5544E-12	0.81213	-5.53166E-14
2.1967	7.9837E-12	0.818	-6.39957E-14
2.2065	6.7441E-12	0.82388	7.27924E-15
2.2162	7.3091E-12	0.82975	-5.59092E-14
2.226	2.4284E-12	0.83562	1.15697E-13
2.2358	6.8043E-12	0.84149	1.68686E-14
2.2456	5.118E-12	0.84736	-1.2119E-13
2.2554	6.6045E-12	0.85323	4.11573E-14
2.2652	4.5713E-13	0.8591	-2.52785E-15
2.275	2.8891E-12	0.86497	-5.66322E-14
2.2847	1.0095E-11	0.87084	-4.78574E-14
2.2945	5.5264E-12	0.87671	1.56229E-13
2.3043	6.4101E-12	0.88258	-3.92504E-14
2.3141	2.827E-12	0.88845	-5.72562E-14
2.3239	4.2457E-12	0.89433	1.45042E-13
2.3337	1.6693E-12	0.9002	7.69954E-14
2.3434	3.917E-12	0.90607	5.12664E-14
2.3532	2.2521E-12	0.91194	4.37501E-14
2.363	2.015E-14	0.91781	5.50891E-14
2.3728	7.3736E-12	0.92368	1.87764E-14
2.3826	7.8324E-13	0.92955	4.60268E-15
2.3924	5.4379E-12	0.93542	1.38115E-13
2.4021	4.7465E-12	0.94129	9.58268E-15
2.4119	0	0.94716	-1.08572E-13
2.4217	1.168E-12	0.95303	4.91535E-14
2.4315	4.0241E-12	0.9589	-9.99303E-15
2.4413	3.3764E-12	0.96478	-7.18751E-14
2.4511	6.516E-12	0.97065	2.96134E-15
2.4609	3.3407E-12	0.97652	1.45637E-13
2.4707	1.2412E-12	0.98239	-3.79754E-14
2.4804	4.2154E-13	0.98826	-1.05311E-13
2.4902	1.8527E-12	0.99413	5.45756E-14
2.5	4.9902E-12	1	4.13256E-15
