# Supplementary material for: Anomalously bright single-molecule upconversion electroluminescence
Source: Nat Commun. 2024 Feb 23;15:1677. doi: 10.1038/s41467-024-45450-5 (PMC10891098; doi:10.1038/s41467-024-45450-5)
Supplement: Supplementary file 3 — Source Data [file 41467_2024_45450_MOESM3_ESM.zip › Fig_1/Fig_1c_Photon intensity.txt]

2.4	16516.7
2.3	15840.75
2.2	17028.9
2.1	19162.65
2	24901.5
1.9	34793
1.8	64083
1.7	141340
1.6	105420.5
1.5	533.475
1.4	57.683
1.3	20.15
