# Supplementary material for: Anomalously bright single-molecule upconversion electroluminescence
Source: Nat Commun. 2024 Feb 23;15:1677. doi: 10.1038/s41467-024-45450-5 (PMC10891098; doi:10.1038/s41467-024-45450-5)
Supplement: Supplementary file 3 — Source Data [file 41467_2024_45450_MOESM3_ESM.zip › Fig_1/Fig_1d.txt]

5.6	201.09	5.6	204.83		5.6	25.28	5.6	29.826
6.6	258.32	5.7	211.3		6.6	38.406	5.7	30.65
7.6	342.48	5.8	217.84		7.6	46.65	5.8	31.482
8.7	438.72	5.9	224.48		8.7	59.502	5.9	32.322
10	558.56	6	231.2		10	77.452	6	33.17
11.5	730.08	6.1	238		11.5	102.15	6.1	34.025
13.2	937.19	6.2	244.89		13.2	115	6.2	34.888
15.2	1186.2	6.3	251.86		15.2	123.88	6.3	35.759
17.4	1514.6	6.4	258.92		17.4	162.01	6.4	36.637
20	1894.3	6.5	266.06		20	221.33	6.5	37.522
		6.6	273.29				6.6	38.415
		6.7	280.6				6.7	39.315
		6.8	287.99				6.8	40.223
		6.9	295.46				6.9	41.138
		7	303.02				7	42.06
		7.1	310.65				7.1	42.989
		7.2	318.37				7.2	43.925
		7.3	326.17				7.3	44.868
		7.4	334.05				7.4	45.818
		7.5	342.02				7.5	46.775
		7.6	350.06				7.6	47.74
		7.7	358.18				7.7	48.711
		7.8	366.39				7.8	49.688
		7.9	374.67				7.9	50.673
		8	383.03				8	51.664
		8.1	391.47				8.1	52.662
		8.2	399.99				8.2	53.667
		8.3	408.59				8.3	54.679
		8.4	417.27				8.4	55.697
		8.5	426.03				8.5	56.721
		8.6	434.86				8.6	57.752
		8.7	443.78				8.7	58.79
		8.8	452.77				8.8	59.834
		8.9	461.83				8.9	60.885
		9	470.98				9	61.942
		9.1	480.2				9.1	63.005
		9.2	489.5				9.2	64.074
		9.3	498.87				9.3	65.15
		9.4	508.33				9.4	66.233
		9.5	517.85				9.5	67.321
		9.6	527.46				9.6	68.416
		9.7	537.14				9.7	69.516
		9.8	546.89				9.8	70.623
		9.9	556.72				9.9	71.736
		10	566.63				10	72.856
		10.1	576.61				10.1	73.981
		10.2	586.67				10.2	75.112
		10.3	596.8				10.3	76.249
		10.4	607				10.4	77.393
		10.5	617.28				10.5	78.542
		10.6	627.64				10.6	79.697
		10.7	638.07				10.7	80.858
		10.8	648.57				10.8	82.025
		10.9	659.14				10.9	83.198
		11	669.79				11	84.376
		11.1	680.51				11.1	85.561
		11.2	691.31				11.2	86.751
		11.3	702.18				11.3	87.947
		11.4	713.12				11.4	89.149
		11.5	724.13				11.5	90.356
		11.6	735.22				11.6	91.569
		11.7	746.38				11.7	92.788
		11.8	757.61				11.8	94.012
		11.9	768.91				11.9	95.242
		12	780.29				12	96.478
		12.1	791.73				12.1	97.719
		12.2	803.25				12.2	98.966
		12.3	814.84				12.3	100.22
		12.4	826.5				12.4	101.48
		12.5	838.23				12.5	102.74
		12.6	850.04				12.6	104.01
		12.7	861.91				12.7	105.28
		12.8	873.86				12.8	106.56
		12.9	885.87				12.9	107.85
		13	897.96				13	109.14
		13.1	910.12				13.1	110.43
		13.2	922.34				13.2	111.73
		13.3	934.64				13.3	113.04
		13.4	947.01				13.4	114.35
		13.5	959.45				13.5	115.67
		13.6	971.95				13.6	116.99
		13.7	984.53				13.7	118.32
		13.8	997.17				13.8	119.65
		13.9	1009.9				13.9	120.99
		14	1022.7				14	122.33
		14.1	1035.5				14.1	123.68
		14.2	1048.5				14.2	125.04
		14.3	1061.4				14.3	126.39
		14.4	1074.5				14.4	127.76
		14.5	1087.6				14.5	129.13
		14.6	1100.8				14.6	130.5
		14.7	1114.1				14.7	131.88
		14.8	1127.4				14.8	133.27
		14.9	1140.8				14.9	134.66
		15	1154.3				15	136.05
		15.1	1167.8				15.1	137.45
		15.2	1181.4				15.2	138.85
		15.3	1195.1				15.3	140.26
		15.4	1208.9				15.4	141.68
		15.5	1222.7				15.5	143.1
		15.6	1236.5				15.6	144.52
		15.7	1250.5				15.7	145.95
		15.8	1264.5				15.8	147.39
		15.9	1278.6				15.9	148.83
		16	1292.7				16	150.27
		16.1	1306.9				16.1	151.72
		16.2	1321.2				16.2	153.17
		16.3	1335.6				16.3	154.63
		16.4	1350				16.4	156.1
		16.5	1364.5				16.5	157.56
		16.6	1379				16.6	159.04
		16.7	1393.6				16.7	160.52
		16.8	1408.3				16.8	162
		16.9	1423				16.9	163.49
		17	1437.8				17	164.98
		17.1	1452.7				17.1	166.48
		17.2	1467.7				17.2	167.98
		17.3	1482.7				17.3	169.48
		17.4	1497.7				17.4	171
		17.5	1512.9				17.5	172.51
		17.6	1528.1				17.6	174.03
		17.7	1543.3				17.7	175.56
		17.8	1558.7				17.8	177.09
		17.9	1574.1				17.9	178.62
		18	1589.5				18	180.16
		18.1	1605.1				18.1	181.71
		18.2	1620.7				18.2	183.25
		18.3	1636.3				18.3	184.81
		18.4	1652.1				18.4	186.37
		18.5	1667.8				18.5	187.93
		18.6	1683.7				18.6	189.49
		18.7	1699.6				18.7	191.07
		18.8	1715.6				18.8	192.64
		18.9	1731.6				18.9	194.22
		19	1747.7				19	195.81
		19.1	1763.9				19.1	197.4
		19.2	1780.2				19.2	198.99
		19.3	1796.5				19.3	200.59
		19.4	1812.8				19.4	202.19
		19.5	1829.3				19.5	203.8
		19.6	1845.8				19.6	205.41
		19.7	1862.3				19.7	207.03
		19.8	1878.9				19.8	208.65
		19.9	1895.6				19.9	210.28
		20	1912.4				20	211.91
