# Supplementary material for: Anomalously bright single-molecule upconversion electroluminescence
Source: Nat Commun. 2024 Feb 23;15:1677. doi: 10.1038/s41467-024-45450-5 (PMC10891098; doi:10.1038/s41467-024-45450-5)
Supplement: Supplementary file 3 — Source Data [file 41467_2024_45450_MOESM3_ESM.zip › Fig_3/Fig_3_EL diagram.dat]

   9.4417124e-05   9.4417124e-05   9.4417124e-05   9.4417124e-05   9.4417124e-05   9.4417124e-05   9.4417124e-05   9.4417124e-05   9.4417124e-05   9.4417124e-05   9.4417124e-05   9.4417124e-05   9.4417124e-05   9.4417124e-05   9.4417124e-05   9.4417124e-05   9.4417124e-05   9.4417124e-05   9.4417124e-05   9.4417124e-05   9.4417124e-05   9.4417124e-05   9.4417124e-05   9.4417124e-05   9.4417124e-05   9.4417124e-05   9.4417124e-05   9.4417124e-05   9.4417124e-05   9.4417124e-05   9.4417124e-05   9.4417124e-05   9.4417124e-05   9.4417124e-05   9.4417124e-05   9.4417124e-05   9.4417124e-05   9.4417124e-05   9.4417124e-05   9.4417124e-05   9.4417124e-05   9.4417124e-05   9.4417124e-05   9.4417124e-05   9.4417124e-05   9.4417124e-05   9.4417124e-05   9.4417124e-05   9.4417124e-05   9.4417124e-05   9.4417124e-05   9.4417124e-05   9.4417124e-05   9.4417124e-05   9.4417124e-05   9.4417124e-05   9.4417124e-05   9.4417124e-05   9.4417124e-05   9.4417124e-05   9.4417124e-05   9.4417124e-05   9.4417124e-05   9.4417124e-05   9.4417124e-05   9.4417124e-05   9.4417124e-05   9.4417124e-05   9.4417124e-05   9.4417124e-05   9.4417124e-05   9.4417124e-05   9.4417124e-05   9.4417124e-05   9.4417124e-05   9.4417124e-05   9.4417124e-05   9.4417124e-05   9.4417124e-05   9.4417124e-05   9.4417124e-05   9.4417124e-05   9.4417124e-05   9.4417124e-05   9.4417124e-05   9.4417124e-05   9.4417124e-05   9.4417124e-05   9.4417124e-05   9.4417124e-05   9.4417124e-05   9.4417124e-05   9.4417124e-05   9.4417124e-05   9.4417124e-05   9.4417124e-05   9.4417124e-05   9.4417124e-05   9.4417124e-05   9.4417124e-05   9.4417124e-05   9.4417124e-05   9.4417124e-05   9.4417124e-05   9.4417124e-05   9.4417124e-05   9.4417124e-05   9.4417124e-05   9.4417124e-05   9.4417124e-05   9.4417124e-05   9.4417124e-05   9.4417124e-05   9.4417124e-05   9.4417124e-05   9.4417124e-05   9.4417124e-05   9.4417124e-05   9.4417124e-05   9.4417124e-05   9.4417124e-05   9.4417124e-05   9.4417124e-05   9.4417124e-05   9.4417124e-05   9.4417124e-05   9.4417124e-05   9.4417124e-05   9.4417124e-05   9.4417124e-05   9.4417124e-05   9.4417124e-05   9.4417124e-05   9.4417124e-05   9.4417124e-05   9.4417124e-05   9.4417124e-05   9.4417124e-05   9.4417124e-05   9.4417124e-05   9.4417124e-05   9.4417124e-05   9.4417124e-05   9.4417124e-05   9.4417124e-05   9.4417124e-05   9.4417124e-05   9.4417124e-05   9.4417124e-05   9.4417124e-05   9.4417124e-05   9.4417124e-05   9.4417124e-05   9.4417124e-05   9.4417124e-05   9.4417124e-05   9.4417124e-05   9.4417124e-05   9.4417124e-05   9.4417124e-05   9.4417124e-05   9.4417124e-05   9.4417124e-05   9.4417124e-05   9.4417124e-05   9.4417124e-05   9.4417124e-05   9.4417124e-05   9.4417124e-05   9.4417124e-05   9.4417124e-05   9.4417124e-05   9.4417124e-05   9.4417124e-05   9.4417124e-05   9.4417124e-05   9.4417124e-05   9.4417124e-05   9.4417124e-05   9.4417124e-05   9.4417124e-05   9.4417124e-05   9.4417124e-05   9.4417124e-05   9.4417124e-05   9.4417124e-05   9.4417124e-05   9.4417124e-05   9.4417124e-05   9.4417124e-05   9.4417124e-05   9.4417124e-05   9.4417124e-05   9.4417124e-05   9.4417124e-05   9.4417124e-05   9.4417124e-05   9.4417124e-05   9.4417124e-05   9.4417124e-05   9.4417124e-05   9.4417124e-05   9.4417124e-05   9.4417124e-05   9.4417124e-05   9.4417124e-05   9.4417124e-05   9.4417124e-05   9.4417124e-05   9.4417124e-05   9.4417124e-05   9.4417124e-05   9.4417124e-05   9.4417124e-05   9.4417124e-05   9.4417124e-05   9.4417124e-05   9.4417124e-05   9.4417124e-05   9.4417124e-05   9.4417124e-05   9.4417124e-05   9.4417124e-05   9.4417124e-05   9.4417124e-05   9.4417124e-05   9.4417124e-05   9.4417124e-05   9.4417124e-05   9.4417124e-05   9.4417124e-05   9.4417124e-05   9.4417124e-05   9.4417124e-05   9.4417124e-05   9.4417124e-05   9.4417124e-05   9.4417124e-05   9.4417124e-05   9.4417124e-05   9.4417124e-05   8.6729805e-07   8.6729805e-07   8.6729805e-07   8.6729805e-07   8.6729805e-07   8.6729805e-07   8.6729805e-07   8.6729805e-07   8.6729805e-07   8.6729805e-07   8.6729805e-07   8.6729805e-07   8.6729805e-07   8.6729805e-07   8.6729805e-07   8.6729805e-07   8.6729805e-07   8.6729805e-07   8.6729805e-07   8.6729805e-07   8.6729805e-07   8.6729805e-07   8.6729805e-07   8.6729805e-07   8.6729805e-07   8.6729805e-07   8.6729805e-07   8.6729805e-07   8.6729805e-07   8.6729805e-07   8.6729805e-07   8.6729805e-07   8.6729805e-07   8.6729805e-07   8.6729805e-07   8.6729805e-07   8.6729805e-07   8.6729805e-07   8.6729805e-07   8.6729805e-07   8.6729805e-07   8.6729805e-07   8.6729805e-07   8.6729805e-07   8.6729805e-07   8.6729805e-07   8.6729805e-07   8.6729805e-07   8.6729805e-07   8.6729805e-07   8.6729805e-07   8.6729805e-07   8.6729805e-07   8.6729805e-07   8.6729805e-07   8.6729805e-07   8.6729805e-07   8.6729805e-07   8.6729805e-07   8.6729805e-07   8.6729805e-07   8.6729805e-07   8.6729805e-07   8.6729805e-07   8.6729805e-07   8.6729805e-07   8.6729805e-07   8.6729805e-07   8.6729805e-07   8.6729805e-07   8.6729805e-07   8.6729805e-07   8.6729805e-07   8.6729805e-07   8.6729805e-07   8.6729805e-07   8.6729805e-07   8.6729805e-07   8.6729805e-07   8.6729805e-07   8.6729805e-07   8.6729805e-07   8.6729805e-07   8.6729805e-07   8.6729805e-07   8.6729805e-07   8.6729805e-07   8.6729805e-07   8.6729805e-07   8.6729805e-07   8.6729805e-07   8.6729805e-07   8.6729805e-07   8.6729805e-07   8.6729805e-07   8.6729805e-07   8.6729805e-07   8.6729805e-07   8.6729805e-07   8.6729805e-07   8.6729805e-07   8.6729805e-07   8.6729805e-07   8.6729805e-07   8.6729805e-07   8.6729805e-07   8.6729805e-07   8.6729805e-07   8.6729805e-07   8.6729805e-07   8.6729805e-07   8.6729805e-07   8.6729805e-07   8.6729805e-07   8.6729805e-07   8.6729805e-07   8.6729805e-07   8.6729805e-07   8.6729805e-07   8.6729805e-07   0.0000000e+00   0.0000000e+00   0.0000000e+00   0.0000000e+00   0.0000000e+00   0.0000000e+00   0.0000000e+00   0.0000000e+00   0.0000000e+00   0.0000000e+00   0.0000000e+00   0.0000000e+00   0.0000000e+00   0.0000000e+00   0.0000000e+00   0.0000000e+00   0.0000000e+00   0.0000000e+00   0.0000000e+00   0.0000000e+00   0.0000000e+00   0.0000000e+00   0.0000000e+00   0.0000000e+00   0.0000000e+00   0.0000000e+00   0.0000000e+00   0.0000000e+00   0.0000000e+00   0.0000000e+00   0.0000000e+00   0.0000000e+00   0.0000000e+00   0.0000000e+00   0.0000000e+00   0.0000000e+00   0.0000000e+00   0.0000000e+00   0.0000000e+00   0.0000000e+00   0.0000000e+00   0.0000000e+00   0.0000000e+00   0.0000000e+00   0.0000000e+00   0.0000000e+00   0.0000000e+00   0.0000000e+00   0.0000000e+00   0.0000000e+00   0.0000000e+00   0.0000000e+00   0.0000000e+00   0.0000000e+00   0.0000000e+00   0.0000000e+00   0.0000000e+00   0.0000000e+00   0.0000000e+00   0.0000000e+00   0.0000000e+00   0.0000000e+00   0.0000000e+00   0.0000000e+00   0.0000000e+00   0.0000000e+00   0.0000000e+00   0.0000000e+00   0.0000000e+00   0.0000000e+00   0.0000000e+00   0.0000000e+00   0.0000000e+00   0.0000000e+00   0.0000000e+00   0.0000000e+00   0.0000000e+00   0.0000000e+00   0.0000000e+00   0.0000000e+00   8.6729805e-07   8.6729805e-07   8.6729805e-07   8.6729805e-07   8.6729805e-07   8.6729805e-07   8.6729805e-07   8.6729805e-07   8.6729805e-07   8.6729805e-07   8.6729805e-07   8.6729805e-07   8.6729805e-07   8.6729805e-07   8.6729805e-07   8.6729805e-07   8.6729805e-07   8.6729805e-07   8.6729805e-07   8.6729805e-07   8.6729805e-07   8.6729805e-07   8.6729805e-07   8.6729805e-07   8.6729805e-07   8.6729805e-07   8.6729805e-07   8.6729805e-07   8.6729805e-07   8.6729805e-07   8.6729805e-07   8.6729805e-07   8.6729805e-07   8.6729805e-07   8.6729805e-07   8.6729805e-07   8.6729805e-07   8.6729805e-07   8.6729805e-07   8.6729805e-07   8.6729805e-07   8.6729805e-07   8.6729805e-07   8.6729805e-07   8.6729805e-07   8.6729805e-07   8.6729805e-07   8.6729805e-07   8.6729805e-07   8.6729805e-07   8.6729805e-07   8.6729805e-07   8.6729805e-07   8.6729805e-07   8.6729805e-07   8.6729805e-07   8.6729805e-07   8.6729805e-07   8.6729805e-07   8.6729805e-07   8.6729805e-07   8.6729805e-07   8.6729805e-07   8.6729805e-07   8.6729805e-07   8.6729805e-07   8.6729805e-07   8.6729805e-07   8.6729805e-07   8.6729805e-07   8.6729805e-07   8.6729805e-07   8.6729805e-07   8.6729805e-07   8.6729805e-07   8.6729805e-07   8.6729805e-07   8.6729805e-07   8.6729805e-07   8.6729805e-07   8.6729805e-07   8.6729805e-07   8.6729805e-07   8.6729805e-07   8.6729805e-07   8.6729805e-07   8.6729805e-07   8.6729805e-07   8.6729805e-07   8.6729805e-07   8.6729805e-07   8.6729805e-07   8.6729805e-07   8.6729805e-07   8.6729805e-07   8.6729805e-07   8.6729805e-07   8.6729805e-07   8.6729805e-07   8.6729805e-07   8.6729805e-07   8.6729805e-07   8.6729805e-07   8.6729805e-07   8.6729805e-07   8.6729805e-07   8.6729805e-07   8.6729805e-07   8.6729805e-07   8.6729805e-07   8.6729805e-07   8.6729805e-07   8.6729805e-07   8.6729805e-07   8.6729805e-07   8.6729805e-07   8.6729805e-07   8.6729805e-07   8.6729805e-07   8.6729805e-07   9.4417124e-05   9.4417124e-05   9.4417124e-05   9.4417124e-05   9.4417124e-05   9.4417124e-05   9.4417124e-05   9.4417124e-05   9.4417124e-05   9.4417124e-05   9.4417124e-05   9.4417124e-05   9.4417124e-05   9.4417124e-05   9.4417124e-05   9.4417124e-05   9.4417124e-05   9.4417124e-05   9.4417124e-05   9.4417124e-05   9.4417124e-05   9.4417124e-05   9.4417124e-05   9.4417124e-05   9.4417124e-05   9.4417124e-05   9.4417124e-05   9.4417124e-05   9.4417124e-05   9.4417124e-05   9.4417124e-05   9.4417124e-05   9.4417124e-05   9.4417124e-05   9.4417124e-05   9.4417124e-05   9.4417124e-05   9.4417124e-05   9.4417124e-05   9.4417124e-05   9.4417124e-05   9.4417124e-05   9.4417124e-05   9.4417124e-05   9.4417124e-05   9.4417124e-05   9.4417124e-05   9.4417124e-05   9.4417124e-05   9.4417124e-05   9.4417124e-05   9.4417124e-05   9.4417124e-05   9.4417124e-05   9.4417124e-05   9.4417124e-05   9.4417124e-05   9.4417124e-05   9.4417124e-05   9.4417124e-05   9.4417124e-05   9.4417124e-05   9.4417124e-05   9.4417124e-05   9.4417124e-05   9.4417124e-05   9.4417124e-05   9.4417124e-05   9.4417124e-05   9.4417124e-05   9.4417124e-05   9.4417124e-05   9.4417124e-05   9.4417124e-05   9.4417124e-05   9.4417124e-05   9.4417124e-05   9.4417124e-05   9.4417124e-05   9.4417124e-05   9.4417124e-05   9.4417124e-05   9.4417124e-05   9.4417124e-05   9.4417124e-05   9.4417124e-05   9.4417124e-05   9.4417124e-05   9.4417124e-05   9.4417124e-05   9.4417124e-05   9.4417124e-05   9.4417124e-05   9.4417124e-05   9.4417124e-05   9.4417124e-05   9.4417124e-05   9.4417124e-05   9.4417124e-05   9.4417124e-05   9.4417124e-05   9.4417124e-05   9.4417124e-05   9.4417124e-05   9.4417124e-05   9.4417124e-05   9.4417124e-05   9.4417124e-05   9.4417124e-05   9.4417124e-05   9.4417124e-05   9.4417124e-05   9.4417124e-05   9.4417124e-05   9.4417124e-05   9.4417124e-05   9.4417124e-05   9.4417124e-05   9.4417124e-05   9.4417124e-05   9.4417124e-05   9.4417124e-05   9.4417124e-05   9.4417124e-05   9.4417124e-05   9.4417124e-05   9.4417124e-05   9.4417124e-05   9.4417124e-05   9.4417124e-05   9.4417124e-05   9.4417124e-05   9.4417124e-05   9.4417124e-05   9.4417124e-05   9.4417124e-05   9.4417124e-05   9.4417124e-05   9.4417124e-05   9.4417124e-05   9.4417124e-05   9.4417124e-05   9.4417124e-05   9.4417124e-05   9.4417124e-05   9.4417124e-05   9.4417124e-05   9.4417124e-05   9.4417124e-05   9.4417124e-05   9.4417124e-05   9.4417124e-05   9.4417124e-05   9.4417124e-05   9.4417124e-05   9.4417124e-05   9.4417124e-05   9.4417124e-05   9.4417124e-05   9.4417124e-05   9.4417124e-05   9.4417124e-05   9.4417124e-05   9.4417124e-05   9.4417124e-05   9.4417124e-05   9.4417124e-05   9.4417124e-05   9.4417124e-05   9.4417124e-05   9.4417124e-05   9.4417124e-05   9.4417124e-05   9.4417124e-05   9.4417124e-05   9.4417124e-05   9.4417124e-05   9.4417124e-05   9.4417124e-05   9.4417124e-05   9.4417124e-05   9.4417124e-05   9.4417124e-05   9.4417124e-05   9.4417124e-05   9.4417124e-05   9.4417124e-05   9.4417124e-05   9.4417124e-05   9.4417124e-05   9.4417124e-05   9.4417124e-05   9.4417124e-05   9.4417124e-05   9.4417124e-05   9.4417124e-05   9.4417124e-05   9.4417124e-05   9.4417124e-05   9.4417124e-05   9.4417124e-05   9.4417124e-05   9.4417124e-05   9.4417124e-05   9.4417124e-05   9.4417124e-05   9.4417124e-05   9.4417124e-05   9.4417124e-05   9.4417124e-05   9.4417124e-05   9.4417124e-05   9.4417124e-05   9.4417124e-05   9.4417124e-05   9.4417124e-05   9.4417124e-05   9.4417124e-05   9.4417124e-05   9.4417124e-05   9.4417124e-05   9.4417124e-05   9.4417124e-05   9.4417124e-05   9.4417124e-05   9.4417124e-05   9.4417124e-05   9.4417124e-05   9.4417124e-05   9.4417124e-05   9.4417124e-05   9.4417124e-05   9.4417124e-05   9.4417124e-05   9.4417124e-05   9.4417124e-05   9.4417124e-05   9.4417124e-05   9.4417124e-05   9.4417124e-05   9.4417124e-05
   9.4417124e-05   9.4417124e-05   9.4417124e-05   9.4417124e-05   9.4417124e-05   9.4417124e-05   9.4417124e-05   9.4417124e-05   9.4417124e-05   9.4417124e-05   9.4417124e-05   9.4417124e-05   9.4417124e-05   9.4417124e-05   9.4417124e-05   9.4417124e-05   9.4417124e-05   9.4417124e-05   9.4417124e-05   9.4417124e-05   9.4417124e-05   9.4417124e-05   9.4417124e-05   9.4417124e-05   9.4417124e-05   9.4417124e-05   9.4417124e-05   9.4417124e-05   9.4417124e-05   9.4417124e-05   9.4417124e-05   9.4417124e-05   9.4417124e-05   9.4417124e-05   9.4417124e-05   9.4417124e-05   9.4417124e-05   9.4417124e-05   9.4417124e-05   9.4417124e-05   9.4417124e-05   9.4417124e-05   9.4417124e-05   9.4417124e-05   9.4417124e-05   9.4417124e-05   9.4417124e-05   9.4417124e-05   9.4417124e-05   9.4417124e-05   9.4417124e-05   9.4417124e-05   9.4417124e-05   9.4417124e-05   9.4417124e-05   9.4417124e-05   9.4417124e-05   9.4417124e-05   9.4417124e-05   9.4417124e-05   9.4417124e-05   9.4417124e-05   9.4417124e-05   9.4417124e-05   9.4417124e-05   9.4417124e-05   9.4417124e-05   9.4417124e-05   9.4417124e-05   9.4417124e-05   9.4417124e-05   9.4417124e-05   9.4417124e-05   9.4417124e-05   9.4417124e-05   9.4417124e-05   9.4417124e-05   9.4417124e-05   9.4417124e-05   9.4417124e-05   9.4417124e-05   9.4417124e-05   9.4417124e-05   9.4417124e-05   9.4417124e-05   9.4417124e-05   9.4417124e-05   9.4417124e-05   9.4417124e-05   9.4417124e-05   9.4417124e-05   9.4417124e-05   9.4417124e-05   9.4417124e-05   9.4417124e-05   9.4417124e-05   9.4417124e-05   9.4417124e-05   9.4417124e-05   9.4417124e-05   9.4417124e-05   9.4417124e-05   9.4417124e-05   9.4417124e-05   9.4417124e-05   9.4417124e-05   9.4417124e-05   9.4417124e-05   9.4417124e-05   9.4417124e-05   9.4417124e-05   9.4417124e-05   9.4417124e-05   9.4417124e-05   9.4417124e-05   9.4417124e-05   9.4417124e-05   9.4417124e-05   9.4417124e-05   9.4417124e-05   9.4417124e-05   9.4417124e-05   9.4417124e-05   9.4417124e-05   9.4417124e-05   9.4417124e-05   9.4417124e-05   9.4417124e-05   9.4417124e-05   9.4417124e-05   9.4417124e-05   9.4417124e-05   9.4417124e-05   9.4417124e-05   9.4417124e-05   9.4417124e-05   9.4417124e-05   9.4417124e-05   9.4417124e-05   9.4417124e-05   9.4417124e-05   9.4417124e-05   9.4417124e-05   9.4417124e-05   9.4417124e-05   9.4417124e-05   9.4417124e-05   9.4417124e-05   9.4417124e-05   9.4417124e-05   9.4417124e-05   9.4417124e-05   9.4417124e-05   9.4417124e-05   9.4417124e-05   9.4417124e-05   9.4417124e-05   9.4417124e-05   9.4417124e-05   9.4417124e-05   9.4417124e-05   9.4417124e-05   9.4417124e-05   9.4417124e-05   9.4417124e-05   9.4417124e-05   9.4417124e-05   9.4417124e-05   9.4417124e-05   9.4417124e-05   9.4417124e-05   9.4417124e-05   9.4417124e-05   9.4417124e-05   9.4417124e-05   9.4417124e-05   9.4417124e-05   9.4417124e-05   9.4417124e-05   9.4417124e-05   9.4417124e-05   9.4417124e-05   9.4417124e-05   9.4417124e-05   9.4417124e-05   9.4417124e-05   9.4417124e-05   9.4417124e-05   9.4417124e-05   9.4417124e-05   9.4417124e-05   9.4417124e-05   9.4417124e-05   9.4417124e-05   9.4417124e-05   9.4417124e-05   9.4417124e-05   9.4417124e-05   9.4417124e-05   9.4417124e-05   9.4417124e-05   9.4417124e-05   9.4417124e-05   9.4417124e-05   9.4417124e-05   9.4417124e-05   9.4417124e-05   9.4417124e-05   9.4417124e-05   9.4417124e-05   9.4417124e-05   9.4417124e-05   9.4417124e-05   9.4417124e-05   9.4417124e-05   9.4417124e-05   9.4417124e-05   9.4417124e-05   9.4417124e-05   9.4417124e-05   9.4417124e-05   9.4417124e-05   9.4417124e-05   9.4417124e-05   9.4417124e-05   9.4417124e-05   9.4417124e-05   9.4417124e-05   9.4417124e-05   9.4417124e-05   9.4417124e-05   9.4417124e-05   9.4417124e-05   9.4417124e-05   9.4417124e-05   9.4417124e-05   9.4417124e-05   9.4417124e-05   9.4417124e-05   9.4417124e-05   9.4417124e-05   8.6729805e-07   8.6729805e-07   8.6729805e-07   8.6729805e-07   8.6729805e-07   8.6729805e-07   8.6729805e-07   8.6729805e-07   8.6729805e-07   8.6729805e-07   8.6729805e-07   8.6729805e-07   8.6729805e-07   8.6729805e-07   8.6729805e-07   8.6729805e-07   8.6729805e-07   8.6729805e-07   8.6729805e-07   8.6729805e-07   8.6729805e-07   8.6729805e-07   8.6729805e-07   8.6729805e-07   8.6729805e-07   8.6729805e-07   8.6729805e-07   8.6729805e-07   8.6729805e-07   8.6729805e-07   8.6729805e-07   8.6729805e-07   8.6729805e-07   8.6729805e-07   8.6729805e-07   8.6729805e-07   8.6729805e-07   8.6729805e-07   8.6729805e-07   8.6729805e-07   8.6729805e-07   8.6729805e-07   8.6729805e-07   8.6729805e-07   8.6729805e-07   8.6729805e-07   8.6729805e-07   8.6729805e-07   8.6729805e-07   8.6729805e-07   8.6729805e-07   8.6729805e-07   8.6729805e-07   8.6729805e-07   8.6729805e-07   8.6729805e-07   8.6729805e-07   8.6729805e-07   8.6729805e-07   8.6729805e-07   8.6729805e-07   8.6729805e-07   8.6729805e-07   8.6729805e-07   8.6729805e-07   8.6729805e-07   8.6729805e-07   8.6729805e-07   8.6729805e-07   8.6729805e-07   8.6729805e-07   8.6729805e-07   8.6729805e-07   8.6729805e-07   8.6729805e-07   8.6729805e-07   8.6729805e-07   8.6729805e-07   8.6729805e-07   8.6729805e-07   8.6729805e-07   8.6729805e-07   8.6729805e-07   8.6729805e-07   8.6729805e-07   8.6729805e-07   8.6729805e-07   8.6729805e-07   8.6729805e-07   8.6729805e-07   8.6729805e-07   8.6729805e-07   8.6729805e-07   8.6729805e-07   8.6729805e-07   8.6729805e-07   8.6729805e-07   8.6729805e-07   8.6729805e-07   8.6729805e-07   8.6729805e-07   8.6729805e-07   8.6729805e-07   8.6729805e-07   8.6729805e-07   8.6729805e-07   8.6729805e-07   8.6729805e-07   8.6729805e-07   8.6729805e-07   8.6729805e-07   8.6729805e-07   8.6729805e-07   8.6729805e-07   8.6729805e-07   8.6729805e-07   8.6729805e-07   8.6729805e-07   8.6729805e-07   8.6729805e-07   0.0000000e+00   0.0000000e+00   0.0000000e+00   0.0000000e+00   0.0000000e+00   0.0000000e+00   0.0000000e+00   0.0000000e+00   0.0000000e+00   0.0000000e+00   0.0000000e+00   0.0000000e+00   0.0000000e+00   0.0000000e+00   0.0000000e+00   0.0000000e+00   0.0000000e+00   0.0000000e+00   0.0000000e+00   0.0000000e+00   0.0000000e+00   0.0000000e+00   0.0000000e+00   0.0000000e+00   0.0000000e+00   0.0000000e+00   0.0000000e+00   0.0000000e+00   0.0000000e+00   0.0000000e+00   0.0000000e+00   0.0000000e+00   0.0000000e+00   0.0000000e+00   0.0000000e+00   0.0000000e+00   0.0000000e+00   0.0000000e+00   0.0000000e+00   0.0000000e+00   0.0000000e+00   0.0000000e+00   0.0000000e+00   0.0000000e+00   0.0000000e+00   0.0000000e+00   0.0000000e+00   0.0000000e+00   0.0000000e+00   0.0000000e+00   0.0000000e+00   0.0000000e+00   0.0000000e+00   0.0000000e+00   0.0000000e+00   0.0000000e+00   0.0000000e+00   0.0000000e+00   0.0000000e+00   0.0000000e+00   0.0000000e+00   0.0000000e+00   0.0000000e+00   0.0000000e+00   0.0000000e+00   0.0000000e+00   0.0000000e+00   0.0000000e+00   0.0000000e+00   0.0000000e+00   0.0000000e+00   0.0000000e+00   0.0000000e+00   0.0000000e+00   0.0000000e+00   0.0000000e+00   0.0000000e+00   0.0000000e+00   0.0000000e+00   0.0000000e+00   8.6729805e-07   8.6729805e-07   8.6729805e-07   8.6729805e-07   8.6729805e-07   8.6729805e-07   8.6729805e-07   8.6729805e-07   8.6729805e-07   8.6729805e-07   8.6729805e-07   8.6729805e-07   8.6729805e-07   8.6729805e-07   8.6729805e-07   8.6729805e-07   8.6729805e-07   8.6729805e-07   8.6729805e-07   8.6729805e-07   8.6729805e-07   8.6729805e-07   8.6729805e-07   8.6729805e-07   8.6729805e-07   8.6729805e-07   8.6729805e-07   8.6729805e-07   8.6729805e-07   8.6729805e-07   8.6729805e-07   8.6729805e-07   8.6729805e-07   8.6729805e-07   8.6729805e-07   8.6729805e-07   8.6729805e-07   8.6729805e-07   8.6729805e-07   8.6729805e-07   8.6729805e-07   8.6729805e-07   8.6729805e-07   8.6729805e-07   8.6729805e-07   8.6729805e-07   8.6729805e-07   8.6729805e-07   8.6729805e-07   8.6729805e-07   8.6729805e-07   8.6729805e-07   8.6729805e-07   8.6729805e-07   8.6729805e-07   8.6729805e-07   8.6729805e-07   8.6729805e-07   8.6729805e-07   8.6729805e-07   8.6729805e-07   8.6729805e-07   8.6729805e-07   8.6729805e-07   8.6729805e-07   8.6729805e-07   8.6729805e-07   8.6729805e-07   8.6729805e-07   8.6729805e-07   8.6729805e-07   8.6729805e-07   8.6729805e-07   8.6729805e-07   8.6729805e-07   8.6729805e-07   8.6729805e-07   8.6729805e-07   8.6729805e-07   8.6729805e-07   8.6729805e-07   8.6729805e-07   8.6729805e-07   8.6729805e-07   8.6729805e-07   8.6729805e-07   8.6729805e-07   8.6729805e-07   8.6729805e-07   8.6729805e-07   8.6729805e-07   8.6729805e-07   8.6729805e-07   8.6729805e-07   8.6729805e-07   8.6729805e-07   8.6729805e-07   8.6729805e-07   8.6729805e-07   8.6729805e-07   8.6729805e-07   8.6729805e-07   8.6729805e-07   8.6729805e-07   8.6729805e-07   8.6729805e-07   8.6729805e-07   8.6729805e-07   8.6729805e-07   8.6729805e-07   8.6729805e-07   8.6729805e-07   8.6729805e-07   8.6729805e-07   8.6729805e-07   8.6729805e-07   8.6729805e-07   8.6729805e-07   8.6729805e-07   8.6729805e-07   9.4417124e-05   9.4417124e-05   9.4417124e-05   9.4417124e-05   9.4417124e-05   9.4417124e-05   9.4417124e-05   9.4417124e-05   9.4417124e-05   9.4417124e-05   9.4417124e-05   9.4417124e-05   9.4417124e-05   9.4417124e-05   9.4417124e-05   9.4417124e-05   9.4417124e-05   9.4417124e-05   9.4417124e-05   9.4417124e-05   9.4417124e-05   9.4417124e-05   9.4417124e-05   9.4417124e-05   9.4417124e-05   9.4417124e-05   9.4417124e-05   9.4417124e-05   9.4417124e-05   9.4417124e-05   9.4417124e-05   9.4417124e-05   9.4417124e-05   9.4417124e-05   9.4417124e-05   9.4417124e-05   9.4417124e-05   9.4417124e-05   9.4417124e-05   9.4417124e-05   9.4417124e-05   9.4417124e-05   9.4417124e-05   9.4417124e-05   9.4417124e-05   9.4417124e-05   9.4417124e-05   9.4417124e-05   9.4417124e-05   9.4417124e-05   9.4417124e-05   9.4417124e-05   9.4417124e-05   9.4417124e-05   9.4417124e-05   9.4417124e-05   9.4417124e-05   9.4417124e-05   9.4417124e-05   9.4417124e-05   9.4417124e-05   9.4417124e-05   9.4417124e-05   9.4417124e-05   9.4417124e-05   9.4417124e-05   9.4417124e-05   9.4417124e-05   9.4417124e-05   9.4417124e-05   9.4417124e-05   9.4417124e-05   9.4417124e-05   9.4417124e-05   9.4417124e-05   9.4417124e-05   9.4417124e-05   9.4417124e-05   9.4417124e-05   9.4417124e-05   9.4417124e-05   9.4417124e-05   9.4417124e-05   9.4417124e-05   9.4417124e-05   9.4417124e-05   9.4417124e-05   9.4417124e-05   9.4417124e-05   9.4417124e-05   9.4417124e-05   9.4417124e-05   9.4417124e-05   9.4417124e-05   9.4417124e-05   9.4417124e-05   9.4417124e-05   9.4417124e-05   9.4417124e-05   9.4417124e-05   9.4417124e-05   9.4417124e-05   9.4417124e-05   9.4417124e-05   9.4417124e-05   9.4417124e-05   9.4417124e-05   9.4417124e-05   9.4417124e-05   9.4417124e-05   9.4417124e-05   9.4417124e-05   9.4417124e-05   9.4417124e-05   9.4417124e-05   9.4417124e-05   9.4417124e-05   9.4417124e-05   9.4417124e-05   9.4417124e-05   9.4417124e-05   9.4417124e-05   9.4417124e-05   9.4417124e-05   9.4417124e-05   9.4417124e-05   9.4417124e-05   9.4417124e-05   9.4417124e-05   9.4417124e-05   9.4417124e-05   9.4417124e-05   9.4417124e-05   9.4417124e-05   9.4417124e-05   9.4417124e-05   9.4417124e-05   9.4417124e-05   9.4417124e-05   9.4417124e-05   9.4417124e-05   9.4417124e-05   9.4417124e-05   9.4417124e-05   9.4417124e-05   9.4417124e-05   9.4417124e-05   9.4417124e-05   9.4417124e-05   9.4417124e-05   9.4417124e-05   9.4417124e-05   9.4417124e-05   9.4417124e-05   9.4417124e-05   9.4417124e-05   9.4417124e-05   9.4417124e-05   9.4417124e-05   9.4417124e-05   9.4417124e-05   9.4417124e-05   9.4417124e-05   9.4417124e-05   9.4417124e-05   9.4417124e-05   9.4417124e-05   9.4417124e-05   9.4417124e-05   9.4417124e-05   9.4417124e-05   9.4417124e-05   9.4417124e-05   9.4417124e-05   9.4417124e-05   9.4417124e-05   9.4417124e-05   9.4417124e-05   9.4417124e-05   9.4417124e-05   9.4417124e-05   9.4417124e-05   9.4417124e-05   9.4417124e-05   9.4417124e-05   9.4417124e-05   9.4417124e-05   9.4417124e-05   9.4417124e-05   9.4417124e-05   9.4417124e-05   9.4417124e-05   9.4417124e-05   9.4417124e-05   9.4417124e-05   9.4417124e-05   9.4417124e-05   9.4417124e-05   9.4417124e-05   9.4417124e-05   9.4417124e-05   9.4417124e-05   9.4417124e-05   9.4417124e-05   9.4417124e-05   9.4417124e-05   9.4417124e-05   9.4417124e-05   9.4417124e-05   9.4417124e-05   9.4417124e-05   9.4417124e-05   9.4417124e-05   9.4417124e-05   9.4417124e-05   9.4417124e-05   9.4417124e-05   9.4417124e-05   9.4417124e-05   9.4417124e-05   9.4417124e-05   9.4417124e-05   9.4417124e-05   9.4417124e-05   9.4417124e-05   9.4417124e-05   9.4417124e-05   9.4417124e-05   9.4417124e-05   9.4417124e-05   9.4417124e-05   9.4417124e-05   9.4417124e-05   9.4417124e-05   9.4417124e-05   9.4417124e-05   9.4417124e-05   9.4417124e-05   9.4417124e-05   9.4417124e-05   9.4417124e-05
   9.4417124e-05   9.4417124e-05   9.4417124e-05   9.4417124e-05   9.4417124e-05   9.4417124e-05   9.4417124e-05   9.4417124e-05   9.4417124e-05   9.4417124e-05   9.4417124e-05   9.4417124e-05   9.4417124e-05   9.4417124e-05   9.4417124e-05   9.4417124e-05   9.4417124e-05   9.4417124e-05   9.4417124e-05   9.4417124e-05   9.4417124e-05   9.4417124e-05   9.4417124e-05   9.4417124e-05   9.4417124e-05   9.4417124e-05   9.4417124e-05   9.4417124e-05   9.4417124e-05   9.4417124e-05   9.4417124e-05   9.4417124e-05   9.4417124e-05   9.4417124e-05   9.4417124e-05   9.4417124e-05   9.4417124e-05   9.4417124e-05   9.4417124e-05   9.4417124e-05   9.4417124e-05   9.4417124e-05   9.4417124e-05   9.4417124e-05   9.4417124e-05   9.4417124e-05   9.4417124e-05   9.4417124e-05   9.4417124e-05   9.4417124e-05   9.4417124e-05   9.4417124e-05   9.4417124e-05   9.4417124e-05   9.4417124e-05   9.4417124e-05   9.4417124e-05   9.4417124e-05   9.4417124e-05   9.4417124e-05   9.4417124e-05   9.4417124e-05   9.4417124e-05   9.4417124e-05   9.4417124e-05   9.4417124e-05   9.4417124e-05   9.4417124e-05   9.4417124e-05   9.4417124e-05   9.4417124e-05   9.4417124e-05   9.4417124e-05   9.4417124e-05   9.4417124e-05   9.4417124e-05   9.4417124e-05   9.4417124e-05   9.4417124e-05   9.4417124e-05   9.4417124e-05   9.4417124e-05   9.4417124e-05   9.4417124e-05   9.4417124e-05   9.4417124e-05   9.4417124e-05   9.4417124e-05   9.4417124e-05   9.4417124e-05   9.4417124e-05   9.4417124e-05   9.4417124e-05   9.4417124e-05   9.4417124e-05   9.4417124e-05   9.4417124e-05   9.4417124e-05   9.4417124e-05   9.4417124e-05   9.4417124e-05   9.4417124e-05   9.4417124e-05   9.4417124e-05   9.4417124e-05   9.4417124e-05   9.4417124e-05   9.4417124e-05   9.4417124e-05   9.4417124e-05   9.4417124e-05   9.4417124e-05   9.4417124e-05   9.4417124e-05   9.4417124e-05   9.4417124e-05   9.4417124e-05   9.4417124e-05   9.4417124e-05   9.4417124e-05   9.4417124e-05   9.4417124e-05   9.4417124e-05   9.4417124e-05   9.4417124e-05   9.4417124e-05   9.4417124e-05   9.4417124e-05   9.4417124e-05   9.4417124e-05   9.4417124e-05   9.4417124e-05   9.4417124e-05   9.4417124e-05   9.4417124e-05   9.4417124e-05   9.4417124e-05   9.4417124e-05   9.4417124e-05   9.4417124e-05   9.4417124e-05   9.4417124e-05   9.4417124e-05   9.4417124e-05   9.4417124e-05   9.4417124e-05   9.4417124e-05   9.4417124e-05   9.4417124e-05   9.4417124e-05   9.4417124e-05   9.4417124e-05   9.4417124e-05   9.4417124e-05   9.4417124e-05   9.4417124e-05   9.4417124e-05   9.4417124e-05   9.4417124e-05   9.4417124e-05   9.4417124e-05   9.4417124e-05   9.4417124e-05   9.4417124e-05   9.4417124e-05   9.4417124e-05   9.4417124e-05   9.4417124e-05   9.4417124e-05   9.4417124e-05   9.4417124e-05   9.4417124e-05   9.4417124e-05   9.4417124e-05   9.4417124e-05   9.4417124e-05   9.4417124e-05   9.4417124e-05   9.4417124e-05   9.4417124e-05   9.4417124e-05   9.4417124e-05   9.4417124e-05   9.4417124e-05   9.4417124e-05   9.4417124e-05   9.4417124e-05   9.4417124e-05   9.4417124e-05   9.4417124e-05   9.4417124e-05   9.4417124e-05   9.4417124e-05   9.4417124e-05   9.4417124e-05   9.4417124e-05   9.4417124e-05   9.4417124e-05   9.4417124e-05   9.4417124e-05   9.4417124e-05   9.4417124e-05   9.4417124e-05   9.4417124e-05   9.4417124e-05   9.4417124e-05   9.4417124e-05   9.4417124e-05   9.4417124e-05   9.4417124e-05   9.4417124e-05   9.4417124e-05   9.4417124e-05   9.4417124e-05   9.4417124e-05   9.4417124e-05   9.4417124e-05   9.4417124e-05   9.4417124e-05   9.4417124e-05   9.4417124e-05   9.4417124e-05   9.4417124e-05   9.4417124e-05   9.4417124e-05   9.4417124e-05   9.4417124e-05   9.4417124e-05   9.4417124e-05   9.4417124e-05   9.4417124e-05   9.4417124e-05   9.4417124e-05   9.4417124e-05   9.4417124e-05   9.4417124e-05   9.4417124e-05   9.4417124e-05   9.4417124e-05   9.4417124e-05   9.4417124e-05   8.6729805e-07   8.6729805e-07   8.6729805e-07   8.6729805e-07   8.6729805e-07   8.6729805e-07   8.6729805e-07   8.6729805e-07   8.6729805e-07   8.6729805e-07   8.6729805e-07   8.6729805e-07   8.6729805e-07   8.6729805e-07   8.6729805e-07   8.6729805e-07   8.6729805e-07   8.6729805e-07   8.6729805e-07   8.6729805e-07   8.6729805e-07   8.6729805e-07   8.6729805e-07   8.6729805e-07   8.6729805e-07   8.6729805e-07   8.6729805e-07   8.6729805e-07   8.6729805e-07   8.6729805e-07   8.6729805e-07   8.6729805e-07   8.6729805e-07   8.6729805e-07   8.6729805e-07   8.6729805e-07   8.6729805e-07   8.6729805e-07   8.6729805e-07   8.6729805e-07   8.6729805e-07   8.6729805e-07   8.6729805e-07   8.6729805e-07   8.6729805e-07   8.6729805e-07   8.6729805e-07   8.6729805e-07   8.6729805e-07   8.6729805e-07   8.6729805e-07   8.6729805e-07   8.6729805e-07   8.6729805e-07   8.6729805e-07   8.6729805e-07   8.6729805e-07   8.6729805e-07   8.6729805e-07   8.6729805e-07   8.6729805e-07   8.6729805e-07   8.6729805e-07   8.6729805e-07   8.6729805e-07   8.6729805e-07   8.6729805e-07   8.6729805e-07   8.6729805e-07   8.6729805e-07   8.6729805e-07   8.6729805e-07   8.6729805e-07   8.6729805e-07   8.6729805e-07   8.6729805e-07   8.6729805e-07   8.6729805e-07   8.6729805e-07   8.6729805e-07   8.6729805e-07   8.6729805e-07   8.6729805e-07   8.6729805e-07   8.6729805e-07   8.6729805e-07   8.6729805e-07   8.6729805e-07   8.6729805e-07   8.6729805e-07   8.6729805e-07   8.6729805e-07   8.6729805e-07   8.6729805e-07   8.6729805e-07   8.6729805e-07   8.6729805e-07   8.6729805e-07   8.6729805e-07   8.6729805e-07   8.6729805e-07   8.6729805e-07   8.6729805e-07   8.6729805e-07   8.6729805e-07   8.6729805e-07   8.6729805e-07   8.6729805e-07   8.6729805e-07   8.6729805e-07   8.6729805e-07   8.6729805e-07   8.6729805e-07   8.6729805e-07   8.6729805e-07   8.6729805e-07   8.6729805e-07   8.6729805e-07   8.6729805e-07   8.6729805e-07   0.0000000e+00   0.0000000e+00   0.0000000e+00   0.0000000e+00   0.0000000e+00   0.0000000e+00   0.0000000e+00   0.0000000e+00   0.0000000e+00   0.0000000e+00   0.0000000e+00   0.0000000e+00   0.0000000e+00   0.0000000e+00   0.0000000e+00   0.0000000e+00   0.0000000e+00   0.0000000e+00   0.0000000e+00   0.0000000e+00   0.0000000e+00   0.0000000e+00   0.0000000e+00   0.0000000e+00   0.0000000e+00   0.0000000e+00   0.0000000e+00   0.0000000e+00   0.0000000e+00   0.0000000e+00   0.0000000e+00   0.0000000e+00   0.0000000e+00   0.0000000e+00   0.0000000e+00   0.0000000e+00   0.0000000e+00   0.0000000e+00   0.0000000e+00   0.0000000e+00   0.0000000e+00   0.0000000e+00   0.0000000e+00   0.0000000e+00   0.0000000e+00   0.0000000e+00   0.0000000e+00   0.0000000e+00   0.0000000e+00   0.0000000e+00   0.0000000e+00   0.0000000e+00   0.0000000e+00   0.0000000e+00   0.0000000e+00   0.0000000e+00   0.0000000e+00   0.0000000e+00   0.0000000e+00   0.0000000e+00   0.0000000e+00   0.0000000e+00   0.0000000e+00   0.0000000e+00   0.0000000e+00   0.0000000e+00   0.0000000e+00   0.0000000e+00   0.0000000e+00   0.0000000e+00   0.0000000e+00   0.0000000e+00   0.0000000e+00   0.0000000e+00   0.0000000e+00   0.0000000e+00   0.0000000e+00   0.0000000e+00   0.0000000e+00   0.0000000e+00   8.6729805e-07   8.6729805e-07   8.6729805e-07   8.6729805e-07   8.6729805e-07   8.6729805e-07   8.6729805e-07   8.6729805e-07   8.6729805e-07   8.6729805e-07   8.6729805e-07   8.6729805e-07   8.6729805e-07   8.6729805e-07   8.6729805e-07   8.6729805e-07   8.6729805e-07   8.6729805e-07   8.6729805e-07   8.6729805e-07   8.6729805e-07   8.6729805e-07   8.6729805e-07   8.6729805e-07   8.6729805e-07   8.6729805e-07   8.6729805e-07   8.6729805e-07   8.6729805e-07   8.6729805e-07   8.6729805e-07   8.6729805e-07   8.6729805e-07   8.6729805e-07   8.6729805e-07   8.6729805e-07   8.6729805e-07   8.6729805e-07   8.6729805e-07   8.6729805e-07   8.6729805e-07   8.6729805e-07   8.6729805e-07   8.6729805e-07   8.6729805e-07   8.6729805e-07   8.6729805e-07   8.6729805e-07   8.6729805e-07   8.6729805e-07   8.6729805e-07   8.6729805e-07   8.6729805e-07   8.6729805e-07   8.6729805e-07   8.6729805e-07   8.6729805e-07   8.6729805e-07   8.6729805e-07   8.6729805e-07   8.6729805e-07   8.6729805e-07   8.6729805e-07   8.6729805e-07   8.6729805e-07   8.6729805e-07   8.6729805e-07   8.6729805e-07   8.6729805e-07   8.6729805e-07   8.6729805e-07   8.6729805e-07   8.6729805e-07   8.6729805e-07   8.6729805e-07   8.6729805e-07   8.6729805e-07   8.6729805e-07   8.6729805e-07   8.6729805e-07   8.6729805e-07   8.6729805e-07   8.6729805e-07   8.6729805e-07   8.6729805e-07   8.6729805e-07   8.6729805e-07   8.6729805e-07   8.6729805e-07   8.6729805e-07   8.6729805e-07   8.6729805e-07   8.6729805e-07   8.6729805e-07   8.6729805e-07   8.6729805e-07   8.6729805e-07   8.6729805e-07   8.6729805e-07   8.6729805e-07   8.6729805e-07   8.6729805e-07   8.6729805e-07   8.6729805e-07   8.6729805e-07   8.6729805e-07   8.6729805e-07   8.6729805e-07   8.6729805e-07   8.6729805e-07   8.6729805e-07   8.6729805e-07   8.6729805e-07   8.6729805e-07   8.6729805e-07   8.6729805e-07   8.6729805e-07   8.6729805e-07   8.6729805e-07   8.6729805e-07   9.4417124e-05   9.4417124e-05   9.4417124e-05   9.4417124e-05   9.4417124e-05   9.4417124e-05   9.4417124e-05   9.4417124e-05   9.4417124e-05   9.4417124e-05   9.4417124e-05   9.4417124e-05   9.4417124e-05   9.4417124e-05   9.4417124e-05   9.4417124e-05   9.4417124e-05   9.4417124e-05   9.4417124e-05   9.4417124e-05   9.4417124e-05   9.4417124e-05   9.4417124e-05   9.4417124e-05   9.4417124e-05   9.4417124e-05   9.4417124e-05   9.4417124e-05   9.4417124e-05   9.4417124e-05   9.4417124e-05   9.4417124e-05   9.4417124e-05   9.4417124e-05   9.4417124e-05   9.4417124e-05   9.4417124e-05   9.4417124e-05   9.4417124e-05   9.4417124e-05   9.4417124e-05   9.4417124e-05   9.4417124e-05   9.4417124e-05   9.4417124e-05   9.4417124e-05   9.4417124e-05   9.4417124e-05   9.4417124e-05   9.4417124e-05   9.4417124e-05   9.4417124e-05   9.4417124e-05   9.4417124e-05   9.4417124e-05   9.4417124e-05   9.4417124e-05   9.4417124e-05   9.4417124e-05   9.4417124e-05   9.4417124e-05   9.4417124e-05   9.4417124e-05   9.4417124e-05   9.4417124e-05   9.4417124e-05   9.4417124e-05   9.4417124e-05   9.4417124e-05   9.4417124e-05   9.4417124e-05   9.4417124e-05   9.4417124e-05   9.4417124e-05   9.4417124e-05   9.4417124e-05   9.4417124e-05   9.4417124e-05   9.4417124e-05   9.4417124e-05   9.4417124e-05   9.4417124e-05   9.4417124e-05   9.4417124e-05   9.4417124e-05   9.4417124e-05   9.4417124e-05   9.4417124e-05   9.4417124e-05   9.4417124e-05   9.4417124e-05   9.4417124e-05   9.4417124e-05   9.4417124e-05   9.4417124e-05   9.4417124e-05   9.4417124e-05   9.4417124e-05   9.4417124e-05   9.4417124e-05   9.4417124e-05   9.4417124e-05   9.4417124e-05   9.4417124e-05   9.4417124e-05   9.4417124e-05   9.4417124e-05   9.4417124e-05   9.4417124e-05   9.4417124e-05   9.4417124e-05   9.4417124e-05   9.4417124e-05   9.4417124e-05   9.4417124e-05   9.4417124e-05   9.4417124e-05   9.4417124e-05   9.4417124e-05   9.4417124e-05   9.4417124e-05   9.4417124e-05   9.4417124e-05   9.4417124e-05   9.4417124e-05   9.4417124e-05   9.4417124e-05   9.4417124e-05   9.4417124e-05   9.4417124e-05   9.4417124e-05   9.4417124e-05   9.4417124e-05   9.4417124e-05   9.4417124e-05   9.4417124e-05   9.4417124e-05   9.4417124e-05   9.4417124e-05   9.4417124e-05   9.4417124e-05   9.4417124e-05   9.4417124e-05   9.4417124e-05   9.4417124e-05   9.4417124e-05   9.4417124e-05   9.4417124e-05   9.4417124e-05   9.4417124e-05   9.4417124e-05   9.4417124e-05   9.4417124e-05   9.4417124e-05   9.4417124e-05   9.4417124e-05   9.4417124e-05   9.4417124e-05   9.4417124e-05   9.4417124e-05   9.4417124e-05   9.4417124e-05   9.4417124e-05   9.4417124e-05   9.4417124e-05   9.4417124e-05   9.4417124e-05   9.4417124e-05   9.4417124e-05   9.4417124e-05   9.4417124e-05   9.4417124e-05   9.4417124e-05   9.4417124e-05   9.4417124e-05   9.4417124e-05   9.4417124e-05   9.4417124e-05   9.4417124e-05   9.4417124e-05   9.4417124e-05   9.4417124e-05   9.4417124e-05   9.4417124e-05   9.4417124e-05   9.4417124e-05   9.4417124e-05   9.4417124e-05   9.4417124e-05   9.4417124e-05   9.4417124e-05   9.4417124e-05   9.4417124e-05   9.4417124e-05   9.4417124e-05   9.4417124e-05   9.4417124e-05   9.4417124e-05   9.4417124e-05   9.4417124e-05   9.4417124e-05   9.4417124e-05   9.4417124e-05   9.4417124e-05   9.4417124e-05   9.4417124e-05   9.4417124e-05   9.4417124e-05   9.4417124e-05   9.4417124e-05   9.4417124e-05   9.4417124e-05   9.4417124e-05   9.4417124e-05   9.4417124e-05   9.4417124e-05   9.4417124e-05   9.4417124e-05   9.4417124e-05   9.4417124e-05   9.4417124e-05   9.4417124e-05   9.4417124e-05   9.4417124e-05   9.4417124e-05   9.4417124e-05   9.4417124e-05   9.4417124e-05   9.4417124e-05   9.4417124e-05   9.4417124e-05   9.4417124e-05   9.4417124e-05   9.4417124e-05   9.4417124e-05   9.4417124e-05   9.4417124e-05   9.4417124e-05   9.4417124e-05   9.4417124e-05   9.4417124e-05
   9.4417124e-05   9.4417124e-05   9.4417124e-05   9.4417124e-05   9.4417124e-05   9.4417124e-05   9.4417124e-05   9.4417124e-05   9.4417124e-05   9.4417124e-05   9.4417124e-05   9.4417124e-05   9.4417124e-05   9.4417124e-05   9.4417124e-05   9.4417124e-05   9.4417124e-05   9.4417124e-05   9.4417124e-05   9.4417124e-05   9.4417124e-05   9.4417124e-05   9.4417124e-05   9.4417124e-05   9.4417124e-05   9.4417124e-05   9.4417124e-05   9.4417124e-05   9.4417124e-05   9.4417124e-05   9.4417124e-05   9.4417124e-05   9.4417124e-05   9.4417124e-05   9.4417124e-05   9.4417124e-05   9.4417124e-05   9.4417124e-05   9.4417124e-05   9.4417124e-05   9.4417124e-05   9.4417124e-05   9.4417124e-05   9.4417124e-05   9.4417124e-05   9.4417124e-05   9.4417124e-05   9.4417124e-05   9.4417124e-05   9.4417124e-05   9.4417124e-05   9.4417124e-05   9.4417124e-05   9.4417124e-05   9.4417124e-05   9.4417124e-05   9.4417124e-05   9.4417124e-05   9.4417124e-05   9.4417124e-05   9.4417124e-05   9.4417124e-05   9.4417124e-05   9.4417124e-05   9.4417124e-05   9.4417124e-05   9.4417124e-05   9.4417124e-05   9.4417124e-05   9.4417124e-05   9.4417124e-05   9.4417124e-05   9.4417124e-05   9.4417124e-05   9.4417124e-05   9.4417124e-05   9.4417124e-05   9.4417124e-05   9.4417124e-05   9.4417124e-05   9.4417124e-05   9.4417124e-05   9.4417124e-05   9.4417124e-05   9.4417124e-05   9.4417124e-05   9.4417124e-05   9.4417124e-05   9.4417124e-05   9.4417124e-05   9.4417124e-05   9.4417124e-05   9.4417124e-05   9.4417124e-05   9.4417124e-05   9.4417124e-05   9.4417124e-05   9.4417124e-05   9.4417124e-05   9.4417124e-05   9.4417124e-05   9.4417124e-05   9.4417124e-05   9.4417124e-05   9.4417124e-05   9.4417124e-05   9.4417124e-05   9.4417124e-05   9.4417124e-05   9.4417124e-05   9.4417124e-05   9.4417124e-05   9.4417124e-05   9.4417124e-05   9.4417124e-05   9.4417124e-05   9.4417124e-05   9.4417124e-05   9.4417124e-05   9.4417124e-05   9.4417124e-05   9.4417124e-05   9.4417124e-05   9.4417124e-05   9.4417124e-05   9.4417124e-05   9.4417124e-05   9.4417124e-05   9.4417124e-05   9.4417124e-05   9.4417124e-05   9.4417124e-05   9.4417124e-05   9.4417124e-05   9.4417124e-05   9.4417124e-05   9.4417124e-05   9.4417124e-05   9.4417124e-05   9.4417124e-05   9.4417124e-05   9.4417124e-05   9.4417124e-05   9.4417124e-05   9.4417124e-05   9.4417124e-05   9.4417124e-05   9.4417124e-05   9.4417124e-05   9.4417124e-05   9.4417124e-05   9.4417124e-05   9.4417124e-05   9.4417124e-05   9.4417124e-05   9.4417124e-05   9.4417124e-05   9.4417124e-05   9.4417124e-05   9.4417124e-05   9.4417124e-05   9.4417124e-05   9.4417124e-05   9.4417124e-05   9.4417124e-05   9.4417124e-05   9.4417124e-05   9.4417124e-05   9.4417124e-05   9.4417124e-05   9.4417124e-05   9.4417124e-05   9.4417124e-05   9.4417124e-05   9.4417124e-05   9.4417124e-05   9.4417124e-05   9.4417124e-05   9.4417124e-05   9.4417124e-05   9.4417124e-05   9.4417124e-05   9.4417124e-05   9.4417124e-05   9.4417124e-05   9.4417124e-05   9.4417124e-05   9.4417124e-05   9.4417124e-05   9.4417124e-05   9.4417124e-05   9.4417124e-05   9.4417124e-05   9.4417124e-05   9.4417124e-05   9.4417124e-05   9.4417124e-05   9.4417124e-05   9.4417124e-05   9.4417124e-05   9.4417124e-05   9.4417124e-05   9.4417124e-05   9.4417124e-05   9.4417124e-05   9.4417124e-05   9.4417124e-05   9.4417124e-05   9.4417124e-05   9.4417124e-05   9.4417124e-05   9.4417124e-05   9.4417124e-05   9.4417124e-05   9.4417124e-05   9.4417124e-05   9.4417124e-05   9.4417124e-05   9.4417124e-05   9.4417124e-05   9.4417124e-05   9.4417124e-05   9.4417124e-05   9.4417124e-05   9.4417124e-05   9.4417124e-05   9.4417124e-05   9.4417124e-05   9.4417124e-05   9.4417124e-05   9.4417124e-05   9.4417124e-05   9.4417124e-05   9.4417124e-05   9.4417124e-05   9.4417124e-05   9.4417124e-05   9.4417124e-05   9.4417124e-05   9.4417124e-05   9.4417124e-05   8.6729805e-07   8.6729805e-07   8.6729805e-07   8.6729805e-07   8.6729805e-07   8.6729805e-07   8.6729805e-07   8.6729805e-07   8.6729805e-07   8.6729805e-07   8.6729805e-07   8.6729805e-07   8.6729805e-07   8.6729805e-07   8.6729805e-07   8.6729805e-07   8.6729805e-07   8.6729805e-07   8.6729805e-07   8.6729805e-07   8.6729805e-07   8.6729805e-07   8.6729805e-07   8.6729805e-07   8.6729805e-07   8.6729805e-07   8.6729805e-07   8.6729805e-07   8.6729805e-07   8.6729805e-07   8.6729805e-07   8.6729805e-07   8.6729805e-07   8.6729805e-07   8.6729805e-07   8.6729805e-07   8.6729805e-07   8.6729805e-07   8.6729805e-07   8.6729805e-07   8.6729805e-07   8.6729805e-07   8.6729805e-07   8.6729805e-07   8.6729805e-07   8.6729805e-07   8.6729805e-07   8.6729805e-07   8.6729805e-07   8.6729805e-07   8.6729805e-07   8.6729805e-07   8.6729805e-07   8.6729805e-07   8.6729805e-07   8.6729805e-07   8.6729805e-07   8.6729805e-07   8.6729805e-07   8.6729805e-07   8.6729805e-07   8.6729805e-07   8.6729805e-07   8.6729805e-07   8.6729805e-07   8.6729805e-07   8.6729805e-07   8.6729805e-07   8.6729805e-07   8.6729805e-07   8.6729805e-07   8.6729805e-07   8.6729805e-07   8.6729805e-07   8.6729805e-07   8.6729805e-07   8.6729805e-07   8.6729805e-07   8.6729805e-07   8.6729805e-07   8.6729805e-07   8.6729805e-07   8.6729805e-07   8.6729805e-07   8.6729805e-07   8.6729805e-07   8.6729805e-07   8.6729805e-07   8.6729805e-07   8.6729805e-07   8.6729805e-07   8.6729805e-07   8.6729805e-07   8.6729805e-07   8.6729805e-07   8.6729805e-07   8.6729805e-07   8.6729805e-07   8.6729805e-07   8.6729805e-07   8.6729805e-07   8.6729805e-07   8.6729805e-07   8.6729805e-07   8.6729805e-07   8.6729805e-07   8.6729805e-07   8.6729805e-07   8.6729805e-07   8.6729805e-07   8.6729805e-07   8.6729805e-07   8.6729805e-07   8.6729805e-07   8.6729805e-07   8.6729805e-07   8.6729805e-07   8.6729805e-07   8.6729805e-07   8.6729805e-07   0.0000000e+00   0.0000000e+00   0.0000000e+00   0.0000000e+00   0.0000000e+00   0.0000000e+00   0.0000000e+00   0.0000000e+00   0.0000000e+00   0.0000000e+00   0.0000000e+00   0.0000000e+00   0.0000000e+00   0.0000000e+00   0.0000000e+00   0.0000000e+00   0.0000000e+00   0.0000000e+00   0.0000000e+00   0.0000000e+00   0.0000000e+00   0.0000000e+00   0.0000000e+00   0.0000000e+00   0.0000000e+00   0.0000000e+00   0.0000000e+00   0.0000000e+00   0.0000000e+00   0.0000000e+00   0.0000000e+00   0.0000000e+00   0.0000000e+00   0.0000000e+00   0.0000000e+00   0.0000000e+00   0.0000000e+00   0.0000000e+00   0.0000000e+00   0.0000000e+00   0.0000000e+00   0.0000000e+00   0.0000000e+00   0.0000000e+00   0.0000000e+00   0.0000000e+00   0.0000000e+00   0.0000000e+00   0.0000000e+00   0.0000000e+00   0.0000000e+00   0.0000000e+00   0.0000000e+00   0.0000000e+00   0.0000000e+00   0.0000000e+00   0.0000000e+00   0.0000000e+00   0.0000000e+00   0.0000000e+00   0.0000000e+00   0.0000000e+00   0.0000000e+00   0.0000000e+00   0.0000000e+00   0.0000000e+00   0.0000000e+00   0.0000000e+00   0.0000000e+00   0.0000000e+00   0.0000000e+00   0.0000000e+00   0.0000000e+00   0.0000000e+00   0.0000000e+00   0.0000000e+00   0.0000000e+00   0.0000000e+00   0.0000000e+00   0.0000000e+00   8.6729805e-07   8.6729805e-07   8.6729805e-07   8.6729805e-07   8.6729805e-07   8.6729805e-07   8.6729805e-07   8.6729805e-07   8.6729805e-07   8.6729805e-07   8.6729805e-07   8.6729805e-07   8.6729805e-07   8.6729805e-07   8.6729805e-07   8.6729805e-07   8.6729805e-07   8.6729805e-07   8.6729805e-07   8.6729805e-07   8.6729805e-07   8.6729805e-07   8.6729805e-07   8.6729805e-07   8.6729805e-07   8.6729805e-07   8.6729805e-07   8.6729805e-07   8.6729805e-07   8.6729805e-07   8.6729805e-07   8.6729805e-07   8.6729805e-07   8.6729805e-07   8.6729805e-07   8.6729805e-07   8.6729805e-07   8.6729805e-07   8.6729805e-07   8.6729805e-07   8.6729805e-07   8.6729805e-07   8.6729805e-07   8.6729805e-07   8.6729805e-07   8.6729805e-07   8.6729805e-07   8.6729805e-07   8.6729805e-07   8.6729805e-07   8.6729805e-07   8.6729805e-07   8.6729805e-07   8.6729805e-07   8.6729805e-07   8.6729805e-07   8.6729805e-07   8.6729805e-07   8.6729805e-07   8.6729805e-07   8.6729805e-07   8.6729805e-07   8.6729805e-07   8.6729805e-07   8.6729805e-07   8.6729805e-07   8.6729805e-07   8.6729805e-07   8.6729805e-07   8.6729805e-07   8.6729805e-07   8.6729805e-07   8.6729805e-07   8.6729805e-07   8.6729805e-07   8.6729805e-07   8.6729805e-07   8.6729805e-07   8.6729805e-07   8.6729805e-07   8.6729805e-07   8.6729805e-07   8.6729805e-07   8.6729805e-07   8.6729805e-07   8.6729805e-07   8.6729805e-07   8.6729805e-07   8.6729805e-07   8.6729805e-07   8.6729805e-07   8.6729805e-07   8.6729805e-07   8.6729805e-07   8.6729805e-07   8.6729805e-07   8.6729805e-07   8.6729805e-07   8.6729805e-07   8.6729805e-07   8.6729805e-07   8.6729805e-07   8.6729805e-07   8.6729805e-07   8.6729805e-07   8.6729805e-07   8.6729805e-07   8.6729805e-07   8.6729805e-07   8.6729805e-07   8.6729805e-07   8.6729805e-07   8.6729805e-07   8.6729805e-07   8.6729805e-07   8.6729805e-07   8.6729805e-07   8.6729805e-07   8.6729805e-07   8.6729805e-07   9.4417124e-05   9.4417124e-05   9.4417124e-05   9.4417124e-05   9.4417124e-05   9.4417124e-05   9.4417124e-05   9.4417124e-05   9.4417124e-05   9.4417124e-05   9.4417124e-05   9.4417124e-05   9.4417124e-05   9.4417124e-05   9.4417124e-05   9.4417124e-05   9.4417124e-05   9.4417124e-05   9.4417124e-05   9.4417124e-05   9.4417124e-05   9.4417124e-05   9.4417124e-05   9.4417124e-05   9.4417124e-05   9.4417124e-05   9.4417124e-05   9.4417124e-05   9.4417124e-05   9.4417124e-05   9.4417124e-05   9.4417124e-05   9.4417124e-05   9.4417124e-05   9.4417124e-05   9.4417124e-05   9.4417124e-05   9.4417124e-05   9.4417124e-05   9.4417124e-05   9.4417124e-05   9.4417124e-05   9.4417124e-05   9.4417124e-05   9.4417124e-05   9.4417124e-05   9.4417124e-05   9.4417124e-05   9.4417124e-05   9.4417124e-05   9.4417124e-05   9.4417124e-05   9.4417124e-05   9.4417124e-05   9.4417124e-05   9.4417124e-05   9.4417124e-05   9.4417124e-05   9.4417124e-05   9.4417124e-05   9.4417124e-05   9.4417124e-05   9.4417124e-05   9.4417124e-05   9.4417124e-05   9.4417124e-05   9.4417124e-05   9.4417124e-05   9.4417124e-05   9.4417124e-05   9.4417124e-05   9.4417124e-05   9.4417124e-05   9.4417124e-05   9.4417124e-05   9.4417124e-05   9.4417124e-05   9.4417124e-05   9.4417124e-05   9.4417124e-05   9.4417124e-05   9.4417124e-05   9.4417124e-05   9.4417124e-05   9.4417124e-05   9.4417124e-05   9.4417124e-05   9.4417124e-05   9.4417124e-05   9.4417124e-05   9.4417124e-05   9.4417124e-05   9.4417124e-05   9.4417124e-05   9.4417124e-05   9.4417124e-05   9.4417124e-05   9.4417124e-05   9.4417124e-05   9.4417124e-05   9.4417124e-05   9.4417124e-05   9.4417124e-05   9.4417124e-05   9.4417124e-05   9.4417124e-05   9.4417124e-05   9.4417124e-05   9.4417124e-05   9.4417124e-05   9.4417124e-05   9.4417124e-05   9.4417124e-05   9.4417124e-05   9.4417124e-05   9.4417124e-05   9.4417124e-05   9.4417124e-05   9.4417124e-05   9.4417124e-05   9.4417124e-05   9.4417124e-05   9.4417124e-05   9.4417124e-05   9.4417124e-05   9.4417124e-05   9.4417124e-05   9.4417124e-05   9.4417124e-05   9.4417124e-05   9.4417124e-05   9.4417124e-05   9.4417124e-05   9.4417124e-05   9.4417124e-05   9.4417124e-05   9.4417124e-05   9.4417124e-05   9.4417124e-05   9.4417124e-05   9.4417124e-05   9.4417124e-05   9.4417124e-05   9.4417124e-05   9.4417124e-05   9.4417124e-05   9.4417124e-05   9.4417124e-05   9.4417124e-05   9.4417124e-05   9.4417124e-05   9.4417124e-05   9.4417124e-05   9.4417124e-05   9.4417124e-05   9.4417124e-05   9.4417124e-05   9.4417124e-05   9.4417124e-05   9.4417124e-05   9.4417124e-05   9.4417124e-05   9.4417124e-05   9.4417124e-05   9.4417124e-05   9.4417124e-05   9.4417124e-05   9.4417124e-05   9.4417124e-05   9.4417124e-05   9.4417124e-05   9.4417124e-05   9.4417124e-05   9.4417124e-05   9.4417124e-05   9.4417124e-05   9.4417124e-05   9.4417124e-05   9.4417124e-05   9.4417124e-05   9.4417124e-05   9.4417124e-05   9.4417124e-05   9.4417124e-05   9.4417124e-05   9.4417124e-05   9.4417124e-05   9.4417124e-05   9.4417124e-05   9.4417124e-05   9.4417124e-05   9.4417124e-05   9.4417124e-05   9.4417124e-05   9.4417124e-05   9.4417124e-05   9.4417124e-05   9.4417124e-05   9.4417124e-05   9.4417124e-05   9.4417124e-05   9.4417124e-05   9.4417124e-05   9.4417124e-05   9.4417124e-05   9.4417124e-05   9.4417124e-05   9.4417124e-05   9.4417124e-05   9.4417124e-05   9.4417124e-05   9.4417124e-05   9.4417124e-05   9.4417124e-05   9.4417124e-05   9.4417124e-05   9.4417124e-05   9.4417124e-05   9.4417124e-05   9.4417124e-05   9.4417124e-05   9.4417124e-05   9.4417124e-05   9.4417124e-05   9.4417124e-05   9.4417124e-05   9.4417124e-05   9.4417124e-05   9.4417124e-05   9.4417124e-05   9.4417124e-05   9.4417124e-05   9.4417124e-05   9.4417124e-05   9.4417124e-05   9.4417124e-05   9.4417124e-05   9.4417124e-05   9.4417124e-05   9.4417124e-05   9.4417124e-05
   9.4417124e-05   9.4417124e-05   9.4417124e-05   9.4417124e-05   9.4417124e-05   9.4417124e-05   9.4417124e-05   9.4417124e-05   9.4417124e-05   9.4417124e-05   9.4417124e-05   9.4417124e-05   9.4417124e-05   9.4417124e-05   9.4417124e-05   9.4417124e-05   9.4417124e-05   9.4417124e-05   9.4417124e-05   9.4417124e-05   9.4417124e-05   9.4417124e-05   9.4417124e-05   9.4417124e-05   9.4417124e-05   9.4417124e-05   9.4417124e-05   9.4417124e-05   9.4417124e-05   9.4417124e-05   9.4417124e-05   9.4417124e-05   9.4417124e-05   9.4417124e-05   9.4417124e-05   9.4417124e-05   9.4417124e-05   9.4417124e-05   9.4417124e-05   9.4417124e-05   9.4417124e-05   9.4417124e-05   9.4417124e-05   9.4417124e-05   9.4417124e-05   9.4417124e-05   9.4417124e-05   9.4417124e-05   9.4417124e-05   9.4417124e-05   9.4417124e-05   9.4417124e-05   9.4417124e-05   9.4417124e-05   9.4417124e-05   9.4417124e-05   9.4417124e-05   9.4417124e-05   9.4417124e-05   9.4417124e-05   9.4417124e-05   9.4417124e-05   9.4417124e-05   9.4417124e-05   9.4417124e-05   9.4417124e-05   9.4417124e-05   9.4417124e-05   9.4417124e-05   9.4417124e-05   9.4417124e-05   9.4417124e-05   9.4417124e-05   9.4417124e-05   9.4417124e-05   9.4417124e-05   9.4417124e-05   9.4417124e-05   9.4417124e-05   9.4417124e-05   9.4417124e-05   9.4417124e-05   9.4417124e-05   9.4417124e-05   9.4417124e-05   9.4417124e-05   9.4417124e-05   9.4417124e-05   9.4417124e-05   9.4417124e-05   9.4417124e-05   9.4417124e-05   9.4417124e-05   9.4417124e-05   9.4417124e-05   9.4417124e-05   9.4417124e-05   9.4417124e-05   9.4417124e-05   9.4417124e-05   9.4417124e-05   9.4417124e-05   9.4417124e-05   9.4417124e-05   9.4417124e-05   9.4417124e-05   9.4417124e-05   9.4417124e-05   9.4417124e-05   9.4417124e-05   9.4417124e-05   9.4417124e-05   9.4417124e-05   9.4417124e-05   9.4417124e-05   9.4417124e-05   9.4417124e-05   9.4417124e-05   9.4417124e-05   9.4417124e-05   9.4417124e-05   9.4417124e-05   9.4417124e-05   9.4417124e-05   9.4417124e-05   9.4417124e-05   9.4417124e-05   9.4417124e-05   9.4417124e-05   9.4417124e-05   9.4417124e-05   9.4417124e-05   9.4417124e-05   9.4417124e-05   9.4417124e-05   9.4417124e-05   9.4417124e-05   9.4417124e-05   9.4417124e-05   9.4417124e-05   9.4417124e-05   9.4417124e-05   9.4417124e-05   9.4417124e-05   9.4417124e-05   9.4417124e-05   9.4417124e-05   9.4417124e-05   9.4417124e-05   9.4417124e-05   9.4417124e-05   9.4417124e-05   9.4417124e-05   9.4417124e-05   9.4417124e-05   9.4417124e-05   9.4417124e-05   9.4417124e-05   9.4417124e-05   9.4417124e-05   9.4417124e-05   9.4417124e-05   9.4417124e-05   9.4417124e-05   9.4417124e-05   9.4417124e-05   9.4417124e-05   9.4417124e-05   9.4417124e-05   9.4417124e-05   9.4417124e-05   9.4417124e-05   9.4417124e-05   9.4417124e-05   9.4417124e-05   9.4417124e-05   9.4417124e-05   9.4417124e-05   9.4417124e-05   9.4417124e-05   9.4417124e-05   9.4417124e-05   9.4417124e-05   9.4417124e-05   9.4417124e-05   9.4417124e-05   9.4417124e-05   9.4417124e-05   9.4417124e-05   9.4417124e-05   9.4417124e-05   9.4417124e-05   9.4417124e-05   9.4417124e-05   9.4417124e-05   9.4417124e-05   9.4417124e-05   9.4417124e-05   9.4417124e-05   9.4417124e-05   9.4417124e-05   9.4417124e-05   9.4417124e-05   9.4417124e-05   9.4417124e-05   9.4417124e-05   9.4417124e-05   9.4417124e-05   9.4417124e-05   9.4417124e-05   9.4417124e-05   9.4417124e-05   9.4417124e-05   9.4417124e-05   9.4417124e-05   9.4417124e-05   9.4417124e-05   9.4417124e-05   9.4417124e-05   9.4417124e-05   9.4417124e-05   9.4417124e-05   9.4417124e-05   9.4417124e-05   9.4417124e-05   9.4417124e-05   9.4417124e-05   9.4417124e-05   9.4417124e-05   9.4417124e-05   9.4417124e-05   9.4417124e-05   9.4417124e-05   9.4417124e-05   9.4417124e-05   9.4417124e-05   9.4417124e-05   9.4417124e-05   9.4417124e-05   9.4417124e-05   9.4417124e-05   8.6729805e-07   8.6729805e-07   8.6729805e-07   8.6729805e-07   8.6729805e-07   8.6729805e-07   8.6729805e-07   8.6729805e-07   8.6729805e-07   8.6729805e-07   8.6729805e-07   8.6729805e-07   8.6729805e-07   8.6729805e-07   8.6729805e-07   8.6729805e-07   8.6729805e-07   8.6729805e-07   8.6729805e-07   8.6729805e-07   8.6729805e-07   8.6729805e-07   8.6729805e-07   8.6729805e-07   8.6729805e-07   8.6729805e-07   8.6729805e-07   8.6729805e-07   8.6729805e-07   8.6729805e-07   8.6729805e-07   8.6729805e-07   8.6729805e-07   8.6729805e-07   8.6729805e-07   8.6729805e-07   8.6729805e-07   8.6729805e-07   8.6729805e-07   8.6729805e-07   8.6729805e-07   8.6729805e-07   8.6729805e-07   8.6729805e-07   8.6729805e-07   8.6729805e-07   8.6729805e-07   8.6729805e-07   8.6729805e-07   8.6729805e-07   8.6729805e-07   8.6729805e-07   8.6729805e-07   8.6729805e-07   8.6729805e-07   8.6729805e-07   8.6729805e-07   8.6729805e-07   8.6729805e-07   8.6729805e-07   8.6729805e-07   8.6729805e-07   8.6729805e-07   8.6729805e-07   8.6729805e-07   8.6729805e-07   8.6729805e-07   8.6729805e-07   8.6729805e-07   8.6729805e-07   8.6729805e-07   8.6729805e-07   8.6729805e-07   8.6729805e-07   8.6729805e-07   8.6729805e-07   8.6729805e-07   8.6729805e-07   8.6729805e-07   8.6729805e-07   8.6729805e-07   8.6729805e-07   8.6729805e-07   8.6729805e-07   8.6729805e-07   8.6729805e-07   8.6729805e-07   8.6729805e-07   8.6729805e-07   8.6729805e-07   8.6729805e-07   8.6729805e-07   8.6729805e-07   8.6729805e-07   8.6729805e-07   8.6729805e-07   8.6729805e-07   8.6729805e-07   8.6729805e-07   8.6729805e-07   8.6729805e-07   8.6729805e-07   8.6729805e-07   8.6729805e-07   8.6729805e-07   8.6729805e-07   8.6729805e-07   8.6729805e-07   8.6729805e-07   8.6729805e-07   8.6729805e-07   8.6729805e-07   8.6729805e-07   8.6729805e-07   8.6729805e-07   8.6729805e-07   8.6729805e-07   8.6729805e-07   8.6729805e-07   8.6729805e-07   0.0000000e+00   0.0000000e+00   0.0000000e+00   0.0000000e+00   0.0000000e+00   0.0000000e+00   0.0000000e+00   0.0000000e+00   0.0000000e+00   0.0000000e+00   0.0000000e+00   0.0000000e+00   0.0000000e+00   0.0000000e+00   0.0000000e+00   0.0000000e+00   0.0000000e+00   0.0000000e+00   0.0000000e+00   0.0000000e+00   0.0000000e+00   0.0000000e+00   0.0000000e+00   0.0000000e+00   0.0000000e+00   0.0000000e+00   0.0000000e+00   0.0000000e+00   0.0000000e+00   0.0000000e+00   0.0000000e+00   0.0000000e+00   0.0000000e+00   0.0000000e+00   0.0000000e+00   0.0000000e+00   0.0000000e+00   0.0000000e+00   0.0000000e+00   0.0000000e+00   0.0000000e+00   0.0000000e+00   0.0000000e+00   0.0000000e+00   0.0000000e+00   0.0000000e+00   0.0000000e+00   0.0000000e+00   0.0000000e+00   0.0000000e+00   0.0000000e+00   0.0000000e+00   0.0000000e+00   0.0000000e+00   0.0000000e+00   0.0000000e+00   0.0000000e+00   0.0000000e+00   0.0000000e+00   0.0000000e+00   0.0000000e+00   0.0000000e+00   0.0000000e+00   0.0000000e+00   0.0000000e+00   0.0000000e+00   0.0000000e+00   0.0000000e+00   0.0000000e+00   0.0000000e+00   0.0000000e+00   0.0000000e+00   0.0000000e+00   0.0000000e+00   0.0000000e+00   0.0000000e+00   0.0000000e+00   0.0000000e+00   0.0000000e+00   0.0000000e+00   8.6729805e-07   8.6729805e-07   8.6729805e-07   8.6729805e-07   8.6729805e-07   8.6729805e-07   8.6729805e-07   8.6729805e-07   8.6729805e-07   8.6729805e-07   8.6729805e-07   8.6729805e-07   8.6729805e-07   8.6729805e-07   8.6729805e-07   8.6729805e-07   8.6729805e-07   8.6729805e-07   8.6729805e-07   8.6729805e-07   8.6729805e-07   8.6729805e-07   8.6729805e-07   8.6729805e-07   8.6729805e-07   8.6729805e-07   8.6729805e-07   8.6729805e-07   8.6729805e-07   8.6729805e-07   8.6729805e-07   8.6729805e-07   8.6729805e-07   8.6729805e-07   8.6729805e-07   8.6729805e-07   8.6729805e-07   8.6729805e-07   8.6729805e-07   8.6729805e-07   8.6729805e-07   8.6729805e-07   8.6729805e-07   8.6729805e-07   8.6729805e-07   8.6729805e-07   8.6729805e-07   8.6729805e-07   8.6729805e-07   8.6729805e-07   8.6729805e-07   8.6729805e-07   8.6729805e-07   8.6729805e-07   8.6729805e-07   8.6729805e-07   8.6729805e-07   8.6729805e-07   8.6729805e-07   8.6729805e-07   8.6729805e-07   8.6729805e-07   8.6729805e-07   8.6729805e-07   8.6729805e-07   8.6729805e-07   8.6729805e-07   8.6729805e-07   8.6729805e-07   8.6729805e-07   8.6729805e-07   8.6729805e-07   8.6729805e-07   8.6729805e-07   8.6729805e-07   8.6729805e-07   8.6729805e-07   8.6729805e-07   8.6729805e-07   8.6729805e-07   8.6729805e-07   8.6729805e-07   8.6729805e-07   8.6729805e-07   8.6729805e-07   8.6729805e-07   8.6729805e-07   8.6729805e-07   8.6729805e-07   8.6729805e-07   8.6729805e-07   8.6729805e-07   8.6729805e-07   8.6729805e-07   8.6729805e-07   8.6729805e-07   8.6729805e-07   8.6729805e-07   8.6729805e-07   8.6729805e-07   8.6729805e-07   8.6729805e-07   8.6729805e-07   8.6729805e-07   8.6729805e-07   8.6729805e-07   8.6729805e-07   8.6729805e-07   8.6729805e-07   8.6729805e-07   8.6729805e-07   8.6729805e-07   8.6729805e-07   8.6729805e-07   8.6729805e-07   8.6729805e-07   8.6729805e-07   8.6729805e-07   8.6729805e-07   8.6729805e-07   9.4417124e-05   9.4417124e-05   9.4417124e-05   9.4417124e-05   9.4417124e-05   9.4417124e-05   9.4417124e-05   9.4417124e-05   9.4417124e-05   9.4417124e-05   9.4417124e-05   9.4417124e-05   9.4417124e-05   9.4417124e-05   9.4417124e-05   9.4417124e-05   9.4417124e-05   9.4417124e-05   9.4417124e-05   9.4417124e-05   9.4417124e-05   9.4417124e-05   9.4417124e-05   9.4417124e-05   9.4417124e-05   9.4417124e-05   9.4417124e-05   9.4417124e-05   9.4417124e-05   9.4417124e-05   9.4417124e-05   9.4417124e-05   9.4417124e-05   9.4417124e-05   9.4417124e-05   9.4417124e-05   9.4417124e-05   9.4417124e-05   9.4417124e-05   9.4417124e-05   9.4417124e-05   9.4417124e-05   9.4417124e-05   9.4417124e-05   9.4417124e-05   9.4417124e-05   9.4417124e-05   9.4417124e-05   9.4417124e-05   9.4417124e-05   9.4417124e-05   9.4417124e-05   9.4417124e-05   9.4417124e-05   9.4417124e-05   9.4417124e-05   9.4417124e-05   9.4417124e-05   9.4417124e-05   9.4417124e-05   9.4417124e-05   9.4417124e-05   9.4417124e-05   9.4417124e-05   9.4417124e-05   9.4417124e-05   9.4417124e-05   9.4417124e-05   9.4417124e-05   9.4417124e-05   9.4417124e-05   9.4417124e-05   9.4417124e-05   9.4417124e-05   9.4417124e-05   9.4417124e-05   9.4417124e-05   9.4417124e-05   9.4417124e-05   9.4417124e-05   9.4417124e-05   9.4417124e-05   9.4417124e-05   9.4417124e-05   9.4417124e-05   9.4417124e-05   9.4417124e-05   9.4417124e-05   9.4417124e-05   9.4417124e-05   9.4417124e-05   9.4417124e-05   9.4417124e-05   9.4417124e-05   9.4417124e-05   9.4417124e-05   9.4417124e-05   9.4417124e-05   9.4417124e-05   9.4417124e-05   9.4417124e-05   9.4417124e-05   9.4417124e-05   9.4417124e-05   9.4417124e-05   9.4417124e-05   9.4417124e-05   9.4417124e-05   9.4417124e-05   9.4417124e-05   9.4417124e-05   9.4417124e-05   9.4417124e-05   9.4417124e-05   9.4417124e-05   9.4417124e-05   9.4417124e-05   9.4417124e-05   9.4417124e-05   9.4417124e-05   9.4417124e-05   9.4417124e-05   9.4417124e-05   9.4417124e-05   9.4417124e-05   9.4417124e-05   9.4417124e-05   9.4417124e-05   9.4417124e-05   9.4417124e-05   9.4417124e-05   9.4417124e-05   9.4417124e-05   9.4417124e-05   9.4417124e-05   9.4417124e-05   9.4417124e-05   9.4417124e-05   9.4417124e-05   9.4417124e-05   9.4417124e-05   9.4417124e-05   9.4417124e-05   9.4417124e-05   9.4417124e-05   9.4417124e-05   9.4417124e-05   9.4417124e-05   9.4417124e-05   9.4417124e-05   9.4417124e-05   9.4417124e-05   9.4417124e-05   9.4417124e-05   9.4417124e-05   9.4417124e-05   9.4417124e-05   9.4417124e-05   9.4417124e-05   9.4417124e-05   9.4417124e-05   9.4417124e-05   9.4417124e-05   9.4417124e-05   9.4417124e-05   9.4417124e-05   9.4417124e-05   9.4417124e-05   9.4417124e-05   9.4417124e-05   9.4417124e-05   9.4417124e-05   9.4417124e-05   9.4417124e-05   9.4417124e-05   9.4417124e-05   9.4417124e-05   9.4417124e-05   9.4417124e-05   9.4417124e-05   9.4417124e-05   9.4417124e-05   9.4417124e-05   9.4417124e-05   9.4417124e-05   9.4417124e-05   9.4417124e-05   9.4417124e-05   9.4417124e-05   9.4417124e-05   9.4417124e-05   9.4417124e-05   9.4417124e-05   9.4417124e-05   9.4417124e-05   9.4417124e-05   9.4417124e-05   9.4417124e-05   9.4417124e-05   9.4417124e-05   9.4417124e-05   9.4417124e-05   9.4417124e-05   9.4417124e-05   9.4417124e-05   9.4417124e-05   9.4417124e-05   9.4417124e-05   9.4417124e-05   9.4417124e-05   9.4417124e-05   9.4417124e-05   9.4417124e-05   9.4417124e-05   9.4417124e-05   9.4417124e-05   9.4417124e-05   9.4417124e-05   9.4417124e-05   9.4417124e-05   9.4417124e-05   9.4417124e-05   9.4417124e-05   9.4417124e-05   9.4417124e-05   9.4417124e-05   9.4417124e-05   9.4417124e-05   9.4417124e-05   9.4417124e-05   9.4417124e-05   9.4417124e-05   9.4417124e-05   9.4417124e-05   9.4417124e-05   9.4417124e-05   9.4417124e-05   9.4417124e-05   9.4417124e-05   9.4417124e-05   9.4417124e-05
   9.4417124e-05   9.4417124e-05   9.4417124e-05   9.4417124e-05   9.4417124e-05   9.4417124e-05   9.4417124e-05   9.4417124e-05   9.4417124e-05   9.4417124e-05   9.4417124e-05   9.4417124e-05   9.4417124e-05   9.4417124e-05   9.4417124e-05   9.4417124e-05   9.4417124e-05   9.4417124e-05   9.4417124e-05   9.4417124e-05   9.4417124e-05   9.4417124e-05   9.4417124e-05   9.4417124e-05   9.4417124e-05   9.4417124e-05   9.4417124e-05   9.4417124e-05   9.4417124e-05   9.4417124e-05   9.4417124e-05   9.4417124e-05   9.4417124e-05   9.4417124e-05   9.4417124e-05   9.4417124e-05   9.4417124e-05   9.4417124e-05   9.4417124e-05   9.4417124e-05   9.4417124e-05   9.4417124e-05   9.4417124e-05   9.4417124e-05   9.4417124e-05   9.4417124e-05   9.4417124e-05   9.4417124e-05   9.4417124e-05   9.4417124e-05   9.4417124e-05   9.4417124e-05   9.4417124e-05   9.4417124e-05   9.4417124e-05   9.4417124e-05   9.4417124e-05   9.4417124e-05   9.4417124e-05   9.4417124e-05   9.4417124e-05   9.4417124e-05   9.4417124e-05   9.4417124e-05   9.4417124e-05   9.4417124e-05   9.4417124e-05   9.4417124e-05   9.4417124e-05   9.4417124e-05   9.4417124e-05   9.4417124e-05   9.4417124e-05   9.4417124e-05   9.4417124e-05   9.4417124e-05   9.4417124e-05   9.4417124e-05   9.4417124e-05   9.4417124e-05   9.4417124e-05   9.4417124e-05   9.4417124e-05   9.4417124e-05   9.4417124e-05   9.4417124e-05   9.4417124e-05   9.4417124e-05   9.4417124e-05   9.4417124e-05   9.4417124e-05   9.4417124e-05   9.4417124e-05   9.4417124e-05   9.4417124e-05   9.4417124e-05   9.4417124e-05   9.4417124e-05   9.4417124e-05   9.4417124e-05   9.4417124e-05   9.4417124e-05   9.4417124e-05   9.4417124e-05   9.4417124e-05   9.4417124e-05   9.4417124e-05   9.4417124e-05   9.4417124e-05   9.4417124e-05   9.4417124e-05   9.4417124e-05   9.4417124e-05   9.4417124e-05   9.4417124e-05   9.4417124e-05   9.4417124e-05   9.4417124e-05   9.4417124e-05   9.4417124e-05   9.4417124e-05   9.4417124e-05   9.4417124e-05   9.4417124e-05   9.4417124e-05   9.4417124e-05   9.4417124e-05   9.4417124e-05   9.4417124e-05   9.4417124e-05   9.4417124e-05   9.4417124e-05   9.4417124e-05   9.4417124e-05   9.4417124e-05   9.4417124e-05   9.4417124e-05   9.4417124e-05   9.4417124e-05   9.4417124e-05   9.4417124e-05   9.4417124e-05   9.4417124e-05   9.4417124e-05   9.4417124e-05   9.4417124e-05   9.4417124e-05   9.4417124e-05   9.4417124e-05   9.4417124e-05   9.4417124e-05   9.4417124e-05   9.4417124e-05   9.4417124e-05   9.4417124e-05   9.4417124e-05   9.4417124e-05   9.4417124e-05   9.4417124e-05   9.4417124e-05   9.4417124e-05   9.4417124e-05   9.4417124e-05   9.4417124e-05   9.4417124e-05   9.4417124e-05   9.4417124e-05   9.4417124e-05   9.4417124e-05   9.4417124e-05   9.4417124e-05   9.4417124e-05   9.4417124e-05   9.4417124e-05   9.4417124e-05   9.4417124e-05   9.4417124e-05   9.4417124e-05   9.4417124e-05   9.4417124e-05   9.4417124e-05   9.4417124e-05   9.4417124e-05   9.4417124e-05   9.4417124e-05   9.4417124e-05   9.4417124e-05   9.4417124e-05   9.4417124e-05   9.4417124e-05   9.4417124e-05   9.4417124e-05   9.4417124e-05   9.4417124e-05   9.4417124e-05   9.4417124e-05   9.4417124e-05   9.4417124e-05   9.4417124e-05   9.4417124e-05   9.4417124e-05   9.4417124e-05   9.4417124e-05   9.4417124e-05   9.4417124e-05   9.4417124e-05   9.4417124e-05   9.4417124e-05   9.4417124e-05   9.4417124e-05   9.4417124e-05   9.4417124e-05   9.4417124e-05   9.4417124e-05   9.4417124e-05   9.4417124e-05   9.4417124e-05   9.4417124e-05   9.4417124e-05   9.4417124e-05   9.4417124e-05   9.4417124e-05   9.4417124e-05   9.4417124e-05   9.4417124e-05   9.4417124e-05   9.4417124e-05   9.4417124e-05   9.4417124e-05   9.4417124e-05   9.4417124e-05   9.4417124e-05   9.4417124e-05   9.4417124e-05   9.4417124e-05   9.4417124e-05   9.4417124e-05   9.4417124e-05   9.4417124e-05   9.4417124e-05   9.4417124e-05   8.6729805e-07   8.6729805e-07   8.6729805e-07   8.6729805e-07   8.6729805e-07   8.6729805e-07   8.6729805e-07   8.6729805e-07   8.6729805e-07   8.6729805e-07   8.6729805e-07   8.6729805e-07   8.6729805e-07   8.6729805e-07   8.6729805e-07   8.6729805e-07   8.6729805e-07   8.6729805e-07   8.6729805e-07   8.6729805e-07   8.6729805e-07   8.6729805e-07   8.6729805e-07   8.6729805e-07   8.6729805e-07   8.6729805e-07   8.6729805e-07   8.6729805e-07   8.6729805e-07   8.6729805e-07   8.6729805e-07   8.6729805e-07   8.6729805e-07   8.6729805e-07   8.6729805e-07   8.6729805e-07   8.6729805e-07   8.6729805e-07   8.6729805e-07   8.6729805e-07   8.6729805e-07   8.6729805e-07   8.6729805e-07   8.6729805e-07   8.6729805e-07   8.6729805e-07   8.6729805e-07   8.6729805e-07   8.6729805e-07   8.6729805e-07   8.6729805e-07   8.6729805e-07   8.6729805e-07   8.6729805e-07   8.6729805e-07   8.6729805e-07   8.6729805e-07   8.6729805e-07   8.6729805e-07   8.6729805e-07   8.6729805e-07   8.6729805e-07   8.6729805e-07   8.6729805e-07   8.6729805e-07   8.6729805e-07   8.6729805e-07   8.6729805e-07   8.6729805e-07   8.6729805e-07   8.6729805e-07   8.6729805e-07   8.6729805e-07   8.6729805e-07   8.6729805e-07   8.6729805e-07   8.6729805e-07   8.6729805e-07   8.6729805e-07   8.6729805e-07   8.6729805e-07   8.6729805e-07   8.6729805e-07   8.6729805e-07   8.6729805e-07   8.6729805e-07   8.6729805e-07   8.6729805e-07   8.6729805e-07   8.6729805e-07   8.6729805e-07   8.6729805e-07   8.6729805e-07   8.6729805e-07   8.6729805e-07   8.6729805e-07   8.6729805e-07   8.6729805e-07   8.6729805e-07   8.6729805e-07   8.6729805e-07   8.6729805e-07   8.6729805e-07   8.6729805e-07   8.6729805e-07   8.6729805e-07   8.6729805e-07   8.6729805e-07   8.6729805e-07   8.6729805e-07   8.6729805e-07   8.6729805e-07   8.6729805e-07   8.6729805e-07   8.6729805e-07   8.6729805e-07   8.6729805e-07   8.6729805e-07   8.6729805e-07   8.6729805e-07   0.0000000e+00   0.0000000e+00   0.0000000e+00   0.0000000e+00   0.0000000e+00   0.0000000e+00   0.0000000e+00   0.0000000e+00   0.0000000e+00   0.0000000e+00   0.0000000e+00   0.0000000e+00   0.0000000e+00   0.0000000e+00   0.0000000e+00   0.0000000e+00   0.0000000e+00   0.0000000e+00   0.0000000e+00   0.0000000e+00   0.0000000e+00   0.0000000e+00   0.0000000e+00   0.0000000e+00   0.0000000e+00   0.0000000e+00   0.0000000e+00   0.0000000e+00   0.0000000e+00   0.0000000e+00   0.0000000e+00   0.0000000e+00   0.0000000e+00   0.0000000e+00   0.0000000e+00   0.0000000e+00   0.0000000e+00   0.0000000e+00   0.0000000e+00   0.0000000e+00   0.0000000e+00   0.0000000e+00   0.0000000e+00   0.0000000e+00   0.0000000e+00   0.0000000e+00   0.0000000e+00   0.0000000e+00   0.0000000e+00   0.0000000e+00   0.0000000e+00   0.0000000e+00   0.0000000e+00   0.0000000e+00   0.0000000e+00   0.0000000e+00   0.0000000e+00   0.0000000e+00   0.0000000e+00   0.0000000e+00   0.0000000e+00   0.0000000e+00   0.0000000e+00   0.0000000e+00   0.0000000e+00   0.0000000e+00   0.0000000e+00   0.0000000e+00   0.0000000e+00   0.0000000e+00   0.0000000e+00   0.0000000e+00   0.0000000e+00   0.0000000e+00   0.0000000e+00   0.0000000e+00   0.0000000e+00   0.0000000e+00   0.0000000e+00   0.0000000e+00   8.6729805e-07   8.6729805e-07   8.6729805e-07   8.6729805e-07   8.6729805e-07   8.6729805e-07   8.6729805e-07   8.6729805e-07   8.6729805e-07   8.6729805e-07   8.6729805e-07   8.6729805e-07   8.6729805e-07   8.6729805e-07   8.6729805e-07   8.6729805e-07   8.6729805e-07   8.6729805e-07   8.6729805e-07   8.6729805e-07   8.6729805e-07   8.6729805e-07   8.6729805e-07   8.6729805e-07   8.6729805e-07   8.6729805e-07   8.6729805e-07   8.6729805e-07   8.6729805e-07   8.6729805e-07   8.6729805e-07   8.6729805e-07   8.6729805e-07   8.6729805e-07   8.6729805e-07   8.6729805e-07   8.6729805e-07   8.6729805e-07   8.6729805e-07   8.6729805e-07   8.6729805e-07   8.6729805e-07   8.6729805e-07   8.6729805e-07   8.6729805e-07   8.6729805e-07   8.6729805e-07   8.6729805e-07   8.6729805e-07   8.6729805e-07   8.6729805e-07   8.6729805e-07   8.6729805e-07   8.6729805e-07   8.6729805e-07   8.6729805e-07   8.6729805e-07   8.6729805e-07   8.6729805e-07   8.6729805e-07   8.6729805e-07   8.6729805e-07   8.6729805e-07   8.6729805e-07   8.6729805e-07   8.6729805e-07   8.6729805e-07   8.6729805e-07   8.6729805e-07   8.6729805e-07   8.6729805e-07   8.6729805e-07   8.6729805e-07   8.6729805e-07   8.6729805e-07   8.6729805e-07   8.6729805e-07   8.6729805e-07   8.6729805e-07   8.6729805e-07   8.6729805e-07   8.6729805e-07   8.6729805e-07   8.6729805e-07   8.6729805e-07   8.6729805e-07   8.6729805e-07   8.6729805e-07   8.6729805e-07   8.6729805e-07   8.6729805e-07   8.6729805e-07   8.6729805e-07   8.6729805e-07   8.6729805e-07   8.6729805e-07   8.6729805e-07   8.6729805e-07   8.6729805e-07   8.6729805e-07   8.6729805e-07   8.6729805e-07   8.6729805e-07   8.6729805e-07   8.6729805e-07   8.6729805e-07   8.6729805e-07   8.6729805e-07   8.6729805e-07   8.6729805e-07   8.6729805e-07   8.6729805e-07   8.6729805e-07   8.6729805e-07   8.6729805e-07   8.6729805e-07   8.6729805e-07   8.6729805e-07   8.6729805e-07   8.6729805e-07   9.4417124e-05   9.4417124e-05   9.4417124e-05   9.4417124e-05   9.4417124e-05   9.4417124e-05   9.4417124e-05   9.4417124e-05   9.4417124e-05   9.4417124e-05   9.4417124e-05   9.4417124e-05   9.4417124e-05   9.4417124e-05   9.4417124e-05   9.4417124e-05   9.4417124e-05   9.4417124e-05   9.4417124e-05   9.4417124e-05   9.4417124e-05   9.4417124e-05   9.4417124e-05   9.4417124e-05   9.4417124e-05   9.4417124e-05   9.4417124e-05   9.4417124e-05   9.4417124e-05   9.4417124e-05   9.4417124e-05   9.4417124e-05   9.4417124e-05   9.4417124e-05   9.4417124e-05   9.4417124e-05   9.4417124e-05   9.4417124e-05   9.4417124e-05   9.4417124e-05   9.4417124e-05   9.4417124e-05   9.4417124e-05   9.4417124e-05   9.4417124e-05   9.4417124e-05   9.4417124e-05   9.4417124e-05   9.4417124e-05   9.4417124e-05   9.4417124e-05   9.4417124e-05   9.4417124e-05   9.4417124e-05   9.4417124e-05   9.4417124e-05   9.4417124e-05   9.4417124e-05   9.4417124e-05   9.4417124e-05   9.4417124e-05   9.4417124e-05   9.4417124e-05   9.4417124e-05   9.4417124e-05   9.4417124e-05   9.4417124e-05   9.4417124e-05   9.4417124e-05   9.4417124e-05   9.4417124e-05   9.4417124e-05   9.4417124e-05   9.4417124e-05   9.4417124e-05   9.4417124e-05   9.4417124e-05   9.4417124e-05   9.4417124e-05   9.4417124e-05   9.4417124e-05   9.4417124e-05   9.4417124e-05   9.4417124e-05   9.4417124e-05   9.4417124e-05   9.4417124e-05   9.4417124e-05   9.4417124e-05   9.4417124e-05   9.4417124e-05   9.4417124e-05   9.4417124e-05   9.4417124e-05   9.4417124e-05   9.4417124e-05   9.4417124e-05   9.4417124e-05   9.4417124e-05   9.4417124e-05   9.4417124e-05   9.4417124e-05   9.4417124e-05   9.4417124e-05   9.4417124e-05   9.4417124e-05   9.4417124e-05   9.4417124e-05   9.4417124e-05   9.4417124e-05   9.4417124e-05   9.4417124e-05   9.4417124e-05   9.4417124e-05   9.4417124e-05   9.4417124e-05   9.4417124e-05   9.4417124e-05   9.4417124e-05   9.4417124e-05   9.4417124e-05   9.4417124e-05   9.4417124e-05   9.4417124e-05   9.4417124e-05   9.4417124e-05   9.4417124e-05   9.4417124e-05   9.4417124e-05   9.4417124e-05   9.4417124e-05   9.4417124e-05   9.4417124e-05   9.4417124e-05   9.4417124e-05   9.4417124e-05   9.4417124e-05   9.4417124e-05   9.4417124e-05   9.4417124e-05   9.4417124e-05   9.4417124e-05   9.4417124e-05   9.4417124e-05   9.4417124e-05   9.4417124e-05   9.4417124e-05   9.4417124e-05   9.4417124e-05   9.4417124e-05   9.4417124e-05   9.4417124e-05   9.4417124e-05   9.4417124e-05   9.4417124e-05   9.4417124e-05   9.4417124e-05   9.4417124e-05   9.4417124e-05   9.4417124e-05   9.4417124e-05   9.4417124e-05   9.4417124e-05   9.4417124e-05   9.4417124e-05   9.4417124e-05   9.4417124e-05   9.4417124e-05   9.4417124e-05   9.4417124e-05   9.4417124e-05   9.4417124e-05   9.4417124e-05   9.4417124e-05   9.4417124e-05   9.4417124e-05   9.4417124e-05   9.4417124e-05   9.4417124e-05   9.4417124e-05   9.4417124e-05   9.4417124e-05   9.4417124e-05   9.4417124e-05   9.4417124e-05   9.4417124e-05   9.4417124e-05   9.4417124e-05   9.4417124e-05   9.4417124e-05   9.4417124e-05   9.4417124e-05   9.4417124e-05   9.4417124e-05   9.4417124e-05   9.4417124e-05   9.4417124e-05   9.4417124e-05   9.4417124e-05   9.4417124e-05   9.4417124e-05   9.4417124e-05   9.4417124e-05   9.4417124e-05   9.4417124e-05   9.4417124e-05   9.4417124e-05   9.4417124e-05   9.4417124e-05   9.4417124e-05   9.4417124e-05   9.4417124e-05   9.4417124e-05   9.4417124e-05   9.4417124e-05   9.4417124e-05   9.4417124e-05   9.4417124e-05   9.4417124e-05   9.4417124e-05   9.4417124e-05   9.4417124e-05   9.4417124e-05   9.4417124e-05   9.4417124e-05   9.4417124e-05   9.4417124e-05   9.4417124e-05   9.4417124e-05   9.4417124e-05   9.4417124e-05   9.4417124e-05   9.4417124e-05   9.4417124e-05   9.4417124e-05   9.4417124e-05   9.4417124e-05   9.4417124e-05   9.4417124e-05   9.4417124e-05   9.4417124e-05
   9.4417124e-05   9.4417124e-05   9.4417124e-05   9.4417124e-05   9.4417124e-05   9.4417124e-05   9.4417124e-05   9.4417124e-05   9.4417124e-05   9.4417124e-05   9.4417124e-05   9.4417124e-05   9.4417124e-05   9.4417124e-05   9.4417124e-05   9.4417124e-05   9.4417124e-05   9.4417124e-05   9.4417124e-05   9.4417124e-05   9.4417124e-05   9.4417124e-05   9.4417124e-05   9.4417124e-05   9.4417124e-05   9.4417124e-05   9.4417124e-05   9.4417124e-05   9.4417124e-05   9.4417124e-05   9.4417124e-05   9.4417124e-05   9.4417124e-05   9.4417124e-05   9.4417124e-05   9.4417124e-05   9.4417124e-05   9.4417124e-05   9.4417124e-05   9.4417124e-05   9.4417124e-05   9.4417124e-05   9.4417124e-05   9.4417124e-05   9.4417124e-05   9.4417124e-05   9.4417124e-05   9.4417124e-05   9.4417124e-05   9.4417124e-05   9.4417124e-05   9.4417124e-05   9.4417124e-05   9.4417124e-05   9.4417124e-05   9.4417124e-05   9.4417124e-05   9.4417124e-05   9.4417124e-05   9.4417124e-05   9.4417124e-05   9.4417124e-05   9.4417124e-05   9.4417124e-05   9.4417124e-05   9.4417124e-05   9.4417124e-05   9.4417124e-05   9.4417124e-05   9.4417124e-05   9.4417124e-05   9.4417124e-05   9.4417124e-05   9.4417124e-05   9.4417124e-05   9.4417124e-05   9.4417124e-05   9.4417124e-05   9.4417124e-05   9.4417124e-05   9.4417124e-05   9.4417124e-05   9.4417124e-05   9.4417124e-05   9.4417124e-05   9.4417124e-05   9.4417124e-05   9.4417124e-05   9.4417124e-05   9.4417124e-05   9.4417124e-05   9.4417124e-05   9.4417124e-05   9.4417124e-05   9.4417124e-05   9.4417124e-05   9.4417124e-05   9.4417124e-05   9.4417124e-05   9.4417124e-05   9.4417124e-05   9.4417124e-05   9.4417124e-05   9.4417124e-05   9.4417124e-05   9.4417124e-05   9.4417124e-05   9.4417124e-05   9.4417124e-05   9.4417124e-05   9.4417124e-05   9.4417124e-05   9.4417124e-05   9.4417124e-05   9.4417124e-05   9.4417124e-05   9.4417124e-05   9.4417124e-05   9.4417124e-05   9.4417124e-05   9.4417124e-05   9.4417124e-05   9.4417124e-05   9.4417124e-05   9.4417124e-05   9.4417124e-05   9.4417124e-05   9.4417124e-05   9.4417124e-05   9.4417124e-05   9.4417124e-05   9.4417124e-05   9.4417124e-05   9.4417124e-05   9.4417124e-05   9.4417124e-05   9.4417124e-05   9.4417124e-05   9.4417124e-05   9.4417124e-05   9.4417124e-05   9.4417124e-05   9.4417124e-05   9.4417124e-05   9.4417124e-05   9.4417124e-05   9.4417124e-05   9.4417124e-05   9.4417124e-05   9.4417124e-05   9.4417124e-05   9.4417124e-05   9.4417124e-05   9.4417124e-05   9.4417124e-05   9.4417124e-05   9.4417124e-05   9.4417124e-05   9.4417124e-05   9.4417124e-05   9.4417124e-05   9.4417124e-05   9.4417124e-05   9.4417124e-05   9.4417124e-05   9.4417124e-05   9.4417124e-05   9.4417124e-05   9.4417124e-05   9.4417124e-05   9.4417124e-05   9.4417124e-05   9.4417124e-05   9.4417124e-05   9.4417124e-05   9.4417124e-05   9.4417124e-05   9.4417124e-05   9.4417124e-05   9.4417124e-05   9.4417124e-05   9.4417124e-05   9.4417124e-05   9.4417124e-05   9.4417124e-05   9.4417124e-05   9.4417124e-05   9.4417124e-05   9.4417124e-05   9.4417124e-05   9.4417124e-05   9.4417124e-05   9.4417124e-05   9.4417124e-05   9.4417124e-05   9.4417124e-05   9.4417124e-05   9.4417124e-05   9.4417124e-05   9.4417124e-05   9.4417124e-05   9.4417124e-05   9.4417124e-05   9.4417124e-05   9.4417124e-05   9.4417124e-05   9.4417124e-05   9.4417124e-05   9.4417124e-05   9.4417124e-05   9.4417124e-05   9.4417124e-05   9.4417124e-05   9.4417124e-05   9.4417124e-05   9.4417124e-05   9.4417124e-05   9.4417124e-05   9.4417124e-05   9.4417124e-05   9.4417124e-05   9.4417124e-05   9.4417124e-05   9.4417124e-05   9.4417124e-05   9.4417124e-05   9.4417124e-05   9.4417124e-05   9.4417124e-05   9.4417124e-05   9.4417124e-05   9.4417124e-05   9.4417124e-05   9.4417124e-05   9.4417124e-05   9.4417124e-05   9.4417124e-05   9.4417124e-05   9.4417124e-05   9.4417124e-05   9.4417124e-05   8.6729805e-07   8.6729805e-07   8.6729805e-07   8.6729805e-07   8.6729805e-07   8.6729805e-07   8.6729805e-07   8.6729805e-07   8.6729805e-07   8.6729805e-07   8.6729805e-07   8.6729805e-07   8.6729805e-07   8.6729805e-07   8.6729805e-07   8.6729805e-07   8.6729805e-07   8.6729805e-07   8.6729805e-07   8.6729805e-07   8.6729805e-07   8.6729805e-07   8.6729805e-07   8.6729805e-07   8.6729805e-07   8.6729805e-07   8.6729805e-07   8.6729805e-07   8.6729805e-07   8.6729805e-07   8.6729805e-07   8.6729805e-07   8.6729805e-07   8.6729805e-07   8.6729805e-07   8.6729805e-07   8.6729805e-07   8.6729805e-07   8.6729805e-07   8.6729805e-07   8.6729805e-07   8.6729805e-07   8.6729805e-07   8.6729805e-07   8.6729805e-07   8.6729805e-07   8.6729805e-07   8.6729805e-07   8.6729805e-07   8.6729805e-07   8.6729805e-07   8.6729805e-07   8.6729805e-07   8.6729805e-07   8.6729805e-07   8.6729805e-07   8.6729805e-07   8.6729805e-07   8.6729805e-07   8.6729805e-07   8.6729805e-07   8.6729805e-07   8.6729805e-07   8.6729805e-07   8.6729805e-07   8.6729805e-07   8.6729805e-07   8.6729805e-07   8.6729805e-07   8.6729805e-07   8.6729805e-07   8.6729805e-07   8.6729805e-07   8.6729805e-07   8.6729805e-07   8.6729805e-07   8.6729805e-07   8.6729805e-07   8.6729805e-07   8.6729805e-07   8.6729805e-07   8.6729805e-07   8.6729805e-07   8.6729805e-07   8.6729805e-07   8.6729805e-07   8.6729805e-07   8.6729805e-07   8.6729805e-07   8.6729805e-07   8.6729805e-07   8.6729805e-07   8.6729805e-07   8.6729805e-07   8.6729805e-07   8.6729805e-07   8.6729805e-07   8.6729805e-07   8.6729805e-07   8.6729805e-07   8.6729805e-07   8.6729805e-07   8.6729805e-07   8.6729805e-07   8.6729805e-07   8.6729805e-07   8.6729805e-07   8.6729805e-07   8.6729805e-07   8.6729805e-07   8.6729805e-07   8.6729805e-07   8.6729805e-07   8.6729805e-07   8.6729805e-07   8.6729805e-07   8.6729805e-07   8.6729805e-07   8.6729805e-07   8.6729805e-07   0.0000000e+00   0.0000000e+00   0.0000000e+00   0.0000000e+00   0.0000000e+00   0.0000000e+00   0.0000000e+00   0.0000000e+00   0.0000000e+00   0.0000000e+00   0.0000000e+00   0.0000000e+00   0.0000000e+00   0.0000000e+00   0.0000000e+00   0.0000000e+00   0.0000000e+00   0.0000000e+00   0.0000000e+00   0.0000000e+00   0.0000000e+00   0.0000000e+00   0.0000000e+00   0.0000000e+00   0.0000000e+00   0.0000000e+00   0.0000000e+00   0.0000000e+00   0.0000000e+00   0.0000000e+00   0.0000000e+00   0.0000000e+00   0.0000000e+00   0.0000000e+00   0.0000000e+00   0.0000000e+00   0.0000000e+00   0.0000000e+00   0.0000000e+00   0.0000000e+00   0.0000000e+00   0.0000000e+00   0.0000000e+00   0.0000000e+00   0.0000000e+00   0.0000000e+00   0.0000000e+00   0.0000000e+00   0.0000000e+00   0.0000000e+00   0.0000000e+00   0.0000000e+00   0.0000000e+00   0.0000000e+00   0.0000000e+00   0.0000000e+00   0.0000000e+00   0.0000000e+00   0.0000000e+00   0.0000000e+00   0.0000000e+00   0.0000000e+00   0.0000000e+00   0.0000000e+00   0.0000000e+00   0.0000000e+00   0.0000000e+00   0.0000000e+00   0.0000000e+00   0.0000000e+00   0.0000000e+00   0.0000000e+00   0.0000000e+00   0.0000000e+00   0.0000000e+00   0.0000000e+00   0.0000000e+00   0.0000000e+00   0.0000000e+00   0.0000000e+00   8.6729805e-07   8.6729805e-07   8.6729805e-07   8.6729805e-07   8.6729805e-07   8.6729805e-07   8.6729805e-07   8.6729805e-07   8.6729805e-07   8.6729805e-07   8.6729805e-07   8.6729805e-07   8.6729805e-07   8.6729805e-07   8.6729805e-07   8.6729805e-07   8.6729805e-07   8.6729805e-07   8.6729805e-07   8.6729805e-07   8.6729805e-07   8.6729805e-07   8.6729805e-07   8.6729805e-07   8.6729805e-07   8.6729805e-07   8.6729805e-07   8.6729805e-07   8.6729805e-07   8.6729805e-07   8.6729805e-07   8.6729805e-07   8.6729805e-07   8.6729805e-07   8.6729805e-07   8.6729805e-07   8.6729805e-07   8.6729805e-07   8.6729805e-07   8.6729805e-07   8.6729805e-07   8.6729805e-07   8.6729805e-07   8.6729805e-07   8.6729805e-07   8.6729805e-07   8.6729805e-07   8.6729805e-07   8.6729805e-07   8.6729805e-07   8.6729805e-07   8.6729805e-07   8.6729805e-07   8.6729805e-07   8.6729805e-07   8.6729805e-07   8.6729805e-07   8.6729805e-07   8.6729805e-07   8.6729805e-07   8.6729805e-07   8.6729805e-07   8.6729805e-07   8.6729805e-07   8.6729805e-07   8.6729805e-07   8.6729805e-07   8.6729805e-07   8.6729805e-07   8.6729805e-07   8.6729805e-07   8.6729805e-07   8.6729805e-07   8.6729805e-07   8.6729805e-07   8.6729805e-07   8.6729805e-07   8.6729805e-07   8.6729805e-07   8.6729805e-07   8.6729805e-07   8.6729805e-07   8.6729805e-07   8.6729805e-07   8.6729805e-07   8.6729805e-07   8.6729805e-07   8.6729805e-07   8.6729805e-07   8.6729805e-07   8.6729805e-07   8.6729805e-07   8.6729805e-07   8.6729805e-07   8.6729805e-07   8.6729805e-07   8.6729805e-07   8.6729805e-07   8.6729805e-07   8.6729805e-07   8.6729805e-07   8.6729805e-07   8.6729805e-07   8.6729805e-07   8.6729805e-07   8.6729805e-07   8.6729805e-07   8.6729805e-07   8.6729805e-07   8.6729805e-07   8.6729805e-07   8.6729805e-07   8.6729805e-07   8.6729805e-07   8.6729805e-07   8.6729805e-07   8.6729805e-07   8.6729805e-07   8.6729805e-07   8.6729805e-07   9.4417124e-05   9.4417124e-05   9.4417124e-05   9.4417124e-05   9.4417124e-05   9.4417124e-05   9.4417124e-05   9.4417124e-05   9.4417124e-05   9.4417124e-05   9.4417124e-05   9.4417124e-05   9.4417124e-05   9.4417124e-05   9.4417124e-05   9.4417124e-05   9.4417124e-05   9.4417124e-05   9.4417124e-05   9.4417124e-05   9.4417124e-05   9.4417124e-05   9.4417124e-05   9.4417124e-05   9.4417124e-05   9.4417124e-05   9.4417124e-05   9.4417124e-05   9.4417124e-05   9.4417124e-05   9.4417124e-05   9.4417124e-05   9.4417124e-05   9.4417124e-05   9.4417124e-05   9.4417124e-05   9.4417124e-05   9.4417124e-05   9.4417124e-05   9.4417124e-05   9.4417124e-05   9.4417124e-05   9.4417124e-05   9.4417124e-05   9.4417124e-05   9.4417124e-05   9.4417124e-05   9.4417124e-05   9.4417124e-05   9.4417124e-05   9.4417124e-05   9.4417124e-05   9.4417124e-05   9.4417124e-05   9.4417124e-05   9.4417124e-05   9.4417124e-05   9.4417124e-05   9.4417124e-05   9.4417124e-05   9.4417124e-05   9.4417124e-05   9.4417124e-05   9.4417124e-05   9.4417124e-05   9.4417124e-05   9.4417124e-05   9.4417124e-05   9.4417124e-05   9.4417124e-05   9.4417124e-05   9.4417124e-05   9.4417124e-05   9.4417124e-05   9.4417124e-05   9.4417124e-05   9.4417124e-05   9.4417124e-05   9.4417124e-05   9.4417124e-05   9.4417124e-05   9.4417124e-05   9.4417124e-05   9.4417124e-05   9.4417124e-05   9.4417124e-05   9.4417124e-05   9.4417124e-05   9.4417124e-05   9.4417124e-05   9.4417124e-05   9.4417124e-05   9.4417124e-05   9.4417124e-05   9.4417124e-05   9.4417124e-05   9.4417124e-05   9.4417124e-05   9.4417124e-05   9.4417124e-05   9.4417124e-05   9.4417124e-05   9.4417124e-05   9.4417124e-05   9.4417124e-05   9.4417124e-05   9.4417124e-05   9.4417124e-05   9.4417124e-05   9.4417124e-05   9.4417124e-05   9.4417124e-05   9.4417124e-05   9.4417124e-05   9.4417124e-05   9.4417124e-05   9.4417124e-05   9.4417124e-05   9.4417124e-05   9.4417124e-05   9.4417124e-05   9.4417124e-05   9.4417124e-05   9.4417124e-05   9.4417124e-05   9.4417124e-05   9.4417124e-05   9.4417124e-05   9.4417124e-05   9.4417124e-05   9.4417124e-05   9.4417124e-05   9.4417124e-05   9.4417124e-05   9.4417124e-05   9.4417124e-05   9.4417124e-05   9.4417124e-05   9.4417124e-05   9.4417124e-05   9.4417124e-05   9.4417124e-05   9.4417124e-05   9.4417124e-05   9.4417124e-05   9.4417124e-05   9.4417124e-05   9.4417124e-05   9.4417124e-05   9.4417124e-05   9.4417124e-05   9.4417124e-05   9.4417124e-05   9.4417124e-05   9.4417124e-05   9.4417124e-05   9.4417124e-05   9.4417124e-05   9.4417124e-05   9.4417124e-05   9.4417124e-05   9.4417124e-05   9.4417124e-05   9.4417124e-05   9.4417124e-05   9.4417124e-05   9.4417124e-05   9.4417124e-05   9.4417124e-05   9.4417124e-05   9.4417124e-05   9.4417124e-05   9.4417124e-05   9.4417124e-05   9.4417124e-05   9.4417124e-05   9.4417124e-05   9.4417124e-05   9.4417124e-05   9.4417124e-05   9.4417124e-05   9.4417124e-05   9.4417124e-05   9.4417124e-05   9.4417124e-05   9.4417124e-05   9.4417124e-05   9.4417124e-05   9.4417124e-05   9.4417124e-05   9.4417124e-05   9.4417124e-05   9.4417124e-05   9.4417124e-05   9.4417124e-05   9.4417124e-05   9.4417124e-05   9.4417124e-05   9.4417124e-05   9.4417124e-05   9.4417124e-05   9.4417124e-05   9.4417124e-05   9.4417124e-05   9.4417124e-05   9.4417124e-05   9.4417124e-05   9.4417124e-05   9.4417124e-05   9.4417124e-05   9.4417124e-05   9.4417124e-05   9.4417124e-05   9.4417124e-05   9.4417124e-05   9.4417124e-05   9.4417124e-05   9.4417124e-05   9.4417124e-05   9.4417124e-05   9.4417124e-05   9.4417124e-05   9.4417124e-05   9.4417124e-05   9.4417124e-05   9.4417124e-05   9.4417124e-05   9.4417124e-05   9.4417124e-05   9.4417124e-05   9.4417124e-05   9.4417124e-05   9.4417124e-05   9.4417124e-05   9.4417124e-05   9.4417124e-05   9.4417124e-05   9.4417124e-05   9.4417124e-05   9.4417124e-05   9.4417124e-05
   9.4417124e-05   9.4417124e-05   9.4417124e-05   9.4417124e-05   9.4417124e-05   9.4417124e-05   9.4417124e-05   9.4417124e-05   9.4417124e-05   9.4417124e-05   9.4417124e-05   9.4417124e-05   9.4417124e-05   9.4417124e-05   9.4417124e-05   9.4417124e-05   9.4417124e-05   9.4417124e-05   9.4417124e-05   9.4417124e-05   9.4417124e-05   9.4417124e-05   9.4417124e-05   9.4417124e-05   9.4417124e-05   9.4417124e-05   9.4417124e-05   9.4417124e-05   9.4417124e-05   9.4417124e-05   9.4417124e-05   9.4417124e-05   9.4417124e-05   9.4417124e-05   9.4417124e-05   9.4417124e-05   9.4417124e-05   9.4417124e-05   9.4417124e-05   9.4417124e-05   9.4417124e-05   9.4417124e-05   9.4417124e-05   9.4417124e-05   9.4417124e-05   9.4417124e-05   9.4417124e-05   9.4417124e-05   9.4417124e-05   9.4417124e-05   9.4417124e-05   9.4417124e-05   9.4417124e-05   9.4417124e-05   9.4417124e-05   9.4417124e-05   9.4417124e-05   9.4417124e-05   9.4417124e-05   9.4417124e-05   9.4417124e-05   9.4417124e-05   9.4417124e-05   9.4417124e-05   9.4417124e-05   9.4417124e-05   9.4417124e-05   9.4417124e-05   9.4417124e-05   9.4417124e-05   9.4417124e-05   9.4417124e-05   9.4417124e-05   9.4417124e-05   9.4417124e-05   9.4417124e-05   9.4417124e-05   9.4417124e-05   9.4417124e-05   9.4417124e-05   9.4417124e-05   9.4417124e-05   9.4417124e-05   9.4417124e-05   9.4417124e-05   9.4417124e-05   9.4417124e-05   9.4417124e-05   9.4417124e-05   9.4417124e-05   9.4417124e-05   9.4417124e-05   9.4417124e-05   9.4417124e-05   9.4417124e-05   9.4417124e-05   9.4417124e-05   9.4417124e-05   9.4417124e-05   9.4417124e-05   9.4417124e-05   9.4417124e-05   9.4417124e-05   9.4417124e-05   9.4417124e-05   9.4417124e-05   9.4417124e-05   9.4417124e-05   9.4417124e-05   9.4417124e-05   9.4417124e-05   9.4417124e-05   9.4417124e-05   9.4417124e-05   9.4417124e-05   9.4417124e-05   9.4417124e-05   9.4417124e-05   9.4417124e-05   9.4417124e-05   9.4417124e-05   9.4417124e-05   9.4417124e-05   9.4417124e-05   9.4417124e-05   9.4417124e-05   9.4417124e-05   9.4417124e-05   9.4417124e-05   9.4417124e-05   9.4417124e-05   9.4417124e-05   9.4417124e-05   9.4417124e-05   9.4417124e-05   9.4417124e-05   9.4417124e-05   9.4417124e-05   9.4417124e-05   9.4417124e-05   9.4417124e-05   9.4417124e-05   9.4417124e-05   9.4417124e-05   9.4417124e-05   9.4417124e-05   9.4417124e-05   9.4417124e-05   9.4417124e-05   9.4417124e-05   9.4417124e-05   9.4417124e-05   9.4417124e-05   9.4417124e-05   9.4417124e-05   9.4417124e-05   9.4417124e-05   9.4417124e-05   9.4417124e-05   9.4417124e-05   9.4417124e-05   9.4417124e-05   9.4417124e-05   9.4417124e-05   9.4417124e-05   9.4417124e-05   9.4417124e-05   9.4417124e-05   9.4417124e-05   9.4417124e-05   9.4417124e-05   9.4417124e-05   9.4417124e-05   9.4417124e-05   9.4417124e-05   9.4417124e-05   9.4417124e-05   9.4417124e-05   9.4417124e-05   9.4417124e-05   9.4417124e-05   9.4417124e-05   9.4417124e-05   9.4417124e-05   9.4417124e-05   9.4417124e-05   9.4417124e-05   9.4417124e-05   9.4417124e-05   9.4417124e-05   9.4417124e-05   9.4417124e-05   9.4417124e-05   9.4417124e-05   9.4417124e-05   9.4417124e-05   9.4417124e-05   9.4417124e-05   9.4417124e-05   9.4417124e-05   9.4417124e-05   9.4417124e-05   9.4417124e-05   9.4417124e-05   9.4417124e-05   9.4417124e-05   9.4417124e-05   9.4417124e-05   9.4417124e-05   9.4417124e-05   9.4417124e-05   9.4417124e-05   9.4417124e-05   9.4417124e-05   9.4417124e-05   9.4417124e-05   9.4417124e-05   9.4417124e-05   9.4417124e-05   9.4417124e-05   9.4417124e-05   9.4417124e-05   9.4417124e-05   9.4417124e-05   9.4417124e-05   9.4417124e-05   9.4417124e-05   9.4417124e-05   9.4417124e-05   9.4417124e-05   9.4417124e-05   9.4417124e-05   9.4417124e-05   9.4417124e-05   9.4417124e-05   9.4417124e-05   9.4417124e-05   9.4417124e-05   9.4417124e-05   9.4417124e-05   9.4417124e-05   8.6729805e-07   8.6729805e-07   8.6729805e-07   8.6729805e-07   8.6729805e-07   8.6729805e-07   8.6729805e-07   8.6729805e-07   8.6729805e-07   8.6729805e-07   8.6729805e-07   8.6729805e-07   8.6729805e-07   8.6729805e-07   8.6729805e-07   8.6729805e-07   8.6729805e-07   8.6729805e-07   8.6729805e-07   8.6729805e-07   8.6729805e-07   8.6729805e-07   8.6729805e-07   8.6729805e-07   8.6729805e-07   8.6729805e-07   8.6729805e-07   8.6729805e-07   8.6729805e-07   8.6729805e-07   8.6729805e-07   8.6729805e-07   8.6729805e-07   8.6729805e-07   8.6729805e-07   8.6729805e-07   8.6729805e-07   8.6729805e-07   8.6729805e-07   8.6729805e-07   8.6729805e-07   8.6729805e-07   8.6729805e-07   8.6729805e-07   8.6729805e-07   8.6729805e-07   8.6729805e-07   8.6729805e-07   8.6729805e-07   8.6729805e-07   8.6729805e-07   8.6729805e-07   8.6729805e-07   8.6729805e-07   8.6729805e-07   8.6729805e-07   8.6729805e-07   8.6729805e-07   8.6729805e-07   8.6729805e-07   8.6729805e-07   8.6729805e-07   8.6729805e-07   8.6729805e-07   8.6729805e-07   8.6729805e-07   8.6729805e-07   8.6729805e-07   8.6729805e-07   8.6729805e-07   8.6729805e-07   8.6729805e-07   8.6729805e-07   8.6729805e-07   8.6729805e-07   8.6729805e-07   8.6729805e-07   8.6729805e-07   8.6729805e-07   8.6729805e-07   8.6729805e-07   8.6729805e-07   8.6729805e-07   8.6729805e-07   8.6729805e-07   8.6729805e-07   8.6729805e-07   8.6729805e-07   8.6729805e-07   8.6729805e-07   8.6729805e-07   8.6729805e-07   8.6729805e-07   8.6729805e-07   8.6729805e-07   8.6729805e-07   8.6729805e-07   8.6729805e-07   8.6729805e-07   8.6729805e-07   8.6729805e-07   8.6729805e-07   8.6729805e-07   8.6729805e-07   8.6729805e-07   8.6729805e-07   8.6729805e-07   8.6729805e-07   8.6729805e-07   8.6729805e-07   8.6729805e-07   8.6729805e-07   8.6729805e-07   8.6729805e-07   8.6729805e-07   8.6729805e-07   8.6729805e-07   8.6729805e-07   8.6729805e-07   8.6729805e-07   0.0000000e+00   0.0000000e+00   0.0000000e+00   0.0000000e+00   0.0000000e+00   0.0000000e+00   0.0000000e+00   0.0000000e+00   0.0000000e+00   0.0000000e+00   0.0000000e+00   0.0000000e+00   0.0000000e+00   0.0000000e+00   0.0000000e+00   0.0000000e+00   0.0000000e+00   0.0000000e+00   0.0000000e+00   0.0000000e+00   0.0000000e+00   0.0000000e+00   0.0000000e+00   0.0000000e+00   0.0000000e+00   0.0000000e+00   0.0000000e+00   0.0000000e+00   0.0000000e+00   0.0000000e+00   0.0000000e+00   0.0000000e+00   0.0000000e+00   0.0000000e+00   0.0000000e+00   0.0000000e+00   0.0000000e+00   0.0000000e+00   0.0000000e+00   0.0000000e+00   0.0000000e+00   0.0000000e+00   0.0000000e+00   0.0000000e+00   0.0000000e+00   0.0000000e+00   0.0000000e+00   0.0000000e+00   0.0000000e+00   0.0000000e+00   0.0000000e+00   0.0000000e+00   0.0000000e+00   0.0000000e+00   0.0000000e+00   0.0000000e+00   0.0000000e+00   0.0000000e+00   0.0000000e+00   0.0000000e+00   0.0000000e+00   0.0000000e+00   0.0000000e+00   0.0000000e+00   0.0000000e+00   0.0000000e+00   0.0000000e+00   0.0000000e+00   0.0000000e+00   0.0000000e+00   0.0000000e+00   0.0000000e+00   0.0000000e+00   0.0000000e+00   0.0000000e+00   0.0000000e+00   0.0000000e+00   0.0000000e+00   0.0000000e+00   0.0000000e+00   8.6729805e-07   8.6729805e-07   8.6729805e-07   8.6729805e-07   8.6729805e-07   8.6729805e-07   8.6729805e-07   8.6729805e-07   8.6729805e-07   8.6729805e-07   8.6729805e-07   8.6729805e-07   8.6729805e-07   8.6729805e-07   8.6729805e-07   8.6729805e-07   8.6729805e-07   8.6729805e-07   8.6729805e-07   8.6729805e-07   8.6729805e-07   8.6729805e-07   8.6729805e-07   8.6729805e-07   8.6729805e-07   8.6729805e-07   8.6729805e-07   8.6729805e-07   8.6729805e-07   8.6729805e-07   8.6729805e-07   8.6729805e-07   8.6729805e-07   8.6729805e-07   8.6729805e-07   8.6729805e-07   8.6729805e-07   8.6729805e-07   8.6729805e-07   8.6729805e-07   8.6729805e-07   8.6729805e-07   8.6729805e-07   8.6729805e-07   8.6729805e-07   8.6729805e-07   8.6729805e-07   8.6729805e-07   8.6729805e-07   8.6729805e-07   8.6729805e-07   8.6729805e-07   8.6729805e-07   8.6729805e-07   8.6729805e-07   8.6729805e-07   8.6729805e-07   8.6729805e-07   8.6729805e-07   8.6729805e-07   8.6729805e-07   8.6729805e-07   8.6729805e-07   8.6729805e-07   8.6729805e-07   8.6729805e-07   8.6729805e-07   8.6729805e-07   8.6729805e-07   8.6729805e-07   8.6729805e-07   8.6729805e-07   8.6729805e-07   8.6729805e-07   8.6729805e-07   8.6729805e-07   8.6729805e-07   8.6729805e-07   8.6729805e-07   8.6729805e-07   8.6729805e-07   8.6729805e-07   8.6729805e-07   8.6729805e-07   8.6729805e-07   8.6729805e-07   8.6729805e-07   8.6729805e-07   8.6729805e-07   8.6729805e-07   8.6729805e-07   8.6729805e-07   8.6729805e-07   8.6729805e-07   8.6729805e-07   8.6729805e-07   8.6729805e-07   8.6729805e-07   8.6729805e-07   8.6729805e-07   8.6729805e-07   8.6729805e-07   8.6729805e-07   8.6729805e-07   8.6729805e-07   8.6729805e-07   8.6729805e-07   8.6729805e-07   8.6729805e-07   8.6729805e-07   8.6729805e-07   8.6729805e-07   8.6729805e-07   8.6729805e-07   8.6729805e-07   8.6729805e-07   8.6729805e-07   8.6729805e-07   8.6729805e-07   8.6729805e-07   9.4417124e-05   9.4417124e-05   9.4417124e-05   9.4417124e-05   9.4417124e-05   9.4417124e-05   9.4417124e-05   9.4417124e-05   9.4417124e-05   9.4417124e-05   9.4417124e-05   9.4417124e-05   9.4417124e-05   9.4417124e-05   9.4417124e-05   9.4417124e-05   9.4417124e-05   9.4417124e-05   9.4417124e-05   9.4417124e-05   9.4417124e-05   9.4417124e-05   9.4417124e-05   9.4417124e-05   9.4417124e-05   9.4417124e-05   9.4417124e-05   9.4417124e-05   9.4417124e-05   9.4417124e-05   9.4417124e-05   9.4417124e-05   9.4417124e-05   9.4417124e-05   9.4417124e-05   9.4417124e-05   9.4417124e-05   9.4417124e-05   9.4417124e-05   9.4417124e-05   9.4417124e-05   9.4417124e-05   9.4417124e-05   9.4417124e-05   9.4417124e-05   9.4417124e-05   9.4417124e-05   9.4417124e-05   9.4417124e-05   9.4417124e-05   9.4417124e-05   9.4417124e-05   9.4417124e-05   9.4417124e-05   9.4417124e-05   9.4417124e-05   9.4417124e-05   9.4417124e-05   9.4417124e-05   9.4417124e-05   9.4417124e-05   9.4417124e-05   9.4417124e-05   9.4417124e-05   9.4417124e-05   9.4417124e-05   9.4417124e-05   9.4417124e-05   9.4417124e-05   9.4417124e-05   9.4417124e-05   9.4417124e-05   9.4417124e-05   9.4417124e-05   9.4417124e-05   9.4417124e-05   9.4417124e-05   9.4417124e-05   9.4417124e-05   9.4417124e-05   9.4417124e-05   9.4417124e-05   9.4417124e-05   9.4417124e-05   9.4417124e-05   9.4417124e-05   9.4417124e-05   9.4417124e-05   9.4417124e-05   9.4417124e-05   9.4417124e-05   9.4417124e-05   9.4417124e-05   9.4417124e-05   9.4417124e-05   9.4417124e-05   9.4417124e-05   9.4417124e-05   9.4417124e-05   9.4417124e-05   9.4417124e-05   9.4417124e-05   9.4417124e-05   9.4417124e-05   9.4417124e-05   9.4417124e-05   9.4417124e-05   9.4417124e-05   9.4417124e-05   9.4417124e-05   9.4417124e-05   9.4417124e-05   9.4417124e-05   9.4417124e-05   9.4417124e-05   9.4417124e-05   9.4417124e-05   9.4417124e-05   9.4417124e-05   9.4417124e-05   9.4417124e-05   9.4417124e-05   9.4417124e-05   9.4417124e-05   9.4417124e-05   9.4417124e-05   9.4417124e-05   9.4417124e-05   9.4417124e-05   9.4417124e-05   9.4417124e-05   9.4417124e-05   9.4417124e-05   9.4417124e-05   9.4417124e-05   9.4417124e-05   9.4417124e-05   9.4417124e-05   9.4417124e-05   9.4417124e-05   9.4417124e-05   9.4417124e-05   9.4417124e-05   9.4417124e-05   9.4417124e-05   9.4417124e-05   9.4417124e-05   9.4417124e-05   9.4417124e-05   9.4417124e-05   9.4417124e-05   9.4417124e-05   9.4417124e-05   9.4417124e-05   9.4417124e-05   9.4417124e-05   9.4417124e-05   9.4417124e-05   9.4417124e-05   9.4417124e-05   9.4417124e-05   9.4417124e-05   9.4417124e-05   9.4417124e-05   9.4417124e-05   9.4417124e-05   9.4417124e-05   9.4417124e-05   9.4417124e-05   9.4417124e-05   9.4417124e-05   9.4417124e-05   9.4417124e-05   9.4417124e-05   9.4417124e-05   9.4417124e-05   9.4417124e-05   9.4417124e-05   9.4417124e-05   9.4417124e-05   9.4417124e-05   9.4417124e-05   9.4417124e-05   9.4417124e-05   9.4417124e-05   9.4417124e-05   9.4417124e-05   9.4417124e-05   9.4417124e-05   9.4417124e-05   9.4417124e-05   9.4417124e-05   9.4417124e-05   9.4417124e-05   9.4417124e-05   9.4417124e-05   9.4417124e-05   9.4417124e-05   9.4417124e-05   9.4417124e-05   9.4417124e-05   9.4417124e-05   9.4417124e-05   9.4417124e-05   9.4417124e-05   9.4417124e-05   9.4417124e-05   9.4417124e-05   9.4417124e-05   9.4417124e-05   9.4417124e-05   9.4417124e-05   9.4417124e-05   9.4417124e-05   9.4417124e-05   9.4417124e-05   9.4417124e-05   9.4417124e-05   9.4417124e-05   9.4417124e-05   9.4417124e-05   9.4417124e-05   9.4417124e-05   9.4417124e-05   9.4417124e-05   9.4417124e-05   9.4417124e-05   9.4417124e-05   9.4417124e-05   9.4417124e-05   9.4417124e-05   9.4417124e-05   9.4417124e-05   9.4417124e-05   9.4417124e-05   9.4417124e-05   9.4417124e-05   9.4417124e-05   9.4417124e-05   9.4417124e-05   9.4417124e-05
   9.4417124e-05   9.4417124e-05   9.4417124e-05   9.4417124e-05   9.4417124e-05   9.4417124e-05   9.4417124e-05   9.4417124e-05   9.4417124e-05   9.4417124e-05   9.4417124e-05   9.4417124e-05   9.4417124e-05   9.4417124e-05   9.4417124e-05   9.4417124e-05   9.4417124e-05   9.4417124e-05   9.4417124e-05   9.4417124e-05   9.4417124e-05   9.4417124e-05   9.4417124e-05   9.4417124e-05   9.4417124e-05   9.4417124e-05   9.4417124e-05   9.4417124e-05   9.4417124e-05   9.4417124e-05   9.4417124e-05   9.4417124e-05   9.4417124e-05   9.4417124e-05   9.4417124e-05   9.4417124e-05   9.4417124e-05   9.4417124e-05   9.4417124e-05   9.4417124e-05   9.4417124e-05   9.4417124e-05   9.4417124e-05   9.4417124e-05   9.4417124e-05   9.4417124e-05   9.4417124e-05   9.4417124e-05   9.4417124e-05   9.4417124e-05   9.4417124e-05   9.4417124e-05   9.4417124e-05   9.4417124e-05   9.4417124e-05   9.4417124e-05   9.4417124e-05   9.4417124e-05   9.4417124e-05   9.4417124e-05   9.4417124e-05   9.4417124e-05   9.4417124e-05   9.4417124e-05   9.4417124e-05   9.4417124e-05   9.4417124e-05   9.4417124e-05   9.4417124e-05   9.4417124e-05   9.4417124e-05   9.4417124e-05   9.4417124e-05   9.4417124e-05   9.4417124e-05   9.4417124e-05   9.4417124e-05   9.4417124e-05   9.4417124e-05   9.4417124e-05   9.4417124e-05   9.4417124e-05   9.4417124e-05   9.4417124e-05   9.4417124e-05   9.4417124e-05   9.4417124e-05   9.4417124e-05   9.4417124e-05   9.4417124e-05   9.4417124e-05   9.4417124e-05   9.4417124e-05   9.4417124e-05   9.4417124e-05   9.4417124e-05   9.4417124e-05   9.4417124e-05   9.4417124e-05   9.4417124e-05   9.4417124e-05   9.4417124e-05   9.4417124e-05   9.4417124e-05   9.4417124e-05   9.4417124e-05   9.4417124e-05   9.4417124e-05   9.4417124e-05   9.4417124e-05   9.4417124e-05   9.4417124e-05   9.4417124e-05   9.4417124e-05   9.4417124e-05   9.4417124e-05   9.4417124e-05   9.4417124e-05   9.4417124e-05   9.4417124e-05   9.4417124e-05   9.4417124e-05   9.4417124e-05   9.4417124e-05   9.4417124e-05   9.4417124e-05   9.4417124e-05   9.4417124e-05   9.4417124e-05   9.4417124e-05   9.4417124e-05   9.4417124e-05   9.4417124e-05   9.4417124e-05   9.4417124e-05   9.4417124e-05   9.4417124e-05   9.4417124e-05   9.4417124e-05   9.4417124e-05   9.4417124e-05   9.4417124e-05   9.4417124e-05   9.4417124e-05   9.4417124e-05   9.4417124e-05   9.4417124e-05   9.4417124e-05   9.4417124e-05   9.4417124e-05   9.4417124e-05   9.4417124e-05   9.4417124e-05   9.4417124e-05   9.4417124e-05   9.4417124e-05   9.4417124e-05   9.4417124e-05   9.4417124e-05   9.4417124e-05   9.4417124e-05   9.4417124e-05   9.4417124e-05   9.4417124e-05   9.4417124e-05   9.4417124e-05   9.4417124e-05   9.4417124e-05   9.4417124e-05   9.4417124e-05   9.4417124e-05   9.4417124e-05   9.4417124e-05   9.4417124e-05   9.4417124e-05   9.4417124e-05   9.4417124e-05   9.4417124e-05   9.4417124e-05   9.4417124e-05   9.4417124e-05   9.4417124e-05   9.4417124e-05   9.4417124e-05   9.4417124e-05   9.4417124e-05   9.4417124e-05   9.4417124e-05   9.4417124e-05   9.4417124e-05   9.4417124e-05   9.4417124e-05   9.4417124e-05   9.4417124e-05   9.4417124e-05   9.4417124e-05   9.4417124e-05   9.4417124e-05   9.4417124e-05   9.4417124e-05   9.4417124e-05   9.4417124e-05   9.4417124e-05   9.4417124e-05   9.4417124e-05   9.4417124e-05   9.4417124e-05   9.4417124e-05   9.4417124e-05   9.4417124e-05   9.4417124e-05   9.4417124e-05   9.4417124e-05   9.4417124e-05   9.4417124e-05   9.4417124e-05   9.4417124e-05   9.4417124e-05   9.4417124e-05   9.4417124e-05   9.4417124e-05   9.4417124e-05   9.4417124e-05   9.4417124e-05   9.4417124e-05   9.4417124e-05   9.4417124e-05   9.4417124e-05   9.4417124e-05   9.4417124e-05   9.4417124e-05   9.4417124e-05   9.4417124e-05   9.4417124e-05   9.4417124e-05   9.4417124e-05   9.4417124e-05   9.4417124e-05   9.4417124e-05   9.4417124e-05   9.4417124e-05   8.6729805e-07   8.6729805e-07   8.6729805e-07   8.6729805e-07   8.6729805e-07   8.6729805e-07   8.6729805e-07   8.6729805e-07   8.6729805e-07   8.6729805e-07   8.6729805e-07   8.6729805e-07   8.6729805e-07   8.6729805e-07   8.6729805e-07   8.6729805e-07   8.6729805e-07   8.6729805e-07   8.6729805e-07   8.6729805e-07   8.6729805e-07   8.6729805e-07   8.6729805e-07   8.6729805e-07   8.6729805e-07   8.6729805e-07   8.6729805e-07   8.6729805e-07   8.6729805e-07   8.6729805e-07   8.6729805e-07   8.6729805e-07   8.6729805e-07   8.6729805e-07   8.6729805e-07   8.6729805e-07   8.6729805e-07   8.6729805e-07   8.6729805e-07   8.6729805e-07   8.6729805e-07   8.6729805e-07   8.6729805e-07   8.6729805e-07   8.6729805e-07   8.6729805e-07   8.6729805e-07   8.6729805e-07   8.6729805e-07   8.6729805e-07   8.6729805e-07   8.6729805e-07   8.6729805e-07   8.6729805e-07   8.6729805e-07   8.6729805e-07   8.6729805e-07   8.6729805e-07   8.6729805e-07   8.6729805e-07   8.6729805e-07   8.6729805e-07   8.6729805e-07   8.6729805e-07   8.6729805e-07   8.6729805e-07   8.6729805e-07   8.6729805e-07   8.6729805e-07   8.6729805e-07   8.6729805e-07   8.6729805e-07   8.6729805e-07   8.6729805e-07   8.6729805e-07   8.6729805e-07   8.6729805e-07   8.6729805e-07   8.6729805e-07   8.6729805e-07   8.6729805e-07   8.6729805e-07   8.6729805e-07   8.6729805e-07   8.6729805e-07   8.6729805e-07   8.6729805e-07   8.6729805e-07   8.6729805e-07   8.6729805e-07   8.6729805e-07   8.6729805e-07   8.6729805e-07   8.6729805e-07   8.6729805e-07   8.6729805e-07   8.6729805e-07   8.6729805e-07   8.6729805e-07   8.6729805e-07   8.6729805e-07   8.6729805e-07   8.6729805e-07   8.6729805e-07   8.6729805e-07   8.6729805e-07   8.6729805e-07   8.6729805e-07   8.6729805e-07   8.6729805e-07   8.6729805e-07   8.6729805e-07   8.6729805e-07   8.6729805e-07   8.6729805e-07   8.6729805e-07   8.6729805e-07   8.6729805e-07   8.6729805e-07   8.6729805e-07   0.0000000e+00   0.0000000e+00   0.0000000e+00   0.0000000e+00   0.0000000e+00   0.0000000e+00   0.0000000e+00   0.0000000e+00   0.0000000e+00   0.0000000e+00   0.0000000e+00   0.0000000e+00   0.0000000e+00   0.0000000e+00   0.0000000e+00   0.0000000e+00   0.0000000e+00   0.0000000e+00   0.0000000e+00   0.0000000e+00   0.0000000e+00   0.0000000e+00   0.0000000e+00   0.0000000e+00   0.0000000e+00   0.0000000e+00   0.0000000e+00   0.0000000e+00   0.0000000e+00   0.0000000e+00   0.0000000e+00   0.0000000e+00   0.0000000e+00   0.0000000e+00   0.0000000e+00   0.0000000e+00   0.0000000e+00   0.0000000e+00   0.0000000e+00   0.0000000e+00   0.0000000e+00   0.0000000e+00   0.0000000e+00   0.0000000e+00   0.0000000e+00   0.0000000e+00   0.0000000e+00   0.0000000e+00   0.0000000e+00   0.0000000e+00   0.0000000e+00   0.0000000e+00   0.0000000e+00   0.0000000e+00   0.0000000e+00   0.0000000e+00   0.0000000e+00   0.0000000e+00   0.0000000e+00   0.0000000e+00   0.0000000e+00   0.0000000e+00   0.0000000e+00   0.0000000e+00   0.0000000e+00   0.0000000e+00   0.0000000e+00   0.0000000e+00   0.0000000e+00   0.0000000e+00   0.0000000e+00   0.0000000e+00   0.0000000e+00   0.0000000e+00   0.0000000e+00   0.0000000e+00   0.0000000e+00   0.0000000e+00   0.0000000e+00   0.0000000e+00   8.6729805e-07   8.6729805e-07   8.6729805e-07   8.6729805e-07   8.6729805e-07   8.6729805e-07   8.6729805e-07   8.6729805e-07   8.6729805e-07   8.6729805e-07   8.6729805e-07   8.6729805e-07   8.6729805e-07   8.6729805e-07   8.6729805e-07   8.6729805e-07   8.6729805e-07   8.6729805e-07   8.6729805e-07   8.6729805e-07   8.6729805e-07   8.6729805e-07   8.6729805e-07   8.6729805e-07   8.6729805e-07   8.6729805e-07   8.6729805e-07   8.6729805e-07   8.6729805e-07   8.6729805e-07   8.6729805e-07   8.6729805e-07   8.6729805e-07   8.6729805e-07   8.6729805e-07   8.6729805e-07   8.6729805e-07   8.6729805e-07   8.6729805e-07   8.6729805e-07   8.6729805e-07   8.6729805e-07   8.6729805e-07   8.6729805e-07   8.6729805e-07   8.6729805e-07   8.6729805e-07   8.6729805e-07   8.6729805e-07   8.6729805e-07   8.6729805e-07   8.6729805e-07   8.6729805e-07   8.6729805e-07   8.6729805e-07   8.6729805e-07   8.6729805e-07   8.6729805e-07   8.6729805e-07   8.6729805e-07   8.6729805e-07   8.6729805e-07   8.6729805e-07   8.6729805e-07   8.6729805e-07   8.6729805e-07   8.6729805e-07   8.6729805e-07   8.6729805e-07   8.6729805e-07   8.6729805e-07   8.6729805e-07   8.6729805e-07   8.6729805e-07   8.6729805e-07   8.6729805e-07   8.6729805e-07   8.6729805e-07   8.6729805e-07   8.6729805e-07   8.6729805e-07   8.6729805e-07   8.6729805e-07   8.6729805e-07   8.6729805e-07   8.6729805e-07   8.6729805e-07   8.6729805e-07   8.6729805e-07   8.6729805e-07   8.6729805e-07   8.6729805e-07   8.6729805e-07   8.6729805e-07   8.6729805e-07   8.6729805e-07   8.6729805e-07   8.6729805e-07   8.6729805e-07   8.6729805e-07   8.6729805e-07   8.6729805e-07   8.6729805e-07   8.6729805e-07   8.6729805e-07   8.6729805e-07   8.6729805e-07   8.6729805e-07   8.6729805e-07   8.6729805e-07   8.6729805e-07   8.6729805e-07   8.6729805e-07   8.6729805e-07   8.6729805e-07   8.6729805e-07   8.6729805e-07   8.6729805e-07   8.6729805e-07   8.6729805e-07   9.4417124e-05   9.4417124e-05   9.4417124e-05   9.4417124e-05   9.4417124e-05   9.4417124e-05   9.4417124e-05   9.4417124e-05   9.4417124e-05   9.4417124e-05   9.4417124e-05   9.4417124e-05   9.4417124e-05   9.4417124e-05   9.4417124e-05   9.4417124e-05   9.4417124e-05   9.4417124e-05   9.4417124e-05   9.4417124e-05   9.4417124e-05   9.4417124e-05   9.4417124e-05   9.4417124e-05   9.4417124e-05   9.4417124e-05   9.4417124e-05   9.4417124e-05   9.4417124e-05   9.4417124e-05   9.4417124e-05   9.4417124e-05   9.4417124e-05   9.4417124e-05   9.4417124e-05   9.4417124e-05   9.4417124e-05   9.4417124e-05   9.4417124e-05   9.4417124e-05   9.4417124e-05   9.4417124e-05   9.4417124e-05   9.4417124e-05   9.4417124e-05   9.4417124e-05   9.4417124e-05   9.4417124e-05   9.4417124e-05   9.4417124e-05   9.4417124e-05   9.4417124e-05   9.4417124e-05   9.4417124e-05   9.4417124e-05   9.4417124e-05   9.4417124e-05   9.4417124e-05   9.4417124e-05   9.4417124e-05   9.4417124e-05   9.4417124e-05   9.4417124e-05   9.4417124e-05   9.4417124e-05   9.4417124e-05   9.4417124e-05   9.4417124e-05   9.4417124e-05   9.4417124e-05   9.4417124e-05   9.4417124e-05   9.4417124e-05   9.4417124e-05   9.4417124e-05   9.4417124e-05   9.4417124e-05   9.4417124e-05   9.4417124e-05   9.4417124e-05   9.4417124e-05   9.4417124e-05   9.4417124e-05   9.4417124e-05   9.4417124e-05   9.4417124e-05   9.4417124e-05   9.4417124e-05   9.4417124e-05   9.4417124e-05   9.4417124e-05   9.4417124e-05   9.4417124e-05   9.4417124e-05   9.4417124e-05   9.4417124e-05   9.4417124e-05   9.4417124e-05   9.4417124e-05   9.4417124e-05   9.4417124e-05   9.4417124e-05   9.4417124e-05   9.4417124e-05   9.4417124e-05   9.4417124e-05   9.4417124e-05   9.4417124e-05   9.4417124e-05   9.4417124e-05   9.4417124e-05   9.4417124e-05   9.4417124e-05   9.4417124e-05   9.4417124e-05   9.4417124e-05   9.4417124e-05   9.4417124e-05   9.4417124e-05   9.4417124e-05   9.4417124e-05   9.4417124e-05   9.4417124e-05   9.4417124e-05   9.4417124e-05   9.4417124e-05   9.4417124e-05   9.4417124e-05   9.4417124e-05   9.4417124e-05   9.4417124e-05   9.4417124e-05   9.4417124e-05   9.4417124e-05   9.4417124e-05   9.4417124e-05   9.4417124e-05   9.4417124e-05   9.4417124e-05   9.4417124e-05   9.4417124e-05   9.4417124e-05   9.4417124e-05   9.4417124e-05   9.4417124e-05   9.4417124e-05   9.4417124e-05   9.4417124e-05   9.4417124e-05   9.4417124e-05   9.4417124e-05   9.4417124e-05   9.4417124e-05   9.4417124e-05   9.4417124e-05   9.4417124e-05   9.4417124e-05   9.4417124e-05   9.4417124e-05   9.4417124e-05   9.4417124e-05   9.4417124e-05   9.4417124e-05   9.4417124e-05   9.4417124e-05   9.4417124e-05   9.4417124e-05   9.4417124e-05   9.4417124e-05   9.4417124e-05   9.4417124e-05   9.4417124e-05   9.4417124e-05   9.4417124e-05   9.4417124e-05   9.4417124e-05   9.4417124e-05   9.4417124e-05   9.4417124e-05   9.4417124e-05   9.4417124e-05   9.4417124e-05   9.4417124e-05   9.4417124e-05   9.4417124e-05   9.4417124e-05   9.4417124e-05   9.4417124e-05   9.4417124e-05   9.4417124e-05   9.4417124e-05   9.4417124e-05   9.4417124e-05   9.4417124e-05   9.4417124e-05   9.4417124e-05   9.4417124e-05   9.4417124e-05   9.4417124e-05   9.4417124e-05   9.4417124e-05   9.4417124e-05   9.4417124e-05   9.4417124e-05   9.4417124e-05   9.4417124e-05   9.4417124e-05   9.4417124e-05   9.4417124e-05   9.4417124e-05   9.4417124e-05   9.4417124e-05   9.4417124e-05   9.4417124e-05   9.4417124e-05   9.4417124e-05   9.4417124e-05   9.4417124e-05   9.4417124e-05   9.4417124e-05   9.4417124e-05   9.4417124e-05   9.4417124e-05   9.4417124e-05   9.4417124e-05   9.4417124e-05   9.4417124e-05   9.4417124e-05   9.4417124e-05   9.4417124e-05   9.4417124e-05   9.4417124e-05   9.4417124e-05   9.4417124e-05   9.4417124e-05   9.4417124e-05   9.4417124e-05   9.4417124e-05   9.4417124e-05   9.4417124e-05   9.4417124e-05
   9.4417124e-05   9.4417124e-05   9.4417124e-05   9.4417124e-05   9.4417124e-05   9.4417124e-05   9.4417124e-05   9.4417124e-05   9.4417124e-05   9.4417124e-05   9.4417124e-05   9.4417124e-05   9.4417124e-05   9.4417124e-05   9.4417124e-05   9.4417124e-05   9.4417124e-05   9.4417124e-05   9.4417124e-05   9.4417124e-05   9.4417124e-05   9.4417124e-05   9.4417124e-05   9.4417124e-05   9.4417124e-05   9.4417124e-05   9.4417124e-05   9.4417124e-05   9.4417124e-05   9.4417124e-05   9.4417124e-05   9.4417124e-05   9.4417124e-05   9.4417124e-05   9.4417124e-05   9.4417124e-05   9.4417124e-05   9.4417124e-05   9.4417124e-05   9.4417124e-05   9.4417124e-05   9.4417124e-05   9.4417124e-05   9.4417124e-05   9.4417124e-05   9.4417124e-05   9.4417124e-05   9.4417124e-05   9.4417124e-05   9.4417124e-05   9.4417124e-05   9.4417124e-05   9.4417124e-05   9.4417124e-05   9.4417124e-05   9.4417124e-05   9.4417124e-05   9.4417124e-05   9.4417124e-05   9.4417124e-05   9.4417124e-05   9.4417124e-05   9.4417124e-05   9.4417124e-05   9.4417124e-05   9.4417124e-05   9.4417124e-05   9.4417124e-05   9.4417124e-05   9.4417124e-05   9.4417124e-05   9.4417124e-05   9.4417124e-05   9.4417124e-05   9.4417124e-05   9.4417124e-05   9.4417124e-05   9.4417124e-05   9.4417124e-05   9.4417124e-05   9.4417124e-05   9.4417124e-05   9.4417124e-05   9.4417124e-05   9.4417124e-05   9.4417124e-05   9.4417124e-05   9.4417124e-05   9.4417124e-05   9.4417124e-05   9.4417124e-05   9.4417124e-05   9.4417124e-05   9.4417124e-05   9.4417124e-05   9.4417124e-05   9.4417124e-05   9.4417124e-05   9.4417124e-05   9.4417124e-05   9.4417124e-05   9.4417124e-05   9.4417124e-05   9.4417124e-05   9.4417124e-05   9.4417124e-05   9.4417124e-05   9.4417124e-05   9.4417124e-05   9.4417124e-05   9.4417124e-05   9.4417124e-05   9.4417124e-05   9.4417124e-05   9.4417124e-05   9.4417124e-05   9.4417124e-05   9.4417124e-05   9.4417124e-05   9.4417124e-05   9.4417124e-05   9.4417124e-05   9.4417124e-05   9.4417124e-05   9.4417124e-05   9.4417124e-05   9.4417124e-05   9.4417124e-05   9.4417124e-05   9.4417124e-05   9.4417124e-05   9.4417124e-05   9.4417124e-05   9.4417124e-05   9.4417124e-05   9.4417124e-05   9.4417124e-05   9.4417124e-05   9.4417124e-05   9.4417124e-05   9.4417124e-05   9.4417124e-05   9.4417124e-05   9.4417124e-05   9.4417124e-05   9.4417124e-05   9.4417124e-05   9.4417124e-05   9.4417124e-05   9.4417124e-05   9.4417124e-05   9.4417124e-05   9.4417124e-05   9.4417124e-05   9.4417124e-05   9.4417124e-05   9.4417124e-05   9.4417124e-05   9.4417124e-05   9.4417124e-05   9.4417124e-05   9.4417124e-05   9.4417124e-05   9.4417124e-05   9.4417124e-05   9.4417124e-05   9.4417124e-05   9.4417124e-05   9.4417124e-05   9.4417124e-05   9.4417124e-05   9.4417124e-05   9.4417124e-05   9.4417124e-05   9.4417124e-05   9.4417124e-05   9.4417124e-05   9.4417124e-05   9.4417124e-05   9.4417124e-05   9.4417124e-05   9.4417124e-05   9.4417124e-05   9.4417124e-05   9.4417124e-05   9.4417124e-05   9.4417124e-05   9.4417124e-05   9.4417124e-05   9.4417124e-05   9.4417124e-05   9.4417124e-05   9.4417124e-05   9.4417124e-05   9.4417124e-05   9.4417124e-05   9.4417124e-05   9.4417124e-05   9.4417124e-05   9.4417124e-05   9.4417124e-05   9.4417124e-05   9.4417124e-05   9.4417124e-05   9.4417124e-05   9.4417124e-05   9.4417124e-05   9.4417124e-05   9.4417124e-05   9.4417124e-05   9.4417124e-05   9.4417124e-05   9.4417124e-05   9.4417124e-05   9.4417124e-05   9.4417124e-05   9.4417124e-05   9.4417124e-05   9.4417124e-05   9.4417124e-05   9.4417124e-05   9.4417124e-05   9.4417124e-05   9.4417124e-05   9.4417124e-05   9.4417124e-05   9.4417124e-05   9.4417124e-05   9.4417124e-05   9.4417124e-05   9.4417124e-05   9.4417124e-05   9.4417124e-05   9.4417124e-05   9.4417124e-05   9.4417124e-05   9.4417124e-05   9.4417124e-05   9.4417124e-05   9.4417124e-05   9.4417124e-05   8.6729805e-07   8.6729805e-07   8.6729805e-07   8.6729805e-07   8.6729805e-07   8.6729805e-07   8.6729805e-07   8.6729805e-07   8.6729805e-07   8.6729805e-07   8.6729805e-07   8.6729805e-07   8.6729805e-07   8.6729805e-07   8.6729805e-07   8.6729805e-07   8.6729805e-07   8.6729805e-07   8.6729805e-07   8.6729805e-07   8.6729805e-07   8.6729805e-07   8.6729805e-07   8.6729805e-07   8.6729805e-07   8.6729805e-07   8.6729805e-07   8.6729805e-07   8.6729805e-07   8.6729805e-07   8.6729805e-07   8.6729805e-07   8.6729805e-07   8.6729805e-07   8.6729805e-07   8.6729805e-07   8.6729805e-07   8.6729805e-07   8.6729805e-07   8.6729805e-07   8.6729805e-07   8.6729805e-07   8.6729805e-07   8.6729805e-07   8.6729805e-07   8.6729805e-07   8.6729805e-07   8.6729805e-07   8.6729805e-07   8.6729805e-07   8.6729805e-07   8.6729805e-07   8.6729805e-07   8.6729805e-07   8.6729805e-07   8.6729805e-07   8.6729805e-07   8.6729805e-07   8.6729805e-07   8.6729805e-07   8.6729805e-07   8.6729805e-07   8.6729805e-07   8.6729805e-07   8.6729805e-07   8.6729805e-07   8.6729805e-07   8.6729805e-07   8.6729805e-07   8.6729805e-07   8.6729805e-07   8.6729805e-07   8.6729805e-07   8.6729805e-07   8.6729805e-07   8.6729805e-07   8.6729805e-07   8.6729805e-07   8.6729805e-07   8.6729805e-07   8.6729805e-07   8.6729805e-07   8.6729805e-07   8.6729805e-07   8.6729805e-07   8.6729805e-07   8.6729805e-07   8.6729805e-07   8.6729805e-07   8.6729805e-07   8.6729805e-07   8.6729805e-07   8.6729805e-07   8.6729805e-07   8.6729805e-07   8.6729805e-07   8.6729805e-07   8.6729805e-07   8.6729805e-07   8.6729805e-07   8.6729805e-07   8.6729805e-07   8.6729805e-07   8.6729805e-07   8.6729805e-07   8.6729805e-07   8.6729805e-07   8.6729805e-07   8.6729805e-07   8.6729805e-07   8.6729805e-07   8.6729805e-07   8.6729805e-07   8.6729805e-07   8.6729805e-07   8.6729805e-07   8.6729805e-07   8.6729805e-07   8.6729805e-07   8.6729805e-07   0.0000000e+00   0.0000000e+00   0.0000000e+00   0.0000000e+00   0.0000000e+00   0.0000000e+00   0.0000000e+00   0.0000000e+00   0.0000000e+00   0.0000000e+00   0.0000000e+00   0.0000000e+00   0.0000000e+00   0.0000000e+00   0.0000000e+00   0.0000000e+00   0.0000000e+00   0.0000000e+00   0.0000000e+00   0.0000000e+00   0.0000000e+00   0.0000000e+00   0.0000000e+00   0.0000000e+00   0.0000000e+00   0.0000000e+00   0.0000000e+00   0.0000000e+00   0.0000000e+00   0.0000000e+00   0.0000000e+00   0.0000000e+00   0.0000000e+00   0.0000000e+00   0.0000000e+00   0.0000000e+00   0.0000000e+00   0.0000000e+00   0.0000000e+00   0.0000000e+00   0.0000000e+00   0.0000000e+00   0.0000000e+00   0.0000000e+00   0.0000000e+00   0.0000000e+00   0.0000000e+00   0.0000000e+00   0.0000000e+00   0.0000000e+00   0.0000000e+00   0.0000000e+00   0.0000000e+00   0.0000000e+00   0.0000000e+00   0.0000000e+00   0.0000000e+00   0.0000000e+00   0.0000000e+00   0.0000000e+00   0.0000000e+00   0.0000000e+00   0.0000000e+00   0.0000000e+00   0.0000000e+00   0.0000000e+00   0.0000000e+00   0.0000000e+00   0.0000000e+00   0.0000000e+00   0.0000000e+00   0.0000000e+00   0.0000000e+00   0.0000000e+00   0.0000000e+00   0.0000000e+00   0.0000000e+00   0.0000000e+00   0.0000000e+00   0.0000000e+00   8.6729805e-07   8.6729805e-07   8.6729805e-07   8.6729805e-07   8.6729805e-07   8.6729805e-07   8.6729805e-07   8.6729805e-07   8.6729805e-07   8.6729805e-07   8.6729805e-07   8.6729805e-07   8.6729805e-07   8.6729805e-07   8.6729805e-07   8.6729805e-07   8.6729805e-07   8.6729805e-07   8.6729805e-07   8.6729805e-07   8.6729805e-07   8.6729805e-07   8.6729805e-07   8.6729805e-07   8.6729805e-07   8.6729805e-07   8.6729805e-07   8.6729805e-07   8.6729805e-07   8.6729805e-07   8.6729805e-07   8.6729805e-07   8.6729805e-07   8.6729805e-07   8.6729805e-07   8.6729805e-07   8.6729805e-07   8.6729805e-07   8.6729805e-07   8.6729805e-07   8.6729805e-07   8.6729805e-07   8.6729805e-07   8.6729805e-07   8.6729805e-07   8.6729805e-07   8.6729805e-07   8.6729805e-07   8.6729805e-07   8.6729805e-07   8.6729805e-07   8.6729805e-07   8.6729805e-07   8.6729805e-07   8.6729805e-07   8.6729805e-07   8.6729805e-07   8.6729805e-07   8.6729805e-07   8.6729805e-07   8.6729805e-07   8.6729805e-07   8.6729805e-07   8.6729805e-07   8.6729805e-07   8.6729805e-07   8.6729805e-07   8.6729805e-07   8.6729805e-07   8.6729805e-07   8.6729805e-07   8.6729805e-07   8.6729805e-07   8.6729805e-07   8.6729805e-07   8.6729805e-07   8.6729805e-07   8.6729805e-07   8.6729805e-07   8.6729805e-07   8.6729805e-07   8.6729805e-07   8.6729805e-07   8.6729805e-07   8.6729805e-07   8.6729805e-07   8.6729805e-07   8.6729805e-07   8.6729805e-07   8.6729805e-07   8.6729805e-07   8.6729805e-07   8.6729805e-07   8.6729805e-07   8.6729805e-07   8.6729805e-07   8.6729805e-07   8.6729805e-07   8.6729805e-07   8.6729805e-07   8.6729805e-07   8.6729805e-07   8.6729805e-07   8.6729805e-07   8.6729805e-07   8.6729805e-07   8.6729805e-07   8.6729805e-07   8.6729805e-07   8.6729805e-07   8.6729805e-07   8.6729805e-07   8.6729805e-07   8.6729805e-07   8.6729805e-07   8.6729805e-07   8.6729805e-07   8.6729805e-07   8.6729805e-07   8.6729805e-07   9.4417124e-05   9.4417124e-05   9.4417124e-05   9.4417124e-05   9.4417124e-05   9.4417124e-05   9.4417124e-05   9.4417124e-05   9.4417124e-05   9.4417124e-05   9.4417124e-05   9.4417124e-05   9.4417124e-05   9.4417124e-05   9.4417124e-05   9.4417124e-05   9.4417124e-05   9.4417124e-05   9.4417124e-05   9.4417124e-05   9.4417124e-05   9.4417124e-05   9.4417124e-05   9.4417124e-05   9.4417124e-05   9.4417124e-05   9.4417124e-05   9.4417124e-05   9.4417124e-05   9.4417124e-05   9.4417124e-05   9.4417124e-05   9.4417124e-05   9.4417124e-05   9.4417124e-05   9.4417124e-05   9.4417124e-05   9.4417124e-05   9.4417124e-05   9.4417124e-05   9.4417124e-05   9.4417124e-05   9.4417124e-05   9.4417124e-05   9.4417124e-05   9.4417124e-05   9.4417124e-05   9.4417124e-05   9.4417124e-05   9.4417124e-05   9.4417124e-05   9.4417124e-05   9.4417124e-05   9.4417124e-05   9.4417124e-05   9.4417124e-05   9.4417124e-05   9.4417124e-05   9.4417124e-05   9.4417124e-05   9.4417124e-05   9.4417124e-05   9.4417124e-05   9.4417124e-05   9.4417124e-05   9.4417124e-05   9.4417124e-05   9.4417124e-05   9.4417124e-05   9.4417124e-05   9.4417124e-05   9.4417124e-05   9.4417124e-05   9.4417124e-05   9.4417124e-05   9.4417124e-05   9.4417124e-05   9.4417124e-05   9.4417124e-05   9.4417124e-05   9.4417124e-05   9.4417124e-05   9.4417124e-05   9.4417124e-05   9.4417124e-05   9.4417124e-05   9.4417124e-05   9.4417124e-05   9.4417124e-05   9.4417124e-05   9.4417124e-05   9.4417124e-05   9.4417124e-05   9.4417124e-05   9.4417124e-05   9.4417124e-05   9.4417124e-05   9.4417124e-05   9.4417124e-05   9.4417124e-05   9.4417124e-05   9.4417124e-05   9.4417124e-05   9.4417124e-05   9.4417124e-05   9.4417124e-05   9.4417124e-05   9.4417124e-05   9.4417124e-05   9.4417124e-05   9.4417124e-05   9.4417124e-05   9.4417124e-05   9.4417124e-05   9.4417124e-05   9.4417124e-05   9.4417124e-05   9.4417124e-05   9.4417124e-05   9.4417124e-05   9.4417124e-05   9.4417124e-05   9.4417124e-05   9.4417124e-05   9.4417124e-05   9.4417124e-05   9.4417124e-05   9.4417124e-05   9.4417124e-05   9.4417124e-05   9.4417124e-05   9.4417124e-05   9.4417124e-05   9.4417124e-05   9.4417124e-05   9.4417124e-05   9.4417124e-05   9.4417124e-05   9.4417124e-05   9.4417124e-05   9.4417124e-05   9.4417124e-05   9.4417124e-05   9.4417124e-05   9.4417124e-05   9.4417124e-05   9.4417124e-05   9.4417124e-05   9.4417124e-05   9.4417124e-05   9.4417124e-05   9.4417124e-05   9.4417124e-05   9.4417124e-05   9.4417124e-05   9.4417124e-05   9.4417124e-05   9.4417124e-05   9.4417124e-05   9.4417124e-05   9.4417124e-05   9.4417124e-05   9.4417124e-05   9.4417124e-05   9.4417124e-05   9.4417124e-05   9.4417124e-05   9.4417124e-05   9.4417124e-05   9.4417124e-05   9.4417124e-05   9.4417124e-05   9.4417124e-05   9.4417124e-05   9.4417124e-05   9.4417124e-05   9.4417124e-05   9.4417124e-05   9.4417124e-05   9.4417124e-05   9.4417124e-05   9.4417124e-05   9.4417124e-05   9.4417124e-05   9.4417124e-05   9.4417124e-05   9.4417124e-05   9.4417124e-05   9.4417124e-05   9.4417124e-05   9.4417124e-05   9.4417124e-05   9.4417124e-05   9.4417124e-05   9.4417124e-05   9.4417124e-05   9.4417124e-05   9.4417124e-05   9.4417124e-05   9.4417124e-05   9.4417124e-05   9.4417124e-05   9.4417124e-05   9.4417124e-05   9.4417124e-05   9.4417124e-05   9.4417124e-05   9.4417124e-05   9.4417124e-05   9.4417124e-05   9.4417124e-05   9.4417124e-05   9.4417124e-05   9.4417124e-05   9.4417124e-05   9.4417124e-05   9.4417124e-05   9.4417124e-05   9.4417124e-05   9.4417124e-05   9.4417124e-05   9.4417124e-05   9.4417124e-05   9.4417124e-05   9.4417124e-05   9.4417124e-05   9.4417124e-05   9.4417124e-05   9.4417124e-05   9.4417124e-05   9.4417124e-05   9.4417124e-05   9.4417124e-05   9.4417124e-05   9.4417124e-05   9.4417124e-05   9.4417124e-05   9.4417124e-05   9.4417124e-05   9.4417124e-05   9.4417124e-05
   9.4417124e-05   9.4417124e-05   9.4417124e-05   9.4417124e-05   9.4417124e-05   9.4417124e-05   9.4417124e-05   9.4417124e-05   9.4417124e-05   9.4417124e-05   9.4417124e-05   9.4417124e-05   9.4417124e-05   9.4417124e-05   9.4417124e-05   9.4417124e-05   9.4417124e-05   9.4417124e-05   9.4417124e-05   9.4417124e-05   9.4417124e-05   9.4417124e-05   9.4417124e-05   9.4417124e-05   9.4417124e-05   9.4417124e-05   9.4417124e-05   9.4417124e-05   9.4417124e-05   9.4417124e-05   9.4417124e-05   9.4417124e-05   9.4417124e-05   9.4417124e-05   9.4417124e-05   9.4417124e-05   9.4417124e-05   9.4417124e-05   9.4417124e-05   9.4417124e-05   9.4417124e-05   9.4417124e-05   9.4417124e-05   9.4417124e-05   9.4417124e-05   9.4417124e-05   9.4417124e-05   9.4417124e-05   9.4417124e-05   9.4417124e-05   9.4417124e-05   9.4417124e-05   9.4417124e-05   9.4417124e-05   9.4417124e-05   9.4417124e-05   9.4417124e-05   9.4417124e-05   9.4417124e-05   9.4417124e-05   9.4417124e-05   9.4417124e-05   9.4417124e-05   9.4417124e-05   9.4417124e-05   9.4417124e-05   9.4417124e-05   9.4417124e-05   9.4417124e-05   9.4417124e-05   9.4417124e-05   9.4417124e-05   9.4417124e-05   9.4417124e-05   9.4417124e-05   9.4417124e-05   9.4417124e-05   9.4417124e-05   9.4417124e-05   9.4417124e-05   9.4417124e-05   9.4417124e-05   9.4417124e-05   9.4417124e-05   9.4417124e-05   9.4417124e-05   9.4417124e-05   9.4417124e-05   9.4417124e-05   9.4417124e-05   9.4417124e-05   9.4417124e-05   9.4417124e-05   9.4417124e-05   9.4417124e-05   9.4417124e-05   9.4417124e-05   9.4417124e-05   9.4417124e-05   9.4417124e-05   9.4417124e-05   9.4417124e-05   9.4417124e-05   9.4417124e-05   9.4417124e-05   9.4417124e-05   9.4417124e-05   9.4417124e-05   9.4417124e-05   9.4417124e-05   9.4417124e-05   9.4417124e-05   9.4417124e-05   9.4417124e-05   9.4417124e-05   9.4417124e-05   9.4417124e-05   9.4417124e-05   9.4417124e-05   9.4417124e-05   9.4417124e-05   9.4417124e-05   9.4417124e-05   9.4417124e-05   9.4417124e-05   9.4417124e-05   9.4417124e-05   9.4417124e-05   9.4417124e-05   9.4417124e-05   9.4417124e-05   9.4417124e-05   9.4417124e-05   9.4417124e-05   9.4417124e-05   9.4417124e-05   9.4417124e-05   9.4417124e-05   9.4417124e-05   9.4417124e-05   9.4417124e-05   9.4417124e-05   9.4417124e-05   9.4417124e-05   9.4417124e-05   9.4417124e-05   9.4417124e-05   9.4417124e-05   9.4417124e-05   9.4417124e-05   9.4417124e-05   9.4417124e-05   9.4417124e-05   9.4417124e-05   9.4417124e-05   9.4417124e-05   9.4417124e-05   9.4417124e-05   9.4417124e-05   9.4417124e-05   9.4417124e-05   9.4417124e-05   9.4417124e-05   9.4417124e-05   9.4417124e-05   9.4417124e-05   9.4417124e-05   9.4417124e-05   9.4417124e-05   9.4417124e-05   9.4417124e-05   9.4417124e-05   9.4417124e-05   9.4417124e-05   9.4417124e-05   9.4417124e-05   9.4417124e-05   9.4417124e-05   9.4417124e-05   9.4417124e-05   9.4417124e-05   9.4417124e-05   9.4417124e-05   9.4417124e-05   9.4417124e-05   9.4417124e-05   9.4417124e-05   9.4417124e-05   9.4417124e-05   9.4417124e-05   9.4417124e-05   9.4417124e-05   9.4417124e-05   9.4417124e-05   9.4417124e-05   9.4417124e-05   9.4417124e-05   9.4417124e-05   9.4417124e-05   9.4417124e-05   9.4417124e-05   9.4417124e-05   9.4417124e-05   9.4417124e-05   9.4417124e-05   9.4417124e-05   9.4417124e-05   9.4417124e-05   9.4417124e-05   9.4417124e-05   9.4417124e-05   9.4417124e-05   9.4417124e-05   9.4417124e-05   9.4417124e-05   9.4417124e-05   9.4417124e-05   9.4417124e-05   9.4417124e-05   9.4417124e-05   9.4417124e-05   9.4417124e-05   9.4417124e-05   9.4417124e-05   9.4417124e-05   9.4417124e-05   9.4417124e-05   9.4417124e-05   9.4417124e-05   9.4417124e-05   9.4417124e-05   9.4417124e-05   9.4417124e-05   9.4417124e-05   9.4417124e-05   9.4417124e-05   9.4417124e-05   9.4417124e-05   9.4417124e-05   9.4417124e-05   9.4417124e-05   8.6729805e-07   8.6729805e-07   8.6729805e-07   8.6729805e-07   8.6729805e-07   8.6729805e-07   8.6729805e-07   8.6729805e-07   8.6729805e-07   8.6729805e-07   8.6729805e-07   8.6729805e-07   8.6729805e-07   8.6729805e-07   8.6729805e-07   8.6729805e-07   8.6729805e-07   8.6729805e-07   8.6729805e-07   8.6729805e-07   8.6729805e-07   8.6729805e-07   8.6729805e-07   8.6729805e-07   8.6729805e-07   8.6729805e-07   8.6729805e-07   8.6729805e-07   8.6729805e-07   8.6729805e-07   8.6729805e-07   8.6729805e-07   8.6729805e-07   8.6729805e-07   8.6729805e-07   8.6729805e-07   8.6729805e-07   8.6729805e-07   8.6729805e-07   8.6729805e-07   8.6729805e-07   8.6729805e-07   8.6729805e-07   8.6729805e-07   8.6729805e-07   8.6729805e-07   8.6729805e-07   8.6729805e-07   8.6729805e-07   8.6729805e-07   8.6729805e-07   8.6729805e-07   8.6729805e-07   8.6729805e-07   8.6729805e-07   8.6729805e-07   8.6729805e-07   8.6729805e-07   8.6729805e-07   8.6729805e-07   8.6729805e-07   8.6729805e-07   8.6729805e-07   8.6729805e-07   8.6729805e-07   8.6729805e-07   8.6729805e-07   8.6729805e-07   8.6729805e-07   8.6729805e-07   8.6729805e-07   8.6729805e-07   8.6729805e-07   8.6729805e-07   8.6729805e-07   8.6729805e-07   8.6729805e-07   8.6729805e-07   8.6729805e-07   8.6729805e-07   8.6729805e-07   8.6729805e-07   8.6729805e-07   8.6729805e-07   8.6729805e-07   8.6729805e-07   8.6729805e-07   8.6729805e-07   8.6729805e-07   8.6729805e-07   8.6729805e-07   8.6729805e-07   8.6729805e-07   8.6729805e-07   8.6729805e-07   8.6729805e-07   8.6729805e-07   8.6729805e-07   8.6729805e-07   8.6729805e-07   8.6729805e-07   8.6729805e-07   8.6729805e-07   8.6729805e-07   8.6729805e-07   8.6729805e-07   8.6729805e-07   8.6729805e-07   8.6729805e-07   8.6729805e-07   8.6729805e-07   8.6729805e-07   8.6729805e-07   8.6729805e-07   8.6729805e-07   8.6729805e-07   8.6729805e-07   8.6729805e-07   8.6729805e-07   8.6729805e-07   0.0000000e+00   0.0000000e+00   0.0000000e+00   0.0000000e+00   0.0000000e+00   0.0000000e+00   0.0000000e+00   0.0000000e+00   0.0000000e+00   0.0000000e+00   0.0000000e+00   0.0000000e+00   0.0000000e+00   0.0000000e+00   0.0000000e+00   0.0000000e+00   0.0000000e+00   0.0000000e+00   0.0000000e+00   0.0000000e+00   0.0000000e+00   0.0000000e+00   0.0000000e+00   0.0000000e+00   0.0000000e+00   0.0000000e+00   0.0000000e+00   0.0000000e+00   0.0000000e+00   0.0000000e+00   0.0000000e+00   0.0000000e+00   0.0000000e+00   0.0000000e+00   0.0000000e+00   0.0000000e+00   0.0000000e+00   0.0000000e+00   0.0000000e+00   0.0000000e+00   0.0000000e+00   0.0000000e+00   0.0000000e+00   0.0000000e+00   0.0000000e+00   0.0000000e+00   0.0000000e+00   0.0000000e+00   0.0000000e+00   0.0000000e+00   0.0000000e+00   0.0000000e+00   0.0000000e+00   0.0000000e+00   0.0000000e+00   0.0000000e+00   0.0000000e+00   0.0000000e+00   0.0000000e+00   0.0000000e+00   0.0000000e+00   0.0000000e+00   0.0000000e+00   0.0000000e+00   0.0000000e+00   0.0000000e+00   0.0000000e+00   0.0000000e+00   0.0000000e+00   0.0000000e+00   0.0000000e+00   0.0000000e+00   0.0000000e+00   0.0000000e+00   0.0000000e+00   0.0000000e+00   0.0000000e+00   0.0000000e+00   0.0000000e+00   0.0000000e+00   8.6729805e-07   8.6729805e-07   8.6729805e-07   8.6729805e-07   8.6729805e-07   8.6729805e-07   8.6729805e-07   8.6729805e-07   8.6729805e-07   8.6729805e-07   8.6729805e-07   8.6729805e-07   8.6729805e-07   8.6729805e-07   8.6729805e-07   8.6729805e-07   8.6729805e-07   8.6729805e-07   8.6729805e-07   8.6729805e-07   8.6729805e-07   8.6729805e-07   8.6729805e-07   8.6729805e-07   8.6729805e-07   8.6729805e-07   8.6729805e-07   8.6729805e-07   8.6729805e-07   8.6729805e-07   8.6729805e-07   8.6729805e-07   8.6729805e-07   8.6729805e-07   8.6729805e-07   8.6729805e-07   8.6729805e-07   8.6729805e-07   8.6729805e-07   8.6729805e-07   8.6729805e-07   8.6729805e-07   8.6729805e-07   8.6729805e-07   8.6729805e-07   8.6729805e-07   8.6729805e-07   8.6729805e-07   8.6729805e-07   8.6729805e-07   8.6729805e-07   8.6729805e-07   8.6729805e-07   8.6729805e-07   8.6729805e-07   8.6729805e-07   8.6729805e-07   8.6729805e-07   8.6729805e-07   8.6729805e-07   8.6729805e-07   8.6729805e-07   8.6729805e-07   8.6729805e-07   8.6729805e-07   8.6729805e-07   8.6729805e-07   8.6729805e-07   8.6729805e-07   8.6729805e-07   8.6729805e-07   8.6729805e-07   8.6729805e-07   8.6729805e-07   8.6729805e-07   8.6729805e-07   8.6729805e-07   8.6729805e-07   8.6729805e-07   8.6729805e-07   8.6729805e-07   8.6729805e-07   8.6729805e-07   8.6729805e-07   8.6729805e-07   8.6729805e-07   8.6729805e-07   8.6729805e-07   8.6729805e-07   8.6729805e-07   8.6729805e-07   8.6729805e-07   8.6729805e-07   8.6729805e-07   8.6729805e-07   8.6729805e-07   8.6729805e-07   8.6729805e-07   8.6729805e-07   8.6729805e-07   8.6729805e-07   8.6729805e-07   8.6729805e-07   8.6729805e-07   8.6729805e-07   8.6729805e-07   8.6729805e-07   8.6729805e-07   8.6729805e-07   8.6729805e-07   8.6729805e-07   8.6729805e-07   8.6729805e-07   8.6729805e-07   8.6729805e-07   8.6729805e-07   8.6729805e-07   8.6729805e-07   8.6729805e-07   8.6729805e-07   9.4417124e-05   9.4417124e-05   9.4417124e-05   9.4417124e-05   9.4417124e-05   9.4417124e-05   9.4417124e-05   9.4417124e-05   9.4417124e-05   9.4417124e-05   9.4417124e-05   9.4417124e-05   9.4417124e-05   9.4417124e-05   9.4417124e-05   9.4417124e-05   9.4417124e-05   9.4417124e-05   9.4417124e-05   9.4417124e-05   9.4417124e-05   9.4417124e-05   9.4417124e-05   9.4417124e-05   9.4417124e-05   9.4417124e-05   9.4417124e-05   9.4417124e-05   9.4417124e-05   9.4417124e-05   9.4417124e-05   9.4417124e-05   9.4417124e-05   9.4417124e-05   9.4417124e-05   9.4417124e-05   9.4417124e-05   9.4417124e-05   9.4417124e-05   9.4417124e-05   9.4417124e-05   9.4417124e-05   9.4417124e-05   9.4417124e-05   9.4417124e-05   9.4417124e-05   9.4417124e-05   9.4417124e-05   9.4417124e-05   9.4417124e-05   9.4417124e-05   9.4417124e-05   9.4417124e-05   9.4417124e-05   9.4417124e-05   9.4417124e-05   9.4417124e-05   9.4417124e-05   9.4417124e-05   9.4417124e-05   9.4417124e-05   9.4417124e-05   9.4417124e-05   9.4417124e-05   9.4417124e-05   9.4417124e-05   9.4417124e-05   9.4417124e-05   9.4417124e-05   9.4417124e-05   9.4417124e-05   9.4417124e-05   9.4417124e-05   9.4417124e-05   9.4417124e-05   9.4417124e-05   9.4417124e-05   9.4417124e-05   9.4417124e-05   9.4417124e-05   9.4417124e-05   9.4417124e-05   9.4417124e-05   9.4417124e-05   9.4417124e-05   9.4417124e-05   9.4417124e-05   9.4417124e-05   9.4417124e-05   9.4417124e-05   9.4417124e-05   9.4417124e-05   9.4417124e-05   9.4417124e-05   9.4417124e-05   9.4417124e-05   9.4417124e-05   9.4417124e-05   9.4417124e-05   9.4417124e-05   9.4417124e-05   9.4417124e-05   9.4417124e-05   9.4417124e-05   9.4417124e-05   9.4417124e-05   9.4417124e-05   9.4417124e-05   9.4417124e-05   9.4417124e-05   9.4417124e-05   9.4417124e-05   9.4417124e-05   9.4417124e-05   9.4417124e-05   9.4417124e-05   9.4417124e-05   9.4417124e-05   9.4417124e-05   9.4417124e-05   9.4417124e-05   9.4417124e-05   9.4417124e-05   9.4417124e-05   9.4417124e-05   9.4417124e-05   9.4417124e-05   9.4417124e-05   9.4417124e-05   9.4417124e-05   9.4417124e-05   9.4417124e-05   9.4417124e-05   9.4417124e-05   9.4417124e-05   9.4417124e-05   9.4417124e-05   9.4417124e-05   9.4417124e-05   9.4417124e-05   9.4417124e-05   9.4417124e-05   9.4417124e-05   9.4417124e-05   9.4417124e-05   9.4417124e-05   9.4417124e-05   9.4417124e-05   9.4417124e-05   9.4417124e-05   9.4417124e-05   9.4417124e-05   9.4417124e-05   9.4417124e-05   9.4417124e-05   9.4417124e-05   9.4417124e-05   9.4417124e-05   9.4417124e-05   9.4417124e-05   9.4417124e-05   9.4417124e-05   9.4417124e-05   9.4417124e-05   9.4417124e-05   9.4417124e-05   9.4417124e-05   9.4417124e-05   9.4417124e-05   9.4417124e-05   9.4417124e-05   9.4417124e-05   9.4417124e-05   9.4417124e-05   9.4417124e-05   9.4417124e-05   9.4417124e-05   9.4417124e-05   9.4417124e-05   9.4417124e-05   9.4417124e-05   9.4417124e-05   9.4417124e-05   9.4417124e-05   9.4417124e-05   9.4417124e-05   9.4417124e-05   9.4417124e-05   9.4417124e-05   9.4417124e-05   9.4417124e-05   9.4417124e-05   9.4417124e-05   9.4417124e-05   9.4417124e-05   9.4417124e-05   9.4417124e-05   9.4417124e-05   9.4417124e-05   9.4417124e-05   9.4417124e-05   9.4417124e-05   9.4417124e-05   9.4417124e-05   9.4417124e-05   9.4417124e-05   9.4417124e-05   9.4417124e-05   9.4417124e-05   9.4417124e-05   9.4417124e-05   9.4417124e-05   9.4417124e-05   9.4417124e-05   9.4417124e-05   9.4417124e-05   9.4417124e-05   9.4417124e-05   9.4417124e-05   9.4417124e-05   9.4417124e-05   9.4417124e-05   9.4417124e-05   9.4417124e-05   9.4417124e-05   9.4417124e-05   9.4417124e-05   9.4417124e-05   9.4417124e-05   9.4417124e-05   9.4417124e-05   9.4417124e-05   9.4417124e-05   9.4417124e-05   9.4417124e-05   9.4417124e-05   9.4417124e-05   9.4417124e-05   9.4417124e-05   9.4417124e-05   9.4417124e-05
   9.4417124e-05   9.4417124e-05   9.4417124e-05   9.4417124e-05   9.4417124e-05   9.4417124e-05   9.4417124e-05   9.4417124e-05   9.4417124e-05   9.4417124e-05   9.4417124e-05   9.4417124e-05   9.4417124e-05   9.4417124e-05   9.4417124e-05   9.4417124e-05   9.4417124e-05   9.4417124e-05   9.4417124e-05   9.4417124e-05   9.4417124e-05   9.4417124e-05   9.4417124e-05   9.4417124e-05   9.4417124e-05   9.4417124e-05   9.4417124e-05   9.4417124e-05   9.4417124e-05   9.4417124e-05   9.4417124e-05   9.4417124e-05   9.4417124e-05   9.4417124e-05   9.4417124e-05   9.4417124e-05   9.4417124e-05   9.4417124e-05   9.4417124e-05   9.4417124e-05   9.4417124e-05   9.4417124e-05   9.4417124e-05   9.4417124e-05   9.4417124e-05   9.4417124e-05   9.4417124e-05   9.4417124e-05   9.4417124e-05   9.4417124e-05   9.4417124e-05   9.4417124e-05   9.4417124e-05   9.4417124e-05   9.4417124e-05   9.4417124e-05   9.4417124e-05   9.4417124e-05   9.4417124e-05   9.4417124e-05   9.4417124e-05   9.4417124e-05   9.4417124e-05   9.4417124e-05   9.4417124e-05   9.4417124e-05   9.4417124e-05   9.4417124e-05   9.4417124e-05   9.4417124e-05   9.4417124e-05   9.4417124e-05   9.4417124e-05   9.4417124e-05   9.4417124e-05   9.4417124e-05   9.4417124e-05   9.4417124e-05   9.4417124e-05   9.4417124e-05   9.4417124e-05   9.4417124e-05   9.4417124e-05   9.4417124e-05   9.4417124e-05   9.4417124e-05   9.4417124e-05   9.4417124e-05   9.4417124e-05   9.4417124e-05   9.4417124e-05   9.4417124e-05   9.4417124e-05   9.4417124e-05   9.4417124e-05   9.4417124e-05   9.4417124e-05   9.4417124e-05   9.4417124e-05   9.4417124e-05   9.4417124e-05   9.4417124e-05   9.4417124e-05   9.4417124e-05   9.4417124e-05   9.4417124e-05   9.4417124e-05   9.4417124e-05   9.4417124e-05   9.4417124e-05   9.4417124e-05   9.4417124e-05   9.4417124e-05   9.4417124e-05   9.4417124e-05   9.4417124e-05   9.4417124e-05   9.4417124e-05   9.4417124e-05   9.4417124e-05   9.4417124e-05   9.4417124e-05   9.4417124e-05   9.4417124e-05   9.4417124e-05   9.4417124e-05   9.4417124e-05   9.4417124e-05   9.4417124e-05   9.4417124e-05   9.4417124e-05   9.4417124e-05   9.4417124e-05   9.4417124e-05   9.4417124e-05   9.4417124e-05   9.4417124e-05   9.4417124e-05   9.4417124e-05   9.4417124e-05   9.4417124e-05   9.4417124e-05   9.4417124e-05   9.4417124e-05   9.4417124e-05   9.4417124e-05   9.4417124e-05   9.4417124e-05   9.4417124e-05   9.4417124e-05   9.4417124e-05   9.4417124e-05   9.4417124e-05   9.4417124e-05   9.4417124e-05   9.4417124e-05   9.4417124e-05   9.4417124e-05   9.4417124e-05   9.4417124e-05   9.4417124e-05   9.4417124e-05   9.4417124e-05   9.4417124e-05   9.4417124e-05   9.4417124e-05   9.4417124e-05   9.4417124e-05   9.4417124e-05   9.4417124e-05   9.4417124e-05   9.4417124e-05   9.4417124e-05   9.4417124e-05   9.4417124e-05   9.4417124e-05   9.4417124e-05   9.4417124e-05   9.4417124e-05   9.4417124e-05   9.4417124e-05   9.4417124e-05   9.4417124e-05   9.4417124e-05   9.4417124e-05   9.4417124e-05   9.4417124e-05   9.4417124e-05   9.4417124e-05   9.4417124e-05   9.4417124e-05   9.4417124e-05   9.4417124e-05   9.4417124e-05   9.4417124e-05   9.4417124e-05   9.4417124e-05   9.4417124e-05   9.4417124e-05   9.4417124e-05   9.4417124e-05   9.4417124e-05   9.4417124e-05   9.4417124e-05   9.4417124e-05   9.4417124e-05   9.4417124e-05   9.4417124e-05   9.4417124e-05   9.4417124e-05   9.4417124e-05   9.4417124e-05   9.4417124e-05   9.4417124e-05   9.4417124e-05   9.4417124e-05   9.4417124e-05   9.4417124e-05   9.4417124e-05   9.4417124e-05   9.4417124e-05   9.4417124e-05   9.4417124e-05   9.4417124e-05   9.4417124e-05   9.4417124e-05   9.4417124e-05   9.4417124e-05   9.4417124e-05   9.4417124e-05   9.4417124e-05   9.4417124e-05   9.4417124e-05   9.4417124e-05   9.4417124e-05   9.4417124e-05   9.4417124e-05   9.4417124e-05   9.4417124e-05   9.4417124e-05   9.4417124e-05   8.6729805e-07   8.6729805e-07   8.6729805e-07   8.6729805e-07   8.6729805e-07   8.6729805e-07   8.6729805e-07   8.6729805e-07   8.6729805e-07   8.6729805e-07   8.6729805e-07   8.6729805e-07   8.6729805e-07   8.6729805e-07   8.6729805e-07   8.6729805e-07   8.6729805e-07   8.6729805e-07   8.6729805e-07   8.6729805e-07   8.6729805e-07   8.6729805e-07   8.6729805e-07   8.6729805e-07   8.6729805e-07   8.6729805e-07   8.6729805e-07   8.6729805e-07   8.6729805e-07   8.6729805e-07   8.6729805e-07   8.6729805e-07   8.6729805e-07   8.6729805e-07   8.6729805e-07   8.6729805e-07   8.6729805e-07   8.6729805e-07   8.6729805e-07   8.6729805e-07   8.6729805e-07   8.6729805e-07   8.6729805e-07   8.6729805e-07   8.6729805e-07   8.6729805e-07   8.6729805e-07   8.6729805e-07   8.6729805e-07   8.6729805e-07   8.6729805e-07   8.6729805e-07   8.6729805e-07   8.6729805e-07   8.6729805e-07   8.6729805e-07   8.6729805e-07   8.6729805e-07   8.6729805e-07   8.6729805e-07   8.6729805e-07   8.6729805e-07   8.6729805e-07   8.6729805e-07   8.6729805e-07   8.6729805e-07   8.6729805e-07   8.6729805e-07   8.6729805e-07   8.6729805e-07   8.6729805e-07   8.6729805e-07   8.6729805e-07   8.6729805e-07   8.6729805e-07   8.6729805e-07   8.6729805e-07   8.6729805e-07   8.6729805e-07   8.6729805e-07   8.6729805e-07   8.6729805e-07   8.6729805e-07   8.6729805e-07   8.6729805e-07   8.6729805e-07   8.6729805e-07   8.6729805e-07   8.6729805e-07   8.6729805e-07   8.6729805e-07   8.6729805e-07   8.6729805e-07   8.6729805e-07   8.6729805e-07   8.6729805e-07   8.6729805e-07   8.6729805e-07   8.6729805e-07   8.6729805e-07   8.6729805e-07   8.6729805e-07   8.6729805e-07   8.6729805e-07   8.6729805e-07   8.6729805e-07   8.6729805e-07   8.6729805e-07   8.6729805e-07   8.6729805e-07   8.6729805e-07   8.6729805e-07   8.6729805e-07   8.6729805e-07   8.6729805e-07   8.6729805e-07   8.6729805e-07   8.6729805e-07   8.6729805e-07   8.6729805e-07   0.0000000e+00   0.0000000e+00   0.0000000e+00   0.0000000e+00   0.0000000e+00   0.0000000e+00   0.0000000e+00   0.0000000e+00   0.0000000e+00   0.0000000e+00   0.0000000e+00   0.0000000e+00   0.0000000e+00   0.0000000e+00   0.0000000e+00   0.0000000e+00   0.0000000e+00   0.0000000e+00   0.0000000e+00   0.0000000e+00   0.0000000e+00   0.0000000e+00   0.0000000e+00   0.0000000e+00   0.0000000e+00   0.0000000e+00   0.0000000e+00   0.0000000e+00   0.0000000e+00   0.0000000e+00   0.0000000e+00   0.0000000e+00   0.0000000e+00   0.0000000e+00   0.0000000e+00   0.0000000e+00   0.0000000e+00   0.0000000e+00   0.0000000e+00   0.0000000e+00   0.0000000e+00   0.0000000e+00   0.0000000e+00   0.0000000e+00   0.0000000e+00   0.0000000e+00   0.0000000e+00   0.0000000e+00   0.0000000e+00   0.0000000e+00   0.0000000e+00   0.0000000e+00   0.0000000e+00   0.0000000e+00   0.0000000e+00   0.0000000e+00   0.0000000e+00   0.0000000e+00   0.0000000e+00   0.0000000e+00   0.0000000e+00   0.0000000e+00   0.0000000e+00   0.0000000e+00   0.0000000e+00   0.0000000e+00   0.0000000e+00   0.0000000e+00   0.0000000e+00   0.0000000e+00   0.0000000e+00   0.0000000e+00   0.0000000e+00   0.0000000e+00   0.0000000e+00   0.0000000e+00   0.0000000e+00   0.0000000e+00   0.0000000e+00   0.0000000e+00   8.6729805e-07   8.6729805e-07   8.6729805e-07   8.6729805e-07   8.6729805e-07   8.6729805e-07   8.6729805e-07   8.6729805e-07   8.6729805e-07   8.6729805e-07   8.6729805e-07   8.6729805e-07   8.6729805e-07   8.6729805e-07   8.6729805e-07   8.6729805e-07   8.6729805e-07   8.6729805e-07   8.6729805e-07   8.6729805e-07   8.6729805e-07   8.6729805e-07   8.6729805e-07   8.6729805e-07   8.6729805e-07   8.6729805e-07   8.6729805e-07   8.6729805e-07   8.6729805e-07   8.6729805e-07   8.6729805e-07   8.6729805e-07   8.6729805e-07   8.6729805e-07   8.6729805e-07   8.6729805e-07   8.6729805e-07   8.6729805e-07   8.6729805e-07   8.6729805e-07   8.6729805e-07   8.6729805e-07   8.6729805e-07   8.6729805e-07   8.6729805e-07   8.6729805e-07   8.6729805e-07   8.6729805e-07   8.6729805e-07   8.6729805e-07   8.6729805e-07   8.6729805e-07   8.6729805e-07   8.6729805e-07   8.6729805e-07   8.6729805e-07   8.6729805e-07   8.6729805e-07   8.6729805e-07   8.6729805e-07   8.6729805e-07   8.6729805e-07   8.6729805e-07   8.6729805e-07   8.6729805e-07   8.6729805e-07   8.6729805e-07   8.6729805e-07   8.6729805e-07   8.6729805e-07   8.6729805e-07   8.6729805e-07   8.6729805e-07   8.6729805e-07   8.6729805e-07   8.6729805e-07   8.6729805e-07   8.6729805e-07   8.6729805e-07   8.6729805e-07   8.6729805e-07   8.6729805e-07   8.6729805e-07   8.6729805e-07   8.6729805e-07   8.6729805e-07   8.6729805e-07   8.6729805e-07   8.6729805e-07   8.6729805e-07   8.6729805e-07   8.6729805e-07   8.6729805e-07   8.6729805e-07   8.6729805e-07   8.6729805e-07   8.6729805e-07   8.6729805e-07   8.6729805e-07   8.6729805e-07   8.6729805e-07   8.6729805e-07   8.6729805e-07   8.6729805e-07   8.6729805e-07   8.6729805e-07   8.6729805e-07   8.6729805e-07   8.6729805e-07   8.6729805e-07   8.6729805e-07   8.6729805e-07   8.6729805e-07   8.6729805e-07   8.6729805e-07   8.6729805e-07   8.6729805e-07   8.6729805e-07   8.6729805e-07   8.6729805e-07   9.4417124e-05   9.4417124e-05   9.4417124e-05   9.4417124e-05   9.4417124e-05   9.4417124e-05   9.4417124e-05   9.4417124e-05   9.4417124e-05   9.4417124e-05   9.4417124e-05   9.4417124e-05   9.4417124e-05   9.4417124e-05   9.4417124e-05   9.4417124e-05   9.4417124e-05   9.4417124e-05   9.4417124e-05   9.4417124e-05   9.4417124e-05   9.4417124e-05   9.4417124e-05   9.4417124e-05   9.4417124e-05   9.4417124e-05   9.4417124e-05   9.4417124e-05   9.4417124e-05   9.4417124e-05   9.4417124e-05   9.4417124e-05   9.4417124e-05   9.4417124e-05   9.4417124e-05   9.4417124e-05   9.4417124e-05   9.4417124e-05   9.4417124e-05   9.4417124e-05   9.4417124e-05   9.4417124e-05   9.4417124e-05   9.4417124e-05   9.4417124e-05   9.4417124e-05   9.4417124e-05   9.4417124e-05   9.4417124e-05   9.4417124e-05   9.4417124e-05   9.4417124e-05   9.4417124e-05   9.4417124e-05   9.4417124e-05   9.4417124e-05   9.4417124e-05   9.4417124e-05   9.4417124e-05   9.4417124e-05   9.4417124e-05   9.4417124e-05   9.4417124e-05   9.4417124e-05   9.4417124e-05   9.4417124e-05   9.4417124e-05   9.4417124e-05   9.4417124e-05   9.4417124e-05   9.4417124e-05   9.4417124e-05   9.4417124e-05   9.4417124e-05   9.4417124e-05   9.4417124e-05   9.4417124e-05   9.4417124e-05   9.4417124e-05   9.4417124e-05   9.4417124e-05   9.4417124e-05   9.4417124e-05   9.4417124e-05   9.4417124e-05   9.4417124e-05   9.4417124e-05   9.4417124e-05   9.4417124e-05   9.4417124e-05   9.4417124e-05   9.4417124e-05   9.4417124e-05   9.4417124e-05   9.4417124e-05   9.4417124e-05   9.4417124e-05   9.4417124e-05   9.4417124e-05   9.4417124e-05   9.4417124e-05   9.4417124e-05   9.4417124e-05   9.4417124e-05   9.4417124e-05   9.4417124e-05   9.4417124e-05   9.4417124e-05   9.4417124e-05   9.4417124e-05   9.4417124e-05   9.4417124e-05   9.4417124e-05   9.4417124e-05   9.4417124e-05   9.4417124e-05   9.4417124e-05   9.4417124e-05   9.4417124e-05   9.4417124e-05   9.4417124e-05   9.4417124e-05   9.4417124e-05   9.4417124e-05   9.4417124e-05   9.4417124e-05   9.4417124e-05   9.4417124e-05   9.4417124e-05   9.4417124e-05   9.4417124e-05   9.4417124e-05   9.4417124e-05   9.4417124e-05   9.4417124e-05   9.4417124e-05   9.4417124e-05   9.4417124e-05   9.4417124e-05   9.4417124e-05   9.4417124e-05   9.4417124e-05   9.4417124e-05   9.4417124e-05   9.4417124e-05   9.4417124e-05   9.4417124e-05   9.4417124e-05   9.4417124e-05   9.4417124e-05   9.4417124e-05   9.4417124e-05   9.4417124e-05   9.4417124e-05   9.4417124e-05   9.4417124e-05   9.4417124e-05   9.4417124e-05   9.4417124e-05   9.4417124e-05   9.4417124e-05   9.4417124e-05   9.4417124e-05   9.4417124e-05   9.4417124e-05   9.4417124e-05   9.4417124e-05   9.4417124e-05   9.4417124e-05   9.4417124e-05   9.4417124e-05   9.4417124e-05   9.4417124e-05   9.4417124e-05   9.4417124e-05   9.4417124e-05   9.4417124e-05   9.4417124e-05   9.4417124e-05   9.4417124e-05   9.4417124e-05   9.4417124e-05   9.4417124e-05   9.4417124e-05   9.4417124e-05   9.4417124e-05   9.4417124e-05   9.4417124e-05   9.4417124e-05   9.4417124e-05   9.4417124e-05   9.4417124e-05   9.4417124e-05   9.4417124e-05   9.4417124e-05   9.4417124e-05   9.4417124e-05   9.4417124e-05   9.4417124e-05   9.4417124e-05   9.4417124e-05   9.4417124e-05   9.4417124e-05   9.4417124e-05   9.4417124e-05   9.4417124e-05   9.4417124e-05   9.4417124e-05   9.4417124e-05   9.4417124e-05   9.4417124e-05   9.4417124e-05   9.4417124e-05   9.4417124e-05   9.4417124e-05   9.4417124e-05   9.4417124e-05   9.4417124e-05   9.4417124e-05   9.4417124e-05   9.4417124e-05   9.4417124e-05   9.4417124e-05   9.4417124e-05   9.4417124e-05   9.4417124e-05   9.4417124e-05   9.4417124e-05   9.4417124e-05   9.4417124e-05   9.4417124e-05   9.4417124e-05   9.4417124e-05   9.4417124e-05   9.4417124e-05   9.4417124e-05   9.4417124e-05   9.4417124e-05   9.4417124e-05   9.4417124e-05   9.4417124e-05
   9.4417124e-05   9.4417124e-05   9.4417124e-05   9.4417124e-05   9.4417124e-05   9.4417124e-05   9.4417124e-05   9.4417124e-05   9.4417124e-05   9.4417124e-05   9.4417124e-05   9.4417124e-05   9.4417124e-05   9.4417124e-05   9.4417124e-05   9.4417124e-05   9.4417124e-05   9.4417124e-05   9.4417124e-05   9.4417124e-05   9.4417124e-05   9.4417124e-05   9.4417124e-05   9.4417124e-05   9.4417124e-05   9.4417124e-05   9.4417124e-05   9.4417124e-05   9.4417124e-05   9.4417124e-05   9.4417124e-05   9.4417124e-05   9.4417124e-05   9.4417124e-05   9.4417124e-05   9.4417124e-05   9.4417124e-05   9.4417124e-05   9.4417124e-05   9.4417124e-05   9.4417124e-05   9.4417124e-05   9.4417124e-05   9.4417124e-05   9.4417124e-05   9.4417124e-05   9.4417124e-05   9.4417124e-05   9.4417124e-05   9.4417124e-05   9.4417124e-05   9.4417124e-05   9.4417124e-05   9.4417124e-05   9.4417124e-05   9.4417124e-05   9.4417124e-05   9.4417124e-05   9.4417124e-05   9.4417124e-05   9.4417124e-05   9.4417124e-05   9.4417124e-05   9.4417124e-05   9.4417124e-05   9.4417124e-05   9.4417124e-05   9.4417124e-05   9.4417124e-05   9.4417124e-05   9.4417124e-05   9.4417124e-05   9.4417124e-05   9.4417124e-05   9.4417124e-05   9.4417124e-05   9.4417124e-05   9.4417124e-05   9.4417124e-05   9.4417124e-05   9.4417124e-05   9.4417124e-05   9.4417124e-05   9.4417124e-05   9.4417124e-05   9.4417124e-05   9.4417124e-05   9.4417124e-05   9.4417124e-05   9.4417124e-05   9.4417124e-05   9.4417124e-05   9.4417124e-05   9.4417124e-05   9.4417124e-05   9.4417124e-05   9.4417124e-05   9.4417124e-05   9.4417124e-05   9.4417124e-05   9.4417124e-05   9.4417124e-05   9.4417124e-05   9.4417124e-05   9.4417124e-05   9.4417124e-05   9.4417124e-05   9.4417124e-05   9.4417124e-05   9.4417124e-05   9.4417124e-05   9.4417124e-05   9.4417124e-05   9.4417124e-05   9.4417124e-05   9.4417124e-05   9.4417124e-05   9.4417124e-05   9.4417124e-05   9.4417124e-05   9.4417124e-05   9.4417124e-05   9.4417124e-05   9.4417124e-05   9.4417124e-05   9.4417124e-05   9.4417124e-05   9.4417124e-05   9.4417124e-05   9.4417124e-05   9.4417124e-05   9.4417124e-05   9.4417124e-05   9.4417124e-05   9.4417124e-05   9.4417124e-05   9.4417124e-05   9.4417124e-05   9.4417124e-05   9.4417124e-05   9.4417124e-05   9.4417124e-05   9.4417124e-05   9.4417124e-05   9.4417124e-05   9.4417124e-05   9.4417124e-05   9.4417124e-05   9.4417124e-05   9.4417124e-05   9.4417124e-05   9.4417124e-05   9.4417124e-05   9.4417124e-05   9.4417124e-05   9.4417124e-05   9.4417124e-05   9.4417124e-05   9.4417124e-05   9.4417124e-05   9.4417124e-05   9.4417124e-05   9.4417124e-05   9.4417124e-05   9.4417124e-05   9.4417124e-05   9.4417124e-05   9.4417124e-05   9.4417124e-05   9.4417124e-05   9.4417124e-05   9.4417124e-05   9.4417124e-05   9.4417124e-05   9.4417124e-05   9.4417124e-05   9.4417124e-05   9.4417124e-05   9.4417124e-05   9.4417124e-05   9.4417124e-05   9.4417124e-05   9.4417124e-05   9.4417124e-05   9.4417124e-05   9.4417124e-05   9.4417124e-05   9.4417124e-05   9.4417124e-05   9.4417124e-05   9.4417124e-05   9.4417124e-05   9.4417124e-05   9.4417124e-05   9.4417124e-05   9.4417124e-05   9.4417124e-05   9.4417124e-05   9.4417124e-05   9.4417124e-05   9.4417124e-05   9.4417124e-05   9.4417124e-05   9.4417124e-05   9.4417124e-05   9.4417124e-05   9.4417124e-05   9.4417124e-05   9.4417124e-05   9.4417124e-05   9.4417124e-05   9.4417124e-05   9.4417124e-05   9.4417124e-05   9.4417124e-05   9.4417124e-05   9.4417124e-05   9.4417124e-05   9.4417124e-05   9.4417124e-05   9.4417124e-05   9.4417124e-05   9.4417124e-05   9.4417124e-05   9.4417124e-05   9.4417124e-05   9.4417124e-05   9.4417124e-05   9.4417124e-05   9.4417124e-05   9.4417124e-05   9.4417124e-05   9.4417124e-05   9.4417124e-05   9.4417124e-05   9.4417124e-05   9.4417124e-05   9.4417124e-05   9.4417124e-05   9.4417124e-05   9.4417124e-05   8.6729805e-07   8.6729805e-07   8.6729805e-07   8.6729805e-07   8.6729805e-07   8.6729805e-07   8.6729805e-07   8.6729805e-07   8.6729805e-07   8.6729805e-07   8.6729805e-07   8.6729805e-07   8.6729805e-07   8.6729805e-07   8.6729805e-07   8.6729805e-07   8.6729805e-07   8.6729805e-07   8.6729805e-07   8.6729805e-07   8.6729805e-07   8.6729805e-07   8.6729805e-07   8.6729805e-07   8.6729805e-07   8.6729805e-07   8.6729805e-07   8.6729805e-07   8.6729805e-07   8.6729805e-07   8.6729805e-07   8.6729805e-07   8.6729805e-07   8.6729805e-07   8.6729805e-07   8.6729805e-07   8.6729805e-07   8.6729805e-07   8.6729805e-07   8.6729805e-07   8.6729805e-07   8.6729805e-07   8.6729805e-07   8.6729805e-07   8.6729805e-07   8.6729805e-07   8.6729805e-07   8.6729805e-07   8.6729805e-07   8.6729805e-07   8.6729805e-07   8.6729805e-07   8.6729805e-07   8.6729805e-07   8.6729805e-07   8.6729805e-07   8.6729805e-07   8.6729805e-07   8.6729805e-07   8.6729805e-07   8.6729805e-07   8.6729805e-07   8.6729805e-07   8.6729805e-07   8.6729805e-07   8.6729805e-07   8.6729805e-07   8.6729805e-07   8.6729805e-07   8.6729805e-07   8.6729805e-07   8.6729805e-07   8.6729805e-07   8.6729805e-07   8.6729805e-07   8.6729805e-07   8.6729805e-07   8.6729805e-07   8.6729805e-07   8.6729805e-07   8.6729805e-07   8.6729805e-07   8.6729805e-07   8.6729805e-07   8.6729805e-07   8.6729805e-07   8.6729805e-07   8.6729805e-07   8.6729805e-07   8.6729805e-07   8.6729805e-07   8.6729805e-07   8.6729805e-07   8.6729805e-07   8.6729805e-07   8.6729805e-07   8.6729805e-07   8.6729805e-07   8.6729805e-07   8.6729805e-07   8.6729805e-07   8.6729805e-07   8.6729805e-07   8.6729805e-07   8.6729805e-07   8.6729805e-07   8.6729805e-07   8.6729805e-07   8.6729805e-07   8.6729805e-07   8.6729805e-07   8.6729805e-07   8.6729805e-07   8.6729805e-07   8.6729805e-07   8.6729805e-07   8.6729805e-07   8.6729805e-07   8.6729805e-07   8.6729805e-07   0.0000000e+00   0.0000000e+00   0.0000000e+00   0.0000000e+00   0.0000000e+00   0.0000000e+00   0.0000000e+00   0.0000000e+00   0.0000000e+00   0.0000000e+00   0.0000000e+00   0.0000000e+00   0.0000000e+00   0.0000000e+00   0.0000000e+00   0.0000000e+00   0.0000000e+00   0.0000000e+00   0.0000000e+00   0.0000000e+00   0.0000000e+00   0.0000000e+00   0.0000000e+00   0.0000000e+00   0.0000000e+00   0.0000000e+00   0.0000000e+00   0.0000000e+00   0.0000000e+00   0.0000000e+00   0.0000000e+00   0.0000000e+00   0.0000000e+00   0.0000000e+00   0.0000000e+00   0.0000000e+00   0.0000000e+00   0.0000000e+00   0.0000000e+00   0.0000000e+00   0.0000000e+00   0.0000000e+00   0.0000000e+00   0.0000000e+00   0.0000000e+00   0.0000000e+00   0.0000000e+00   0.0000000e+00   0.0000000e+00   0.0000000e+00   0.0000000e+00   0.0000000e+00   0.0000000e+00   0.0000000e+00   0.0000000e+00   0.0000000e+00   0.0000000e+00   0.0000000e+00   0.0000000e+00   0.0000000e+00   0.0000000e+00   0.0000000e+00   0.0000000e+00   0.0000000e+00   0.0000000e+00   0.0000000e+00   0.0000000e+00   0.0000000e+00   0.0000000e+00   0.0000000e+00   0.0000000e+00   0.0000000e+00   0.0000000e+00   0.0000000e+00   0.0000000e+00   0.0000000e+00   0.0000000e+00   0.0000000e+00   0.0000000e+00   0.0000000e+00   8.6729805e-07   8.6729805e-07   8.6729805e-07   8.6729805e-07   8.6729805e-07   8.6729805e-07   8.6729805e-07   8.6729805e-07   8.6729805e-07   8.6729805e-07   8.6729805e-07   8.6729805e-07   8.6729805e-07   8.6729805e-07   8.6729805e-07   8.6729805e-07   8.6729805e-07   8.6729805e-07   8.6729805e-07   8.6729805e-07   8.6729805e-07   8.6729805e-07   8.6729805e-07   8.6729805e-07   8.6729805e-07   8.6729805e-07   8.6729805e-07   8.6729805e-07   8.6729805e-07   8.6729805e-07   8.6729805e-07   8.6729805e-07   8.6729805e-07   8.6729805e-07   8.6729805e-07   8.6729805e-07   8.6729805e-07   8.6729805e-07   8.6729805e-07   8.6729805e-07   8.6729805e-07   8.6729805e-07   8.6729805e-07   8.6729805e-07   8.6729805e-07   8.6729805e-07   8.6729805e-07   8.6729805e-07   8.6729805e-07   8.6729805e-07   8.6729805e-07   8.6729805e-07   8.6729805e-07   8.6729805e-07   8.6729805e-07   8.6729805e-07   8.6729805e-07   8.6729805e-07   8.6729805e-07   8.6729805e-07   8.6729805e-07   8.6729805e-07   8.6729805e-07   8.6729805e-07   8.6729805e-07   8.6729805e-07   8.6729805e-07   8.6729805e-07   8.6729805e-07   8.6729805e-07   8.6729805e-07   8.6729805e-07   8.6729805e-07   8.6729805e-07   8.6729805e-07   8.6729805e-07   8.6729805e-07   8.6729805e-07   8.6729805e-07   8.6729805e-07   8.6729805e-07   8.6729805e-07   8.6729805e-07   8.6729805e-07   8.6729805e-07   8.6729805e-07   8.6729805e-07   8.6729805e-07   8.6729805e-07   8.6729805e-07   8.6729805e-07   8.6729805e-07   8.6729805e-07   8.6729805e-07   8.6729805e-07   8.6729805e-07   8.6729805e-07   8.6729805e-07   8.6729805e-07   8.6729805e-07   8.6729805e-07   8.6729805e-07   8.6729805e-07   8.6729805e-07   8.6729805e-07   8.6729805e-07   8.6729805e-07   8.6729805e-07   8.6729805e-07   8.6729805e-07   8.6729805e-07   8.6729805e-07   8.6729805e-07   8.6729805e-07   8.6729805e-07   8.6729805e-07   8.6729805e-07   8.6729805e-07   8.6729805e-07   8.6729805e-07   9.4417124e-05   9.4417124e-05   9.4417124e-05   9.4417124e-05   9.4417124e-05   9.4417124e-05   9.4417124e-05   9.4417124e-05   9.4417124e-05   9.4417124e-05   9.4417124e-05   9.4417124e-05   9.4417124e-05   9.4417124e-05   9.4417124e-05   9.4417124e-05   9.4417124e-05   9.4417124e-05   9.4417124e-05   9.4417124e-05   9.4417124e-05   9.4417124e-05   9.4417124e-05   9.4417124e-05   9.4417124e-05   9.4417124e-05   9.4417124e-05   9.4417124e-05   9.4417124e-05   9.4417124e-05   9.4417124e-05   9.4417124e-05   9.4417124e-05   9.4417124e-05   9.4417124e-05   9.4417124e-05   9.4417124e-05   9.4417124e-05   9.4417124e-05   9.4417124e-05   9.4417124e-05   9.4417124e-05   9.4417124e-05   9.4417124e-05   9.4417124e-05   9.4417124e-05   9.4417124e-05   9.4417124e-05   9.4417124e-05   9.4417124e-05   9.4417124e-05   9.4417124e-05   9.4417124e-05   9.4417124e-05   9.4417124e-05   9.4417124e-05   9.4417124e-05   9.4417124e-05   9.4417124e-05   9.4417124e-05   9.4417124e-05   9.4417124e-05   9.4417124e-05   9.4417124e-05   9.4417124e-05   9.4417124e-05   9.4417124e-05   9.4417124e-05   9.4417124e-05   9.4417124e-05   9.4417124e-05   9.4417124e-05   9.4417124e-05   9.4417124e-05   9.4417124e-05   9.4417124e-05   9.4417124e-05   9.4417124e-05   9.4417124e-05   9.4417124e-05   9.4417124e-05   9.4417124e-05   9.4417124e-05   9.4417124e-05   9.4417124e-05   9.4417124e-05   9.4417124e-05   9.4417124e-05   9.4417124e-05   9.4417124e-05   9.4417124e-05   9.4417124e-05   9.4417124e-05   9.4417124e-05   9.4417124e-05   9.4417124e-05   9.4417124e-05   9.4417124e-05   9.4417124e-05   9.4417124e-05   9.4417124e-05   9.4417124e-05   9.4417124e-05   9.4417124e-05   9.4417124e-05   9.4417124e-05   9.4417124e-05   9.4417124e-05   9.4417124e-05   9.4417124e-05   9.4417124e-05   9.4417124e-05   9.4417124e-05   9.4417124e-05   9.4417124e-05   9.4417124e-05   9.4417124e-05   9.4417124e-05   9.4417124e-05   9.4417124e-05   9.4417124e-05   9.4417124e-05   9.4417124e-05   9.4417124e-05   9.4417124e-05   9.4417124e-05   9.4417124e-05   9.4417124e-05   9.4417124e-05   9.4417124e-05   9.4417124e-05   9.4417124e-05   9.4417124e-05   9.4417124e-05   9.4417124e-05   9.4417124e-05   9.4417124e-05   9.4417124e-05   9.4417124e-05   9.4417124e-05   9.4417124e-05   9.4417124e-05   9.4417124e-05   9.4417124e-05   9.4417124e-05   9.4417124e-05   9.4417124e-05   9.4417124e-05   9.4417124e-05   9.4417124e-05   9.4417124e-05   9.4417124e-05   9.4417124e-05   9.4417124e-05   9.4417124e-05   9.4417124e-05   9.4417124e-05   9.4417124e-05   9.4417124e-05   9.4417124e-05   9.4417124e-05   9.4417124e-05   9.4417124e-05   9.4417124e-05   9.4417124e-05   9.4417124e-05   9.4417124e-05   9.4417124e-05   9.4417124e-05   9.4417124e-05   9.4417124e-05   9.4417124e-05   9.4417124e-05   9.4417124e-05   9.4417124e-05   9.4417124e-05   9.4417124e-05   9.4417124e-05   9.4417124e-05   9.4417124e-05   9.4417124e-05   9.4417124e-05   9.4417124e-05   9.4417124e-05   9.4417124e-05   9.4417124e-05   9.4417124e-05   9.4417124e-05   9.4417124e-05   9.4417124e-05   9.4417124e-05   9.4417124e-05   9.4417124e-05   9.4417124e-05   9.4417124e-05   9.4417124e-05   9.4417124e-05   9.4417124e-05   9.4417124e-05   9.4417124e-05   9.4417124e-05   9.4417124e-05   9.4417124e-05   9.4417124e-05   9.4417124e-05   9.4417124e-05   9.4417124e-05   9.4417124e-05   9.4417124e-05   9.4417124e-05   9.4417124e-05   9.4417124e-05   9.4417124e-05   9.4417124e-05   9.4417124e-05   9.4417124e-05   9.4417124e-05   9.4417124e-05   9.4417124e-05   9.4417124e-05   9.4417124e-05   9.4417124e-05   9.4417124e-05   9.4417124e-05   9.4417124e-05   9.4417124e-05   9.4417124e-05   9.4417124e-05   9.4417124e-05   9.4417124e-05   9.4417124e-05   9.4417124e-05   9.4417124e-05   9.4417124e-05   9.4417124e-05   9.4417124e-05   9.4417124e-05   9.4417124e-05   9.4417124e-05   9.4417124e-05   9.4417124e-05
   9.4417124e-05   9.4417124e-05   9.4417124e-05   9.4417124e-05   9.4417124e-05   9.4417124e-05   9.4417124e-05   9.4417124e-05   9.4417124e-05   9.4417124e-05   9.4417124e-05   9.4417124e-05   9.4417124e-05   9.4417124e-05   9.4417124e-05   9.4417124e-05   9.4417124e-05   9.4417124e-05   9.4417124e-05   9.4417124e-05   9.4417124e-05   9.4417124e-05   9.4417124e-05   9.4417124e-05   9.4417124e-05   9.4417124e-05   9.4417124e-05   9.4417124e-05   9.4417124e-05   9.4417124e-05   9.4417124e-05   9.4417124e-05   9.4417124e-05   9.4417124e-05   9.4417124e-05   9.4417124e-05   9.4417124e-05   9.4417124e-05   9.4417124e-05   9.4417124e-05   9.4417124e-05   9.4417124e-05   9.4417124e-05   9.4417124e-05   9.4417124e-05   9.4417124e-05   9.4417124e-05   9.4417124e-05   9.4417124e-05   9.4417124e-05   9.4417124e-05   9.4417124e-05   9.4417124e-05   9.4417124e-05   9.4417124e-05   9.4417124e-05   9.4417124e-05   9.4417124e-05   9.4417124e-05   9.4417124e-05   9.4417124e-05   9.4417124e-05   9.4417124e-05   9.4417124e-05   9.4417124e-05   9.4417124e-05   9.4417124e-05   9.4417124e-05   9.4417124e-05   9.4417124e-05   9.4417124e-05   9.4417124e-05   9.4417124e-05   9.4417124e-05   9.4417124e-05   9.4417124e-05   9.4417124e-05   9.4417124e-05   9.4417124e-05   9.4417124e-05   9.4417124e-05   9.4417124e-05   9.4417124e-05   9.4417124e-05   9.4417124e-05   9.4417124e-05   9.4417124e-05   9.4417124e-05   9.4417124e-05   9.4417124e-05   9.4417124e-05   9.4417124e-05   9.4417124e-05   9.4417124e-05   9.4417124e-05   9.4417124e-05   9.4417124e-05   9.4417124e-05   9.4417124e-05   9.4417124e-05   9.4417124e-05   9.4417124e-05   9.4417124e-05   9.4417124e-05   9.4417124e-05   9.4417124e-05   9.4417124e-05   9.4417124e-05   9.4417124e-05   9.4417124e-05   9.4417124e-05   9.4417124e-05   9.4417124e-05   9.4417124e-05   9.4417124e-05   9.4417124e-05   9.4417124e-05   9.4417124e-05   9.4417124e-05   9.4417124e-05   9.4417124e-05   9.4417124e-05   9.4417124e-05   9.4417124e-05   9.4417124e-05   9.4417124e-05   9.4417124e-05   9.4417124e-05   9.4417124e-05   9.4417124e-05   9.4417124e-05   9.4417124e-05   9.4417124e-05   9.4417124e-05   9.4417124e-05   9.4417124e-05   9.4417124e-05   9.4417124e-05   9.4417124e-05   9.4417124e-05   9.4417124e-05   9.4417124e-05   9.4417124e-05   9.4417124e-05   9.4417124e-05   9.4417124e-05   9.4417124e-05   9.4417124e-05   9.4417124e-05   9.4417124e-05   9.4417124e-05   9.4417124e-05   9.4417124e-05   9.4417124e-05   9.4417124e-05   9.4417124e-05   9.4417124e-05   9.4417124e-05   9.4417124e-05   9.4417124e-05   9.4417124e-05   9.4417124e-05   9.4417124e-05   9.4417124e-05   9.4417124e-05   9.4417124e-05   9.4417124e-05   9.4417124e-05   9.4417124e-05   9.4417124e-05   9.4417124e-05   9.4417124e-05   9.4417124e-05   9.4417124e-05   9.4417124e-05   9.4417124e-05   9.4417124e-05   9.4417124e-05   9.4417124e-05   9.4417124e-05   9.4417124e-05   9.4417124e-05   9.4417124e-05   9.4417124e-05   9.4417124e-05   9.4417124e-05   9.4417124e-05   9.4417124e-05   9.4417124e-05   9.4417124e-05   9.4417124e-05   9.4417124e-05   9.4417124e-05   9.4417124e-05   9.4417124e-05   9.4417124e-05   9.4417124e-05   9.4417124e-05   9.4417124e-05   9.4417124e-05   9.4417124e-05   9.4417124e-05   9.4417124e-05   9.4417124e-05   9.4417124e-05   9.4417124e-05   9.4417124e-05   9.4417124e-05   9.4417124e-05   9.4417124e-05   9.4417124e-05   9.4417124e-05   9.4417124e-05   9.4417124e-05   9.4417124e-05   9.4417124e-05   9.4417124e-05   9.4417124e-05   9.4417124e-05   9.4417124e-05   9.4417124e-05   9.4417124e-05   9.4417124e-05   9.4417124e-05   9.4417124e-05   9.4417124e-05   9.4417124e-05   9.4417124e-05   9.4417124e-05   9.4417124e-05   9.4417124e-05   9.4417124e-05   9.4417124e-05   9.4417124e-05   9.4417124e-05   9.4417124e-05   9.4417124e-05   9.4417124e-05   9.4417124e-05   9.4417124e-05   9.4417124e-05   8.6729805e-07   8.6729805e-07   8.6729805e-07   8.6729805e-07   8.6729805e-07   8.6729805e-07   8.6729805e-07   8.6729805e-07   8.6729805e-07   8.6729805e-07   8.6729805e-07   8.6729805e-07   8.6729805e-07   8.6729805e-07   8.6729805e-07   8.6729805e-07   8.6729805e-07   8.6729805e-07   8.6729805e-07   8.6729805e-07   8.6729805e-07   8.6729805e-07   8.6729805e-07   8.6729805e-07   8.6729805e-07   8.6729805e-07   8.6729805e-07   8.6729805e-07   8.6729805e-07   8.6729805e-07   8.6729805e-07   8.6729805e-07   8.6729805e-07   8.6729805e-07   8.6729805e-07   8.6729805e-07   8.6729805e-07   8.6729805e-07   8.6729805e-07   8.6729805e-07   8.6729805e-07   8.6729805e-07   8.6729805e-07   8.6729805e-07   8.6729805e-07   8.6729805e-07   8.6729805e-07   8.6729805e-07   8.6729805e-07   8.6729805e-07   8.6729805e-07   8.6729805e-07   8.6729805e-07   8.6729805e-07   8.6729805e-07   8.6729805e-07   8.6729805e-07   8.6729805e-07   8.6729805e-07   8.6729805e-07   8.6729805e-07   8.6729805e-07   8.6729805e-07   8.6729805e-07   8.6729805e-07   8.6729805e-07   8.6729805e-07   8.6729805e-07   8.6729805e-07   8.6729805e-07   8.6729805e-07   8.6729805e-07   8.6729805e-07   8.6729805e-07   8.6729805e-07   8.6729805e-07   8.6729805e-07   8.6729805e-07   8.6729805e-07   8.6729805e-07   8.6729805e-07   8.6729805e-07   8.6729805e-07   8.6729805e-07   8.6729805e-07   8.6729805e-07   8.6729805e-07   8.6729805e-07   8.6729805e-07   8.6729805e-07   8.6729805e-07   8.6729805e-07   8.6729805e-07   8.6729805e-07   8.6729805e-07   8.6729805e-07   8.6729805e-07   8.6729805e-07   8.6729805e-07   8.6729805e-07   8.6729805e-07   8.6729805e-07   8.6729805e-07   8.6729805e-07   8.6729805e-07   8.6729805e-07   8.6729805e-07   8.6729805e-07   8.6729805e-07   8.6729805e-07   8.6729805e-07   8.6729805e-07   8.6729805e-07   8.6729805e-07   8.6729805e-07   8.6729805e-07   8.6729805e-07   8.6729805e-07   8.6729805e-07   8.6729805e-07   0.0000000e+00   0.0000000e+00   0.0000000e+00   0.0000000e+00   0.0000000e+00   0.0000000e+00   0.0000000e+00   0.0000000e+00   0.0000000e+00   0.0000000e+00   0.0000000e+00   0.0000000e+00   0.0000000e+00   0.0000000e+00   0.0000000e+00   0.0000000e+00   0.0000000e+00   0.0000000e+00   0.0000000e+00   0.0000000e+00   0.0000000e+00   0.0000000e+00   0.0000000e+00   0.0000000e+00   0.0000000e+00   0.0000000e+00   0.0000000e+00   0.0000000e+00   0.0000000e+00   0.0000000e+00   0.0000000e+00   0.0000000e+00   0.0000000e+00   0.0000000e+00   0.0000000e+00   0.0000000e+00   0.0000000e+00   0.0000000e+00   0.0000000e+00   0.0000000e+00   0.0000000e+00   0.0000000e+00   0.0000000e+00   0.0000000e+00   0.0000000e+00   0.0000000e+00   0.0000000e+00   0.0000000e+00   0.0000000e+00   0.0000000e+00   0.0000000e+00   0.0000000e+00   0.0000000e+00   0.0000000e+00   0.0000000e+00   0.0000000e+00   0.0000000e+00   0.0000000e+00   0.0000000e+00   0.0000000e+00   0.0000000e+00   0.0000000e+00   0.0000000e+00   0.0000000e+00   0.0000000e+00   0.0000000e+00   0.0000000e+00   0.0000000e+00   0.0000000e+00   0.0000000e+00   0.0000000e+00   0.0000000e+00   0.0000000e+00   0.0000000e+00   0.0000000e+00   0.0000000e+00   0.0000000e+00   0.0000000e+00   0.0000000e+00   0.0000000e+00   8.6729805e-07   8.6729805e-07   8.6729805e-07   8.6729805e-07   8.6729805e-07   8.6729805e-07   8.6729805e-07   8.6729805e-07   8.6729805e-07   8.6729805e-07   8.6729805e-07   8.6729805e-07   8.6729805e-07   8.6729805e-07   8.6729805e-07   8.6729805e-07   8.6729805e-07   8.6729805e-07   8.6729805e-07   8.6729805e-07   8.6729805e-07   8.6729805e-07   8.6729805e-07   8.6729805e-07   8.6729805e-07   8.6729805e-07   8.6729805e-07   8.6729805e-07   8.6729805e-07   8.6729805e-07   8.6729805e-07   8.6729805e-07   8.6729805e-07   8.6729805e-07   8.6729805e-07   8.6729805e-07   8.6729805e-07   8.6729805e-07   8.6729805e-07   8.6729805e-07   8.6729805e-07   8.6729805e-07   8.6729805e-07   8.6729805e-07   8.6729805e-07   8.6729805e-07   8.6729805e-07   8.6729805e-07   8.6729805e-07   8.6729805e-07   8.6729805e-07   8.6729805e-07   8.6729805e-07   8.6729805e-07   8.6729805e-07   8.6729805e-07   8.6729805e-07   8.6729805e-07   8.6729805e-07   8.6729805e-07   8.6729805e-07   8.6729805e-07   8.6729805e-07   8.6729805e-07   8.6729805e-07   8.6729805e-07   8.6729805e-07   8.6729805e-07   8.6729805e-07   8.6729805e-07   8.6729805e-07   8.6729805e-07   8.6729805e-07   8.6729805e-07   8.6729805e-07   8.6729805e-07   8.6729805e-07   8.6729805e-07   8.6729805e-07   8.6729805e-07   8.6729805e-07   8.6729805e-07   8.6729805e-07   8.6729805e-07   8.6729805e-07   8.6729805e-07   8.6729805e-07   8.6729805e-07   8.6729805e-07   8.6729805e-07   8.6729805e-07   8.6729805e-07   8.6729805e-07   8.6729805e-07   8.6729805e-07   8.6729805e-07   8.6729805e-07   8.6729805e-07   8.6729805e-07   8.6729805e-07   8.6729805e-07   8.6729805e-07   8.6729805e-07   8.6729805e-07   8.6729805e-07   8.6729805e-07   8.6729805e-07   8.6729805e-07   8.6729805e-07   8.6729805e-07   8.6729805e-07   8.6729805e-07   8.6729805e-07   8.6729805e-07   8.6729805e-07   8.6729805e-07   8.6729805e-07   8.6729805e-07   8.6729805e-07   8.6729805e-07   9.4417124e-05   9.4417124e-05   9.4417124e-05   9.4417124e-05   9.4417124e-05   9.4417124e-05   9.4417124e-05   9.4417124e-05   9.4417124e-05   9.4417124e-05   9.4417124e-05   9.4417124e-05   9.4417124e-05   9.4417124e-05   9.4417124e-05   9.4417124e-05   9.4417124e-05   9.4417124e-05   9.4417124e-05   9.4417124e-05   9.4417124e-05   9.4417124e-05   9.4417124e-05   9.4417124e-05   9.4417124e-05   9.4417124e-05   9.4417124e-05   9.4417124e-05   9.4417124e-05   9.4417124e-05   9.4417124e-05   9.4417124e-05   9.4417124e-05   9.4417124e-05   9.4417124e-05   9.4417124e-05   9.4417124e-05   9.4417124e-05   9.4417124e-05   9.4417124e-05   9.4417124e-05   9.4417124e-05   9.4417124e-05   9.4417124e-05   9.4417124e-05   9.4417124e-05   9.4417124e-05   9.4417124e-05   9.4417124e-05   9.4417124e-05   9.4417124e-05   9.4417124e-05   9.4417124e-05   9.4417124e-05   9.4417124e-05   9.4417124e-05   9.4417124e-05   9.4417124e-05   9.4417124e-05   9.4417124e-05   9.4417124e-05   9.4417124e-05   9.4417124e-05   9.4417124e-05   9.4417124e-05   9.4417124e-05   9.4417124e-05   9.4417124e-05   9.4417124e-05   9.4417124e-05   9.4417124e-05   9.4417124e-05   9.4417124e-05   9.4417124e-05   9.4417124e-05   9.4417124e-05   9.4417124e-05   9.4417124e-05   9.4417124e-05   9.4417124e-05   9.4417124e-05   9.4417124e-05   9.4417124e-05   9.4417124e-05   9.4417124e-05   9.4417124e-05   9.4417124e-05   9.4417124e-05   9.4417124e-05   9.4417124e-05   9.4417124e-05   9.4417124e-05   9.4417124e-05   9.4417124e-05   9.4417124e-05   9.4417124e-05   9.4417124e-05   9.4417124e-05   9.4417124e-05   9.4417124e-05   9.4417124e-05   9.4417124e-05   9.4417124e-05   9.4417124e-05   9.4417124e-05   9.4417124e-05   9.4417124e-05   9.4417124e-05   9.4417124e-05   9.4417124e-05   9.4417124e-05   9.4417124e-05   9.4417124e-05   9.4417124e-05   9.4417124e-05   9.4417124e-05   9.4417124e-05   9.4417124e-05   9.4417124e-05   9.4417124e-05   9.4417124e-05   9.4417124e-05   9.4417124e-05   9.4417124e-05   9.4417124e-05   9.4417124e-05   9.4417124e-05   9.4417124e-05   9.4417124e-05   9.4417124e-05   9.4417124e-05   9.4417124e-05   9.4417124e-05   9.4417124e-05   9.4417124e-05   9.4417124e-05   9.4417124e-05   9.4417124e-05   9.4417124e-05   9.4417124e-05   9.4417124e-05   9.4417124e-05   9.4417124e-05   9.4417124e-05   9.4417124e-05   9.4417124e-05   9.4417124e-05   9.4417124e-05   9.4417124e-05   9.4417124e-05   9.4417124e-05   9.4417124e-05   9.4417124e-05   9.4417124e-05   9.4417124e-05   9.4417124e-05   9.4417124e-05   9.4417124e-05   9.4417124e-05   9.4417124e-05   9.4417124e-05   9.4417124e-05   9.4417124e-05   9.4417124e-05   9.4417124e-05   9.4417124e-05   9.4417124e-05   9.4417124e-05   9.4417124e-05   9.4417124e-05   9.4417124e-05   9.4417124e-05   9.4417124e-05   9.4417124e-05   9.4417124e-05   9.4417124e-05   9.4417124e-05   9.4417124e-05   9.4417124e-05   9.4417124e-05   9.4417124e-05   9.4417124e-05   9.4417124e-05   9.4417124e-05   9.4417124e-05   9.4417124e-05   9.4417124e-05   9.4417124e-05   9.4417124e-05   9.4417124e-05   9.4417124e-05   9.4417124e-05   9.4417124e-05   9.4417124e-05   9.4417124e-05   9.4417124e-05   9.4417124e-05   9.4417124e-05   9.4417124e-05   9.4417124e-05   9.4417124e-05   9.4417124e-05   9.4417124e-05   9.4417124e-05   9.4417124e-05   9.4417124e-05   9.4417124e-05   9.4417124e-05   9.4417124e-05   9.4417124e-05   9.4417124e-05   9.4417124e-05   9.4417124e-05   9.4417124e-05   9.4417124e-05   9.4417124e-05   9.4417124e-05   9.4417124e-05   9.4417124e-05   9.4417124e-05   9.4417124e-05   9.4417124e-05   9.4417124e-05   9.4417124e-05   9.4417124e-05   9.4417124e-05   9.4417124e-05   9.4417124e-05   9.4417124e-05   9.4417124e-05   9.4417124e-05   9.4417124e-05   9.4417124e-05   9.4417124e-05   9.4417124e-05   9.4417124e-05   9.4417124e-05   9.4417124e-05   9.4417124e-05   9.4417124e-05   9.4417124e-05
   9.4417124e-05   9.4417124e-05   9.4417124e-05   9.4417124e-05   9.4417124e-05   9.4417124e-05   9.4417124e-05   9.4417124e-05   9.4417124e-05   9.4417124e-05   9.4417124e-05   9.4417124e-05   9.4417124e-05   9.4417124e-05   9.4417124e-05   9.4417124e-05   9.4417124e-05   9.4417124e-05   9.4417124e-05   9.4417124e-05   9.4417124e-05   9.4417124e-05   9.4417124e-05   9.4417124e-05   9.4417124e-05   9.4417124e-05   9.4417124e-05   9.4417124e-05   9.4417124e-05   9.4417124e-05   9.4417124e-05   9.4417124e-05   9.4417124e-05   9.4417124e-05   9.4417124e-05   9.4417124e-05   9.4417124e-05   9.4417124e-05   9.4417124e-05   9.4417124e-05   9.4417124e-05   9.4417124e-05   9.4417124e-05   9.4417124e-05   9.4417124e-05   9.4417124e-05   9.4417124e-05   9.4417124e-05   9.4417124e-05   9.4417124e-05   9.4417124e-05   9.4417124e-05   9.4417124e-05   9.4417124e-05   9.4417124e-05   9.4417124e-05   9.4417124e-05   9.4417124e-05   9.4417124e-05   9.4417124e-05   9.4417124e-05   9.4417124e-05   9.4417124e-05   9.4417124e-05   9.4417124e-05   9.4417124e-05   9.4417124e-05   9.4417124e-05   9.4417124e-05   9.4417124e-05   9.4417124e-05   9.4417124e-05   9.4417124e-05   9.4417124e-05   9.4417124e-05   9.4417124e-05   9.4417124e-05   9.4417124e-05   9.4417124e-05   9.4417124e-05   9.4417124e-05   9.4417124e-05   9.4417124e-05   9.4417124e-05   9.4417124e-05   9.4417124e-05   9.4417124e-05   9.4417124e-05   9.4417124e-05   9.4417124e-05   9.4417124e-05   9.4417124e-05   9.4417124e-05   9.4417124e-05   9.4417124e-05   9.4417124e-05   9.4417124e-05   9.4417124e-05   9.4417124e-05   9.4417124e-05   9.4417124e-05   9.4417124e-05   9.4417124e-05   9.4417124e-05   9.4417124e-05   9.4417124e-05   9.4417124e-05   9.4417124e-05   9.4417124e-05   9.4417124e-05   9.4417124e-05   9.4417124e-05   9.4417124e-05   9.4417124e-05   9.4417124e-05   9.4417124e-05   9.4417124e-05   9.4417124e-05   9.4417124e-05   9.4417124e-05   9.4417124e-05   9.4417124e-05   9.4417124e-05   9.4417124e-05   9.4417124e-05   9.4417124e-05   9.4417124e-05   9.4417124e-05   9.4417124e-05   9.4417124e-05   9.4417124e-05   9.4417124e-05   9.4417124e-05   9.4417124e-05   9.4417124e-05   9.4417124e-05   9.4417124e-05   9.4417124e-05   9.4417124e-05   9.4417124e-05   9.4417124e-05   9.4417124e-05   9.4417124e-05   9.4417124e-05   9.4417124e-05   9.4417124e-05   9.4417124e-05   9.4417124e-05   9.4417124e-05   9.4417124e-05   9.4417124e-05   9.4417124e-05   9.4417124e-05   9.4417124e-05   9.4417124e-05   9.4417124e-05   9.4417124e-05   9.4417124e-05   9.4417124e-05   9.4417124e-05   9.4417124e-05   9.4417124e-05   9.4417124e-05   9.4417124e-05   9.4417124e-05   9.4417124e-05   9.4417124e-05   9.4417124e-05   9.4417124e-05   9.4417124e-05   9.4417124e-05   9.4417124e-05   9.4417124e-05   9.4417124e-05   9.4417124e-05   9.4417124e-05   9.4417124e-05   9.4417124e-05   9.4417124e-05   9.4417124e-05   9.4417124e-05   9.4417124e-05   9.4417124e-05   9.4417124e-05   9.4417124e-05   9.4417124e-05   9.4417124e-05   9.4417124e-05   9.4417124e-05   9.4417124e-05   9.4417124e-05   9.4417124e-05   9.4417124e-05   9.4417124e-05   9.4417124e-05   9.4417124e-05   9.4417124e-05   9.4417124e-05   9.4417124e-05   9.4417124e-05   9.4417124e-05   9.4417124e-05   9.4417124e-05   9.4417124e-05   9.4417124e-05   9.4417124e-05   9.4417124e-05   9.4417124e-05   9.4417124e-05   9.4417124e-05   9.4417124e-05   9.4417124e-05   9.4417124e-05   9.4417124e-05   9.4417124e-05   9.4417124e-05   9.4417124e-05   9.4417124e-05   9.4417124e-05   9.4417124e-05   9.4417124e-05   9.4417124e-05   9.4417124e-05   9.4417124e-05   9.4417124e-05   9.4417124e-05   9.4417124e-05   9.4417124e-05   9.4417124e-05   9.4417124e-05   9.4417124e-05   9.4417124e-05   9.4417124e-05   9.4417124e-05   9.4417124e-05   9.4417124e-05   9.4417124e-05   9.4417124e-05   9.4417124e-05   9.4417124e-05   9.4417124e-05   8.6729805e-07   8.6729805e-07   8.6729805e-07   8.6729805e-07   8.6729805e-07   8.6729805e-07   8.6729805e-07   8.6729805e-07   8.6729805e-07   8.6729805e-07   8.6729805e-07   8.6729805e-07   8.6729805e-07   8.6729805e-07   8.6729805e-07   8.6729805e-07   8.6729805e-07   8.6729805e-07   8.6729805e-07   8.6729805e-07   8.6729805e-07   8.6729805e-07   8.6729805e-07   8.6729805e-07   8.6729805e-07   8.6729805e-07   8.6729805e-07   8.6729805e-07   8.6729805e-07   8.6729805e-07   8.6729805e-07   8.6729805e-07   8.6729805e-07   8.6729805e-07   8.6729805e-07   8.6729805e-07   8.6729805e-07   8.6729805e-07   8.6729805e-07   8.6729805e-07   8.6729805e-07   8.6729805e-07   8.6729805e-07   8.6729805e-07   8.6729805e-07   8.6729805e-07   8.6729805e-07   8.6729805e-07   8.6729805e-07   8.6729805e-07   8.6729805e-07   8.6729805e-07   8.6729805e-07   8.6729805e-07   8.6729805e-07   8.6729805e-07   8.6729805e-07   8.6729805e-07   8.6729805e-07   8.6729805e-07   8.6729805e-07   8.6729805e-07   8.6729805e-07   8.6729805e-07   8.6729805e-07   8.6729805e-07   8.6729805e-07   8.6729805e-07   8.6729805e-07   8.6729805e-07   8.6729805e-07   8.6729805e-07   8.6729805e-07   8.6729805e-07   8.6729805e-07   8.6729805e-07   8.6729805e-07   8.6729805e-07   8.6729805e-07   8.6729805e-07   8.6729805e-07   8.6729805e-07   8.6729805e-07   8.6729805e-07   8.6729805e-07   8.6729805e-07   8.6729805e-07   8.6729805e-07   8.6729805e-07   8.6729805e-07   8.6729805e-07   8.6729805e-07   8.6729805e-07   8.6729805e-07   8.6729805e-07   8.6729805e-07   8.6729805e-07   8.6729805e-07   8.6729805e-07   8.6729805e-07   8.6729805e-07   8.6729805e-07   8.6729805e-07   8.6729805e-07   8.6729805e-07   8.6729805e-07   8.6729805e-07   8.6729805e-07   8.6729805e-07   8.6729805e-07   8.6729805e-07   8.6729805e-07   8.6729805e-07   8.6729805e-07   8.6729805e-07   8.6729805e-07   8.6729805e-07   8.6729805e-07   8.6729805e-07   8.6729805e-07   0.0000000e+00   0.0000000e+00   0.0000000e+00   0.0000000e+00   0.0000000e+00   0.0000000e+00   0.0000000e+00   0.0000000e+00   0.0000000e+00   0.0000000e+00   0.0000000e+00   0.0000000e+00   0.0000000e+00   0.0000000e+00   0.0000000e+00   0.0000000e+00   0.0000000e+00   0.0000000e+00   0.0000000e+00   0.0000000e+00   0.0000000e+00   0.0000000e+00   0.0000000e+00   0.0000000e+00   0.0000000e+00   0.0000000e+00   0.0000000e+00   0.0000000e+00   0.0000000e+00   0.0000000e+00   0.0000000e+00   0.0000000e+00   0.0000000e+00   0.0000000e+00   0.0000000e+00   0.0000000e+00   0.0000000e+00   0.0000000e+00   0.0000000e+00   0.0000000e+00   0.0000000e+00   0.0000000e+00   0.0000000e+00   0.0000000e+00   0.0000000e+00   0.0000000e+00   0.0000000e+00   0.0000000e+00   0.0000000e+00   0.0000000e+00   0.0000000e+00   0.0000000e+00   0.0000000e+00   0.0000000e+00   0.0000000e+00   0.0000000e+00   0.0000000e+00   0.0000000e+00   0.0000000e+00   0.0000000e+00   0.0000000e+00   0.0000000e+00   0.0000000e+00   0.0000000e+00   0.0000000e+00   0.0000000e+00   0.0000000e+00   0.0000000e+00   0.0000000e+00   0.0000000e+00   0.0000000e+00   0.0000000e+00   0.0000000e+00   0.0000000e+00   0.0000000e+00   0.0000000e+00   0.0000000e+00   0.0000000e+00   0.0000000e+00   0.0000000e+00   8.6729805e-07   8.6729805e-07   8.6729805e-07   8.6729805e-07   8.6729805e-07   8.6729805e-07   8.6729805e-07   8.6729805e-07   8.6729805e-07   8.6729805e-07   8.6729805e-07   8.6729805e-07   8.6729805e-07   8.6729805e-07   8.6729805e-07   8.6729805e-07   8.6729805e-07   8.6729805e-07   8.6729805e-07   8.6729805e-07   8.6729805e-07   8.6729805e-07   8.6729805e-07   8.6729805e-07   8.6729805e-07   8.6729805e-07   8.6729805e-07   8.6729805e-07   8.6729805e-07   8.6729805e-07   8.6729805e-07   8.6729805e-07   8.6729805e-07   8.6729805e-07   8.6729805e-07   8.6729805e-07   8.6729805e-07   8.6729805e-07   8.6729805e-07   8.6729805e-07   8.6729805e-07   8.6729805e-07   8.6729805e-07   8.6729805e-07   8.6729805e-07   8.6729805e-07   8.6729805e-07   8.6729805e-07   8.6729805e-07   8.6729805e-07   8.6729805e-07   8.6729805e-07   8.6729805e-07   8.6729805e-07   8.6729805e-07   8.6729805e-07   8.6729805e-07   8.6729805e-07   8.6729805e-07   8.6729805e-07   8.6729805e-07   8.6729805e-07   8.6729805e-07   8.6729805e-07   8.6729805e-07   8.6729805e-07   8.6729805e-07   8.6729805e-07   8.6729805e-07   8.6729805e-07   8.6729805e-07   8.6729805e-07   8.6729805e-07   8.6729805e-07   8.6729805e-07   8.6729805e-07   8.6729805e-07   8.6729805e-07   8.6729805e-07   8.6729805e-07   8.6729805e-07   8.6729805e-07   8.6729805e-07   8.6729805e-07   8.6729805e-07   8.6729805e-07   8.6729805e-07   8.6729805e-07   8.6729805e-07   8.6729805e-07   8.6729805e-07   8.6729805e-07   8.6729805e-07   8.6729805e-07   8.6729805e-07   8.6729805e-07   8.6729805e-07   8.6729805e-07   8.6729805e-07   8.6729805e-07   8.6729805e-07   8.6729805e-07   8.6729805e-07   8.6729805e-07   8.6729805e-07   8.6729805e-07   8.6729805e-07   8.6729805e-07   8.6729805e-07   8.6729805e-07   8.6729805e-07   8.6729805e-07   8.6729805e-07   8.6729805e-07   8.6729805e-07   8.6729805e-07   8.6729805e-07   8.6729805e-07   8.6729805e-07   8.6729805e-07   9.4417124e-05   9.4417124e-05   9.4417124e-05   9.4417124e-05   9.4417124e-05   9.4417124e-05   9.4417124e-05   9.4417124e-05   9.4417124e-05   9.4417124e-05   9.4417124e-05   9.4417124e-05   9.4417124e-05   9.4417124e-05   9.4417124e-05   9.4417124e-05   9.4417124e-05   9.4417124e-05   9.4417124e-05   9.4417124e-05   9.4417124e-05   9.4417124e-05   9.4417124e-05   9.4417124e-05   9.4417124e-05   9.4417124e-05   9.4417124e-05   9.4417124e-05   9.4417124e-05   9.4417124e-05   9.4417124e-05   9.4417124e-05   9.4417124e-05   9.4417124e-05   9.4417124e-05   9.4417124e-05   9.4417124e-05   9.4417124e-05   9.4417124e-05   9.4417124e-05   9.4417124e-05   9.4417124e-05   9.4417124e-05   9.4417124e-05   9.4417124e-05   9.4417124e-05   9.4417124e-05   9.4417124e-05   9.4417124e-05   9.4417124e-05   9.4417124e-05   9.4417124e-05   9.4417124e-05   9.4417124e-05   9.4417124e-05   9.4417124e-05   9.4417124e-05   9.4417124e-05   9.4417124e-05   9.4417124e-05   9.4417124e-05   9.4417124e-05   9.4417124e-05   9.4417124e-05   9.4417124e-05   9.4417124e-05   9.4417124e-05   9.4417124e-05   9.4417124e-05   9.4417124e-05   9.4417124e-05   9.4417124e-05   9.4417124e-05   9.4417124e-05   9.4417124e-05   9.4417124e-05   9.4417124e-05   9.4417124e-05   9.4417124e-05   9.4417124e-05   9.4417124e-05   9.4417124e-05   9.4417124e-05   9.4417124e-05   9.4417124e-05   9.4417124e-05   9.4417124e-05   9.4417124e-05   9.4417124e-05   9.4417124e-05   9.4417124e-05   9.4417124e-05   9.4417124e-05   9.4417124e-05   9.4417124e-05   9.4417124e-05   9.4417124e-05   9.4417124e-05   9.4417124e-05   9.4417124e-05   9.4417124e-05   9.4417124e-05   9.4417124e-05   9.4417124e-05   9.4417124e-05   9.4417124e-05   9.4417124e-05   9.4417124e-05   9.4417124e-05   9.4417124e-05   9.4417124e-05   9.4417124e-05   9.4417124e-05   9.4417124e-05   9.4417124e-05   9.4417124e-05   9.4417124e-05   9.4417124e-05   9.4417124e-05   9.4417124e-05   9.4417124e-05   9.4417124e-05   9.4417124e-05   9.4417124e-05   9.4417124e-05   9.4417124e-05   9.4417124e-05   9.4417124e-05   9.4417124e-05   9.4417124e-05   9.4417124e-05   9.4417124e-05   9.4417124e-05   9.4417124e-05   9.4417124e-05   9.4417124e-05   9.4417124e-05   9.4417124e-05   9.4417124e-05   9.4417124e-05   9.4417124e-05   9.4417124e-05   9.4417124e-05   9.4417124e-05   9.4417124e-05   9.4417124e-05   9.4417124e-05   9.4417124e-05   9.4417124e-05   9.4417124e-05   9.4417124e-05   9.4417124e-05   9.4417124e-05   9.4417124e-05   9.4417124e-05   9.4417124e-05   9.4417124e-05   9.4417124e-05   9.4417124e-05   9.4417124e-05   9.4417124e-05   9.4417124e-05   9.4417124e-05   9.4417124e-05   9.4417124e-05   9.4417124e-05   9.4417124e-05   9.4417124e-05   9.4417124e-05   9.4417124e-05   9.4417124e-05   9.4417124e-05   9.4417124e-05   9.4417124e-05   9.4417124e-05   9.4417124e-05   9.4417124e-05   9.4417124e-05   9.4417124e-05   9.4417124e-05   9.4417124e-05   9.4417124e-05   9.4417124e-05   9.4417124e-05   9.4417124e-05   9.4417124e-05   9.4417124e-05   9.4417124e-05   9.4417124e-05   9.4417124e-05   9.4417124e-05   9.4417124e-05   9.4417124e-05   9.4417124e-05   9.4417124e-05   9.4417124e-05   9.4417124e-05   9.4417124e-05   9.4417124e-05   9.4417124e-05   9.4417124e-05   9.4417124e-05   9.4417124e-05   9.4417124e-05   9.4417124e-05   9.4417124e-05   9.4417124e-05   9.4417124e-05   9.4417124e-05   9.4417124e-05   9.4417124e-05   9.4417124e-05   9.4417124e-05   9.4417124e-05   9.4417124e-05   9.4417124e-05   9.4417124e-05   9.4417124e-05   9.4417124e-05   9.4417124e-05   9.4417124e-05   9.4417124e-05   9.4417124e-05   9.4417124e-05   9.4417124e-05   9.4417124e-05   9.4417124e-05   9.4417124e-05   9.4417124e-05   9.4417124e-05   9.4417124e-05   9.4417124e-05   9.4417124e-05   9.4417124e-05   9.4417124e-05   9.4417124e-05   9.4417124e-05   9.4417124e-05   9.4417124e-05   9.4417124e-05   9.4417124e-05
   9.4417124e-05   9.4417124e-05   9.4417124e-05   9.4417124e-05   9.4417124e-05   9.4417124e-05   9.4417124e-05   9.4417124e-05   9.4417124e-05   9.4417124e-05   9.4417124e-05   9.4417124e-05   9.4417124e-05   9.4417124e-05   9.4417124e-05   9.4417124e-05   9.4417124e-05   9.4417124e-05   9.4417124e-05   9.4417124e-05   9.4417124e-05   9.4417124e-05   9.4417124e-05   9.4417124e-05   9.4417124e-05   9.4417124e-05   9.4417124e-05   9.4417124e-05   9.4417124e-05   9.4417124e-05   9.4417124e-05   9.4417124e-05   9.4417124e-05   9.4417124e-05   9.4417124e-05   9.4417124e-05   9.4417124e-05   9.4417124e-05   9.4417124e-05   9.4417124e-05   9.4417124e-05   9.4417124e-05   9.4417124e-05   9.4417124e-05   9.4417124e-05   9.4417124e-05   9.4417124e-05   9.4417124e-05   9.4417124e-05   9.4417124e-05   9.4417124e-05   9.4417124e-05   9.4417124e-05   9.4417124e-05   9.4417124e-05   9.4417124e-05   9.4417124e-05   9.4417124e-05   9.4417124e-05   9.4417124e-05   9.4417124e-05   9.4417124e-05   9.4417124e-05   9.4417124e-05   9.4417124e-05   9.4417124e-05   9.4417124e-05   9.4417124e-05   9.4417124e-05   9.4417124e-05   9.4417124e-05   9.4417124e-05   9.4417124e-05   9.4417124e-05   9.4417124e-05   9.4417124e-05   9.4417124e-05   9.4417124e-05   9.4417124e-05   9.4417124e-05   9.4417124e-05   9.4417124e-05   9.4417124e-05   9.4417124e-05   9.4417124e-05   9.4417124e-05   9.4417124e-05   9.4417124e-05   9.4417124e-05   9.4417124e-05   9.4417124e-05   9.4417124e-05   9.4417124e-05   9.4417124e-05   9.4417124e-05   9.4417124e-05   9.4417124e-05   9.4417124e-05   9.4417124e-05   9.4417124e-05   9.4417124e-05   9.4417124e-05   9.4417124e-05   9.4417124e-05   9.4417124e-05   9.4417124e-05   9.4417124e-05   9.4417124e-05   9.4417124e-05   9.4417124e-05   9.4417124e-05   9.4417124e-05   9.4417124e-05   9.4417124e-05   9.4417124e-05   9.4417124e-05   9.4417124e-05   9.4417124e-05   9.4417124e-05   9.4417124e-05   9.4417124e-05   9.4417124e-05   9.4417124e-05   9.4417124e-05   9.4417124e-05   9.4417124e-05   9.4417124e-05   9.4417124e-05   9.4417124e-05   9.4417124e-05   9.4417124e-05   9.4417124e-05   9.4417124e-05   9.4417124e-05   9.4417124e-05   9.4417124e-05   9.4417124e-05   9.4417124e-05   9.4417124e-05   9.4417124e-05   9.4417124e-05   9.4417124e-05   9.4417124e-05   9.4417124e-05   9.4417124e-05   9.4417124e-05   9.4417124e-05   9.4417124e-05   9.4417124e-05   9.4417124e-05   9.4417124e-05   9.4417124e-05   9.4417124e-05   9.4417124e-05   9.4417124e-05   9.4417124e-05   9.4417124e-05   9.4417124e-05   9.4417124e-05   9.4417124e-05   9.4417124e-05   9.4417124e-05   9.4417124e-05   9.4417124e-05   9.4417124e-05   9.4417124e-05   9.4417124e-05   9.4417124e-05   9.4417124e-05   9.4417124e-05   9.4417124e-05   9.4417124e-05   9.4417124e-05   9.4417124e-05   9.4417124e-05   9.4417124e-05   9.4417124e-05   9.4417124e-05   9.4417124e-05   9.4417124e-05   9.4417124e-05   9.4417124e-05   9.4417124e-05   9.4417124e-05   9.4417124e-05   9.4417124e-05   9.4417124e-05   9.4417124e-05   9.4417124e-05   9.4417124e-05   9.4417124e-05   9.4417124e-05   9.4417124e-05   9.4417124e-05   9.4417124e-05   9.4417124e-05   9.4417124e-05   9.4417124e-05   9.4417124e-05   9.4417124e-05   9.4417124e-05   9.4417124e-05   9.4417124e-05   9.4417124e-05   9.4417124e-05   9.4417124e-05   9.4417124e-05   9.4417124e-05   9.4417124e-05   9.4417124e-05   9.4417124e-05   9.4417124e-05   9.4417124e-05   9.4417124e-05   9.4417124e-05   9.4417124e-05   9.4417124e-05   9.4417124e-05   9.4417124e-05   9.4417124e-05   9.4417124e-05   9.4417124e-05   9.4417124e-05   9.4417124e-05   9.4417124e-05   9.4417124e-05   9.4417124e-05   9.4417124e-05   9.4417124e-05   9.4417124e-05   9.4417124e-05   9.4417124e-05   9.4417124e-05   9.4417124e-05   9.4417124e-05   9.4417124e-05   9.4417124e-05   9.4417124e-05   9.4417124e-05   9.4417124e-05   9.4417124e-05   8.6729805e-07   8.6729805e-07   8.6729805e-07   8.6729805e-07   8.6729805e-07   8.6729805e-07   8.6729805e-07   8.6729805e-07   8.6729805e-07   8.6729805e-07   8.6729805e-07   8.6729805e-07   8.6729805e-07   8.6729805e-07   8.6729805e-07   8.6729805e-07   8.6729805e-07   8.6729805e-07   8.6729805e-07   8.6729805e-07   8.6729805e-07   8.6729805e-07   8.6729805e-07   8.6729805e-07   8.6729805e-07   8.6729805e-07   8.6729805e-07   8.6729805e-07   8.6729805e-07   8.6729805e-07   8.6729805e-07   8.6729805e-07   8.6729805e-07   8.6729805e-07   8.6729805e-07   8.6729805e-07   8.6729805e-07   8.6729805e-07   8.6729805e-07   8.6729805e-07   8.6729805e-07   8.6729805e-07   8.6729805e-07   8.6729805e-07   8.6729805e-07   8.6729805e-07   8.6729805e-07   8.6729805e-07   8.6729805e-07   8.6729805e-07   8.6729805e-07   8.6729805e-07   8.6729805e-07   8.6729805e-07   8.6729805e-07   8.6729805e-07   8.6729805e-07   8.6729805e-07   8.6729805e-07   8.6729805e-07   8.6729805e-07   8.6729805e-07   8.6729805e-07   8.6729805e-07   8.6729805e-07   8.6729805e-07   8.6729805e-07   8.6729805e-07   8.6729805e-07   8.6729805e-07   8.6729805e-07   8.6729805e-07   8.6729805e-07   8.6729805e-07   8.6729805e-07   8.6729805e-07   8.6729805e-07   8.6729805e-07   8.6729805e-07   8.6729805e-07   8.6729805e-07   8.6729805e-07   8.6729805e-07   8.6729805e-07   8.6729805e-07   8.6729805e-07   8.6729805e-07   8.6729805e-07   8.6729805e-07   8.6729805e-07   8.6729805e-07   8.6729805e-07   8.6729805e-07   8.6729805e-07   8.6729805e-07   8.6729805e-07   8.6729805e-07   8.6729805e-07   8.6729805e-07   8.6729805e-07   8.6729805e-07   8.6729805e-07   8.6729805e-07   8.6729805e-07   8.6729805e-07   8.6729805e-07   8.6729805e-07   8.6729805e-07   8.6729805e-07   8.6729805e-07   8.6729805e-07   8.6729805e-07   8.6729805e-07   8.6729805e-07   8.6729805e-07   8.6729805e-07   8.6729805e-07   8.6729805e-07   8.6729805e-07   8.6729805e-07   0.0000000e+00   0.0000000e+00   0.0000000e+00   0.0000000e+00   0.0000000e+00   0.0000000e+00   0.0000000e+00   0.0000000e+00   0.0000000e+00   0.0000000e+00   0.0000000e+00   0.0000000e+00   0.0000000e+00   0.0000000e+00   0.0000000e+00   0.0000000e+00   0.0000000e+00   0.0000000e+00   0.0000000e+00   0.0000000e+00   0.0000000e+00   0.0000000e+00   0.0000000e+00   0.0000000e+00   0.0000000e+00   0.0000000e+00   0.0000000e+00   0.0000000e+00   0.0000000e+00   0.0000000e+00   0.0000000e+00   0.0000000e+00   0.0000000e+00   0.0000000e+00   0.0000000e+00   0.0000000e+00   0.0000000e+00   0.0000000e+00   0.0000000e+00   0.0000000e+00   0.0000000e+00   0.0000000e+00   0.0000000e+00   0.0000000e+00   0.0000000e+00   0.0000000e+00   0.0000000e+00   0.0000000e+00   0.0000000e+00   0.0000000e+00   0.0000000e+00   0.0000000e+00   0.0000000e+00   0.0000000e+00   0.0000000e+00   0.0000000e+00   0.0000000e+00   0.0000000e+00   0.0000000e+00   0.0000000e+00   0.0000000e+00   0.0000000e+00   0.0000000e+00   0.0000000e+00   0.0000000e+00   0.0000000e+00   0.0000000e+00   0.0000000e+00   0.0000000e+00   0.0000000e+00   0.0000000e+00   0.0000000e+00   0.0000000e+00   0.0000000e+00   0.0000000e+00   0.0000000e+00   0.0000000e+00   0.0000000e+00   0.0000000e+00   0.0000000e+00   8.6729805e-07   8.6729805e-07   8.6729805e-07   8.6729805e-07   8.6729805e-07   8.6729805e-07   8.6729805e-07   8.6729805e-07   8.6729805e-07   8.6729805e-07   8.6729805e-07   8.6729805e-07   8.6729805e-07   8.6729805e-07   8.6729805e-07   8.6729805e-07   8.6729805e-07   8.6729805e-07   8.6729805e-07   8.6729805e-07   8.6729805e-07   8.6729805e-07   8.6729805e-07   8.6729805e-07   8.6729805e-07   8.6729805e-07   8.6729805e-07   8.6729805e-07   8.6729805e-07   8.6729805e-07   8.6729805e-07   8.6729805e-07   8.6729805e-07   8.6729805e-07   8.6729805e-07   8.6729805e-07   8.6729805e-07   8.6729805e-07   8.6729805e-07   8.6729805e-07   8.6729805e-07   8.6729805e-07   8.6729805e-07   8.6729805e-07   8.6729805e-07   8.6729805e-07   8.6729805e-07   8.6729805e-07   8.6729805e-07   8.6729805e-07   8.6729805e-07   8.6729805e-07   8.6729805e-07   8.6729805e-07   8.6729805e-07   8.6729805e-07   8.6729805e-07   8.6729805e-07   8.6729805e-07   8.6729805e-07   8.6729805e-07   8.6729805e-07   8.6729805e-07   8.6729805e-07   8.6729805e-07   8.6729805e-07   8.6729805e-07   8.6729805e-07   8.6729805e-07   8.6729805e-07   8.6729805e-07   8.6729805e-07   8.6729805e-07   8.6729805e-07   8.6729805e-07   8.6729805e-07   8.6729805e-07   8.6729805e-07   8.6729805e-07   8.6729805e-07   8.6729805e-07   8.6729805e-07   8.6729805e-07   8.6729805e-07   8.6729805e-07   8.6729805e-07   8.6729805e-07   8.6729805e-07   8.6729805e-07   8.6729805e-07   8.6729805e-07   8.6729805e-07   8.6729805e-07   8.6729805e-07   8.6729805e-07   8.6729805e-07   8.6729805e-07   8.6729805e-07   8.6729805e-07   8.6729805e-07   8.6729805e-07   8.6729805e-07   8.6729805e-07   8.6729805e-07   8.6729805e-07   8.6729805e-07   8.6729805e-07   8.6729805e-07   8.6729805e-07   8.6729805e-07   8.6729805e-07   8.6729805e-07   8.6729805e-07   8.6729805e-07   8.6729805e-07   8.6729805e-07   8.6729805e-07   8.6729805e-07   8.6729805e-07   8.6729805e-07   9.4417124e-05   9.4417124e-05   9.4417124e-05   9.4417124e-05   9.4417124e-05   9.4417124e-05   9.4417124e-05   9.4417124e-05   9.4417124e-05   9.4417124e-05   9.4417124e-05   9.4417124e-05   9.4417124e-05   9.4417124e-05   9.4417124e-05   9.4417124e-05   9.4417124e-05   9.4417124e-05   9.4417124e-05   9.4417124e-05   9.4417124e-05   9.4417124e-05   9.4417124e-05   9.4417124e-05   9.4417124e-05   9.4417124e-05   9.4417124e-05   9.4417124e-05   9.4417124e-05   9.4417124e-05   9.4417124e-05   9.4417124e-05   9.4417124e-05   9.4417124e-05   9.4417124e-05   9.4417124e-05   9.4417124e-05   9.4417124e-05   9.4417124e-05   9.4417124e-05   9.4417124e-05   9.4417124e-05   9.4417124e-05   9.4417124e-05   9.4417124e-05   9.4417124e-05   9.4417124e-05   9.4417124e-05   9.4417124e-05   9.4417124e-05   9.4417124e-05   9.4417124e-05   9.4417124e-05   9.4417124e-05   9.4417124e-05   9.4417124e-05   9.4417124e-05   9.4417124e-05   9.4417124e-05   9.4417124e-05   9.4417124e-05   9.4417124e-05   9.4417124e-05   9.4417124e-05   9.4417124e-05   9.4417124e-05   9.4417124e-05   9.4417124e-05   9.4417124e-05   9.4417124e-05   9.4417124e-05   9.4417124e-05   9.4417124e-05   9.4417124e-05   9.4417124e-05   9.4417124e-05   9.4417124e-05   9.4417124e-05   9.4417124e-05   9.4417124e-05   9.4417124e-05   9.4417124e-05   9.4417124e-05   9.4417124e-05   9.4417124e-05   9.4417124e-05   9.4417124e-05   9.4417124e-05   9.4417124e-05   9.4417124e-05   9.4417124e-05   9.4417124e-05   9.4417124e-05   9.4417124e-05   9.4417124e-05   9.4417124e-05   9.4417124e-05   9.4417124e-05   9.4417124e-05   9.4417124e-05   9.4417124e-05   9.4417124e-05   9.4417124e-05   9.4417124e-05   9.4417124e-05   9.4417124e-05   9.4417124e-05   9.4417124e-05   9.4417124e-05   9.4417124e-05   9.4417124e-05   9.4417124e-05   9.4417124e-05   9.4417124e-05   9.4417124e-05   9.4417124e-05   9.4417124e-05   9.4417124e-05   9.4417124e-05   9.4417124e-05   9.4417124e-05   9.4417124e-05   9.4417124e-05   9.4417124e-05   9.4417124e-05   9.4417124e-05   9.4417124e-05   9.4417124e-05   9.4417124e-05   9.4417124e-05   9.4417124e-05   9.4417124e-05   9.4417124e-05   9.4417124e-05   9.4417124e-05   9.4417124e-05   9.4417124e-05   9.4417124e-05   9.4417124e-05   9.4417124e-05   9.4417124e-05   9.4417124e-05   9.4417124e-05   9.4417124e-05   9.4417124e-05   9.4417124e-05   9.4417124e-05   9.4417124e-05   9.4417124e-05   9.4417124e-05   9.4417124e-05   9.4417124e-05   9.4417124e-05   9.4417124e-05   9.4417124e-05   9.4417124e-05   9.4417124e-05   9.4417124e-05   9.4417124e-05   9.4417124e-05   9.4417124e-05   9.4417124e-05   9.4417124e-05   9.4417124e-05   9.4417124e-05   9.4417124e-05   9.4417124e-05   9.4417124e-05   9.4417124e-05   9.4417124e-05   9.4417124e-05   9.4417124e-05   9.4417124e-05   9.4417124e-05   9.4417124e-05   9.4417124e-05   9.4417124e-05   9.4417124e-05   9.4417124e-05   9.4417124e-05   9.4417124e-05   9.4417124e-05   9.4417124e-05   9.4417124e-05   9.4417124e-05   9.4417124e-05   9.4417124e-05   9.4417124e-05   9.4417124e-05   9.4417124e-05   9.4417124e-05   9.4417124e-05   9.4417124e-05   9.4417124e-05   9.4417124e-05   9.4417124e-05   9.4417124e-05   9.4417124e-05   9.4417124e-05   9.4417124e-05   9.4417124e-05   9.4417124e-05   9.4417124e-05   9.4417124e-05   9.4417124e-05   9.4417124e-05   9.4417124e-05   9.4417124e-05   9.4417124e-05   9.4417124e-05   9.4417124e-05   9.4417124e-05   9.4417124e-05   9.4417124e-05   9.4417124e-05   9.4417124e-05   9.4417124e-05   9.4417124e-05   9.4417124e-05   9.4417124e-05   9.4417124e-05   9.4417124e-05   9.4417124e-05   9.4417124e-05   9.4417124e-05   9.4417124e-05   9.4417124e-05   9.4417124e-05   9.4417124e-05   9.4417124e-05   9.4417124e-05   9.4417124e-05   9.4417124e-05   9.4417124e-05   9.4417124e-05   9.4417124e-05   9.4417124e-05   9.4417124e-05   9.4417124e-05   9.4417124e-05   9.4417124e-05
   9.4417124e-05   9.4417124e-05   9.4417124e-05   9.4417124e-05   9.4417124e-05   9.4417124e-05   9.4417124e-05   9.4417124e-05   9.4417124e-05   9.4417124e-05   9.4417124e-05   9.4417124e-05   9.4417124e-05   9.4417124e-05   9.4417124e-05   9.4417124e-05   9.4417124e-05   9.4417124e-05   9.4417124e-05   9.4417124e-05   9.4417124e-05   9.4417124e-05   9.4417124e-05   9.4417124e-05   9.4417124e-05   9.4417124e-05   9.4417124e-05   9.4417124e-05   9.4417124e-05   9.4417124e-05   9.4417124e-05   9.4417124e-05   9.4417124e-05   9.4417124e-05   9.4417124e-05   9.4417124e-05   9.4417124e-05   9.4417124e-05   9.4417124e-05   9.4417124e-05   9.4417124e-05   9.4417124e-05   9.4417124e-05   9.4417124e-05   9.4417124e-05   9.4417124e-05   9.4417124e-05   9.4417124e-05   9.4417124e-05   9.4417124e-05   9.4417124e-05   9.4417124e-05   9.4417124e-05   9.4417124e-05   9.4417124e-05   9.4417124e-05   9.4417124e-05   9.4417124e-05   9.4417124e-05   9.4417124e-05   9.4417124e-05   9.4417124e-05   9.4417124e-05   9.4417124e-05   9.4417124e-05   9.4417124e-05   9.4417124e-05   9.4417124e-05   9.4417124e-05   9.4417124e-05   9.4417124e-05   9.4417124e-05   9.4417124e-05   9.4417124e-05   9.4417124e-05   9.4417124e-05   9.4417124e-05   9.4417124e-05   9.4417124e-05   9.4417124e-05   9.4417124e-05   9.4417124e-05   9.4417124e-05   9.4417124e-05   9.4417124e-05   9.4417124e-05   9.4417124e-05   9.4417124e-05   9.4417124e-05   9.4417124e-05   9.4417124e-05   9.4417124e-05   9.4417124e-05   9.4417124e-05   9.4417124e-05   9.4417124e-05   9.4417124e-05   9.4417124e-05   9.4417124e-05   9.4417124e-05   9.4417124e-05   9.4417124e-05   9.4417124e-05   9.4417124e-05   9.4417124e-05   9.4417124e-05   9.4417124e-05   9.4417124e-05   9.4417124e-05   9.4417124e-05   9.4417124e-05   9.4417124e-05   9.4417124e-05   9.4417124e-05   9.4417124e-05   9.4417124e-05   9.4417124e-05   9.4417124e-05   9.4417124e-05   9.4417124e-05   9.4417124e-05   9.4417124e-05   9.4417124e-05   9.4417124e-05   9.4417124e-05   9.4417124e-05   9.4417124e-05   9.4417124e-05   9.4417124e-05   9.4417124e-05   9.4417124e-05   9.4417124e-05   9.4417124e-05   9.4417124e-05   9.4417124e-05   9.4417124e-05   9.4417124e-05   9.4417124e-05   9.4417124e-05   9.4417124e-05   9.4417124e-05   9.4417124e-05   9.4417124e-05   9.4417124e-05   9.4417124e-05   9.4417124e-05   9.4417124e-05   9.4417124e-05   9.4417124e-05   9.4417124e-05   9.4417124e-05   9.4417124e-05   9.4417124e-05   9.4417124e-05   9.4417124e-05   9.4417124e-05   9.4417124e-05   9.4417124e-05   9.4417124e-05   9.4417124e-05   9.4417124e-05   9.4417124e-05   9.4417124e-05   9.4417124e-05   9.4417124e-05   9.4417124e-05   9.4417124e-05   9.4417124e-05   9.4417124e-05   9.4417124e-05   9.4417124e-05   9.4417124e-05   9.4417124e-05   9.4417124e-05   9.4417124e-05   9.4417124e-05   9.4417124e-05   9.4417124e-05   9.4417124e-05   9.4417124e-05   9.4417124e-05   9.4417124e-05   9.4417124e-05   9.4417124e-05   9.4417124e-05   9.4417124e-05   9.4417124e-05   9.4417124e-05   9.4417124e-05   9.4417124e-05   9.4417124e-05   9.4417124e-05   9.4417124e-05   9.4417124e-05   9.4417124e-05   9.4417124e-05   9.4417124e-05   9.4417124e-05   9.4417124e-05   9.4417124e-05   9.4417124e-05   9.4417124e-05   9.4417124e-05   9.4417124e-05   9.4417124e-05   9.4417124e-05   9.4417124e-05   9.4417124e-05   9.4417124e-05   9.4417124e-05   9.4417124e-05   9.4417124e-05   9.4417124e-05   9.4417124e-05   9.4417124e-05   9.4417124e-05   9.4417124e-05   9.4417124e-05   9.4417124e-05   9.4417124e-05   9.4417124e-05   9.4417124e-05   9.4417124e-05   9.4417124e-05   9.4417124e-05   9.4417124e-05   9.4417124e-05   9.4417124e-05   9.4417124e-05   9.4417124e-05   9.4417124e-05   9.4417124e-05   9.4417124e-05   9.4417124e-05   9.4417124e-05   9.4417124e-05   9.4417124e-05   9.4417124e-05   9.4417124e-05   9.4417124e-05   9.4417124e-05   8.6729805e-07   8.6729805e-07   8.6729805e-07   8.6729805e-07   8.6729805e-07   8.6729805e-07   8.6729805e-07   8.6729805e-07   8.6729805e-07   8.6729805e-07   8.6729805e-07   8.6729805e-07   8.6729805e-07   8.6729805e-07   8.6729805e-07   8.6729805e-07   8.6729805e-07   8.6729805e-07   8.6729805e-07   8.6729805e-07   8.6729805e-07   8.6729805e-07   8.6729805e-07   8.6729805e-07   8.6729805e-07   8.6729805e-07   8.6729805e-07   8.6729805e-07   8.6729805e-07   8.6729805e-07   8.6729805e-07   8.6729805e-07   8.6729805e-07   8.6729805e-07   8.6729805e-07   8.6729805e-07   8.6729805e-07   8.6729805e-07   8.6729805e-07   8.6729805e-07   8.6729805e-07   8.6729805e-07   8.6729805e-07   8.6729805e-07   8.6729805e-07   8.6729805e-07   8.6729805e-07   8.6729805e-07   8.6729805e-07   8.6729805e-07   8.6729805e-07   8.6729805e-07   8.6729805e-07   8.6729805e-07   8.6729805e-07   8.6729805e-07   8.6729805e-07   8.6729805e-07   8.6729805e-07   8.6729805e-07   8.6729805e-07   8.6729805e-07   8.6729805e-07   8.6729805e-07   8.6729805e-07   8.6729805e-07   8.6729805e-07   8.6729805e-07   8.6729805e-07   8.6729805e-07   8.6729805e-07   8.6729805e-07   8.6729805e-07   8.6729805e-07   8.6729805e-07   8.6729805e-07   8.6729805e-07   8.6729805e-07   8.6729805e-07   8.6729805e-07   8.6729805e-07   8.6729805e-07   8.6729805e-07   8.6729805e-07   8.6729805e-07   8.6729805e-07   8.6729805e-07   8.6729805e-07   8.6729805e-07   8.6729805e-07   8.6729805e-07   8.6729805e-07   8.6729805e-07   8.6729805e-07   8.6729805e-07   8.6729805e-07   8.6729805e-07   8.6729805e-07   8.6729805e-07   8.6729805e-07   8.6729805e-07   8.6729805e-07   8.6729805e-07   8.6729805e-07   8.6729805e-07   8.6729805e-07   8.6729805e-07   8.6729805e-07   8.6729805e-07   8.6729805e-07   8.6729805e-07   8.6729805e-07   8.6729805e-07   8.6729805e-07   8.6729805e-07   8.6729805e-07   8.6729805e-07   8.6729805e-07   8.6729805e-07   8.6729805e-07   0.0000000e+00   0.0000000e+00   0.0000000e+00   0.0000000e+00   0.0000000e+00   0.0000000e+00   0.0000000e+00   0.0000000e+00   0.0000000e+00   0.0000000e+00   0.0000000e+00   0.0000000e+00   0.0000000e+00   0.0000000e+00   0.0000000e+00   0.0000000e+00   0.0000000e+00   0.0000000e+00   0.0000000e+00   0.0000000e+00   0.0000000e+00   0.0000000e+00   0.0000000e+00   0.0000000e+00   0.0000000e+00   0.0000000e+00   0.0000000e+00   0.0000000e+00   0.0000000e+00   0.0000000e+00   0.0000000e+00   0.0000000e+00   0.0000000e+00   0.0000000e+00   0.0000000e+00   0.0000000e+00   0.0000000e+00   0.0000000e+00   0.0000000e+00   0.0000000e+00   0.0000000e+00   0.0000000e+00   0.0000000e+00   0.0000000e+00   0.0000000e+00   0.0000000e+00   0.0000000e+00   0.0000000e+00   0.0000000e+00   0.0000000e+00   0.0000000e+00   0.0000000e+00   0.0000000e+00   0.0000000e+00   0.0000000e+00   0.0000000e+00   0.0000000e+00   0.0000000e+00   0.0000000e+00   0.0000000e+00   0.0000000e+00   0.0000000e+00   0.0000000e+00   0.0000000e+00   0.0000000e+00   0.0000000e+00   0.0000000e+00   0.0000000e+00   0.0000000e+00   0.0000000e+00   0.0000000e+00   0.0000000e+00   0.0000000e+00   0.0000000e+00   0.0000000e+00   0.0000000e+00   0.0000000e+00   0.0000000e+00   0.0000000e+00   0.0000000e+00   8.6729805e-07   8.6729805e-07   8.6729805e-07   8.6729805e-07   8.6729805e-07   8.6729805e-07   8.6729805e-07   8.6729805e-07   8.6729805e-07   8.6729805e-07   8.6729805e-07   8.6729805e-07   8.6729805e-07   8.6729805e-07   8.6729805e-07   8.6729805e-07   8.6729805e-07   8.6729805e-07   8.6729805e-07   8.6729805e-07   8.6729805e-07   8.6729805e-07   8.6729805e-07   8.6729805e-07   8.6729805e-07   8.6729805e-07   8.6729805e-07   8.6729805e-07   8.6729805e-07   8.6729805e-07   8.6729805e-07   8.6729805e-07   8.6729805e-07   8.6729805e-07   8.6729805e-07   8.6729805e-07   8.6729805e-07   8.6729805e-07   8.6729805e-07   8.6729805e-07   8.6729805e-07   8.6729805e-07   8.6729805e-07   8.6729805e-07   8.6729805e-07   8.6729805e-07   8.6729805e-07   8.6729805e-07   8.6729805e-07   8.6729805e-07   8.6729805e-07   8.6729805e-07   8.6729805e-07   8.6729805e-07   8.6729805e-07   8.6729805e-07   8.6729805e-07   8.6729805e-07   8.6729805e-07   8.6729805e-07   8.6729805e-07   8.6729805e-07   8.6729805e-07   8.6729805e-07   8.6729805e-07   8.6729805e-07   8.6729805e-07   8.6729805e-07   8.6729805e-07   8.6729805e-07   8.6729805e-07   8.6729805e-07   8.6729805e-07   8.6729805e-07   8.6729805e-07   8.6729805e-07   8.6729805e-07   8.6729805e-07   8.6729805e-07   8.6729805e-07   8.6729805e-07   8.6729805e-07   8.6729805e-07   8.6729805e-07   8.6729805e-07   8.6729805e-07   8.6729805e-07   8.6729805e-07   8.6729805e-07   8.6729805e-07   8.6729805e-07   8.6729805e-07   8.6729805e-07   8.6729805e-07   8.6729805e-07   8.6729805e-07   8.6729805e-07   8.6729805e-07   8.6729805e-07   8.6729805e-07   8.6729805e-07   8.6729805e-07   8.6729805e-07   8.6729805e-07   8.6729805e-07   8.6729805e-07   8.6729805e-07   8.6729805e-07   8.6729805e-07   8.6729805e-07   8.6729805e-07   8.6729805e-07   8.6729805e-07   8.6729805e-07   8.6729805e-07   8.6729805e-07   8.6729805e-07   8.6729805e-07   8.6729805e-07   8.6729805e-07   9.4417124e-05   9.4417124e-05   9.4417124e-05   9.4417124e-05   9.4417124e-05   9.4417124e-05   9.4417124e-05   9.4417124e-05   9.4417124e-05   9.4417124e-05   9.4417124e-05   9.4417124e-05   9.4417124e-05   9.4417124e-05   9.4417124e-05   9.4417124e-05   9.4417124e-05   9.4417124e-05   9.4417124e-05   9.4417124e-05   9.4417124e-05   9.4417124e-05   9.4417124e-05   9.4417124e-05   9.4417124e-05   9.4417124e-05   9.4417124e-05   9.4417124e-05   9.4417124e-05   9.4417124e-05   9.4417124e-05   9.4417124e-05   9.4417124e-05   9.4417124e-05   9.4417124e-05   9.4417124e-05   9.4417124e-05   9.4417124e-05   9.4417124e-05   9.4417124e-05   9.4417124e-05   9.4417124e-05   9.4417124e-05   9.4417124e-05   9.4417124e-05   9.4417124e-05   9.4417124e-05   9.4417124e-05   9.4417124e-05   9.4417124e-05   9.4417124e-05   9.4417124e-05   9.4417124e-05   9.4417124e-05   9.4417124e-05   9.4417124e-05   9.4417124e-05   9.4417124e-05   9.4417124e-05   9.4417124e-05   9.4417124e-05   9.4417124e-05   9.4417124e-05   9.4417124e-05   9.4417124e-05   9.4417124e-05   9.4417124e-05   9.4417124e-05   9.4417124e-05   9.4417124e-05   9.4417124e-05   9.4417124e-05   9.4417124e-05   9.4417124e-05   9.4417124e-05   9.4417124e-05   9.4417124e-05   9.4417124e-05   9.4417124e-05   9.4417124e-05   9.4417124e-05   9.4417124e-05   9.4417124e-05   9.4417124e-05   9.4417124e-05   9.4417124e-05   9.4417124e-05   9.4417124e-05   9.4417124e-05   9.4417124e-05   9.4417124e-05   9.4417124e-05   9.4417124e-05   9.4417124e-05   9.4417124e-05   9.4417124e-05   9.4417124e-05   9.4417124e-05   9.4417124e-05   9.4417124e-05   9.4417124e-05   9.4417124e-05   9.4417124e-05   9.4417124e-05   9.4417124e-05   9.4417124e-05   9.4417124e-05   9.4417124e-05   9.4417124e-05   9.4417124e-05   9.4417124e-05   9.4417124e-05   9.4417124e-05   9.4417124e-05   9.4417124e-05   9.4417124e-05   9.4417124e-05   9.4417124e-05   9.4417124e-05   9.4417124e-05   9.4417124e-05   9.4417124e-05   9.4417124e-05   9.4417124e-05   9.4417124e-05   9.4417124e-05   9.4417124e-05   9.4417124e-05   9.4417124e-05   9.4417124e-05   9.4417124e-05   9.4417124e-05   9.4417124e-05   9.4417124e-05   9.4417124e-05   9.4417124e-05   9.4417124e-05   9.4417124e-05   9.4417124e-05   9.4417124e-05   9.4417124e-05   9.4417124e-05   9.4417124e-05   9.4417124e-05   9.4417124e-05   9.4417124e-05   9.4417124e-05   9.4417124e-05   9.4417124e-05   9.4417124e-05   9.4417124e-05   9.4417124e-05   9.4417124e-05   9.4417124e-05   9.4417124e-05   9.4417124e-05   9.4417124e-05   9.4417124e-05   9.4417124e-05   9.4417124e-05   9.4417124e-05   9.4417124e-05   9.4417124e-05   9.4417124e-05   9.4417124e-05   9.4417124e-05   9.4417124e-05   9.4417124e-05   9.4417124e-05   9.4417124e-05   9.4417124e-05   9.4417124e-05   9.4417124e-05   9.4417124e-05   9.4417124e-05   9.4417124e-05   9.4417124e-05   9.4417124e-05   9.4417124e-05   9.4417124e-05   9.4417124e-05   9.4417124e-05   9.4417124e-05   9.4417124e-05   9.4417124e-05   9.4417124e-05   9.4417124e-05   9.4417124e-05   9.4417124e-05   9.4417124e-05   9.4417124e-05   9.4417124e-05   9.4417124e-05   9.4417124e-05   9.4417124e-05   9.4417124e-05   9.4417124e-05   9.4417124e-05   9.4417124e-05   9.4417124e-05   9.4417124e-05   9.4417124e-05   9.4417124e-05   9.4417124e-05   9.4417124e-05   9.4417124e-05   9.4417124e-05   9.4417124e-05   9.4417124e-05   9.4417124e-05   9.4417124e-05   9.4417124e-05   9.4417124e-05   9.4417124e-05   9.4417124e-05   9.4417124e-05   9.4417124e-05   9.4417124e-05   9.4417124e-05   9.4417124e-05   9.4417124e-05   9.4417124e-05   9.4417124e-05   9.4417124e-05   9.4417124e-05   9.4417124e-05   9.4417124e-05   9.4417124e-05   9.4417124e-05   9.4417124e-05   9.4417124e-05   9.4417124e-05   9.4417124e-05   9.4417124e-05   9.4417124e-05   9.4417124e-05   9.4417124e-05   9.4417124e-05   9.4417124e-05   9.4417124e-05   9.4417124e-05
   9.4417124e-05   9.4417124e-05   9.4417124e-05   9.4417124e-05   9.4417124e-05   9.4417124e-05   9.4417124e-05   9.4417124e-05   9.4417124e-05   9.4417124e-05   9.4417124e-05   9.4417124e-05   9.4417124e-05   9.4417124e-05   9.4417124e-05   9.4417124e-05   9.4417124e-05   9.4417124e-05   9.4417124e-05   9.4417124e-05   9.4417124e-05   9.4417124e-05   9.4417124e-05   9.4417124e-05   9.4417124e-05   9.4417124e-05   9.4417124e-05   9.4417124e-05   9.4417124e-05   9.4417124e-05   9.4417124e-05   9.4417124e-05   9.4417124e-05   9.4417124e-05   9.4417124e-05   9.4417124e-05   9.4417124e-05   9.4417124e-05   9.4417124e-05   9.4417124e-05   9.4417124e-05   9.4417124e-05   9.4417124e-05   9.4417124e-05   9.4417124e-05   9.4417124e-05   9.4417124e-05   9.4417124e-05   9.4417124e-05   9.4417124e-05   9.4417124e-05   9.4417124e-05   9.4417124e-05   9.4417124e-05   9.4417124e-05   9.4417124e-05   9.4417124e-05   9.4417124e-05   9.4417124e-05   9.4417124e-05   9.4417124e-05   9.4417124e-05   9.4417124e-05   9.4417124e-05   9.4417124e-05   9.4417124e-05   9.4417124e-05   9.4417124e-05   9.4417124e-05   9.4417124e-05   9.4417124e-05   9.4417124e-05   9.4417124e-05   9.4417124e-05   9.4417124e-05   9.4417124e-05   9.4417124e-05   9.4417124e-05   9.4417124e-05   9.4417124e-05   9.4417124e-05   9.4417124e-05   9.4417124e-05   9.4417124e-05   9.4417124e-05   9.4417124e-05   9.4417124e-05   9.4417124e-05   9.4417124e-05   9.4417124e-05   9.4417124e-05   9.4417124e-05   9.4417124e-05   9.4417124e-05   9.4417124e-05   9.4417124e-05   9.4417124e-05   9.4417124e-05   9.4417124e-05   9.4417124e-05   9.4417124e-05   9.4417124e-05   9.4417124e-05   9.4417124e-05   9.4417124e-05   9.4417124e-05   9.4417124e-05   9.4417124e-05   9.4417124e-05   9.4417124e-05   9.4417124e-05   9.4417124e-05   9.4417124e-05   9.4417124e-05   9.4417124e-05   9.4417124e-05   9.4417124e-05   9.4417124e-05   9.4417124e-05   9.4417124e-05   9.4417124e-05   9.4417124e-05   9.4417124e-05   9.4417124e-05   9.4417124e-05   9.4417124e-05   9.4417124e-05   9.4417124e-05   9.4417124e-05   9.4417124e-05   9.4417124e-05   9.4417124e-05   9.4417124e-05   9.4417124e-05   9.4417124e-05   9.4417124e-05   9.4417124e-05   9.4417124e-05   9.4417124e-05   9.4417124e-05   9.4417124e-05   9.4417124e-05   9.4417124e-05   9.4417124e-05   9.4417124e-05   9.4417124e-05   9.4417124e-05   9.4417124e-05   9.4417124e-05   9.4417124e-05   9.4417124e-05   9.4417124e-05   9.4417124e-05   9.4417124e-05   9.4417124e-05   9.4417124e-05   9.4417124e-05   9.4417124e-05   9.4417124e-05   9.4417124e-05   9.4417124e-05   9.4417124e-05   9.4417124e-05   9.4417124e-05   9.4417124e-05   9.4417124e-05   9.4417124e-05   9.4417124e-05   9.4417124e-05   9.4417124e-05   9.4417124e-05   9.4417124e-05   9.4417124e-05   9.4417124e-05   9.4417124e-05   9.4417124e-05   9.4417124e-05   9.4417124e-05   9.4417124e-05   9.4417124e-05   9.4417124e-05   9.4417124e-05   9.4417124e-05   9.4417124e-05   9.4417124e-05   9.4417124e-05   9.4417124e-05   9.4417124e-05   9.4417124e-05   9.4417124e-05   9.4417124e-05   9.4417124e-05   9.4417124e-05   9.4417124e-05   9.4417124e-05   9.4417124e-05   9.4417124e-05   9.4417124e-05   9.4417124e-05   9.4417124e-05   9.4417124e-05   9.4417124e-05   9.4417124e-05   9.4417124e-05   9.4417124e-05   9.4417124e-05   9.4417124e-05   9.4417124e-05   9.4417124e-05   9.4417124e-05   9.4417124e-05   9.4417124e-05   9.4417124e-05   9.4417124e-05   9.4417124e-05   9.4417124e-05   9.4417124e-05   9.4417124e-05   9.4417124e-05   9.4417124e-05   9.4417124e-05   9.4417124e-05   9.4417124e-05   9.4417124e-05   9.4417124e-05   9.4417124e-05   9.4417124e-05   9.4417124e-05   9.4417124e-05   9.4417124e-05   9.4417124e-05   9.4417124e-05   9.4417124e-05   9.4417124e-05   9.4417124e-05   9.4417124e-05   9.4417124e-05   9.4417124e-05   9.4417124e-05   9.4417124e-05   9.4417124e-05   8.6729805e-07   8.6729805e-07   8.6729805e-07   8.6729805e-07   8.6729805e-07   8.6729805e-07   8.6729805e-07   8.6729805e-07   8.6729805e-07   8.6729805e-07   8.6729805e-07   8.6729805e-07   8.6729805e-07   8.6729805e-07   8.6729805e-07   8.6729805e-07   8.6729805e-07   8.6729805e-07   8.6729805e-07   8.6729805e-07   8.6729805e-07   8.6729805e-07   8.6729805e-07   8.6729805e-07   8.6729805e-07   8.6729805e-07   8.6729805e-07   8.6729805e-07   8.6729805e-07   8.6729805e-07   8.6729805e-07   8.6729805e-07   8.6729805e-07   8.6729805e-07   8.6729805e-07   8.6729805e-07   8.6729805e-07   8.6729805e-07   8.6729805e-07   8.6729805e-07   8.6729805e-07   8.6729805e-07   8.6729805e-07   8.6729805e-07   8.6729805e-07   8.6729805e-07   8.6729805e-07   8.6729805e-07   8.6729805e-07   8.6729805e-07   8.6729805e-07   8.6729805e-07   8.6729805e-07   8.6729805e-07   8.6729805e-07   8.6729805e-07   8.6729805e-07   8.6729805e-07   8.6729805e-07   8.6729805e-07   8.6729805e-07   8.6729805e-07   8.6729805e-07   8.6729805e-07   8.6729805e-07   8.6729805e-07   8.6729805e-07   8.6729805e-07   8.6729805e-07   8.6729805e-07   8.6729805e-07   8.6729805e-07   8.6729805e-07   8.6729805e-07   8.6729805e-07   8.6729805e-07   8.6729805e-07   8.6729805e-07   8.6729805e-07   8.6729805e-07   8.6729805e-07   8.6729805e-07   8.6729805e-07   8.6729805e-07   8.6729805e-07   8.6729805e-07   8.6729805e-07   8.6729805e-07   8.6729805e-07   8.6729805e-07   8.6729805e-07   8.6729805e-07   8.6729805e-07   8.6729805e-07   8.6729805e-07   8.6729805e-07   8.6729805e-07   8.6729805e-07   8.6729805e-07   8.6729805e-07   8.6729805e-07   8.6729805e-07   8.6729805e-07   8.6729805e-07   8.6729805e-07   8.6729805e-07   8.6729805e-07   8.6729805e-07   8.6729805e-07   8.6729805e-07   8.6729805e-07   8.6729805e-07   8.6729805e-07   8.6729805e-07   8.6729805e-07   8.6729805e-07   8.6729805e-07   8.6729805e-07   8.6729805e-07   8.6729805e-07   0.0000000e+00   0.0000000e+00   0.0000000e+00   0.0000000e+00   0.0000000e+00   0.0000000e+00   0.0000000e+00   0.0000000e+00   0.0000000e+00   0.0000000e+00   0.0000000e+00   0.0000000e+00   0.0000000e+00   0.0000000e+00   0.0000000e+00   0.0000000e+00   0.0000000e+00   0.0000000e+00   0.0000000e+00   0.0000000e+00   0.0000000e+00   0.0000000e+00   0.0000000e+00   0.0000000e+00   0.0000000e+00   0.0000000e+00   0.0000000e+00   0.0000000e+00   0.0000000e+00   0.0000000e+00   0.0000000e+00   0.0000000e+00   0.0000000e+00   0.0000000e+00   0.0000000e+00   0.0000000e+00   0.0000000e+00   0.0000000e+00   0.0000000e+00   0.0000000e+00   0.0000000e+00   0.0000000e+00   0.0000000e+00   0.0000000e+00   0.0000000e+00   0.0000000e+00   0.0000000e+00   0.0000000e+00   0.0000000e+00   0.0000000e+00   0.0000000e+00   0.0000000e+00   0.0000000e+00   0.0000000e+00   0.0000000e+00   0.0000000e+00   0.0000000e+00   0.0000000e+00   0.0000000e+00   0.0000000e+00   0.0000000e+00   0.0000000e+00   0.0000000e+00   0.0000000e+00   0.0000000e+00   0.0000000e+00   0.0000000e+00   0.0000000e+00   0.0000000e+00   0.0000000e+00   0.0000000e+00   0.0000000e+00   0.0000000e+00   0.0000000e+00   0.0000000e+00   0.0000000e+00   0.0000000e+00   0.0000000e+00   0.0000000e+00   0.0000000e+00   8.6729805e-07   8.6729805e-07   8.6729805e-07   8.6729805e-07   8.6729805e-07   8.6729805e-07   8.6729805e-07   8.6729805e-07   8.6729805e-07   8.6729805e-07   8.6729805e-07   8.6729805e-07   8.6729805e-07   8.6729805e-07   8.6729805e-07   8.6729805e-07   8.6729805e-07   8.6729805e-07   8.6729805e-07   8.6729805e-07   8.6729805e-07   8.6729805e-07   8.6729805e-07   8.6729805e-07   8.6729805e-07   8.6729805e-07   8.6729805e-07   8.6729805e-07   8.6729805e-07   8.6729805e-07   8.6729805e-07   8.6729805e-07   8.6729805e-07   8.6729805e-07   8.6729805e-07   8.6729805e-07   8.6729805e-07   8.6729805e-07   8.6729805e-07   8.6729805e-07   8.6729805e-07   8.6729805e-07   8.6729805e-07   8.6729805e-07   8.6729805e-07   8.6729805e-07   8.6729805e-07   8.6729805e-07   8.6729805e-07   8.6729805e-07   8.6729805e-07   8.6729805e-07   8.6729805e-07   8.6729805e-07   8.6729805e-07   8.6729805e-07   8.6729805e-07   8.6729805e-07   8.6729805e-07   8.6729805e-07   8.6729805e-07   8.6729805e-07   8.6729805e-07   8.6729805e-07   8.6729805e-07   8.6729805e-07   8.6729805e-07   8.6729805e-07   8.6729805e-07   8.6729805e-07   8.6729805e-07   8.6729805e-07   8.6729805e-07   8.6729805e-07   8.6729805e-07   8.6729805e-07   8.6729805e-07   8.6729805e-07   8.6729805e-07   8.6729805e-07   8.6729805e-07   8.6729805e-07   8.6729805e-07   8.6729805e-07   8.6729805e-07   8.6729805e-07   8.6729805e-07   8.6729805e-07   8.6729805e-07   8.6729805e-07   8.6729805e-07   8.6729805e-07   8.6729805e-07   8.6729805e-07   8.6729805e-07   8.6729805e-07   8.6729805e-07   8.6729805e-07   8.6729805e-07   8.6729805e-07   8.6729805e-07   8.6729805e-07   8.6729805e-07   8.6729805e-07   8.6729805e-07   8.6729805e-07   8.6729805e-07   8.6729805e-07   8.6729805e-07   8.6729805e-07   8.6729805e-07   8.6729805e-07   8.6729805e-07   8.6729805e-07   8.6729805e-07   8.6729805e-07   8.6729805e-07   8.6729805e-07   8.6729805e-07   8.6729805e-07   9.4417124e-05   9.4417124e-05   9.4417124e-05   9.4417124e-05   9.4417124e-05   9.4417124e-05   9.4417124e-05   9.4417124e-05   9.4417124e-05   9.4417124e-05   9.4417124e-05   9.4417124e-05   9.4417124e-05   9.4417124e-05   9.4417124e-05   9.4417124e-05   9.4417124e-05   9.4417124e-05   9.4417124e-05   9.4417124e-05   9.4417124e-05   9.4417124e-05   9.4417124e-05   9.4417124e-05   9.4417124e-05   9.4417124e-05   9.4417124e-05   9.4417124e-05   9.4417124e-05   9.4417124e-05   9.4417124e-05   9.4417124e-05   9.4417124e-05   9.4417124e-05   9.4417124e-05   9.4417124e-05   9.4417124e-05   9.4417124e-05   9.4417124e-05   9.4417124e-05   9.4417124e-05   9.4417124e-05   9.4417124e-05   9.4417124e-05   9.4417124e-05   9.4417124e-05   9.4417124e-05   9.4417124e-05   9.4417124e-05   9.4417124e-05   9.4417124e-05   9.4417124e-05   9.4417124e-05   9.4417124e-05   9.4417124e-05   9.4417124e-05   9.4417124e-05   9.4417124e-05   9.4417124e-05   9.4417124e-05   9.4417124e-05   9.4417124e-05   9.4417124e-05   9.4417124e-05   9.4417124e-05   9.4417124e-05   9.4417124e-05   9.4417124e-05   9.4417124e-05   9.4417124e-05   9.4417124e-05   9.4417124e-05   9.4417124e-05   9.4417124e-05   9.4417124e-05   9.4417124e-05   9.4417124e-05   9.4417124e-05   9.4417124e-05   9.4417124e-05   9.4417124e-05   9.4417124e-05   9.4417124e-05   9.4417124e-05   9.4417124e-05   9.4417124e-05   9.4417124e-05   9.4417124e-05   9.4417124e-05   9.4417124e-05   9.4417124e-05   9.4417124e-05   9.4417124e-05   9.4417124e-05   9.4417124e-05   9.4417124e-05   9.4417124e-05   9.4417124e-05   9.4417124e-05   9.4417124e-05   9.4417124e-05   9.4417124e-05   9.4417124e-05   9.4417124e-05   9.4417124e-05   9.4417124e-05   9.4417124e-05   9.4417124e-05   9.4417124e-05   9.4417124e-05   9.4417124e-05   9.4417124e-05   9.4417124e-05   9.4417124e-05   9.4417124e-05   9.4417124e-05   9.4417124e-05   9.4417124e-05   9.4417124e-05   9.4417124e-05   9.4417124e-05   9.4417124e-05   9.4417124e-05   9.4417124e-05   9.4417124e-05   9.4417124e-05   9.4417124e-05   9.4417124e-05   9.4417124e-05   9.4417124e-05   9.4417124e-05   9.4417124e-05   9.4417124e-05   9.4417124e-05   9.4417124e-05   9.4417124e-05   9.4417124e-05   9.4417124e-05   9.4417124e-05   9.4417124e-05   9.4417124e-05   9.4417124e-05   9.4417124e-05   9.4417124e-05   9.4417124e-05   9.4417124e-05   9.4417124e-05   9.4417124e-05   9.4417124e-05   9.4417124e-05   9.4417124e-05   9.4417124e-05   9.4417124e-05   9.4417124e-05   9.4417124e-05   9.4417124e-05   9.4417124e-05   9.4417124e-05   9.4417124e-05   9.4417124e-05   9.4417124e-05   9.4417124e-05   9.4417124e-05   9.4417124e-05   9.4417124e-05   9.4417124e-05   9.4417124e-05   9.4417124e-05   9.4417124e-05   9.4417124e-05   9.4417124e-05   9.4417124e-05   9.4417124e-05   9.4417124e-05   9.4417124e-05   9.4417124e-05   9.4417124e-05   9.4417124e-05   9.4417124e-05   9.4417124e-05   9.4417124e-05   9.4417124e-05   9.4417124e-05   9.4417124e-05   9.4417124e-05   9.4417124e-05   9.4417124e-05   9.4417124e-05   9.4417124e-05   9.4417124e-05   9.4417124e-05   9.4417124e-05   9.4417124e-05   9.4417124e-05   9.4417124e-05   9.4417124e-05   9.4417124e-05   9.4417124e-05   9.4417124e-05   9.4417124e-05   9.4417124e-05   9.4417124e-05   9.4417124e-05   9.4417124e-05   9.4417124e-05   9.4417124e-05   9.4417124e-05   9.4417124e-05   9.4417124e-05   9.4417124e-05   9.4417124e-05   9.4417124e-05   9.4417124e-05   9.4417124e-05   9.4417124e-05   9.4417124e-05   9.4417124e-05   9.4417124e-05   9.4417124e-05   9.4417124e-05   9.4417124e-05   9.4417124e-05   9.4417124e-05   9.4417124e-05   9.4417124e-05   9.4417124e-05   9.4417124e-05   9.4417124e-05   9.4417124e-05   9.4417124e-05   9.4417124e-05   9.4417124e-05   9.4417124e-05   9.4417124e-05   9.4417124e-05   9.4417124e-05   9.4417124e-05   9.4417124e-05   9.4417124e-05   9.4417124e-05   9.4417124e-05
   9.4417124e-05   9.4417124e-05   9.4417124e-05   9.4417124e-05   9.4417124e-05   9.4417124e-05   9.4417124e-05   9.4417124e-05   9.4417124e-05   9.4417124e-05   9.4417124e-05   9.4417124e-05   9.4417124e-05   9.4417124e-05   9.4417124e-05   9.4417124e-05   9.4417124e-05   9.4417124e-05   9.4417124e-05   9.4417124e-05   9.4417124e-05   9.4417124e-05   9.4417124e-05   9.4417124e-05   9.4417124e-05   9.4417124e-05   9.4417124e-05   9.4417124e-05   9.4417124e-05   9.4417124e-05   9.4417124e-05   9.4417124e-05   9.4417124e-05   9.4417124e-05   9.4417124e-05   9.4417124e-05   9.4417124e-05   9.4417124e-05   9.4417124e-05   9.4417124e-05   9.4417124e-05   9.4417124e-05   9.4417124e-05   9.4417124e-05   9.4417124e-05   9.4417124e-05   9.4417124e-05   9.4417124e-05   9.4417124e-05   9.4417124e-05   9.4417124e-05   9.4417124e-05   9.4417124e-05   9.4417124e-05   9.4417124e-05   9.4417124e-05   9.4417124e-05   9.4417124e-05   9.4417124e-05   9.4417124e-05   9.4417124e-05   9.4417124e-05   9.4417124e-05   9.4417124e-05   9.4417124e-05   9.4417124e-05   9.4417124e-05   9.4417124e-05   9.4417124e-05   9.4417124e-05   9.4417124e-05   9.4417124e-05   9.4417124e-05   9.4417124e-05   9.4417124e-05   9.4417124e-05   9.4417124e-05   9.4417124e-05   9.4417124e-05   9.4417124e-05   9.4417124e-05   9.4417124e-05   9.4417124e-05   9.4417124e-05   9.4417124e-05   9.4417124e-05   9.4417124e-05   9.4417124e-05   9.4417124e-05   9.4417124e-05   9.4417124e-05   9.4417124e-05   9.4417124e-05   9.4417124e-05   9.4417124e-05   9.4417124e-05   9.4417124e-05   9.4417124e-05   9.4417124e-05   9.4417124e-05   9.4417124e-05   9.4417124e-05   9.4417124e-05   9.4417124e-05   9.4417124e-05   9.4417124e-05   9.4417124e-05   9.4417124e-05   9.4417124e-05   9.4417124e-05   9.4417124e-05   9.4417124e-05   9.4417124e-05   9.4417124e-05   9.4417124e-05   9.4417124e-05   9.4417124e-05   9.4417124e-05   9.4417124e-05   9.4417124e-05   9.4417124e-05   9.4417124e-05   9.4417124e-05   9.4417124e-05   9.4417124e-05   9.4417124e-05   9.4417124e-05   9.4417124e-05   9.4417124e-05   9.4417124e-05   9.4417124e-05   9.4417124e-05   9.4417124e-05   9.4417124e-05   9.4417124e-05   9.4417124e-05   9.4417124e-05   9.4417124e-05   9.4417124e-05   9.4417124e-05   9.4417124e-05   9.4417124e-05   9.4417124e-05   9.4417124e-05   9.4417124e-05   9.4417124e-05   9.4417124e-05   9.4417124e-05   9.4417124e-05   9.4417124e-05   9.4417124e-05   9.4417124e-05   9.4417124e-05   9.4417124e-05   9.4417124e-05   9.4417124e-05   9.4417124e-05   9.4417124e-05   9.4417124e-05   9.4417124e-05   9.4417124e-05   9.4417124e-05   9.4417124e-05   9.4417124e-05   9.4417124e-05   9.4417124e-05   9.4417124e-05   9.4417124e-05   9.4417124e-05   9.4417124e-05   9.4417124e-05   9.4417124e-05   9.4417124e-05   9.4417124e-05   9.4417124e-05   9.4417124e-05   9.4417124e-05   9.4417124e-05   9.4417124e-05   9.4417124e-05   9.4417124e-05   9.4417124e-05   9.4417124e-05   9.4417124e-05   9.4417124e-05   9.4417124e-05   9.4417124e-05   9.4417124e-05   9.4417124e-05   9.4417124e-05   9.4417124e-05   9.4417124e-05   9.4417124e-05   9.4417124e-05   9.4417124e-05   9.4417124e-05   9.4417124e-05   9.4417124e-05   9.4417124e-05   9.4417124e-05   9.4417124e-05   9.4417124e-05   9.4417124e-05   9.4417124e-05   9.4417124e-05   9.4417124e-05   9.4417124e-05   9.4417124e-05   9.4417124e-05   9.4417124e-05   9.4417124e-05   9.4417124e-05   9.4417124e-05   9.4417124e-05   9.4417124e-05   9.4417124e-05   9.4417124e-05   9.4417124e-05   9.4417124e-05   9.4417124e-05   9.4417124e-05   9.4417124e-05   9.4417124e-05   9.4417124e-05   9.4417124e-05   9.4417124e-05   9.4417124e-05   9.4417124e-05   9.4417124e-05   9.4417124e-05   9.4417124e-05   9.4417124e-05   9.4417124e-05   9.4417124e-05   9.4417124e-05   9.4417124e-05   9.4417124e-05   9.4417124e-05   9.4417124e-05   9.4417124e-05   9.4417124e-05   8.6729805e-07   8.6729805e-07   8.6729805e-07   8.6729805e-07   8.6729805e-07   8.6729805e-07   8.6729805e-07   8.6729805e-07   8.6729805e-07   8.6729805e-07   8.6729805e-07   8.6729805e-07   8.6729805e-07   8.6729805e-07   8.6729805e-07   8.6729805e-07   8.6729805e-07   8.6729805e-07   8.6729805e-07   8.6729805e-07   8.6729805e-07   8.6729805e-07   8.6729805e-07   8.6729805e-07   8.6729805e-07   8.6729805e-07   8.6729805e-07   8.6729805e-07   8.6729805e-07   8.6729805e-07   8.6729805e-07   8.6729805e-07   8.6729805e-07   8.6729805e-07   8.6729805e-07   8.6729805e-07   8.6729805e-07   8.6729805e-07   8.6729805e-07   8.6729805e-07   8.6729805e-07   8.6729805e-07   8.6729805e-07   8.6729805e-07   8.6729805e-07   8.6729805e-07   8.6729805e-07   8.6729805e-07   8.6729805e-07   8.6729805e-07   8.6729805e-07   8.6729805e-07   8.6729805e-07   8.6729805e-07   8.6729805e-07   8.6729805e-07   8.6729805e-07   8.6729805e-07   8.6729805e-07   8.6729805e-07   8.6729805e-07   8.6729805e-07   8.6729805e-07   8.6729805e-07   8.6729805e-07   8.6729805e-07   8.6729805e-07   8.6729805e-07   8.6729805e-07   8.6729805e-07   8.6729805e-07   8.6729805e-07   8.6729805e-07   8.6729805e-07   8.6729805e-07   8.6729805e-07   8.6729805e-07   8.6729805e-07   8.6729805e-07   8.6729805e-07   8.6729805e-07   8.6729805e-07   8.6729805e-07   8.6729805e-07   8.6729805e-07   8.6729805e-07   8.6729805e-07   8.6729805e-07   8.6729805e-07   8.6729805e-07   8.6729805e-07   8.6729805e-07   8.6729805e-07   8.6729805e-07   8.6729805e-07   8.6729805e-07   8.6729805e-07   8.6729805e-07   8.6729805e-07   8.6729805e-07   8.6729805e-07   8.6729805e-07   8.6729805e-07   8.6729805e-07   8.6729805e-07   8.6729805e-07   8.6729805e-07   8.6729805e-07   8.6729805e-07   8.6729805e-07   8.6729805e-07   8.6729805e-07   8.6729805e-07   8.6729805e-07   8.6729805e-07   8.6729805e-07   8.6729805e-07   8.6729805e-07   8.6729805e-07   8.6729805e-07   0.0000000e+00   0.0000000e+00   0.0000000e+00   0.0000000e+00   0.0000000e+00   0.0000000e+00   0.0000000e+00   0.0000000e+00   0.0000000e+00   0.0000000e+00   0.0000000e+00   0.0000000e+00   0.0000000e+00   0.0000000e+00   0.0000000e+00   0.0000000e+00   0.0000000e+00   0.0000000e+00   0.0000000e+00   0.0000000e+00   0.0000000e+00   0.0000000e+00   0.0000000e+00   0.0000000e+00   0.0000000e+00   0.0000000e+00   0.0000000e+00   0.0000000e+00   0.0000000e+00   0.0000000e+00   0.0000000e+00   0.0000000e+00   0.0000000e+00   0.0000000e+00   0.0000000e+00   0.0000000e+00   0.0000000e+00   0.0000000e+00   0.0000000e+00   0.0000000e+00   0.0000000e+00   0.0000000e+00   0.0000000e+00   0.0000000e+00   0.0000000e+00   0.0000000e+00   0.0000000e+00   0.0000000e+00   0.0000000e+00   0.0000000e+00   0.0000000e+00   0.0000000e+00   0.0000000e+00   0.0000000e+00   0.0000000e+00   0.0000000e+00   0.0000000e+00   0.0000000e+00   0.0000000e+00   0.0000000e+00   0.0000000e+00   0.0000000e+00   0.0000000e+00   0.0000000e+00   0.0000000e+00   0.0000000e+00   0.0000000e+00   0.0000000e+00   0.0000000e+00   0.0000000e+00   0.0000000e+00   0.0000000e+00   0.0000000e+00   0.0000000e+00   0.0000000e+00   0.0000000e+00   0.0000000e+00   0.0000000e+00   0.0000000e+00   0.0000000e+00   8.6729805e-07   8.6729805e-07   8.6729805e-07   8.6729805e-07   8.6729805e-07   8.6729805e-07   8.6729805e-07   8.6729805e-07   8.6729805e-07   8.6729805e-07   8.6729805e-07   8.6729805e-07   8.6729805e-07   8.6729805e-07   8.6729805e-07   8.6729805e-07   8.6729805e-07   8.6729805e-07   8.6729805e-07   8.6729805e-07   8.6729805e-07   8.6729805e-07   8.6729805e-07   8.6729805e-07   8.6729805e-07   8.6729805e-07   8.6729805e-07   8.6729805e-07   8.6729805e-07   8.6729805e-07   8.6729805e-07   8.6729805e-07   8.6729805e-07   8.6729805e-07   8.6729805e-07   8.6729805e-07   8.6729805e-07   8.6729805e-07   8.6729805e-07   8.6729805e-07   8.6729805e-07   8.6729805e-07   8.6729805e-07   8.6729805e-07   8.6729805e-07   8.6729805e-07   8.6729805e-07   8.6729805e-07   8.6729805e-07   8.6729805e-07   8.6729805e-07   8.6729805e-07   8.6729805e-07   8.6729805e-07   8.6729805e-07   8.6729805e-07   8.6729805e-07   8.6729805e-07   8.6729805e-07   8.6729805e-07   8.6729805e-07   8.6729805e-07   8.6729805e-07   8.6729805e-07   8.6729805e-07   8.6729805e-07   8.6729805e-07   8.6729805e-07   8.6729805e-07   8.6729805e-07   8.6729805e-07   8.6729805e-07   8.6729805e-07   8.6729805e-07   8.6729805e-07   8.6729805e-07   8.6729805e-07   8.6729805e-07   8.6729805e-07   8.6729805e-07   8.6729805e-07   8.6729805e-07   8.6729805e-07   8.6729805e-07   8.6729805e-07   8.6729805e-07   8.6729805e-07   8.6729805e-07   8.6729805e-07   8.6729805e-07   8.6729805e-07   8.6729805e-07   8.6729805e-07   8.6729805e-07   8.6729805e-07   8.6729805e-07   8.6729805e-07   8.6729805e-07   8.6729805e-07   8.6729805e-07   8.6729805e-07   8.6729805e-07   8.6729805e-07   8.6729805e-07   8.6729805e-07   8.6729805e-07   8.6729805e-07   8.6729805e-07   8.6729805e-07   8.6729805e-07   8.6729805e-07   8.6729805e-07   8.6729805e-07   8.6729805e-07   8.6729805e-07   8.6729805e-07   8.6729805e-07   8.6729805e-07   8.6729805e-07   8.6729805e-07   9.4417124e-05   9.4417124e-05   9.4417124e-05   9.4417124e-05   9.4417124e-05   9.4417124e-05   9.4417124e-05   9.4417124e-05   9.4417124e-05   9.4417124e-05   9.4417124e-05   9.4417124e-05   9.4417124e-05   9.4417124e-05   9.4417124e-05   9.4417124e-05   9.4417124e-05   9.4417124e-05   9.4417124e-05   9.4417124e-05   9.4417124e-05   9.4417124e-05   9.4417124e-05   9.4417124e-05   9.4417124e-05   9.4417124e-05   9.4417124e-05   9.4417124e-05   9.4417124e-05   9.4417124e-05   9.4417124e-05   9.4417124e-05   9.4417124e-05   9.4417124e-05   9.4417124e-05   9.4417124e-05   9.4417124e-05   9.4417124e-05   9.4417124e-05   9.4417124e-05   9.4417124e-05   9.4417124e-05   9.4417124e-05   9.4417124e-05   9.4417124e-05   9.4417124e-05   9.4417124e-05   9.4417124e-05   9.4417124e-05   9.4417124e-05   9.4417124e-05   9.4417124e-05   9.4417124e-05   9.4417124e-05   9.4417124e-05   9.4417124e-05   9.4417124e-05   9.4417124e-05   9.4417124e-05   9.4417124e-05   9.4417124e-05   9.4417124e-05   9.4417124e-05   9.4417124e-05   9.4417124e-05   9.4417124e-05   9.4417124e-05   9.4417124e-05   9.4417124e-05   9.4417124e-05   9.4417124e-05   9.4417124e-05   9.4417124e-05   9.4417124e-05   9.4417124e-05   9.4417124e-05   9.4417124e-05   9.4417124e-05   9.4417124e-05   9.4417124e-05   9.4417124e-05   9.4417124e-05   9.4417124e-05   9.4417124e-05   9.4417124e-05   9.4417124e-05   9.4417124e-05   9.4417124e-05   9.4417124e-05   9.4417124e-05   9.4417124e-05   9.4417124e-05   9.4417124e-05   9.4417124e-05   9.4417124e-05   9.4417124e-05   9.4417124e-05   9.4417124e-05   9.4417124e-05   9.4417124e-05   9.4417124e-05   9.4417124e-05   9.4417124e-05   9.4417124e-05   9.4417124e-05   9.4417124e-05   9.4417124e-05   9.4417124e-05   9.4417124e-05   9.4417124e-05   9.4417124e-05   9.4417124e-05   9.4417124e-05   9.4417124e-05   9.4417124e-05   9.4417124e-05   9.4417124e-05   9.4417124e-05   9.4417124e-05   9.4417124e-05   9.4417124e-05   9.4417124e-05   9.4417124e-05   9.4417124e-05   9.4417124e-05   9.4417124e-05   9.4417124e-05   9.4417124e-05   9.4417124e-05   9.4417124e-05   9.4417124e-05   9.4417124e-05   9.4417124e-05   9.4417124e-05   9.4417124e-05   9.4417124e-05   9.4417124e-05   9.4417124e-05   9.4417124e-05   9.4417124e-05   9.4417124e-05   9.4417124e-05   9.4417124e-05   9.4417124e-05   9.4417124e-05   9.4417124e-05   9.4417124e-05   9.4417124e-05   9.4417124e-05   9.4417124e-05   9.4417124e-05   9.4417124e-05   9.4417124e-05   9.4417124e-05   9.4417124e-05   9.4417124e-05   9.4417124e-05   9.4417124e-05   9.4417124e-05   9.4417124e-05   9.4417124e-05   9.4417124e-05   9.4417124e-05   9.4417124e-05   9.4417124e-05   9.4417124e-05   9.4417124e-05   9.4417124e-05   9.4417124e-05   9.4417124e-05   9.4417124e-05   9.4417124e-05   9.4417124e-05   9.4417124e-05   9.4417124e-05   9.4417124e-05   9.4417124e-05   9.4417124e-05   9.4417124e-05   9.4417124e-05   9.4417124e-05   9.4417124e-05   9.4417124e-05   9.4417124e-05   9.4417124e-05   9.4417124e-05   9.4417124e-05   9.4417124e-05   9.4417124e-05   9.4417124e-05   9.4417124e-05   9.4417124e-05   9.4417124e-05   9.4417124e-05   9.4417124e-05   9.4417124e-05   9.4417124e-05   9.4417124e-05   9.4417124e-05   9.4417124e-05   9.4417124e-05   9.4417124e-05   9.4417124e-05   9.4417124e-05   9.4417124e-05   9.4417124e-05   9.4417124e-05   9.4417124e-05   9.4417124e-05   9.4417124e-05   9.4417124e-05   9.4417124e-05   9.4417124e-05   9.4417124e-05   9.4417124e-05   9.4417124e-05   9.4417124e-05   9.4417124e-05   9.4417124e-05   9.4417124e-05   9.4417124e-05   9.4417124e-05   9.4417124e-05   9.4417124e-05   9.4417124e-05   9.4417124e-05   9.4417124e-05   9.4417124e-05   9.4417124e-05   9.4417124e-05   9.4417124e-05   9.4417124e-05   9.4417124e-05   9.4417124e-05   9.4417124e-05   9.4417124e-05   9.4417124e-05   9.4417124e-05   9.4417124e-05   9.4417124e-05   9.4417124e-05
   9.4417124e-05   9.4417124e-05   9.4417124e-05   9.4417124e-05   9.4417124e-05   9.4417124e-05   9.4417124e-05   9.4417124e-05   9.4417124e-05   9.4417124e-05   9.4417124e-05   9.4417124e-05   9.4417124e-05   9.4417124e-05   9.4417124e-05   9.4417124e-05   9.4417124e-05   9.4417124e-05   9.4417124e-05   9.4417124e-05   9.4417124e-05   9.4417124e-05   9.4417124e-05   9.4417124e-05   9.4417124e-05   9.4417124e-05   9.4417124e-05   9.4417124e-05   9.4417124e-05   9.4417124e-05   9.4417124e-05   9.4417124e-05   9.4417124e-05   9.4417124e-05   9.4417124e-05   9.4417124e-05   9.4417124e-05   9.4417124e-05   9.4417124e-05   9.4417124e-05   9.4417124e-05   9.4417124e-05   9.4417124e-05   9.4417124e-05   9.4417124e-05   9.4417124e-05   9.4417124e-05   9.4417124e-05   9.4417124e-05   9.4417124e-05   9.4417124e-05   9.4417124e-05   9.4417124e-05   9.4417124e-05   9.4417124e-05   9.4417124e-05   9.4417124e-05   9.4417124e-05   9.4417124e-05   9.4417124e-05   9.4417124e-05   9.4417124e-05   9.4417124e-05   9.4417124e-05   9.4417124e-05   9.4417124e-05   9.4417124e-05   9.4417124e-05   9.4417124e-05   9.4417124e-05   9.4417124e-05   9.4417124e-05   9.4417124e-05   9.4417124e-05   9.4417124e-05   9.4417124e-05   9.4417124e-05   9.4417124e-05   9.4417124e-05   9.4417124e-05   9.4417124e-05   9.4417124e-05   9.4417124e-05   9.4417124e-05   9.4417124e-05   9.4417124e-05   9.4417124e-05   9.4417124e-05   9.4417124e-05   9.4417124e-05   9.4417124e-05   9.4417124e-05   9.4417124e-05   9.4417124e-05   9.4417124e-05   9.4417124e-05   9.4417124e-05   9.4417124e-05   9.4417124e-05   9.4417124e-05   9.4417124e-05   9.4417124e-05   9.4417124e-05   9.4417124e-05   9.4417124e-05   9.4417124e-05   9.4417124e-05   9.4417124e-05   9.4417124e-05   9.4417124e-05   9.4417124e-05   9.4417124e-05   9.4417124e-05   9.4417124e-05   9.4417124e-05   9.4417124e-05   9.4417124e-05   9.4417124e-05   9.4417124e-05   9.4417124e-05   9.4417124e-05   9.4417124e-05   9.4417124e-05   9.4417124e-05   9.4417124e-05   9.4417124e-05   9.4417124e-05   9.4417124e-05   9.4417124e-05   9.4417124e-05   9.4417124e-05   9.4417124e-05   9.4417124e-05   9.4417124e-05   9.4417124e-05   9.4417124e-05   9.4417124e-05   9.4417124e-05   9.4417124e-05   9.4417124e-05   9.4417124e-05   9.4417124e-05   9.4417124e-05   9.4417124e-05   9.4417124e-05   9.4417124e-05   9.4417124e-05   9.4417124e-05   9.4417124e-05   9.4417124e-05   9.4417124e-05   9.4417124e-05   9.4417124e-05   9.4417124e-05   9.4417124e-05   9.4417124e-05   9.4417124e-05   9.4417124e-05   9.4417124e-05   9.4417124e-05   9.4417124e-05   9.4417124e-05   9.4417124e-05   9.4417124e-05   9.4417124e-05   9.4417124e-05   9.4417124e-05   9.4417124e-05   9.4417124e-05   9.4417124e-05   9.4417124e-05   9.4417124e-05   9.4417124e-05   9.4417124e-05   9.4417124e-05   9.4417124e-05   9.4417124e-05   9.4417124e-05   9.4417124e-05   9.4417124e-05   9.4417124e-05   9.4417124e-05   9.4417124e-05   9.4417124e-05   9.4417124e-05   9.4417124e-05   9.4417124e-05   9.4417124e-05   9.4417124e-05   9.4417124e-05   9.4417124e-05   9.4417124e-05   9.4417124e-05   9.4417124e-05   9.4417124e-05   9.4417124e-05   9.4417124e-05   9.4417124e-05   9.4417124e-05   9.4417124e-05   9.4417124e-05   9.4417124e-05   9.4417124e-05   9.4417124e-05   9.4417124e-05   9.4417124e-05   9.4417124e-05   9.4417124e-05   9.4417124e-05   9.4417124e-05   9.4417124e-05   9.4417124e-05   9.4417124e-05   9.4417124e-05   9.4417124e-05   9.4417124e-05   9.4417124e-05   9.4417124e-05   9.4417124e-05   9.4417124e-05   9.4417124e-05   9.4417124e-05   9.4417124e-05   9.4417124e-05   9.4417124e-05   9.4417124e-05   9.4417124e-05   9.4417124e-05   9.4417124e-05   9.4417124e-05   9.4417124e-05   9.4417124e-05   9.4417124e-05   9.4417124e-05   9.4417124e-05   9.4417124e-05   9.4417124e-05   9.4417124e-05   9.4417124e-05   9.4417124e-05   9.4417124e-05   8.6729805e-07   8.6729805e-07   8.6729805e-07   8.6729805e-07   8.6729805e-07   8.6729805e-07   8.6729805e-07   8.6729805e-07   8.6729805e-07   8.6729805e-07   8.6729805e-07   8.6729805e-07   8.6729805e-07   8.6729805e-07   8.6729805e-07   8.6729805e-07   8.6729805e-07   8.6729805e-07   8.6729805e-07   8.6729805e-07   8.6729805e-07   8.6729805e-07   8.6729805e-07   8.6729805e-07   8.6729805e-07   8.6729805e-07   8.6729805e-07   8.6729805e-07   8.6729805e-07   8.6729805e-07   8.6729805e-07   8.6729805e-07   8.6729805e-07   8.6729805e-07   8.6729805e-07   8.6729805e-07   8.6729805e-07   8.6729805e-07   8.6729805e-07   8.6729805e-07   8.6729805e-07   8.6729805e-07   8.6729805e-07   8.6729805e-07   8.6729805e-07   8.6729805e-07   8.6729805e-07   8.6729805e-07   8.6729805e-07   8.6729805e-07   8.6729805e-07   8.6729805e-07   8.6729805e-07   8.6729805e-07   8.6729805e-07   8.6729805e-07   8.6729805e-07   8.6729805e-07   8.6729805e-07   8.6729805e-07   8.6729805e-07   8.6729805e-07   8.6729805e-07   8.6729805e-07   8.6729805e-07   8.6729805e-07   8.6729805e-07   8.6729805e-07   8.6729805e-07   8.6729805e-07   8.6729805e-07   8.6729805e-07   8.6729805e-07   8.6729805e-07   8.6729805e-07   8.6729805e-07   8.6729805e-07   8.6729805e-07   8.6729805e-07   8.6729805e-07   8.6729805e-07   8.6729805e-07   8.6729805e-07   8.6729805e-07   8.6729805e-07   8.6729805e-07   8.6729805e-07   8.6729805e-07   8.6729805e-07   8.6729805e-07   8.6729805e-07   8.6729805e-07   8.6729805e-07   8.6729805e-07   8.6729805e-07   8.6729805e-07   8.6729805e-07   8.6729805e-07   8.6729805e-07   8.6729805e-07   8.6729805e-07   8.6729805e-07   8.6729805e-07   8.6729805e-07   8.6729805e-07   8.6729805e-07   8.6729805e-07   8.6729805e-07   8.6729805e-07   8.6729805e-07   8.6729805e-07   8.6729805e-07   8.6729805e-07   8.6729805e-07   8.6729805e-07   8.6729805e-07   8.6729805e-07   8.6729805e-07   8.6729805e-07   8.6729805e-07   0.0000000e+00   0.0000000e+00   0.0000000e+00   0.0000000e+00   0.0000000e+00   0.0000000e+00   0.0000000e+00   0.0000000e+00   0.0000000e+00   0.0000000e+00   0.0000000e+00   0.0000000e+00   0.0000000e+00   0.0000000e+00   0.0000000e+00   0.0000000e+00   0.0000000e+00   0.0000000e+00   0.0000000e+00   0.0000000e+00   0.0000000e+00   0.0000000e+00   0.0000000e+00   0.0000000e+00   0.0000000e+00   0.0000000e+00   0.0000000e+00   0.0000000e+00   0.0000000e+00   0.0000000e+00   0.0000000e+00   0.0000000e+00   0.0000000e+00   0.0000000e+00   0.0000000e+00   0.0000000e+00   0.0000000e+00   0.0000000e+00   0.0000000e+00   0.0000000e+00   0.0000000e+00   0.0000000e+00   0.0000000e+00   0.0000000e+00   0.0000000e+00   0.0000000e+00   0.0000000e+00   0.0000000e+00   0.0000000e+00   0.0000000e+00   0.0000000e+00   0.0000000e+00   0.0000000e+00   0.0000000e+00   0.0000000e+00   0.0000000e+00   0.0000000e+00   0.0000000e+00   0.0000000e+00   0.0000000e+00   0.0000000e+00   0.0000000e+00   0.0000000e+00   0.0000000e+00   0.0000000e+00   0.0000000e+00   0.0000000e+00   0.0000000e+00   0.0000000e+00   0.0000000e+00   0.0000000e+00   0.0000000e+00   0.0000000e+00   0.0000000e+00   0.0000000e+00   0.0000000e+00   0.0000000e+00   0.0000000e+00   0.0000000e+00   0.0000000e+00   8.6729805e-07   8.6729805e-07   8.6729805e-07   8.6729805e-07   8.6729805e-07   8.6729805e-07   8.6729805e-07   8.6729805e-07   8.6729805e-07   8.6729805e-07   8.6729805e-07   8.6729805e-07   8.6729805e-07   8.6729805e-07   8.6729805e-07   8.6729805e-07   8.6729805e-07   8.6729805e-07   8.6729805e-07   8.6729805e-07   8.6729805e-07   8.6729805e-07   8.6729805e-07   8.6729805e-07   8.6729805e-07   8.6729805e-07   8.6729805e-07   8.6729805e-07   8.6729805e-07   8.6729805e-07   8.6729805e-07   8.6729805e-07   8.6729805e-07   8.6729805e-07   8.6729805e-07   8.6729805e-07   8.6729805e-07   8.6729805e-07   8.6729805e-07   8.6729805e-07   8.6729805e-07   8.6729805e-07   8.6729805e-07   8.6729805e-07   8.6729805e-07   8.6729805e-07   8.6729805e-07   8.6729805e-07   8.6729805e-07   8.6729805e-07   8.6729805e-07   8.6729805e-07   8.6729805e-07   8.6729805e-07   8.6729805e-07   8.6729805e-07   8.6729805e-07   8.6729805e-07   8.6729805e-07   8.6729805e-07   8.6729805e-07   8.6729805e-07   8.6729805e-07   8.6729805e-07   8.6729805e-07   8.6729805e-07   8.6729805e-07   8.6729805e-07   8.6729805e-07   8.6729805e-07   8.6729805e-07   8.6729805e-07   8.6729805e-07   8.6729805e-07   8.6729805e-07   8.6729805e-07   8.6729805e-07   8.6729805e-07   8.6729805e-07   8.6729805e-07   8.6729805e-07   8.6729805e-07   8.6729805e-07   8.6729805e-07   8.6729805e-07   8.6729805e-07   8.6729805e-07   8.6729805e-07   8.6729805e-07   8.6729805e-07   8.6729805e-07   8.6729805e-07   8.6729805e-07   8.6729805e-07   8.6729805e-07   8.6729805e-07   8.6729805e-07   8.6729805e-07   8.6729805e-07   8.6729805e-07   8.6729805e-07   8.6729805e-07   8.6729805e-07   8.6729805e-07   8.6729805e-07   8.6729805e-07   8.6729805e-07   8.6729805e-07   8.6729805e-07   8.6729805e-07   8.6729805e-07   8.6729805e-07   8.6729805e-07   8.6729805e-07   8.6729805e-07   8.6729805e-07   8.6729805e-07   8.6729805e-07   8.6729805e-07   8.6729805e-07   9.4417124e-05   9.4417124e-05   9.4417124e-05   9.4417124e-05   9.4417124e-05   9.4417124e-05   9.4417124e-05   9.4417124e-05   9.4417124e-05   9.4417124e-05   9.4417124e-05   9.4417124e-05   9.4417124e-05   9.4417124e-05   9.4417124e-05   9.4417124e-05   9.4417124e-05   9.4417124e-05   9.4417124e-05   9.4417124e-05   9.4417124e-05   9.4417124e-05   9.4417124e-05   9.4417124e-05   9.4417124e-05   9.4417124e-05   9.4417124e-05   9.4417124e-05   9.4417124e-05   9.4417124e-05   9.4417124e-05   9.4417124e-05   9.4417124e-05   9.4417124e-05   9.4417124e-05   9.4417124e-05   9.4417124e-05   9.4417124e-05   9.4417124e-05   9.4417124e-05   9.4417124e-05   9.4417124e-05   9.4417124e-05   9.4417124e-05   9.4417124e-05   9.4417124e-05   9.4417124e-05   9.4417124e-05   9.4417124e-05   9.4417124e-05   9.4417124e-05   9.4417124e-05   9.4417124e-05   9.4417124e-05   9.4417124e-05   9.4417124e-05   9.4417124e-05   9.4417124e-05   9.4417124e-05   9.4417124e-05   9.4417124e-05   9.4417124e-05   9.4417124e-05   9.4417124e-05   9.4417124e-05   9.4417124e-05   9.4417124e-05   9.4417124e-05   9.4417124e-05   9.4417124e-05   9.4417124e-05   9.4417124e-05   9.4417124e-05   9.4417124e-05   9.4417124e-05   9.4417124e-05   9.4417124e-05   9.4417124e-05   9.4417124e-05   9.4417124e-05   9.4417124e-05   9.4417124e-05   9.4417124e-05   9.4417124e-05   9.4417124e-05   9.4417124e-05   9.4417124e-05   9.4417124e-05   9.4417124e-05   9.4417124e-05   9.4417124e-05   9.4417124e-05   9.4417124e-05   9.4417124e-05   9.4417124e-05   9.4417124e-05   9.4417124e-05   9.4417124e-05   9.4417124e-05   9.4417124e-05   9.4417124e-05   9.4417124e-05   9.4417124e-05   9.4417124e-05   9.4417124e-05   9.4417124e-05   9.4417124e-05   9.4417124e-05   9.4417124e-05   9.4417124e-05   9.4417124e-05   9.4417124e-05   9.4417124e-05   9.4417124e-05   9.4417124e-05   9.4417124e-05   9.4417124e-05   9.4417124e-05   9.4417124e-05   9.4417124e-05   9.4417124e-05   9.4417124e-05   9.4417124e-05   9.4417124e-05   9.4417124e-05   9.4417124e-05   9.4417124e-05   9.4417124e-05   9.4417124e-05   9.4417124e-05   9.4417124e-05   9.4417124e-05   9.4417124e-05   9.4417124e-05   9.4417124e-05   9.4417124e-05   9.4417124e-05   9.4417124e-05   9.4417124e-05   9.4417124e-05   9.4417124e-05   9.4417124e-05   9.4417124e-05   9.4417124e-05   9.4417124e-05   9.4417124e-05   9.4417124e-05   9.4417124e-05   9.4417124e-05   9.4417124e-05   9.4417124e-05   9.4417124e-05   9.4417124e-05   9.4417124e-05   9.4417124e-05   9.4417124e-05   9.4417124e-05   9.4417124e-05   9.4417124e-05   9.4417124e-05   9.4417124e-05   9.4417124e-05   9.4417124e-05   9.4417124e-05   9.4417124e-05   9.4417124e-05   9.4417124e-05   9.4417124e-05   9.4417124e-05   9.4417124e-05   9.4417124e-05   9.4417124e-05   9.4417124e-05   9.4417124e-05   9.4417124e-05   9.4417124e-05   9.4417124e-05   9.4417124e-05   9.4417124e-05   9.4417124e-05   9.4417124e-05   9.4417124e-05   9.4417124e-05   9.4417124e-05   9.4417124e-05   9.4417124e-05   9.4417124e-05   9.4417124e-05   9.4417124e-05   9.4417124e-05   9.4417124e-05   9.4417124e-05   9.4417124e-05   9.4417124e-05   9.4417124e-05   9.4417124e-05   9.4417124e-05   9.4417124e-05   9.4417124e-05   9.4417124e-05   9.4417124e-05   9.4417124e-05   9.4417124e-05   9.4417124e-05   9.4417124e-05   9.4417124e-05   9.4417124e-05   9.4417124e-05   9.4417124e-05   9.4417124e-05   9.4417124e-05   9.4417124e-05   9.4417124e-05   9.4417124e-05   9.4417124e-05   9.4417124e-05   9.4417124e-05   9.4417124e-05   9.4417124e-05   9.4417124e-05   9.4417124e-05   9.4417124e-05   9.4417124e-05   9.4417124e-05   9.4417124e-05   9.4417124e-05   9.4417124e-05   9.4417124e-05   9.4417124e-05   9.4417124e-05   9.4417124e-05   9.4417124e-05   9.4417124e-05   9.4417124e-05   9.4417124e-05   9.4417124e-05   9.4417124e-05   9.4417124e-05   9.4417124e-05   9.4417124e-05   9.4417124e-05
   9.4417124e-05   9.4417124e-05   9.4417124e-05   9.4417124e-05   9.4417124e-05   9.4417124e-05   9.4417124e-05   9.4417124e-05   9.4417124e-05   9.4417124e-05   9.4417124e-05   9.4417124e-05   9.4417124e-05   9.4417124e-05   9.4417124e-05   9.4417124e-05   9.4417124e-05   9.4417124e-05   9.4417124e-05   9.4417124e-05   9.4417124e-05   9.4417124e-05   9.4417124e-05   9.4417124e-05   9.4417124e-05   9.4417124e-05   9.4417124e-05   9.4417124e-05   9.4417124e-05   9.4417124e-05   9.4417124e-05   9.4417124e-05   9.4417124e-05   9.4417124e-05   9.4417124e-05   9.4417124e-05   9.4417124e-05   9.4417124e-05   9.4417124e-05   9.4417124e-05   9.4417124e-05   9.4417124e-05   9.4417124e-05   9.4417124e-05   9.4417124e-05   9.4417124e-05   9.4417124e-05   9.4417124e-05   9.4417124e-05   9.4417124e-05   9.4417124e-05   9.4417124e-05   9.4417124e-05   9.4417124e-05   9.4417124e-05   9.4417124e-05   9.4417124e-05   9.4417124e-05   9.4417124e-05   9.4417124e-05   9.4417124e-05   9.4417124e-05   9.4417124e-05   9.4417124e-05   9.4417124e-05   9.4417124e-05   9.4417124e-05   9.4417124e-05   9.4417124e-05   9.4417124e-05   9.4417124e-05   9.4417124e-05   9.4417124e-05   9.4417124e-05   9.4417124e-05   9.4417124e-05   9.4417124e-05   9.4417124e-05   9.4417124e-05   9.4417124e-05   9.4417124e-05   9.4417124e-05   9.4417124e-05   9.4417124e-05   9.4417124e-05   9.4417124e-05   9.4417124e-05   9.4417124e-05   9.4417124e-05   9.4417124e-05   9.4417124e-05   9.4417124e-05   9.4417124e-05   9.4417124e-05   9.4417124e-05   9.4417124e-05   9.4417124e-05   9.4417124e-05   9.4417124e-05   9.4417124e-05   9.4417124e-05   9.4417124e-05   9.4417124e-05   9.4417124e-05   9.4417124e-05   9.4417124e-05   9.4417124e-05   9.4417124e-05   9.4417124e-05   9.4417124e-05   9.4417124e-05   9.4417124e-05   9.4417124e-05   9.4417124e-05   9.4417124e-05   9.4417124e-05   9.4417124e-05   9.4417124e-05   9.4417124e-05   9.4417124e-05   9.4417124e-05   9.4417124e-05   9.4417124e-05   9.4417124e-05   9.4417124e-05   9.4417124e-05   9.4417124e-05   9.4417124e-05   9.4417124e-05   9.4417124e-05   9.4417124e-05   9.4417124e-05   9.4417124e-05   9.4417124e-05   9.4417124e-05   9.4417124e-05   9.4417124e-05   9.4417124e-05   9.4417124e-05   9.4417124e-05   9.4417124e-05   9.4417124e-05   9.4417124e-05   9.4417124e-05   9.4417124e-05   9.4417124e-05   9.4417124e-05   9.4417124e-05   9.4417124e-05   9.4417124e-05   9.4417124e-05   9.4417124e-05   9.4417124e-05   9.4417124e-05   9.4417124e-05   9.4417124e-05   9.4417124e-05   9.4417124e-05   9.4417124e-05   9.4417124e-05   9.4417124e-05   9.4417124e-05   9.4417124e-05   9.4417124e-05   9.4417124e-05   9.4417124e-05   9.4417124e-05   9.4417124e-05   9.4417124e-05   9.4417124e-05   9.4417124e-05   9.4417124e-05   9.4417124e-05   9.4417124e-05   9.4417124e-05   9.4417124e-05   9.4417124e-05   9.4417124e-05   9.4417124e-05   9.4417124e-05   9.4417124e-05   9.4417124e-05   9.4417124e-05   9.4417124e-05   9.4417124e-05   9.4417124e-05   9.4417124e-05   9.4417124e-05   9.4417124e-05   9.4417124e-05   9.4417124e-05   9.4417124e-05   9.4417124e-05   9.4417124e-05   9.4417124e-05   9.4417124e-05   9.4417124e-05   9.4417124e-05   9.4417124e-05   9.4417124e-05   9.4417124e-05   9.4417124e-05   9.4417124e-05   9.4417124e-05   9.4417124e-05   9.4417124e-05   9.4417124e-05   9.4417124e-05   9.4417124e-05   9.4417124e-05   9.4417124e-05   9.4417124e-05   9.4417124e-05   9.4417124e-05   9.4417124e-05   9.4417124e-05   9.4417124e-05   9.4417124e-05   9.4417124e-05   9.4417124e-05   9.4417124e-05   9.4417124e-05   9.4417124e-05   9.4417124e-05   9.4417124e-05   9.4417124e-05   9.4417124e-05   9.4417124e-05   9.4417124e-05   9.4417124e-05   9.4417124e-05   9.4417124e-05   9.4417124e-05   9.4417124e-05   9.4417124e-05   9.4417124e-05   9.4417124e-05   9.4417124e-05   9.4417124e-05   9.4417124e-05   9.4417124e-05   8.6729805e-07   8.6729805e-07   8.6729805e-07   8.6729805e-07   8.6729805e-07   8.6729805e-07   8.6729805e-07   8.6729805e-07   8.6729805e-07   8.6729805e-07   8.6729805e-07   8.6729805e-07   8.6729805e-07   8.6729805e-07   8.6729805e-07   8.6729805e-07   8.6729805e-07   8.6729805e-07   8.6729805e-07   8.6729805e-07   8.6729805e-07   8.6729805e-07   8.6729805e-07   8.6729805e-07   8.6729805e-07   8.6729805e-07   8.6729805e-07   8.6729805e-07   8.6729805e-07   8.6729805e-07   8.6729805e-07   8.6729805e-07   8.6729805e-07   8.6729805e-07   8.6729805e-07   8.6729805e-07   8.6729805e-07   8.6729805e-07   8.6729805e-07   8.6729805e-07   8.6729805e-07   8.6729805e-07   8.6729805e-07   8.6729805e-07   8.6729805e-07   8.6729805e-07   8.6729805e-07   8.6729805e-07   8.6729805e-07   8.6729805e-07   8.6729805e-07   8.6729805e-07   8.6729805e-07   8.6729805e-07   8.6729805e-07   8.6729805e-07   8.6729805e-07   8.6729805e-07   8.6729805e-07   8.6729805e-07   8.6729805e-07   8.6729805e-07   8.6729805e-07   8.6729805e-07   8.6729805e-07   8.6729805e-07   8.6729805e-07   8.6729805e-07   8.6729805e-07   8.6729805e-07   8.6729805e-07   8.6729805e-07   8.6729805e-07   8.6729805e-07   8.6729805e-07   8.6729805e-07   8.6729805e-07   8.6729805e-07   8.6729805e-07   8.6729805e-07   8.6729805e-07   8.6729805e-07   8.6729805e-07   8.6729805e-07   8.6729805e-07   8.6729805e-07   8.6729805e-07   8.6729805e-07   8.6729805e-07   8.6729805e-07   8.6729805e-07   8.6729805e-07   8.6729805e-07   8.6729805e-07   8.6729805e-07   8.6729805e-07   8.6729805e-07   8.6729805e-07   8.6729805e-07   8.6729805e-07   8.6729805e-07   8.6729805e-07   8.6729805e-07   8.6729805e-07   8.6729805e-07   8.6729805e-07   8.6729805e-07   8.6729805e-07   8.6729805e-07   8.6729805e-07   8.6729805e-07   8.6729805e-07   8.6729805e-07   8.6729805e-07   8.6729805e-07   8.6729805e-07   8.6729805e-07   8.6729805e-07   8.6729805e-07   8.6729805e-07   0.0000000e+00   0.0000000e+00   0.0000000e+00   0.0000000e+00   0.0000000e+00   0.0000000e+00   0.0000000e+00   0.0000000e+00   0.0000000e+00   0.0000000e+00   0.0000000e+00   0.0000000e+00   0.0000000e+00   0.0000000e+00   0.0000000e+00   0.0000000e+00   0.0000000e+00   0.0000000e+00   0.0000000e+00   0.0000000e+00   0.0000000e+00   0.0000000e+00   0.0000000e+00   0.0000000e+00   0.0000000e+00   0.0000000e+00   0.0000000e+00   0.0000000e+00   0.0000000e+00   0.0000000e+00   0.0000000e+00   0.0000000e+00   0.0000000e+00   0.0000000e+00   0.0000000e+00   0.0000000e+00   0.0000000e+00   0.0000000e+00   0.0000000e+00   0.0000000e+00   0.0000000e+00   0.0000000e+00   0.0000000e+00   0.0000000e+00   0.0000000e+00   0.0000000e+00   0.0000000e+00   0.0000000e+00   0.0000000e+00   0.0000000e+00   0.0000000e+00   0.0000000e+00   0.0000000e+00   0.0000000e+00   0.0000000e+00   0.0000000e+00   0.0000000e+00   0.0000000e+00   0.0000000e+00   0.0000000e+00   0.0000000e+00   0.0000000e+00   0.0000000e+00   0.0000000e+00   0.0000000e+00   0.0000000e+00   0.0000000e+00   0.0000000e+00   0.0000000e+00   0.0000000e+00   0.0000000e+00   0.0000000e+00   0.0000000e+00   0.0000000e+00   0.0000000e+00   0.0000000e+00   0.0000000e+00   0.0000000e+00   0.0000000e+00   0.0000000e+00   8.6729805e-07   8.6729805e-07   8.6729805e-07   8.6729805e-07   8.6729805e-07   8.6729805e-07   8.6729805e-07   8.6729805e-07   8.6729805e-07   8.6729805e-07   8.6729805e-07   8.6729805e-07   8.6729805e-07   8.6729805e-07   8.6729805e-07   8.6729805e-07   8.6729805e-07   8.6729805e-07   8.6729805e-07   8.6729805e-07   8.6729805e-07   8.6729805e-07   8.6729805e-07   8.6729805e-07   8.6729805e-07   8.6729805e-07   8.6729805e-07   8.6729805e-07   8.6729805e-07   8.6729805e-07   8.6729805e-07   8.6729805e-07   8.6729805e-07   8.6729805e-07   8.6729805e-07   8.6729805e-07   8.6729805e-07   8.6729805e-07   8.6729805e-07   8.6729805e-07   8.6729805e-07   8.6729805e-07   8.6729805e-07   8.6729805e-07   8.6729805e-07   8.6729805e-07   8.6729805e-07   8.6729805e-07   8.6729805e-07   8.6729805e-07   8.6729805e-07   8.6729805e-07   8.6729805e-07   8.6729805e-07   8.6729805e-07   8.6729805e-07   8.6729805e-07   8.6729805e-07   8.6729805e-07   8.6729805e-07   8.6729805e-07   8.6729805e-07   8.6729805e-07   8.6729805e-07   8.6729805e-07   8.6729805e-07   8.6729805e-07   8.6729805e-07   8.6729805e-07   8.6729805e-07   8.6729805e-07   8.6729805e-07   8.6729805e-07   8.6729805e-07   8.6729805e-07   8.6729805e-07   8.6729805e-07   8.6729805e-07   8.6729805e-07   8.6729805e-07   8.6729805e-07   8.6729805e-07   8.6729805e-07   8.6729805e-07   8.6729805e-07   8.6729805e-07   8.6729805e-07   8.6729805e-07   8.6729805e-07   8.6729805e-07   8.6729805e-07   8.6729805e-07   8.6729805e-07   8.6729805e-07   8.6729805e-07   8.6729805e-07   8.6729805e-07   8.6729805e-07   8.6729805e-07   8.6729805e-07   8.6729805e-07   8.6729805e-07   8.6729805e-07   8.6729805e-07   8.6729805e-07   8.6729805e-07   8.6729805e-07   8.6729805e-07   8.6729805e-07   8.6729805e-07   8.6729805e-07   8.6729805e-07   8.6729805e-07   8.6729805e-07   8.6729805e-07   8.6729805e-07   8.6729805e-07   8.6729805e-07   8.6729805e-07   8.6729805e-07   9.4417124e-05   9.4417124e-05   9.4417124e-05   9.4417124e-05   9.4417124e-05   9.4417124e-05   9.4417124e-05   9.4417124e-05   9.4417124e-05   9.4417124e-05   9.4417124e-05   9.4417124e-05   9.4417124e-05   9.4417124e-05   9.4417124e-05   9.4417124e-05   9.4417124e-05   9.4417124e-05   9.4417124e-05   9.4417124e-05   9.4417124e-05   9.4417124e-05   9.4417124e-05   9.4417124e-05   9.4417124e-05   9.4417124e-05   9.4417124e-05   9.4417124e-05   9.4417124e-05   9.4417124e-05   9.4417124e-05   9.4417124e-05   9.4417124e-05   9.4417124e-05   9.4417124e-05   9.4417124e-05   9.4417124e-05   9.4417124e-05   9.4417124e-05   9.4417124e-05   9.4417124e-05   9.4417124e-05   9.4417124e-05   9.4417124e-05   9.4417124e-05   9.4417124e-05   9.4417124e-05   9.4417124e-05   9.4417124e-05   9.4417124e-05   9.4417124e-05   9.4417124e-05   9.4417124e-05   9.4417124e-05   9.4417124e-05   9.4417124e-05   9.4417124e-05   9.4417124e-05   9.4417124e-05   9.4417124e-05   9.4417124e-05   9.4417124e-05   9.4417124e-05   9.4417124e-05   9.4417124e-05   9.4417124e-05   9.4417124e-05   9.4417124e-05   9.4417124e-05   9.4417124e-05   9.4417124e-05   9.4417124e-05   9.4417124e-05   9.4417124e-05   9.4417124e-05   9.4417124e-05   9.4417124e-05   9.4417124e-05   9.4417124e-05   9.4417124e-05   9.4417124e-05   9.4417124e-05   9.4417124e-05   9.4417124e-05   9.4417124e-05   9.4417124e-05   9.4417124e-05   9.4417124e-05   9.4417124e-05   9.4417124e-05   9.4417124e-05   9.4417124e-05   9.4417124e-05   9.4417124e-05   9.4417124e-05   9.4417124e-05   9.4417124e-05   9.4417124e-05   9.4417124e-05   9.4417124e-05   9.4417124e-05   9.4417124e-05   9.4417124e-05   9.4417124e-05   9.4417124e-05   9.4417124e-05   9.4417124e-05   9.4417124e-05   9.4417124e-05   9.4417124e-05   9.4417124e-05   9.4417124e-05   9.4417124e-05   9.4417124e-05   9.4417124e-05   9.4417124e-05   9.4417124e-05   9.4417124e-05   9.4417124e-05   9.4417124e-05   9.4417124e-05   9.4417124e-05   9.4417124e-05   9.4417124e-05   9.4417124e-05   9.4417124e-05   9.4417124e-05   9.4417124e-05   9.4417124e-05   9.4417124e-05   9.4417124e-05   9.4417124e-05   9.4417124e-05   9.4417124e-05   9.4417124e-05   9.4417124e-05   9.4417124e-05   9.4417124e-05   9.4417124e-05   9.4417124e-05   9.4417124e-05   9.4417124e-05   9.4417124e-05   9.4417124e-05   9.4417124e-05   9.4417124e-05   9.4417124e-05   9.4417124e-05   9.4417124e-05   9.4417124e-05   9.4417124e-05   9.4417124e-05   9.4417124e-05   9.4417124e-05   9.4417124e-05   9.4417124e-05   9.4417124e-05   9.4417124e-05   9.4417124e-05   9.4417124e-05   9.4417124e-05   9.4417124e-05   9.4417124e-05   9.4417124e-05   9.4417124e-05   9.4417124e-05   9.4417124e-05   9.4417124e-05   9.4417124e-05   9.4417124e-05   9.4417124e-05   9.4417124e-05   9.4417124e-05   9.4417124e-05   9.4417124e-05   9.4417124e-05   9.4417124e-05   9.4417124e-05   9.4417124e-05   9.4417124e-05   9.4417124e-05   9.4417124e-05   9.4417124e-05   9.4417124e-05   9.4417124e-05   9.4417124e-05   9.4417124e-05   9.4417124e-05   9.4417124e-05   9.4417124e-05   9.4417124e-05   9.4417124e-05   9.4417124e-05   9.4417124e-05   9.4417124e-05   9.4417124e-05   9.4417124e-05   9.4417124e-05   9.4417124e-05   9.4417124e-05   9.4417124e-05   9.4417124e-05   9.4417124e-05   9.4417124e-05   9.4417124e-05   9.4417124e-05   9.4417124e-05   9.4417124e-05   9.4417124e-05   9.4417124e-05   9.4417124e-05   9.4417124e-05   9.4417124e-05   9.4417124e-05   9.4417124e-05   9.4417124e-05   9.4417124e-05   9.4417124e-05   9.4417124e-05   9.4417124e-05   9.4417124e-05   9.4417124e-05   9.4417124e-05   9.4417124e-05   9.4417124e-05   9.4417124e-05   9.4417124e-05   9.4417124e-05   9.4417124e-05   9.4417124e-05   9.4417124e-05   9.4417124e-05   9.4417124e-05   9.4417124e-05   9.4417124e-05   9.4417124e-05   9.4417124e-05   9.4417124e-05   9.4417124e-05   9.4417124e-05   9.4417124e-05
   9.4417124e-05   9.4417124e-05   9.4417124e-05   9.4417124e-05   9.4417124e-05   9.4417124e-05   9.4417124e-05   9.4417124e-05   9.4417124e-05   9.4417124e-05   9.4417124e-05   9.4417124e-05   9.4417124e-05   9.4417124e-05   9.4417124e-05   9.4417124e-05   9.4417124e-05   9.4417124e-05   9.4417124e-05   9.4417124e-05   9.4417124e-05   9.4417124e-05   9.4417124e-05   9.4417124e-05   9.4417124e-05   9.4417124e-05   9.4417124e-05   9.4417124e-05   9.4417124e-05   9.4417124e-05   9.4417124e-05   9.4417124e-05   9.4417124e-05   9.4417124e-05   9.4417124e-05   9.4417124e-05   9.4417124e-05   9.4417124e-05   9.4417124e-05   9.4417124e-05   9.4417124e-05   9.4417124e-05   9.4417124e-05   9.4417124e-05   9.4417124e-05   9.4417124e-05   9.4417124e-05   9.4417124e-05   9.4417124e-05   9.4417124e-05   9.4417124e-05   9.4417124e-05   9.4417124e-05   9.4417124e-05   9.4417124e-05   9.4417124e-05   9.4417124e-05   9.4417124e-05   9.4417124e-05   9.4417124e-05   9.4417124e-05   9.4417124e-05   9.4417124e-05   9.4417124e-05   9.4417124e-05   9.4417124e-05   9.4417124e-05   9.4417124e-05   9.4417124e-05   9.4417124e-05   9.4417124e-05   9.4417124e-05   9.4417124e-05   9.4417124e-05   9.4417124e-05   9.4417124e-05   9.4417124e-05   9.4417124e-05   9.4417124e-05   9.4417124e-05   9.4417124e-05   9.4417124e-05   9.4417124e-05   9.4417124e-05   9.4417124e-05   9.4417124e-05   9.4417124e-05   9.4417124e-05   9.4417124e-05   9.4417124e-05   9.4417124e-05   9.4417124e-05   9.4417124e-05   9.4417124e-05   9.4417124e-05   9.4417124e-05   9.4417124e-05   9.4417124e-05   9.4417124e-05   9.4417124e-05   9.4417124e-05   9.4417124e-05   9.4417124e-05   9.4417124e-05   9.4417124e-05   9.4417124e-05   9.4417124e-05   9.4417124e-05   9.4417124e-05   9.4417124e-05   9.4417124e-05   9.4417124e-05   9.4417124e-05   9.4417124e-05   9.4417124e-05   9.4417124e-05   9.4417124e-05   9.4417124e-05   9.4417124e-05   9.4417124e-05   9.4417124e-05   9.4417124e-05   9.4417124e-05   9.4417124e-05   9.4417124e-05   9.4417124e-05   9.4417124e-05   9.4417124e-05   9.4417124e-05   9.4417124e-05   9.4417124e-05   9.4417124e-05   9.4417124e-05   9.4417124e-05   9.4417124e-05   9.4417124e-05   9.4417124e-05   9.4417124e-05   9.4417124e-05   9.4417124e-05   9.4417124e-05   9.4417124e-05   9.4417124e-05   9.4417124e-05   9.4417124e-05   9.4417124e-05   9.4417124e-05   9.4417124e-05   9.4417124e-05   9.4417124e-05   9.4417124e-05   9.4417124e-05   9.4417124e-05   9.4417124e-05   9.4417124e-05   9.4417124e-05   9.4417124e-05   9.4417124e-05   9.4417124e-05   9.4417124e-05   9.4417124e-05   9.4417124e-05   9.4417124e-05   9.4417124e-05   9.4417124e-05   9.4417124e-05   9.4417124e-05   9.4417124e-05   9.4417124e-05   9.4417124e-05   9.4417124e-05   9.4417124e-05   9.4417124e-05   9.4417124e-05   9.4417124e-05   9.4417124e-05   9.4417124e-05   9.4417124e-05   9.4417124e-05   9.4417124e-05   9.4417124e-05   9.4417124e-05   9.4417124e-05   9.4417124e-05   9.4417124e-05   9.4417124e-05   9.4417124e-05   9.4417124e-05   9.4417124e-05   9.4417124e-05   9.4417124e-05   9.4417124e-05   9.4417124e-05   9.4417124e-05   9.4417124e-05   9.4417124e-05   9.4417124e-05   9.4417124e-05   9.4417124e-05   9.4417124e-05   9.4417124e-05   9.4417124e-05   9.4417124e-05   9.4417124e-05   9.4417124e-05   9.4417124e-05   9.4417124e-05   9.4417124e-05   9.4417124e-05   9.4417124e-05   9.4417124e-05   9.4417124e-05   9.4417124e-05   9.4417124e-05   9.4417124e-05   9.4417124e-05   9.4417124e-05   9.4417124e-05   9.4417124e-05   9.4417124e-05   9.4417124e-05   9.4417124e-05   9.4417124e-05   9.4417124e-05   9.4417124e-05   9.4417124e-05   9.4417124e-05   9.4417124e-05   9.4417124e-05   9.4417124e-05   9.4417124e-05   9.4417124e-05   9.4417124e-05   9.4417124e-05   9.4417124e-05   9.4417124e-05   9.4417124e-05   9.4417124e-05   9.4417124e-05   9.4417124e-05   9.4417124e-05   8.6729805e-07   8.6729805e-07   8.6729805e-07   8.6729805e-07   8.6729805e-07   8.6729805e-07   8.6729805e-07   8.6729805e-07   8.6729805e-07   8.6729805e-07   8.6729805e-07   8.6729805e-07   8.6729805e-07   8.6729805e-07   8.6729805e-07   8.6729805e-07   8.6729805e-07   8.6729805e-07   8.6729805e-07   8.6729805e-07   8.6729805e-07   8.6729805e-07   8.6729805e-07   8.6729805e-07   8.6729805e-07   8.6729805e-07   8.6729805e-07   8.6729805e-07   8.6729805e-07   8.6729805e-07   8.6729805e-07   8.6729805e-07   8.6729805e-07   8.6729805e-07   8.6729805e-07   8.6729805e-07   8.6729805e-07   8.6729805e-07   8.6729805e-07   8.6729805e-07   8.6729805e-07   8.6729805e-07   8.6729805e-07   8.6729805e-07   8.6729805e-07   8.6729805e-07   8.6729805e-07   8.6729805e-07   8.6729805e-07   8.6729805e-07   8.6729805e-07   8.6729805e-07   8.6729805e-07   8.6729805e-07   8.6729805e-07   8.6729805e-07   8.6729805e-07   8.6729805e-07   8.6729805e-07   8.6729805e-07   8.6729805e-07   8.6729805e-07   8.6729805e-07   8.6729805e-07   8.6729805e-07   8.6729805e-07   8.6729805e-07   8.6729805e-07   8.6729805e-07   8.6729805e-07   8.6729805e-07   8.6729805e-07   8.6729805e-07   8.6729805e-07   8.6729805e-07   8.6729805e-07   8.6729805e-07   8.6729805e-07   8.6729805e-07   8.6729805e-07   8.6729805e-07   8.6729805e-07   8.6729805e-07   8.6729805e-07   8.6729805e-07   8.6729805e-07   8.6729805e-07   8.6729805e-07   8.6729805e-07   8.6729805e-07   8.6729805e-07   8.6729805e-07   8.6729805e-07   8.6729805e-07   8.6729805e-07   8.6729805e-07   8.6729805e-07   8.6729805e-07   8.6729805e-07   8.6729805e-07   8.6729805e-07   8.6729805e-07   8.6729805e-07   8.6729805e-07   8.6729805e-07   8.6729805e-07   8.6729805e-07   8.6729805e-07   8.6729805e-07   8.6729805e-07   8.6729805e-07   8.6729805e-07   8.6729805e-07   8.6729805e-07   8.6729805e-07   8.6729805e-07   8.6729805e-07   8.6729805e-07   8.6729805e-07   8.6729805e-07   0.0000000e+00   0.0000000e+00   0.0000000e+00   0.0000000e+00   0.0000000e+00   0.0000000e+00   0.0000000e+00   0.0000000e+00   0.0000000e+00   0.0000000e+00   0.0000000e+00   0.0000000e+00   0.0000000e+00   0.0000000e+00   0.0000000e+00   0.0000000e+00   0.0000000e+00   0.0000000e+00   0.0000000e+00   0.0000000e+00   0.0000000e+00   0.0000000e+00   0.0000000e+00   0.0000000e+00   0.0000000e+00   0.0000000e+00   0.0000000e+00   0.0000000e+00   0.0000000e+00   0.0000000e+00   0.0000000e+00   0.0000000e+00   0.0000000e+00   0.0000000e+00   0.0000000e+00   0.0000000e+00   0.0000000e+00   0.0000000e+00   0.0000000e+00   0.0000000e+00   0.0000000e+00   0.0000000e+00   0.0000000e+00   0.0000000e+00   0.0000000e+00   0.0000000e+00   0.0000000e+00   0.0000000e+00   0.0000000e+00   0.0000000e+00   0.0000000e+00   0.0000000e+00   0.0000000e+00   0.0000000e+00   0.0000000e+00   0.0000000e+00   0.0000000e+00   0.0000000e+00   0.0000000e+00   0.0000000e+00   0.0000000e+00   0.0000000e+00   0.0000000e+00   0.0000000e+00   0.0000000e+00   0.0000000e+00   0.0000000e+00   0.0000000e+00   0.0000000e+00   0.0000000e+00   0.0000000e+00   0.0000000e+00   0.0000000e+00   0.0000000e+00   0.0000000e+00   0.0000000e+00   0.0000000e+00   0.0000000e+00   0.0000000e+00   0.0000000e+00   8.6729805e-07   8.6729805e-07   8.6729805e-07   8.6729805e-07   8.6729805e-07   8.6729805e-07   8.6729805e-07   8.6729805e-07   8.6729805e-07   8.6729805e-07   8.6729805e-07   8.6729805e-07   8.6729805e-07   8.6729805e-07   8.6729805e-07   8.6729805e-07   8.6729805e-07   8.6729805e-07   8.6729805e-07   8.6729805e-07   8.6729805e-07   8.6729805e-07   8.6729805e-07   8.6729805e-07   8.6729805e-07   8.6729805e-07   8.6729805e-07   8.6729805e-07   8.6729805e-07   8.6729805e-07   8.6729805e-07   8.6729805e-07   8.6729805e-07   8.6729805e-07   8.6729805e-07   8.6729805e-07   8.6729805e-07   8.6729805e-07   8.6729805e-07   8.6729805e-07   8.6729805e-07   8.6729805e-07   8.6729805e-07   8.6729805e-07   8.6729805e-07   8.6729805e-07   8.6729805e-07   8.6729805e-07   8.6729805e-07   8.6729805e-07   8.6729805e-07   8.6729805e-07   8.6729805e-07   8.6729805e-07   8.6729805e-07   8.6729805e-07   8.6729805e-07   8.6729805e-07   8.6729805e-07   8.6729805e-07   8.6729805e-07   8.6729805e-07   8.6729805e-07   8.6729805e-07   8.6729805e-07   8.6729805e-07   8.6729805e-07   8.6729805e-07   8.6729805e-07   8.6729805e-07   8.6729805e-07   8.6729805e-07   8.6729805e-07   8.6729805e-07   8.6729805e-07   8.6729805e-07   8.6729805e-07   8.6729805e-07   8.6729805e-07   8.6729805e-07   8.6729805e-07   8.6729805e-07   8.6729805e-07   8.6729805e-07   8.6729805e-07   8.6729805e-07   8.6729805e-07   8.6729805e-07   8.6729805e-07   8.6729805e-07   8.6729805e-07   8.6729805e-07   8.6729805e-07   8.6729805e-07   8.6729805e-07   8.6729805e-07   8.6729805e-07   8.6729805e-07   8.6729805e-07   8.6729805e-07   8.6729805e-07   8.6729805e-07   8.6729805e-07   8.6729805e-07   8.6729805e-07   8.6729805e-07   8.6729805e-07   8.6729805e-07   8.6729805e-07   8.6729805e-07   8.6729805e-07   8.6729805e-07   8.6729805e-07   8.6729805e-07   8.6729805e-07   8.6729805e-07   8.6729805e-07   8.6729805e-07   8.6729805e-07   8.6729805e-07   9.4417124e-05   9.4417124e-05   9.4417124e-05   9.4417124e-05   9.4417124e-05   9.4417124e-05   9.4417124e-05   9.4417124e-05   9.4417124e-05   9.4417124e-05   9.4417124e-05   9.4417124e-05   9.4417124e-05   9.4417124e-05   9.4417124e-05   9.4417124e-05   9.4417124e-05   9.4417124e-05   9.4417124e-05   9.4417124e-05   9.4417124e-05   9.4417124e-05   9.4417124e-05   9.4417124e-05   9.4417124e-05   9.4417124e-05   9.4417124e-05   9.4417124e-05   9.4417124e-05   9.4417124e-05   9.4417124e-05   9.4417124e-05   9.4417124e-05   9.4417124e-05   9.4417124e-05   9.4417124e-05   9.4417124e-05   9.4417124e-05   9.4417124e-05   9.4417124e-05   9.4417124e-05   9.4417124e-05   9.4417124e-05   9.4417124e-05   9.4417124e-05   9.4417124e-05   9.4417124e-05   9.4417124e-05   9.4417124e-05   9.4417124e-05   9.4417124e-05   9.4417124e-05   9.4417124e-05   9.4417124e-05   9.4417124e-05   9.4417124e-05   9.4417124e-05   9.4417124e-05   9.4417124e-05   9.4417124e-05   9.4417124e-05   9.4417124e-05   9.4417124e-05   9.4417124e-05   9.4417124e-05   9.4417124e-05   9.4417124e-05   9.4417124e-05   9.4417124e-05   9.4417124e-05   9.4417124e-05   9.4417124e-05   9.4417124e-05   9.4417124e-05   9.4417124e-05   9.4417124e-05   9.4417124e-05   9.4417124e-05   9.4417124e-05   9.4417124e-05   9.4417124e-05   9.4417124e-05   9.4417124e-05   9.4417124e-05   9.4417124e-05   9.4417124e-05   9.4417124e-05   9.4417124e-05   9.4417124e-05   9.4417124e-05   9.4417124e-05   9.4417124e-05   9.4417124e-05   9.4417124e-05   9.4417124e-05   9.4417124e-05   9.4417124e-05   9.4417124e-05   9.4417124e-05   9.4417124e-05   9.4417124e-05   9.4417124e-05   9.4417124e-05   9.4417124e-05   9.4417124e-05   9.4417124e-05   9.4417124e-05   9.4417124e-05   9.4417124e-05   9.4417124e-05   9.4417124e-05   9.4417124e-05   9.4417124e-05   9.4417124e-05   9.4417124e-05   9.4417124e-05   9.4417124e-05   9.4417124e-05   9.4417124e-05   9.4417124e-05   9.4417124e-05   9.4417124e-05   9.4417124e-05   9.4417124e-05   9.4417124e-05   9.4417124e-05   9.4417124e-05   9.4417124e-05   9.4417124e-05   9.4417124e-05   9.4417124e-05   9.4417124e-05   9.4417124e-05   9.4417124e-05   9.4417124e-05   9.4417124e-05   9.4417124e-05   9.4417124e-05   9.4417124e-05   9.4417124e-05   9.4417124e-05   9.4417124e-05   9.4417124e-05   9.4417124e-05   9.4417124e-05   9.4417124e-05   9.4417124e-05   9.4417124e-05   9.4417124e-05   9.4417124e-05   9.4417124e-05   9.4417124e-05   9.4417124e-05   9.4417124e-05   9.4417124e-05   9.4417124e-05   9.4417124e-05   9.4417124e-05   9.4417124e-05   9.4417124e-05   9.4417124e-05   9.4417124e-05   9.4417124e-05   9.4417124e-05   9.4417124e-05   9.4417124e-05   9.4417124e-05   9.4417124e-05   9.4417124e-05   9.4417124e-05   9.4417124e-05   9.4417124e-05   9.4417124e-05   9.4417124e-05   9.4417124e-05   9.4417124e-05   9.4417124e-05   9.4417124e-05   9.4417124e-05   9.4417124e-05   9.4417124e-05   9.4417124e-05   9.4417124e-05   9.4417124e-05   9.4417124e-05   9.4417124e-05   9.4417124e-05   9.4417124e-05   9.4417124e-05   9.4417124e-05   9.4417124e-05   9.4417124e-05   9.4417124e-05   9.4417124e-05   9.4417124e-05   9.4417124e-05   9.4417124e-05   9.4417124e-05   9.4417124e-05   9.4417124e-05   9.4417124e-05   9.4417124e-05   9.4417124e-05   9.4417124e-05   9.4417124e-05   9.4417124e-05   9.4417124e-05   9.4417124e-05   9.4417124e-05   9.4417124e-05   9.4417124e-05   9.4417124e-05   9.4417124e-05   9.4417124e-05   9.4417124e-05   9.4417124e-05   9.4417124e-05   9.4417124e-05   9.4417124e-05   9.4417124e-05   9.4417124e-05   9.4417124e-05   9.4417124e-05   9.4417124e-05   9.4417124e-05   9.4417124e-05   9.4417124e-05   9.4417124e-05   9.4417124e-05   9.4417124e-05   9.4417124e-05   9.4417124e-05   9.4417124e-05   9.4417124e-05   9.4417124e-05   9.4417124e-05   9.4417124e-05   9.4417124e-05   9.4417124e-05   9.4417124e-05   9.4417124e-05
   9.4417124e-05   9.4417124e-05   9.4417124e-05   9.4417124e-05   9.4417124e-05   9.4417124e-05   9.4417124e-05   9.4417124e-05   9.4417124e-05   9.4417124e-05   9.4417124e-05   9.4417124e-05   9.4417124e-05   9.4417124e-05   9.4417124e-05   9.4417124e-05   9.4417124e-05   9.4417124e-05   9.4417124e-05   9.4417124e-05   9.4417124e-05   9.4417124e-05   9.4417124e-05   9.4417124e-05   9.4417124e-05   9.4417124e-05   9.4417124e-05   9.4417124e-05   9.4417124e-05   9.4417124e-05   9.4417124e-05   9.4417124e-05   9.4417124e-05   9.4417124e-05   9.4417124e-05   9.4417124e-05   9.4417124e-05   9.4417124e-05   9.4417124e-05   9.4417124e-05   9.4417124e-05   9.4417124e-05   9.4417124e-05   9.4417124e-05   9.4417124e-05   9.4417124e-05   9.4417124e-05   9.4417124e-05   9.4417124e-05   9.4417124e-05   9.4417124e-05   9.4417124e-05   9.4417124e-05   9.4417124e-05   9.4417124e-05   9.4417124e-05   9.4417124e-05   9.4417124e-05   9.4417124e-05   9.4417124e-05   9.4417124e-05   9.4417124e-05   9.4417124e-05   9.4417124e-05   9.4417124e-05   9.4417124e-05   9.4417124e-05   9.4417124e-05   9.4417124e-05   9.4417124e-05   9.4417124e-05   9.4417124e-05   9.4417124e-05   9.4417124e-05   9.4417124e-05   9.4417124e-05   9.4417124e-05   9.4417124e-05   9.4417124e-05   9.4417124e-05   9.4417124e-05   9.4417124e-05   9.4417124e-05   9.4417124e-05   9.4417124e-05   9.4417124e-05   9.4417124e-05   9.4417124e-05   9.4417124e-05   9.4417124e-05   9.4417124e-05   9.4417124e-05   9.4417124e-05   9.4417124e-05   9.4417124e-05   9.4417124e-05   9.4417124e-05   9.4417124e-05   9.4417124e-05   9.4417124e-05   9.4417124e-05   9.4417124e-05   9.4417124e-05   9.4417124e-05   9.4417124e-05   9.4417124e-05   9.4417124e-05   9.4417124e-05   9.4417124e-05   9.4417124e-05   9.4417124e-05   9.4417124e-05   9.4417124e-05   9.4417124e-05   9.4417124e-05   9.4417124e-05   9.4417124e-05   9.4417124e-05   9.4417124e-05   9.4417124e-05   9.4417124e-05   9.4417124e-05   9.4417124e-05   9.4417124e-05   9.4417124e-05   9.4417124e-05   9.4417124e-05   9.4417124e-05   9.4417124e-05   9.4417124e-05   9.4417124e-05   9.4417124e-05   9.4417124e-05   9.4417124e-05   9.4417124e-05   9.4417124e-05   9.4417124e-05   9.4417124e-05   9.4417124e-05   9.4417124e-05   9.4417124e-05   9.4417124e-05   9.4417124e-05   9.4417124e-05   9.4417124e-05   9.4417124e-05   9.4417124e-05   9.4417124e-05   9.4417124e-05   9.4417124e-05   9.4417124e-05   9.4417124e-05   9.4417124e-05   9.4417124e-05   9.4417124e-05   9.4417124e-05   9.4417124e-05   9.4417124e-05   9.4417124e-05   9.4417124e-05   9.4417124e-05   9.4417124e-05   9.4417124e-05   9.4417124e-05   9.4417124e-05   9.4417124e-05   9.4417124e-05   9.4417124e-05   9.4417124e-05   9.4417124e-05   9.4417124e-05   9.4417124e-05   9.4417124e-05   9.4417124e-05   9.4417124e-05   9.4417124e-05   9.4417124e-05   9.4417124e-05   9.4417124e-05   9.4417124e-05   9.4417124e-05   9.4417124e-05   9.4417124e-05   9.4417124e-05   9.4417124e-05   9.4417124e-05   9.4417124e-05   9.4417124e-05   9.4417124e-05   9.4417124e-05   9.4417124e-05   9.4417124e-05   9.4417124e-05   9.4417124e-05   9.4417124e-05   9.4417124e-05   9.4417124e-05   9.4417124e-05   9.4417124e-05   9.4417124e-05   9.4417124e-05   9.4417124e-05   9.4417124e-05   9.4417124e-05   9.4417124e-05   9.4417124e-05   9.4417124e-05   9.4417124e-05   9.4417124e-05   9.4417124e-05   9.4417124e-05   9.4417124e-05   9.4417124e-05   9.4417124e-05   9.4417124e-05   9.4417124e-05   9.4417124e-05   9.4417124e-05   9.4417124e-05   9.4417124e-05   9.4417124e-05   9.4417124e-05   9.4417124e-05   9.4417124e-05   9.4417124e-05   9.4417124e-05   9.4417124e-05   9.4417124e-05   9.4417124e-05   9.4417124e-05   9.4417124e-05   9.4417124e-05   9.4417124e-05   9.4417124e-05   9.4417124e-05   9.4417124e-05   9.4417124e-05   9.4417124e-05   9.4417124e-05   9.4417124e-05   9.4417124e-05   8.6729805e-07   8.6729805e-07   8.6729805e-07   8.6729805e-07   8.6729805e-07   8.6729805e-07   8.6729805e-07   8.6729805e-07   8.6729805e-07   8.6729805e-07   8.6729805e-07   8.6729805e-07   8.6729805e-07   8.6729805e-07   8.6729805e-07   8.6729805e-07   8.6729805e-07   8.6729805e-07   8.6729805e-07   8.6729805e-07   8.6729805e-07   8.6729805e-07   8.6729805e-07   8.6729805e-07   8.6729805e-07   8.6729805e-07   8.6729805e-07   8.6729805e-07   8.6729805e-07   8.6729805e-07   8.6729805e-07   8.6729805e-07   8.6729805e-07   8.6729805e-07   8.6729805e-07   8.6729805e-07   8.6729805e-07   8.6729805e-07   8.6729805e-07   8.6729805e-07   8.6729805e-07   8.6729805e-07   8.6729805e-07   8.6729805e-07   8.6729805e-07   8.6729805e-07   8.6729805e-07   8.6729805e-07   8.6729805e-07   8.6729805e-07   8.6729805e-07   8.6729805e-07   8.6729805e-07   8.6729805e-07   8.6729805e-07   8.6729805e-07   8.6729805e-07   8.6729805e-07   8.6729805e-07   8.6729805e-07   8.6729805e-07   8.6729805e-07   8.6729805e-07   8.6729805e-07   8.6729805e-07   8.6729805e-07   8.6729805e-07   8.6729805e-07   8.6729805e-07   8.6729805e-07   8.6729805e-07   8.6729805e-07   8.6729805e-07   8.6729805e-07   8.6729805e-07   8.6729805e-07   8.6729805e-07   8.6729805e-07   8.6729805e-07   8.6729805e-07   8.6729805e-07   8.6729805e-07   8.6729805e-07   8.6729805e-07   8.6729805e-07   8.6729805e-07   8.6729805e-07   8.6729805e-07   8.6729805e-07   8.6729805e-07   8.6729805e-07   8.6729805e-07   8.6729805e-07   8.6729805e-07   8.6729805e-07   8.6729805e-07   8.6729805e-07   8.6729805e-07   8.6729805e-07   8.6729805e-07   8.6729805e-07   8.6729805e-07   8.6729805e-07   8.6729805e-07   8.6729805e-07   8.6729805e-07   8.6729805e-07   8.6729805e-07   8.6729805e-07   8.6729805e-07   8.6729805e-07   8.6729805e-07   8.6729805e-07   8.6729805e-07   8.6729805e-07   8.6729805e-07   8.6729805e-07   8.6729805e-07   8.6729805e-07   8.6729805e-07   0.0000000e+00   0.0000000e+00   0.0000000e+00   0.0000000e+00   0.0000000e+00   0.0000000e+00   0.0000000e+00   0.0000000e+00   0.0000000e+00   0.0000000e+00   0.0000000e+00   0.0000000e+00   0.0000000e+00   0.0000000e+00   0.0000000e+00   0.0000000e+00   0.0000000e+00   0.0000000e+00   0.0000000e+00   0.0000000e+00   0.0000000e+00   0.0000000e+00   0.0000000e+00   0.0000000e+00   0.0000000e+00   0.0000000e+00   0.0000000e+00   0.0000000e+00   0.0000000e+00   0.0000000e+00   0.0000000e+00   0.0000000e+00   0.0000000e+00   0.0000000e+00   0.0000000e+00   0.0000000e+00   0.0000000e+00   0.0000000e+00   0.0000000e+00   0.0000000e+00   0.0000000e+00   0.0000000e+00   0.0000000e+00   0.0000000e+00   0.0000000e+00   0.0000000e+00   0.0000000e+00   0.0000000e+00   0.0000000e+00   0.0000000e+00   0.0000000e+00   0.0000000e+00   0.0000000e+00   0.0000000e+00   0.0000000e+00   0.0000000e+00   0.0000000e+00   0.0000000e+00   0.0000000e+00   0.0000000e+00   0.0000000e+00   0.0000000e+00   0.0000000e+00   0.0000000e+00   0.0000000e+00   0.0000000e+00   0.0000000e+00   0.0000000e+00   0.0000000e+00   0.0000000e+00   0.0000000e+00   0.0000000e+00   0.0000000e+00   0.0000000e+00   0.0000000e+00   0.0000000e+00   0.0000000e+00   0.0000000e+00   0.0000000e+00   0.0000000e+00   8.6729805e-07   8.6729805e-07   8.6729805e-07   8.6729805e-07   8.6729805e-07   8.6729805e-07   8.6729805e-07   8.6729805e-07   8.6729805e-07   8.6729805e-07   8.6729805e-07   8.6729805e-07   8.6729805e-07   8.6729805e-07   8.6729805e-07   8.6729805e-07   8.6729805e-07   8.6729805e-07   8.6729805e-07   8.6729805e-07   8.6729805e-07   8.6729805e-07   8.6729805e-07   8.6729805e-07   8.6729805e-07   8.6729805e-07   8.6729805e-07   8.6729805e-07   8.6729805e-07   8.6729805e-07   8.6729805e-07   8.6729805e-07   8.6729805e-07   8.6729805e-07   8.6729805e-07   8.6729805e-07   8.6729805e-07   8.6729805e-07   8.6729805e-07   8.6729805e-07   8.6729805e-07   8.6729805e-07   8.6729805e-07   8.6729805e-07   8.6729805e-07   8.6729805e-07   8.6729805e-07   8.6729805e-07   8.6729805e-07   8.6729805e-07   8.6729805e-07   8.6729805e-07   8.6729805e-07   8.6729805e-07   8.6729805e-07   8.6729805e-07   8.6729805e-07   8.6729805e-07   8.6729805e-07   8.6729805e-07   8.6729805e-07   8.6729805e-07   8.6729805e-07   8.6729805e-07   8.6729805e-07   8.6729805e-07   8.6729805e-07   8.6729805e-07   8.6729805e-07   8.6729805e-07   8.6729805e-07   8.6729805e-07   8.6729805e-07   8.6729805e-07   8.6729805e-07   8.6729805e-07   8.6729805e-07   8.6729805e-07   8.6729805e-07   8.6729805e-07   8.6729805e-07   8.6729805e-07   8.6729805e-07   8.6729805e-07   8.6729805e-07   8.6729805e-07   8.6729805e-07   8.6729805e-07   8.6729805e-07   8.6729805e-07   8.6729805e-07   8.6729805e-07   8.6729805e-07   8.6729805e-07   8.6729805e-07   8.6729805e-07   8.6729805e-07   8.6729805e-07   8.6729805e-07   8.6729805e-07   8.6729805e-07   8.6729805e-07   8.6729805e-07   8.6729805e-07   8.6729805e-07   8.6729805e-07   8.6729805e-07   8.6729805e-07   8.6729805e-07   8.6729805e-07   8.6729805e-07   8.6729805e-07   8.6729805e-07   8.6729805e-07   8.6729805e-07   8.6729805e-07   8.6729805e-07   8.6729805e-07   8.6729805e-07   8.6729805e-07   9.4417124e-05   9.4417124e-05   9.4417124e-05   9.4417124e-05   9.4417124e-05   9.4417124e-05   9.4417124e-05   9.4417124e-05   9.4417124e-05   9.4417124e-05   9.4417124e-05   9.4417124e-05   9.4417124e-05   9.4417124e-05   9.4417124e-05   9.4417124e-05   9.4417124e-05   9.4417124e-05   9.4417124e-05   9.4417124e-05   9.4417124e-05   9.4417124e-05   9.4417124e-05   9.4417124e-05   9.4417124e-05   9.4417124e-05   9.4417124e-05   9.4417124e-05   9.4417124e-05   9.4417124e-05   9.4417124e-05   9.4417124e-05   9.4417124e-05   9.4417124e-05   9.4417124e-05   9.4417124e-05   9.4417124e-05   9.4417124e-05   9.4417124e-05   9.4417124e-05   9.4417124e-05   9.4417124e-05   9.4417124e-05   9.4417124e-05   9.4417124e-05   9.4417124e-05   9.4417124e-05   9.4417124e-05   9.4417124e-05   9.4417124e-05   9.4417124e-05   9.4417124e-05   9.4417124e-05   9.4417124e-05   9.4417124e-05   9.4417124e-05   9.4417124e-05   9.4417124e-05   9.4417124e-05   9.4417124e-05   9.4417124e-05   9.4417124e-05   9.4417124e-05   9.4417124e-05   9.4417124e-05   9.4417124e-05   9.4417124e-05   9.4417124e-05   9.4417124e-05   9.4417124e-05   9.4417124e-05   9.4417124e-05   9.4417124e-05   9.4417124e-05   9.4417124e-05   9.4417124e-05   9.4417124e-05   9.4417124e-05   9.4417124e-05   9.4417124e-05   9.4417124e-05   9.4417124e-05   9.4417124e-05   9.4417124e-05   9.4417124e-05   9.4417124e-05   9.4417124e-05   9.4417124e-05   9.4417124e-05   9.4417124e-05   9.4417124e-05   9.4417124e-05   9.4417124e-05   9.4417124e-05   9.4417124e-05   9.4417124e-05   9.4417124e-05   9.4417124e-05   9.4417124e-05   9.4417124e-05   9.4417124e-05   9.4417124e-05   9.4417124e-05   9.4417124e-05   9.4417124e-05   9.4417124e-05   9.4417124e-05   9.4417124e-05   9.4417124e-05   9.4417124e-05   9.4417124e-05   9.4417124e-05   9.4417124e-05   9.4417124e-05   9.4417124e-05   9.4417124e-05   9.4417124e-05   9.4417124e-05   9.4417124e-05   9.4417124e-05   9.4417124e-05   9.4417124e-05   9.4417124e-05   9.4417124e-05   9.4417124e-05   9.4417124e-05   9.4417124e-05   9.4417124e-05   9.4417124e-05   9.4417124e-05   9.4417124e-05   9.4417124e-05   9.4417124e-05   9.4417124e-05   9.4417124e-05   9.4417124e-05   9.4417124e-05   9.4417124e-05   9.4417124e-05   9.4417124e-05   9.4417124e-05   9.4417124e-05   9.4417124e-05   9.4417124e-05   9.4417124e-05   9.4417124e-05   9.4417124e-05   9.4417124e-05   9.4417124e-05   9.4417124e-05   9.4417124e-05   9.4417124e-05   9.4417124e-05   9.4417124e-05   9.4417124e-05   9.4417124e-05   9.4417124e-05   9.4417124e-05   9.4417124e-05   9.4417124e-05   9.4417124e-05   9.4417124e-05   9.4417124e-05   9.4417124e-05   9.4417124e-05   9.4417124e-05   9.4417124e-05   9.4417124e-05   9.4417124e-05   9.4417124e-05   9.4417124e-05   9.4417124e-05   9.4417124e-05   9.4417124e-05   9.4417124e-05   9.4417124e-05   9.4417124e-05   9.4417124e-05   9.4417124e-05   9.4417124e-05   9.4417124e-05   9.4417124e-05   9.4417124e-05   9.4417124e-05   9.4417124e-05   9.4417124e-05   9.4417124e-05   9.4417124e-05   9.4417124e-05   9.4417124e-05   9.4417124e-05   9.4417124e-05   9.4417124e-05   9.4417124e-05   9.4417124e-05   9.4417124e-05   9.4417124e-05   9.4417124e-05   9.4417124e-05   9.4417124e-05   9.4417124e-05   9.4417124e-05   9.4417124e-05   9.4417124e-05   9.4417124e-05   9.4417124e-05   9.4417124e-05   9.4417124e-05   9.4417124e-05   9.4417124e-05   9.4417124e-05   9.4417124e-05   9.4417124e-05   9.4417124e-05   9.4417124e-05   9.4417124e-05   9.4417124e-05   9.4417124e-05   9.4417124e-05   9.4417124e-05   9.4417124e-05   9.4417124e-05   9.4417124e-05   9.4417124e-05   9.4417124e-05   9.4417124e-05   9.4417124e-05   9.4417124e-05   9.4417124e-05   9.4417124e-05   9.4417124e-05   9.4417124e-05   9.4417124e-05   9.4417124e-05   9.4417124e-05   9.4417124e-05   9.4417124e-05   9.4417124e-05   9.4417124e-05   9.4417124e-05   9.4417124e-05
   9.4417124e-05   9.4417124e-05   9.4417124e-05   9.4417124e-05   9.4417124e-05   9.4417124e-05   9.4417124e-05   9.4417124e-05   9.4417124e-05   9.4417124e-05   9.4417124e-05   9.4417124e-05   9.4417124e-05   9.4417124e-05   9.4417124e-05   9.4417124e-05   9.4417124e-05   9.4417124e-05   9.4417124e-05   9.4417124e-05   9.4417124e-05   9.4417124e-05   9.4417124e-05   9.4417124e-05   9.4417124e-05   9.4417124e-05   9.4417124e-05   9.4417124e-05   9.4417124e-05   9.4417124e-05   9.4417124e-05   9.4417124e-05   9.4417124e-05   9.4417124e-05   9.4417124e-05   9.4417124e-05   9.4417124e-05   9.4417124e-05   9.4417124e-05   9.4417124e-05   9.4417124e-05   9.4417124e-05   9.4417124e-05   9.4417124e-05   9.4417124e-05   9.4417124e-05   9.4417124e-05   9.4417124e-05   9.4417124e-05   9.4417124e-05   9.4417124e-05   9.4417124e-05   9.4417124e-05   9.4417124e-05   9.4417124e-05   9.4417124e-05   9.4417124e-05   9.4417124e-05   9.4417124e-05   9.4417124e-05   9.4417124e-05   9.4417124e-05   9.4417124e-05   9.4417124e-05   9.4417124e-05   9.4417124e-05   9.4417124e-05   9.4417124e-05   9.4417124e-05   9.4417124e-05   9.4417124e-05   9.4417124e-05   9.4417124e-05   9.4417124e-05   9.4417124e-05   9.4417124e-05   9.4417124e-05   9.4417124e-05   9.4417124e-05   9.4417124e-05   9.4417124e-05   9.4417124e-05   9.4417124e-05   9.4417124e-05   9.4417124e-05   9.4417124e-05   9.4417124e-05   9.4417124e-05   9.4417124e-05   9.4417124e-05   9.4417124e-05   9.4417124e-05   9.4417124e-05   9.4417124e-05   9.4417124e-05   9.4417124e-05   9.4417124e-05   9.4417124e-05   9.4417124e-05   9.4417124e-05   9.4417124e-05   9.4417124e-05   9.4417124e-05   9.4417124e-05   9.4417124e-05   9.4417124e-05   9.4417124e-05   9.4417124e-05   9.4417124e-05   9.4417124e-05   9.4417124e-05   9.4417124e-05   9.4417124e-05   9.4417124e-05   9.4417124e-05   9.4417124e-05   9.4417124e-05   9.4417124e-05   9.4417124e-05   9.4417124e-05   9.4417124e-05   9.4417124e-05   9.4417124e-05   9.4417124e-05   9.4417124e-05   9.4417124e-05   9.4417124e-05   9.4417124e-05   9.4417124e-05   9.4417124e-05   9.4417124e-05   9.4417124e-05   9.4417124e-05   9.4417124e-05   9.4417124e-05   9.4417124e-05   9.4417124e-05   9.4417124e-05   9.4417124e-05   9.4417124e-05   9.4417124e-05   9.4417124e-05   9.4417124e-05   9.4417124e-05   9.4417124e-05   9.4417124e-05   9.4417124e-05   9.4417124e-05   9.4417124e-05   9.4417124e-05   9.4417124e-05   9.4417124e-05   9.4417124e-05   9.4417124e-05   9.4417124e-05   9.4417124e-05   9.4417124e-05   9.4417124e-05   9.4417124e-05   9.4417124e-05   9.4417124e-05   9.4417124e-05   9.4417124e-05   9.4417124e-05   9.4417124e-05   9.4417124e-05   9.4417124e-05   9.4417124e-05   9.4417124e-05   9.4417124e-05   9.4417124e-05   9.4417124e-05   9.4417124e-05   9.4417124e-05   9.4417124e-05   9.4417124e-05   9.4417124e-05   9.4417124e-05   9.4417124e-05   9.4417124e-05   9.4417124e-05   9.4417124e-05   9.4417124e-05   9.4417124e-05   9.4417124e-05   9.4417124e-05   9.4417124e-05   9.4417124e-05   9.4417124e-05   9.4417124e-05   9.4417124e-05   9.4417124e-05   9.4417124e-05   9.4417124e-05   9.4417124e-05   9.4417124e-05   9.4417124e-05   9.4417124e-05   9.4417124e-05   9.4417124e-05   9.4417124e-05   9.4417124e-05   9.4417124e-05   9.4417124e-05   9.4417124e-05   9.4417124e-05   9.4417124e-05   9.4417124e-05   9.4417124e-05   9.4417124e-05   9.4417124e-05   9.4417124e-05   9.4417124e-05   9.4417124e-05   9.4417124e-05   9.4417124e-05   9.4417124e-05   9.4417124e-05   9.4417124e-05   9.4417124e-05   9.4417124e-05   9.4417124e-05   9.4417124e-05   9.4417124e-05   9.4417124e-05   9.4417124e-05   9.4417124e-05   9.4417124e-05   9.4417124e-05   9.4417124e-05   9.4417124e-05   9.4417124e-05   9.4417124e-05   9.4417124e-05   9.4417124e-05   9.4417124e-05   9.4417124e-05   9.4417124e-05   9.4417124e-05   9.4417124e-05   9.4417124e-05   8.6729805e-07   8.6729805e-07   8.6729805e-07   8.6729805e-07   8.6729805e-07   8.6729805e-07   8.6729805e-07   8.6729805e-07   8.6729805e-07   8.6729805e-07   8.6729805e-07   8.6729805e-07   8.6729805e-07   8.6729805e-07   8.6729805e-07   8.6729805e-07   8.6729805e-07   8.6729805e-07   8.6729805e-07   8.6729805e-07   8.6729805e-07   8.6729805e-07   8.6729805e-07   8.6729805e-07   8.6729805e-07   8.6729805e-07   8.6729805e-07   8.6729805e-07   8.6729805e-07   8.6729805e-07   8.6729805e-07   8.6729805e-07   8.6729805e-07   8.6729805e-07   8.6729805e-07   8.6729805e-07   8.6729805e-07   8.6729805e-07   8.6729805e-07   8.6729805e-07   8.6729805e-07   8.6729805e-07   8.6729805e-07   8.6729805e-07   8.6729805e-07   8.6729805e-07   8.6729805e-07   8.6729805e-07   8.6729805e-07   8.6729805e-07   8.6729805e-07   8.6729805e-07   8.6729805e-07   8.6729805e-07   8.6729805e-07   8.6729805e-07   8.6729805e-07   8.6729805e-07   8.6729805e-07   8.6729805e-07   8.6729805e-07   8.6729805e-07   8.6729805e-07   8.6729805e-07   8.6729805e-07   8.6729805e-07   8.6729805e-07   8.6729805e-07   8.6729805e-07   8.6729805e-07   8.6729805e-07   8.6729805e-07   8.6729805e-07   8.6729805e-07   8.6729805e-07   8.6729805e-07   8.6729805e-07   8.6729805e-07   8.6729805e-07   8.6729805e-07   8.6729805e-07   8.6729805e-07   8.6729805e-07   8.6729805e-07   8.6729805e-07   8.6729805e-07   8.6729805e-07   8.6729805e-07   8.6729805e-07   8.6729805e-07   8.6729805e-07   8.6729805e-07   8.6729805e-07   8.6729805e-07   8.6729805e-07   8.6729805e-07   8.6729805e-07   8.6729805e-07   8.6729805e-07   8.6729805e-07   8.6729805e-07   8.6729805e-07   8.6729805e-07   8.6729805e-07   8.6729805e-07   8.6729805e-07   8.6729805e-07   8.6729805e-07   8.6729805e-07   8.6729805e-07   8.6729805e-07   8.6729805e-07   8.6729805e-07   8.6729805e-07   8.6729805e-07   8.6729805e-07   8.6729805e-07   8.6729805e-07   8.6729805e-07   8.6729805e-07   0.0000000e+00   0.0000000e+00   0.0000000e+00   0.0000000e+00   0.0000000e+00   0.0000000e+00   0.0000000e+00   0.0000000e+00   0.0000000e+00   0.0000000e+00   0.0000000e+00   0.0000000e+00   0.0000000e+00   0.0000000e+00   0.0000000e+00   0.0000000e+00   0.0000000e+00   0.0000000e+00   0.0000000e+00   0.0000000e+00   0.0000000e+00   0.0000000e+00   0.0000000e+00   0.0000000e+00   0.0000000e+00   0.0000000e+00   0.0000000e+00   0.0000000e+00   0.0000000e+00   0.0000000e+00   0.0000000e+00   0.0000000e+00   0.0000000e+00   0.0000000e+00   0.0000000e+00   0.0000000e+00   0.0000000e+00   0.0000000e+00   0.0000000e+00   0.0000000e+00   0.0000000e+00   0.0000000e+00   0.0000000e+00   0.0000000e+00   0.0000000e+00   0.0000000e+00   0.0000000e+00   0.0000000e+00   0.0000000e+00   0.0000000e+00   0.0000000e+00   0.0000000e+00   0.0000000e+00   0.0000000e+00   0.0000000e+00   0.0000000e+00   0.0000000e+00   0.0000000e+00   0.0000000e+00   0.0000000e+00   0.0000000e+00   0.0000000e+00   0.0000000e+00   0.0000000e+00   0.0000000e+00   0.0000000e+00   0.0000000e+00   0.0000000e+00   0.0000000e+00   0.0000000e+00   0.0000000e+00   0.0000000e+00   0.0000000e+00   0.0000000e+00   0.0000000e+00   0.0000000e+00   0.0000000e+00   0.0000000e+00   0.0000000e+00   0.0000000e+00   8.6729805e-07   8.6729805e-07   8.6729805e-07   8.6729805e-07   8.6729805e-07   8.6729805e-07   8.6729805e-07   8.6729805e-07   8.6729805e-07   8.6729805e-07   8.6729805e-07   8.6729805e-07   8.6729805e-07   8.6729805e-07   8.6729805e-07   8.6729805e-07   8.6729805e-07   8.6729805e-07   8.6729805e-07   8.6729805e-07   8.6729805e-07   8.6729805e-07   8.6729805e-07   8.6729805e-07   8.6729805e-07   8.6729805e-07   8.6729805e-07   8.6729805e-07   8.6729805e-07   8.6729805e-07   8.6729805e-07   8.6729805e-07   8.6729805e-07   8.6729805e-07   8.6729805e-07   8.6729805e-07   8.6729805e-07   8.6729805e-07   8.6729805e-07   8.6729805e-07   8.6729805e-07   8.6729805e-07   8.6729805e-07   8.6729805e-07   8.6729805e-07   8.6729805e-07   8.6729805e-07   8.6729805e-07   8.6729805e-07   8.6729805e-07   8.6729805e-07   8.6729805e-07   8.6729805e-07   8.6729805e-07   8.6729805e-07   8.6729805e-07   8.6729805e-07   8.6729805e-07   8.6729805e-07   8.6729805e-07   8.6729805e-07   8.6729805e-07   8.6729805e-07   8.6729805e-07   8.6729805e-07   8.6729805e-07   8.6729805e-07   8.6729805e-07   8.6729805e-07   8.6729805e-07   8.6729805e-07   8.6729805e-07   8.6729805e-07   8.6729805e-07   8.6729805e-07   8.6729805e-07   8.6729805e-07   8.6729805e-07   8.6729805e-07   8.6729805e-07   8.6729805e-07   8.6729805e-07   8.6729805e-07   8.6729805e-07   8.6729805e-07   8.6729805e-07   8.6729805e-07   8.6729805e-07   8.6729805e-07   8.6729805e-07   8.6729805e-07   8.6729805e-07   8.6729805e-07   8.6729805e-07   8.6729805e-07   8.6729805e-07   8.6729805e-07   8.6729805e-07   8.6729805e-07   8.6729805e-07   8.6729805e-07   8.6729805e-07   8.6729805e-07   8.6729805e-07   8.6729805e-07   8.6729805e-07   8.6729805e-07   8.6729805e-07   8.6729805e-07   8.6729805e-07   8.6729805e-07   8.6729805e-07   8.6729805e-07   8.6729805e-07   8.6729805e-07   8.6729805e-07   8.6729805e-07   8.6729805e-07   8.6729805e-07   8.6729805e-07   9.4417124e-05   9.4417124e-05   9.4417124e-05   9.4417124e-05   9.4417124e-05   9.4417124e-05   9.4417124e-05   9.4417124e-05   9.4417124e-05   9.4417124e-05   9.4417124e-05   9.4417124e-05   9.4417124e-05   9.4417124e-05   9.4417124e-05   9.4417124e-05   9.4417124e-05   9.4417124e-05   9.4417124e-05   9.4417124e-05   9.4417124e-05   9.4417124e-05   9.4417124e-05   9.4417124e-05   9.4417124e-05   9.4417124e-05   9.4417124e-05   9.4417124e-05   9.4417124e-05   9.4417124e-05   9.4417124e-05   9.4417124e-05   9.4417124e-05   9.4417124e-05   9.4417124e-05   9.4417124e-05   9.4417124e-05   9.4417124e-05   9.4417124e-05   9.4417124e-05   9.4417124e-05   9.4417124e-05   9.4417124e-05   9.4417124e-05   9.4417124e-05   9.4417124e-05   9.4417124e-05   9.4417124e-05   9.4417124e-05   9.4417124e-05   9.4417124e-05   9.4417124e-05   9.4417124e-05   9.4417124e-05   9.4417124e-05   9.4417124e-05   9.4417124e-05   9.4417124e-05   9.4417124e-05   9.4417124e-05   9.4417124e-05   9.4417124e-05   9.4417124e-05   9.4417124e-05   9.4417124e-05   9.4417124e-05   9.4417124e-05   9.4417124e-05   9.4417124e-05   9.4417124e-05   9.4417124e-05   9.4417124e-05   9.4417124e-05   9.4417124e-05   9.4417124e-05   9.4417124e-05   9.4417124e-05   9.4417124e-05   9.4417124e-05   9.4417124e-05   9.4417124e-05   9.4417124e-05   9.4417124e-05   9.4417124e-05   9.4417124e-05   9.4417124e-05   9.4417124e-05   9.4417124e-05   9.4417124e-05   9.4417124e-05   9.4417124e-05   9.4417124e-05   9.4417124e-05   9.4417124e-05   9.4417124e-05   9.4417124e-05   9.4417124e-05   9.4417124e-05   9.4417124e-05   9.4417124e-05   9.4417124e-05   9.4417124e-05   9.4417124e-05   9.4417124e-05   9.4417124e-05   9.4417124e-05   9.4417124e-05   9.4417124e-05   9.4417124e-05   9.4417124e-05   9.4417124e-05   9.4417124e-05   9.4417124e-05   9.4417124e-05   9.4417124e-05   9.4417124e-05   9.4417124e-05   9.4417124e-05   9.4417124e-05   9.4417124e-05   9.4417124e-05   9.4417124e-05   9.4417124e-05   9.4417124e-05   9.4417124e-05   9.4417124e-05   9.4417124e-05   9.4417124e-05   9.4417124e-05   9.4417124e-05   9.4417124e-05   9.4417124e-05   9.4417124e-05   9.4417124e-05   9.4417124e-05   9.4417124e-05   9.4417124e-05   9.4417124e-05   9.4417124e-05   9.4417124e-05   9.4417124e-05   9.4417124e-05   9.4417124e-05   9.4417124e-05   9.4417124e-05   9.4417124e-05   9.4417124e-05   9.4417124e-05   9.4417124e-05   9.4417124e-05   9.4417124e-05   9.4417124e-05   9.4417124e-05   9.4417124e-05   9.4417124e-05   9.4417124e-05   9.4417124e-05   9.4417124e-05   9.4417124e-05   9.4417124e-05   9.4417124e-05   9.4417124e-05   9.4417124e-05   9.4417124e-05   9.4417124e-05   9.4417124e-05   9.4417124e-05   9.4417124e-05   9.4417124e-05   9.4417124e-05   9.4417124e-05   9.4417124e-05   9.4417124e-05   9.4417124e-05   9.4417124e-05   9.4417124e-05   9.4417124e-05   9.4417124e-05   9.4417124e-05   9.4417124e-05   9.4417124e-05   9.4417124e-05   9.4417124e-05   9.4417124e-05   9.4417124e-05   9.4417124e-05   9.4417124e-05   9.4417124e-05   9.4417124e-05   9.4417124e-05   9.4417124e-05   9.4417124e-05   9.4417124e-05   9.4417124e-05   9.4417124e-05   9.4417124e-05   9.4417124e-05   9.4417124e-05   9.4417124e-05   9.4417124e-05   9.4417124e-05   9.4417124e-05   9.4417124e-05   9.4417124e-05   9.4417124e-05   9.4417124e-05   9.4417124e-05   9.4417124e-05   9.4417124e-05   9.4417124e-05   9.4417124e-05   9.4417124e-05   9.4417124e-05   9.4417124e-05   9.4417124e-05   9.4417124e-05   9.4417124e-05   9.4417124e-05   9.4417124e-05   9.4417124e-05   9.4417124e-05   9.4417124e-05   9.4417124e-05   9.4417124e-05   9.4417124e-05   9.4417124e-05   9.4417124e-05   9.4417124e-05   9.4417124e-05   9.4417124e-05   9.4417124e-05   9.4417124e-05   9.4417124e-05   9.4417124e-05   9.4417124e-05   9.4417124e-05   9.4417124e-05   9.4417124e-05   9.4417124e-05   9.4417124e-05   9.4417124e-05
   9.4417124e-05   9.4417124e-05   9.4417124e-05   9.4417124e-05   9.4417124e-05   9.4417124e-05   9.4417124e-05   9.4417124e-05   9.4417124e-05   9.4417124e-05   9.4417124e-05   9.4417124e-05   9.4417124e-05   9.4417124e-05   9.4417124e-05   9.4417124e-05   9.4417124e-05   9.4417124e-05   9.4417124e-05   9.4417124e-05   9.4417124e-05   9.4417124e-05   9.4417124e-05   9.4417124e-05   9.4417124e-05   9.4417124e-05   9.4417124e-05   9.4417124e-05   9.4417124e-05   9.4417124e-05   9.4417124e-05   9.4417124e-05   9.4417124e-05   9.4417124e-05   9.4417124e-05   9.4417124e-05   9.4417124e-05   9.4417124e-05   9.4417124e-05   9.4417124e-05   9.4417124e-05   9.4417124e-05   9.4417124e-05   9.4417124e-05   9.4417124e-05   9.4417124e-05   9.4417124e-05   9.4417124e-05   9.4417124e-05   9.4417124e-05   9.4417124e-05   9.4417124e-05   9.4417124e-05   9.4417124e-05   9.4417124e-05   9.4417124e-05   9.4417124e-05   9.4417124e-05   9.4417124e-05   9.4417124e-05   9.4417124e-05   9.4417124e-05   9.4417124e-05   9.4417124e-05   9.4417124e-05   9.4417124e-05   9.4417124e-05   9.4417124e-05   9.4417124e-05   9.4417124e-05   9.4417124e-05   9.4417124e-05   9.4417124e-05   9.4417124e-05   9.4417124e-05   9.4417124e-05   9.4417124e-05   9.4417124e-05   9.4417124e-05   9.4417124e-05   9.4417124e-05   9.4417124e-05   9.4417124e-05   9.4417124e-05   9.4417124e-05   9.4417124e-05   9.4417124e-05   9.4417124e-05   9.4417124e-05   9.4417124e-05   9.4417124e-05   9.4417124e-05   9.4417124e-05   9.4417124e-05   9.4417124e-05   9.4417124e-05   9.4417124e-05   9.4417124e-05   9.4417124e-05   9.4417124e-05   9.4417124e-05   9.4417124e-05   9.4417124e-05   9.4417124e-05   9.4417124e-05   9.4417124e-05   9.4417124e-05   9.4417124e-05   9.4417124e-05   9.4417124e-05   9.4417124e-05   9.4417124e-05   9.4417124e-05   9.4417124e-05   9.4417124e-05   9.4417124e-05   9.4417124e-05   9.4417124e-05   9.4417124e-05   9.4417124e-05   9.4417124e-05   9.4417124e-05   9.4417124e-05   9.4417124e-05   9.4417124e-05   9.4417124e-05   9.4417124e-05   9.4417124e-05   9.4417124e-05   9.4417124e-05   9.4417124e-05   9.4417124e-05   9.4417124e-05   9.4417124e-05   9.4417124e-05   9.4417124e-05   9.4417124e-05   9.4417124e-05   9.4417124e-05   9.4417124e-05   9.4417124e-05   9.4417124e-05   9.4417124e-05   9.4417124e-05   9.4417124e-05   9.4417124e-05   9.4417124e-05   9.4417124e-05   9.4417124e-05   9.4417124e-05   9.4417124e-05   9.4417124e-05   9.4417124e-05   9.4417124e-05   9.4417124e-05   9.4417124e-05   9.4417124e-05   9.4417124e-05   9.4417124e-05   9.4417124e-05   9.4417124e-05   9.4417124e-05   9.4417124e-05   9.4417124e-05   9.4417124e-05   9.4417124e-05   9.4417124e-05   9.4417124e-05   9.4417124e-05   9.4417124e-05   9.4417124e-05   9.4417124e-05   9.4417124e-05   9.4417124e-05   9.4417124e-05   9.4417124e-05   9.4417124e-05   9.4417124e-05   9.4417124e-05   9.4417124e-05   9.4417124e-05   9.4417124e-05   9.4417124e-05   9.4417124e-05   9.4417124e-05   9.4417124e-05   9.4417124e-05   9.4417124e-05   9.4417124e-05   9.4417124e-05   9.4417124e-05   9.4417124e-05   9.4417124e-05   9.4417124e-05   9.4417124e-05   9.4417124e-05   9.4417124e-05   9.4417124e-05   9.4417124e-05   9.4417124e-05   9.4417124e-05   9.4417124e-05   9.4417124e-05   9.4417124e-05   9.4417124e-05   9.4417124e-05   9.4417124e-05   9.4417124e-05   9.4417124e-05   9.4417124e-05   9.4417124e-05   9.4417124e-05   9.4417124e-05   9.4417124e-05   9.4417124e-05   9.4417124e-05   9.4417124e-05   9.4417124e-05   9.4417124e-05   9.4417124e-05   9.4417124e-05   9.4417124e-05   9.4417124e-05   9.4417124e-05   9.4417124e-05   9.4417124e-05   9.4417124e-05   9.4417124e-05   9.4417124e-05   9.4417124e-05   9.4417124e-05   9.4417124e-05   9.4417124e-05   9.4417124e-05   9.4417124e-05   9.4417124e-05   9.4417124e-05   9.4417124e-05   9.4417124e-05   9.4417124e-05   9.4417124e-05   8.6729805e-07   8.6729805e-07   8.6729805e-07   8.6729805e-07   8.6729805e-07   8.6729805e-07   8.6729805e-07   8.6729805e-07   8.6729805e-07   8.6729805e-07   8.6729805e-07   8.6729805e-07   8.6729805e-07   8.6729805e-07   8.6729805e-07   8.6729805e-07   8.6729805e-07   8.6729805e-07   8.6729805e-07   8.6729805e-07   8.6729805e-07   8.6729805e-07   8.6729805e-07   8.6729805e-07   8.6729805e-07   8.6729805e-07   8.6729805e-07   8.6729805e-07   8.6729805e-07   8.6729805e-07   8.6729805e-07   8.6729805e-07   8.6729805e-07   8.6729805e-07   8.6729805e-07   8.6729805e-07   8.6729805e-07   8.6729805e-07   8.6729805e-07   8.6729805e-07   8.6729805e-07   8.6729805e-07   8.6729805e-07   8.6729805e-07   8.6729805e-07   8.6729805e-07   8.6729805e-07   8.6729805e-07   8.6729805e-07   8.6729805e-07   8.6729805e-07   8.6729805e-07   8.6729805e-07   8.6729805e-07   8.6729805e-07   8.6729805e-07   8.6729805e-07   8.6729805e-07   8.6729805e-07   8.6729805e-07   8.6729805e-07   8.6729805e-07   8.6729805e-07   8.6729805e-07   8.6729805e-07   8.6729805e-07   8.6729805e-07   8.6729805e-07   8.6729805e-07   8.6729805e-07   8.6729805e-07   8.6729805e-07   8.6729805e-07   8.6729805e-07   8.6729805e-07   8.6729805e-07   8.6729805e-07   8.6729805e-07   8.6729805e-07   8.6729805e-07   8.6729805e-07   8.6729805e-07   8.6729805e-07   8.6729805e-07   8.6729805e-07   8.6729805e-07   8.6729805e-07   8.6729805e-07   8.6729805e-07   8.6729805e-07   8.6729805e-07   8.6729805e-07   8.6729805e-07   8.6729805e-07   8.6729805e-07   8.6729805e-07   8.6729805e-07   8.6729805e-07   8.6729805e-07   8.6729805e-07   8.6729805e-07   8.6729805e-07   8.6729805e-07   8.6729805e-07   8.6729805e-07   8.6729805e-07   8.6729805e-07   8.6729805e-07   8.6729805e-07   8.6729805e-07   8.6729805e-07   8.6729805e-07   8.6729805e-07   8.6729805e-07   8.6729805e-07   8.6729805e-07   8.6729805e-07   8.6729805e-07   8.6729805e-07   8.6729805e-07   0.0000000e+00   0.0000000e+00   0.0000000e+00   0.0000000e+00   0.0000000e+00   0.0000000e+00   0.0000000e+00   0.0000000e+00   0.0000000e+00   0.0000000e+00   0.0000000e+00   0.0000000e+00   0.0000000e+00   0.0000000e+00   0.0000000e+00   0.0000000e+00   0.0000000e+00   0.0000000e+00   0.0000000e+00   0.0000000e+00   0.0000000e+00   0.0000000e+00   0.0000000e+00   0.0000000e+00   0.0000000e+00   0.0000000e+00   0.0000000e+00   0.0000000e+00   0.0000000e+00   0.0000000e+00   0.0000000e+00   0.0000000e+00   0.0000000e+00   0.0000000e+00   0.0000000e+00   0.0000000e+00   0.0000000e+00   0.0000000e+00   0.0000000e+00   0.0000000e+00   0.0000000e+00   0.0000000e+00   0.0000000e+00   0.0000000e+00   0.0000000e+00   0.0000000e+00   0.0000000e+00   0.0000000e+00   0.0000000e+00   0.0000000e+00   0.0000000e+00   0.0000000e+00   0.0000000e+00   0.0000000e+00   0.0000000e+00   0.0000000e+00   0.0000000e+00   0.0000000e+00   0.0000000e+00   0.0000000e+00   0.0000000e+00   0.0000000e+00   0.0000000e+00   0.0000000e+00   0.0000000e+00   0.0000000e+00   0.0000000e+00   0.0000000e+00   0.0000000e+00   0.0000000e+00   0.0000000e+00   0.0000000e+00   0.0000000e+00   0.0000000e+00   0.0000000e+00   0.0000000e+00   0.0000000e+00   0.0000000e+00   0.0000000e+00   0.0000000e+00   8.6729805e-07   8.6729805e-07   8.6729805e-07   8.6729805e-07   8.6729805e-07   8.6729805e-07   8.6729805e-07   8.6729805e-07   8.6729805e-07   8.6729805e-07   8.6729805e-07   8.6729805e-07   8.6729805e-07   8.6729805e-07   8.6729805e-07   8.6729805e-07   8.6729805e-07   8.6729805e-07   8.6729805e-07   8.6729805e-07   8.6729805e-07   8.6729805e-07   8.6729805e-07   8.6729805e-07   8.6729805e-07   8.6729805e-07   8.6729805e-07   8.6729805e-07   8.6729805e-07   8.6729805e-07   8.6729805e-07   8.6729805e-07   8.6729805e-07   8.6729805e-07   8.6729805e-07   8.6729805e-07   8.6729805e-07   8.6729805e-07   8.6729805e-07   8.6729805e-07   8.6729805e-07   8.6729805e-07   8.6729805e-07   8.6729805e-07   8.6729805e-07   8.6729805e-07   8.6729805e-07   8.6729805e-07   8.6729805e-07   8.6729805e-07   8.6729805e-07   8.6729805e-07   8.6729805e-07   8.6729805e-07   8.6729805e-07   8.6729805e-07   8.6729805e-07   8.6729805e-07   8.6729805e-07   8.6729805e-07   8.6729805e-07   8.6729805e-07   8.6729805e-07   8.6729805e-07   8.6729805e-07   8.6729805e-07   8.6729805e-07   8.6729805e-07   8.6729805e-07   8.6729805e-07   8.6729805e-07   8.6729805e-07   8.6729805e-07   8.6729805e-07   8.6729805e-07   8.6729805e-07   8.6729805e-07   8.6729805e-07   8.6729805e-07   8.6729805e-07   8.6729805e-07   8.6729805e-07   8.6729805e-07   8.6729805e-07   8.6729805e-07   8.6729805e-07   8.6729805e-07   8.6729805e-07   8.6729805e-07   8.6729805e-07   8.6729805e-07   8.6729805e-07   8.6729805e-07   8.6729805e-07   8.6729805e-07   8.6729805e-07   8.6729805e-07   8.6729805e-07   8.6729805e-07   8.6729805e-07   8.6729805e-07   8.6729805e-07   8.6729805e-07   8.6729805e-07   8.6729805e-07   8.6729805e-07   8.6729805e-07   8.6729805e-07   8.6729805e-07   8.6729805e-07   8.6729805e-07   8.6729805e-07   8.6729805e-07   8.6729805e-07   8.6729805e-07   8.6729805e-07   8.6729805e-07   8.6729805e-07   8.6729805e-07   8.6729805e-07   9.4417124e-05   9.4417124e-05   9.4417124e-05   9.4417124e-05   9.4417124e-05   9.4417124e-05   9.4417124e-05   9.4417124e-05   9.4417124e-05   9.4417124e-05   9.4417124e-05   9.4417124e-05   9.4417124e-05   9.4417124e-05   9.4417124e-05   9.4417124e-05   9.4417124e-05   9.4417124e-05   9.4417124e-05   9.4417124e-05   9.4417124e-05   9.4417124e-05   9.4417124e-05   9.4417124e-05   9.4417124e-05   9.4417124e-05   9.4417124e-05   9.4417124e-05   9.4417124e-05   9.4417124e-05   9.4417124e-05   9.4417124e-05   9.4417124e-05   9.4417124e-05   9.4417124e-05   9.4417124e-05   9.4417124e-05   9.4417124e-05   9.4417124e-05   9.4417124e-05   9.4417124e-05   9.4417124e-05   9.4417124e-05   9.4417124e-05   9.4417124e-05   9.4417124e-05   9.4417124e-05   9.4417124e-05   9.4417124e-05   9.4417124e-05   9.4417124e-05   9.4417124e-05   9.4417124e-05   9.4417124e-05   9.4417124e-05   9.4417124e-05   9.4417124e-05   9.4417124e-05   9.4417124e-05   9.4417124e-05   9.4417124e-05   9.4417124e-05   9.4417124e-05   9.4417124e-05   9.4417124e-05   9.4417124e-05   9.4417124e-05   9.4417124e-05   9.4417124e-05   9.4417124e-05   9.4417124e-05   9.4417124e-05   9.4417124e-05   9.4417124e-05   9.4417124e-05   9.4417124e-05   9.4417124e-05   9.4417124e-05   9.4417124e-05   9.4417124e-05   9.4417124e-05   9.4417124e-05   9.4417124e-05   9.4417124e-05   9.4417124e-05   9.4417124e-05   9.4417124e-05   9.4417124e-05   9.4417124e-05   9.4417124e-05   9.4417124e-05   9.4417124e-05   9.4417124e-05   9.4417124e-05   9.4417124e-05   9.4417124e-05   9.4417124e-05   9.4417124e-05   9.4417124e-05   9.4417124e-05   9.4417124e-05   9.4417124e-05   9.4417124e-05   9.4417124e-05   9.4417124e-05   9.4417124e-05   9.4417124e-05   9.4417124e-05   9.4417124e-05   9.4417124e-05   9.4417124e-05   9.4417124e-05   9.4417124e-05   9.4417124e-05   9.4417124e-05   9.4417124e-05   9.4417124e-05   9.4417124e-05   9.4417124e-05   9.4417124e-05   9.4417124e-05   9.4417124e-05   9.4417124e-05   9.4417124e-05   9.4417124e-05   9.4417124e-05   9.4417124e-05   9.4417124e-05   9.4417124e-05   9.4417124e-05   9.4417124e-05   9.4417124e-05   9.4417124e-05   9.4417124e-05   9.4417124e-05   9.4417124e-05   9.4417124e-05   9.4417124e-05   9.4417124e-05   9.4417124e-05   9.4417124e-05   9.4417124e-05   9.4417124e-05   9.4417124e-05   9.4417124e-05   9.4417124e-05   9.4417124e-05   9.4417124e-05   9.4417124e-05   9.4417124e-05   9.4417124e-05   9.4417124e-05   9.4417124e-05   9.4417124e-05   9.4417124e-05   9.4417124e-05   9.4417124e-05   9.4417124e-05   9.4417124e-05   9.4417124e-05   9.4417124e-05   9.4417124e-05   9.4417124e-05   9.4417124e-05   9.4417124e-05   9.4417124e-05   9.4417124e-05   9.4417124e-05   9.4417124e-05   9.4417124e-05   9.4417124e-05   9.4417124e-05   9.4417124e-05   9.4417124e-05   9.4417124e-05   9.4417124e-05   9.4417124e-05   9.4417124e-05   9.4417124e-05   9.4417124e-05   9.4417124e-05   9.4417124e-05   9.4417124e-05   9.4417124e-05   9.4417124e-05   9.4417124e-05   9.4417124e-05   9.4417124e-05   9.4417124e-05   9.4417124e-05   9.4417124e-05   9.4417124e-05   9.4417124e-05   9.4417124e-05   9.4417124e-05   9.4417124e-05   9.4417124e-05   9.4417124e-05   9.4417124e-05   9.4417124e-05   9.4417124e-05   9.4417124e-05   9.4417124e-05   9.4417124e-05   9.4417124e-05   9.4417124e-05   9.4417124e-05   9.4417124e-05   9.4417124e-05   9.4417124e-05   9.4417124e-05   9.4417124e-05   9.4417124e-05   9.4417124e-05   9.4417124e-05   9.4417124e-05   9.4417124e-05   9.4417124e-05   9.4417124e-05   9.4417124e-05   9.4417124e-05   9.4417124e-05   9.4417124e-05   9.4417124e-05   9.4417124e-05   9.4417124e-05   9.4417124e-05   9.4417124e-05   9.4417124e-05   9.4417124e-05   9.4417124e-05   9.4417124e-05   9.4417124e-05   9.4417124e-05   9.4417124e-05   9.4417124e-05   9.4417124e-05   9.4417124e-05   9.4417124e-05   9.4417124e-05   9.4417124e-05
   9.4417124e-05   9.4417124e-05   9.4417124e-05   9.4417124e-05   9.4417124e-05   9.4417124e-05   9.4417124e-05   9.4417124e-05   9.4417124e-05   9.4417124e-05   9.4417124e-05   9.4417124e-05   9.4417124e-05   9.4417124e-05   9.4417124e-05   9.4417124e-05   9.4417124e-05   9.4417124e-05   9.4417124e-05   9.4417124e-05   9.4417124e-05   9.4417124e-05   9.4417124e-05   9.4417124e-05   9.4417124e-05   9.4417124e-05   9.4417124e-05   9.4417124e-05   9.4417124e-05   9.4417124e-05   9.4417124e-05   9.4417124e-05   9.4417124e-05   9.4417124e-05   9.4417124e-05   9.4417124e-05   9.4417124e-05   9.4417124e-05   9.4417124e-05   9.4417124e-05   9.4417124e-05   9.4417124e-05   9.4417124e-05   9.4417124e-05   9.4417124e-05   9.4417124e-05   9.4417124e-05   9.4417124e-05   9.4417124e-05   9.4417124e-05   9.4417124e-05   9.4417124e-05   9.4417124e-05   9.4417124e-05   9.4417124e-05   9.4417124e-05   9.4417124e-05   9.4417124e-05   9.4417124e-05   9.4417124e-05   9.4417124e-05   9.4417124e-05   9.4417124e-05   9.4417124e-05   9.4417124e-05   9.4417124e-05   9.4417124e-05   9.4417124e-05   9.4417124e-05   9.4417124e-05   9.4417124e-05   9.4417124e-05   9.4417124e-05   9.4417124e-05   9.4417124e-05   9.4417124e-05   9.4417124e-05   9.4417124e-05   9.4417124e-05   9.4417124e-05   9.4417124e-05   9.4417124e-05   9.4417124e-05   9.4417124e-05   9.4417124e-05   9.4417124e-05   9.4417124e-05   9.4417124e-05   9.4417124e-05   9.4417124e-05   9.4417124e-05   9.4417124e-05   9.4417124e-05   9.4417124e-05   9.4417124e-05   9.4417124e-05   9.4417124e-05   9.4417124e-05   9.4417124e-05   9.4417124e-05   9.4417124e-05   9.4417124e-05   9.4417124e-05   9.4417124e-05   9.4417124e-05   9.4417124e-05   9.4417124e-05   9.4417124e-05   9.4417124e-05   9.4417124e-05   9.4417124e-05   9.4417124e-05   9.4417124e-05   9.4417124e-05   9.4417124e-05   9.4417124e-05   9.4417124e-05   9.4417124e-05   9.4417124e-05   9.4417124e-05   9.4417124e-05   9.4417124e-05   9.4417124e-05   9.4417124e-05   9.4417124e-05   9.4417124e-05   9.4417124e-05   9.4417124e-05   9.4417124e-05   9.4417124e-05   9.4417124e-05   9.4417124e-05   9.4417124e-05   9.4417124e-05   9.4417124e-05   9.4417124e-05   9.4417124e-05   9.4417124e-05   9.4417124e-05   9.4417124e-05   9.4417124e-05   9.4417124e-05   9.4417124e-05   9.4417124e-05   9.4417124e-05   9.4417124e-05   9.4417124e-05   9.4417124e-05   9.4417124e-05   9.4417124e-05   9.4417124e-05   9.4417124e-05   9.4417124e-05   9.4417124e-05   9.4417124e-05   9.4417124e-05   9.4417124e-05   9.4417124e-05   9.4417124e-05   9.4417124e-05   9.4417124e-05   9.4417124e-05   9.4417124e-05   9.4417124e-05   9.4417124e-05   9.4417124e-05   9.4417124e-05   9.4417124e-05   9.4417124e-05   9.4417124e-05   9.4417124e-05   9.4417124e-05   9.4417124e-05   9.4417124e-05   9.4417124e-05   9.4417124e-05   9.4417124e-05   9.4417124e-05   9.4417124e-05   9.4417124e-05   9.4417124e-05   9.4417124e-05   9.4417124e-05   9.4417124e-05   9.4417124e-05   9.4417124e-05   9.4417124e-05   9.4417124e-05   9.4417124e-05   9.4417124e-05   9.4417124e-05   9.4417124e-05   9.4417124e-05   9.4417124e-05   9.4417124e-05   9.4417124e-05   9.4417124e-05   9.4417124e-05   9.4417124e-05   9.4417124e-05   9.4417124e-05   9.4417124e-05   9.4417124e-05   9.4417124e-05   9.4417124e-05   9.4417124e-05   9.4417124e-05   9.4417124e-05   9.4417124e-05   9.4417124e-05   9.4417124e-05   9.4417124e-05   9.4417124e-05   9.4417124e-05   9.4417124e-05   9.4417124e-05   9.4417124e-05   9.4417124e-05   9.4417124e-05   9.4417124e-05   9.4417124e-05   9.4417124e-05   9.4417124e-05   9.4417124e-05   9.4417124e-05   9.4417124e-05   9.4417124e-05   9.4417124e-05   9.4417124e-05   9.4417124e-05   9.4417124e-05   9.4417124e-05   9.4417124e-05   9.4417124e-05   9.4417124e-05   9.4417124e-05   9.4417124e-05   9.4417124e-05   9.4417124e-05   9.4417124e-05   9.4417124e-05   8.6729805e-07   8.6729805e-07   8.6729805e-07   8.6729805e-07   8.6729805e-07   8.6729805e-07   8.6729805e-07   8.6729805e-07   8.6729805e-07   8.6729805e-07   8.6729805e-07   8.6729805e-07   8.6729805e-07   8.6729805e-07   8.6729805e-07   8.6729805e-07   8.6729805e-07   8.6729805e-07   8.6729805e-07   8.6729805e-07   8.6729805e-07   8.6729805e-07   8.6729805e-07   8.6729805e-07   8.6729805e-07   8.6729805e-07   8.6729805e-07   8.6729805e-07   8.6729805e-07   8.6729805e-07   8.6729805e-07   8.6729805e-07   8.6729805e-07   8.6729805e-07   8.6729805e-07   8.6729805e-07   8.6729805e-07   8.6729805e-07   8.6729805e-07   8.6729805e-07   8.6729805e-07   8.6729805e-07   8.6729805e-07   8.6729805e-07   8.6729805e-07   8.6729805e-07   8.6729805e-07   8.6729805e-07   8.6729805e-07   8.6729805e-07   8.6729805e-07   8.6729805e-07   8.6729805e-07   8.6729805e-07   8.6729805e-07   8.6729805e-07   8.6729805e-07   8.6729805e-07   8.6729805e-07   8.6729805e-07   8.6729805e-07   8.6729805e-07   8.6729805e-07   8.6729805e-07   8.6729805e-07   8.6729805e-07   8.6729805e-07   8.6729805e-07   8.6729805e-07   8.6729805e-07   8.6729805e-07   8.6729805e-07   8.6729805e-07   8.6729805e-07   8.6729805e-07   8.6729805e-07   8.6729805e-07   8.6729805e-07   8.6729805e-07   8.6729805e-07   8.6729805e-07   8.6729805e-07   8.6729805e-07   8.6729805e-07   8.6729805e-07   8.6729805e-07   8.6729805e-07   8.6729805e-07   8.6729805e-07   8.6729805e-07   8.6729805e-07   8.6729805e-07   8.6729805e-07   8.6729805e-07   8.6729805e-07   8.6729805e-07   8.6729805e-07   8.6729805e-07   8.6729805e-07   8.6729805e-07   8.6729805e-07   8.6729805e-07   8.6729805e-07   8.6729805e-07   8.6729805e-07   8.6729805e-07   8.6729805e-07   8.6729805e-07   8.6729805e-07   8.6729805e-07   8.6729805e-07   8.6729805e-07   8.6729805e-07   8.6729805e-07   8.6729805e-07   8.6729805e-07   8.6729805e-07   8.6729805e-07   8.6729805e-07   8.6729805e-07   0.0000000e+00   0.0000000e+00   0.0000000e+00   0.0000000e+00   0.0000000e+00   0.0000000e+00   0.0000000e+00   0.0000000e+00   0.0000000e+00   0.0000000e+00   0.0000000e+00   0.0000000e+00   0.0000000e+00   0.0000000e+00   0.0000000e+00   0.0000000e+00   0.0000000e+00   0.0000000e+00   0.0000000e+00   0.0000000e+00   0.0000000e+00   0.0000000e+00   0.0000000e+00   0.0000000e+00   0.0000000e+00   0.0000000e+00   0.0000000e+00   0.0000000e+00   0.0000000e+00   0.0000000e+00   0.0000000e+00   0.0000000e+00   0.0000000e+00   0.0000000e+00   0.0000000e+00   0.0000000e+00   0.0000000e+00   0.0000000e+00   0.0000000e+00   0.0000000e+00   0.0000000e+00   0.0000000e+00   0.0000000e+00   0.0000000e+00   0.0000000e+00   0.0000000e+00   0.0000000e+00   0.0000000e+00   0.0000000e+00   0.0000000e+00   0.0000000e+00   0.0000000e+00   0.0000000e+00   0.0000000e+00   0.0000000e+00   0.0000000e+00   0.0000000e+00   0.0000000e+00   0.0000000e+00   0.0000000e+00   0.0000000e+00   0.0000000e+00   0.0000000e+00   0.0000000e+00   0.0000000e+00   0.0000000e+00   0.0000000e+00   0.0000000e+00   0.0000000e+00   0.0000000e+00   0.0000000e+00   0.0000000e+00   0.0000000e+00   0.0000000e+00   0.0000000e+00   0.0000000e+00   0.0000000e+00   0.0000000e+00   0.0000000e+00   0.0000000e+00   8.6729805e-07   8.6729805e-07   8.6729805e-07   8.6729805e-07   8.6729805e-07   8.6729805e-07   8.6729805e-07   8.6729805e-07   8.6729805e-07   8.6729805e-07   8.6729805e-07   8.6729805e-07   8.6729805e-07   8.6729805e-07   8.6729805e-07   8.6729805e-07   8.6729805e-07   8.6729805e-07   8.6729805e-07   8.6729805e-07   8.6729805e-07   8.6729805e-07   8.6729805e-07   8.6729805e-07   8.6729805e-07   8.6729805e-07   8.6729805e-07   8.6729805e-07   8.6729805e-07   8.6729805e-07   8.6729805e-07   8.6729805e-07   8.6729805e-07   8.6729805e-07   8.6729805e-07   8.6729805e-07   8.6729805e-07   8.6729805e-07   8.6729805e-07   8.6729805e-07   8.6729805e-07   8.6729805e-07   8.6729805e-07   8.6729805e-07   8.6729805e-07   8.6729805e-07   8.6729805e-07   8.6729805e-07   8.6729805e-07   8.6729805e-07   8.6729805e-07   8.6729805e-07   8.6729805e-07   8.6729805e-07   8.6729805e-07   8.6729805e-07   8.6729805e-07   8.6729805e-07   8.6729805e-07   8.6729805e-07   8.6729805e-07   8.6729805e-07   8.6729805e-07   8.6729805e-07   8.6729805e-07   8.6729805e-07   8.6729805e-07   8.6729805e-07   8.6729805e-07   8.6729805e-07   8.6729805e-07   8.6729805e-07   8.6729805e-07   8.6729805e-07   8.6729805e-07   8.6729805e-07   8.6729805e-07   8.6729805e-07   8.6729805e-07   8.6729805e-07   8.6729805e-07   8.6729805e-07   8.6729805e-07   8.6729805e-07   8.6729805e-07   8.6729805e-07   8.6729805e-07   8.6729805e-07   8.6729805e-07   8.6729805e-07   8.6729805e-07   8.6729805e-07   8.6729805e-07   8.6729805e-07   8.6729805e-07   8.6729805e-07   8.6729805e-07   8.6729805e-07   8.6729805e-07   8.6729805e-07   8.6729805e-07   8.6729805e-07   8.6729805e-07   8.6729805e-07   8.6729805e-07   8.6729805e-07   8.6729805e-07   8.6729805e-07   8.6729805e-07   8.6729805e-07   8.6729805e-07   8.6729805e-07   8.6729805e-07   8.6729805e-07   8.6729805e-07   8.6729805e-07   8.6729805e-07   8.6729805e-07   8.6729805e-07   8.6729805e-07   9.4417124e-05   9.4417124e-05   9.4417124e-05   9.4417124e-05   9.4417124e-05   9.4417124e-05   9.4417124e-05   9.4417124e-05   9.4417124e-05   9.4417124e-05   9.4417124e-05   9.4417124e-05   9.4417124e-05   9.4417124e-05   9.4417124e-05   9.4417124e-05   9.4417124e-05   9.4417124e-05   9.4417124e-05   9.4417124e-05   9.4417124e-05   9.4417124e-05   9.4417124e-05   9.4417124e-05   9.4417124e-05   9.4417124e-05   9.4417124e-05   9.4417124e-05   9.4417124e-05   9.4417124e-05   9.4417124e-05   9.4417124e-05   9.4417124e-05   9.4417124e-05   9.4417124e-05   9.4417124e-05   9.4417124e-05   9.4417124e-05   9.4417124e-05   9.4417124e-05   9.4417124e-05   9.4417124e-05   9.4417124e-05   9.4417124e-05   9.4417124e-05   9.4417124e-05   9.4417124e-05   9.4417124e-05   9.4417124e-05   9.4417124e-05   9.4417124e-05   9.4417124e-05   9.4417124e-05   9.4417124e-05   9.4417124e-05   9.4417124e-05   9.4417124e-05   9.4417124e-05   9.4417124e-05   9.4417124e-05   9.4417124e-05   9.4417124e-05   9.4417124e-05   9.4417124e-05   9.4417124e-05   9.4417124e-05   9.4417124e-05   9.4417124e-05   9.4417124e-05   9.4417124e-05   9.4417124e-05   9.4417124e-05   9.4417124e-05   9.4417124e-05   9.4417124e-05   9.4417124e-05   9.4417124e-05   9.4417124e-05   9.4417124e-05   9.4417124e-05   9.4417124e-05   9.4417124e-05   9.4417124e-05   9.4417124e-05   9.4417124e-05   9.4417124e-05   9.4417124e-05   9.4417124e-05   9.4417124e-05   9.4417124e-05   9.4417124e-05   9.4417124e-05   9.4417124e-05   9.4417124e-05   9.4417124e-05   9.4417124e-05   9.4417124e-05   9.4417124e-05   9.4417124e-05   9.4417124e-05   9.4417124e-05   9.4417124e-05   9.4417124e-05   9.4417124e-05   9.4417124e-05   9.4417124e-05   9.4417124e-05   9.4417124e-05   9.4417124e-05   9.4417124e-05   9.4417124e-05   9.4417124e-05   9.4417124e-05   9.4417124e-05   9.4417124e-05   9.4417124e-05   9.4417124e-05   9.4417124e-05   9.4417124e-05   9.4417124e-05   9.4417124e-05   9.4417124e-05   9.4417124e-05   9.4417124e-05   9.4417124e-05   9.4417124e-05   9.4417124e-05   9.4417124e-05   9.4417124e-05   9.4417124e-05   9.4417124e-05   9.4417124e-05   9.4417124e-05   9.4417124e-05   9.4417124e-05   9.4417124e-05   9.4417124e-05   9.4417124e-05   9.4417124e-05   9.4417124e-05   9.4417124e-05   9.4417124e-05   9.4417124e-05   9.4417124e-05   9.4417124e-05   9.4417124e-05   9.4417124e-05   9.4417124e-05   9.4417124e-05   9.4417124e-05   9.4417124e-05   9.4417124e-05   9.4417124e-05   9.4417124e-05   9.4417124e-05   9.4417124e-05   9.4417124e-05   9.4417124e-05   9.4417124e-05   9.4417124e-05   9.4417124e-05   9.4417124e-05   9.4417124e-05   9.4417124e-05   9.4417124e-05   9.4417124e-05   9.4417124e-05   9.4417124e-05   9.4417124e-05   9.4417124e-05   9.4417124e-05   9.4417124e-05   9.4417124e-05   9.4417124e-05   9.4417124e-05   9.4417124e-05   9.4417124e-05   9.4417124e-05   9.4417124e-05   9.4417124e-05   9.4417124e-05   9.4417124e-05   9.4417124e-05   9.4417124e-05   9.4417124e-05   9.4417124e-05   9.4417124e-05   9.4417124e-05   9.4417124e-05   9.4417124e-05   9.4417124e-05   9.4417124e-05   9.4417124e-05   9.4417124e-05   9.4417124e-05   9.4417124e-05   9.4417124e-05   9.4417124e-05   9.4417124e-05   9.4417124e-05   9.4417124e-05   9.4417124e-05   9.4417124e-05   9.4417124e-05   9.4417124e-05   9.4417124e-05   9.4417124e-05   9.4417124e-05   9.4417124e-05   9.4417124e-05   9.4417124e-05   9.4417124e-05   9.4417124e-05   9.4417124e-05   9.4417124e-05   9.4417124e-05   9.4417124e-05   9.4417124e-05   9.4417124e-05   9.4417124e-05   9.4417124e-05   9.4417124e-05   9.4417124e-05   9.4417124e-05   9.4417124e-05   9.4417124e-05   9.4417124e-05   9.4417124e-05   9.4417124e-05   9.4417124e-05   9.4417124e-05   9.4417124e-05   9.4417124e-05   9.4417124e-05   9.4417124e-05   9.4417124e-05   9.4417124e-05   9.4417124e-05   9.4417124e-05   9.4417124e-05   9.4417124e-05
   9.4417124e-05   9.4417124e-05   9.4417124e-05   9.4417124e-05   9.4417124e-05   9.4417124e-05   9.4417124e-05   9.4417124e-05   9.4417124e-05   9.4417124e-05   9.4417124e-05   9.4417124e-05   9.4417124e-05   9.4417124e-05   9.4417124e-05   9.4417124e-05   9.4417124e-05   9.4417124e-05   9.4417124e-05   9.4417124e-05   9.4417124e-05   9.4417124e-05   9.4417124e-05   9.4417124e-05   9.4417124e-05   9.4417124e-05   9.4417124e-05   9.4417124e-05   9.4417124e-05   9.4417124e-05   9.4417124e-05   9.4417124e-05   9.4417124e-05   9.4417124e-05   9.4417124e-05   9.4417124e-05   9.4417124e-05   9.4417124e-05   9.4417124e-05   9.4417124e-05   9.4417124e-05   9.4417124e-05   9.4417124e-05   9.4417124e-05   9.4417124e-05   9.4417124e-05   9.4417124e-05   9.4417124e-05   9.4417124e-05   9.4417124e-05   9.4417124e-05   9.4417124e-05   9.4417124e-05   9.4417124e-05   9.4417124e-05   9.4417124e-05   9.4417124e-05   9.4417124e-05   9.4417124e-05   9.4417124e-05   9.4417124e-05   9.4417124e-05   9.4417124e-05   9.4417124e-05   9.4417124e-05   9.4417124e-05   9.4417124e-05   9.4417124e-05   9.4417124e-05   9.4417124e-05   9.4417124e-05   9.4417124e-05   9.4417124e-05   9.4417124e-05   9.4417124e-05   9.4417124e-05   9.4417124e-05   9.4417124e-05   9.4417124e-05   9.4417124e-05   9.4417124e-05   9.4417124e-05   9.4417124e-05   9.4417124e-05   9.4417124e-05   9.4417124e-05   9.4417124e-05   9.4417124e-05   9.4417124e-05   9.4417124e-05   9.4417124e-05   9.4417124e-05   9.4417124e-05   9.4417124e-05   9.4417124e-05   9.4417124e-05   9.4417124e-05   9.4417124e-05   9.4417124e-05   9.4417124e-05   9.4417124e-05   9.4417124e-05   9.4417124e-05   9.4417124e-05   9.4417124e-05   9.4417124e-05   9.4417124e-05   9.4417124e-05   9.4417124e-05   9.4417124e-05   9.4417124e-05   9.4417124e-05   9.4417124e-05   9.4417124e-05   9.4417124e-05   9.4417124e-05   9.4417124e-05   9.4417124e-05   9.4417124e-05   9.4417124e-05   9.4417124e-05   9.4417124e-05   9.4417124e-05   9.4417124e-05   9.4417124e-05   9.4417124e-05   9.4417124e-05   9.4417124e-05   9.4417124e-05   9.4417124e-05   9.4417124e-05   9.4417124e-05   9.4417124e-05   9.4417124e-05   9.4417124e-05   9.4417124e-05   9.4417124e-05   9.4417124e-05   9.4417124e-05   9.4417124e-05   9.4417124e-05   9.4417124e-05   9.4417124e-05   9.4417124e-05   9.4417124e-05   9.4417124e-05   9.4417124e-05   9.4417124e-05   9.4417124e-05   9.4417124e-05   9.4417124e-05   9.4417124e-05   9.4417124e-05   9.4417124e-05   9.4417124e-05   9.4417124e-05   9.4417124e-05   9.4417124e-05   9.4417124e-05   9.4417124e-05   9.4417124e-05   9.4417124e-05   9.4417124e-05   9.4417124e-05   9.4417124e-05   9.4417124e-05   9.4417124e-05   9.4417124e-05   9.4417124e-05   9.4417124e-05   9.4417124e-05   9.4417124e-05   9.4417124e-05   9.4417124e-05   9.4417124e-05   9.4417124e-05   9.4417124e-05   9.4417124e-05   9.4417124e-05   9.4417124e-05   9.4417124e-05   9.4417124e-05   9.4417124e-05   9.4417124e-05   9.4417124e-05   9.4417124e-05   9.4417124e-05   9.4417124e-05   9.4417124e-05   9.4417124e-05   9.4417124e-05   9.4417124e-05   9.4417124e-05   9.4417124e-05   9.4417124e-05   9.4417124e-05   9.4417124e-05   9.4417124e-05   9.4417124e-05   9.4417124e-05   9.4417124e-05   9.4417124e-05   9.4417124e-05   9.4417124e-05   9.4417124e-05   9.4417124e-05   9.4417124e-05   9.4417124e-05   9.4417124e-05   9.4417124e-05   9.4417124e-05   9.4417124e-05   9.4417124e-05   9.4417124e-05   9.4417124e-05   9.4417124e-05   9.4417124e-05   9.4417124e-05   9.4417124e-05   9.4417124e-05   9.4417124e-05   9.4417124e-05   9.4417124e-05   9.4417124e-05   9.4417124e-05   9.4417124e-05   9.4417124e-05   9.4417124e-05   9.4417124e-05   9.4417124e-05   9.4417124e-05   9.4417124e-05   9.4417124e-05   9.4417124e-05   9.4417124e-05   9.4417124e-05   9.4417124e-05   9.4417124e-05   9.4417124e-05   9.4417124e-05   9.4417124e-05   8.6729805e-07   8.6729805e-07   8.6729805e-07   8.6729805e-07   8.6729805e-07   8.6729805e-07   8.6729805e-07   8.6729805e-07   8.6729805e-07   8.6729805e-07   8.6729805e-07   8.6729805e-07   8.6729805e-07   8.6729805e-07   8.6729805e-07   8.6729805e-07   8.6729805e-07   8.6729805e-07   8.6729805e-07   8.6729805e-07   8.6729805e-07   8.6729805e-07   8.6729805e-07   8.6729805e-07   8.6729805e-07   8.6729805e-07   8.6729805e-07   8.6729805e-07   8.6729805e-07   8.6729805e-07   8.6729805e-07   8.6729805e-07   8.6729805e-07   8.6729805e-07   8.6729805e-07   8.6729805e-07   8.6729805e-07   8.6729805e-07   8.6729805e-07   8.6729805e-07   8.6729805e-07   8.6729805e-07   8.6729805e-07   8.6729805e-07   8.6729805e-07   8.6729805e-07   8.6729805e-07   8.6729805e-07   8.6729805e-07   8.6729805e-07   8.6729805e-07   8.6729805e-07   8.6729805e-07   8.6729805e-07   8.6729805e-07   8.6729805e-07   8.6729805e-07   8.6729805e-07   8.6729805e-07   8.6729805e-07   8.6729805e-07   8.6729805e-07   8.6729805e-07   8.6729805e-07   8.6729805e-07   8.6729805e-07   8.6729805e-07   8.6729805e-07   8.6729805e-07   8.6729805e-07   8.6729805e-07   8.6729805e-07   8.6729805e-07   8.6729805e-07   8.6729805e-07   8.6729805e-07   8.6729805e-07   8.6729805e-07   8.6729805e-07   8.6729805e-07   8.6729805e-07   8.6729805e-07   8.6729805e-07   8.6729805e-07   8.6729805e-07   8.6729805e-07   8.6729805e-07   8.6729805e-07   8.6729805e-07   8.6729805e-07   8.6729805e-07   8.6729805e-07   8.6729805e-07   8.6729805e-07   8.6729805e-07   8.6729805e-07   8.6729805e-07   8.6729805e-07   8.6729805e-07   8.6729805e-07   8.6729805e-07   8.6729805e-07   8.6729805e-07   8.6729805e-07   8.6729805e-07   8.6729805e-07   8.6729805e-07   8.6729805e-07   8.6729805e-07   8.6729805e-07   8.6729805e-07   8.6729805e-07   8.6729805e-07   8.6729805e-07   8.6729805e-07   8.6729805e-07   8.6729805e-07   8.6729805e-07   8.6729805e-07   8.6729805e-07   0.0000000e+00   0.0000000e+00   0.0000000e+00   0.0000000e+00   0.0000000e+00   0.0000000e+00   0.0000000e+00   0.0000000e+00   0.0000000e+00   0.0000000e+00   0.0000000e+00   0.0000000e+00   0.0000000e+00   0.0000000e+00   0.0000000e+00   0.0000000e+00   0.0000000e+00   0.0000000e+00   0.0000000e+00   0.0000000e+00   0.0000000e+00   0.0000000e+00   0.0000000e+00   0.0000000e+00   0.0000000e+00   0.0000000e+00   0.0000000e+00   0.0000000e+00   0.0000000e+00   0.0000000e+00   0.0000000e+00   0.0000000e+00   0.0000000e+00   0.0000000e+00   0.0000000e+00   0.0000000e+00   0.0000000e+00   0.0000000e+00   0.0000000e+00   0.0000000e+00   0.0000000e+00   0.0000000e+00   0.0000000e+00   0.0000000e+00   0.0000000e+00   0.0000000e+00   0.0000000e+00   0.0000000e+00   0.0000000e+00   0.0000000e+00   0.0000000e+00   0.0000000e+00   0.0000000e+00   0.0000000e+00   0.0000000e+00   0.0000000e+00   0.0000000e+00   0.0000000e+00   0.0000000e+00   0.0000000e+00   0.0000000e+00   0.0000000e+00   0.0000000e+00   0.0000000e+00   0.0000000e+00   0.0000000e+00   0.0000000e+00   0.0000000e+00   0.0000000e+00   0.0000000e+00   0.0000000e+00   0.0000000e+00   0.0000000e+00   0.0000000e+00   0.0000000e+00   0.0000000e+00   0.0000000e+00   0.0000000e+00   0.0000000e+00   0.0000000e+00   8.6729805e-07   8.6729805e-07   8.6729805e-07   8.6729805e-07   8.6729805e-07   8.6729805e-07   8.6729805e-07   8.6729805e-07   8.6729805e-07   8.6729805e-07   8.6729805e-07   8.6729805e-07   8.6729805e-07   8.6729805e-07   8.6729805e-07   8.6729805e-07   8.6729805e-07   8.6729805e-07   8.6729805e-07   8.6729805e-07   8.6729805e-07   8.6729805e-07   8.6729805e-07   8.6729805e-07   8.6729805e-07   8.6729805e-07   8.6729805e-07   8.6729805e-07   8.6729805e-07   8.6729805e-07   8.6729805e-07   8.6729805e-07   8.6729805e-07   8.6729805e-07   8.6729805e-07   8.6729805e-07   8.6729805e-07   8.6729805e-07   8.6729805e-07   8.6729805e-07   8.6729805e-07   8.6729805e-07   8.6729805e-07   8.6729805e-07   8.6729805e-07   8.6729805e-07   8.6729805e-07   8.6729805e-07   8.6729805e-07   8.6729805e-07   8.6729805e-07   8.6729805e-07   8.6729805e-07   8.6729805e-07   8.6729805e-07   8.6729805e-07   8.6729805e-07   8.6729805e-07   8.6729805e-07   8.6729805e-07   8.6729805e-07   8.6729805e-07   8.6729805e-07   8.6729805e-07   8.6729805e-07   8.6729805e-07   8.6729805e-07   8.6729805e-07   8.6729805e-07   8.6729805e-07   8.6729805e-07   8.6729805e-07   8.6729805e-07   8.6729805e-07   8.6729805e-07   8.6729805e-07   8.6729805e-07   8.6729805e-07   8.6729805e-07   8.6729805e-07   8.6729805e-07   8.6729805e-07   8.6729805e-07   8.6729805e-07   8.6729805e-07   8.6729805e-07   8.6729805e-07   8.6729805e-07   8.6729805e-07   8.6729805e-07   8.6729805e-07   8.6729805e-07   8.6729805e-07   8.6729805e-07   8.6729805e-07   8.6729805e-07   8.6729805e-07   8.6729805e-07   8.6729805e-07   8.6729805e-07   8.6729805e-07   8.6729805e-07   8.6729805e-07   8.6729805e-07   8.6729805e-07   8.6729805e-07   8.6729805e-07   8.6729805e-07   8.6729805e-07   8.6729805e-07   8.6729805e-07   8.6729805e-07   8.6729805e-07   8.6729805e-07   8.6729805e-07   8.6729805e-07   8.6729805e-07   8.6729805e-07   8.6729805e-07   8.6729805e-07   9.4417124e-05   9.4417124e-05   9.4417124e-05   9.4417124e-05   9.4417124e-05   9.4417124e-05   9.4417124e-05   9.4417124e-05   9.4417124e-05   9.4417124e-05   9.4417124e-05   9.4417124e-05   9.4417124e-05   9.4417124e-05   9.4417124e-05   9.4417124e-05   9.4417124e-05   9.4417124e-05   9.4417124e-05   9.4417124e-05   9.4417124e-05   9.4417124e-05   9.4417124e-05   9.4417124e-05   9.4417124e-05   9.4417124e-05   9.4417124e-05   9.4417124e-05   9.4417124e-05   9.4417124e-05   9.4417124e-05   9.4417124e-05   9.4417124e-05   9.4417124e-05   9.4417124e-05   9.4417124e-05   9.4417124e-05   9.4417124e-05   9.4417124e-05   9.4417124e-05   9.4417124e-05   9.4417124e-05   9.4417124e-05   9.4417124e-05   9.4417124e-05   9.4417124e-05   9.4417124e-05   9.4417124e-05   9.4417124e-05   9.4417124e-05   9.4417124e-05   9.4417124e-05   9.4417124e-05   9.4417124e-05   9.4417124e-05   9.4417124e-05   9.4417124e-05   9.4417124e-05   9.4417124e-05   9.4417124e-05   9.4417124e-05   9.4417124e-05   9.4417124e-05   9.4417124e-05   9.4417124e-05   9.4417124e-05   9.4417124e-05   9.4417124e-05   9.4417124e-05   9.4417124e-05   9.4417124e-05   9.4417124e-05   9.4417124e-05   9.4417124e-05   9.4417124e-05   9.4417124e-05   9.4417124e-05   9.4417124e-05   9.4417124e-05   9.4417124e-05   9.4417124e-05   9.4417124e-05   9.4417124e-05   9.4417124e-05   9.4417124e-05   9.4417124e-05   9.4417124e-05   9.4417124e-05   9.4417124e-05   9.4417124e-05   9.4417124e-05   9.4417124e-05   9.4417124e-05   9.4417124e-05   9.4417124e-05   9.4417124e-05   9.4417124e-05   9.4417124e-05   9.4417124e-05   9.4417124e-05   9.4417124e-05   9.4417124e-05   9.4417124e-05   9.4417124e-05   9.4417124e-05   9.4417124e-05   9.4417124e-05   9.4417124e-05   9.4417124e-05   9.4417124e-05   9.4417124e-05   9.4417124e-05   9.4417124e-05   9.4417124e-05   9.4417124e-05   9.4417124e-05   9.4417124e-05   9.4417124e-05   9.4417124e-05   9.4417124e-05   9.4417124e-05   9.4417124e-05   9.4417124e-05   9.4417124e-05   9.4417124e-05   9.4417124e-05   9.4417124e-05   9.4417124e-05   9.4417124e-05   9.4417124e-05   9.4417124e-05   9.4417124e-05   9.4417124e-05   9.4417124e-05   9.4417124e-05   9.4417124e-05   9.4417124e-05   9.4417124e-05   9.4417124e-05   9.4417124e-05   9.4417124e-05   9.4417124e-05   9.4417124e-05   9.4417124e-05   9.4417124e-05   9.4417124e-05   9.4417124e-05   9.4417124e-05   9.4417124e-05   9.4417124e-05   9.4417124e-05   9.4417124e-05   9.4417124e-05   9.4417124e-05   9.4417124e-05   9.4417124e-05   9.4417124e-05   9.4417124e-05   9.4417124e-05   9.4417124e-05   9.4417124e-05   9.4417124e-05   9.4417124e-05   9.4417124e-05   9.4417124e-05   9.4417124e-05   9.4417124e-05   9.4417124e-05   9.4417124e-05   9.4417124e-05   9.4417124e-05   9.4417124e-05   9.4417124e-05   9.4417124e-05   9.4417124e-05   9.4417124e-05   9.4417124e-05   9.4417124e-05   9.4417124e-05   9.4417124e-05   9.4417124e-05   9.4417124e-05   9.4417124e-05   9.4417124e-05   9.4417124e-05   9.4417124e-05   9.4417124e-05   9.4417124e-05   9.4417124e-05   9.4417124e-05   9.4417124e-05   9.4417124e-05   9.4417124e-05   9.4417124e-05   9.4417124e-05   9.4417124e-05   9.4417124e-05   9.4417124e-05   9.4417124e-05   9.4417124e-05   9.4417124e-05   9.4417124e-05   9.4417124e-05   9.4417124e-05   9.4417124e-05   9.4417124e-05   9.4417124e-05   9.4417124e-05   9.4417124e-05   9.4417124e-05   9.4417124e-05   9.4417124e-05   9.4417124e-05   9.4417124e-05   9.4417124e-05   9.4417124e-05   9.4417124e-05   9.4417124e-05   9.4417124e-05   9.4417124e-05   9.4417124e-05   9.4417124e-05   9.4417124e-05   9.4417124e-05   9.4417124e-05   9.4417124e-05   9.4417124e-05   9.4417124e-05   9.4417124e-05   9.4417124e-05   9.4417124e-05   9.4417124e-05   9.4417124e-05   9.4417124e-05   9.4417124e-05   9.4417124e-05   9.4417124e-05   9.4417124e-05   9.4417124e-05   9.4417124e-05   9.4417124e-05
   9.4417124e-05   9.4417124e-05   9.4417124e-05   9.4417124e-05   9.4417124e-05   9.4417124e-05   9.4417124e-05   9.4417124e-05   9.4417124e-05   9.4417124e-05   9.4417124e-05   9.4417124e-05   9.4417124e-05   9.4417124e-05   9.4417124e-05   9.4417124e-05   9.4417124e-05   9.4417124e-05   9.4417124e-05   9.4417124e-05   9.4417124e-05   9.4417124e-05   9.4417124e-05   9.4417124e-05   9.4417124e-05   9.4417124e-05   9.4417124e-05   9.4417124e-05   9.4417124e-05   9.4417124e-05   9.4417124e-05   9.4417124e-05   9.4417124e-05   9.4417124e-05   9.4417124e-05   9.4417124e-05   9.4417124e-05   9.4417124e-05   9.4417124e-05   9.4417124e-05   9.4417124e-05   9.4417124e-05   9.4417124e-05   9.4417124e-05   9.4417124e-05   9.4417124e-05   9.4417124e-05   9.4417124e-05   9.4417124e-05   9.4417124e-05   9.4417124e-05   9.4417124e-05   9.4417124e-05   9.4417124e-05   9.4417124e-05   9.4417124e-05   9.4417124e-05   9.4417124e-05   9.4417124e-05   9.4417124e-05   9.4417124e-05   9.4417124e-05   9.4417124e-05   9.4417124e-05   9.4417124e-05   9.4417124e-05   9.4417124e-05   9.4417124e-05   9.4417124e-05   9.4417124e-05   9.4417124e-05   9.4417124e-05   9.4417124e-05   9.4417124e-05   9.4417124e-05   9.4417124e-05   9.4417124e-05   9.4417124e-05   9.4417124e-05   9.4417124e-05   9.4417124e-05   9.4417124e-05   9.4417124e-05   9.4417124e-05   9.4417124e-05   9.4417124e-05   9.4417124e-05   9.4417124e-05   9.4417124e-05   9.4417124e-05   9.4417124e-05   9.4417124e-05   9.4417124e-05   9.4417124e-05   9.4417124e-05   9.4417124e-05   9.4417124e-05   9.4417124e-05   9.4417124e-05   9.4417124e-05   9.4417124e-05   9.4417124e-05   9.4417124e-05   9.4417124e-05   9.4417124e-05   9.4417124e-05   9.4417124e-05   9.4417124e-05   9.4417124e-05   9.4417124e-05   9.4417124e-05   9.4417124e-05   9.4417124e-05   9.4417124e-05   9.4417124e-05   9.4417124e-05   9.4417124e-05   9.4417124e-05   9.4417124e-05   9.4417124e-05   9.4417124e-05   9.4417124e-05   9.4417124e-05   9.4417124e-05   9.4417124e-05   9.4417124e-05   9.4417124e-05   9.4417124e-05   9.4417124e-05   9.4417124e-05   9.4417124e-05   9.4417124e-05   9.4417124e-05   9.4417124e-05   9.4417124e-05   9.4417124e-05   9.4417124e-05   9.4417124e-05   9.4417124e-05   9.4417124e-05   9.4417124e-05   9.4417124e-05   9.4417124e-05   9.4417124e-05   9.4417124e-05   9.4417124e-05   9.4417124e-05   9.4417124e-05   9.4417124e-05   9.4417124e-05   9.4417124e-05   9.4417124e-05   9.4417124e-05   9.4417124e-05   9.4417124e-05   9.4417124e-05   9.4417124e-05   9.4417124e-05   9.4417124e-05   9.4417124e-05   9.4417124e-05   9.4417124e-05   9.4417124e-05   9.4417124e-05   9.4417124e-05   9.4417124e-05   9.4417124e-05   9.4417124e-05   9.4417124e-05   9.4417124e-05   9.4417124e-05   9.4417124e-05   9.4417124e-05   9.4417124e-05   9.4417124e-05   9.4417124e-05   9.4417124e-05   9.4417124e-05   9.4417124e-05   9.4417124e-05   9.4417124e-05   9.4417124e-05   9.4417124e-05   9.4417124e-05   9.4417124e-05   9.4417124e-05   9.4417124e-05   9.4417124e-05   9.4417124e-05   9.4417124e-05   9.4417124e-05   9.4417124e-05   9.4417124e-05   9.4417124e-05   9.4417124e-05   9.4417124e-05   9.4417124e-05   9.4417124e-05   9.4417124e-05   9.4417124e-05   9.4417124e-05   9.4417124e-05   9.4417124e-05   9.4417124e-05   9.4417124e-05   9.4417124e-05   9.4417124e-05   9.4417124e-05   9.4417124e-05   9.4417124e-05   9.4417124e-05   9.4417124e-05   9.4417124e-05   9.4417124e-05   9.4417124e-05   9.4417124e-05   9.4417124e-05   9.4417124e-05   9.4417124e-05   9.4417124e-05   9.4417124e-05   9.4417124e-05   9.4417124e-05   9.4417124e-05   9.4417124e-05   9.4417124e-05   9.4417124e-05   9.4417124e-05   9.4417124e-05   9.4417124e-05   9.4417124e-05   9.4417124e-05   9.4417124e-05   9.4417124e-05   9.4417124e-05   9.4417124e-05   9.4417124e-05   9.4417124e-05   9.4417124e-05   9.4417124e-05   9.4417124e-05   8.6729805e-07   8.6729805e-07   8.6729805e-07   8.6729805e-07   8.6729805e-07   8.6729805e-07   8.6729805e-07   8.6729805e-07   8.6729805e-07   8.6729805e-07   8.6729805e-07   8.6729805e-07   8.6729805e-07   8.6729805e-07   8.6729805e-07   8.6729805e-07   8.6729805e-07   8.6729805e-07   8.6729805e-07   8.6729805e-07   8.6729805e-07   8.6729805e-07   8.6729805e-07   8.6729805e-07   8.6729805e-07   8.6729805e-07   8.6729805e-07   8.6729805e-07   8.6729805e-07   8.6729805e-07   8.6729805e-07   8.6729805e-07   8.6729805e-07   8.6729805e-07   8.6729805e-07   8.6729805e-07   8.6729805e-07   8.6729805e-07   8.6729805e-07   8.6729805e-07   8.6729805e-07   8.6729805e-07   8.6729805e-07   8.6729805e-07   8.6729805e-07   8.6729805e-07   8.6729805e-07   8.6729805e-07   8.6729805e-07   8.6729805e-07   8.6729805e-07   8.6729805e-07   8.6729805e-07   8.6729805e-07   8.6729805e-07   8.6729805e-07   8.6729805e-07   8.6729805e-07   8.6729805e-07   8.6729805e-07   8.6729805e-07   8.6729805e-07   8.6729805e-07   8.6729805e-07   8.6729805e-07   8.6729805e-07   8.6729805e-07   8.6729805e-07   8.6729805e-07   8.6729805e-07   8.6729805e-07   8.6729805e-07   8.6729805e-07   8.6729805e-07   8.6729805e-07   8.6729805e-07   8.6729805e-07   8.6729805e-07   8.6729805e-07   8.6729805e-07   8.6729805e-07   8.6729805e-07   8.6729805e-07   8.6729805e-07   8.6729805e-07   8.6729805e-07   8.6729805e-07   8.6729805e-07   8.6729805e-07   8.6729805e-07   8.6729805e-07   8.6729805e-07   8.6729805e-07   8.6729805e-07   8.6729805e-07   8.6729805e-07   8.6729805e-07   8.6729805e-07   8.6729805e-07   8.6729805e-07   8.6729805e-07   8.6729805e-07   8.6729805e-07   8.6729805e-07   8.6729805e-07   8.6729805e-07   8.6729805e-07   8.6729805e-07   8.6729805e-07   8.6729805e-07   8.6729805e-07   8.6729805e-07   8.6729805e-07   8.6729805e-07   8.6729805e-07   8.6729805e-07   8.6729805e-07   8.6729805e-07   8.6729805e-07   8.6729805e-07   0.0000000e+00   0.0000000e+00   0.0000000e+00   0.0000000e+00   0.0000000e+00   0.0000000e+00   0.0000000e+00   0.0000000e+00   0.0000000e+00   0.0000000e+00   0.0000000e+00   0.0000000e+00   0.0000000e+00   0.0000000e+00   0.0000000e+00   0.0000000e+00   0.0000000e+00   0.0000000e+00   0.0000000e+00   0.0000000e+00   0.0000000e+00   0.0000000e+00   0.0000000e+00   0.0000000e+00   0.0000000e+00   0.0000000e+00   0.0000000e+00   0.0000000e+00   0.0000000e+00   0.0000000e+00   0.0000000e+00   0.0000000e+00   0.0000000e+00   0.0000000e+00   0.0000000e+00   0.0000000e+00   0.0000000e+00   0.0000000e+00   0.0000000e+00   0.0000000e+00   0.0000000e+00   0.0000000e+00   0.0000000e+00   0.0000000e+00   0.0000000e+00   0.0000000e+00   0.0000000e+00   0.0000000e+00   0.0000000e+00   0.0000000e+00   0.0000000e+00   0.0000000e+00   0.0000000e+00   0.0000000e+00   0.0000000e+00   0.0000000e+00   0.0000000e+00   0.0000000e+00   0.0000000e+00   0.0000000e+00   0.0000000e+00   0.0000000e+00   0.0000000e+00   0.0000000e+00   0.0000000e+00   0.0000000e+00   0.0000000e+00   0.0000000e+00   0.0000000e+00   0.0000000e+00   0.0000000e+00   0.0000000e+00   0.0000000e+00   0.0000000e+00   0.0000000e+00   0.0000000e+00   0.0000000e+00   0.0000000e+00   0.0000000e+00   0.0000000e+00   8.6729805e-07   8.6729805e-07   8.6729805e-07   8.6729805e-07   8.6729805e-07   8.6729805e-07   8.6729805e-07   8.6729805e-07   8.6729805e-07   8.6729805e-07   8.6729805e-07   8.6729805e-07   8.6729805e-07   8.6729805e-07   8.6729805e-07   8.6729805e-07   8.6729805e-07   8.6729805e-07   8.6729805e-07   8.6729805e-07   8.6729805e-07   8.6729805e-07   8.6729805e-07   8.6729805e-07   8.6729805e-07   8.6729805e-07   8.6729805e-07   8.6729805e-07   8.6729805e-07   8.6729805e-07   8.6729805e-07   8.6729805e-07   8.6729805e-07   8.6729805e-07   8.6729805e-07   8.6729805e-07   8.6729805e-07   8.6729805e-07   8.6729805e-07   8.6729805e-07   8.6729805e-07   8.6729805e-07   8.6729805e-07   8.6729805e-07   8.6729805e-07   8.6729805e-07   8.6729805e-07   8.6729805e-07   8.6729805e-07   8.6729805e-07   8.6729805e-07   8.6729805e-07   8.6729805e-07   8.6729805e-07   8.6729805e-07   8.6729805e-07   8.6729805e-07   8.6729805e-07   8.6729805e-07   8.6729805e-07   8.6729805e-07   8.6729805e-07   8.6729805e-07   8.6729805e-07   8.6729805e-07   8.6729805e-07   8.6729805e-07   8.6729805e-07   8.6729805e-07   8.6729805e-07   8.6729805e-07   8.6729805e-07   8.6729805e-07   8.6729805e-07   8.6729805e-07   8.6729805e-07   8.6729805e-07   8.6729805e-07   8.6729805e-07   8.6729805e-07   8.6729805e-07   8.6729805e-07   8.6729805e-07   8.6729805e-07   8.6729805e-07   8.6729805e-07   8.6729805e-07   8.6729805e-07   8.6729805e-07   8.6729805e-07   8.6729805e-07   8.6729805e-07   8.6729805e-07   8.6729805e-07   8.6729805e-07   8.6729805e-07   8.6729805e-07   8.6729805e-07   8.6729805e-07   8.6729805e-07   8.6729805e-07   8.6729805e-07   8.6729805e-07   8.6729805e-07   8.6729805e-07   8.6729805e-07   8.6729805e-07   8.6729805e-07   8.6729805e-07   8.6729805e-07   8.6729805e-07   8.6729805e-07   8.6729805e-07   8.6729805e-07   8.6729805e-07   8.6729805e-07   8.6729805e-07   8.6729805e-07   8.6729805e-07   8.6729805e-07   9.4417124e-05   9.4417124e-05   9.4417124e-05   9.4417124e-05   9.4417124e-05   9.4417124e-05   9.4417124e-05   9.4417124e-05   9.4417124e-05   9.4417124e-05   9.4417124e-05   9.4417124e-05   9.4417124e-05   9.4417124e-05   9.4417124e-05   9.4417124e-05   9.4417124e-05   9.4417124e-05   9.4417124e-05   9.4417124e-05   9.4417124e-05   9.4417124e-05   9.4417124e-05   9.4417124e-05   9.4417124e-05   9.4417124e-05   9.4417124e-05   9.4417124e-05   9.4417124e-05   9.4417124e-05   9.4417124e-05   9.4417124e-05   9.4417124e-05   9.4417124e-05   9.4417124e-05   9.4417124e-05   9.4417124e-05   9.4417124e-05   9.4417124e-05   9.4417124e-05   9.4417124e-05   9.4417124e-05   9.4417124e-05   9.4417124e-05   9.4417124e-05   9.4417124e-05   9.4417124e-05   9.4417124e-05   9.4417124e-05   9.4417124e-05   9.4417124e-05   9.4417124e-05   9.4417124e-05   9.4417124e-05   9.4417124e-05   9.4417124e-05   9.4417124e-05   9.4417124e-05   9.4417124e-05   9.4417124e-05   9.4417124e-05   9.4417124e-05   9.4417124e-05   9.4417124e-05   9.4417124e-05   9.4417124e-05   9.4417124e-05   9.4417124e-05   9.4417124e-05   9.4417124e-05   9.4417124e-05   9.4417124e-05   9.4417124e-05   9.4417124e-05   9.4417124e-05   9.4417124e-05   9.4417124e-05   9.4417124e-05   9.4417124e-05   9.4417124e-05   9.4417124e-05   9.4417124e-05   9.4417124e-05   9.4417124e-05   9.4417124e-05   9.4417124e-05   9.4417124e-05   9.4417124e-05   9.4417124e-05   9.4417124e-05   9.4417124e-05   9.4417124e-05   9.4417124e-05   9.4417124e-05   9.4417124e-05   9.4417124e-05   9.4417124e-05   9.4417124e-05   9.4417124e-05   9.4417124e-05   9.4417124e-05   9.4417124e-05   9.4417124e-05   9.4417124e-05   9.4417124e-05   9.4417124e-05   9.4417124e-05   9.4417124e-05   9.4417124e-05   9.4417124e-05   9.4417124e-05   9.4417124e-05   9.4417124e-05   9.4417124e-05   9.4417124e-05   9.4417124e-05   9.4417124e-05   9.4417124e-05   9.4417124e-05   9.4417124e-05   9.4417124e-05   9.4417124e-05   9.4417124e-05   9.4417124e-05   9.4417124e-05   9.4417124e-05   9.4417124e-05   9.4417124e-05   9.4417124e-05   9.4417124e-05   9.4417124e-05   9.4417124e-05   9.4417124e-05   9.4417124e-05   9.4417124e-05   9.4417124e-05   9.4417124e-05   9.4417124e-05   9.4417124e-05   9.4417124e-05   9.4417124e-05   9.4417124e-05   9.4417124e-05   9.4417124e-05   9.4417124e-05   9.4417124e-05   9.4417124e-05   9.4417124e-05   9.4417124e-05   9.4417124e-05   9.4417124e-05   9.4417124e-05   9.4417124e-05   9.4417124e-05   9.4417124e-05   9.4417124e-05   9.4417124e-05   9.4417124e-05   9.4417124e-05   9.4417124e-05   9.4417124e-05   9.4417124e-05   9.4417124e-05   9.4417124e-05   9.4417124e-05   9.4417124e-05   9.4417124e-05   9.4417124e-05   9.4417124e-05   9.4417124e-05   9.4417124e-05   9.4417124e-05   9.4417124e-05   9.4417124e-05   9.4417124e-05   9.4417124e-05   9.4417124e-05   9.4417124e-05   9.4417124e-05   9.4417124e-05   9.4417124e-05   9.4417124e-05   9.4417124e-05   9.4417124e-05   9.4417124e-05   9.4417124e-05   9.4417124e-05   9.4417124e-05   9.4417124e-05   9.4417124e-05   9.4417124e-05   9.4417124e-05   9.4417124e-05   9.4417124e-05   9.4417124e-05   9.4417124e-05   9.4417124e-05   9.4417124e-05   9.4417124e-05   9.4417124e-05   9.4417124e-05   9.4417124e-05   9.4417124e-05   9.4417124e-05   9.4417124e-05   9.4417124e-05   9.4417124e-05   9.4417124e-05   9.4417124e-05   9.4417124e-05   9.4417124e-05   9.4417124e-05   9.4417124e-05   9.4417124e-05   9.4417124e-05   9.4417124e-05   9.4417124e-05   9.4417124e-05   9.4417124e-05   9.4417124e-05   9.4417124e-05   9.4417124e-05   9.4417124e-05   9.4417124e-05   9.4417124e-05   9.4417124e-05   9.4417124e-05   9.4417124e-05   9.4417124e-05   9.4417124e-05   9.4417124e-05   9.4417124e-05   9.4417124e-05   9.4417124e-05   9.4417124e-05   9.4417124e-05   9.4417124e-05   9.4417124e-05   9.4417124e-05   9.4417124e-05   9.4417124e-05
   9.4417124e-05   9.4417124e-05   9.4417124e-05   9.4417124e-05   9.4417124e-05   9.4417124e-05   9.4417124e-05   9.4417124e-05   9.4417124e-05   9.4417124e-05   9.4417124e-05   9.4417124e-05   9.4417124e-05   9.4417124e-05   9.4417124e-05   9.4417124e-05   9.4417124e-05   9.4417124e-05   9.4417124e-05   9.4417124e-05   9.4417124e-05   9.4417124e-05   9.4417124e-05   9.4417124e-05   9.4417124e-05   9.4417124e-05   9.4417124e-05   9.4417124e-05   9.4417124e-05   9.4417124e-05   9.4417124e-05   9.4417124e-05   9.4417124e-05   9.4417124e-05   9.4417124e-05   9.4417124e-05   9.4417124e-05   9.4417124e-05   9.4417124e-05   9.4417124e-05   9.4417124e-05   9.4417124e-05   9.4417124e-05   9.4417124e-05   9.4417124e-05   9.4417124e-05   9.4417124e-05   9.4417124e-05   9.4417124e-05   9.4417124e-05   9.4417124e-05   9.4417124e-05   9.4417124e-05   9.4417124e-05   9.4417124e-05   9.4417124e-05   9.4417124e-05   9.4417124e-05   9.4417124e-05   9.4417124e-05   9.4417124e-05   9.4417124e-05   9.4417124e-05   9.4417124e-05   9.4417124e-05   9.4417124e-05   9.4417124e-05   9.4417124e-05   9.4417124e-05   9.4417124e-05   9.4417124e-05   9.4417124e-05   9.4417124e-05   9.4417124e-05   9.4417124e-05   9.4417124e-05   9.4417124e-05   9.4417124e-05   9.4417124e-05   9.4417124e-05   9.4417124e-05   9.4417124e-05   9.4417124e-05   9.4417124e-05   9.4417124e-05   9.4417124e-05   9.4417124e-05   9.4417124e-05   9.4417124e-05   9.4417124e-05   9.4417124e-05   9.4417124e-05   9.4417124e-05   9.4417124e-05   9.4417124e-05   9.4417124e-05   9.4417124e-05   9.4417124e-05   9.4417124e-05   9.4417124e-05   9.4417124e-05   9.4417124e-05   9.4417124e-05   9.4417124e-05   9.4417124e-05   9.4417124e-05   9.4417124e-05   9.4417124e-05   9.4417124e-05   9.4417124e-05   9.4417124e-05   9.4417124e-05   9.4417124e-05   9.4417124e-05   9.4417124e-05   9.4417124e-05   9.4417124e-05   9.4417124e-05   9.4417124e-05   9.4417124e-05   9.4417124e-05   9.4417124e-05   9.4417124e-05   9.4417124e-05   9.4417124e-05   9.4417124e-05   9.4417124e-05   9.4417124e-05   9.4417124e-05   9.4417124e-05   9.4417124e-05   9.4417124e-05   9.4417124e-05   9.4417124e-05   9.4417124e-05   9.4417124e-05   9.4417124e-05   9.4417124e-05   9.4417124e-05   9.4417124e-05   9.4417124e-05   9.4417124e-05   9.4417124e-05   9.4417124e-05   9.4417124e-05   9.4417124e-05   9.4417124e-05   9.4417124e-05   9.4417124e-05   9.4417124e-05   9.4417124e-05   9.4417124e-05   9.4417124e-05   9.4417124e-05   9.4417124e-05   9.4417124e-05   9.4417124e-05   9.4417124e-05   9.4417124e-05   9.4417124e-05   9.4417124e-05   9.4417124e-05   9.4417124e-05   9.4417124e-05   9.4417124e-05   9.4417124e-05   9.4417124e-05   9.4417124e-05   9.4417124e-05   9.4417124e-05   9.4417124e-05   9.4417124e-05   9.4417124e-05   9.4417124e-05   9.4417124e-05   9.4417124e-05   9.4417124e-05   9.4417124e-05   9.4417124e-05   9.4417124e-05   9.4417124e-05   9.4417124e-05   9.4417124e-05   9.4417124e-05   9.4417124e-05   9.4417124e-05   9.4417124e-05   9.4417124e-05   9.4417124e-05   9.4417124e-05   9.4417124e-05   9.4417124e-05   9.4417124e-05   9.4417124e-05   9.4417124e-05   9.4417124e-05   9.4417124e-05   9.4417124e-05   9.4417124e-05   9.4417124e-05   9.4417124e-05   9.4417124e-05   9.4417124e-05   9.4417124e-05   9.4417124e-05   9.4417124e-05   9.4417124e-05   9.4417124e-05   9.4417124e-05   9.4417124e-05   9.4417124e-05   9.4417124e-05   9.4417124e-05   9.4417124e-05   9.4417124e-05   9.4417124e-05   9.4417124e-05   9.4417124e-05   9.4417124e-05   9.4417124e-05   9.4417124e-05   9.4417124e-05   9.4417124e-05   9.4417124e-05   9.4417124e-05   9.4417124e-05   9.4417124e-05   9.4417124e-05   9.4417124e-05   9.4417124e-05   9.4417124e-05   9.4417124e-05   9.4417124e-05   9.4417124e-05   9.4417124e-05   9.4417124e-05   9.4417124e-05   9.4417124e-05   9.4417124e-05   9.4417124e-05   9.4417124e-05   8.6729805e-07   8.6729805e-07   8.6729805e-07   8.6729805e-07   8.6729805e-07   8.6729805e-07   8.6729805e-07   8.6729805e-07   8.6729805e-07   8.6729805e-07   8.6729805e-07   8.6729805e-07   8.6729805e-07   8.6729805e-07   8.6729805e-07   8.6729805e-07   8.6729805e-07   8.6729805e-07   8.6729805e-07   8.6729805e-07   8.6729805e-07   8.6729805e-07   8.6729805e-07   8.6729805e-07   8.6729805e-07   8.6729805e-07   8.6729805e-07   8.6729805e-07   8.6729805e-07   8.6729805e-07   8.6729805e-07   8.6729805e-07   8.6729805e-07   8.6729805e-07   8.6729805e-07   8.6729805e-07   8.6729805e-07   8.6729805e-07   8.6729805e-07   8.6729805e-07   8.6729805e-07   8.6729805e-07   8.6729805e-07   8.6729805e-07   8.6729805e-07   8.6729805e-07   8.6729805e-07   8.6729805e-07   8.6729805e-07   8.6729805e-07   8.6729805e-07   8.6729805e-07   8.6729805e-07   8.6729805e-07   8.6729805e-07   8.6729805e-07   8.6729805e-07   8.6729805e-07   8.6729805e-07   8.6729805e-07   8.6729805e-07   8.6729805e-07   8.6729805e-07   8.6729805e-07   8.6729805e-07   8.6729805e-07   8.6729805e-07   8.6729805e-07   8.6729805e-07   8.6729805e-07   8.6729805e-07   8.6729805e-07   8.6729805e-07   8.6729805e-07   8.6729805e-07   8.6729805e-07   8.6729805e-07   8.6729805e-07   8.6729805e-07   8.6729805e-07   8.6729805e-07   8.6729805e-07   8.6729805e-07   8.6729805e-07   8.6729805e-07   8.6729805e-07   8.6729805e-07   8.6729805e-07   8.6729805e-07   8.6729805e-07   8.6729805e-07   8.6729805e-07   8.6729805e-07   8.6729805e-07   8.6729805e-07   8.6729805e-07   8.6729805e-07   8.6729805e-07   8.6729805e-07   8.6729805e-07   8.6729805e-07   8.6729805e-07   8.6729805e-07   8.6729805e-07   8.6729805e-07   8.6729805e-07   8.6729805e-07   8.6729805e-07   8.6729805e-07   8.6729805e-07   8.6729805e-07   8.6729805e-07   8.6729805e-07   8.6729805e-07   8.6729805e-07   8.6729805e-07   8.6729805e-07   8.6729805e-07   8.6729805e-07   8.6729805e-07   0.0000000e+00   0.0000000e+00   0.0000000e+00   0.0000000e+00   0.0000000e+00   0.0000000e+00   0.0000000e+00   0.0000000e+00   0.0000000e+00   0.0000000e+00   0.0000000e+00   0.0000000e+00   0.0000000e+00   0.0000000e+00   0.0000000e+00   0.0000000e+00   0.0000000e+00   0.0000000e+00   0.0000000e+00   0.0000000e+00   0.0000000e+00   0.0000000e+00   0.0000000e+00   0.0000000e+00   0.0000000e+00   0.0000000e+00   0.0000000e+00   0.0000000e+00   0.0000000e+00   0.0000000e+00   0.0000000e+00   0.0000000e+00   0.0000000e+00   0.0000000e+00   0.0000000e+00   0.0000000e+00   0.0000000e+00   0.0000000e+00   0.0000000e+00   0.0000000e+00   0.0000000e+00   0.0000000e+00   0.0000000e+00   0.0000000e+00   0.0000000e+00   0.0000000e+00   0.0000000e+00   0.0000000e+00   0.0000000e+00   0.0000000e+00   0.0000000e+00   0.0000000e+00   0.0000000e+00   0.0000000e+00   0.0000000e+00   0.0000000e+00   0.0000000e+00   0.0000000e+00   0.0000000e+00   0.0000000e+00   0.0000000e+00   0.0000000e+00   0.0000000e+00   0.0000000e+00   0.0000000e+00   0.0000000e+00   0.0000000e+00   0.0000000e+00   0.0000000e+00   0.0000000e+00   0.0000000e+00   0.0000000e+00   0.0000000e+00   0.0000000e+00   0.0000000e+00   0.0000000e+00   0.0000000e+00   0.0000000e+00   0.0000000e+00   0.0000000e+00   8.6729805e-07   8.6729805e-07   8.6729805e-07   8.6729805e-07   8.6729805e-07   8.6729805e-07   8.6729805e-07   8.6729805e-07   8.6729805e-07   8.6729805e-07   8.6729805e-07   8.6729805e-07   8.6729805e-07   8.6729805e-07   8.6729805e-07   8.6729805e-07   8.6729805e-07   8.6729805e-07   8.6729805e-07   8.6729805e-07   8.6729805e-07   8.6729805e-07   8.6729805e-07   8.6729805e-07   8.6729805e-07   8.6729805e-07   8.6729805e-07   8.6729805e-07   8.6729805e-07   8.6729805e-07   8.6729805e-07   8.6729805e-07   8.6729805e-07   8.6729805e-07   8.6729805e-07   8.6729805e-07   8.6729805e-07   8.6729805e-07   8.6729805e-07   8.6729805e-07   8.6729805e-07   8.6729805e-07   8.6729805e-07   8.6729805e-07   8.6729805e-07   8.6729805e-07   8.6729805e-07   8.6729805e-07   8.6729805e-07   8.6729805e-07   8.6729805e-07   8.6729805e-07   8.6729805e-07   8.6729805e-07   8.6729805e-07   8.6729805e-07   8.6729805e-07   8.6729805e-07   8.6729805e-07   8.6729805e-07   8.6729805e-07   8.6729805e-07   8.6729805e-07   8.6729805e-07   8.6729805e-07   8.6729805e-07   8.6729805e-07   8.6729805e-07   8.6729805e-07   8.6729805e-07   8.6729805e-07   8.6729805e-07   8.6729805e-07   8.6729805e-07   8.6729805e-07   8.6729805e-07   8.6729805e-07   8.6729805e-07   8.6729805e-07   8.6729805e-07   8.6729805e-07   8.6729805e-07   8.6729805e-07   8.6729805e-07   8.6729805e-07   8.6729805e-07   8.6729805e-07   8.6729805e-07   8.6729805e-07   8.6729805e-07   8.6729805e-07   8.6729805e-07   8.6729805e-07   8.6729805e-07   8.6729805e-07   8.6729805e-07   8.6729805e-07   8.6729805e-07   8.6729805e-07   8.6729805e-07   8.6729805e-07   8.6729805e-07   8.6729805e-07   8.6729805e-07   8.6729805e-07   8.6729805e-07   8.6729805e-07   8.6729805e-07   8.6729805e-07   8.6729805e-07   8.6729805e-07   8.6729805e-07   8.6729805e-07   8.6729805e-07   8.6729805e-07   8.6729805e-07   8.6729805e-07   8.6729805e-07   8.6729805e-07   8.6729805e-07   9.4417124e-05   9.4417124e-05   9.4417124e-05   9.4417124e-05   9.4417124e-05   9.4417124e-05   9.4417124e-05   9.4417124e-05   9.4417124e-05   9.4417124e-05   9.4417124e-05   9.4417124e-05   9.4417124e-05   9.4417124e-05   9.4417124e-05   9.4417124e-05   9.4417124e-05   9.4417124e-05   9.4417124e-05   9.4417124e-05   9.4417124e-05   9.4417124e-05   9.4417124e-05   9.4417124e-05   9.4417124e-05   9.4417124e-05   9.4417124e-05   9.4417124e-05   9.4417124e-05   9.4417124e-05   9.4417124e-05   9.4417124e-05   9.4417124e-05   9.4417124e-05   9.4417124e-05   9.4417124e-05   9.4417124e-05   9.4417124e-05   9.4417124e-05   9.4417124e-05   9.4417124e-05   9.4417124e-05   9.4417124e-05   9.4417124e-05   9.4417124e-05   9.4417124e-05   9.4417124e-05   9.4417124e-05   9.4417124e-05   9.4417124e-05   9.4417124e-05   9.4417124e-05   9.4417124e-05   9.4417124e-05   9.4417124e-05   9.4417124e-05   9.4417124e-05   9.4417124e-05   9.4417124e-05   9.4417124e-05   9.4417124e-05   9.4417124e-05   9.4417124e-05   9.4417124e-05   9.4417124e-05   9.4417124e-05   9.4417124e-05   9.4417124e-05   9.4417124e-05   9.4417124e-05   9.4417124e-05   9.4417124e-05   9.4417124e-05   9.4417124e-05   9.4417124e-05   9.4417124e-05   9.4417124e-05   9.4417124e-05   9.4417124e-05   9.4417124e-05   9.4417124e-05   9.4417124e-05   9.4417124e-05   9.4417124e-05   9.4417124e-05   9.4417124e-05   9.4417124e-05   9.4417124e-05   9.4417124e-05   9.4417124e-05   9.4417124e-05   9.4417124e-05   9.4417124e-05   9.4417124e-05   9.4417124e-05   9.4417124e-05   9.4417124e-05   9.4417124e-05   9.4417124e-05   9.4417124e-05   9.4417124e-05   9.4417124e-05   9.4417124e-05   9.4417124e-05   9.4417124e-05   9.4417124e-05   9.4417124e-05   9.4417124e-05   9.4417124e-05   9.4417124e-05   9.4417124e-05   9.4417124e-05   9.4417124e-05   9.4417124e-05   9.4417124e-05   9.4417124e-05   9.4417124e-05   9.4417124e-05   9.4417124e-05   9.4417124e-05   9.4417124e-05   9.4417124e-05   9.4417124e-05   9.4417124e-05   9.4417124e-05   9.4417124e-05   9.4417124e-05   9.4417124e-05   9.4417124e-05   9.4417124e-05   9.4417124e-05   9.4417124e-05   9.4417124e-05   9.4417124e-05   9.4417124e-05   9.4417124e-05   9.4417124e-05   9.4417124e-05   9.4417124e-05   9.4417124e-05   9.4417124e-05   9.4417124e-05   9.4417124e-05   9.4417124e-05   9.4417124e-05   9.4417124e-05   9.4417124e-05   9.4417124e-05   9.4417124e-05   9.4417124e-05   9.4417124e-05   9.4417124e-05   9.4417124e-05   9.4417124e-05   9.4417124e-05   9.4417124e-05   9.4417124e-05   9.4417124e-05   9.4417124e-05   9.4417124e-05   9.4417124e-05   9.4417124e-05   9.4417124e-05   9.4417124e-05   9.4417124e-05   9.4417124e-05   9.4417124e-05   9.4417124e-05   9.4417124e-05   9.4417124e-05   9.4417124e-05   9.4417124e-05   9.4417124e-05   9.4417124e-05   9.4417124e-05   9.4417124e-05   9.4417124e-05   9.4417124e-05   9.4417124e-05   9.4417124e-05   9.4417124e-05   9.4417124e-05   9.4417124e-05   9.4417124e-05   9.4417124e-05   9.4417124e-05   9.4417124e-05   9.4417124e-05   9.4417124e-05   9.4417124e-05   9.4417124e-05   9.4417124e-05   9.4417124e-05   9.4417124e-05   9.4417124e-05   9.4417124e-05   9.4417124e-05   9.4417124e-05   9.4417124e-05   9.4417124e-05   9.4417124e-05   9.4417124e-05   9.4417124e-05   9.4417124e-05   9.4417124e-05   9.4417124e-05   9.4417124e-05   9.4417124e-05   9.4417124e-05   9.4417124e-05   9.4417124e-05   9.4417124e-05   9.4417124e-05   9.4417124e-05   9.4417124e-05   9.4417124e-05   9.4417124e-05   9.4417124e-05   9.4417124e-05   9.4417124e-05   9.4417124e-05   9.4417124e-05   9.4417124e-05   9.4417124e-05   9.4417124e-05   9.4417124e-05   9.4417124e-05   9.4417124e-05   9.4417124e-05   9.4417124e-05   9.4417124e-05   9.4417124e-05   9.4417124e-05   9.4417124e-05   9.4417124e-05   9.4417124e-05   9.4417124e-05   9.4417124e-05   9.4417124e-05   9.4417124e-05   9.4417124e-05
   9.4417124e-05   9.4417124e-05   9.4417124e-05   9.4417124e-05   9.4417124e-05   9.4417124e-05   9.4417124e-05   9.4417124e-05   9.4417124e-05   9.4417124e-05   9.4417124e-05   9.4417124e-05   9.4417124e-05   9.4417124e-05   9.4417124e-05   9.4417124e-05   9.4417124e-05   9.4417124e-05   9.4417124e-05   9.4417124e-05   9.4417124e-05   9.4417124e-05   9.4417124e-05   9.4417124e-05   9.4417124e-05   9.4417124e-05   9.4417124e-05   9.4417124e-05   9.4417124e-05   9.4417124e-05   9.4417124e-05   9.4417124e-05   9.4417124e-05   9.4417124e-05   9.4417124e-05   9.4417124e-05   9.4417124e-05   9.4417124e-05   9.4417124e-05   9.4417124e-05   9.4417124e-05   9.4417124e-05   9.4417124e-05   9.4417124e-05   9.4417124e-05   9.4417124e-05   9.4417124e-05   9.4417124e-05   9.4417124e-05   9.4417124e-05   9.4417124e-05   9.4417124e-05   9.4417124e-05   9.4417124e-05   9.4417124e-05   9.4417124e-05   9.4417124e-05   9.4417124e-05   9.4417124e-05   9.4417124e-05   9.4417124e-05   9.4417124e-05   9.4417124e-05   9.4417124e-05   9.4417124e-05   9.4417124e-05   9.4417124e-05   9.4417124e-05   9.4417124e-05   9.4417124e-05   9.4417124e-05   9.4417124e-05   9.4417124e-05   9.4417124e-05   9.4417124e-05   9.4417124e-05   9.4417124e-05   9.4417124e-05   9.4417124e-05   9.4417124e-05   9.4417124e-05   9.4417124e-05   9.4417124e-05   9.4417124e-05   9.4417124e-05   9.4417124e-05   9.4417124e-05   9.4417124e-05   9.4417124e-05   9.4417124e-05   9.4417124e-05   9.4417124e-05   9.4417124e-05   9.4417124e-05   9.4417124e-05   9.4417124e-05   9.4417124e-05   9.4417124e-05   9.4417124e-05   9.4417124e-05   9.4417124e-05   9.4417124e-05   9.4417124e-05   9.4417124e-05   9.4417124e-05   9.4417124e-05   9.4417124e-05   9.4417124e-05   9.4417124e-05   9.4417124e-05   9.4417124e-05   9.4417124e-05   9.4417124e-05   9.4417124e-05   9.4417124e-05   9.4417124e-05   9.4417124e-05   9.4417124e-05   9.4417124e-05   9.4417124e-05   9.4417124e-05   9.4417124e-05   9.4417124e-05   9.4417124e-05   9.4417124e-05   9.4417124e-05   9.4417124e-05   9.4417124e-05   9.4417124e-05   9.4417124e-05   9.4417124e-05   9.4417124e-05   9.4417124e-05   9.4417124e-05   9.4417124e-05   9.4417124e-05   9.4417124e-05   9.4417124e-05   9.4417124e-05   9.4417124e-05   9.4417124e-05   9.4417124e-05   9.4417124e-05   9.4417124e-05   9.4417124e-05   9.4417124e-05   9.4417124e-05   9.4417124e-05   9.4417124e-05   9.4417124e-05   9.4417124e-05   9.4417124e-05   9.4417124e-05   9.4417124e-05   9.4417124e-05   9.4417124e-05   9.4417124e-05   9.4417124e-05   9.4417124e-05   9.4417124e-05   9.4417124e-05   9.4417124e-05   9.4417124e-05   9.4417124e-05   9.4417124e-05   9.4417124e-05   9.4417124e-05   9.4417124e-05   9.4417124e-05   9.4417124e-05   9.4417124e-05   9.4417124e-05   9.4417124e-05   9.4417124e-05   9.4417124e-05   9.4417124e-05   9.4417124e-05   9.4417124e-05   9.4417124e-05   9.4417124e-05   9.4417124e-05   9.4417124e-05   9.4417124e-05   9.4417124e-05   9.4417124e-05   9.4417124e-05   9.4417124e-05   9.4417124e-05   9.4417124e-05   9.4417124e-05   9.4417124e-05   9.4417124e-05   9.4417124e-05   9.4417124e-05   9.4417124e-05   9.4417124e-05   9.4417124e-05   9.4417124e-05   9.4417124e-05   9.4417124e-05   9.4417124e-05   9.4417124e-05   9.4417124e-05   9.4417124e-05   9.4417124e-05   9.4417124e-05   9.4417124e-05   9.4417124e-05   9.4417124e-05   9.4417124e-05   9.4417124e-05   9.4417124e-05   9.4417124e-05   9.4417124e-05   9.4417124e-05   9.4417124e-05   9.4417124e-05   9.4417124e-05   9.4417124e-05   9.4417124e-05   9.4417124e-05   9.4417124e-05   9.4417124e-05   9.4417124e-05   9.4417124e-05   9.4417124e-05   9.4417124e-05   9.4417124e-05   9.4417124e-05   9.4417124e-05   9.4417124e-05   9.4417124e-05   9.4417124e-05   9.4417124e-05   9.4417124e-05   9.4417124e-05   9.4417124e-05   9.4417124e-05   9.4417124e-05   9.4417124e-05   9.4417124e-05   8.6729805e-07   8.6729805e-07   8.6729805e-07   8.6729805e-07   8.6729805e-07   8.6729805e-07   8.6729805e-07   8.6729805e-07   8.6729805e-07   8.6729805e-07   8.6729805e-07   8.6729805e-07   8.6729805e-07   8.6729805e-07   8.6729805e-07   8.6729805e-07   8.6729805e-07   8.6729805e-07   8.6729805e-07   8.6729805e-07   8.6729805e-07   8.6729805e-07   8.6729805e-07   8.6729805e-07   8.6729805e-07   8.6729805e-07   8.6729805e-07   8.6729805e-07   8.6729805e-07   8.6729805e-07   8.6729805e-07   8.6729805e-07   8.6729805e-07   8.6729805e-07   8.6729805e-07   8.6729805e-07   8.6729805e-07   8.6729805e-07   8.6729805e-07   8.6729805e-07   8.6729805e-07   8.6729805e-07   8.6729805e-07   8.6729805e-07   8.6729805e-07   8.6729805e-07   8.6729805e-07   8.6729805e-07   8.6729805e-07   8.6729805e-07   8.6729805e-07   8.6729805e-07   8.6729805e-07   8.6729805e-07   8.6729805e-07   8.6729805e-07   8.6729805e-07   8.6729805e-07   8.6729805e-07   8.6729805e-07   8.6729805e-07   8.6729805e-07   8.6729805e-07   8.6729805e-07   8.6729805e-07   8.6729805e-07   8.6729805e-07   8.6729805e-07   8.6729805e-07   8.6729805e-07   8.6729805e-07   8.6729805e-07   8.6729805e-07   8.6729805e-07   8.6729805e-07   8.6729805e-07   8.6729805e-07   8.6729805e-07   8.6729805e-07   8.6729805e-07   8.6729805e-07   8.6729805e-07   8.6729805e-07   8.6729805e-07   8.6729805e-07   8.6729805e-07   8.6729805e-07   8.6729805e-07   8.6729805e-07   8.6729805e-07   8.6729805e-07   8.6729805e-07   8.6729805e-07   8.6729805e-07   8.6729805e-07   8.6729805e-07   8.6729805e-07   8.6729805e-07   8.6729805e-07   8.6729805e-07   8.6729805e-07   8.6729805e-07   8.6729805e-07   8.6729805e-07   8.6729805e-07   8.6729805e-07   8.6729805e-07   8.6729805e-07   8.6729805e-07   8.6729805e-07   8.6729805e-07   8.6729805e-07   8.6729805e-07   8.6729805e-07   8.6729805e-07   8.6729805e-07   8.6729805e-07   8.6729805e-07   8.6729805e-07   8.6729805e-07   0.0000000e+00   0.0000000e+00   0.0000000e+00   0.0000000e+00   0.0000000e+00   0.0000000e+00   0.0000000e+00   0.0000000e+00   0.0000000e+00   0.0000000e+00   0.0000000e+00   0.0000000e+00   0.0000000e+00   0.0000000e+00   0.0000000e+00   0.0000000e+00   0.0000000e+00   0.0000000e+00   0.0000000e+00   0.0000000e+00   0.0000000e+00   0.0000000e+00   0.0000000e+00   0.0000000e+00   0.0000000e+00   0.0000000e+00   0.0000000e+00   0.0000000e+00   0.0000000e+00   0.0000000e+00   0.0000000e+00   0.0000000e+00   0.0000000e+00   0.0000000e+00   0.0000000e+00   0.0000000e+00   0.0000000e+00   0.0000000e+00   0.0000000e+00   0.0000000e+00   0.0000000e+00   0.0000000e+00   0.0000000e+00   0.0000000e+00   0.0000000e+00   0.0000000e+00   0.0000000e+00   0.0000000e+00   0.0000000e+00   0.0000000e+00   0.0000000e+00   0.0000000e+00   0.0000000e+00   0.0000000e+00   0.0000000e+00   0.0000000e+00   0.0000000e+00   0.0000000e+00   0.0000000e+00   0.0000000e+00   0.0000000e+00   0.0000000e+00   0.0000000e+00   0.0000000e+00   0.0000000e+00   0.0000000e+00   0.0000000e+00   0.0000000e+00   0.0000000e+00   0.0000000e+00   0.0000000e+00   0.0000000e+00   0.0000000e+00   0.0000000e+00   0.0000000e+00   0.0000000e+00   0.0000000e+00   0.0000000e+00   0.0000000e+00   0.0000000e+00   8.6729805e-07   8.6729805e-07   8.6729805e-07   8.6729805e-07   8.6729805e-07   8.6729805e-07   8.6729805e-07   8.6729805e-07   8.6729805e-07   8.6729805e-07   8.6729805e-07   8.6729805e-07   8.6729805e-07   8.6729805e-07   8.6729805e-07   8.6729805e-07   8.6729805e-07   8.6729805e-07   8.6729805e-07   8.6729805e-07   8.6729805e-07   8.6729805e-07   8.6729805e-07   8.6729805e-07   8.6729805e-07   8.6729805e-07   8.6729805e-07   8.6729805e-07   8.6729805e-07   8.6729805e-07   8.6729805e-07   8.6729805e-07   8.6729805e-07   8.6729805e-07   8.6729805e-07   8.6729805e-07   8.6729805e-07   8.6729805e-07   8.6729805e-07   8.6729805e-07   8.6729805e-07   8.6729805e-07   8.6729805e-07   8.6729805e-07   8.6729805e-07   8.6729805e-07   8.6729805e-07   8.6729805e-07   8.6729805e-07   8.6729805e-07   8.6729805e-07   8.6729805e-07   8.6729805e-07   8.6729805e-07   8.6729805e-07   8.6729805e-07   8.6729805e-07   8.6729805e-07   8.6729805e-07   8.6729805e-07   8.6729805e-07   8.6729805e-07   8.6729805e-07   8.6729805e-07   8.6729805e-07   8.6729805e-07   8.6729805e-07   8.6729805e-07   8.6729805e-07   8.6729805e-07   8.6729805e-07   8.6729805e-07   8.6729805e-07   8.6729805e-07   8.6729805e-07   8.6729805e-07   8.6729805e-07   8.6729805e-07   8.6729805e-07   8.6729805e-07   8.6729805e-07   8.6729805e-07   8.6729805e-07   8.6729805e-07   8.6729805e-07   8.6729805e-07   8.6729805e-07   8.6729805e-07   8.6729805e-07   8.6729805e-07   8.6729805e-07   8.6729805e-07   8.6729805e-07   8.6729805e-07   8.6729805e-07   8.6729805e-07   8.6729805e-07   8.6729805e-07   8.6729805e-07   8.6729805e-07   8.6729805e-07   8.6729805e-07   8.6729805e-07   8.6729805e-07   8.6729805e-07   8.6729805e-07   8.6729805e-07   8.6729805e-07   8.6729805e-07   8.6729805e-07   8.6729805e-07   8.6729805e-07   8.6729805e-07   8.6729805e-07   8.6729805e-07   8.6729805e-07   8.6729805e-07   8.6729805e-07   8.6729805e-07   8.6729805e-07   9.4417124e-05   9.4417124e-05   9.4417124e-05   9.4417124e-05   9.4417124e-05   9.4417124e-05   9.4417124e-05   9.4417124e-05   9.4417124e-05   9.4417124e-05   9.4417124e-05   9.4417124e-05   9.4417124e-05   9.4417124e-05   9.4417124e-05   9.4417124e-05   9.4417124e-05   9.4417124e-05   9.4417124e-05   9.4417124e-05   9.4417124e-05   9.4417124e-05   9.4417124e-05   9.4417124e-05   9.4417124e-05   9.4417124e-05   9.4417124e-05   9.4417124e-05   9.4417124e-05   9.4417124e-05   9.4417124e-05   9.4417124e-05   9.4417124e-05   9.4417124e-05   9.4417124e-05   9.4417124e-05   9.4417124e-05   9.4417124e-05   9.4417124e-05   9.4417124e-05   9.4417124e-05   9.4417124e-05   9.4417124e-05   9.4417124e-05   9.4417124e-05   9.4417124e-05   9.4417124e-05   9.4417124e-05   9.4417124e-05   9.4417124e-05   9.4417124e-05   9.4417124e-05   9.4417124e-05   9.4417124e-05   9.4417124e-05   9.4417124e-05   9.4417124e-05   9.4417124e-05   9.4417124e-05   9.4417124e-05   9.4417124e-05   9.4417124e-05   9.4417124e-05   9.4417124e-05   9.4417124e-05   9.4417124e-05   9.4417124e-05   9.4417124e-05   9.4417124e-05   9.4417124e-05   9.4417124e-05   9.4417124e-05   9.4417124e-05   9.4417124e-05   9.4417124e-05   9.4417124e-05   9.4417124e-05   9.4417124e-05   9.4417124e-05   9.4417124e-05   9.4417124e-05   9.4417124e-05   9.4417124e-05   9.4417124e-05   9.4417124e-05   9.4417124e-05   9.4417124e-05   9.4417124e-05   9.4417124e-05   9.4417124e-05   9.4417124e-05   9.4417124e-05   9.4417124e-05   9.4417124e-05   9.4417124e-05   9.4417124e-05   9.4417124e-05   9.4417124e-05   9.4417124e-05   9.4417124e-05   9.4417124e-05   9.4417124e-05   9.4417124e-05   9.4417124e-05   9.4417124e-05   9.4417124e-05   9.4417124e-05   9.4417124e-05   9.4417124e-05   9.4417124e-05   9.4417124e-05   9.4417124e-05   9.4417124e-05   9.4417124e-05   9.4417124e-05   9.4417124e-05   9.4417124e-05   9.4417124e-05   9.4417124e-05   9.4417124e-05   9.4417124e-05   9.4417124e-05   9.4417124e-05   9.4417124e-05   9.4417124e-05   9.4417124e-05   9.4417124e-05   9.4417124e-05   9.4417124e-05   9.4417124e-05   9.4417124e-05   9.4417124e-05   9.4417124e-05   9.4417124e-05   9.4417124e-05   9.4417124e-05   9.4417124e-05   9.4417124e-05   9.4417124e-05   9.4417124e-05   9.4417124e-05   9.4417124e-05   9.4417124e-05   9.4417124e-05   9.4417124e-05   9.4417124e-05   9.4417124e-05   9.4417124e-05   9.4417124e-05   9.4417124e-05   9.4417124e-05   9.4417124e-05   9.4417124e-05   9.4417124e-05   9.4417124e-05   9.4417124e-05   9.4417124e-05   9.4417124e-05   9.4417124e-05   9.4417124e-05   9.4417124e-05   9.4417124e-05   9.4417124e-05   9.4417124e-05   9.4417124e-05   9.4417124e-05   9.4417124e-05   9.4417124e-05   9.4417124e-05   9.4417124e-05   9.4417124e-05   9.4417124e-05   9.4417124e-05   9.4417124e-05   9.4417124e-05   9.4417124e-05   9.4417124e-05   9.4417124e-05   9.4417124e-05   9.4417124e-05   9.4417124e-05   9.4417124e-05   9.4417124e-05   9.4417124e-05   9.4417124e-05   9.4417124e-05   9.4417124e-05   9.4417124e-05   9.4417124e-05   9.4417124e-05   9.4417124e-05   9.4417124e-05   9.4417124e-05   9.4417124e-05   9.4417124e-05   9.4417124e-05   9.4417124e-05   9.4417124e-05   9.4417124e-05   9.4417124e-05   9.4417124e-05   9.4417124e-05   9.4417124e-05   9.4417124e-05   9.4417124e-05   9.4417124e-05   9.4417124e-05   9.4417124e-05   9.4417124e-05   9.4417124e-05   9.4417124e-05   9.4417124e-05   9.4417124e-05   9.4417124e-05   9.4417124e-05   9.4417124e-05   9.4417124e-05   9.4417124e-05   9.4417124e-05   9.4417124e-05   9.4417124e-05   9.4417124e-05   9.4417124e-05   9.4417124e-05   9.4417124e-05   9.4417124e-05   9.4417124e-05   9.4417124e-05   9.4417124e-05   9.4417124e-05   9.4417124e-05   9.4417124e-05   9.4417124e-05   9.4417124e-05   9.4417124e-05   9.4417124e-05   9.4417124e-05   9.4417124e-05   9.4417124e-05   9.4417124e-05   9.4417124e-05
   9.4417124e-05   9.4417124e-05   9.4417124e-05   9.4417124e-05   9.4417124e-05   9.4417124e-05   9.4417124e-05   9.4417124e-05   9.4417124e-05   9.4417124e-05   9.4417124e-05   9.4417124e-05   9.4417124e-05   9.4417124e-05   9.4417124e-05   9.4417124e-05   9.4417124e-05   9.4417124e-05   9.4417124e-05   9.4417124e-05   9.4417124e-05   9.4417124e-05   9.4417124e-05   9.4417124e-05   9.4417124e-05   9.4417124e-05   9.4417124e-05   9.4417124e-05   9.4417124e-05   9.4417124e-05   9.4417124e-05   9.4417124e-05   9.4417124e-05   9.4417124e-05   9.4417124e-05   9.4417124e-05   9.4417124e-05   9.4417124e-05   9.4417124e-05   9.4417124e-05   9.4417124e-05   9.4417124e-05   9.4417124e-05   9.4417124e-05   9.4417124e-05   9.4417124e-05   9.4417124e-05   9.4417124e-05   9.4417124e-05   9.4417124e-05   9.4417124e-05   9.4417124e-05   9.4417124e-05   9.4417124e-05   9.4417124e-05   9.4417124e-05   9.4417124e-05   9.4417124e-05   9.4417124e-05   9.4417124e-05   9.4417124e-05   9.4417124e-05   9.4417124e-05   9.4417124e-05   9.4417124e-05   9.4417124e-05   9.4417124e-05   9.4417124e-05   9.4417124e-05   9.4417124e-05   9.4417124e-05   9.4417124e-05   9.4417124e-05   9.4417124e-05   9.4417124e-05   9.4417124e-05   9.4417124e-05   9.4417124e-05   9.4417124e-05   9.4417124e-05   9.4417124e-05   9.4417124e-05   9.4417124e-05   9.4417124e-05   9.4417124e-05   9.4417124e-05   9.4417124e-05   9.4417124e-05   9.4417124e-05   9.4417124e-05   9.4417124e-05   9.4417124e-05   9.4417124e-05   9.4417124e-05   9.4417124e-05   9.4417124e-05   9.4417124e-05   9.4417124e-05   9.4417124e-05   9.4417124e-05   9.4417124e-05   9.4417124e-05   9.4417124e-05   9.4417124e-05   9.4417124e-05   9.4417124e-05   9.4417124e-05   9.4417124e-05   9.4417124e-05   9.4417124e-05   9.4417124e-05   9.4417124e-05   9.4417124e-05   9.4417124e-05   9.4417124e-05   9.4417124e-05   9.4417124e-05   9.4417124e-05   9.4417124e-05   9.4417124e-05   9.4417124e-05   9.4417124e-05   9.4417124e-05   9.4417124e-05   9.4417124e-05   9.4417124e-05   9.4417124e-05   9.4417124e-05   9.4417124e-05   9.4417124e-05   9.4417124e-05   9.4417124e-05   9.4417124e-05   9.4417124e-05   9.4417124e-05   9.4417124e-05   9.4417124e-05   9.4417124e-05   9.4417124e-05   9.4417124e-05   9.4417124e-05   9.4417124e-05   9.4417124e-05   9.4417124e-05   9.4417124e-05   9.4417124e-05   9.4417124e-05   9.4417124e-05   9.4417124e-05   9.4417124e-05   9.4417124e-05   9.4417124e-05   9.4417124e-05   9.4417124e-05   9.4417124e-05   9.4417124e-05   9.4417124e-05   9.4417124e-05   9.4417124e-05   9.4417124e-05   9.4417124e-05   9.4417124e-05   9.4417124e-05   9.4417124e-05   9.4417124e-05   9.4417124e-05   9.4417124e-05   9.4417124e-05   9.4417124e-05   9.4417124e-05   9.4417124e-05   9.4417124e-05   9.4417124e-05   9.4417124e-05   9.4417124e-05   9.4417124e-05   9.4417124e-05   9.4417124e-05   9.4417124e-05   9.4417124e-05   9.4417124e-05   9.4417124e-05   9.4417124e-05   9.4417124e-05   9.4417124e-05   9.4417124e-05   9.4417124e-05   9.4417124e-05   9.4417124e-05   9.4417124e-05   9.4417124e-05   9.4417124e-05   9.4417124e-05   9.4417124e-05   9.4417124e-05   9.4417124e-05   9.4417124e-05   9.4417124e-05   9.4417124e-05   9.4417124e-05   9.4417124e-05   9.4417124e-05   9.4417124e-05   9.4417124e-05   9.4417124e-05   9.4417124e-05   9.4417124e-05   9.4417124e-05   9.4417124e-05   9.4417124e-05   9.4417124e-05   9.4417124e-05   9.4417124e-05   9.4417124e-05   9.4417124e-05   9.4417124e-05   9.4417124e-05   9.4417124e-05   9.4417124e-05   9.4417124e-05   9.4417124e-05   9.4417124e-05   9.4417124e-05   9.4417124e-05   9.4417124e-05   9.4417124e-05   9.4417124e-05   9.4417124e-05   9.4417124e-05   9.4417124e-05   9.4417124e-05   9.4417124e-05   9.4417124e-05   9.4417124e-05   9.4417124e-05   9.4417124e-05   9.4417124e-05   9.4417124e-05   9.4417124e-05   9.4417124e-05   9.4417124e-05   8.6729805e-07   8.6729805e-07   8.6729805e-07   8.6729805e-07   8.6729805e-07   8.6729805e-07   8.6729805e-07   8.6729805e-07   8.6729805e-07   8.6729805e-07   8.6729805e-07   8.6729805e-07   8.6729805e-07   8.6729805e-07   8.6729805e-07   8.6729805e-07   8.6729805e-07   8.6729805e-07   8.6729805e-07   8.6729805e-07   8.6729805e-07   8.6729805e-07   8.6729805e-07   8.6729805e-07   8.6729805e-07   8.6729805e-07   8.6729805e-07   8.6729805e-07   8.6729805e-07   8.6729805e-07   8.6729805e-07   8.6729805e-07   8.6729805e-07   8.6729805e-07   8.6729805e-07   8.6729805e-07   8.6729805e-07   8.6729805e-07   8.6729805e-07   8.6729805e-07   8.6729805e-07   8.6729805e-07   8.6729805e-07   8.6729805e-07   8.6729805e-07   8.6729805e-07   8.6729805e-07   8.6729805e-07   8.6729805e-07   8.6729805e-07   8.6729805e-07   8.6729805e-07   8.6729805e-07   8.6729805e-07   8.6729805e-07   8.6729805e-07   8.6729805e-07   8.6729805e-07   8.6729805e-07   8.6729805e-07   8.6729805e-07   8.6729805e-07   8.6729805e-07   8.6729805e-07   8.6729805e-07   8.6729805e-07   8.6729805e-07   8.6729805e-07   8.6729805e-07   8.6729805e-07   8.6729805e-07   8.6729805e-07   8.6729805e-07   8.6729805e-07   8.6729805e-07   8.6729805e-07   8.6729805e-07   8.6729805e-07   8.6729805e-07   8.6729805e-07   8.6729805e-07   8.6729805e-07   8.6729805e-07   8.6729805e-07   8.6729805e-07   8.6729805e-07   8.6729805e-07   8.6729805e-07   8.6729805e-07   8.6729805e-07   8.6729805e-07   8.6729805e-07   8.6729805e-07   8.6729805e-07   8.6729805e-07   8.6729805e-07   8.6729805e-07   8.6729805e-07   8.6729805e-07   8.6729805e-07   8.6729805e-07   8.6729805e-07   8.6729805e-07   8.6729805e-07   8.6729805e-07   8.6729805e-07   8.6729805e-07   8.6729805e-07   8.6729805e-07   8.6729805e-07   8.6729805e-07   8.6729805e-07   8.6729805e-07   8.6729805e-07   8.6729805e-07   8.6729805e-07   8.6729805e-07   8.6729805e-07   8.6729805e-07   8.6729805e-07   0.0000000e+00   0.0000000e+00   0.0000000e+00   0.0000000e+00   0.0000000e+00   0.0000000e+00   0.0000000e+00   0.0000000e+00   0.0000000e+00   0.0000000e+00   0.0000000e+00   0.0000000e+00   0.0000000e+00   0.0000000e+00   0.0000000e+00   0.0000000e+00   0.0000000e+00   0.0000000e+00   0.0000000e+00   0.0000000e+00   0.0000000e+00   0.0000000e+00   0.0000000e+00   0.0000000e+00   0.0000000e+00   0.0000000e+00   0.0000000e+00   0.0000000e+00   0.0000000e+00   0.0000000e+00   0.0000000e+00   0.0000000e+00   0.0000000e+00   0.0000000e+00   0.0000000e+00   0.0000000e+00   0.0000000e+00   0.0000000e+00   0.0000000e+00   0.0000000e+00   0.0000000e+00   0.0000000e+00   0.0000000e+00   0.0000000e+00   0.0000000e+00   0.0000000e+00   0.0000000e+00   0.0000000e+00   0.0000000e+00   0.0000000e+00   0.0000000e+00   0.0000000e+00   0.0000000e+00   0.0000000e+00   0.0000000e+00   0.0000000e+00   0.0000000e+00   0.0000000e+00   0.0000000e+00   0.0000000e+00   0.0000000e+00   0.0000000e+00   0.0000000e+00   0.0000000e+00   0.0000000e+00   0.0000000e+00   0.0000000e+00   0.0000000e+00   0.0000000e+00   0.0000000e+00   0.0000000e+00   0.0000000e+00   0.0000000e+00   0.0000000e+00   0.0000000e+00   0.0000000e+00   0.0000000e+00   0.0000000e+00   0.0000000e+00   0.0000000e+00   8.6729805e-07   8.6729805e-07   8.6729805e-07   8.6729805e-07   8.6729805e-07   8.6729805e-07   8.6729805e-07   8.6729805e-07   8.6729805e-07   8.6729805e-07   8.6729805e-07   8.6729805e-07   8.6729805e-07   8.6729805e-07   8.6729805e-07   8.6729805e-07   8.6729805e-07   8.6729805e-07   8.6729805e-07   8.6729805e-07   8.6729805e-07   8.6729805e-07   8.6729805e-07   8.6729805e-07   8.6729805e-07   8.6729805e-07   8.6729805e-07   8.6729805e-07   8.6729805e-07   8.6729805e-07   8.6729805e-07   8.6729805e-07   8.6729805e-07   8.6729805e-07   8.6729805e-07   8.6729805e-07   8.6729805e-07   8.6729805e-07   8.6729805e-07   8.6729805e-07   8.6729805e-07   8.6729805e-07   8.6729805e-07   8.6729805e-07   8.6729805e-07   8.6729805e-07   8.6729805e-07   8.6729805e-07   8.6729805e-07   8.6729805e-07   8.6729805e-07   8.6729805e-07   8.6729805e-07   8.6729805e-07   8.6729805e-07   8.6729805e-07   8.6729805e-07   8.6729805e-07   8.6729805e-07   8.6729805e-07   8.6729805e-07   8.6729805e-07   8.6729805e-07   8.6729805e-07   8.6729805e-07   8.6729805e-07   8.6729805e-07   8.6729805e-07   8.6729805e-07   8.6729805e-07   8.6729805e-07   8.6729805e-07   8.6729805e-07   8.6729805e-07   8.6729805e-07   8.6729805e-07   8.6729805e-07   8.6729805e-07   8.6729805e-07   8.6729805e-07   8.6729805e-07   8.6729805e-07   8.6729805e-07   8.6729805e-07   8.6729805e-07   8.6729805e-07   8.6729805e-07   8.6729805e-07   8.6729805e-07   8.6729805e-07   8.6729805e-07   8.6729805e-07   8.6729805e-07   8.6729805e-07   8.6729805e-07   8.6729805e-07   8.6729805e-07   8.6729805e-07   8.6729805e-07   8.6729805e-07   8.6729805e-07   8.6729805e-07   8.6729805e-07   8.6729805e-07   8.6729805e-07   8.6729805e-07   8.6729805e-07   8.6729805e-07   8.6729805e-07   8.6729805e-07   8.6729805e-07   8.6729805e-07   8.6729805e-07   8.6729805e-07   8.6729805e-07   8.6729805e-07   8.6729805e-07   8.6729805e-07   8.6729805e-07   8.6729805e-07   9.4417124e-05   9.4417124e-05   9.4417124e-05   9.4417124e-05   9.4417124e-05   9.4417124e-05   9.4417124e-05   9.4417124e-05   9.4417124e-05   9.4417124e-05   9.4417124e-05   9.4417124e-05   9.4417124e-05   9.4417124e-05   9.4417124e-05   9.4417124e-05   9.4417124e-05   9.4417124e-05   9.4417124e-05   9.4417124e-05   9.4417124e-05   9.4417124e-05   9.4417124e-05   9.4417124e-05   9.4417124e-05   9.4417124e-05   9.4417124e-05   9.4417124e-05   9.4417124e-05   9.4417124e-05   9.4417124e-05   9.4417124e-05   9.4417124e-05   9.4417124e-05   9.4417124e-05   9.4417124e-05   9.4417124e-05   9.4417124e-05   9.4417124e-05   9.4417124e-05   9.4417124e-05   9.4417124e-05   9.4417124e-05   9.4417124e-05   9.4417124e-05   9.4417124e-05   9.4417124e-05   9.4417124e-05   9.4417124e-05   9.4417124e-05   9.4417124e-05   9.4417124e-05   9.4417124e-05   9.4417124e-05   9.4417124e-05   9.4417124e-05   9.4417124e-05   9.4417124e-05   9.4417124e-05   9.4417124e-05   9.4417124e-05   9.4417124e-05   9.4417124e-05   9.4417124e-05   9.4417124e-05   9.4417124e-05   9.4417124e-05   9.4417124e-05   9.4417124e-05   9.4417124e-05   9.4417124e-05   9.4417124e-05   9.4417124e-05   9.4417124e-05   9.4417124e-05   9.4417124e-05   9.4417124e-05   9.4417124e-05   9.4417124e-05   9.4417124e-05   9.4417124e-05   9.4417124e-05   9.4417124e-05   9.4417124e-05   9.4417124e-05   9.4417124e-05   9.4417124e-05   9.4417124e-05   9.4417124e-05   9.4417124e-05   9.4417124e-05   9.4417124e-05   9.4417124e-05   9.4417124e-05   9.4417124e-05   9.4417124e-05   9.4417124e-05   9.4417124e-05   9.4417124e-05   9.4417124e-05   9.4417124e-05   9.4417124e-05   9.4417124e-05   9.4417124e-05   9.4417124e-05   9.4417124e-05   9.4417124e-05   9.4417124e-05   9.4417124e-05   9.4417124e-05   9.4417124e-05   9.4417124e-05   9.4417124e-05   9.4417124e-05   9.4417124e-05   9.4417124e-05   9.4417124e-05   9.4417124e-05   9.4417124e-05   9.4417124e-05   9.4417124e-05   9.4417124e-05   9.4417124e-05   9.4417124e-05   9.4417124e-05   9.4417124e-05   9.4417124e-05   9.4417124e-05   9.4417124e-05   9.4417124e-05   9.4417124e-05   9.4417124e-05   9.4417124e-05   9.4417124e-05   9.4417124e-05   9.4417124e-05   9.4417124e-05   9.4417124e-05   9.4417124e-05   9.4417124e-05   9.4417124e-05   9.4417124e-05   9.4417124e-05   9.4417124e-05   9.4417124e-05   9.4417124e-05   9.4417124e-05   9.4417124e-05   9.4417124e-05   9.4417124e-05   9.4417124e-05   9.4417124e-05   9.4417124e-05   9.4417124e-05   9.4417124e-05   9.4417124e-05   9.4417124e-05   9.4417124e-05   9.4417124e-05   9.4417124e-05   9.4417124e-05   9.4417124e-05   9.4417124e-05   9.4417124e-05   9.4417124e-05   9.4417124e-05   9.4417124e-05   9.4417124e-05   9.4417124e-05   9.4417124e-05   9.4417124e-05   9.4417124e-05   9.4417124e-05   9.4417124e-05   9.4417124e-05   9.4417124e-05   9.4417124e-05   9.4417124e-05   9.4417124e-05   9.4417124e-05   9.4417124e-05   9.4417124e-05   9.4417124e-05   9.4417124e-05   9.4417124e-05   9.4417124e-05   9.4417124e-05   9.4417124e-05   9.4417124e-05   9.4417124e-05   9.4417124e-05   9.4417124e-05   9.4417124e-05   9.4417124e-05   9.4417124e-05   9.4417124e-05   9.4417124e-05   9.4417124e-05   9.4417124e-05   9.4417124e-05   9.4417124e-05   9.4417124e-05   9.4417124e-05   9.4417124e-05   9.4417124e-05   9.4417124e-05   9.4417124e-05   9.4417124e-05   9.4417124e-05   9.4417124e-05   9.4417124e-05   9.4417124e-05   9.4417124e-05   9.4417124e-05   9.4417124e-05   9.4417124e-05   9.4417124e-05   9.4417124e-05   9.4417124e-05   9.4417124e-05   9.4417124e-05   9.4417124e-05   9.4417124e-05   9.4417124e-05   9.4417124e-05   9.4417124e-05   9.4417124e-05   9.4417124e-05   9.4417124e-05   9.4417124e-05   9.4417124e-05   9.4417124e-05   9.4417124e-05   9.4417124e-05   9.4417124e-05   9.4417124e-05   9.4417124e-05   9.4417124e-05   9.4417124e-05   9.4417124e-05   9.4417124e-05
[truncated: 5,261,531 more chars]
