# Supplementary material for: Anomalously bright single-molecule upconversion electroluminescence
Source: Nat Commun. 2024 Feb 23;15:1677. doi: 10.1038/s41467-024-45450-5 (PMC10891098; doi:10.1038/s41467-024-45450-5)
Supplement: Supplementary file 3 — Source Data [file 41467_2024_45450_MOESM3_ESM.zip › Fig_4/Fig_4a_dIdV.txt]

-2	1.8778E-12	1.9039E-12	-2.5	1.7621E-12	2.1559E-12	-1.8	6.4659E-13	8.2471E-13	3	3.759E-13	3.8159E-13
-1.9912	1.8789E-12	1.9172E-12	-2.4902	2.3684E-12	2.1627E-12	-1.7812	1.0507E-12	8.5056E-13	2.9765	4.0638E-13	3.8162E-13
-1.9824	2.0607E-12	1.9231E-12	-2.4804	2.7156E-12	2.159E-12	-1.7624	8.5767E-13	8.3137E-13	2.9529	3.3342E-13	3.8888E-13
-1.9736	1.7945E-12	1.9232E-12	-2.4707	1.3231E-12	2.1471E-12	-1.7435	7.363E-13	7.7218E-13	2.9294	4.1976E-13	4.1015E-13
-1.9648	1.9366E-12	1.9325E-12	-2.4609	2.8804E-12	2.1245E-12	-1.7247	7.8626E-13	6.8701E-13	2.9059	4.1405E-13	4.4589E-13
-1.956	2.0002E-12	1.9487E-12	-2.4511	2.5573E-12	2.0951E-12	-1.7059	4.3646E-13	6.1325E-13	2.8824	5.2368E-13	4.8426E-13
-1.9472	1.9688E-12	1.9509E-12	-2.4413	1.038E-12	2.065E-12	-1.6871	6.925E-13	5.8273E-13	2.8588	5.1628E-13	5.152E-13
-1.9384	1.8964E-12	1.9412E-12	-2.4315	2.2058E-12	2.0449E-12	-1.6682	2.5557E-13	6.1596E-13	2.8353	5.5469E-13	5.3442E-13
-1.9296	2.0019E-12	1.9238E-12	-2.4217	2.1531E-12	2.0333E-12	-1.6494	1.0232E-12	6.8985E-13	2.8118	5.1621E-13	5.4699E-13
-1.9207	1.8381E-12	1.9091E-12	-2.4119	1.9251E-12	2.0366E-12	-1.6306	6.7674E-13	7.5631E-13	2.7882	5.8913E-13	5.5068E-13
-1.9119	1.8689E-12	1.9076E-12	-2.4021	2.1078E-12	2.0529E-12	-1.6118	7.2708E-13	8.227E-13	2.7647	5.7564E-13	5.3617E-13
-1.9031	1.9761E-12	1.9138E-12	-2.3924	1.8459E-12	2.0966E-12	-1.5929	9.3253E-13	9.391E-13	2.7412	4.9992E-13	5.0235E-13
-1.8943	1.9559E-12	1.9106E-12	-2.3826	1.8572E-12	2.1452E-12	-1.5741	9.4313E-13	1.1235E-12	2.7176	4.4364E-13	4.6164E-13
-1.8855	1.8002E-12	1.9052E-12	-2.3728	2.1027E-12	2.2033E-12	-1.5553	1.4685E-12	1.3842E-12	2.6941	3.9968E-13	4.2465E-13
-1.8767	1.9048E-12	1.9126E-12	-2.363	2.8843E-12	2.2645E-12	-1.5365	1.5648E-12	1.7215E-12	2.6706	4.5741E-13	3.8694E-13
-1.8679	2.048E-12	1.9201E-12	-2.3532	2.1393E-12	2.3089E-12	-1.5176	2.0139E-12	2.1707E-12	2.6471	3.0201E-13	3.4394E-13
-1.8591	1.8324E-12	1.9139E-12	-2.3434	2.6519E-12	2.3373E-12	-1.4988	2.5726E-12	2.7736E-12	2.6235	2.9288E-13	3.0491E-13
-1.8503	1.8815E-12	1.9092E-12	-2.3337	2.0278E-12	2.3467E-12	-1.48	3.504E-12	3.5429E-12	2.6	2.6338E-13	2.7895E-13
-1.8415	1.9741E-12	1.9104E-12	-2.3239	2.7926E-12	2.3396E-12	-1.4612	4.2651E-12	4.565E-12	2.5765	2.6918E-13	2.6447E-13
-1.8327	1.8728E-12	1.908E-12	-2.3141	2.5104E-12	2.3187E-12	-1.4424	5.2886E-12	6.076E-12	2.5529	2.5361E-13	2.5762E-13
-1.8239	1.9136E-12	1.9023E-12	-2.3043	2.1115E-12	2.2925E-12	-1.4235	7.0415E-12	8.404E-12	2.5294	2.3139E-13	2.5564E-13
-1.8151	1.9186E-12	1.8918E-12	-2.2945	1.8922E-12	2.2686E-12	-1.4047	1.096E-11	1.1557E-11	2.5059	2.8877E-13	2.5598E-13
-1.8063	1.8377E-12	1.8785E-12	-2.2847	2.2649E-12	2.2447E-12	-1.3859	1.5631E-11	1.4914E-11	2.4823	2.4284E-13	2.5606E-13
-1.7975	1.886E-12	1.8657E-12	-2.275	2.2114E-12	2.2344E-12	-1.3671	2.0091E-11	1.7339E-11	2.4588	2.4679E-13	2.5996E-13
-1.7887	1.8794E-12	1.8523E-12	-2.2652	2.215E-12	2.2227E-12	-1.3482	2.0075E-11	1.7865E-11	2.4353	2.4889E-13	2.7558E-13
-1.7798	1.7933E-12	1.8515E-12	-2.2554	2.6188E-12	2.2098E-12	-1.3294	1.7707E-11	1.6314E-11	2.4118	3.2346E-13	3.002E-13
-1.771	1.798E-12	1.8828E-12	-2.2456	2.0542E-12	2.1917E-12	-1.3106	1.3904E-11	1.325E-11	2.3882	3.058E-13	3.2879E-13
-1.7622	1.9597E-12	1.9413E-12	-2.2358	2.1457E-12	2.1719E-12	-1.2918	9.0735E-12	9.5468E-12	2.3647	3.8967E-13	3.5549E-13
-1.7534	2.1295E-12	1.9869E-12	-2.226	2.2955E-12	2.1552E-12	-1.2729	5.1729E-12	6.0645E-12	2.3412	3.4915E-13	3.7901E-13
-1.7446	1.9486E-12	1.9908E-12	-2.2162	1.7001E-12	2.1404E-12	-1.2541	2.2279E-12	3.3638E-12	2.3176	4.2484E-13	4.0065E-13
-1.7358	1.9774E-12	1.9666E-12	-2.2065	2.2894E-12	2.1342E-12	-1.2353	8.3551E-13	1.625E-12	2.2941	4.2022E-13	4.2232E-13
-1.727	1.9796E-12	1.9385E-12	-2.1967	2.1198E-12	2.1373E-12	-1.2165	3.0123E-13	7.0333E-13	2.2706	4.1093E-13	4.4903E-13
-1.7182	1.7911E-12	1.9296E-12	-2.1869	1.8458E-12	2.1482E-12	-1.1977	1.6392E-13	3.0021E-13	2.2471	5.0355E-13	4.8422E-13
-1.7094	1.9484E-12	1.9499E-12	-2.1771	2.5063E-12	2.1582E-12	-1.1788	9.4047E-14	1.5641E-13	2.2235	5.1513E-13	5.2472E-13
-1.7006	2.1043E-12	1.9675E-12	-2.1673	2.2168E-12	2.1746E-12	-1.16	8.5234E-14	1.1637E-13	2.2	5.7957E-13	5.7143E-13
-1.6918	1.9603E-12	1.9557E-12	-2.1575	2.2816E-12	2.1839E-12	-1.1412	1.5853E-13	1.0651E-13	2.1765	5.6548E-13	6.3169E-13
-1.683	1.8263E-12	1.9356E-12	-2.1477	1.7443E-12	2.1883E-12	-1.1223	6.0556E-14	1.0061E-13	2.1529	7.2683E-13	7.0531E-13
-1.6742	1.9366E-12	1.9308E-12	-2.138	2.3819E-12	2.1897E-12	-1.1035	1.177E-13	9.8532E-14	2.1294	8.166E-13	7.7744E-13
-1.6654	2.0224E-12	1.9338E-12	-2.1282	2.3257E-12	2.1773E-12	-1.0847	5.4416E-14	1.0545E-13	2.1059	8.4166E-13	8.3462E-13
-1.6566	1.8947E-12	1.9319E-12	-2.1184	2.4372E-12	2.1544E-12	-1.0659	1.4826E-13	1.1933E-13	2.0823	8.634E-13	8.7752E-13
-1.6478	1.8236E-12	1.9324E-12	-2.1086	1.9509E-12	2.1252E-12	-1.0471	1.6043E-13	1.3072E-13	2.0588	9.3274E-13	9.0253E-13
-1.6389	2.0864E-12	1.9292E-12	-2.0988	2.4467E-12	2.0912E-12	-1.0282	9.9565E-14	1.3553E-13	2.0353	9.8557E-13	8.9239E-13
-1.6301	1.9741E-12	1.8968E-12	-2.089	1.6646E-12	2.0659E-12	-1.0094	1.5073E-13	1.3979E-13	2.0118	8.5058E-13	8.3585E-13
-1.6213	1.6433E-12	1.8546E-12	-2.0793	1.8312E-12	2.0543E-12	-0.99059	1.551E-13	1.399E-13	1.9882	7.5442E-13	7.4258E-13
-1.6125	1.8887E-12	1.8423E-12	-2.0695	2.03E-12	2.0634E-12	-0.97177	1.4973E-13	1.3111E-13	1.9647	6.2666E-13	6.2925E-13
-1.6037	1.9125E-12	1.8559E-12	-2.0597	1.8822E-12	2.0907E-12	-0.95294	1.0502E-13	1.142E-13	1.9412	5.3835E-13	5.0529E-13
-1.5949	1.7649E-12	1.8868E-12	-2.0499	1.8869E-12	2.1268E-12	-0.93412	7.87E-14	9.8547E-14	1.9177	3.5705E-13	3.8119E-13
-1.5861	1.934E-12	1.9344E-12	-2.0401	2.3994E-12	2.1631E-12	-0.91529	1.1129E-13	9.0718E-14	1.8941	2.1715E-13	2.7446E-13
-1.5773	2.1042E-12	1.9736E-12	-2.0303	2.6171E-12	2.1879E-12	-0.89647	3.2487E-14	9.4242E-14	1.8706	1.7827E-13	1.9744E-13
-1.5685	1.9952E-12	1.9832E-12	-2.0206	2.5228E-12	2.1884E-12	-0.87765	1.4452E-13	1.082E-13	1.8471	1.4846E-13	1.452E-13
-1.5597	1.8435E-12	1.9778E-12	-2.0108	2.1694E-12	2.1735E-12	-0.85882	1.2423E-13	1.218E-13	1.8235	1.0248E-13	1.0801E-13
-1.5509	2.0906E-12	1.9729E-12	-2.001	1.8937E-12	2.1398E-12	-0.84	1.2701E-13	1.2869E-13	1.8	4.08E-14	8.4398E-14
-1.5421	2.0167E-12	1.9633E-12	-1.9912	2.3007E-12	2.1026E-12	-0.82118	1.5785E-13	1.2816E-13	1.7765	9.1256E-14	7.3316E-14
-1.5333	1.7633E-12	1.967E-12	-1.9814	1.6437E-12	2.0738E-12	-0.80235	8.4083E-14	1.2438E-13	1.7529	6.802E-14	6.8053E-14
-1.5245	2.0009E-12	2.0059E-12	-1.9716	2.0509E-12	2.0548E-12	-0.78353	1.5448E-13	1.2422E-13	1.7294	6.0882E-14	6.4525E-14
-1.5157	2.2528E-12	2.0411E-12	-1.9618	2.0251E-12	2.0514E-12	-0.76471	8.4784E-14	1.2918E-13	1.7059	5.1091E-14	6.4605E-14
-1.5069	2.0055E-12	2.0327E-12	-1.9521	2.0082E-12	2.054E-12	-0.74588	1.6804E-13	1.374E-13	1.6824	6.8868E-14	6.7897E-14
-1.498	1.9E-12	2.0031E-12	-1.9423	2.2942E-12	2.0642E-12	-0.72706	1.5613E-13	1.4012E-13	1.6588	8.9663E-14	7.1402E-14
-1.4892	2.0455E-12	1.9836E-12	-1.9325	1.8162E-12	2.078E-12	-0.70824	1.1279E-13	1.3525E-13	1.6353	6.6092E-14	7.2902E-14
-1.4804	1.9667E-12	1.9823E-12	-1.9227	2.1253E-12	2.0883E-12	-0.68941	1.7421E-13	1.264E-13	1.6118	5.1521E-14	7.706E-14
-1.4716	1.9193E-12	2.0068E-12	-1.9129	2.3321E-12	2.0884E-12	-0.67059	3.8331E-14	1.2017E-13	1.5882	1.048E-13	8.3731E-14
-1.4628	2.0238E-12	2.0593E-12	-1.9031	1.9701E-12	2.0835E-12	-0.65177	1.7775E-13	1.2279E-13	1.5647	9.8162E-14	8.7363E-14
-1.454	2.2574E-12	2.107E-12	-1.8934	2.6001E-12	2.0686E-12	-0.63294	1.0219E-13	1.2657E-13	1.5412	8.9177E-14	8.6663E-14
-1.4452	2.1235E-12	2.1174E-12	-1.8836	1.5851E-12	2.0504E-12	-0.61412	1.2894E-13	1.2634E-13	1.5176	4.902E-14	8.8307E-14
-1.4364	2.0806E-12	2.0932E-12	-1.8738	1.8453E-12	2.0319E-12	-0.59529	1.8941E-13	1.186E-13	1.4941	1.1882E-13	9.3552E-14
-1.4276	2.0333E-12	2.0643E-12	-1.864	2.1313E-12	2.015E-12	-0.57647	0	1.0827E-13	1.4706	1.1798E-13	9.4328E-14
-1.4188	2.0954E-12	2.0492E-12	-1.8542	2.0997E-12	2.0056E-12	-0.55765	1.5734E-13	1.0734E-13	1.4471	7.897E-14	8.661E-14
-1.41	1.9192E-12	2.0627E-12	-1.8444	1.9753E-12	1.9956E-12	-0.53882	1.0922E-13	1.0927E-13	1.4235	6.0528E-14	7.8145E-14
-1.4012	2.1202E-12	2.1052E-12	-1.8346	2.0049E-12	1.9877E-12	-0.52	1.1028E-13	1.0894E-13	1.4	7.7476E-14	7.3541E-14
-1.3924	2.2737E-12	2.1484E-12	-1.8249	1.9461E-12	1.9855E-12	-0.50118	9.6265E-14	1.1074E-13	1.3765	7.6776E-14	7.1733E-14
-1.3836	2.1255E-12	2.1668E-12	-1.8151	1.9194E-12	1.9822E-12	-0.48235	8.9719E-14	1.1859E-13	1.3529	7.3532E-14	7.014E-14
-1.3748	2.124E-12	2.1713E-12	-1.8053	1.8937E-12	1.9878E-12	-0.46353	1.9537E-13	1.3005E-13	1.3294	4.5869E-14	7.174E-14
-1.3659	2.2579E-12	2.1684E-12	-1.7955	1.9799E-12	1.9918E-12	-0.44471	7.5679E-14	1.391E-13	1.3059	8.9067E-14	7.679E-14
-1.3571	2.1725E-12	2.1593E-12	-1.7857	2.2272E-12	1.993E-12	-0.42588	1.7909E-13	1.4686E-13	1.2824	8.7747E-14	8.0517E-14
-1.3483	2.0073E-12	2.1659E-12	-1.7759	1.9241E-12	1.9937E-12	-0.40706	1.7526E-13	1.492E-13	1.2588	1.005E-13	7.7454E-14
-1.3395	2.2154E-12	2.2018E-12	-1.7661	1.9599E-12	1.9907E-12	-0.38824	1.1841E-13	1.4485E-13	1.2353	3.5258E-14	7.2283E-14
-1.3307	2.3989E-12	2.2332E-12	-1.7564	2.1066E-12	1.9864E-12	-0.36941	1.4149E-13	1.431E-13	1.2118	8.2145E-14	7.0793E-14
-1.3219	2.1881E-12	2.232E-12	-1.7466	1.8596E-12	1.9817E-12	-0.35059	1.4197E-13	1.4563E-13	1.1882	6.7272E-14	7.1956E-14
-1.3131	2.1454E-12	2.2168E-12	-1.7368	2.0301E-12	1.9743E-12	-0.33177	1.5632E-13	1.4946E-13	1.1647	9.2756E-14	7.0486E-14
-1.3043	2.2562E-12	2.2104E-12	-1.727	1.948E-12	1.9724E-12	-0.31294	1.5933E-13	1.4992E-13	1.1412	5.6661E-14	6.6635E-14
-1.2955	2.2469E-12	2.2118E-12	-1.7172	1.8159E-12	1.9728E-12	-0.29412	1.5012E-13	1.464E-13	1.1177	3.758E-14	6.5664E-14
-1.2867	2.0852E-12	2.2263E-12	-1.7074	2.0877E-12	1.974E-12	-0.27529	1.2001E-13	1.4317E-13	1.0941	9.1702E-14	6.9952E-14
-1.2779	2.3151E-12	2.2578E-12	-1.6977	1.8899E-12	1.9789E-12	-0.25647	1.495E-13	1.4205E-13	1.0706	8.074E-14	7.3364E-14
-1.2691	2.3864E-12	2.2821E-12	-1.6879	2.178E-12	1.983E-12	-0.23765	1.7077E-13	1.3754E-13	1.0471	6.0943E-14	7.4704E-14
-1.2603	2.1846E-12	2.2867E-12	-1.6781	2.0777E-12	1.986E-12	-0.21882	1.0108E-13	1.2811E-13	1.0235	7.7055E-14	7.6692E-14
-1.2515	2.3281E-12	2.2822E-12	-1.6683	1.5292E-12	1.9901E-12	-0.2	1.1704E-13	1.2045E-13	1	8.6151E-14	7.8288E-14
-1.2427	2.3168E-12	2.2682E-12	-1.6585	2.2155E-12	1.9921E-12	-0.18118	1.1956E-13	1.188E-13	0.97647	8.2128E-14	7.744E-14
-1.2339	2.2091E-12	2.2486E-12	-1.6487	2.1088E-12	1.9944E-12	-0.16235	1.1555E-13	1.226E-13	0.95294	7.2532E-14	7.5029E-14
-1.225	2.1692E-12	2.2408E-12	-1.6389	1.9657E-12	1.9945E-12	-0.14353	1.1847E-13	1.3121E-13	0.92941	6.0379E-14	7.4423E-14
-1.2162	2.3166E-12	2.2408E-12	-1.6292	2.0651E-12	1.9924E-12	-0.12471	1.6233E-13	1.3965E-13	0.90588	8.056E-14	7.6798E-14
-1.2074	2.2653E-12	2.2296E-12	-1.6194	1.9278E-12	1.9934E-12	-0.10588	1.4691E-13	1.4295E-13	0.88235	9.6284E-14	7.824E-14
-1.1986	2.1672E-12	2.2029E-12	-1.6096	1.8974E-12	1.9947E-12	-0.08706	1.3851E-13	1.3915E-13	0.85882	6.366E-14	7.6685E-14
-1.1898	2.1505E-12	2.175E-12	-1.5998	1.9671E-12	2.0009E-12	-0.06824	1.3194E-13	1.3167E-13	0.83529	7.2822E-14	7.4228E-14
-1.181	2.2075E-12	2.1505E-12	-1.59	1.959E-12	2.0142E-12	-0.04941	1.4309E-13	1.2202E-13	0.81177	8.2429E-14	7.0808E-14
-1.1722	2.0919E-12	2.1275E-12	-1.5802	2.1509E-12	2.0247E-12	-0.03059	6.4953E-14	1.1798E-13	0.78824	6.6799E-14	6.5439E-14
-1.1634	2.0613E-12	2.1105E-12	-1.5704	1.9731E-12	2.0354E-12	-0.01176	1.4198E-13	1.2452E-13	0.76471	4.7697E-14	6.0866E-14
-1.1546	2.1819E-12	2.0961E-12	-1.5607	2.0507E-12	2.0438E-12	0.00706	1.2015E-13	1.3806E-13	0.74118	5.3569E-14	6.0555E-14
-1.1458	2.0598E-12	2.0743E-12	-1.5509	2.2386E-12	2.0469E-12	0.02588	1.8829E-13	1.4946E-13	0.71765	7.5562E-14	6.3338E-14
-1.137	1.9871E-12	2.052E-12	-1.5411	1.9864E-12	2.0467E-12	0.04471	1.409E-13	1.5474E-13	0.69412	6.0374E-14	6.5187E-14
-1.1282	2.0842E-12	2.0351E-12	-1.5313	1.9937E-12	2.042E-12	0.06353	1.4588E-13	1.5723E-13	0.67059	6.9822E-14	6.5875E-14
-1.1194	2.0538E-12	2.0132E-12	-1.5215	2.1661E-12	2.0388E-12	0.08235	1.7943E-13	1.5937E-13	0.64706	6.9253E-14	6.7219E-14
-1.1106	1.9097E-12	1.9874E-12	-1.5117	1.9329E-12	2.0389E-12	0.10118	1.5023E-13	1.5776E-13	0.62353	4.2006E-14	7.2762E-14
-1.1018	1.9875E-12	1.9663E-12	-1.502	1.8922E-12	2.0421E-12	0.12	1.757E-13	1.5385E-13	0.6	1.0611E-13	8.1551E-14
-1.093	1.999E-12	1.9448E-12	-1.4922	2.0093E-12	2.0528E-12	0.13882	1.1305E-13	1.5149E-13	0.57647	9.7969E-14	8.695E-14
-1.0841	1.8613E-12	1.9215E-12	-1.4824	2.0858E-12	2.0673E-12	0.15765	1.4728E-13	1.5574E-13	0.55294	8.1313E-14	8.6634E-14
-1.0753	1.883E-12	1.9056E-12	-1.4726	2.2154E-12	2.0807E-12	0.17647	2.1857E-13	1.5918E-13	0.52941	7.226E-14	8.4846E-14
-1.0665	1.9577E-12	1.8932E-12	-1.4628	1.9776E-12	2.0931E-12	0.19529	1.158E-13	1.5372E-13	0.50588	1.0467E-13	8.1779E-14
-1.0577	1.8637E-12	1.8766E-12	-1.453	2.3143E-12	2.1002E-12	0.21412	1.6186E-13	1.4397E-13	0.48235	7.3196E-14	7.6527E-14
-1.0489	1.8051E-12	1.8642E-12	-1.4432	2.1834E-12	2.1023E-12	0.23294	1.338E-13	1.3369E-13	0.45882	5.7926E-14	7.2215E-14
-1.0401	1.8809E-12	1.8626E-12	-1.4335	1.9068E-12	2.1013E-12	0.25177	1.0388E-13	1.2796E-13	0.43529	6.4601E-14	7.3047E-14
-1.0313	1.9092E-12	1.8631E-12	-1.4237	2.0918E-12	2.1012E-12	0.27059	1.3455E-13	1.2996E-13	0.41177	8.9341E-14	7.6177E-14
-1.0225	1.8104E-12	1.8595E-12	-1.4139	2.1625E-12	2.1018E-12	0.28941	1.2143E-13	1.3534E-13	0.38824	8.7631E-14	7.6287E-14
-1.0137	1.8512E-12	1.856E-12	-1.4041	2.0045E-12	2.1044E-12	0.30824	1.8575E-13	1.3719E-13	0.36471	6.3523E-14	7.3163E-14
-1.0049	1.9214E-12	1.8511E-12	-1.3943	2.1279E-12	2.1084E-12	0.32706	1.0529E-13	1.3163E-13	0.34118	5.9963E-14	7.1151E-14
-0.99609	1.7827E-12	1.8468E-12	-1.3845	2.1282E-12	2.1154E-12	0.34588	1.1349E-13	1.2742E-13	0.31765	8.0031E-14	7.1279E-14
-0.98728	1.7966E-12	1.8551E-12	-1.3748	2.1935E-12	2.1185E-12	0.36471	1.4917E-13	1.2811E-13	0.29412	8.5205E-14	6.9854E-14
-0.97847	1.9619E-12	1.8689E-12	-1.365	1.9913E-12	2.1189E-12	0.38353	8.7031E-14	1.3248E-13	0.27059	4.5132E-14	6.829E-14
-0.96967	1.9032E-12	1.8669E-12	-1.3552	2.2893E-12	2.117E-12	0.40235	2.1057E-13	1.354E-13	0.24706	6.9275E-14	7.0684E-14
-0.96086	1.7674E-12	1.8544E-12	-1.3454	2.1641E-12	2.109E-12	0.42118	7.6408E-14	1.3279E-13	0.22353	7.3142E-14	7.665E-14
-0.95206	1.8578E-12	1.8482E-12	-1.3356	2.0595E-12	2.0967E-12	0.44	1.5044E-13	1.3053E-13	0.2	1.0945E-13	8.0941E-14
-0.94325	1.9073E-12	1.8449E-12	-1.3258	2.0047E-12	2.0844E-12	0.45882	1.3372E-13	1.2993E-13	0.17647	6.2274E-14	8.2963E-14
-0.93444	1.7995E-12	1.838E-12	-1.316	2.1782E-12	2.0722E-12	0.47765	1.025E-13	1.3015E-13	0.15294	7.153E-14	8.7444E-14
-0.92564	1.7834E-12	1.8357E-12	-1.3063	1.9815E-12	2.0617E-12	0.49647	1.8199E-13	1.2919E-13	0.12941	1.1267E-13	9.4316E-14
-0.91683	1.9133E-12	1.8406E-12	-1.2965	1.9278E-12	2.0536E-12	0.51529	7.0314E-14	1.2698E-13	0.10588	1.1505E-13	9.6306E-14
-0.90802	1.8358E-12	1.8476E-12	-1.2867	2.1372E-12	2.0501E-12	0.53412	1.7363E-13	1.2614E-13	0.08235	8.1742E-14	9.2779E-14
-0.89922	1.7565E-12	1.865E-12	-1.2769	2.0749E-12	2.0457E-12	0.55294	6.6653E-14	1.304E-13	0.05882	7.2391E-14	8.8599E-14
-0.89041	1.9777E-12	1.891E-12	-1.2671	1.9665E-12	2.041E-12	0.57177	2.0423E-13	1.3702E-13	0.03529	1.0464E-13	8.3583E-14
-0.88161	1.9727E-12	1.9009E-12	-1.2573	2.1264E-12	2.0347E-12	0.59059	8.6004E-14	1.4409E-13	0.01176	9.5497E-14	7.3784E-14
-0.8728	1.8224E-12	1.89E-12	-1.2475	2.1218E-12	2.0266E-12	0.60941	1.8498E-13	1.4992E-13	-0.01176	3.546E-14	6.3943E-14
-0.86399	1.856E-12	1.8793E-12	-1.2378	1.9452E-12	2.0148E-12	0.62824	1.6747E-13	1.5204E-13	-0.03529	1.631E-14	6.621E-14
-0.85519	1.9444E-12	1.8741E-12	-1.228	1.9076E-12	2.0027E-12	0.64706	1.0761E-13	1.4988E-13	-0.05882	1.1842E-13	7.7787E-14
-0.84638	1.8105E-12	1.8735E-12	-1.2182	2.1176E-12	1.9904E-12	0.66588	1.987E-13	1.4821E-13	-0.08235	1.214E-13	8.1688E-14
-0.83757	1.8607E-12	1.8818E-12	-1.2084	1.9464E-12	1.9782E-12	0.68471	1.0455E-13	1.4464E-13	-0.10588	5.5784E-14	7.4279E-14
-0.82877	1.9383E-12	1.892E-12	-1.1986	1.8791E-12	1.9672E-12	0.70353	1.5904E-13	1.4383E-13	-0.12941	2.4209E-14	7.0196E-14
-0.81996	1.9345E-12	1.8897E-12	-1.1888	1.9398E-12	1.9582E-12	0.72235	1.5084E-13	1.4649E-13	-0.15294	8.9931E-14	7.5307E-14
-0.81116	1.819E-12	1.8785E-12	-1.1791	2.0779E-12	1.9496E-12	0.74118	1.0352E-13	1.5443E-13	-0.17647	1.2456E-13	7.8985E-14
-0.80235	1.8489E-12	1.8711E-12	-1.1693	1.9193E-12	1.9422E-12	0.76	2.2508E-13	1.6576E-13	-0.2	5.9824E-14	7.4402E-14
-0.79354	1.9451E-12	1.8663E-12	-1.1595	1.8833E-12	1.9359E-12	0.77882	1.5397E-13	1.7054E-13	-0.22353	2.3486E-14	7.252E-14
-0.78474	1.831E-12	1.8563E-12	-1.1497	1.9053E-12	1.9318E-12	0.79765	1.7907E-13	1.681E-13	-0.24706	1.0753E-13	7.9047E-14
-0.77593	1.7724E-12	1.8504E-12	-1.1399	1.9358E-12	1.9285E-12	0.81647	1.5886E-13	1.6275E-13	-0.27059	1.0103E-13	8.5421E-14
-0.76712	1.9254E-12	1.8511E-12	-1.1301	1.8589E-12	1.9272E-12	0.83529	1.5122E-13	1.5841E-13	-0.29412	8.2018E-14	8.595E-14
-0.75832	1.8877E-12	1.8459E-12	-1.1203	1.9717E-12	1.9269E-12	0.85412	1.5998E-13	1.5841E-13	-0.31765	6.7232E-14	8.4926E-14
-0.74951	1.7255E-12	1.8409E-12	-1.1106	2.0049E-12	1.9258E-12	0.87294	1.4343E-13	1.6067E-13	-0.34118	9.8886E-14	8.3538E-14
-0.7407	1.8664E-12	1.8528E-12	-1.1008	1.9583E-12	1.9228E-12	0.89177	1.9815E-13	1.6184E-13	-0.36471	9.1918E-14	7.8564E-14
-0.7319	1.9507E-12	1.8709E-12	-1.091	1.7982E-12	1.9208E-12	0.91059	1.4901E-13	1.5689E-13	-0.38824	7.0324E-14	7.1232E-14
-0.72309	1.8051E-12	1.8844E-12	-1.0812	1.9495E-12	1.9201E-12	0.92941	1.2604E-13	1.499E-13	-0.41177	2.7366E-14	7.1147E-14
-0.71429	1.9197E-12	1.8946E-12	-1.0714	1.9304E-12	1.9192E-12	0.94824	1.8712E-13	1.4162E-13	-0.43529	7.336E-14	8.1461E-14
-0.70548	1.9496E-12	1.8954E-12	-1.0616	1.8605E-12	1.9182E-12	0.96706	9.1863E-14	1.3222E-13	-0.45882	1.5602E-13	8.9853E-14
-0.69667	1.8823E-12	1.8822E-12	-1.0519	1.9551E-12	1.919E-12	0.98588	1.4892E-13	1.2534E-13	-0.48235	8.9339E-14	8.4742E-14
-0.68787	1.7822E-12	1.8682E-12	-1.0421	1.9662E-12	1.9186E-12	1.0047	8.3549E-14	1.2366E-13	-0.50588	5.6094E-15	7.7755E-14
-0.67906	1.9445E-12	1.8583E-12	-1.0323	1.8391E-12	1.9157E-12	1.0235	1.6163E-13	1.24E-13	-0.52941	1.0835E-13	7.9172E-14
-0.67025	1.852E-12	1.8462E-12	-1.0225	1.9564E-12	1.9119E-12	1.0424	1.1871E-13	1.205E-13	-0.55294	1.1313E-13	7.934E-14
-0.66145	1.7435E-12	1.8397E-12	-1.0127	2.0644E-12	1.9074E-12	1.0612	1.0342E-13	1.1529E-13	-0.57647	6.7265E-14	7.2152E-14
-0.65264	1.8703E-12	1.8499E-12	-1.0029	1.8373E-12	1.9015E-12	1.08	1.1881E-13	1.1608E-13	-0.6	2.3537E-14	6.8627E-14
-0.64384	1.9308E-12	1.8623E-12	-0.99315	1.7063E-12	1.8974E-12	1.0988	6.3004E-14	1.2756E-13	-0.62353	6.7122E-14	7.5641E-14
-0.63503	1.8204E-12	1.8667E-12	-0.98337	1.9488E-12	1.8968E-12	1.1177	2.3289E-13	1.4342E-13	-0.64706	1.3441E-13	8.3026E-14
-0.62622	1.847E-12	1.8689E-12	-0.97358	1.9546E-12	1.8989E-12	1.1365	1.2175E-13	1.4908E-13	-0.67059	1.0397E-13	7.7674E-14
-0.61742	1.9314E-12	1.8686E-12	-0.9638	1.7897E-12	1.9025E-12	1.1553	1.4131E-13	1.4499E-13	-0.69412	0	6.8856E-14
-0.60861	1.8633E-12	1.8597E-12	-0.95401	1.9726E-12	1.9077E-12	1.1741	1.7609E-13	1.3623E-13	-0.71765	5.9781E-14	7.1785E-14
-0.5998	1.7763E-12	1.8505E-12	-0.94423	1.9875E-12	1.9116E-12	1.1929	7.6923E-14	1.259E-13	-0.74118	1.3354E-13	7.9305E-14
-0.591	1.8908E-12	1.8492E-12	-0.93444	1.8835E-12	1.9128E-12	1.2118	1.3189E-13	1.2259E-13	-0.76471	8.7786E-14	7.6944E-14
-0.58219	1.8857E-12	1.848E-12	-0.92466	1.889E-12	1.9133E-12	1.2306	1.2846E-13	1.2294E-13	-0.78824	3.302E-14	6.8672E-14
-0.57339	1.765E-12	1.8478E-12	-0.91487	1.9407E-12	1.9122E-12	1.2494	1.198E-13	1.2305E-13	-0.81177	5.0546E-14	6.5456E-14
-0.56458	1.883E-12	1.8558E-12	-0.90509	1.9538E-12	1.9071E-12	1.2682	1.3612E-13	1.2124E-13	-0.83529	1.0461E-13	6.5943E-14
-0.55577	1.8976E-12	1.8656E-12	-0.8953	1.8202E-12	1.9005E-12	1.2871	8.7922E-14	1.182E-13	-0.85882	6.3159E-14	6.4038E-14
-0.54697	1.8473E-12	1.8724E-12	-0.88552	1.9444E-12	1.8935E-12	1.3059	1.5333E-13	1.1528E-13	-0.88235	2.2033E-14	6.4576E-14
-0.53816	1.8504E-12	1.8814E-12	-0.87573	1.9389E-12	1.8848E-12	1.3247	8.9731E-14	1.1077E-13	-0.90588	7.5025E-14	7.3605E-14
-0.52935	1.9479E-12	1.8893E-12	-0.86595	1.8214E-12	1.8739E-12	1.3435	9.6668E-14	1.0748E-13	-0.92941	1.2378E-13	8.2562E-14
-0.52055	1.8954E-12	1.888E-12	-0.85616	1.8793E-12	1.864E-12	1.3623	1.3197E-13	1.0603E-13	-0.95294	7.6343E-14	8.3628E-14
-0.51174	1.8284E-12	1.8817E-12	-0.84638	1.9007E-12	1.8553E-12	1.3812	8.1159E-14	1.0431E-13	-0.97647	6.6806E-14	8.2093E-14
-0.50294	1.92E-12	1.8759E-12	-0.8366	1.7511E-12	1.8467E-12	1.4	1.1274E-13	1.0475E-13	-1	7.1494E-14	8.4579E-14
-0.49413	1.8721E-12	1.8682E-12	-0.82681	1.7853E-12	1.841E-12	1.4188	9.9044E-14	1.0846E-13	-1.0235	1.1223E-13	8.7736E-14
-0.48532	1.8391E-12	1.8621E-12	-0.81703	1.8707E-12	1.8387E-12	1.4377	1.1723E-13	1.1381E-13	-1.0471	1.0968E-13	8.463E-14
-0.47652	1.8229E-12	1.8643E-12	-0.80724	1.9712E-12	1.8387E-12	1.4565	1.1682E-13	1.1912E-13	-1.0706	3.8921E-14	7.7774E-14
-0.46771	1.9324E-12	1.8709E-12	-0.79746	1.679E-12	1.8404E-12	1.4753	1.461E-13	1.2033E-13	-1.0941	6.1601E-14	7.6777E-14
-0.4589	1.8889E-12	1.8725E-12	-0.78767	1.842E-12	1.8453E-12	1.4941	9.1209E-14	1.1795E-13	-1.1177	1.2245E-13	7.9173E-14
-0.4501	1.7737E-12	1.876E-12	-0.77789	1.9294E-12	1.8525E-12	1.5129	1.2697E-13	1.152E-13	-1.1412	6.557E-14	7.8789E-14
-0.44129	1.9509E-12	1.8869E-12	-0.7681	1.6962E-12	1.8608E-12	1.5318	1.243E-13	1.1552E-13	-1.1647	5.4235E-14	7.9856E-14
-0.43249	1.9393E-12	1.8906E-12	-0.75832	1.8999E-12	1.8685E-12	1.5506	7.9645E-14	1.3133E-13	-1.1882	9.2155E-14	8.5892E-14
-0.42368	1.8403E-12	1.8803E-12	-0.74853	1.976E-12	1.8748E-12	1.5694	1.2786E-13	1.9999E-13	-1.2118	1.1661E-13	9.2492E-14
-0.41487	1.834E-12	1.8678E-12	-0.73875	2.0133E-12	1.877E-12	1.5882	2.2853E-13	3.9426E-13	-1.2353	8.3798E-14	9.7946E-14
-0.40607	1.9513E-12	1.8541E-12	-0.72896	1.8034E-12	1.8744E-12	1.6071	4.3321E-13	8.5432E-13	-1.2588	7.4609E-14	1.0818E-13
-0.39726	1.7804E-12	1.838E-12	-0.71918	1.8436E-12	1.8721E-12	1.6259	1.1321E-12	1.8104E-12	-1.2824	1.5035E-13	1.2222E-13
-0.38845	1.7459E-12	1.8348E-12	-0.70939	1.8879E-12	1.8688E-12	1.6447	2.5459E-12	3.5683E-12	-1.3059	1.5126E-13	1.2959E-13
-0.37965	1.9608E-12	1.8456E-12	-0.69961	1.817E-12	1.8678E-12	1.6635	5.0356E-12	6.4931E-12	-1.3294	1.3649E-13	1.2634E-13
-0.37084	1.8182E-12	1.8546E-12	-0.68982	1.7267E-12	1.8698E-12	1.6824	9.2876E-12	1.1022E-11	-1.3529	7.7924E-14	1.2243E-13
-0.36204	1.8108E-12	1.8638E-12	-0.68004	2.009E-12	1.8731E-12	1.7012	1.527E-11	1.7608E-11	-1.3765	1.29E-13	1.2591E-13
-0.35323	1.9311E-12	1.8729E-12	-0.67025	1.9279E-12	1.876E-12	1.72	2.3673E-11	2.6558E-11	-1.4	1.6253E-13	1.311E-13
-0.34442	1.9251E-12	1.8686E-12	-0.66047	1.7608E-12	1.8772E-12	1.7388	3.6583E-11	3.7416E-11	-1.4235	1.309E-13	1.3026E-13
-0.33562	1.7734E-12	1.8561E-12	-0.65069	1.9693E-12	1.8769E-12	1.7576	5.0327E-11	4.8505E-11	-1.4471	1.015E-13	1.2845E-13
-0.32681	1.8354E-12	1.8523E-12	-0.6409	1.9261E-12	1.8722E-12	1.7765	6.3182E-11	5.7404E-11	-1.4706	1.2761E-13	1.3031E-13
-0.318	1.9355E-12	1.853E-12	-0.63112	1.943E-12	1.8641E-12	1.7953	6.7275E-11	6.231E-11	-1.4941	1.6333E-13	1.3089E-13
-0.3092	1.7969E-12	1.8496E-12	-0.62133	1.7582E-12	1.856E-12	1.8141	6.4156E-11	6.334E-11	-1.5176	1.364E-13	1.2378E-13
-0.30039	1.8473E-12	1.8459E-12	-0.61155	1.847E-12	1.8501E-12	1.8329	6.2605E-11	6.1967E-11	-1.5412	6.8465E-14	1.162E-13
-0.29159	1.8337E-12	1.8469E-12	-0.60176	1.7413E-12	1.8456E-12	1.8518	5.9659E-11	5.937E-11	-1.5647	1.2014E-13	1.1527E-13
-0.28278	1.9151E-12	1.8475E-12	-0.59198	1.794E-12	1.845E-12	1.8706	5.7368E-11	5.5665E-11	-1.5882	1.4138E-13	1.1422E-13
-0.27397	1.7453E-12	1.851E-12	-0.58219	1.9266E-12	1.8479E-12	1.8894	5.279E-11	5.0369E-11	-1.6118	1.3441E-13	1.0307E-13
-0.26517	1.9034E-12	1.8574E-12	-0.57241	1.8999E-12	1.8501E-12	1.9082	4.5534E-11	4.3355E-11	-1.6353	3.4091E-14	8.9283E-14
-0.25636	1.9215E-12	1.8539E-12	-0.56262	1.8161E-12	1.8518E-12	1.9271	3.3055E-11	3.5681E-11	-1.6588	7.1869E-14	8.6229E-14
-0.24755	1.8166E-12	1.8327E-12	-0.55284	1.8988E-12	1.8519E-12	1.9459	2.6144E-11	2.9057E-11	-1.6824	1.1295E-13	9.2288E-14
-0.23875	1.7342E-12	1.8155E-12	-0.54305	1.9211E-12	1.8517E-12	1.9647	2.3512E-11	2.4442E-11	-1.7059	1.2204E-13	9.5504E-14
-0.22994	1.8439E-12	1.8139E-12	-0.53327	1.7745E-12	1.8512E-12	1.9835	1.9964E-11	2.1605E-11	-1.7294	6.8552E-14	9.4634E-14
-0.22114	1.8596E-12	1.8177E-12	-0.52348	1.7385E-12	1.8523E-12	2.0023	1.9737E-11	1.9765E-11	-1.7529	6.6389E-14	9.8002E-14
-0.21233	1.7689E-12	1.8201E-12	-0.5137	1.8656E-12	1.8558E-12	2.0212	1.9951E-11	1.7905E-11	-1.7765	1.5533E-13	1.0478E-13
-0.20352	1.8193E-12	1.829E-12	-0.50391	1.882E-12	1.8598E-12	2.04	1.5818E-11	1.5439E-11	-1.8	1.0006E-13	1.0689E-13
-0.19472	1.8709E-12	1.8454E-12	-0.49413	1.9225E-12	1.8633E-12	2.0588	1.1414E-11	1.2769E-11	-1.8235	8.9086E-14	1.0705E-13
-0.18591	1.849E-12	1.8645E-12	-0.48434	1.9098E-12	1.8657E-12	2.0777	9.8003E-12	1.0688E-11	-1.8471	1.0312E-13	1.1145E-13
-0.1771	1.8691E-12	1.8816E-12	-0.47456	1.876E-12	1.8664E-12	2.0965	8.1916E-12	9.6737E-12	-1.8706	1.3566E-13	1.1616E-13
-0.1683	1.9422E-12	1.8893E-12	-0.46478	1.834E-12	1.8659E-12	2.1153	9.3189E-12	9.5713E-12	-1.8941	1.3471E-13	1.1382E-13
-0.15949	1.9144E-12	1.8815E-12	-0.45499	1.7739E-12	1.867E-12	2.1341	1.0418E-11	9.6696E-12	-1.9177	9.3554E-14	1.048E-13
-0.15069	1.7741E-12	1.8695E-12	-0.44521	1.9467E-12	1.8696E-12	2.1529	1.111E-11	9.1533E-12	-1.9412	7.3791E-14	9.9254E-14
-0.14188	1.9008E-12	1.866E-12	-0.43542	1.8657E-12	1.8729E-12	2.1718	8.0053E-12	7.7985E-12	-1.9647	1.0036E-13	1.0167E-13
-0.13307	1.9233E-12	1.8622E-12	-0.42564	1.8176E-12	1.8791E-12	2.1906	4.967E-12	6.2418E-12	-1.9882	1.3213E-13	1.0569E-13
-0.12427	1.777E-12	1.8543E-12	-0.41585	1.8498E-12	1.8856E-12	2.2094	4.1774E-12	5.3884E-12	-2.0118	1.0649E-13	1.0397E-13
-0.11546	1.8551E-12	1.8532E-12	-0.40607	1.965E-12	1.8914E-12	2.2282	4.1167E-12	5.5688E-12	-2.0353	7.37E-14	9.9602E-14
-0.10665	1.9049E-12	1.8575E-12	-0.39628	1.9014E-12	1.8954E-12	2.2471	7.2248E-12	6.2767E-12	-2.0588	1.1874E-13	9.5801E-14
-0.09785	1.8169E-12	1.8654E-12	-0.3865	1.9704E-12	1.8958E-12	2.2659	8.7838E-12	6.5316E-12	-2.0823	8.5359E-14	9.1831E-14
-0.08904	1.8542E-12	1.8807E-12	-0.37671	1.9194E-12	1.8935E-12	2.2847	6.1626E-12	5.8927E-12	-2.1059	9.0401E-14	8.8914E-14
-0.08023	1.9516E-12	1.8934E-12	-0.36693	1.7956E-12	1.8879E-12	2.3035	3.4214E-12	5.0026E-12	-2.1294	6.3184E-14	9.0358E-14
-0.07143	1.9468E-12	1.8871E-12	-0.35714	1.956E-12	1.8821E-12	2.3224	3.8017E-12	4.7026E-12	-2.1529	1.1289E-13	9.4619E-14
-0.06262	1.7906E-12	1.8666E-12	-0.34736	1.8412E-12	1.8778E-12	2.3412	4.473E-12	5.145E-12	-2.1765	1.2214E-13	9.6296E-14
-0.05382	1.8355E-12	1.8529E-12	-0.33757	1.8335E-12	1.8748E-12	2.36	7.1595E-12	5.6793E-12	-2.2	6.2286E-14	9.6043E-14
-0.04501	1.9132E-12	1.8467E-12	-0.32779	1.8866E-12	1.8745E-12	2.3788	7.1736E-12	5.4955E-12	-2.2235	8.3424E-14	1.0114E-13
-0.0362	1.7842E-12	1.8428E-12	-0.318	1.8024E-12	1.8781E-12	2.3977	4.5442E-12	4.4869E-12	-2.2471	1.4423E-13	1.076E-13
-0.0274	1.8524E-12	1.844E-12	-0.30822	1.9254E-12	1.8838E-12	2.4165	1.802E-12	3.4239E-12	-2.2706	1.2765E-13	1.0473E-13
-0.01859	1.8332E-12	1.8499E-12	-0.29843	1.8843E-12	1.8898E-12	2.4353	1.9207E-12	3.1139E-12	-2.2941	6.249E-14	9.4787E-14
-0.00978	1.9219E-12	1.8518E-12	-0.28865	1.8965E-12	1.8968E-12	2.4541	3.5375E-12	3.6597E-12	-2.3176	8.4742E-14	8.7541E-14
-9.7847E-4	1.7869E-12	1.8474E-12	-0.27887	1.9729E-12	1.9021E-12	2.4729	4.9155E-12	4.5158E-12	-2.3412	8.8256E-14	8.4656E-14
0.00783	1.8399E-12	1.8436E-12	-0.26908	1.8421E-12	1.9057E-12	2.4918	6.1735E-12	5.0861E-12	-2.3647	9.7662E-14	8.0773E-14
0.01663	1.9047E-12	1.8393E-12	-0.2593	1.9164E-12	1.9063E-12	2.5106	5.3585E-12	5.2451E-12	-2.3882	6.612E-14	7.5078E-14
0.02544	1.7721E-12	1.83E-12	-0.24951	1.9764E-12	1.9047E-12	2.5294	4.3065E-12	5.4698E-12	-2.4118	5.0848E-14	7.2828E-14
0.03425	1.8323E-12	1.8229E-12	-0.23973	1.9523E-12	1.9022E-12	2.5482	5.0018E-12	6.4006E-12	-2.4353	7.939E-14	7.5722E-14
0.04305	1.834E-12	1.8199E-12	-0.22994	1.7596E-12	1.8972E-12	2.5671	7.9563E-12	8.2073E-12	-2.4588	1.0443E-13	7.69E-14
0.05186	1.8079E-12	1.8219E-12	-0.22016	1.9285E-12	1.8924E-12	2.5859	1.0617E-11	1.0472E-11	-2.4823	7.4807E-14	7.1921E-14
0.06067	1.7803E-12	1.8337E-12	-0.21037	1.9718E-12	1.8881E-12	2.6047	1.3298E-11	1.2613E-11	-2.5059	2.5512E-14	6.9157E-14
0.06947	1.9049E-12	1.8492E-12	-0.20059	1.8444E-12	1.8849E-12	2.6235	1.5412E-11	1.4273E-11	-2.5294	8.8435E-14	7.3959E-14
0.07828	1.902E-12	1.8545E-12	-0.1908	1.777E-12	1.8839E-12	2.6423	1.4717E-11	1.561E-11	-2.5529	8.5467E-14	8.1065E-14
0.08708	1.7718E-12	1.851E-12	-0.18102	1.8977E-12	1.8845E-12	2.6612	1.637E-11	1.722E-11	-2.5765	1.1593E-13	8.2934E-14
0.09589	1.8608E-12	1.851E-12	-0.17123	1.9819E-12	1.8861E-12	2.68	1.8962E-11	1.9485E-11	-2.6	3.0707E-14	8.2421E-14
0.1047	1.9203E-12	1.8489E-12	-0.16145	1.8265E-12	1.8893E-12	2.6988	2.1408E-11	2.2196E-11	-2.6235	9.7755E-14	8.64E-14
0.1135	1.7982E-12	1.84E-12	-0.15166	1.8932E-12	1.8938E-12	2.7176	2.6914E-11	2.4587E-11	-2.6471	1.2235E-13	9.047E-14
0.12231	1.7815E-12	1.8378E-12	-0.14188	1.8907E-12	1.8984E-12	2.7365	2.8397E-11	2.5635E-11	-2.6706	6.0334E-14	8.9561E-14
0.13112	1.9021E-12	1.8451E-12	-0.13209	1.9075E-12	1.9031E-12	2.7553	2.4729E-11	2.5223E-11	-2.6941	1.1415E-13	8.6636E-14
0.13992	1.8593E-12	1.8507E-12	-0.12231	1.8992E-12	1.9083E-12	2.7741	2.4463E-11	2.4288E-11	-2.7176	5.3463E-14	8.4972E-14
0.14873	1.8116E-12	1.8527E-12	-0.11252	1.9503E-12	1.9132E-12	2.7929	2.1317E-11	2.3907E-11	-2.7412	9.7077E-14	8.7478E-14
0.15753	1.8713E-12	1.8577E-12	-0.10274	1.8867E-12	1.9165E-12	2.8118	2.3296E-11	2.4569E-11	-2.7647	9.4759E-14	9.2512E-14
0.16634	1.8979E-12	1.8627E-12	-0.09296	1.9329E-12	1.9172E-12	2.8306	2.8234E-11	2.5477E-11	-2.7882	9.6062E-14	9.6186E-14
0.17515	1.8E-12	1.8694E-12	-0.08317	1.9088E-12	1.9162E-12	2.8494	2.7126E-11	2.5205E-11	-2.8118	9.8836E-14	9.9057E-14
0.18395	1.9267E-12	1.8765E-12	-0.07339	1.9949E-12	1.9126E-12	2.8682	2.5093E-11	2.3169E-11	-2.8353	1.0327E-13	9.9797E-14
0.19276	1.8887E-12	1.8758E-12	-0.0636	1.92E-12	1.9048E-12	2.8871	1.9485E-11	2.0058E-11	-2.8588	1.0218E-13	9.9007E-14
0.20157	1.8795E-12	1.8654E-12	-0.05382	1.8765E-12	1.8938E-12	2.9059	1.4881E-11	1.7474E-11	-2.8824	9.8052E-14	9.7265E-14
0.21037	1.7914E-12	1.857E-12	-0.04403	1.8724E-12	1.8828E-12	2.9247	1.3369E-11	1.6724E-11	-2.9059	7.8996E-14	9.7077E-14
0.21918	1.8807E-12	1.8568E-12	-0.03425	1.9022E-12	1.8709E-12	2.9435	1.7318E-11	1.7541E-11	-2.9294	1.1724E-13	9.9289E-14
0.22798	1.907E-12	1.8595E-12	-0.02446	1.7809E-12	1.8597E-12	2.9623	2.2975E-11	1.836E-11	-2.9529	9.7667E-14	1.0168E-13
0.23679	1.7905E-12	1.8618E-12	-0.01468	1.8392E-12	1.8509E-12	2.9812	1.9013E-11	1.7927E-11	-2.9765	8.7457E-14	1.0524E-13
0.2456	1.8618E-12	1.8714E-12	-0.00489	1.9751E-12	1.8452E-12	3	1.2351E-11	1.6596E-11	-3	1.3361E-13	1.1109E-13
0.2544	1.9712E-12	1.8777E-12	0.00489	1.7255E-12	1.8415E-12	--	--	--	--	--	--
0.26321	1.8328E-12	1.8724E-12	0.01468	1.7005E-12	1.8409E-12	--	--	--	--	--	--
0.27202	1.8204E-12	1.8692E-12	0.02446	1.9719E-12	1.8438E-12	--	--	--	--	--	--
0.28082	1.9032E-12	1.8763E-12	0.03425	1.8583E-12	1.8482E-12	--	--	--	--	--	--
0.28963	1.9159E-12	1.8845E-12	0.04403	1.7711E-12	1.8517E-12	--	--	--	--	--	--
0.29843	1.8473E-12	1.8867E-12	0.05382	1.9415E-12	1.8558E-12	--	--	--	--	--	--
0.30724	1.8982E-12	1.8834E-12	0.0636	1.9394E-12	1.8592E-12	--	--	--	--	--	--
0.31605	1.9477E-12	1.8692E-12	0.07339	1.7706E-12	1.8616E-12	--	--	--	--	--	--
0.32485	1.7536E-12	1.8488E-12	0.08317	1.7537E-12	1.8651E-12	--	--	--	--	--	--
0.33366	1.848E-12	1.8382E-12	0.09296	1.9516E-12	1.8705E-12	--	--	--	--	--	--
0.34247	1.8629E-12	1.8387E-12	0.10274	1.9328E-12	1.8744E-12	--	--	--	--	--	--
0.35127	1.815E-12	1.8445E-12	0.11252	1.7827E-12	1.8789E-12	--	--	--	--	--	--
0.36008	1.8324E-12	1.8578E-12	0.12231	1.9399E-12	1.8836E-12	--	--	--	--	--	--
0.36889	1.928E-12	1.8714E-12	0.13209	1.9696E-12	1.8873E-12	--	--	--	--	--	--
0.37769	1.8695E-12	1.8768E-12	0.14188	1.8331E-12	1.8902E-12	--	--	--	--	--	--
0.3865	1.8478E-12	1.877E-12	0.15166	1.7636E-12	1.8952E-12	--	--	--	--	--	--
0.3953	1.9195E-12	1.8725E-12	0.16145	2.0254E-12	1.9003E-12	--	--	--	--	--	--
0.40411	1.8472E-12	1.8605E-12	0.17123	1.8774E-12	1.9039E-12	--	--	--	--	--	--
0.41292	1.865E-12	1.8463E-12	0.18102	1.8646E-12	1.9063E-12	--	--	--	--	--	--
0.42172	1.7737E-12	1.8402E-12	0.1908	1.9849E-12	1.9073E-12	--	--	--	--	--	--
0.43053	1.8506E-12	1.8492E-12	0.20059	1.9829E-12	1.9033E-12	--	--	--	--	--	--
0.43934	1.9331E-12	1.8616E-12	0.21037	1.8088E-12	1.8947E-12	--	--	--	--	--	--
0.44814	1.792E-12	1.8654E-12	0.22016	1.9628E-12	1.8841E-12	--	--	--	--	--	--
0.45695	1.9203E-12	1.8629E-12	0.22994	1.9132E-12	1.8722E-12	--	--	--	--	--	--
0.46575	1.8735E-12	1.8531E-12	0.23973	1.7941E-12	1.8589E-12	--	--	--	--	--	--
0.47456	1.7674E-12	1.8465E-12	0.24951	1.781E-12	1.85E-12	--	--	--	--	--	--
0.48337	1.8583E-12	1.855E-12	0.2593	1.8918E-12	1.8454E-12	--	--	--	--	--	--
0.49217	1.9133E-12	1.8682E-12	0.26908	1.7862E-12	1.8443E-12	--	--	--	--	--	--
0.50098	1.884E-12	1.8739E-12	0.27887	1.7192E-12	1.8481E-12	--	--	--	--	--	--
0.50979	1.8127E-12	1.8771E-12	0.28865	1.9078E-12	1.8554E-12	--	--	--	--	--	--
0.51859	1.9281E-12	1.8818E-12	0.29843	1.9536E-12	1.8614E-12	--	--	--	--	--	--
0.5274	1.9079E-12	1.881E-12	0.30822	1.8657E-12	1.8653E-12	--	--	--	--	--	--
0.5362	1.8498E-12	1.8726E-12	0.318	1.9462E-12	1.8673E-12	--	--	--	--	--	--
0.54501	1.8282E-12	1.8663E-12	0.32779	1.8949E-12	1.8666E-12	--	--	--	--	--	--
0.55382	1.9238E-12	1.8631E-12	0.33757	1.7319E-12	1.8646E-12	--	--	--	--	--	--
0.56262	1.8467E-12	1.8589E-12	0.34736	1.8188E-12	1.8638E-12	--	--	--	--	--	--
0.57143	1.7874E-12	1.8595E-12	0.35714	1.9225E-12	1.8649E-12	--	--	--	--	--	--
0.58024	1.9301E-12	1.8678E-12	0.36693	1.8589E-12	1.8657E-12	--	--	--	--	--	--
0.58904	1.8955E-12	1.8705E-12	0.37671	1.8546E-12	1.8653E-12	--	--	--	--	--	--
0.59785	1.8006E-12	1.8681E-12	0.3865	1.9432E-12	1.8648E-12	--	--	--	--	--	--
0.60665	1.9125E-12	1.8667E-12	0.39628	1.8839E-12	1.863E-12	--	--	--	--	--	--
0.61546	1.8708E-12	1.8644E-12	0.40607	1.8262E-12	1.8603E-12	--	--	--	--	--	--
0.62427	1.8346E-12	1.8633E-12	0.41585	1.8142E-12	1.8587E-12	--	--	--	--	--	--
0.63307	1.8365E-12	1.8678E-12	0.42564	1.8797E-12	1.8598E-12	--	--	--	--	--	--
0.64188	1.9576E-12	1.8687E-12	0.43542	1.8392E-12	1.8631E-12	--	--	--	--	--	--
0.65069	1.845E-12	1.8593E-12	0.44521	1.7363E-12	1.8692E-12	--	--	--	--	--	--
0.65949	1.7702E-12	1.8524E-12	0.45499	1.9411E-12	1.8767E-12	--	--	--	--	--	--
0.6683	1.8899E-12	1.8586E-12	0.46478	2.0016E-12	1.8842E-12	--	--	--	--	--	--
0.6771	1.9258E-12	1.8619E-12	0.47456	1.8695E-12	1.8893E-12	--	--	--	--	--	--
0.68591	1.8148E-12	1.8527E-12	0.48434	1.8379E-12	1.892E-12	--	--	--	--	--	--
0.69472	1.8169E-12	1.8418E-12	0.49413	2.0103E-12	1.8932E-12	--	--	--	--	--	--
0.70352	1.8816E-12	1.8355E-12	0.50391	1.862E-12	1.8922E-12	--	--	--	--	--	--
0.71233	1.7885E-12	1.8329E-12	0.5137	1.8061E-12	1.8914E-12	--	--	--	--	--	--
0.72114	1.8312E-12	1.8362E-12	0.52348	1.8622E-12	1.8927E-12	--	--	--	--	--	--
0.72994	1.8812E-12	1.8425E-12	0.53327	1.9984E-12	1.8942E-12	--	--	--	--	--	--
0.73875	1.8154E-12	1.8496E-12	0.54305	1.8403E-12	1.8949E-12	--	--	--	--	--	--
0.74755	1.836E-12	1.8642E-12	0.55284	1.8711E-12	1.8961E-12	--	--	--	--	--	--
0.75636	1.929E-12	1.8767E-12	0.56262	1.9958E-12	1.8974E-12	--	--	--	--	--	--
0.76517	1.8935E-12	1.8748E-12	0.57241	1.8456E-12	1.8959E-12	--	--	--	--	--	--
0.77397	1.8866E-12	1.8566E-12	0.58219	1.845E-12	1.8935E-12	--	--	--	--	--	--
0.78278	1.7192E-12	1.8403E-12	0.59198	2.0011E-12	1.8896E-12	--	--	--	--	--	--
0.79159	1.9369E-12	1.837E-12	0.60176	1.9623E-12	1.8856E-12	--	--	--	--	--	--
0.80039	1.8067E-12	1.8403E-12	0.61155	1.7019E-12	1.8808E-12	--	--	--	--	--	--
0.8092	1.7834E-12	1.8507E-12	0.62133	1.8073E-12	1.8782E-12	--	--	--	--	--	--
0.818	1.9426E-12	1.8685E-12	0.63112	2.0136E-12	1.8773E-12	--	--	--	--	--	--
0.82681	1.888E-12	1.8782E-12	0.6409	1.894E-12	1.8766E-12	--	--	--	--	--	--
0.83562	1.8388E-12	1.8821E-12	0.65069	1.8381E-12	1.8776E-12	--	--	--	--	--	--
0.84442	1.897E-12	1.8871E-12	0.66047	1.8071E-12	1.8799E-12	--	--	--	--	--	--
0.85323	1.9302E-12	1.8889E-12	0.67025	1.9701E-12	1.8823E-12	--	--	--	--	--	--
0.86204	1.8618E-12	1.8855E-12	0.68004	1.8232E-12	1.8849E-12	--	--	--	--	--	--
0.87084	1.8596E-12	1.8808E-12	0.68982	1.8671E-12	1.8897E-12	--	--	--	--	--	--
0.87965	1.9114E-12	1.8773E-12	0.69961	1.9918E-12	1.893E-12	--	--	--	--	--	--
0.88845	1.8877E-12	1.8705E-12	0.70939	1.8602E-12	1.8933E-12	--	--	--	--	--	--
0.89726	1.7837E-12	1.8672E-12	0.71918	1.8434E-12	1.8925E-12	--	--	--	--	--	--
0.90607	1.9313E-12	1.8702E-12	0.72896	1.9786E-12	1.8907E-12	--	--	--	--	--	--
0.91487	1.8832E-12	1.8708E-12	0.73875	1.9249E-12	1.8863E-12	--	--	--	--	--	--
0.92368	1.8374E-12	1.8681E-12	0.74853	1.7798E-12	1.8789E-12	--	--	--	--	--	--
0.93249	1.8418E-12	1.8698E-12	0.75832	1.9574E-12	1.872E-12	--	--	--	--	--	--
0.94129	1.9377E-12	1.871E-12	0.7681	1.9058E-12	1.8655E-12	--	--	--	--	--	--
0.9501	1.8688E-12	1.8639E-12	0.77789	1.7361E-12	1.859E-12	--	--	--	--	--	--
0.9589	1.7696E-12	1.8586E-12	0.78767	1.7748E-12	1.8561E-12	--	--	--	--	--	--
0.96771	1.9214E-12	1.8646E-12	0.79746	1.9656E-12	1.8556E-12	--	--	--	--	--	--
0.97652	1.8723E-12	1.8743E-12	0.80724	1.8804E-12	1.8551E-12	--	--	--	--	--	--
0.98532	1.8659E-12	1.8825E-12	0.81703	1.7863E-12	1.8556E-12	--	--	--	--	--	--
0.99413	1.8801E-12	1.8908E-12	0.82681	1.8816E-12	1.8582E-12	--	--	--	--	--	--
1.0029	1.9575E-12	1.892E-12	0.8366	1.901E-12	1.8597E-12	--	--	--	--	--	--
1.0117	1.8488E-12	1.8838E-12	0.84638	1.7516E-12	1.8618E-12	--	--	--	--	--	--
1.0206	1.8619E-12	1.8698E-12	0.85616	1.9119E-12	1.8659E-12	--	--	--	--	--	--
1.0293	1.8881E-12	1.8537E-12	0.86595	1.9621E-12	1.8705E-12	--	--	--	--	--	--
1.0382	1.8481E-12	1.8362E-12	0.87573	1.7878E-12	1.8746E-12	--	--	--	--	--	--
1.047	1.7231E-12	1.8315E-12	0.88552	1.8034E-12	1.8794E-12	--	--	--	--	--	--
1.0558	1.8731E-12	1.8467E-12	0.8953	1.984E-12	1.8848E-12	--	--	--	--	--	--
1.0646	1.9519E-12	1.8623E-12	0.90509	1.8748E-12	1.888E-12	--	--	--	--	--	--
1.0734	1.7947E-12	1.8656E-12	0.91487	1.8418E-12	1.8885E-12	--	--	--	--	--	--
1.0822	1.8652E-12	1.8666E-12	0.92466	1.988E-12	1.886E-12	--	--	--	--	--	--
1.091	1.9123E-12	1.868E-12	0.93444	1.9843E-12	1.8793E-12	--	--	--	--	--	--
1.0998	1.8568E-12	1.8651E-12	0.94423	1.8354E-12	1.8702E-12	--	--	--	--	--	--
1.1086	1.8057E-12	1.8643E-12	0.95401	1.7584E-12	1.8616E-12	--	--	--	--	--	--
1.1174	1.9381E-12	1.8638E-12	0.9638	1.8608E-12	1.8555E-12	--	--	--	--	--	--
1.1262	1.8485E-12	1.8576E-12	0.97358	1.8158E-12	1.8531E-12	--	--	--	--	--	--
1.135	1.8205E-12	1.8515E-12	0.98337	1.8136E-12	1.8556E-12	--	--	--	--	--	--
1.1438	1.8212E-12	1.8569E-12	0.99315	1.8658E-12	1.8627E-12	--	--	--	--	--	--
1.1526	1.9308E-12	1.8675E-12	1.0029	1.901E-12	1.8721E-12	--	--	--	--	--	--
1.1615	1.8676E-12	1.8712E-12	1.0127	1.8764E-12	1.8824E-12	--	--	--	--	--	--
1.1703	1.8326E-12	1.8675E-12	1.0225	1.8353E-12	1.8938E-12	--	--	--	--	--	--
1.1791	1.9068E-12	1.8605E-12	1.0323	1.946E-12	1.9042E-12	--	--	--	--	--	--
1.1879	1.8469E-12	1.8485E-12	1.0421	2E-12	1.9111E-12	--	--	--	--	--	--
1.1967	1.8055E-12	1.8378E-12	1.0519	1.8765E-12	1.9147E-12	--	--	--	--	--	--
1.2055	1.8201E-12	1.8375E-12	1.0616	1.9531E-12	1.9163E-12	--	--	--	--	--	--
1.2143	1.8875E-12	1.8445E-12	1.0714	1.9413E-12	1.916E-12	--	--	--	--	--	--
1.2231	1.8062E-12	1.856E-12	1.0812	1.8113E-12	1.9137E-12	--	--	--	--	--	--
1.2319	1.8813E-12	1.8696E-12	1.091	1.9363E-12	1.9113E-12	--	--	--	--	--	--
1.2407	1.9047E-12	1.878E-12	1.1008	1.9945E-12	1.9098E-12	--	--	--	--	--	--
1.2495	1.918E-12	1.8711E-12	1.1106	1.8982E-12	1.9076E-12	--	--	--	--	--	--
1.2583	1.7857E-12	1.8544E-12	1.1203	1.7912E-12	1.9053E-12	--	--	--	--	--	--
1.2671	1.8575E-12	1.8414E-12	1.1301	1.95E-12	1.9052E-12	--	--	--	--	--	--
1.2759	1.8803E-12	1.8338E-12	1.1399	1.969E-12	1.9049E-12	--	--	--	--	--	--
1.2847	1.7243E-12	1.8347E-12	1.1497	1.8249E-12	1.9049E-12	--	--	--	--	--	--
1.2935	1.892E-12	1.8494E-12	1.1595	1.8886E-12	1.9057E-12	--	--	--	--	--	--
1.3023	1.9128E-12	1.8635E-12	1.1693	2.02E-12	1.906E-12	--	--	--	--	--	--
1.3112	1.8286E-12	1.8701E-12	1.1791	1.8746E-12	1.9057E-12	--	--	--	--	--	--
1.32	1.8567E-12	1.8784E-12	1.1888	1.8031E-12	1.9057E-12	--	--	--	--	--	--
1.3288	1.9292E-12	1.8854E-12	1.1986	1.9865E-12	1.9061E-12	--	--	--	--	--	--
1.3376	1.9125E-12	1.8829E-12	1.2084	1.9047E-12	1.9049E-12	--	--	--	--	--	--
1.3464	1.828E-12	1.8726E-12	1.2182	1.8707E-12	1.9014E-12	--	--	--	--	--	--
1.3552	1.8446E-12	1.8667E-12	1.228	1.935E-12	1.8975E-12	--	--	--	--	--	--
1.364	1.9412E-12	1.8631E-12	1.2378	1.9602E-12	1.8909E-12	--	--	--	--	--	--
1.3728	1.7929E-12	1.8583E-12	1.2475	1.8666E-12	1.8818E-12	--	--	--	--	--	--
1.3816	1.8481E-12	1.8615E-12	1.2573	1.8291E-12	1.8732E-12	--	--	--	--	--	--
1.3904	1.8993E-12	1.8725E-12	1.2671	1.9E-12	1.8665E-12	--	--	--	--	--	--
1.3992	1.8823E-12	1.8784E-12	1.2769	1.8441E-12	1.861E-12	--	--	--	--	--	--
1.408	1.8884E-12	1.8735E-12	1.2867	1.7125E-12	1.86E-12	--	--	--	--	--	--
1.4168	1.8762E-12	1.8564E-12	1.2965	1.9152E-12	1.8632E-12	--	--	--	--	--	--
1.4256	1.8039E-12	1.8385E-12	1.3063	1.9039E-12	1.8693E-12	--	--	--	--	--	--
1.4344	1.8203E-12	1.8318E-12	1.316	1.8352E-12	1.8754E-12	--	--	--	--	--	--
1.4432	1.8109E-12	1.8397E-12	1.3258	1.895E-12	1.8833E-12	--	--	--	--	--	--
1.4521	1.9075E-12	1.8533E-12	1.3356	1.9623E-12	1.8906E-12	--	--	--	--	--	--
1.4609	1.8356E-12	1.8649E-12	1.3454	1.8299E-12	1.8958E-12	--	--	--	--	--	--
1.4697	1.8591E-12	1.8748E-12	1.3552	1.9012E-12	1.8996E-12	--	--	--	--	--	--
1.4785	1.9262E-12	1.882E-12	1.365	1.956E-12	1.9032E-12	--	--	--	--	--	--
1.4873	1.8931E-12	1.8794E-12	1.3748	1.9718E-12	1.9042E-12	--	--	--	--	--	--
1.4961	1.8196E-12	1.8734E-12	1.3845	1.7197E-12	1.903E-12	--	--	--	--	--	--
1.5049	1.8984E-12	1.8724E-12	1.3943	1.9824E-12	1.9019E-12	--	--	--	--	--	--
1.5137	1.8923E-12	1.8759E-12	1.4041	1.9867E-12	1.8982E-12	--	--	--	--	--	--
1.5225	1.8209E-12	1.8897E-12	1.4139	1.884E-12	1.8915E-12	--	--	--	--	--	--
1.5313	1.9231E-12	1.9191E-12	1.4237	1.8546E-12	1.8846E-12	--	--	--	--	--	--
1.5401	1.979E-12	1.9576E-12	1.4335	1.9447E-12	1.8776E-12	--	--	--	--	--	--
1.5489	2.016E-12	1.9974E-12	1.4432	1.833E-12	1.8717E-12	--	--	--	--	--	--
1.5577	1.9444E-12	2.0468E-12	1.453	1.6875E-12	1.8676E-12	--	--	--	--	--	--
1.5665	2.164E-12	2.1117E-12	1.4628	1.9744E-12	1.8684E-12	--	--	--	--	--	--
1.5753	2.2096E-12	2.1836E-12	1.4726	1.9001E-12	1.8702E-12	--	--	--	--	--	--
1.5841	2.1818E-12	2.2631E-12	1.4824	1.7688E-12	1.8722E-12	--	--	--	--	--	--
1.593	2.3506E-12	2.3659E-12	1.4922	1.9341E-12	1.8739E-12	--	--	--	--	--	--
1.6018	2.5155E-12	2.4901E-12	1.502	1.9898E-12	1.8736E-12	--	--	--	--	--	--
1.6106	2.577E-12	2.6333E-12	1.5117	1.8823E-12	1.8714E-12	--	--	--	--	--	--
1.6194	2.7877E-12	2.798E-12	1.5215	1.7173E-12	1.8683E-12	--	--	--	--	--	--
1.6282	2.9609E-12	2.9852E-12	1.5313	1.904E-12	1.8668E-12	--	--	--	--	--	--
1.637	3.2008E-12	3.1911E-12	1.5411	1.9434E-12	1.8653E-12	--	--	--	--	--	--
1.6458	3.3632E-12	3.4113E-12	1.5509	1.7816E-12	1.8679E-12	--	--	--	--	--	--
1.6546	3.6658E-12	3.6409E-12	1.5607	1.8325E-12	1.875E-12	--	--	--	--	--	--
1.6634	3.9007E-12	3.8733E-12	1.5704	1.8478E-12	1.8857E-12	--	--	--	--	--	--
1.6722	4.0345E-12	4.1135E-12	1.5802	1.9497E-12	1.8995E-12	--	--	--	--	--	--
1.681	4.377E-12	4.3711E-12	1.59	1.8419E-12	1.9181E-12	--	--	--	--	--	--
1.6898	4.6516E-12	4.6374E-12	1.5998	2.0081E-12	1.9418E-12	--	--	--	--	--	--
1.6986	4.9357E-12	4.8949E-12	1.6096	1.9238E-12	1.9703E-12	--	--	--	--	--	--
1.7074	5.1146E-12	5.1365E-12	1.6194	1.9734E-12	2.0061E-12	--	--	--	--	--	--
1.7162	5.3939E-12	5.3561E-12	1.6292	1.9894E-12	2.0545E-12	--	--	--	--	--	--
1.725	5.5985E-12	5.5477E-12	1.6389	2.0846E-12	2.1197E-12	--	--	--	--	--	--
1.7339	5.7586E-12	5.7175E-12	1.6487	1.9827E-12	2.2031E-12	--	--	--	--	--	--
1.7427	5.7418E-12	5.8904E-12	1.6585	2.1725E-12	2.3095E-12	--	--	--	--	--	--
1.7515	6.0701E-12	6.0796E-12	1.6683	2.3739E-12	2.4408E-12	--	--	--	--	--	--
1.7603	6.5379E-12	6.2328E-12	1.6781	2.5798E-12	2.5957E-12	--	--	--	--	--	--
1.7691	6.2195E-12	6.3025E-12	1.6879	2.5997E-12	2.7742E-12	--	--	--	--	--	--
1.7779	6.3757E-12	6.3025E-12	1.6977	2.8473E-12	2.9749E-12	--	--	--	--	--	--
1.7867	6.2769E-12	6.2587E-12	1.7074	3.2786E-12	3.1952E-12	--	--	--	--	--	--
1.7955	6.2357E-12	6.1862E-12	1.7172	3.2088E-12	3.4318E-12	--	--	--	--	--	--
1.8043	6.0398E-12	6.1057E-12	1.727	3.6569E-12	3.6834E-12	--	--	--	--	--	--
1.8131	5.9989E-12	6.0389E-12	1.7368	3.9303E-12	3.9485E-12	--	--	--	--	--	--
1.8219	6.0835E-12	5.9813E-12	1.7466	4.2633E-12	4.2229E-12	--	--	--	--	--	--
1.8307	5.78E-12	5.9184E-12	1.7564	4.455E-12	4.5076E-12	--	--	--	--	--	--
1.8395	6.0698E-12	5.827E-12	1.7661	4.853E-12	4.7991E-12	--	--	--	--	--	--
1.8483	5.6007E-12	5.7004E-12	1.7759	5.0152E-12	5.1025E-12	--	--	--	--	--	--
1.8571	5.5831E-12	5.5642E-12	1.7857	5.1812E-12	5.4084E-12	--	--	--	--	--	--
1.8659	5.3009E-12	5.4597E-12	1.7955	5.5457E-12	5.7245E-12	--	--	--	--	--	--
1.8748	5.513E-12	5.3778E-12	1.8053	6.3321E-12	6.0396E-12	--	--	--	--	--	--
1.8836	5.2804E-12	5.2903E-12	1.8151	6.5013E-12	6.3484E-12	--	--	--	--	--	--
1.8924	5.2031E-12	5.1818E-12	1.8249	6.9336E-12	6.6435E-12	--	--	--	--	--	--
1.9012	5.043E-12	5.0694E-12	1.8346	6.6427E-12	6.9261E-12	--	--	--	--	--	--
1.91	4.9017E-12	4.9742E-12	1.8444	7.4473E-12	7.193E-12	--	--	--	--	--	--
1.9188	4.9791E-12	4.9181E-12	1.8542	6.9271E-12	7.4424E-12	--	--	--	--	--	--
1.9276	4.7177E-12	4.913E-12	1.864	8.0783E-12	7.6509E-12	--	--	--	--	--	--
1.9364	4.9206E-12	4.961E-12	1.8738	8.3348E-12	7.82E-12	--	--	--	--	--	--
1.9452	5.2383E-12	4.9988E-12	1.8836	8.3769E-12	7.908E-12	--	--	--	--	--	--
1.954	5.0309E-12	4.9521E-12	1.8934	8.0406E-12	7.9324E-12	--	--	--	--	--	--
1.9628	4.8444E-12	4.8266E-12	1.9031	8.2908E-12	7.8701E-12	--	--	--	--	--	--
1.9716	4.5552E-12	4.6768E-12	1.9129	8.3714E-12	7.7382E-12	--	--	--	--	--	--
1.9804	4.564E-12	4.5522E-12	1.9227	8.3904E-12	7.5501E-12	--	--	--	--	--	--
1.9892	4.5382E-12	4.4517E-12	1.9325	6.4812E-12	7.3567E-12	--	--	--	--	--	--
1.998	4.131E-12	4.3634E-12	1.9423	7.616E-12	7.1724E-12	--	--	--	--	--	--
2.0069	4.5037E-12	4.2866E-12	1.9521	4.8475E-12	7.0538E-12	--	--	--	--	--	--
2.0157	4.2484E-12	4.1957E-12	1.9618	7.3196E-12	7.0014E-12	--	--	--	--	--	--
2.0245	3.7485E-12	4.1317E-12	1.9716	6.3761E-12	7.0329E-12	--	--	--	--	--	--
2.0333	4.3704E-12	4.1138E-12	1.9814	7.0363E-12	7.1168E-12	--	--	--	--	--	--
2.0421	4.0078E-12	4.0854E-12	1.9912	7.2603E-12	7.2389E-12	--	--	--	--	--	--
2.0509	4.313E-12	4.0003E-12	2.001	8.6649E-12	7.3494E-12	--	--	--	--	--	--
2.0597	3.608E-12	3.898E-12	2.0108	6.9961E-12	7.4638E-12	--	--	--	--	--	--
2.0685	3.6628E-12	3.8699E-12	2.0206	8.1849E-12	7.5476E-12	--	--	--	--	--	--
2.0773	3.9902E-12	3.9327E-12	2.0303	6.2514E-12	7.6156E-12	--	--	--	--	--	--
2.0861	4.2002E-12	3.9636E-12	2.0401	8.014E-12	7.6496E-12	--	--	--	--	--	--
2.0949	4.1082E-12	3.8837E-12	2.0499	7.8328E-12	7.6538E-12	--	--	--	--	--	--
2.1037	3.5352E-12	3.7137E-12	2.0597	9.2529E-12	7.5969E-12	--	--	--	--	--	--
2.1125	3.2647E-12	3.5956E-12	2.0695	6.5434E-12	7.4762E-12	--	--	--	--	--	--
2.1213	3.9584E-12	3.56E-12	2.0793	8.4198E-12	7.3048E-12	--	--	--	--	--	--
2.1301	3.0124E-12	3.5569E-12	2.089	7.3255E-12	7.0681E-12	--	--	--	--	--	--
2.1389	4.202E-12	3.484E-12	2.0988	6.0748E-12	6.8151E-12	--	--	--	--	--	--
2.1477	3.3329E-12	3.2631E-12	2.1086	7.0911E-12	6.5595E-12	--	--	--	--	--	--
2.1566	2.7794E-12	2.9489E-12	2.1184	6.2785E-12	6.3523E-12	--	--	--	--	--	--
2.1654	2.1865E-12	2.7702E-12	2.1282	4.8713E-12	6.2151E-12	--	--	--	--	--	--
2.1742	3.1235E-12	2.7799E-12	2.138	5.0694E-12	6.1602E-12	--	--	--	--	--	--
2.183	2.3702E-12	2.8977E-12	2.1477	7.6667E-12	6.223E-12	--	--	--	--	--	--
2.1918	3.7634E-12	2.9434E-12	2.1575	3.5175E-12	6.3218E-12	--	--	--	--	--	--
2.2006	3.015E-12	2.8073E-12	2.1673	7.6527E-12	6.4828E-12	--	--	--	--	--	--
2.2094	1.9797E-12	2.5913E-12	2.1771	5.4753E-12	6.6202E-12	--	--	--	--	--	--
2.2182	2.2207E-12	2.5203E-12	2.1869	9.5544E-12	6.6883E-12	--	--	--	--	--	--
2.227	3.1022E-12	2.5403E-12	2.1967	7.9837E-12	6.6107E-12	--	--	--	--	--	--
2.2358	2.4534E-12	2.5089E-12	2.2065	6.7441E-12	6.4136E-12	--	--	--	--	--	--
2.2446	2.4036E-12	2.3954E-12	2.2162	7.3091E-12	6.1578E-12	--	--	--	--	--	--
2.2534	2.1086E-12	2.2981E-12	2.226	2.4284E-12	5.8313E-12	--	--	--	--	--	--
2.2622	2.2977E-12	2.2749E-12	2.2358	6.8043E-12	5.5501E-12	--	--	--	--	--	--
2.271	2.0695E-12	2.3081E-12	2.2456	5.118E-12	5.2892E-12	--	--	--	--	--	--
2.2798	2.8294E-12	2.278E-12	2.2554	6.6045E-12	5.1367E-12	--	--	--	--	--	--
2.2887	2.2831E-12	2.0699E-12	2.2652	4.5713E-13	5.0314E-12	--	--	--	--	--	--
2.2975	1.4533E-12	1.7717E-12	2.275	2.8891E-12	4.9958E-12	--	--	--	--	--	--
2.3063	1.4161E-12	1.5915E-12	2.2847	1.0095E-11	4.9431E-12	--	--	--	--	--	--
2.3151	9.6684E-13	1.6513E-12	2.2945	5.5264E-12	4.793E-12	--	--	--	--	--	--
2.3239	2.5302E-12	1.8486E-12	2.3043	6.4101E-12	4.6024E-12	--	--	--	--	--	--
2.3327	2.1288E-12	1.989E-12	2.3141	2.827E-12	4.264E-12	--	--	--	--	--	--
2.3415	1.8618E-12	2.0061E-12	2.3239	4.2457E-12	3.9253E-12	--	--	--	--	--	--
2.3503	1.6059E-12	1.9713E-12	2.3337	1.6693E-12	3.613E-12	--	--	--	--	--	--
2.3591	3.0165E-12	1.812E-12	2.3434	3.917E-12	3.381E-12	--	--	--	--	--	--
2.3679	1.1219E-12	1.454E-12	2.3532	2.2521E-12	3.2217E-12	--	--	--	--	--	--
2.3767	3.1706E-13	1.0767E-12	2.363	2.015E-14	3.1301E-12	--	--	--	--	--	--
2.3855	1.6011E-12	8.3735E-13	2.3728	7.3736E-12	3.1163E-12	--	--	--	--	--	--
2.3943	0	7.3372E-13	2.3826	7.8324E-13	3.1282E-12	--	--	--	--	--	--
2.4031	6.2026E-13	8.2181E-13	2.3924	5.4379E-12	3.136E-12	--	--	--	--	--	--
2.4119	1.2794E-12	1.0941E-12	2.4021	4.7465E-12	3.1122E-12	--	--	--	--	--	--
2.4207	1.369E-12	1.4309E-12	2.4119	0	3.0958E-12	--	--	--	--	--	--
2.4295	1.3822E-12	1.7919E-12	2.4217	1.168E-12	3.0826E-12	--	--	--	--	--	--
2.4384	3.1617E-12	1.9834E-12	2.4315	4.0241E-12	3.1052E-12	--	--	--	--	--	--
2.4472	1.7219E-12	1.8756E-12	2.4413	3.3764E-12	3.1123E-12	--	--	--	--	--	--
2.456	1.8306E-12	1.5725E-12	2.4511	6.516E-12	3.0473E-12	--	--	--	--	--	--
2.4648	3.7084E-13	1.3405E-12	2.4609	3.3407E-12	2.9826E-12	--	--	--	--	--	--
2.4736	1.5093E-12	1.324E-12	2.4707	1.2412E-12	2.8675E-12	--	--	--	--	--	--
2.4824	1.8344E-12	1.4202E-12	2.4804	4.2154E-13	2.7713E-12	--	--	--	--	--	--
2.4912	9.4467E-13	1.503E-12	2.4902	1.8527E-12	2.7388E-12	--	--	--	--	--	--
2.5	2.0363E-12	1.6017E-12	2.5	4.9902E-12	2.741E-12	--	--	--	--	--	--
