# Supplementary material for: Anomalously bright single-molecule upconversion electroluminescence
Source: Nat Commun. 2024 Feb 23;15:1677. doi: 10.1038/s41467-024-45450-5 (PMC10891098; doi:10.1038/s41467-024-45450-5)
Supplement: Supplementary file 3 — Source Data [file 41467_2024_45450_MOESM3_ESM.zip › Fig_4/Fig_4b_Photon intensities.txt]

2.2	0.12048	2.2	0.02172	2.2	0.15881	2.2	0.58639
2.1	0.13558	2.1	0.01693	2.1	0.14125	2.1	0.72134
2	0.17618	2	0.01564	2	0.18632	2	0.86364
1.9	0.24617	1.9	0.01361	1.9	0.34821	1.9	1
1.8	0.4534	1.8	0.02774	1.8	1	1.8	0.27197
1.7	1	1.7	0.19132	1.7	0.04723
1.6	0.74586	1.6	0.5
1.5	0.00377	1.5	0.0948
1.4	4.08115E-4	1.4	0.01577
1.3	1.42564E-4	1.3	0.01113
		1.2	0.00921
