# Supplementary material for: Anomalously bright single-molecule upconversion electroluminescence
Source: Nat Commun. 2024 Feb 23;15:1677. doi: 10.1038/s41467-024-45450-5 (PMC10891098; doi:10.1038/s41467-024-45450-5)
Supplement: Supplementary file 3 — Source Data [file 41467_2024_45450_MOESM3_ESM.zip › Fig_SI/Fig_S1.txt]

1.72846	1.64192	3.40704	0.54032	0.56007	3.40704	0.00799	0.00776
1.60028	1.61017	3.40301	0.58167	0.55802	3.40301	0.00857	0.00758
1.67038	1.56617	3.39898	0.57199	0.55285	3.39898	0.00665	0.00735
1.55385	1.5112	3.39497	0.55119	0.54134	3.39497	0.00652	0.00707
1.35763	1.45153	3.39097	0.53306	0.52426	3.39097	0.00877	0.00675
1.37753	1.39218	3.38698	0.49814	0.50163	3.38698	0.00544	0.0064
1.31383	1.341	3.383	0.51047	0.47568	3.383	0.00532	0.0061
1.31157	1.29474	3.37903	0.41197	0.4494	3.37903	0.00532	0.0059
1.29899	1.24845	3.37507	0.41758	0.42692	3.37507	0.00646	0.00578
1.11243	1.19945	3.37111	0.38486	0.41021	3.37111	0.00605	0.00565
1.2333	1.14556	3.36716	0.39702	0.40256	3.36716	0.00522	0.00548
1.07955	1.089	3.36323	0.38948	0.39997	3.36323	0.00539	0.00525
1.01228	1.03795	3.35931	0.39981	0.40003	3.35931	0.0051	0.005
0.95275	0.99659	3.35539	0.37713	0.39859	3.35539	0.00398	0.00481
0.87397	0.97143	3.35148	0.48886	0.39188	3.35148	0.00556	0.00467
0.94011	0.96118	3.34758	0.36465	0.37766	3.34758	0.00372	0.00461
1.07757	0.95544	3.3437	0.33486	0.35895	3.3437	0.00401	0.00462
0.92302	0.94418	3.33982	0.31769	0.34065	3.33982	0.00545	0.00463
0.90795	0.92492	3.33594	0.34999	0.32556	3.33594	0.00519	0.00463
0.93379	0.89608	3.33209	0.29397	0.31495	3.33209	0.00447	0.00453
0.90352	0.86082	3.32823	0.28821	0.30663	3.32823	0.00404	0.00443
0.76696	0.82557	3.32439	0.30332	0.30192	3.32439	0.00363	0.00434
0.80099	0.79456	3.32056	0.30763	0.29696	3.32056	0.00537	0.00426
0.70521	0.77481	3.31673	0.31923	0.28991	3.31673	0.00364	0.00414
0.71993	0.76207	3.31291	0.24434	0.2818	3.31291	0.00468	0.00397
0.84161	0.75308	3.30911	0.29807	0.27375	3.30911	0.00351	0.00375
0.75393	0.74173	3.3053	0.25131	0.26596	3.3053	0.00337	0.00357
0.75127	0.72406	3.30151	0.23138	0.26065	3.30151	0.0028	0.00344
0.60468	0.70681	3.29774	0.28836	0.25649	3.29774	0.00368	0.00344
0.71058	0.69348	3.29396	0.26776	0.25214	3.29396	0.00296	0.00351
0.7449	0.68508	3.2902	0.20101	0.24808	3.2902	0.00443	0.00359
0.59413	0.67866	3.28644	0.26603	0.24472	3.28644	0.00282	0.00364
0.69932	0.67469	3.2827	0.25241	0.24303	3.2827	0.0049	0.00358
0.68147	0.67266	3.27896	0.2227	0.24177	3.27896	0.00342	0.00343
0.69642	0.66924	3.27522	0.23214	0.24151	3.27522	0.00269	0.00321
0.6189	0.66452	3.27151	0.25414	0.24125	3.27151	0.00344	0.00303
0.65475	0.65932	3.26779	0.26608	0.239	3.26779	0.00195	0.00293
0.72534	0.65152	3.26409	0.21024	0.23339	3.26409	0.00285	0.00299
0.60366	0.6427	3.26039	0.24026	0.22462	3.26039	0.00302	0.00315
0.61549	0.62985	3.25671	0.2293	0.21413	3.25671	0.00347	0.00336
0.64261	0.61646	3.25303	0.19308	0.20244	3.25303	0.00379	0.00356
0.57282	0.59953	3.24936	0.17579	0.19313	3.24936	0.0041	0.00369
0.67435	0.57797	3.2457	0.16707	0.18713	3.2457	0.00395	0.00374
0.47384	0.55651	3.24204	0.20047	0.18622	3.24204	0.0032	0.00373
0.55382	0.53904	3.2384	0.16477	0.18882	3.2384	0.00381	0.00373
0.47597	0.52992	3.23476	0.21053	0.19416	3.23476	0.00414	0.00371
0.47815	0.53036	3.23114	0.17778	0.20144	3.23114	0.00368	0.00372
0.61144	0.53738	3.22751	0.2268	0.20859	3.22751	0.00262	0.00372
0.54958	0.54379	3.2239	0.2186	0.21265	3.2239	0.00478	0.0037
0.52304	0.55005	3.2203	0.22217	0.21253	3.2203	0.00386	0.00363
0.54613	0.55201	3.2167	0.2345	0.20699	3.2167	0.00372	0.00351
0.59512	0.55109	3.21312	0.20457	0.19704	3.21312	0.0028	0.0034
0.53121	0.54374	3.20954	0.14911	0.18698	3.20954	0.0028	0.00338
0.59173	0.53098	3.20596	0.18327	0.17989	3.20596	0.00359	0.00346
0.46806	0.51423	3.2024	0.16538	0.17852	3.2024	0.0036	0.00359
0.49724	0.49996	3.19885	0.15949	0.18239	3.19885	0.00375	0.00371
0.45029	0.48973	3.19529	0.197	0.18854	3.19529	0.0044	0.00376
0.51359	0.48763	3.19176	0.20418	0.1931	3.19176	0.00378	0.0037
0.4439	0.48874	3.18823	0.22352	0.19264	3.18823	0.00378	0.00357
0.52884	0.48928	3.1847	0.20776	0.18777	3.1847	0.00285	0.0034
0.46484	0.48739	3.18118	0.16127	0.18026	3.18118	0.00364	0.00326
0.57995	0.47864	3.17768	0.13944	0.17571	3.17768	0.00254	0.00318
0.42401	0.46688	3.17418	0.14928	0.17474	3.17418	0.00333	0.00316
0.38585	0.45467	3.17068	0.22865	0.17592	3.17068	0.00287	0.00317
0.47374	0.44988	3.1672	0.16908	0.17563	3.1672	0.00352	0.00319
0.43641	0.45154	3.16372	0.19503	0.17227	3.16372	0.00352	0.00318
0.48544	0.46071	3.16026	0.14098	0.16813	3.16026	0.00305	0.00315
0.39016	0.47367	3.1568	0.15414	0.16534	3.1568	0.00257	0.0031
0.52619	0.4891	3.15334	0.16735	0.1636	3.15334	0.00338	0.00308
0.52129	0.50073	3.14989	0.16089	0.16257	3.14989	0.00291	0.00306
0.57698	0.50055	3.14645	0.18425	0.16036	3.14645	0.00373	0.00302
0.48106	0.48581	3.14302	0.16845	0.15653	3.14302	0.00227	0.00299
0.4675	0.46115	3.1396	0.11038	0.15297	3.1396	0.00293	0.00301
0.45876	0.4335	3.13619	0.15617	0.15006	3.13619	0.00326	0.00307
0.36194	0.40861	3.13278	0.15325	0.14878	3.13278	0.00245	0.00315
0.3039	0.3983	3.12938	0.16012	0.14764	3.12938	0.00392	0.00318
0.41658	0.40145	3.12598	0.15356	0.14703	3.12598	0.00394	0.00312
0.43815	0.41562	3.12259	0.10831	0.14802	3.12259	0.00263	0.00298
0.36016	0.43337	3.11921	0.15459	0.15104	3.11921	0.0028	0.00279
0.54883	0.44685	3.11584	0.15822	0.15591	3.11584	0.00198	0.00266
0.46578	0.45096	3.11248	0.18499	0.16032	3.11248	0.00232	0.00262
0.45685	0.44606	3.10912	0.16553	0.16242	3.10912	0.00332	0.00267
0.43793	0.43429	3.10577	0.13271	0.16425	3.10577	0.00233	0.00277
0.39399	0.42574	3.10243	0.18619	0.16641	3.10243	0.00267	0.0029
0.37985	0.42174	3.0991	0.1766	0.16984	3.0991	0.00317	0.00305
0.44578	0.42154	3.09577	0.14024	0.17349	3.09577	0.00351	0.00319
0.39654	0.42269	3.09245	0.19743	0.1765	3.09245	0.00335	0.00332
0.52315	0.42099	3.08914	0.1878	0.17864	3.08914	0.00336	0.00343
0.38312	0.41597	3.08583	0.205	0.17732	3.08583	0.00303	0.00352
0.34858	0.41421	3.08253	0.14819	0.1728	3.08253	0.00405	0.00354
0.39995	0.42035	3.07924	0.14851	0.16692	3.07924	0.00423	0.00348
0.45662	0.43229	3.07595	0.20971	0.15944	3.07595	0.00356	0.00333
0.43217	0.44626	3.07268	0.14236	0.15144	3.07268	0.00272	0.00314
0.49539	0.45326	3.06941	0.11576	0.14423	3.06941	0.0017	0.00302
0.5055	0.4518	3.06615	0.13616	0.13972	3.06615	0.00392	0.00298
0.41959	0.44027	3.06289	0.12281	0.1381	3.06289	0.00308	0.003
0.44099	0.42789	3.05964	0.16409	0.13739	3.05964	0.0024	0.00305
0.35971	0.41741	3.0564	0.14046	0.13663	3.0564	0.0036	0.00306
0.41197	0.41325	3.05316	0.13046	0.1355	3.05316	0.0031	0.00303
0.36124	0.41469	3.04993	0.11697	0.13563	3.04993	0.00293	0.00298
0.53783	0.41454	3.04671	0.12411	0.13817	3.04671	0.00346	0.00291
0.38439	0.41047	3.0435	0.16969	0.14295	3.0435	0.00208	0.00291
0.36353	0.4009	3.04029	0.13849	0.14678	3.04029	0.00191	0.00298
0.43195	0.39305	3.03709	0.14572	0.14893	3.03709	0.00435	0.00313
0.34942	0.38963	3.03389	0.16341	0.14933	3.03389	0.00296	0.00325
0.38674	0.3923	3.0307	0.17769	0.14682	3.0307	0.00437	0.0033
0.33071	0.40237	3.02753	0.10849	0.14364	3.02753	0.0021	0.00327
0.47759	0.41707	3.02435	0.11896	0.14141	3.02435	0.00438	0.00321
0.47333	0.43057	3.02118	0.17531	0.14	3.02118	0.00211	0.0032
0.39	0.43669	3.01802	0.12649	0.14081	3.01802	0.00335	0.00325
0.46584	0.43703	3.01487	0.14469	0.14065	3.01487	0.00318	0.00335
0.47102	0.42703	3.01172	0.14113	0.14111	3.01172	0.00318	0.00345
0.45079	0.40681	3.00858	0.10607	0.14201	3.00858	0.00479	0.00347
0.31429	0.38092	3.00545	0.20952	0.14211	3.00545	0.00373	0.00336
0.40474	0.35753	3.00232	0.10651	0.14126	3.00232	0.00249	0.00318
0.28818	0.3406	2.9992	0.13875	0.14059	2.9992	0.00268	0.003
0.24657	0.33698	2.99609	0.13937	0.14077	2.99609	0.00286	0.00289
0.35369	0.3418	2.99298	0.13576	0.14209	2.99298	0.00286	0.00289
0.44034	0.35121	2.98988	0.15036	0.14349	2.98988	0.0027	0.00295
0.30744	0.35892	2.98679	0.15462	0.1434	2.98679	0.00306	0.00303
0.41521	0.36217	2.9837	0.14379	0.14203	2.9837	0.00306	0.00307
0.29179	0.36317	2.98061	0.13689	0.13968	2.98061	0.00398	0.00302
0.39619	0.36236	2.97754	0.13025	0.13686	2.97754	0.00307	0.00291
0.40151	0.35963	2.97447	0.13384	0.13367	2.97447	0.002	0.00277
0.34878	0.35749	2.97141	0.13443	0.13345	2.97141	0.00218	0.00271
0.31055	0.35616	2.96835	0.14529	0.13484	2.96835	0.00273	0.00273
0.32211	0.36126	2.9653	0.10919	0.13939	2.9653	0.00347	0.00281
0.38932	0.3714	2.96226	0.09139	0.14611	2.96226	0.00256	0.00288
0.46596	0.37924	2.95922	0.24486	0.15195	2.95922	0.00294	0.00295
0.29732	0.3828	2.95619	0.16885	0.15182	2.95619	0.00275	0.00301
0.42935	0.38173	2.95316	0.13945	0.14699	2.95316	0.00369	0.00301
0.4257	0.37526	2.95015	0.11057	0.13904	2.95015	0.00295	0.00297
0.31504	0.36577	2.94713	0.13633	0.13394	2.94713	0.00278	0.00285
0.33862	0.35569	2.94413	0.10732	0.13136	2.94413	0.00314	0.00274
0.38292	0.3503	2.94113	0.17389	0.12993	2.94113	0.00204	0.00265
0.32328	0.35019	2.93814	0.0929	0.13006	2.93814	0.0026	0.00261
0.32319	0.3552	2.93515	0.15602	0.13064	2.93515	0.00168	0.00266
0.3246	0.3645	2.93217	0.11193	0.13146	2.93217	0.00411	0.00273
0.45985	0.37356	2.9292	0.1159	0.13355	2.9292	0.0028	0.00275
0.39805	0.3747	2.92622	0.16819	0.13368	2.92622	0.00188	0.00269
0.36037	0.37092	2.92326	0.15015	0.13135	2.92326	0.00357	0.00261
0.349	0.36291	2.9203	0.10132	0.12596	2.9203	0.00264	0.00256
0.36183	0.35677	2.91735	0.14699	0.12001	2.91735	0.00151	0.00259
0.28325	0.35535	2.91441	0.07176	0.11648	2.91441	0.0017	0.00273
0.44174	0.36304	2.91147	0.12459	0.11688	2.91147	0.0036	0.00295
0.31853	0.38137	2.90854	0.09859	0.12177	2.90854	0.00493	0.00313
0.35254	0.40432	2.90561	0.14405	0.12842	2.90561	0.00247	0.00319
0.39405	0.42631	2.90269	0.14468	0.13492	2.90269	0.00248	0.00316
0.59513	0.43718	2.89978	0.13734	0.1381	2.89978	0.00363	0.00311
0.59632	0.42508	2.89687	0.16437	0.13925	2.89687	0.00344	0.00302
0.28087	0.3985	2.89396	0.11846	0.13758	2.89396	0.00269	0.0029
0.24179	0.37126	2.89107	0.142	0.13542	2.89107	0.0025	0.0028
0.39226	0.35877	2.88818	0.11152	0.13321	2.88818	0.00288	0.00277
0.30563	0.36009	2.88529	0.16531	0.1311	2.88529	0.00232	0.00285
0.45174	0.36579	2.88241	0.11583	0.12738	2.88241	0.00271	0.003
0.31917	0.36987	2.87954	0.11993	0.12287	2.87954	0.0033	0.00322
0.43029	0.36927	2.87667	0.12017	0.11826	2.87667	0.00368	0.00341
0.37783	0.36086	2.87381	0.12788	0.1136	2.87381	0.00467	0.00354
0.29774	0.34903	2.87095	0.07784	0.11153	2.87095	0.00253	0.00356
0.34512	0.33915	2.8681	0.11309	0.11202	2.8681	0.00391	0.00355
0.36925	0.33177	2.86526	0.12113	0.11546	2.86526	0.00333	0.00354
0.2584	0.32929	2.86242	0.09788	0.12007	2.86242	0.00411	0.00353
0.31115	0.33081	2.85958	0.15264	0.1237	2.85958	0.00275	0.00354
0.38915	0.33472	2.85675	0.13365	0.12412	2.85675	0.00374	0.00356
0.34856	0.33528	2.85393	0.12603	0.12044	2.85393	0.00375	0.00359
0.31965	0.33089	2.85112	0.11444	0.11475	2.85112	0.00376	0.00359
0.32621	0.32396	2.84831	0.10676	0.10944	2.84831	0.00357	0.00356
0.34469	0.31749	2.8455	0.09112	0.10761	2.8455	0.00356	0.00347
0.26139	0.31427	2.8427	0.07525	0.11088	2.8427	0.00318	0.00337
0.28042	0.31535	2.8399	0.13524	0.11909	2.8399	0.00339	0.00323
0.35271	0.31951	2.83712	0.1355	0.12999	2.83712	0.00359	0.00312
0.3534	0.32208	2.83433	0.13976	0.14003	2.83433	0.0022	0.00308
0.33609	0.32355	2.83156	0.15204	0.14929	2.83156	0.00281	0.00312
0.28864	0.32257	2.82879	0.16437	0.15577	2.82879	0.00261	0.00324
0.30126	0.32383	2.82602	0.17674	0.15798	2.82602	0.00463	0.00339
0.30788	0.32367	2.82326	0.13281	0.15662	2.82326	0.00423	0.00345
0.42946	0.31739	2.8205	0.19759	0.15279	2.8205	0.00222	0.00344
0.28485	0.30131	2.81775	0.14949	0.14821	2.81775	0.00344	0.0034
0.30362	0.27803	2.81501	0.08501	0.14577	2.81501	0.00426	0.00334
0.20686	0.25877	2.81227	0.13791	0.14723	2.81227	0.00244	0.00327
0.20117	0.24934	2.80953	0.18288	0.15083	2.80953	0.00366	0.00319
0.20767	0.2706	2.80681	0.17509	0.15365	2.80681	0.00306	0.00312
0.24479	0.31031	2.80408	0.14688	0.15295	2.80408	0.00286	0.00306
0.39856	0.36498	2.80136	0.13899	0.14982	2.80136	0.00266	0.00303
0.28875	0.41655	2.79865	0.14335	0.14575	2.79865	0.00328	0.00303
0.88024	0.44676	2.79594	0.16415	0.1429	2.79594	0.00349	0.00302
0.37005	0.44487	2.79324	0.13157	0.14066	2.79324	0.00247	0.00299
0.35223	0.42	2.79054	0.11123	0.1413	2.79054	0.00289	0.00291
0.37148	0.387	2.78785	0.12383	0.14381	2.78785	0.00373	0.00282
0.39794	0.35692	2.78517	0.20726	0.1472	2.78517	0.00207	0.00274
0.29212	0.33106	2.78249	0.13674	0.14765	2.78249	0.00249	0.00273
0.29891	0.31076	2.77981	0.14945	0.14602	2.77981	0.00208	0.00282
0.28076	0.29822	2.77714	0.11647	0.14427	2.77714	0.00333	0.00299
0.31256	0.29503	2.77448	0.17087	0.14443	2.77448	0.00355	0.00318
0.21295	0.29844	2.77182	0.11691	0.14753	2.77182	0.00335	0.00329
0.34514	0.30875	2.76916	0.15061	0.15331	2.76916	0.00378	0.00333
0.29619	0.31906	2.76652	0.16385	0.1602	2.76652	0.00294	0.00331
0.42835	0.32738	2.76387	0.17638	0.16505	2.76387	0.00358	0.00325
0.28401	0.33101	2.76123	0.18513	0.16552	2.76123	0.00274	0.00321
0.33514	0.33174	2.75859	0.18127	0.16124	2.75859	0.00338	0.00318
0.25976	0.3312	2.75596	0.14361	0.15372	2.75596	0.00318	0.00319
0.41992	0.32812	2.75334	0.12725	0.14611	2.75334	0.00276	0.00323
0.36886	0.31943	2.75072	0.12719	0.13953	2.75072	0.00404	0.00329
0.28036	0.30661	2.74811	0.15717	0.13512	2.74811	0.00255	0.00333
0.21705	0.29619	2.7455	0.12768	0.13118	2.7455	0.00363	0.00337
0.29491	0.29281	2.7429	0.13249	0.12649	2.7429	0.00406	0.00336
0.30119	0.29512	2.7403	0.08971	0.12285	2.7403	0.00342	0.00335
0.32744	0.3012	2.7377	0.14553	0.12058	2.7377	0.00193	0.00336
0.29659	0.30334	2.73511	0.12895	0.11943	2.73511	0.00408	0.00346
0.30935	0.30508	2.73253	0.07734	0.11937	2.73253	0.00344	0.00357
0.27119	0.30547	2.72995	0.12914	0.11991	2.72995	0.00389	0.00366
0.40202	0.30187	2.72738	0.14698	0.12119	2.72738	0.0041	0.00364
0.18796	0.29781	2.72481	0.12531	0.12285	2.72481	0.00411	0.0035
0.34416	0.29429	2.72224	0.1039	0.12495	2.72224	0.00239	0.00333
0.33257	0.29351	2.71968	0.09129	0.13007	2.71968	0.00391	0.00313
0.19554	0.29917	2.71713	0.16512	0.13607	2.71713	0.00218	0.00297
0.30039	0.31314	2.71457	0.17849	0.1403	2.71457	0.00197	0.00294
0.35412	0.32836	2.71203	0.12678	0.13974	2.71203	0.00459	0.00296
0.36707	0.34095	2.70949	0.14858	0.13621	2.70949	0.00263	0.00301
0.40153	0.34059	2.70696	0.10971	0.13209	2.70696	0.00132	0.00304
0.38819	0.32762	2.70442	0.14036	0.12865	2.70442	0.00507	0.00306
0.21143	0.3059	2.7019	0.10131	0.12781	2.7019	0.0033	0.00298
0.30379	0.28476	2.69938	0.14089	0.12856	2.69938	0.00265	0.00286
0.25804	0.27211	2.69686	0.14556	0.13022	2.69686	0.00133	0.00278
0.25912	0.26687	2.69435	0.10188	0.13221	2.69435	0.00354	0.00282
0.18595	0.27129	2.69184	0.15496	0.13214	2.69184	0.00222	0.00294
0.30011	0.28144	2.68934	0.13338	0.13159	2.68934	0.00333	0.00306
0.40662	0.2917	2.68684	0.13332	0.13004	2.68684	0.00424	0.0031
0.22759	0.29845	2.68435	0.14726	0.12824	2.68435	0.00313	0.00305
0.29508	0.30657	2.68187	0.05812	0.12846	2.68187	0.00223	0.00295
0.31504	0.31794	2.67938	0.16087	0.13084	2.67938	0.00269	0.00285
0.31636	0.33334	2.6769	0.15706	0.13452	2.6769	0.00247	0.00286
0.3364	0.34794	2.67443	0.13007	0.13861	2.67443	0.00383	0.00292
0.43915	0.35411	2.67196	0.13062	0.1416	2.67196	0.00248	0.00303
0.37816	0.34952	2.66949	0.12605	0.14414	2.66949	0.00203	0.00313
0.33905	0.33269	2.66703	0.17631	0.1457	2.66703	0.00476	0.0032
0.30571	0.31078	2.66458	0.18569	0.14327	2.66458	0.00362	0.00316
0.23087	0.29301	2.66213	0.10412	0.13786	2.66213	0.00318	0.003
0.2932	0.28505	2.65968	0.1091	0.13126	2.65968	0.00159	0.00282
0.25217	0.28603	2.65724	0.14994	0.12611	2.65724	0.00319	0.00271
0.26691	0.29479	2.6548	0.12319	0.12351	2.6548	0.00229	0.00271
0.34282	0.30332	2.65237	0.1097	0.12366	2.65237	0.00228	0.00278
0.37006	0.30869	2.64994	0.09137	0.12703	2.64994	0.00344	0.00289
0.27526	0.30752	2.64752	0.14222	0.13357	2.64752	0.00322	0.003
0.31023	0.3038	2.6451	0.17465	0.13783	2.6451	0.00345	0.00306
0.24806	0.30215	2.64268	0.15159	0.13865	2.64268	0.00208	0.00311
0.35289	0.30205	2.64027	0.11993	0.13445	2.64027	0.00347	0.00319
0.27728	0.30328	2.63787	0.1525	0.1284	2.63787	0.0037	0.00323
0.31251	0.30314	2.63547	0.07871	0.12228	2.63547	0.00324	0.00322
0.33317	0.30045	2.63307	0.14345	0.11778	2.63307	0.00325	0.00313
0.26486	0.29734	2.63067	0.09293	0.11566	2.63067	0.00349	0.003
0.30723	0.29506	2.62829	0.13034	0.11504	2.62829	0.0021	0.0029
0.27981	0.29527	2.6259	0.1026	0.11613	2.6259	0.00256	0.00287
0.25869	0.29617	2.62352	0.11187	0.11765	2.62352	0.00257	0.00294
0.35104	0.29737	2.62115	0.13573	0.11944	2.62115	0.00375	0.0031
0.3165	0.29657	2.61878	0.11253	0.11924	2.61878	0.00305	0.00322
0.30298	0.29383	2.61641	0.13623	0.11676	2.61641	0.00353	0.0033
0.19765	0.29579	2.61405	0.10824	0.11226	2.61405	0.00306	0.00331
0.31822	0.30157	2.61169	0.11315	0.10789	2.61169	0.00471	0.00327
0.3534	0.30997	2.60934	0.08481	0.10523	2.60934	0.00166	0.00324
0.29099	0.31574	2.60699	0.08517	0.10504	2.60699	0.00332	0.0033
0.39816	0.31578	2.60464	0.11376	0.10835	2.60464	0.00309	0.00346
0.25642	0.31047	2.6023	0.13771	0.11282	2.6023	0.00381	0.00366
0.29256	0.30537	2.59997	0.11417	0.11844	2.59997	0.00429	0.00384
0.32168	0.30233	2.59764	0.08102	0.12487	2.59764	0.00477	0.00387
0.29361	0.30273	2.59531	0.15277	0.13163	2.59531	0.00359	0.00381
0.25827	0.30225	2.59299	0.15305	0.13735	2.59299	0.00287	0.00373
0.34497	0.30406	2.59067	0.1677	0.13929	2.59067	0.00456	0.00366
0.34559	0.30304	2.58835	0.1296	0.13745	2.58835	0.00264	0.00363
0.30942	0.29991	2.58604	0.10554	0.13409	2.58604	0.00337	0.00363
0.14451	0.2984	2.58373	0.14933	0.13179	2.58373	0.00531	0.0036
0.41983	0.29977	2.58143	0.13512	0.1318	2.58143	0.00314	0.00357
0.31181	0.3029	2.57913	0.11602	0.1335	2.57913	0.00218	0.00347
0.27605	0.30276	2.57683	0.11623	0.13606	2.57683	0.00412	0.00339
0.28381	0.3022	2.57454	0.15525	0.13956	2.57454	0.0034	0.0033
0.30619	0.30007	2.57226	0.18955	0.14172	2.57226	0.00463	0.00318
0.36516	0.295	2.56998	0.12172	0.14017	2.56998	9.75489E-4	0.00305
0.23412	0.28345	2.5677	0.08779	0.13781	2.5677	0.00294	0.00302
0.29385	0.26989	2.56543	0.17141	0.13487	2.56543	0.00318	0.00305
0.25697	0.25873	2.56316	0.18111	0.13126	2.56316	0.00417	0.00309
0.23536	0.25268	2.56089	0.07355	0.12767	2.56089	0.00221	0.0031
0.17684	0.25378	2.55863	0.10807	0.12709	2.55863	0.00394	0.00311
0.25834	0.26177	2.55637	0.12302	0.13073	2.55637	0.00197	0.00314
0.36232	0.27016	2.55412	0.15281	0.13628	2.55412	0.00321	0.00323
0.28888	0.27226	2.55187	0.15308	0.14002	2.55187	0.00371	0.00343
0.21519	0.26985	2.54962	0.1583	0.13966	2.54962	0.00421	0.0037
0.28247	0.26727	2.54738	0.1338	0.13519	2.54738	0.00273	0.00411
0.26807	0.26892	2.54514	0.11914	0.1286	2.54514	0.00374	0.00459
0.23179	0.27655	2.54291	0.12462	0.12364	2.54291	0.00623	0.00509
0.28396	0.28635	2.54068	0.11458	0.12199	2.54068	0.00649	0.00533
0.32189	0.29643	2.53846	0.09482	0.1235	2.53846	0.007	0.00526
0.33745	0.29782	2.53623	0.11998	0.12622	2.53623	0.00401	0.00487
0.34555	0.28974	2.53402	0.17528	0.12728	2.53402	0.00503	0.00434
0.21874	0.27418	2.53181	0.15588	0.12435	2.53181	0.00176	0.00387
0.28646	0.26014	2.52959	0.09046	0.11958	2.52959	0.00428	0.00354
0.17368	0.25305	2.52739	0.07048	0.11708	2.52739	0.00303	0.00338
0.2572	0.26038	2.52518	0.11599	0.11895	2.52518	0.00304	0.00336
0.23546	0.27556	2.52299	0.14179	0.12286	2.52299	0.00354	0.00343
0.33401	0.29344	2.52079	0.15688	0.1255	2.52079	0.00304	0.00358
0.30417	0.30499	2.5186	0.12674	0.12606	2.5186	0.00381	0.00376
0.44943	0.30446	2.51642	0.10157	0.12557	2.51642	0.00484	0.00385
0.22946	0.29027	2.51424	0.10198	0.12794	2.51424	0.00357	0.00384
0.23696	0.2721	2.51206	0.14269	0.13156	2.51206	0.00434	0.00366
0.24503	0.25658	2.50988	0.16846	0.13436	2.50988	0.00359	0.00344
0.29216	0.24454	2.50771	0.11789	0.13422	2.50771	0.00256	0.00328
0.14599	0.23889	2.50554	0.16392	0.13107	2.50554	0.00282	0.00324
0.2771	0.23893	2.50338	0.10263	0.12751	2.50338	0.0018	0.00338
0.2705	0.24596	2.50122	0.10305	0.12535	2.50122	0.00463	0.0036
0.16992	0.2592	2.49906	0.12873	0.12354	2.49906	0.00567	0.00376
0.2708	0.27506	2.49691	0.13411	0.12199	2.49691	0.00285	0.00377
0.34182	0.29277	2.49476	0.15019	0.11793	2.49476	0.00362	0.00367
0.35713	0.30031	2.49262	0.11387	0.11161	2.49262	0.00312	0.00353
0.3274	0.29751	2.49048	0.04158	0.10617	2.49048	0.00415	0.0034
0.20255	0.28635	2.48834	0.12465	0.10519	2.48834	0.00338	0.00326
0.38239	0.27316	2.4862	0.11446	0.1079	2.4862	0.00235	0.00315
0.15671	0.26162	2.48408	0.10447	0.11333	2.48408	0.00261	0.00315
0.26624	0.25673	2.48195	0.09397	0.12031	2.48195	0.00393	0.0032
0.24374	0.25742	2.47983	0.16249	0.12891	2.47983	0.00314	0.00329
0.27501	0.26135	2.47771	0.1362	0.13597	2.47771	0.00289	0.00339
0.25246	0.26547	2.47559	0.13149	0.14316	2.47559	0.00421	0.00346
0.31538	0.26589	2.47348	0.14192	0.15106	2.47348	0.00343	0.00351
0.25332	0.26368	2.47138	0.19527	0.15853	2.47138	0.00316	0.00353
0.23734	0.26054	2.46927	0.11076	0.16668	2.46927	0.00424	0.00352
0.26213	0.25909	2.46717	0.20653	0.1734	2.46717	0.00291	0.0036
0.25403	0.26289	2.46507	0.21698	0.17539	2.46507	0.00345	0.00373
0.24708	0.27241	2.46298	0.14347	0.17134	2.46298	0.00398	0.00395
0.29472	0.28156	2.46089	0.19117	0.16196	2.46089	0.0032	0.00415
0.27192	0.28961	2.4588	0.17595	0.14701	2.4588	0.00668	0.00424
0.3605	0.29133	2.45672	0.09079	0.13285	2.45672	0.004	0.00417
0.36027	0.28587	2.45464	0.09607	0.1217	2.45464	0.00429	0.00401
0.15273	0.28336	2.45257	0.13933	0.11749	2.45257	0.00241	0.00393
0.25706	0.29039	2.45049	0.05891	0.11827	2.45049	0.00296	0.00403
0.29842	0.30682	2.44843	0.15593	0.12376	2.44843	0.00512	0.00425
0.30701	0.32691	2.44636	0.13465	0.1289	2.44636	0.00458	0.00441
0.47636	0.33676	2.4443	0.16148	0.1316	2.4443	0.00621	0.00437
0.39721	0.32912	2.44224	0.08106	0.13152	2.44224	0.00433	0.00409
0.23548	0.30856	2.44019	0.18405	0.1303	2.44019	0.0027	0.00368
0.2759	0.28669	2.43814	0.11361	0.13046	2.43814	0.00299	0.00337
0.24442	0.27128	2.43609	0.09777	0.13257	2.43609	0.00245	0.00322
0.22035	0.26417	2.43405	0.12514	0.13898	2.43405	0.00326	0.00332
0.26098	0.26414	2.43201	0.16855	0.14725	2.43201	0.003	0.00359
0.3603	0.26318	2.42997	0.18561	0.15293	2.42997	0.00492	0.0039
0.24607	0.26072	2.42794	0.1367	0.1552	2.42794	0.00329	0.00414
0.16432	0.26279	2.42591	0.1698	0.15464	2.42591	0.00547	0.00418
0.312	0.27345	2.42388	0.16421	0.15223	2.42388	0.0055	0.00401
0.23082	0.29301	2.42186	0.09892	0.14923	2.42186	0.00303	0.00373
0.29726	0.31407	2.41984	0.17616	0.14627	2.41984	0.00248	0.0035
0.45491	0.32747	2.41782	0.17094	0.14314	2.41782	0.0022	0.00349
0.38021	0.3263	2.41581	0.12674	0.13814	2.41581	0.00332	0.00369
0.29875	0.312	2.4138	0.09958	0.13357	2.4138	0.00554	0.004
0.22444	0.29231	2.41179	0.133	0.13054	2.41179	0.00444	0.00418
0.27477	0.27662	2.40979	0.17208	0.12981	2.40979	0.00473	0.0042
0.27522	0.26738	2.40779	0.08896	0.13053	2.40779	0.00278	0.00407
0.26733	0.26139	2.4058	0.12253	0.13486	2.4058	0.00612	0.00391
0.23375	0.25778	2.4038	0.13357	0.14228	2.4038	0.00196	0.00379
0.25145	0.25709	2.40181	0.17322	0.14932	2.40181	0.00336	0.0038
0.29385	0.25706	2.39983	0.15672	0.15306	2.39983	0.00336	0.00397
0.22706	0.2589	2.39785	0.18501	0.15204	2.39785	0.00505	0.00418
0.22743	0.26612	2.39587	0.15724	0.1462	2.39587	0.00478	0.00422
0.32062	0.27678	2.39389	0.09562	0.13703	2.39389	0.00479	0.00403
0.25354	0.28882	2.39192	0.12395	0.12815	2.39192	0.00451	0.00361
0.28782	0.29853	2.38995	0.16366	0.12111	2.38995	0.00311	0.00315
0.39852	0.30488	2.38799	0.1074	0.11557	2.38799	0	0.00291
0.30575	0.30499	2.38602	0.05096	0.11294	2.38602	0.00255	0.00307
0.2467	0.30069	2.38407	0.10776	0.11478	2.38407	0.00284	0.00355
0.25563	0.29642	2.38211	0.1761	0.11947	2.38211	0.00541	0.00415
0.39261	0.28973	2.38016	0.11949	0.12491	2.38016	0.00541	0.00458
0.29067	0.28201	2.37821	0.09119	0.13138	2.37821	0.00628	0.00471
0.20551	0.27063	2.37626	0.1313	0.13936	2.37626	0.004	0.00458
0.27447	0.26824	2.37432	0.16582	0.1465	2.37432	0.00401	0.00431
0.20619	0.27469	2.37238	0.18328	0.15115	2.37238	0.00373	0.00405
0.35281	0.28857	2.37044	0.1721	0.14963	2.37044	0.00374	0.00385
0.18962	0.30968	2.36851	0.12642	0.1437	2.36851	0.00403	0.00376
0.4662	0.32552	2.36658	0.09209	0.13672	2.36658	0.00346	0.00376
0.35454	0.33279	2.36465	0.19024	0.13167	2.36465	0.00318	0.00383
0.26851	0.32844	2.36273	0.11549	0.12757	2.36273	0.00376	0.004
0.45113	0.31575	2.3608	0.08097	0.12492	2.3608	0.00492	0.00419
0.19117	0.301	2.35889	0.11586	0.12606	2.35889	0.00493	0.00434
0.26982	0.29195	2.35697	0.19148	0.12828	2.35697	0.00349	0.00443
0.28769	0.2911	2.35506	0.11043	0.13068	2.35506	0.00495	0.00444
0.28816	0.29652	2.35315	0.07568	0.13275	2.35315	0.00468	0.00442
0.31561	0.30673	2.35125	0.18703	0.13601	2.35125	0.00467	0.00433
0.32414	0.31409	2.34935	0.14601	0.13957	2.34935	0.00409	0.00424
0.35099	0.31811	2.34745	0.13454	0.14169	2.34745	0.00293	0.00417
0.26367	0.31576	2.34555	0.11718	0.14319	2.34555	0.00528	0.00421
0.39614	0.30889	2.34366	0.15845	0.14482	2.34366	0.00353	0.00429
0.28215	0.29945	2.34177	0.18222	0.14319	2.34177	0.00502	0.00436
0.25671	0.29012	2.33989	0.12393	0.13894	2.33989	0.00354	0.00441
0.23883	0.28585	2.338	0.12384	0.13295	2.338	0.00591	0.0044
0.3101	0.2856	2.33612	0.14767	0.12869	2.33612	0.00444	0.00434
0.32835	0.28439	2.33424	0.07691	0.12815	2.33424	0.00267	0.00427
0.25837	0.28051	2.33237	0.14255	0.13094	2.33237	0.00475	0.0042
0.29379	0.27646	2.3305	0.12464	0.13736	2.3305	0.00446	0.00419
0.26751	0.27512	2.32863	0.1724	0.14391	2.32863	0.00476	0.00413
0.19649	0.28019	2.32676	0.16077	0.14775	2.32676	0.00359	0.00408
0.2959	0.29185	2.32491	0.11358	0.1489	2.32491	0.00269	0.00407
0.36736	0.30493	2.32305	0.18517	0.15004	2.32305	0.00568	0.00412
0.33205	0.31399	2.32119	0.15556	0.15136	2.32119	0.0036	0.00423
0.29732	0.317	2.31934	0.11412	0.1537	2.31934	0.0042	0.00437
0.32411	0.31917	2.31749	0.13205	0.15748	2.31749	0.00451	0.00449
0.31561	0.32354	2.31564	0.22243	0.16066	2.31564	0.00422	0.00457
0.3078	0.33329	2.3138	0.19313	0.15992	2.3138	0.00603	0.00455
0.30757	0.34487	2.31196	0.11459	0.15753	2.31196	0.00513	0.00442
0.41679	0.35571	2.31012	0.13289	0.1551	2.31012	0.00273	0.00428
0.39114	0.35815	2.30828	0.16373	0.15488	2.30828	0.00333	0.00422
0.40903	0.35074	2.30645	0.14543	0.15542	2.30645	0.00456	0.00427
0.26463	0.33648	2.30462	0.21901	0.1547	2.30462	0.00547	0.00438
0.32826	0.3195	2.3028	0.12158	0.1521	2.3028	0.00426	0.0044
0.29225	0.30528	2.30097	0.11568	0.14917	2.30097	0.00397	0.00437
0.32091	0.29076	2.29915	0.1467	0.14802	2.29915	0.00428	0.00433
0.28402	0.27696	2.29733	0.18934	0.14635	2.29733	0.00521	0.00426
0.20235	0.26363	2.29552	0.14717	0.14317	2.29552	0.00306	0.00418
0.3033	0.25337	2.29371	0.10416	0.13817	2.29371	0.00431	0.00414
0.21222	0.24644	2.2919	0.15378	0.13436	2.2919	0.00461	0.00413
0.23972	0.2433	2.29009	0.11678	0.1322	2.29009	0.0037	0.00416
0.22215	0.24255	2.28829	0.12958	0.13169	2.28829	0.0037	0.0042
0.25897	0.24561	2.28649	0.12332	0.13404	2.28649	0.00495	0.00428
0.26927	0.25442	2.2847	0.15475	0.13807	2.2847	0.00433	0.00431
0.24123	0.26709	2.2829	0.13608	0.14201	2.2829	0.00466	0.00432
0.20492	0.28704	2.28111	0.11798	0.14454	2.28111	0.00341	0.0043
0.32575	0.30889	2.27932	0.19235	0.14545	2.27932	0.00529	0.00427
0.45784	0.32622	2.27754	0.16819	0.14449	2.27754	0.00343	0.00425
0.31818	0.33022	2.27576	0.10606	0.14301	2.27576	0.00468	0.00422
0.32729	0.3205	2.27397	0.09974	0.14346	2.27397	0.00407	0.00422
0.28163	0.30401	2.2722	0.16272	0.14691	2.2722	0.00406	0.00424
0.33769	0.28447	2.27042	0.20011	0.14906	2.27042	0.00439	0.00433
0.23543	0.26744	2.26865	0.15067	0.1472	2.26865	0.00409	0.0044
0.1792	0.25847	2.26688	0.11318	0.14264	2.26688	0.0044	0.00456
0.28273	0.25931	2.26512	0.15079	0.13866	2.26512	0.00505	0.00474
0.24599	0.26825	2.26335	0.11984	0.13779	2.26335	0.006	0.00491
0.28428	0.28157	2.2616	0.12635	0.13917	2.2616	0.00252	0.00512
0.3314	0.29315	2.25984	0.14518	0.14324	2.25984	0.00634	0.00532
0.28516	0.30538	2.25808	0.16476	0.14413	2.25808	0.0073	0.0055
0.31417	0.31515	2.25633	0.17136	0.14196	2.25633	0.00444	0.00563
0.34246	0.32354	2.25458	0.10781	0.13769	2.25458	0.00573	0.00571
0.27695	0.33156	2.25283	0.1719	0.13382	2.25283	0.0051	0.00577
0.43041	0.3355	2.25109	0.04463	0.13449	2.25109	0.00669	0.00574
0.31538	0.33771	2.24935	0.14017	0.14113	2.24935	0.00672	0.00557
0.30702	0.33899	2.24761	0.20468	0.15097	2.24761	0.00545	0.00522
0.35554	0.34315	2.24588	0.15375	0.16004	2.24588	0.00417	0.00481
0.29834	0.34721	2.24414	0.15398	0.16511	2.24414	0.00289	0.00449
0.41447	0.35079	2.24242	0.17992	0.16405	2.24242	0.00546	0.00439
0.36598	0.34845	2.24068	0.1862	0.15747	2.24068	0.00387	0.00445
0.38674	0.3448	2.23896	0.17403	0.14536	2.23896	0.00355	0.00462
0.2324	0.34451	2.23724	0.10975	0.12937	2.23724	0.00517	0.0048
0.33944	0.35147	2.23552	0.06466	0.11543	2.23552	0.0068	0.00486
0.33997	0.36307	2.23381	0.11008	0.10759	2.23381	0.00518	0.00482
0.46586	0.37201	2.23209	0.14235	0.10553	2.23209	0.00325	0.00471
0.43844	0.36894	2.23038	0.05196	0.10845	2.23038	0.0039	0.00479
0.33178	0.35273	2.22867	0.08457	0.11525	2.22867	0.00424	0.00508
0.26387	0.33186	2.22696	0.17592	0.12332	2.22696	0.00718	0.00549
0.36216	0.31058	2.22526	0.15661	0.12829	2.22526	0.0049	0.00591
0.28429	0.29261	2.22356	0.11764	0.12856	2.22356	0.00753	0.00621
0.22581	0.27933	2.22186	0.11127	0.126	2.22186	0.00656	0.00638
0.29499	0.27201	2.22017	0.13111	0.12351	2.22017	0.00558	0.00645
0.25605	0.27242	2.21848	0.11818	0.12259	2.21848	0.00754	0.00647
0.246	0.27939	2.21678	0.11808	0.12153	2.21678	0.00593	0.00648
0.28647	0.28785	2.2151	0.11854	0.12208	2.2151	0.00627	0.00651
0.30669	0.29573	2.21341	0.12531	0.12372	2.21341	0.00661	0.00656
0.36661	0.2974	2.21173	0.15193	0.12587	2.21173	0.00695	0.00658
0.32747	0.2912	2.21005	0.07277	0.12969	2.21005	0.00663	0.00657
0.18883	0.28286	2.20837	0.14576	0.13505	2.20837	0.00664	0.00652
0.26874	0.28077	2.2067	0.17253	0.14246	2.2067	0.00665	0.00644
0.29906	0.28371	2.20503	0.13956	0.14717	2.20503	0.00532	0.00642
0.27954	0.29469	2.20336	0.14643	0.1508	2.20336	0.00667	0.00639
0.28997	0.30636	2.20169	0.13998	0.15165	2.20169	0.00734	0.00639
0.39055	0.31733	2.20003	0.22031	0.15412	2.20003	0.00568	0.00639
0.2407	0.32195	2.19836	0.08692	0.15589	2.19836	0.00705	0.00644
0.42285	0.32075	2.19671	0.16109	0.15995	2.19671	0.00469	0.0066
0.30178	0.31452	2.19505	0.12742	0.16619	2.19505	0.00705	0.00697
0.32239	0.30879	2.1934	0.28209	0.17106	2.1934	0.00807	0.00745
0.19171	0.30884	2.19175	0.14126	0.17439	2.19175	0.00808	0.00796
0.32336	0.32033	2.1901	0.13473	0.1763	2.1901	0.00742	0.0085
0.36433	0.33755	2.18845	0.17542	0.1799	2.18845	0.01047	0.00898
0.39528	0.35409	2.1868	0.1892	0.18401	2.1868	0.00947	0.00942
0.33497	0.36431	2.18516	0.25038	0.18396	2.18516	0.00847	0.0097
0.43714	0.36969	2.18352	0.16943	0.17898	2.18352	0.01157	0.00983
0.32657	0.37093	2.18189	0.14287	0.17169	2.18189	0.01054	0.00975
0.37727	0.37587	2.18026	0.17674	0.16621	2.18026	0.01021	0.00954
0.32678	0.3839	2.17862	0.12254	0.16337	2.17862	0.00716	0.0093
0.44999	0.3938	2.17699	0.18409	0.16522	2.17699	0.00888	0.00924
0.35848	0.40199	2.17537	0.17071	0.16763	2.17537	0.00925	0.0094
0.52437	0.39958	2.17375	0.19193	0.16918	2.17375	0.01062	0.00967
0.36983	0.38818	2.17212	0.12328	0.16936	2.17212	0.00892	0.00994
0.32923	0.36962	2.1705	0.21948	0.16692	2.1705	0.0103	0.0101
0.39154	0.35018	2.16889	0.15799	0.1631	2.16889	0.01207	0.01015
0.26893	0.33474	2.16727	0.13791	0.15835	2.16727	0.01033	0.01006
0.34104	0.32095	2.16566	0.16535	0.15531	2.16566	0.00862	0.00993
0.31049	0.31034	2.16405	0.1311	0.15407	2.16405	0.00795	0.00991
0.30059	0.29867	2.16244	0.15893	0.15627	2.16244	0.01145	0.01019
0.34337	0.28808	2.16084	0.15954	0.15902	2.16084	0.01178	0.01048
0.16634	0.27753	2.15924	0.1802	0.16182	2.15924	0.00902	0.01093
0.32276	0.27575	2.15764	0.13882	0.16385	2.15764	0.00941	0.01149
0.22993	0.28139	2.15604	0.19509	0.16464	2.15604	0.01706	0.01211
0.33415	0.2939	2.15445	0.15315	0.16459	2.15445	0.00871	0.01281
0.20916	0.31272	2.15285	0.15338	0.16477	2.15285	0.0147	0.01356
0.41992	0.32881	2.15127	0.17497	0.16416	2.15127	0.01468	0.01424
0.3776	0.34	2.14968	0.16782	0.1649	2.14968	0.01436	0.01502
0.32563	0.34215	2.14809	0.15406	0.1648	2.14809	0.01687	0.01568
0.40069	0.33837	2.14651	0.18277	0.16499	2.14651	0.01721	0.01623
0.23178	0.33602	2.14493	0.12642	0.16536	2.14493	0.01269	0.01681
0.33842	0.3404	2.14335	0.21856	0.16498	2.14335	0.02219	0.01737
0.36982	0.34772	2.14177	0.13384	0.16422	2.14177	0.01662	0.0178
0.33942	0.35297	2.1402	0.16971	0.16488	2.1402	0.01625	0.01832
0.4133	0.35125	2.13863	0.16249	0.16913	2.13863	0.02016	0.01878
0.40329	0.33737	2.13706	0.14858	0.17625	2.13706	0.02131	0.01922
0.27699	0.31695	2.13549	0.17756	0.184	2.13549	0.01526	0.01969
0.22353	0.29769	2.13393	0.22708	0.18894	2.13393	0.02422	0.02008
0.32055	0.28449	2.13237	0.24931	0.18772	2.13237	0.01957	0.02046
0.24553	0.27854	2.13081	0.16369	0.17989	2.13081	0.01893	0.02089
0.2679	0.27953	2.12925	0.10716	0.17068	2.12925	0.0232	0.02147
0.3212	0.2807	2.1277	0.17844	0.16432	2.1277	0.02114	0.02226
0.25794	0.28605	2.12615	0.18629	0.15994	2.12615	0.02148	0.0233
0.25771	0.29304	2.12459	0.14317	0.1569	2.12459	0.02479	0.02444
0.37726	0.30366	2.12305	0.14372	0.15372	2.12305	0.02771	0.02547
0.2051	0.31868	2.1215	0.16552	0.15185	2.1215	0.02696	0.02613
0.39904	0.34193	2.11996	0.12942	0.15183	2.11996	0.02707	0.02639
0.34644	0.36716	2.11842	0.166	0.15459	2.11842	0.02704	0.02634
0.38939	0.39392	2.11688	0.13701	0.15968	2.11688	0.02533	0.02612
0.39087	0.41939	2.11534	0.16648	0.16674	2.11534	0.02465	0.02602
0.58716	0.43431	2.11381	0.18122	0.17361	2.11381	0.0268	0.02612
0.38023	0.43873	2.11228	0.21003	0.17842	2.11228	0.02654	0.02643
0.41439	0.43096	2.11075	0.16721	0.18031	2.11075	0.02397	0.02678
0.52297	0.41562	2.10922	0.17432	0.17927	2.10922	0.02953	0.02709
0.33903	0.39627	2.10769	0.18228	0.17924	2.10769	0.02957	0.02726
0.36143	0.37955	2.10617	0.18984	0.17794	2.10617	0.02772	0.02739
0.32828	0.36961	2.10465	0.16779	0.17735	2.10465	0.0227	0.02762
0.36248	0.36719	2.10313	0.13913	0.1748	2.10313	0.02713	0.0281
0.374	0.36724	2.10162	0.24933	0.17098	2.10162	0.03084	0.02876
0.40759	0.36291	2.1001	0.13953	0.16263	2.1001	0.03375	0.02904
0.3852	0.35228	2.09859	0.16876	0.15313	2.09859	0.02799	0.02895
0.30933	0.33628	2.09708	0.08838	0.14542	2.09708	0.02545	0.02855
0.30978	0.31872	2.09557	0.16964	0.14151	2.09557	0.03139	0.02833
0.27699	0.30957	2.09407	0.10341	0.14409	2.09407	0.02472	0.02839
0.29887	0.30977	2.09256	0.16973	0.14927	2.09256	0.02926	0.02899
0.31112	0.31556	2.09106	0.16297	0.15512	2.09106	0.02671	0.02979
0.2448	0.32178	2.08957	0.12611	0.16038	2.08957	0.03417	0.03081
0.46801	0.32368	2.08807	0.23029	0.16394	2.08807	0.03191	0.03151
0.40079	0.31388	2.08657	0.15586	0.16543	2.08657	0.03651	0.03173
0.20115	0.29844	2.08508	0.11175	0.16755	2.08508	0.02574	0.03167
0.16787	0.28833	2.08359	0.18652	0.16932	2.08359	0.03474	0.03147
0.35863	0.29025	2.08211	0.20173	0.17207	2.08211	0.0303	0.03131
0.2918	0.29916	2.08062	0.17957	0.17417	2.08062	0.02997	0.03131
0.30346	0.30485	2.07914	0.17233	0.17483	2.07914	0.03264	0.03124
0.33766	0.3033	2.07766	0.11255	0.17713	2.07766	0.03149	0.03156
0.37108	0.29537	2.07617	0.2174	0.1815	2.07617	0.02972	0.03213
0.25961	0.282	2.0747	0.23327	0.18487	2.0747	0.03466	0.03293
0.15825	0.27308	2.07322	0.15825	0.18894	2.07322	0.02566	0.0341
0.23771	0.27047	2.07175	0.15847	0.1934	2.07175	0.0461	0.03518
0.39675	0.27652	2.07028	0.2116	0.20087	2.07028	0.03708	0.03589
0.26109	0.27755	2.06881	0.19676	0.20715	2.06881	0.03031	0.03621
0.2842	0.28176	2.06735	0.28041	0.20827	2.06735	0.03908	0.0363
0.15938	0.28835	2.06588	0.18973	0.20504	2.06588	0.03648	0.03651
0.4446	0.30546	2.06442	0.2204	0.19623	2.06442	0.03767	0.03687
0.15983	0.32975	2.06296	0.12938	0.18684	2.06296	0.03544	0.0374
0.48016	0.35594	2.0615	0.15243	0.18005	2.0615	0.03358	0.03833
0.32056	0.3805	2.06005	0.27477	0.17318	2.06005	0.04433	0.03933
0.49298	0.39301	2.05859	0.12229	0.16631	2.05859	0.0421	0.03994
0.42479	0.39017	2.05714	0.12246	0.16074	2.05714	0.03986	0.03989
0.34491	0.37253	2.05569	0.18395	0.16001	2.05569	0.04183	0.03947
0.41448	0.35455	2.05424	0.12281	0.16521	2.05424	0.03766	0.03872
0.27671	0.339	2.0528	0.18447	0.17359	2.0528	0.03541	0.03847
0.23092	0.33293	2.05136	0.17704	0.18332	2.05136	0.0343	0.03875
0.27749	0.33331	2.04991	0.23124	0.19119	2.04991	0.04554	0.03944
0.56734	0.32752	2.04847	0.20841	0.19508	2.04847	0.03401	0.04032
0.35943	0.3087	2.04704	0.15459	0.19364	2.04704	0.04877	0.04096
0.16255	0.27869	2.0456	0.21674	0.1897	2.0456	0.04147	0.04124
0.19766	0.25718	2.04417	0.20154	0.18284	2.04417	0.03657	0.04116
0.18673	0.25242	2.04274	0.19452	0.1751	2.04274	0.04275	0.04099
0.31481	0.26694	2.04131	0.10105	0.17153	2.04131	0.04281	0.0407
0.22185	0.29216	2.03988	0.16347	0.17327	2.03988	0.04131	0.04069
0.38585	0.3213	2.03846	0.17928	0.18145	2.03846	0.03591	0.04103
0.32785	0.34958	2.03703	0.19515	0.19231	2.03703	0.04026	0.04222
0.42211	0.37011	2.03561	0.26577	0.19928	2.03561	0.04119	0.04389
0.38838	0.38087	2.0342	0.15692	0.20179	2.0342	0.05134	0.04568
0.36449	0.38146	2.03278	0.2038	0.19842	2.03278	0.04867	0.04724
0.4592	0.37437	2.03136	0.25118	0.18982	2.03136	0.05227	0.04814
0.35372	0.36167	2.02995	0.14149	0.17914	2.02995	0.04093	0.04886
0.28337	0.34964	2.02854	0.18104	0.16911	2.02854	0.04859	0.04948
0.30814	0.34097	2.02713	0.11851	0.16295	2.02713	0.0592	0.04993
0.37888	0.33587	2.02572	0.13419	0.16388	2.02572	0.04664	0.04994
0.36755	0.32774	2.02432	0.20551	0.16924	2.02432	0.05145	0.04964
0.32057	0.31863	2.02291	0.18997	0.17617	2.02291	0.04687	0.04949
0.26218	0.31231	2.02152	0.15095	0.18149	2.02152	0.04762	0.04999
0.29764	0.31647	2.02012	0.19843	0.18472	2.02012	0.04928	0.05104
0.23845	0.32777	2.01872	0.20665	0.18555	2.01872	0.05146	0.05272
0.41884	0.3435	2.01733	0.20743	0.18249	2.01733	0.05778	0.05486
0.40648	0.35185	2.01593	0.13549	0.17792	2.01593	0.05986	0.05721
0.44296	0.34666	2.01454	0.17559	0.17574	2.01454	0.05167	0.06003
0.2163	0.33634	2.01315	0.19227	0.17622	2.01315	0.06203	0.06346
0.33614	0.32725	2.01176	0.14406	0.18199	2.01176	0.07133	0.06713
0.30054	0.33059	2.01038	0.17631	0.19242	2.01038	0.0724	0.07056
0.26546	0.33926	2.009	0.24133	0.20434	2.009	0.07514	0.07355
0.45807	0.34713	2.00761	0.18484	0.21579	2.00761	0.07784	0.07633
0.35089	0.34807	2.00624	0.26619	0.22468	2.00624	0.07454	0.07931
0.45933	0.3369	2.00486	0.25787	0.22807	2.00486	0.07828	0.08287
0.20577	0.32201	2.00348	0.1856	0.22823	2.00348	0.0895	0.08683
0.20654	0.30962	2.00211	0.21869	0.2277	2.00211	0.09629	0.09075
0.40054	0.30526	2.00074	0.28321	0.22774	2.00074	0.0934	0.09407
0.29239	0.30388	1.99937	0.18681	0.2285	1.99937	0.09777	0.09657
0.36513	0.30515	1.998	0.20285	0.23194	1.998	0.09855	0.09865
0.19546	0.31194	1.99663	0.26062	0.23753	1.99663	0.10333	0.10031
0.30511	0.32971	1.99527	0.26849	0.2443	1.99527	0.10126	0.10191
0.34299	0.35419	1.99391	0.21233	0.25003	1.99391	0.09749	0.10345
0.42832	0.38138	1.99255	0.27739	0.25238	1.99255	0.11055	0.10503
0.46676	0.39541	1.99119	0.26204	0.25	1.99119	0.10676	0.10666
0.42949	0.3965	1.98983	0.26996	0.2437	1.98983	0.11126	0.1086
0.32024	0.39121	1.98848	0.24634	0.23355	1.98848	0.10295	0.11127
0.49218	0.38314	1.98712	0.18047	0.22414	1.98712	0.10909	0.11531
0.19761	0.38313	1.98577	0.16467	0.21937	1.98577	0.12132	0.12036
0.38248	0.39225	1.98442	0.27966	0.21821	1.98442	0.1321	0.12577
0.5449	0.40282	1.98308	0.22291	0.21969	1.98308	0.13104	0.13113
0.37202	0.4065	1.98173	0.19841	0.22294	1.98173	0.13875	0.1357
0.42121	0.39982	1.98039	0.21473	0.22779	1.98039	0.13471	0.13973
0.42277	0.38635	1.97905	0.21553	0.23677	1.97905	0.1441	0.14321
0.3354	0.37197	1.97771	0.27329	0.24831	1.97771	0.16001	0.14609
0.31171	0.36127	1.97637	0.29093	0.26054	1.97637	0.14191	0.14835
0.3371	0.3567	1.97503	0.21641	0.27159	1.97503	0.14427	0.1507
0.42407	0.35206	1.9737	0.29103	0.28163	1.9737	0.15315	0.15338
0.33801	0.34594	1.97237	0.32549	0.28645	1.97237	0.16297	0.15629
0.33847	0.33356	1.97104	0.33429	0.28382	1.97104	0.15696	0.15863
0.35065	0.32052	1.96971	0.24212	0.27583	1.96971	0.16341	0.15977
0.20111	0.31019	1.96838	0.27653	0.26631	1.96838	0.16279	0.15949
0.3776	0.30349	1.96706	0.21817	0.26099	1.96706	0.16427	0.15774
0.25207	0.30061	1.96573	0.22686	0.26448	1.96573	0.15487	0.15482
0.32736	0.29677	1.96441	0.31057	0.27397	1.96441	0.14617	0.15138
0.31594	0.29211	1.96309	0.27803	0.28888	1.96309	0.14553	0.14846
0.25309	0.28818	1.96177	0.26996	0.30314	1.96177	0.1491	0.14657
0.30412	0.28939	1.96046	0.38014	0.31472	1.96046	0.14346	0.14574
0.2152	0.29881	1.95914	0.30381	0.32181	1.95914	0.13553	0.14594
0.31764	0.31571	1.95783	0.38117	0.32434	1.95783	0.14843	0.14665
0.36895	0.34028	1.95652	0.26293	0.32368	1.95652	0.15882	0.14756
0.38219	0.36119	1.95521	0.31424	0.32268	1.95521	0.1484	0.14851
0.39546	0.37884	1.95391	0.34868	0.32019	1.95391	0.14273	0.15012
0.31859	0.39205	1.9526	0.35682	0.31437	1.9526	0.13771	0.15416
0.55001	0.39588	1.95129	0.28993	0.3054	1.95129	0.16138	0.16122
0.30739	0.39207	1.94999	0.27324	0.29666	1.94999	0.17357	0.17183
0.4104	0.38112	1.94869	0.26505	0.29004	1.94869	0.17208	0.18588
0.44947	0.36632	1.9474	0.29965	0.28782	1.9474	0.19975	0.20429
0.23147	0.3532	1.9461	0.29148	0.28876	1.9461	0.21203	0.22772
0.33479	0.34548	1.94481	0.31762	0.29261	1.94481	0.25426	0.25706
0.36017	0.3439	1.94351	0.22296	0.30049	1.94351	0.27715	0.29296
0.3615	0.34948	1.94222	0.31846	0.31532	1.94222	0.32578	0.33559
0.36198	0.35872	1.94093	0.35336	0.33549	1.94093	0.37109	0.38408
0.31068	0.3673	1.93964	0.36246	0.35755	1.93964	0.43423	0.43833
0.36294	0.38192	1.93836	0.34566	0.37961	1.93836	0.5049	0.49574
0.48024	0.39481	1.93707	0.4413	0.40263	1.93707	0.55929	0.55505
0.46788	0.40752	1.93579	0.44189	0.42678	1.93579	0.59386	0.61537
0.22124	0.41842	1.93451	0.40777	0.45301	1.93451	0.70628	0.67494
0.52124	0.43025	1.93323	0.43437	0.48657	1.93323	0.73332	0.73218
0.46974	0.4398	1.93195	0.57413	0.52336	1.93195	0.79439	0.78512
0.53569	0.44409	1.93068	0.5836	0.56156	1.93068	0.85693	0.83166
0.35324	0.44015	1.9294	0.5582	0.59998	1.9294	0.88513	0.87113
0.393	0.43955	1.92813	0.69867	0.63852	1.92813	0.91953	0.90248
0.45911	0.43927	1.92686	0.61215	0.6773	1.92686	0.94438	0.92578
0.53852	0.43892	1.92559	0.70052	0.71596	1.92559	0.943	0.94005
0.3288	0.43761	1.92432	0.83296	0.75106	1.92432	0.97321	0.94545
0.52677	0.43813	1.92306	0.82528	0.78414	1.92306	0.96131	0.94117
0.32967	0.45126	1.9218	0.75604	0.81478	1.9218	0.96037	0.92773
0.46214	0.47386	1.92053	0.79224	0.85296	1.92053	0.88395	0.90664
0.49035	0.50218	1.91928	0.86584	0.89846	1.91928	0.88964	0.8792
0.54279	0.53088	1.91802	1.0591	0.9441	1.91802	0.86209	0.84555
0.74234	0.54636	1.91676	0.9456	0.98368	1.91676	0.82694	0.805
0.49112	0.54641	1.9155	1.10612	1.01503	1.9155	0.7722	0.75714
0.41202	0.5406	1.91425	1.01897	1.04352	1.91425	0.69824	0.70431
0.65211	0.53395	1.913	0.97594	1.07315	1.913	0.63475	0.64984
0.50638	0.52223	1.91175	1.10159	1.1028	1.91175	0.59651	0.59707
0.48149	0.51432	1.9105	1.20372	1.12191	1.9105	0.52774	0.54773
0.54778	0.50666	1.90925	1.2737	1.12452	1.90925	0.49499	0.50359
0.53512	0.5085	1.90801	1.13267	1.10468	1.90801	0.44875	0.46484
0.25451	0.51758	1.90676	0.98233	1.07772	1.90676	0.43145	0.43033
0.69747	0.53708	1.90552	0.92102	1.05493	1.90552	0.37784	0.39963
0.6058	0.55089	1.90428	1.14877	1.03544	1.90428	0.37923	0.37119
0.6455	0.55419	1.90304	1.03101	1.01498	1.90304	0.35683	0.34479
0.3905	0.54317	1.90181	1.06826	0.98404	1.90181	0.29348	0.32026
0.66066	0.52417	1.90057	0.94381	0.94623	1.90057	0.29185	0.29838
0.4195	0.50253	1.89934	0.75781	0.90703	1.89934	0.26991	0.27955
0.55424	0.47923	1.8981	0.91021	0.8733	1.8981	0.27387	0.26337
0.40607	0.46035	1.89687	0.8753	0.84466	1.89687	0.24667	0.2488
0.39304	0.45003	1.89564	0.87644	0.81384	1.89564	0.21946	0.2357
0.43529	0.44651	1.89442	0.69828	0.78459	1.89442	0.21968	0.22471
0.47559	0.45075	1.89319	0.71565	0.76058	1.89319	0.22268	0.21476
0.47621	0.45439	1.89197	0.81635	0.74754	1.89197	0.20802	0.20565
0.4916	0.46329	1.89075	0.62816	0.7397	1.89075	0.18552	0.19671
0.32739	0.47421	1.88952	0.77299	0.74003	1.88952	0.19486	0.18819
0.58733	0.48963	1.8883	0.75578	0.73849	1.8883	0.17227	0.18037
0.41126	0.50399	1.88709	0.82252	0.72868	1.88709	0.17757	0.1731
0.72578	0.50399	1.88587	0.60254	0.70834	1.88587	0.16264	0.16607
0.43981	0.4872	1.88466	0.79716	0.67499	1.88466	0.1556	0.15977
0.45307	0.45981	1.88344	0.64985	0.6359	1.88344	0.15855	0.15355
0.4674	0.43094	1.88223	0.52239	0.59653	1.88223	0.14855	0.14803
0.27594	0.41334	1.88102	0.55189	0.57133	1.88102	0.13047	0.14271
0.35834	0.41367	1.87982	0.45023	0.56341	1.87982	0.14709	0.13791
0.49798	0.4236	1.87861	0.58098	0.56885	1.87861	0.12436	0.13329
0.41454	0.43498	1.8774	0.58956	0.57415	1.8774	0.14469	0.12847
0.49926	0.43552	1.8762	0.7304	0.567	1.8762	0.11083	0.12374
0.49872	0.4216	1.875	0.5726	0.54179	1.875	0.11865	0.11976
0.3615	0.39104	1.8738	0.41712	0.50853	1.8738	0.11435	0.11693
0.33333	0.36292	1.8726	0.41667	0.48256	1.8726	0.11012	0.11492
0.32061	0.33959	1.8714	0.45536	0.47249	1.8714	0.11697	0.11375
0.33419	0.33366	1.87021	0.44558	0.47451	1.87021	0.11786	0.11278
0.09783	0.33912	1.86902	0.51242	0.48218	1.86902	0.11028	0.11221
0.60028	0.35555	1.86782	0.53048	0.48887	1.86782	0.09901	0.11224
0.35027	0.3658	1.86663	0.53241	0.48637	1.86663	0.11616	0.11318
0.43387	0.36894	1.86544	0.39188	0.47885	1.86544	0.1208	0.1141
0.19665	0.36843	1.86425	0.48695	0.46722	1.86425	0.11674	0.11465
0.49226	0.36631	1.86307	0.55321	0.45301	1.86307	0.11286	0.11502
0.29503	0.36554	1.86188	0.34655	0.43836	1.86188	0.1175	0.11547
0.42301	0.35701	1.8607	0.43241	0.42626	1.8607	0.10329	0.11698
0.40847	0.35329	1.85952	0.39438	0.42226	1.85952	0.11922	0.11892
0.24032	0.35059	1.85834	0.40524	0.42373	1.85834	0.13494	0.12068
0.32555	0.36005	1.85716	0.45293	0.42844	1.85716	0.11971	0.12185
0.24036	0.38451	1.85598	0.42416	0.43286	1.85598	0.12866	0.12231
0.68113	0.41551	1.85481	0.50139	0.43768	1.85481	0.10988	0.12348
0.36941	0.44259	1.85363	0.36941	0.43881	1.85363	0.11591	0.12598
0.36901	0.4651	1.85246	0.42578	0.44186	1.85246	0.13959	0.13015
0.58401	0.48702	1.85129	0.46531	0.44299	1.85129	0.13216	0.13497
0.5277	0.50146	1.85012	0.54196	0.44135	1.85012	0.14674	0.13994
0.47013	0.50688	1.84895	0.34192	0.438	1.84895	0.13536	0.14485
0.51474	0.50061	1.84779	0.44801	0.4355	1.84779	0.15652	0.15026
0.64423	0.48517	1.84662	0.39131	0.43691	1.84662	0.15242	0.15622
0.38703	0.46906	1.84546	0.46825	0.4408	1.84546	0.15894	0.16277
0.32933	0.46019	1.8443	0.49638	0.44298	1.8443	0.16861	0.16976
0.43112	0.46492	1.84314	0.43112	0.44073	1.84314	0.18513	0.17768
0.48921	0.47891	1.84198	0.39329	0.43662	1.84198	0.18537	0.18775
0.66271	0.48443	1.84082	0.45141	0.43767	1.84082	0.1856	0.20234
0.49044	0.47879	1.83967	0.45198	0.44218	1.83967	0.19212	0.22436
0.36022	0.47077	1.83851	0.40345	0.4517	1.83851	0.24102	0.2552
0.46275	0.47417	1.83736	0.40491	0.46428	1.83736	0.28958	0.29397
0.36198	0.50138	1.8362	0.63709	0.47691	1.8362	0.33827	0.33686
0.5654	0.54547	1.83506	0.44459	0.48696	1.83506	0.38708	0.38089
0.6532	0.59594	1.83391	0.44514	0.49787	1.83391	0.43601	0.42475
0.66855	0.64188	1.83276	0.47477	0.51357	1.83276	0.48506	0.46959
0.7858	0.67927	1.83161	0.56267	0.53635	1.83161	0.48453	0.51916
0.59597	0.70839	1.83047	0.58143	0.5613	1.83047	0.53491	0.57913
0.68565	0.74555	1.82933	0.60299	0.58657	1.82933	0.63295	0.65453
0.81797	0.78849	1.82818	0.56479	0.61253	1.82818	0.73124	0.7508
0.92136	0.84589	1.82705	0.65324	0.63909	1.82705	0.82099	0.87471
0.7468	0.91267	1.82591	0.65406	0.6681	1.82591	0.94517	1.03705
1.05562	0.9897	1.82477	0.74284	0.69992	1.82477	1.12446	1.25015
0.95417	1.0769	1.82363	0.71441	0.73255	1.82363	1.41296	1.52231
1.3522	1.1701	1.8225	0.7055	0.77338	1.8225	1.75269	1.85383
1.23616	1.27022	1.82137	0.8241	0.82293	1.82137	2.17481	2.23541
1.25243	1.37612	1.82024	0.93318	0.88113	1.82024	2.65304	2.64925
1.43102	1.49476	1.81911	0.83599	0.94323	1.81911	3.13443	3.07264
1.69868	1.62756	1.81798	1.07337	1.01235	1.81798	3.57494	3.4833
1.92263	1.75661	1.81685	1.10428	1.08333	1.81685	3.96566	3.86361
1.73251	1.87041	1.81573	1.16488	1.15983	1.81573	4.30643	4.20255
1.91257	1.96882	1.8146	1.09713	1.24213	1.8146	4.59707	4.49431
2.41965	2.04971	1.81348	1.43497	1.33056	1.81348	4.83739	4.73648
2.09567	2.11212	1.81236	1.40702	1.42144	1.81236	5.02723	4.92825
1.91968	2.1672	1.81124	1.56749	1.50899	1.81124	5.16641	5.0697
2.16045	2.22586	1.81012	1.56943	1.59539	1.81012	5.25474	5.16045
2.50624	2.28675	1.809	1.65094	1.6857	1.809	5.29207	5.20043
2.44959	2.33069	1.80789	1.77247	1.77868	1.80789	5.27819	5.1892
2.30306	2.35233	1.80677	1.87436	1.86841	1.80677	5.2253	5.12622
2.28135	2.3515	1.80566	2.01119	1.9465	1.80566	5.09615	5.01111
2.45866	2.32668	1.80455	2.14883	2.00055	1.80455	4.92764	4.84389
2.35662	2.27239	1.80344	2.03139	2.04046	1.80344	4.70722	4.62497
2.34449	2.19085	1.80233	2.01386	2.06954	1.80233	4.43473	4.35513
2.00129	2.09818	1.80122	2.06649	2.094	1.80122	4.10998	4.03884
1.83803	2.01339	1.80012	2.01882	2.12439	1.80012	3.73279	3.68405
1.85537	1.94692	1.79901	2.4336	2.14098	1.79901	3.31081	3.30578
1.98316	1.89018	1.79791	2.17996	2.13102	1.79791	2.85087	2.92289
1.99601	1.82733	1.79681	1.88513	2.09808	1.79681	2.46982	2.55602
1.75623	1.75489	1.79571	2.32145	2.0374	1.79571	2.10652	2.22214
1.56132	1.6741	1.79461	1.9807	1.95129	1.79461	1.83367	1.93123
1.49087	1.60459	1.79351	1.71399	1.84745	1.79351	1.58287	1.68689
1.53475	1.53572	1.79242	1.87412	1.73517	1.79242	1.40376	1.48596
1.7192	1.45869	1.79132	1.56199	1.62422	1.79132	1.2699	1.32208
1.26432	1.35969	1.79023	1.39126	1.52695	1.79023	1.14656	1.18746
1.40645	1.2471	1.78914	1.42683	1.44415	1.78914	1.05974	1.07407
0.9162	1.1373	1.78804	1.45574	1.37766	1.78804	0.93974	0.9758
0.97847	1.05018	1.78695	1.22309	1.31547	1.78695	0.85925	0.88992
0.88782	0.98992	1.78587	1.28581	1.25448	1.78587	0.81983	0.81247
1.02927	0.94701	1.78478	1.20849	1.18671	1.78478	0.73194	0.74191
0.95136	0.91155	1.7837	1.19688	1.11418	1.7837	0.64321	0.67784
0.90643	0.86666	1.78261	0.93204	1.03918	1.78261	0.62496	0.61969
0.7555	0.82351	1.78153	1.00733	0.96939	1.78153	0.54056	0.56852
0.70843	0.78592	1.78045	0.77003	0.91129	1.78045	0.5085	0.52403
0.85007	0.75604	1.77937	0.90674	0.86403	1.77937	0.4899	0.48547
0.58664	0.73292	1.77829	0.86453	0.82006	1.77829	0.42661	0.45192
0.80375	0.71256	1.77721	0.77284	0.77544	1.77721	0.41883	0.4215
0.77561	0.68751	1.77614	0.70322	0.73168	1.77614	0.40027	0.39274
0.57329	0.65601	1.77506	0.70241	0.69191	1.77506	0.37008	0.36443
0.59089	0.62214	1.77399	0.58052	0.65801	1.77399	0.33342	0.33707
0.65233	0.59062	1.77292	0.62127	0.63064	1.77292	0.28769	0.31137
0.55982	0.56012	1.77184	0.66349	0.60313	1.77184	0.28403	0.28936
0.45258	0.53704	1.77078	0.63465	0.57306	1.77078	0.26292	0.271
0.49882	0.52929	1.76971	0.44686	0.54108	1.76971	0.26803	0.25487
0.59447	0.53034	1.76864	0.52147	0.51287	1.76864	0.22084	0.24086
0.39065	0.53655	1.76757	0.43752	0.49105	1.76757	0.22791	0.22831
0.59591	0.54098	1.76651	0.50181	0.47407	1.76651	0.22764	0.21768
0.78317	0.53814	1.76545	0.48035	0.46088	1.76545	0.18759	0.20857
0.40871	0.52793	1.76439	0.46111	0.44601	1.76439	0.20359	0.20134
0.36113	0.52256	1.76333	0.37683	0.43873	1.76333	0.19014	0.19497
0.50424	0.52299	1.76227	0.38868	0.43719	1.76227	0.20088	0.18918
0.6626	0.53293	1.76121	0.51536	0.44545	1.76121	0.17964	0.18229
0.58304	0.5299	1.76015	0.34667	0.4548	1.76015	0.1787	0.17454
0.56931	0.51527	1.7591	0.5904	0.46043	1.7591	0.1569	0.16641
0.28432	0.49324	1.75805	0.44228	0.45518	1.75805	0.1712	0.15858
0.66579	0.46823	1.75699	0.51784	0.44133	1.75699	0.13828	0.15201
0.34834	0.44444	1.75594	0.34834	0.4243	1.75594	0.13877	0.14716
0.46081	0.41994	1.75489	0.38136	0.41001	1.75489	0.14	0.14486
0.36591	0.40829	1.75384	0.35	0.40543	1.75384	0.14884	0.14409
0.3337	0.40401	1.7528	0.46612	0.40363	1.7528	0.14671	0.14417
0.43057	0.40767	1.75175	0.45715	0.40107	1.75175	0.13412	0.14464
0.31932	0.416	1.75071	0.32997	0.39156	1.75071	0.15522	0.14533
0.70169	0.41915	1.74966	0.41463	0.37655	1.74966	0.14297	0.14635
0.32009	0.41388	1.74862	0.3521	0.36054	1.74862	0.14261	0.14756
0.22433	0.40523	1.74758	0.37388	0.34735	1.74758	0.15258	0.14876
0.52815	0.40326	1.74654	0.27741	0.34023	1.74654	0.1483	0.14985
0.43366	0.4044	1.7455	0.25699	0.34413	1.7455	0.15866	0.15096
0.38594	0.40861	1.74446	0.40738	0.35641	1.74446	0.14973	0.15217
0.2898	0.41663	1.74343	0.42933	0.36898	1.74343	0.14258	0.15406
0.53067	0.43127	1.74239	0.35378	0.37722	1.74239	0.15277	0.15678
0.45187	0.44604	1.74136	0.38731	0.38136	1.74136	0.17181	0.16006
0.43625	0.4609	1.74033	0.38777	0.38529	1.74033	0.16931	0.16315
0.48529	0.47377	1.7393	0.36667	0.38875	1.7393	0.1578	0.16611
0.50088	0.48297	1.73827	0.377	0.39187	1.73827	0.15945	0.16976
0.4378	0.49168	1.73724	0.43239	0.39051	1.73724	0.1802	0.17429
0.60066	0.49168	1.73621	0.45455	0.37912	1.73621	0.18258	0.17957
0.4876	0.48019	1.73519	0.32506	0.35891	1.73519	0.18279	0.18568
0.39054	0.46716	1.73416	0.3363	0.33804	1.73416	0.19016	0.19258
0.56886	0.45564	1.73314	0.30339	0.32279	1.73314	0.19247	0.20095
0.37515	0.44917	1.73212	0.22835	0.32096	1.73212	0.20903	0.2103
0.22862	0.45618	1.7311	0.30483	0.32937	1.7311	0.23216	0.21922
0.65398	0.46291	1.73008	0.43598	0.33964	1.73008	0.22534	0.22681
0.62201	0.45494	1.72906	0.3492	0.34636	1.72906	0.24254	0.23209
0.34415	0.43131	1.72804	0.39331	0.34405	1.72804	0.24228	0.23481
0.47581	0.40011	1.72702	0.29533	0.3392	1.72702	0.22833	0.23641
0.2464	0.37763	1.72601	0.25187	0.3388	1.72601	0.24011	0.23788
0.16446	0.38306	1.725	0.40566	0.34375	1.725	0.2382	0.24054
0.51042	0.40232	1.72398	0.34028	0.35111	1.72398	0.22805	0.24525
0.57559	0.43236	1.72297	0.37277	0.35723	1.72297	0.25801	0.2509
0.36309	0.45359	1.72196	0.38509	0.35717	1.72196	0.26107	0.25594
0.59484	0.46719	1.72095	0.34148	0.35488	1.72095	0.26799	0.25838
0.24814	0.47872	1.71995	0.34188	0.34984	1.71995	0.27714	0.25721
0.66248	0.48781	1.71894	0.36436	0.34008	1.71894	0.24983	0.25204
0.46428	0.48991	1.71793	0.28741	0.32942	1.71793	0.23794	0.24444
0.54783	0.48252	1.71693	0.39842	0.31288	1.71693	0.23545	0.23498
0.48199	0.4641	1.71593	0.31024	0.29551	1.71593	0.24238	0.22443
0.38271	0.45268	1.71493	0.1553	0.28324	1.71493	0.20269	0.21286
0.39982	0.44976	1.71392	0.31097	0.28304	1.71392	0.20125	0.20109
0.45032	0.45864	1.71293	0.22238	0.2964	1.71293	0.18021	0.18992
0.33475	0.47716	1.71193	0.34591	0.32	1.71193	0.18333	0.18003
0.81915	0.48749	1.71093	0.36778	0.34458	1.71093	0.16904	0.17094
0.41842	0.48436	1.70994	0.39053	0.36314	1.70994	0.16198	0.16205
0.3854	0.47251	1.70894	0.37981	0.37424	1.70894	0.14707	0.15344
0.50328	0.45998	1.70795	0.41381	0.37045	1.70795	0.1562	0.14465
0.38629	0.45465	1.70696	0.3695	0.35993	1.70696	0.13564	0.13582
0.454	0.45706	1.70597	0.31388	0.34206	1.70597	0.11279	0.12722
0.52187	0.4567	1.70498	0.40403	0.32311	1.70498	0.12023	0.11955
0.4382	0.45686	1.70399	0.1573	0.30993	1.70399	0.11727	0.1125
0.45667	0.4473	1.703	0.36082	0.30079	1.703	0.10699	0.10543
0.4899	0.43427	1.70201	0.28155	0.29467	1.70201	0.09189	0.09814
0.32134	0.41942	1.70103	0.29315	0.28516	1.70103	0.09482	0.09128
0.50797	0.40837	1.70004	0.37251	0.2709	1.70004	0.08589	0.0848
0.27123	0.40304	1.69906	0.18082	0.25271	1.69906	0.06861	0.07915
0.44231	0.40236	1.69808	0.20414	0.23636	1.69808	0.06853	0.07475
0.3908	0.40403	1.6971	0.18124	0.22617	1.6971	0.08392	0.07167
0.4763	0.40137	1.69612	0.28351	0.22266	1.69612	0.06301	0.06917
0.40873	0.39605	1.69514	0.23843	0.2217	1.69514	0.05854	0.06742
0.3069	0.38734	1.69416	0.14777	0.22205	1.69416	0.06673	0.06595
0.39354	0.38213	1.69319	0.22814	0.22398	1.69319	0.07861	0.06449
0.35888	0.3845	1.69222	0.27343	0.22621	1.69222	0.05532	0.06259
0.46195	0.38798	1.69124	0.23953	0.22487	1.69124	0.06124	0.06054
0.32622	0.39638	1.69027	0.20603	0.22267	1.69027	0.05145	0.05906
0.34297	0.40877	1.6893	0.18292	0.22326	1.6893	0.06066	0.05806
0.56655	0.41809	1.68833	0.2518	0.23031	1.68833	0.05915	0.05741
0.32735	0.41874	1.68736	0.18377	0.24173	1.68736	0.05679	0.05663
0.49902	0.40737	1.68639	0.28679	0.25449	1.68639	0.058	0.05584
0.48237	0.38251	1.68542	0.29861	0.26446	1.68542	0.04956	0.05495
0.25932	0.35435	1.68446	0.31119	0.26617	1.68446	0.05641	0.05442
0.24174	0.33227	1.6835	0.23023	0.26188	1.6835	0.05244	0.05442
0.32845	0.3268	1.68253	0.23049	0.25516	1.68253	0.05667	0.05532
0.31226	0.33322	1.68157	0.28913	0.25139	1.68157	0.04967	0.05705
0.38118	0.34293	1.68061	0.20792	0.25345	1.68061	0.05738	0.05976
0.33036	0.34377	1.67965	0.24342	0.26066	1.67965	0.06483	0.06262
0.46888	0.33546	1.67869	0.2547	0.27023	1.67869	0.07476	0.06505
0.27817	0.32203	1.67773	0.31294	0.27905	1.67773	0.06397	0.06692
0.27915	0.30618	1.67678	0.36057	0.2792	1.67678	0.07086	0.06848
0.1394	0.30648	1.67582	0.25557	0.27012	1.67582	0.06004	0.07046
0.36722	0.32087	1.67487	0.19818	0.25789	1.67487	0.07161	0.07356
0.50649	0.3382	1.67391	0.29109	0.24426	1.67391	0.08413	0.07746
0.15774	0.35294	1.67296	0.21032	0.23526	1.67296	0.08169	0.08145
0.47264	0.3599	1.67201	0.19839	0.22721	1.67201	0.07788	0.08515
0.45673	0.35684	1.67106	0.26935	0.22045	1.67106	0.09708	0.08794
0.24563	0.34737	1.67011	0.16375	0.2173	1.67011	0.09801	0.08971
0.35213	0.33704	1.66916	0.2817	0.2165	1.66916	0.08734	0.09044
0.31653	0.33523	1.66822	0.14068	0.21907	1.66822	0.08764	0.09081
0.29999	0.34746	1.66727	0.17647	0.22536	1.66727	0.08636	0.09143
0.33487	0.36249	1.66633	0.32899	0.23254	1.66633	0.09669	0.09244
0.3891	0.38159	1.66538	0.27119	0.2361	1.66538	0.0968	0.09257
0.49578	0.39372	1.66444	0.20067	0.23439	1.66444	0.09373	0.0918
0.51285	0.39035	1.6635	0.17685	0.2337	1.6635	0.0911	0.08995
0.15972	0.38046	1.66256	0.26029	0.23638	1.66256	0.0963	0.08749
0.42539	0.37366	1.66162	0.28359	0.23996	1.66162	0.06759	0.08495
0.44467	0.37223	1.66068	0.17787	0.24325	1.66068	0.08429	0.08294
0.2671	0.37555	1.65975	0.29678	0.24242	1.65975	0.08655	0.08126
0.37348	0.38012	1.65881	0.26084	0.23944	1.65881	0.08626	0.07959
0.48187	0.38501	1.65788	0.20227	0.23655	1.65788	0.06909	0.07792
0.39308	0.38399	1.65694	0.25014	0.23319	1.65694	0.07316	0.07631
0.33906	0.37835	1.65601	0.15466	0.23843	1.65601	0.07521	0.0754
0.32234	0.37282	1.65508	0.27458	0.25111	1.65508	0.08008	0.07469
0.46612	0.37637	1.65415	0.33465	0.26676	1.65415	0.07699	0.07408
0.30439	0.38597	1.65322	0.15518	0.28409	1.65322	0.06109	0.07384
0.35936	0.39951	1.65229	0.38332	0.29641	1.65229	0.07615	0.07452
0.37775	0.41417	1.65136	0.37176	0.29577	1.65136	0.07864	0.07649
0.63029	0.418	1.65044	0.27613	0.284	1.65044	0.07614	0.07954
0.44965	0.3978	1.64951	0.29977	0.26196	1.64951	0.07641	0.08384
0.25268	0.3663	1.64859	0.20455	0.23896	1.64859	0.08673	0.08837
0.34331	0.33796	1.64767	0.09637	0.22678	1.64767	0.10552	0.09254
0.3437	0.32485	1.64675	0.28943	0.22536	1.64675	0.09816	0.09534
0.07227	0.33505	1.64582	0.24089	0.2315	1.64582	0.10515	0.09701
0.43512	0.36856	1.6449	0.19339	0.23732	1.6449	0.08168	0.09863
0.52635	0.40517	1.64399	0.3025	0.23804	1.64399	0.09812	0.10078
0.43609	0.43217	1.64307	0.2665	0.22822	1.64307	0.10733	0.10371
0.41839	0.43532	1.64215	0.21829	0.21152	1.64215	0.11352	0.10632
0.61917	0.42041	1.64124	0.14569	0.19306	1.64124	0.11459	0.10791
0.29101	0.3962	1.64032	0.19401	0.18074	1.64032	0.09856	0.10821
0.34678	0.37082	1.63941	0.08517	0.17929	1.63941	0.11329	0.10785
0.20099	0.3648	1.6385	0.1949	0.18805	1.6385	0.11036	0.10668
0.43902	0.37128	1.63758	0.2439	0.20567	1.63758	0.10621	0.10485
0.47613	0.37693	1.63667	0.21975	0.22734	1.63667	0.09717	0.10242
0.275	0.37889	1.63576	0.22	0.25314	1.63576	0.10461	0.10012
0.56896	0.37162	1.63486	0.24471	0.27822	1.63486	0.09738	0.09781
0.29398	0.36088	1.63395	0.36748	0.29602	1.63395	0.09258	0.09615
0.11037	0.36118	1.63304	0.35562	0.3012	1.63304	0.08655	0.09516
0.51561	0.36994	1.63214	0.38057	0.28693	1.63214	0.10569	0.09532
0.42401	0.38878	1.63123	0.22122	0.2607	1.63123	0.08736	0.09674
0.36911	0.40198	1.63033	0.12304	0.23033	1.63033	0.10039	0.09931
0.48037	0.4132	1.62943	0.2833	0.2062	1.62943	0.09125	0.10357
0.29594	0.42334	1.62853	0.14797	0.18765	1.62853	0.11234	0.1091
0.57402	0.4342	1.62763	0.18517	0.17501	1.62763	0.12358	0.11526
0.2966	0.44129	1.62673	0.09887	0.16942	1.62673	0.11444	0.12149
0.57529	0.45	1.62583	0.22269	0.16805	1.62583	0.13067	0.12763
0.46446	0.45237	1.62493	0.14863	0.17304	1.62493	0.13329	0.13326
0.42777	0.44997	1.62404	0.14879	0.18137	1.62404	0.14027	0.13779
0.33515	0.45267	1.62314	0.23585	0.19628	1.62314	0.14788	0.14076
0.61512	0.45544	1.62225	0.13669	0.21526	1.62225	0.14928	0.14233
0.41053	0.45735	1.62136	0.28613	0.23691	1.62136	0.1426	0.14263
0.35494	0.45248	1.62046	0.24908	0.2536	1.62046	0.13029	0.14243
0.61715	0.43812	1.61957	0.32416	0.26379	1.61957	0.14229	0.1422
0.44933	0.41301	1.61868	0.27459	0.26356	1.61868	0.15869	0.14109
0.31863	0.38325	1.61779	0.27489	0.25775	1.61779	0.13822	0.13889
0.28145	0.36741	1.6169	0.17512	0.25139	1.6169	0.13055	0.13543
0.30126	0.36996	1.61602	0.27615	0.24521	1.61602	0.13351	0.1312
0.37609	0.39195	1.61513	0.22565	0.24314	1.61513	0.12174	0.12623
0.39533	0.4192	1.61425	0.28865	0.23803	1.61425	0.13255	0.12008
0.67845	0.43091	1.61336	0.23871	0.23173	1.61336	0.11634	0.11231
0.35846	0.42129	1.61248	0.13835	0.22838	1.61248	0.10136	0.10346
0.41552	0.40041	1.6116	0.3022	0.22548	1.6116	0.08908	0.09459
0.41696	0.37294	1.61072	0.16426	0.2235	1.61072	0.08392	0.08652
0.15143	0.35605	1.60984	0.22714	0.22434	1.60984	0.07453	0.07989
0.30319	0.34929	1.60896	0.34109	0.22357	1.60896	0.07272	0.07435
0.62601	0.33991	1.60808	0.11382	0.2268	1.60808	0.07487	0.06953
0.22843	0.32336	1.6072	0.1396	0.23541	1.6072	0.06147	0.06496
0.30418	0.30248	1.60633	0.35488	0.24646	1.60633	0.06027	0.06038
0.24742	0.28853	1.60545	0.26645	0.25385	1.60545	0.05462	0.056
0.15242	0.29474	1.60458	0.31755	0.25027	1.60458	0.05226	0.05209
0.3059	0.31458	1.6037	0.21668	0.23903	1.6037	0.04901	0.04884
0.45827	0.33908	1.60283	0.17821	0.22623	1.60283	0.03887	0.04645
0.3823	0.3561	1.60196	0.2039	0.21923	1.60196	0.04284	0.04504
0.42199	0.36379	1.60109	0.2046	0.21626	1.60109	0.04725	0.04391
0.24904	0.36602	1.60022	0.26819	0.21596	1.60022	0.04667	0.04254
0.36437	0.37004	1.59935	0.17899	0.21784	1.59935	0.04105	0.04045
0.36564	0.3703	1.59849	0.25659	0.22028	1.59849	0.03972	0.03779
0.51892	0.36127	1.59762	0.16657	0.2277	1.59762	0.0295	0.03516
0.34632	0.34062	1.59675	0.1924	0.2379	1.59675	0.03282	0.033
0.2896	0.31638	1.59589	0.34752	0.24763	1.59589	0.03021	0.03151
0.15425	0.30034	1.59502	0.24424	0.25057	1.59502	0.02902	0.03062
0.27088	0.29245	1.59416	0.29668	0.24523	1.59416	0.03092	0.03006
0.36715	0.30021	1.5933	0.19324	0.23898	1.5933	0.03031	0.02957
0.40623	0.30219	1.59244	0.20634	0.23547	1.59244	0.02912	0.02866
0.27176	0.31964	1.59158	0.20706	0.24279	1.59158	0.02843	0.02755
0.03877	0.36179	1.59072	0.21971	0.25996	1.59072	0.02723	0.02597
0.62251	0.44127	1.58986	0.38907	0.28103	1.58986	0.02655	0.02439
0.21371	0.53782	1.58901	0.22019	0.29923	1.58901	0.01365	0.02318
0.91629	0.62583	1.58815	0.35092	0.31056	1.58815	0.02791	0.02248
0.9151	0.66788	1.5873	0.3894	0.3084	1.5873	0.01693	0.02221
0.91826	0.64915	1.58644	0.29958	0.29968	1.58644	0.02472	0.02204
0.37073	0.58024	1.58559	0.26016	0.28713	1.58559	0.02611	0.02158
0.43075	0.49184	1.58474	0.26106	0.27846	1.58474	0.01955	0.02077
0.39108	0.4121	1.58388	0.1434	0.27833	1.58388	0.01766	0.01982
0.41206	0.33836	1.58304	0.4186	0.2804	1.58304	0.01829	0.01908
0.19596	0.27897	1.58218	0.3266	0.27605	1.58218	0.01835	0.01876
0.19664	0.24135	1.58134	0.24908	0.26348	1.58134	0.01903	0.01861
0.23622	0.22483	1.58049	0.2231	0.24927	1.58049	0.01638	0.01887
0	0.23958	1.57964	0.2097	0.23992	1.57964	0.0217	0.01928
0.25645	0.27006	1.5788	0.18412	0.24105	1.5788	0.02036	0.01975
0.59104	0.3024	1.57795	0.24955	0.24878	1.57795	0.01384	0.02022
0.21746	0.31928	1.57711	0.34267	0.25386	1.57711	0.02771	0.02051
0.47498	0.31177	1.57627	0.25068	0.25297	1.57627	0.0224	0.02031
0.13835	0.29727	1.57542	0.25035	0.24344	1.57542	0.01785	0.01965
0.29749	0.28694	1.57458	0.25122	0.23149	1.57458	0.01787	0.0188
0.31767	0.29046	1.57374	0.11912	0.22072	1.57374	0.01917	0.01798
0.11897	0.31649	1.5729	0.26438	0.21278	1.5729	0.01525	0.01738
0.43772	0.3595	1.57207	0.21223	0.20567	1.57207	0.01593	0.01704
0.39836	0.40183	1.57123	0.23901	0.19629	1.57123	0.01923	0.01682
0.45751	0.42868	1.57039	0.14587	0.18539	1.57039	0.0153	0.01679
0.65869	0.42647	1.56956	0.14638	0.17741	1.56956	0.01599	0.01668
0.45957	0.3922	1.56872	0.18649	0.17354	1.56872	0.01867	0.01678
0.20003	0.34272	1.56789	0.16002	0.17509	1.56789	0.01398	0.01694
0.17979	0.29854	1.56705	0.17313	0.18237	1.56705	0.02005	0.01739
0.34077	0.27965	1.56622	0.21382	0.19098	1.56622	0.01271	0.0178
0.22073	0.28141	1.56539	0.14716	0.20138	1.56539	0.02344	0.01824
0.22097	0.30081	1.56456	0.24106	0.20426	1.56456	0.01672	0.01821
0.30092	0.33366	1.56373	0.29424	0.19766	1.56373	0.02416	0.01765
0.56366	0.36391	1.5629	0.16104	0.1831	1.5629	0.01142	0.01675
0.32243	0.38187	1.56208	0.20152	0.16478	1.56208	0.01816	0.01578
0.34295	0.38544	1.56125	0	0.15512	1.56125	0.01144	0.01519
0.52506	0.37561	1.56043	0.12117	0.15643	1.56043	0.01348	0.01494
0.34367	0.35862	1.5596	0.26955	0.16599	1.5596	0.0175	0.01505
0.26246	0.3422	1.55878	0.17497	0.17521	1.55878	0.01486	0.01532
0.30388	0.33511	1.55795	0.21609	0.18292	1.55795	0.01622	0.01575
0.28392	0.33897	1.55713	0.09464	0.19254	1.55713	0.01353	0.01632
0.40603	0.35229	1.55631	0.20302	0.21151	1.55631	0.01626	0.01715
0.40646	0.36576	1.55549	0.23033	0.23498	1.55549	0.02034	0.01789
0.38654	0.37124	1.55467	0.29839	0.25597	1.55467	0.02037	0.01836
0.26476	0.37067	1.55385	0.2987	0.26465	1.55385	0.01835	0.0184
0.4893	0.3598	1.55303	0.35338	0.25576	1.55303	0.01973	0.01815
0.44899	0.33853	1.55222	0.21769	0.2329	1.55222	0.0143	0.01786
0.16344	0.31423	1.5514	0.17706	0.20474	1.5514	0.01836	0.01767
0.28564	0.29329	1.55059	0.12242	0.18044	1.55059	0.01774	0.01762
0.24568	0.2853	1.54977	0.15014	0.16434	1.54977	0.01845	0.01742
0.26643	0.2865	1.54896	0.17762	0.15655	1.54896	0.01778	0.01717
0.38981	0.28947	1.54815	0.17781	0.15012	1.54815	0.01575	0.01684
0.22592	0.28771	1.54733	0.10954	0.14543	1.54733	0.0185	0.01669
0.32895	0.28174	1.54652	0.10965	0.14558	1.54652	0.01098	0.01694
0.26755	0.26965	1.54571	0.20581	0.15415	1.54571	0.01923	0.01756
0.26783	0.2579	1.5449	0.09615	0.17151	1.5449	0.01861	0.0183
0.18606	0.24927	1.5441	0.13782	0.19717	1.5441	0.01996	0.01867
0.26839	0.24255	1.54329	0.27528	0.22514	1.54329	0.02273	0.01849
0.20667	0.24246	1.54248	0.34445	0.24428	1.54248	0.01793	0.01782
0.28964	0.24238	1.54168	0.26206	0.24426	1.54168	0.01519	0.01711
0.26924	0.2457	1.54087	0.23472	0.22723	1.54087	0.01175	0.0167
0.12439	0.25419	1.54007	0.23496	0.20087	1.54007	0.01729	0.01676
0.33206	0.27212	1.53927	0.16603	0.17482	1.53927	0.02008	0.01695
0.2493	0.29905	1.53847	0.0277	0.16026	1.53847	0.01872	0.01691
0.35355	0.32986	1.53766	0.13865	0.16164	1.53766	0.01527	0.01649
0.35392	0.35775	1.53686	0.20819	0.17701	1.53686	0.01602	0.01584
0.4178	0.37523	1.53607	0.2089	0.19628	1.53607	0.0146	0.01525
0.45897	0.38431	1.53527	0.23644	0.21338	1.53527	0.01531	0.01484
0.37591	0.38176	1.53447	0.20884	0.22633	1.53447	0.01254	0.01485
0.33449	0.36775	1.53367	0.2648	0.23067	1.53367	0.01325	0.01523
0.27205	0.35224	1.53288	0.22322	0.23026	1.53288	0.01746	0.01577
0.52372	0.3317	1.53208	0.25139	0.22528	1.53208	0.01682	0.01625
0.35735	0.30415	1.53129	0.26626	0.21811	1.53129	0.01959	0.01636
0	0.27749	1.53049	0.06997	0.21678	1.53049	0.01541	0.0162
0.33623	0.26069	1.5297	0.25217	0.22245	1.5297	0.01332	0.01598
0.33658	0.26062	1.52891	0.26646	0.23121	1.52891	0.01689	0.0158
0.18997	0.27753	1.52812	0.21108	0.23958	1.52812	0.01476	0.01576
0.18972	0.3114	1.52733	0.32322	0.24551	1.52733	0.01758	0.01575
0.29542	0.35595	1.52654	0.23915	0.24714	1.52654	0.01619	0.01564
0.57033	0.40333	1.52575	0.1549	0.25153	1.52575	0.01272	0.01553
0.57228	0.43281	1.52496	0.25435	0.25831	1.52496	0.01693	0.0154
0.44451	0.44825	1.52417	0.381	0.26626	1.52417	0.01624	0.01544
0.23308	0.4592	1.52339	0.22601	0.26739	1.52339	0.01417	0.01545
0.55279	0.46507	1.5226	0.26931	0.26383	1.5226	0.01486	0.01546
0.50958	0.46502	1.52182	0.25479	0.25663	1.52182	0.01417	0.01534
0.61638	0.45395	1.52103	0.29756	0.25181	1.52103	0.02204	0.01489
0.49052	0.43139	1.52025	0.14218	0.24994	1.52025	0.01207	0.01408
0.08519	0.42212	1.51947	0.28398	0.254	1.51947	0.01069	0.01326
0.32056	0.43705	1.51869	0.2422	0.26087	1.51869	0.01138	0.01276
0.68294	0.47008	1.51791	0.34147	0.26675	1.51791	0.01211	0.01274
0.49137	0.5089	1.51713	0.24213	0.26821	1.51713	0.01286	0.01289
0.64311	0.53538	1.51635	0.27154	0.26868	1.51635	0.01499	0.01296
0.47097	0.54753	1.51557	0.22835	0.27358	1.51557	0.0136	0.01283
0.47258	0.55716	1.5148	0.30073	0.28172	1.5148	0.0143	0.01264
0.72936	0.56652	1.51402	0.25742	0.29708	1.51402	0.00789	0.01275
0.58118	0.56996	1.51325	0.33005	0.31446	1.51325	0.01075	0.01341
0.38692	0.57329	1.51247	0.38692	0.33039	1.51247	0.01435	0.01441
0.64554	0.5745	1.5117	0.27256	0.349	1.5117	0.01943	0.01522
0.77729	0.57732	1.51092	0.41743	0.36118	1.51092	0.01941	0.01541
0.43124	0.57428	1.51015	0.37374	0.37187	1.51015	0.01587	0.01477
0.47598	0.57985	1.50938	0.31732	0.37668	1.50938	0.01011	0.0139
0.5631	0.59627	1.50861	0.57754	0.37204	1.50861	0.01081	0.01309
0.82187	0.61785	1.50784	0.20186	0.36284	1.50784	0.01519	0.0127
0.47744	0.64024	1.50707	0.39063	0.35744	1.50707	0.01011	0.01253
0.73686	0.66237	1.5063	0.34676	0.36344	1.5063	0.01522	0.01245
0.67413	0.69168	1.50554	0.27545	0.3816	1.50554	0.00941	0.01236
0.62978	0.73	1.50477	0.40537	0.41375	1.50477	0.01525	0.01229
0.80625	0.77209	1.50401	0.52297	0.45059	1.50401	0.01088	0.01221
0.82691	0.81365	1.50324	0.56578	0.49026	1.50324	0.01092	0.01223
0.9389	0.85811	1.50248	0.37847	0.52945	1.50248	0.01239	0.01238
0.93985	0.89394	1.50171	0.58285	0.56731	1.50171	0.01382	0.01255
0.74212	0.93637	1.50095	0.64026	0.60632	1.50095	0.01241	0.01254
0.89796	0.99115	1.50019	0.74465	0.63057	1.50019	0.01315	0.01255
1.35927	1.05513	1.49943	0.68694	0.64164	1.49943	0.01241	0.01251
0.96332	1.11576	1.49867	0.49626	0.64537	1.49867	0.01245	0.01272
1.12038	1.16521	1.49791	0.77621	0.64701	1.49791	0.00733	0.01316
1.29744	1.20203	1.49715	0.52777	0.65507	1.49715	0.01976	0.01376
1.42742	1.21747	1.49639	0.68809	0.66203	1.49639	0.01322	0.01427
1.16786	1.20801	1.49564	0.76388	0.66394	1.49564	0.01691	0.01455
1.0367	1.18161	1.49488	0.6029	0.65811	1.49488	0.01248	0.01463
1.25555	1.16901	1.49412	0.77829	0.64791	1.49412	0.014	0.01455
1.19351	1.16177	1.49337	0.50098	0.64209	1.49337	0.01549	0.01441
1.01772	1.17949	1.49262	0.54573	0.65281	1.49262	0.01624	0.01411
0.95231	1.22228	1.49186	0.67917	0.69145	1.49186	0.01401	0.01368
1.70295	1.28048	1.49111	0.78144	0.74665	1.49111	0.00962	0.01332
1.13176	1.34215	1.49036	0.79889	0.8123	1.49036	0.01259	0.01332
1.46611	1.39856	1.48961	0.77008	0.87767	1.48961	0.01557	0.01363
1.48982	1.45214	1.48886	1.18593	0.93053	1.48886	0.01261	0.01399
1.42455	1.50421	1.48811	0.93486	0.96719	1.48811	0.01408	0.01415
1.57818	1.55879	1.48736	0.97803	0.98224	1.48736	0.0171	0.01403
1.65045	1.60757	1.48661	1.04083	0.98633	1.48661	0.01637	0.01348
1.69677	1.65196	1.48587	0.90792	0.98975	1.48587	0.00968	0.01273
1.63143	1.69016	1.48512	1.08762	0.99842	1.48512	0.0082	0.01202
1.81203	1.72318	1.48438	0.865	1.01943	1.48438	0.01493	0.01165
1.70188	1.76284	1.48363	1.01516	1.05391	1.48363	0.01121	0.01143
1.72601	1.81254	1.48289	1.18056	1.0922	1.48289	0.01119	0.01131
1.92509	1.87059	1.48214	1.14908	1.12266	1.48214	0.00824	0.01128
1.84178	1.93607	1.4814	1.22785	1.13461	1.4814	0.01424	0.01142
2.1359	1.99303	1.48066	1.13915	1.13308	1.48066	0.01125	0.01168
2.13804	2.02859	1.47992	1.08027	1.12272	1.47992	0.01126	0.01205
1.95996	2.05247	1.47918	1.09637	1.1143	1.47918	0.01052	0.01253
2.16487	2.06866	1.47844	1.0223	1.11236	1.47844	0.0143	0.01299
2.00902	2.08982	1.4777	1.26411	1.11561	1.4777	0.01582	0.01328
1.89805	2.12984	1.47697	1.05447	1.1193	1.47697	0.01433	0.01326
2.37494	2.16374	1.47623	1.10076	1.12642	1.47623	0.01132	0.01316
2.28674	2.20212	1.47549	1.13205	1.13548	1.47549	0.01133	0.01313
2.19837	2.22706	1.47476	1.1634	1.16133	1.47476	0.01361	0.01317
2.40474	2.24748	1.47402	1.13431	1.19411	1.47402	0.01363	0.01329
1.70316	2.28094	1.47329	1.24142	1.23705	1.47329	0.01667	0.01329
2.70504	2.32593	1.47256	1.13657	1.27826	1.47256	0.01214	0.01313
2.45744	2.37963	1.47182	1.6838	1.29998	1.47182	0.00835	0.01295
2.346	2.4371	1.47109	1.22994	1.29825	1.47109	0.0152	0.01288
2.41674	2.51396	1.47036	1.32236	1.27655	1.47036	0.01598	0.01279
2.39632	2.59811	1.46963	1.15632	1.26196	1.46963	0.01142	0.01262
2.87844	2.69634	1.4689	1.08132	1.2696	1.4689	0.00915	0.01241
2.90416	2.75129	1.46817	1.3568	1.31524	1.46817	0.01377	0.01226
3.16639	2.76636	1.46744	1.30021	1.37936	1.46744	0.01375	0.01217
2.36002	2.74129	1.46672	1.57335	1.44783	1.46672	0.01223	0.01199
2.98162	2.70194	1.46599	1.45258	1.4966	1.46599	0.00995	0.01176
2.18104	2.6846	1.46526	1.80605	1.51322	1.46526	0.01072	0.01148
2.87263	2.69876	1.46454	1.47079	1.50713	1.46454	0.0138	0.01123
2.80646	2.73673	1.46381	1.4109	1.49323	1.46381	0.01151	0.01098
2.602	2.80154	1.46309	1.36624	1.52248	1.46309	0.00924	0.01068
2.91116	2.87097	1.46237	1.37086	1.61368	1.46237	0.00692	0.01067
3.02244	2.93938	1.46165	1.75348	1.77524	1.46165	0.01309	0.01092
2.88686	2.98139	1.46093	1.67823	1.95984	1.46093	0.01464	0.01143
3.46765	2.98268	1.4602	2.58918	2.11385	1.4602	0.00617	0.01195
2.77686	2.97238	1.45948	2.59174	2.18346	1.45948	0.01393	0.01246
3.01844	2.95098	1.45877	2.6005	2.13732	1.45877	0.01391	0.01276
2.5041	2.954	1.45805	1.68486	2.02057	1.45805	0.01857	0.0127
2.78508	3.00083	1.45733	1.54727	1.89652	1.45733	0.00929	0.01244
3.87973	3.05056	1.45661	1.93599	1.81743	1.45661	0.00855	0.01233
2.79725	3.09667	1.4559	1.53849	1.78999	1.4559	0.01086	0.01264
2.79331	3.12572	1.45518	1.84669	1.80689	1.45518	0.01476	0.01332
3.54168	3.14179	1.45447	1.87958	1.83602	1.45447	0.01792	0.01387
2.94578	3.1484	1.45375	1.93268	1.85879	1.45375	0.01401	0.01396
3.54864	3.12629	1.45304	1.85214	1.86699	1.45304	0.01091	0.01357
2.89779	3.10354	1.45233	2.02534	1.85365	1.45233	0.0172	0.01291
2.83722	3.11086	1.45162	1.71953	1.84087	1.45162	0.01171	0.01209
3.16104	3.168	1.4509	1.65467	1.83834	1.4509	0.00938	0.01139
2.90632	3.26263	1.45019	1.98442	1.8556	1.45019	0.00706	0.01107
3.73923	3.37367	1.44948	1.74027	1.89747	1.44948	0.01409	0.0112
3.71047	3.45081	1.44877	2.03528	1.94558	1.44877	0.01097	0.01148
3.62008	3.48862	1.44807	2.00593	1.98592	1.44807	0.01179	0.01186
3.18415	3.48745	1.44736	1.98125	2.01709	1.44736	0.01256	0.01207
3.53295	3.47521	1.44665	2.3082	2.03964	1.44665	0.01339	0.01218
3.47397	3.45968	1.44595	1.9221	2.05399	1.44595	0.00944	0.01225
3.70505	3.4183	1.44524	1.7778	2.07715	1.44524	0.01654	0.01224
3.18899	3.38356	1.44453	2.18898	2.10643	1.44453	0.00869	0.01241
3.31824	3.391	1.44383	2.49658	2.13226	1.44383	0.01183	0.01286
3.33722	3.45838	1.44313	2.06703	2.13626	1.44313	0.01504	0.01345
2.82601	3.59378	1.44242	1.99483	2.12517	1.44242	0.01186	0.0141
4.05516	3.75858	1.44172	2.03944	2.12271	1.44172	0.01745	0.01451
4.85403	3.87423	1.44102	2.30011	2.13008	1.44102	0.01822	0.01439
3.94426	3.89831	1.44032	2.04341	2.15046	1.44032	0.01113	0.01387
3.57609	3.8633	1.43962	2.0344	2.17953	1.43962	0.01349	0.01325
3.64244	3.84182	1.43892	2.38068	2.21425	1.43892	0.01274	0.01269
3.65471	3.87553	1.43822	2.22945	2.24186	1.43822	0.00956	0.01238
3.7778	3.953	1.43753	2.34319	2.25842	1.43753	0.01194	0.01235
4.34548	4.10711	1.43683	2.22845	2.26919	1.43683	0.01677	0.01216
4.57571	4.23979	1.43613	2.25192	2.27876	1.43613	0.01037	0.01212
4.019	4.3523	1.43544	2.21683	2.3061	1.43544	0.0096	0.01221
3.69647	4.43701	1.43474	2.3363	2.34518	1.43474	0.01518	0.01267
6.54354	4.45601	1.43405	2.49278	2.39509	1.43405	0.00481	0.01351
3.70364	4.39756	1.43335	2.24463	2.44911	1.43335	0.02086	0.01439
3.70722	4.2998	1.43266	2.74431	2.48846	1.43266	0.01923	0.01482
4.44715	4.22053	1.43197	2.51605	2.51601	1.43197	0.01528	0.01464
4.26914	4.1859	1.43128	2.50842	2.52993	1.43128	0.01127	0.01409
4.0077	4.20816	1.43059	2.63961	2.54712	1.43059	0.01205	0.01369
4.0261	4.28014	1.42989	2.25012	2.5776	1.42989	0.0129	0.0137
4.32991	4.41033	1.42921	2.70921	2.60785	1.42921	0.01453	0.01398
4.50357	4.53798	1.42852	2.71183	2.62853	1.42852	0.01451	0.01425
5.10161	4.61957	1.42783	2.91751	2.62358	1.42783	0.01617	0.0144
5.04597	4.60982	1.42714	2.71706	2.58922	1.42714	0.01457	0.01407
4.61374	4.52214	1.42645	2.00738	2.5491	1.42645	0.01455	0.01355
3.87972	4.40741	1.42577	2.52182	2.53179	1.42577	0.00973	0.01307
4.28202	4.3279	1.42508	2.80602	2.53521	1.42508	0.01624	0.01268
4.14001	4.32378	1.4244	2.56519	2.54849	1.4244	0.0065	0.0125
4.41213	4.36922	1.42371	2.34014	2.56597	1.42371	0.01464	0.01243
4.36757	4.44951	1.42303	2.55385	2.60285	1.42303	0.01706	0.01233
4.50753	4.52372	1.42235	2.74512	2.65057	1.42235	0.00978	0.01218
5.06048	4.58503	1.42167	2.73804	2.69801	1.42167	0.00897	0.01216
4.38017	4.61175	1.42098	2.64278	2.73249	1.42098	0.01143	0.01224
4.6538	4.63637	1.4203	3.00456	2.75349	1.4203	0.01471	0.01252
4.36405	4.66638	1.41962	2.68054	2.75836	1.41962	0.01551	0.01248
5.06779	4.70028	1.41894	2.72567	2.7636	1.41894	0.0131	0.01218
4.54437	4.73728	1.41826	2.65293	2.77829	1.41826	0.00574	0.01179
4.9913	4.75912	1.41759	2.88495	2.80339	1.41759	0.01477	0.01169
4.72535	4.76947	1.41691	2.75645	2.83478	1.41691	0.01068	0.01183
4.50815	4.78624	1.41623	3.02186	2.85498	1.41623	0.01233	0.01213
5.0796	4.80345	1.41556	2.90967	2.86416	1.41556	0.00987	0.01255
4.81295	4.82784	1.41488	2.74791	2.86833	1.41488	0.01729	0.01286
4.59519	4.86632	1.41421	2.91523	2.86751	1.41421	0.01316	0.01285
5.18068	4.93786	1.41353	2.77948	2.86561	1.41353	0.01073	0.01263
4.72774	5.02644	1.41286	2.9208	2.879	1.41286	0.01404	0.01228
5.07911	5.13574	1.41219	3.08876	2.88257	1.41219	0.0124	0.01204
5.28235	5.23458	1.41151	2.64531	2.89338	1.41151	0.00745	0.01198
6.00725	5.29484	1.41084	2.64783	2.91988	1.41084	0.01408	0.01227
4.94455	5.30676	1.41017	3.52827	2.95143	1.41017	0.01244	0.01263
5.2477	5.30549	1.4095	2.66945	2.98629	1.4095	0.01494	0.01298
5.30248	5.32552	1.40883	2.92093	3.02308	1.40883	0.0108	0.01329
5.25769	5.39738	1.40816	3.25594	3.06672	1.40816	0.01746	0.01353
5.2128	5.51111	1.40749	3.04288	3.11584	1.40749	0.00915	0.01384
5.86684	5.64884	1.40683	3.12898	3.168	1.40683	0.01416	0.01417
5.84742	5.77482	1.40616	3.21525	3.21053	1.40616	0.01834	0.01441
6.25317	5.85312	1.40549	3.36838	3.25205	1.40549	0.01419	0.01429
5.73334	5.89052	1.40483	3.28812	3.3009	1.40483	0.0142	0.01384
5.88913	5.88453	1.40416	3.35806	3.34911	1.40416	0.01257	0.01311
5.83341	5.88296	1.4035	3.08433	3.40562	1.4035	0.01339	0.01249
5.85006	5.8808	1.40284	3.48158	3.46769	1.40284	0.01005	0.01205
6.18231	5.88576	1.40217	4.18856	3.50561	1.40217	0.0109	0.012
5.28257	5.91327	1.40151	3.35401	3.51539	1.40151	0.01007	0.0123
6.34508	5.9693	1.40085	3.1054	3.51069	1.40085	0.01596	0.01269
5.97304	6.042	1.40019	3.64599	3.50946	1.40019	0.01345	0.01297
5.85255	6.12673	1.39953	3.56534	3.5114	1.39953	0.01347	0.01282
6.43883	6.18588	1.39887	3.70338	3.49671	1.39887	0.01267	0.0124
6.53636	6.19702	1.39821	3.44552	3.47243	1.39821	0.01096	0.01195
6.17269	6.16657	1.39755	3.28873	3.4545	1.39755	0.0135	0.01177
6.25448	6.10903	1.39689	3.34247	3.46545	1.39689	0.00676	0.01196
5.57604	6.07857	1.39623	3.34562	3.5049	1.39623	0.01099	0.01258
5.73351	6.10996	1.39558	3.82234	3.56688	1.39558	0.01612	0.01334
6.49084	6.20449	1.39492	3.6145	3.64199	1.39492	0.01864	0.01376
6.45598	6.3546	1.39427	3.71092	3.71552	1.39427	0.01272	0.01371
6.33484	6.51901	1.39361	3.57872	3.78636	1.39361	0.01103	0.01337
6.46812	6.68815	1.39296	3.88767	3.86638	1.39296	0.01363	0.01303
6.92407	6.83532	1.3923	4.37758	3.93274	1.3923	0.01191	0.01303
7.78143	6.89923	1.39165	3.86095	3.97646	1.39165	0.01362	0.01318
6.81833	6.87659	1.391	3.59218	4.01637	1.391	0.01363	0.01331
6.69693	6.80389	1.39035	4.44758	4.05921	1.39035	0.01026	0.01334
6.66798	6.7552	1.3897	4.17176	4.08653	1.3897	0.02049	0.01304
6.06926	6.77532	1.38905	3.87545	4.0978	1.38905	0.01282	0.01244
6.89519	6.86532	1.3884	4.22085	4.08106	1.3884	0.006	0.01178
7.27825	6.96301	1.38775	4.38924	4.04061	1.38775	0.01027	0.01151
7.55011	7.01236	1.3871	3.68089	3.98414	1.3871	0.01285	0.01153
6.99168	7.00731	1.38645	3.94139	3.9343	1.38645	0.01375	0.01171
6.80867	6.98379	1.3858	3.78259	3.91786	1.3858	0.0103	0.01181
6.51544	7.02181	1.38516	3.86291	3.93446	1.38516	0.01375	0.01197
6.7793	7.1297	1.38451	3.91807	3.97805	1.38451	0.00862	0.01229
7.73295	7.26759	1.38387	4.13803	4.01889	1.38387	0.01291	0.01283
7.54087	7.36311	1.38322	4.23528	4.05353	1.38322	0.01382	0.01344
7.95466	7.35644	1.38258	3.95574	4.06703	1.38258	0.01639	0.0139
7.27033	7.24752	1.38193	4.15694	4.07749	1.38193	0.01471	0.014
6.80132	7.07996	1.38129	3.79005	4.1003	1.38129	0.01382	0.01386
6.86913	6.93514	1.38065	4.33749	4.13189	1.38065	0.01211	0.01365
6.66796	6.84299	1.38001	4.13396	4.16883	1.38001	0.01388	0.01348
6.69017	6.83084	1.37937	4.2345	4.19454	1.37937	0.01213	0.01336
6.47242	6.91079	1.37872	4.3496	4.20573	1.37872	0.01565	0.01309
7.43285	7.05436	1.37809	4.05112	4.19415	1.37809	0.01302	0.01256
7.03133	7.2038	1.37745	4.28824	4.1851	1.37745	0.01219	0.01186
7.18537	7.32597	1.37681	4.14574	4.18989	1.37681	0.01044	0.01129
8.16627	7.39022	1.37617	4.17445	4.21483	1.37617	0.00873	0.01103
7.77461	7.39399	1.37553	3.83931	4.26187	1.37553	0.00873	0.01109
6.57654	7.38006	1.3749	4.5765	4.32152	1.3749	0.01308	0.01145
7.01165	7.41221	1.37426	4.83141	4.35423	1.37426	0.01575	0.01176
7.69123	7.49287	1.37362	4.23499	4.34611	1.37362	0.01136	0.01198
7.94204	7.59649	1.37299	4.05402	4.31071	1.37299	0.00614	0.01219
7.67917	7.65522	1.37235	4.48828	4.26822	1.37235	0.01576	0.01255
7.90422	7.66026	1.37172	4.14906	4.23218	1.37172	0.01405	0.0128
7.27182	7.61679	1.37109	4.16285	4.20268	1.37109	0.01494	0.01277
7.99056	7.54717	1.37046	4.16669	4.17891	1.37046	0.01053	0.01252
7.32049	7.47673	1.36982	4.16056	4.16393	1.36982	0.01321	0.0123
7.26555	7.41243	1.36919	4.17439	4.15698	1.36919	0.0097	0.01223
7.08714	7.39776	1.36856	4.17824	4.15078	1.36856	0.01144	0.0126
7.552	7.42912	1.36793	4.01365	4.16805	1.36793	0.01413	0.013
7.76254	7.49079	1.3673	4.15062	4.19703	1.3673	0.01591	0.0135
6.92112	7.57587	1.36667	4.36658	4.21762	1.36667	0.01059	0.01396
7.94359	7.64854	1.36604	4.07771	4.2282	1.36604	0.01948	0.01433
8.1028	7.67721	1.36542	4.67571	4.21031	1.36542	0.00709	0.01481
7.6582	7.65127	1.36479	4.20137	4.17393	1.36479	0.01859	0.01529
7.91242	7.57129	1.36416	3.52253	4.13884	1.36416	0.01954	0.0156
6.97965	7.49934	1.36354	4.26238	4.12455	1.36354	0.01422	0.01567
7.03938	7.48159	1.36291	4.30184	4.13244	1.36291	0.01512	0.01543
7.79313	7.50875	1.36229	4.288	4.12707	1.36229	0.01425	0.01499
7.50642	7.56502	1.36166	3.90014	4.10468	1.36166	0.01512	0.01442
7.89544	7.63774	1.36104	3.98329	4.07983	1.36104	0.01784	0.0137
7.76106	7.71542	1.36041	4.46038	4.06012	1.36041	0.00982	0.01312
7.20565	7.83596	1.35979	3.71443	4.05294	1.35979	0.00983	0.01289
7.72165	8.00194	1.35917	3.84295	4.07345	1.35917	0.01073	0.01318
8.82899	8.15889	1.35855	4.22217	4.11729	1.35855	0.01518	0.01372
8.49437	8.23075	1.35793	4.30524	4.158	1.35793	0.01972	0.01397
8.52253	8.20623	1.35731	4.26575	4.17278	1.35731	0.01345	0.01366
8.31504	8.00603	1.35669	4.23377	4.16122	1.35669	0.01167	0.01293
7.56848	7.67614	1.35607	4.14785	4.13274	1.35607	0.01168	0.01226
7.00926	7.22121	1.35545	3.86408	4.09971	1.35545	0.00989	0.01188
8.52671	6.74458	1.35483	4.01151	4.08162	1.35483	0.0117	0.01189
4.8074	6.35243	1.35422	4.39328	4.07553	1.35422	0.01079	0.01232
4.80028	6.18117	1.3536	4.0272	4.06951	1.3536	0.01623	0.01273
4.81618	6.33013	1.35298	3.71585	4.05355	1.35298	0.01174	0.013
8.01621	6.7131	1.35237	4.18865	4.03652	1.35237	0.01175	0.01304
8.07772	7.12511	1.35175	4.3551	3.9981	1.35175	0.01899	0.01284
6.8913	7.43694	1.35114	3.97923	3.94987	1.35114	0.00815	0.01254
7.79371	7.6068	1.35052	3.40353	3.89989	1.35052	0.01087	0.01239
8.39876	7.63498	1.34991	3.96835	3.88177	1.34991	0.0127	0.01233
7.53583	7.55226	1.3493	3.77245	3.87728	1.3493	0.01361	0.0124
7.59713	7.39002	1.34869	4.26601	3.86004	1.34869	0.01272	0.0125
6.67737	7.21737	1.34807	3.70662	3.81569	1.34807	0.01455	0.0126
6.87439	7.10976	1.34746	3.94641	3.75509	1.34746	0.00728	0.01292
7.23557	7.05619	1.34685	3.42211	3.7064	1.34685	0.01275	0.0136
7.0235	7.04811	1.34624	3.42521	3.68075	1.34624	0.01824	0.01427
6.61956	7.05646	1.34563	3.72008	3.67772	1.34563	0.01643	0.0146
7.69331	7.03909	1.34503	3.96073	3.67218	1.34503	0.01279	0.01432
7.0426	6.99052	1.34442	3.90951	3.63461	1.34442	0.01829	0.01354
6.8844	6.91097	1.34381	3.32792	3.57184	1.34381	0.01009	0.01253
6.65952	6.84012	1.3432	3.2472	3.51115	1.3432	0.01008	0.01176
6.40225	6.79966	1.3426	3.66366	3.47204	1.3426	0.00825	0.01149
6.98558	6.78082	1.34199	3.37361	3.43999	1.34199	0.01285	0.01173
6.96436	6.73405	1.34139	3.45007	3.40818	1.34139	0.01102	0.0123
6.9982	6.63275	1.34078	3.37971	3.37382	1.34078	0.01655	0.01281
6.4254	6.49347	1.34018	3.51145	3.33959	1.34018	0.01288	0.01322
6.15518	6.35143	1.33957	2.99939	3.31116	1.33957	0.01105	0.0134
5.85684	6.26509	1.33897	3.18627	3.30007	1.33897	0.01478	0.01355
5.98707	6.22837	1.33837	3.51094	3.30678	1.33837	0.01384	0.01349
6.72535	6.20928	1.33777	3.43187	3.29925	1.33777	0.01662	0.01333
6.26048	6.15287	1.33716	3.12101	3.28066	1.33716	0.00924	0.013
6.3493	6.04858	1.33656	3.25321	3.25036	1.33656	0.01388	0.0127
5.60573	5.90613	1.33596	3.49664	3.21316	1.33596	0.01021	0.01242
5.56856	5.78238	1.33536	2.8214	3.17313	1.33536	0.01575	0.01196
5.56019	5.6939	1.33476	3.18785	3.13396	1.33476	0.01113	0.01127
5.92693	5.62358	1.33417	3.24636	3.09463	1.33417	0.01114	0.01038
5.31953	5.5456	1.33357	3.04504	3.05303	1.33357	0.00838	0.00966
5.7283	5.45345	1.33297	2.94332	3.01199	1.33297	0.00558	0.00928
5.49647	5.34012	1.33237	2.90169	2.9796	1.33237	0.00931	0.00939
4.97081	5.21571	1.33178	2.92291	2.96337	1.33178	0.01025	0.00983
4.69575	5.09741	1.33118	3.00007	2.95687	1.33118	0.01304	0.01041
