# Supplementary material for: Anomalously bright single-molecule upconversion electroluminescence
Source: Nat Commun. 2024 Feb 23;15:1677. doi: 10.1038/s41467-024-45450-5 (PMC10891098; doi:10.1038/s41467-024-45450-5)
Supplement: Supplementary file 3 — Source Data [file 41467_2024_45450_MOESM3_ESM.zip › Fig_SI/Fig_S10a_EL_diagram.dat]

   2.3579871e-01   2.3579871e-01   2.3579871e-01   2.3579871e-01   2.3579871e-01   2.3579871e-01   2.3579871e-01   2.3579871e-01   2.3579871e-01   2.3579871e-01   2.3579871e-01   2.3579871e-01   2.3579871e-01   2.3579871e-01   2.3579871e-01   2.3579871e-01   2.3579871e-01   2.3579871e-01   2.3579871e-01   2.3579871e-01   2.3579871e-01   2.3579871e-01   2.3579871e-01   2.3579871e-01   2.3579871e-01   2.3579871e-01   2.3579871e-01   2.3579871e-01   2.3579871e-01   2.3579871e-01   2.3579871e-01   2.3579871e-01   2.3579871e-01   2.3579871e-01   2.3579871e-01   2.3579871e-01   2.3579871e-01   2.3579871e-01   2.3579871e-01   2.3579871e-01   2.3579871e-01   2.3579871e-01   2.3579871e-01   2.3579871e-01   2.3579871e-01   2.3579871e-01   2.3579871e-01   2.3579871e-01   2.3579871e-01   2.3579871e-01   2.3579871e-01   2.3579871e-01   2.3579871e-01   2.3579871e-01   2.3579871e-01   2.3579871e-01   2.3579871e-01   2.3579871e-01   2.3579871e-01   2.3579871e-01   2.3579871e-01   2.3579871e-01   2.3579871e-01   2.3579871e-01   2.3579871e-01   2.3579871e-01   2.3579871e-01   2.3579871e-01   2.3579871e-01   2.3579871e-01   2.3579871e-01   2.3579871e-01   2.3579871e-01   2.3579871e-01   2.3579871e-01   2.3579871e-01   2.3579871e-01   2.3579871e-01   2.3579871e-01   2.3579871e-01   2.3579871e-01   2.3579871e-01   2.3579871e-01   2.3579871e-01   2.3579871e-01   2.3579871e-01   2.3579871e-01   2.3579871e-01   2.3579871e-01   2.3579871e-01   2.3579871e-01   2.3579871e-01   2.3579871e-01   2.3579871e-01   2.3579871e-01   2.3579871e-01   2.3579871e-01   2.3579871e-01   2.3579871e-01   2.3579871e-01   2.3579871e-01   2.3579871e-01   2.3579871e-01   2.3579871e-01   2.3579871e-01   2.3579871e-01   2.3579871e-01   2.3579871e-01   2.3579871e-01   2.3579871e-01   2.3579871e-01   2.3579871e-01   2.3579871e-01   2.3579871e-01   2.3579871e-01   2.3579871e-01   2.3579871e-01   2.3579871e-01   2.3579871e-01   2.3579871e-01   2.3579871e-01   2.3579871e-01   2.3579871e-01   2.3579871e-01   2.3579871e-01   2.3579871e-01   2.3579871e-01   2.3579871e-01   2.3579871e-01   2.3579871e-01   2.3579871e-01   2.3579871e-01   2.3579871e-01   2.3579871e-01   2.3579871e-01   2.3579871e-01   2.3579871e-01   2.3579871e-01   2.3579871e-01   2.3579871e-01   2.3579868e-01   2.3579868e-01   2.3579868e-01   2.3579868e-01   2.3579868e-01   2.3579868e-01   2.3579868e-01   2.3579868e-01   2.3579868e-01   2.3579868e-01   2.3579868e-01   2.3579868e-01   2.3579868e-01   2.3579868e-01   2.3579868e-01   2.3579868e-01   2.3579868e-01   2.3579868e-01   2.3579868e-01   2.3579868e-01   2.3579868e-01   2.3579868e-01   2.3579868e-01   2.3579868e-01   2.3579868e-01   2.3579868e-01   2.3579868e-01   2.3579868e-01   2.3579868e-01   2.3579868e-01   2.3579868e-01   2.3579868e-01   2.3579868e-01   2.3579868e-01   2.3579868e-01   2.3579868e-01   2.3579868e-01   2.3579868e-01   2.3579868e-01   2.3579868e-01   2.3579868e-01   2.3579868e-01   2.3579868e-01   2.3579868e-01   2.3579868e-01   2.3579868e-01   2.3579868e-01   2.3579868e-01   2.3579868e-01   2.3579868e-01   2.3579868e-01   2.3579868e-01   2.3579868e-01   2.3579868e-01   2.3579868e-01   2.3579868e-01   2.3579868e-01   2.3579868e-01   2.3579868e-01   2.3579868e-01   2.3579868e-01   2.3579868e-01   1.5595641e-01   9.0676077e-06   9.0676077e-06   9.0676077e-06   9.0676077e-06   9.0676077e-06   9.0676077e-06   9.0676077e-06   9.0676077e-06   9.0676077e-06   9.0676077e-06   9.0676077e-06   9.0676077e-06   9.0676077e-06   9.0676077e-06   9.0676077e-06   9.0676077e-06   9.0676077e-06   9.0676077e-06   9.0676077e-06   9.0676077e-06   8.6151624e-10   8.6151624e-10   8.6151624e-10   8.6151624e-10   8.6151624e-10   8.6151624e-10   8.6151624e-10   8.6151624e-10   8.6151624e-10   8.6151624e-10   8.6151624e-10   8.6151624e-10   8.6151624e-10   8.6151624e-10   8.6151624e-10   8.6151624e-10   8.6151624e-10   4.3077323e-10   4.8774327e-10   4.8774327e-10   4.8774327e-10   4.8774327e-10   4.8774327e-10   4.8774327e-10   4.8774327e-10   4.8774327e-10   4.8774327e-10   4.8774327e-10   4.8774327e-10   4.8774327e-10   4.8774327e-10   4.8774327e-10   4.8774327e-10   4.8774327e-10   4.8774327e-10   4.8774327e-10   4.8774327e-10   4.8774327e-10   0.0000000e+00   0.0000000e+00   0.0000000e+00   0.0000000e+00   0.0000000e+00   0.0000000e+00   0.0000000e+00   0.0000000e+00   0.0000000e+00   0.0000000e+00   0.0000000e+00   0.0000000e+00   0.0000000e+00   0.0000000e+00   0.0000000e+00   0.0000000e+00   0.0000000e+00   0.0000000e+00   0.0000000e+00   0.0000000e+00   0.0000000e+00   0.0000000e+00   0.0000000e+00   0.0000000e+00   0.0000000e+00   0.0000000e+00   0.0000000e+00   0.0000000e+00   0.0000000e+00   0.0000000e+00   0.0000000e+00   0.0000000e+00   0.0000000e+00   0.0000000e+00   0.0000000e+00   0.0000000e+00   0.0000000e+00   0.0000000e+00   0.0000000e+00   0.0000000e+00
   2.3579871e-01   2.3579871e-01   2.3579871e-01   2.3579871e-01   2.3579871e-01   2.3579871e-01   2.3579871e-01   2.3579871e-01   2.3579871e-01   2.3579871e-01   2.3579871e-01   2.3579871e-01   2.3579871e-01   2.3579871e-01   2.3579871e-01   2.3579871e-01   2.3579871e-01   2.3579871e-01   2.3579871e-01   2.3579871e-01   2.3579871e-01   2.3579871e-01   2.3579871e-01   2.3579871e-01   2.3579871e-01   2.3579871e-01   2.3579871e-01   2.3579871e-01   2.3579871e-01   2.3579871e-01   2.3579871e-01   2.3579871e-01   2.3579871e-01   2.3579871e-01   2.3579871e-01   2.3579871e-01   2.3579871e-01   2.3579871e-01   2.3579871e-01   2.3579871e-01   2.3579871e-01   2.3579871e-01   2.3579871e-01   2.3579871e-01   2.3579871e-01   2.3579871e-01   2.3579871e-01   2.3579871e-01   2.3579871e-01   2.3579871e-01   2.3579871e-01   2.3579871e-01   2.3579871e-01   2.3579871e-01   2.3579871e-01   2.3579871e-01   2.3579871e-01   2.3579871e-01   2.3579871e-01   2.3579871e-01   2.3579871e-01   2.3579871e-01   2.3579871e-01   2.3579871e-01   2.3579871e-01   2.3579871e-01   2.3579871e-01   2.3579871e-01   2.3579871e-01   2.3579871e-01   2.3579871e-01   2.3579871e-01   2.3579871e-01   2.3579871e-01   2.3579871e-01   2.3579871e-01   2.3579871e-01   2.3579871e-01   2.3579871e-01   2.3579871e-01   2.3579871e-01   2.3579871e-01   2.3579871e-01   2.3579871e-01   2.3579871e-01   2.3579871e-01   2.3579871e-01   2.3579871e-01   2.3579871e-01   2.3579871e-01   2.3579871e-01   2.3579871e-01   2.3579871e-01   2.3579871e-01   2.3579871e-01   2.3579871e-01   2.3579871e-01   2.3579871e-01   2.3579871e-01   2.3579871e-01   2.3579871e-01   2.3579871e-01   2.3579871e-01   2.3579871e-01   2.3579871e-01   2.3579871e-01   2.3579871e-01   2.3579871e-01   2.3579871e-01   2.3579871e-01   2.3579871e-01   2.3579871e-01   2.3579871e-01   2.3579871e-01   2.3579871e-01   2.3579871e-01   2.3579871e-01   2.3579871e-01   2.3579871e-01   2.3579871e-01   2.3579871e-01   2.3579871e-01   2.3579871e-01   2.3579871e-01   2.3579871e-01   2.3579871e-01   2.3579871e-01   2.3579871e-01   2.3579871e-01   2.3579871e-01   2.3579871e-01   2.3579871e-01   2.3579871e-01   2.3579871e-01   2.3579871e-01   2.3579871e-01   2.3579871e-01   2.3579871e-01   2.3579871e-01   2.3579871e-01   2.3579868e-01   2.3579868e-01   2.3579868e-01   2.3579868e-01   2.3579868e-01   2.3579868e-01   2.3579868e-01   2.3579868e-01   2.3579868e-01   2.3579868e-01   2.3579868e-01   2.3579868e-01   2.3579868e-01   2.3579868e-01   2.3579868e-01   2.3579868e-01   2.3579868e-01   2.3579868e-01   2.3579868e-01   2.3579868e-01   2.3579868e-01   2.3579868e-01   2.3579868e-01   2.3579868e-01   2.3579868e-01   2.3579868e-01   2.3579868e-01   2.3579868e-01   2.3579868e-01   2.3579868e-01   2.3579868e-01   2.3579868e-01   2.3579868e-01   2.3579868e-01   2.3579868e-01   2.3579868e-01   2.3579868e-01   2.3579868e-01   2.3579868e-01   2.3579868e-01   2.3579868e-01   2.3579868e-01   2.3579868e-01   2.3579868e-01   2.3579868e-01   2.3579868e-01   2.3579868e-01   2.3579868e-01   2.3579868e-01   2.3579868e-01   2.3579868e-01   2.3579868e-01   2.3579868e-01   2.3579868e-01   2.3579868e-01   2.3579868e-01   2.3579868e-01   2.3579868e-01   2.3579868e-01   2.3579868e-01   2.3579868e-01   2.3579868e-01   1.5595641e-01   9.0676077e-06   9.0676077e-06   9.0676077e-06   9.0676077e-06   9.0676077e-06   9.0676077e-06   9.0676077e-06   9.0676077e-06   9.0676077e-06   9.0676077e-06   9.0676077e-06   9.0676077e-06   9.0676077e-06   9.0676077e-06   9.0676077e-06   9.0676077e-06   9.0676077e-06   9.0676077e-06   9.0676077e-06   9.0676077e-06   8.6151624e-10   8.6151624e-10   8.6151624e-10   8.6151624e-10   8.6151624e-10   8.6151624e-10   8.6151624e-10   8.6151624e-10   8.6151624e-10   8.6151624e-10   8.6151624e-10   8.6151624e-10   8.6151624e-10   8.6151624e-10   8.6151624e-10   8.6151624e-10   8.6151624e-10   4.3077323e-10   4.8774327e-10   4.8774327e-10   4.8774327e-10   4.8774327e-10   4.8774327e-10   4.8774327e-10   4.8774327e-10   4.8774327e-10   4.8774327e-10   4.8774327e-10   4.8774327e-10   4.8774327e-10   4.8774327e-10   4.8774327e-10   4.8774327e-10   4.8774327e-10   4.8774327e-10   4.8774327e-10   4.8774327e-10   4.8774327e-10   0.0000000e+00   0.0000000e+00   0.0000000e+00   0.0000000e+00   0.0000000e+00   0.0000000e+00   0.0000000e+00   0.0000000e+00   0.0000000e+00   0.0000000e+00   0.0000000e+00   0.0000000e+00   0.0000000e+00   0.0000000e+00   0.0000000e+00   0.0000000e+00   0.0000000e+00   0.0000000e+00   0.0000000e+00   0.0000000e+00   0.0000000e+00   0.0000000e+00   0.0000000e+00   0.0000000e+00   0.0000000e+00   0.0000000e+00   0.0000000e+00   0.0000000e+00   0.0000000e+00   0.0000000e+00   0.0000000e+00   0.0000000e+00   0.0000000e+00   0.0000000e+00   0.0000000e+00   0.0000000e+00   0.0000000e+00   0.0000000e+00   0.0000000e+00   0.0000000e+00
   2.3579871e-01   2.3579871e-01   2.3579871e-01   2.3579871e-01   2.3579871e-01   2.3579871e-01   2.3579871e-01   2.3579871e-01   2.3579871e-01   2.3579871e-01   2.3579871e-01   2.3579871e-01   2.3579871e-01   2.3579871e-01   2.3579871e-01   2.3579871e-01   2.3579871e-01   2.3579871e-01   2.3579871e-01   2.3579871e-01   2.3579871e-01   2.3579871e-01   2.3579871e-01   2.3579871e-01   2.3579871e-01   2.3579871e-01   2.3579871e-01   2.3579871e-01   2.3579871e-01   2.3579871e-01   2.3579871e-01   2.3579871e-01   2.3579871e-01   2.3579871e-01   2.3579871e-01   2.3579871e-01   2.3579871e-01   2.3579871e-01   2.3579871e-01   2.3579871e-01   2.3579871e-01   2.3579871e-01   2.3579871e-01   2.3579871e-01   2.3579871e-01   2.3579871e-01   2.3579871e-01   2.3579871e-01   2.3579871e-01   2.3579871e-01   2.3579871e-01   2.3579871e-01   2.3579871e-01   2.3579871e-01   2.3579871e-01   2.3579871e-01   2.3579871e-01   2.3579871e-01   2.3579871e-01   2.3579871e-01   2.3579871e-01   2.3579871e-01   2.3579871e-01   2.3579871e-01   2.3579871e-01   2.3579871e-01   2.3579871e-01   2.3579871e-01   2.3579871e-01   2.3579871e-01   2.3579871e-01   2.3579871e-01   2.3579871e-01   2.3579871e-01   2.3579871e-01   2.3579871e-01   2.3579871e-01   2.3579871e-01   2.3579871e-01   2.3579871e-01   2.3579871e-01   2.3579871e-01   2.3579871e-01   2.3579871e-01   2.3579871e-01   2.3579871e-01   2.3579871e-01   2.3579871e-01   2.3579871e-01   2.3579871e-01   2.3579871e-01   2.3579871e-01   2.3579871e-01   2.3579871e-01   2.3579871e-01   2.3579871e-01   2.3579871e-01   2.3579871e-01   2.3579871e-01   2.3579871e-01   2.3579871e-01   2.3579871e-01   2.3579871e-01   2.3579871e-01   2.3579871e-01   2.3579871e-01   2.3579871e-01   2.3579871e-01   2.3579871e-01   2.3579871e-01   2.3579871e-01   2.3579871e-01   2.3579871e-01   2.3579871e-01   2.3579871e-01   2.3579871e-01   2.3579871e-01   2.3579871e-01   2.3579871e-01   2.3579871e-01   2.3579871e-01   2.3579871e-01   2.3579871e-01   2.3579871e-01   2.3579871e-01   2.3579871e-01   2.3579871e-01   2.3579871e-01   2.3579871e-01   2.3579871e-01   2.3579871e-01   2.3579871e-01   2.3579871e-01   2.3579871e-01   2.3579871e-01   2.3579871e-01   2.3579871e-01   2.3579871e-01   2.3579871e-01   2.3579871e-01   2.3579868e-01   2.3579868e-01   2.3579868e-01   2.3579868e-01   2.3579868e-01   2.3579868e-01   2.3579868e-01   2.3579868e-01   2.3579868e-01   2.3579868e-01   2.3579868e-01   2.3579868e-01   2.3579868e-01   2.3579868e-01   2.3579868e-01   2.3579868e-01   2.3579868e-01   2.3579868e-01   2.3579868e-01   2.3579868e-01   2.3579868e-01   2.3579868e-01   2.3579868e-01   2.3579868e-01   2.3579868e-01   2.3579868e-01   2.3579868e-01   2.3579868e-01   2.3579868e-01   2.3579868e-01   2.3579868e-01   2.3579868e-01   2.3579868e-01   2.3579868e-01   2.3579868e-01   2.3579868e-01   2.3579868e-01   2.3579868e-01   2.3579868e-01   2.3579868e-01   2.3579868e-01   2.3579868e-01   2.3579868e-01   2.3579868e-01   2.3579868e-01   2.3579868e-01   2.3579868e-01   2.3579868e-01   2.3579868e-01   2.3579868e-01   2.3579868e-01   2.3579868e-01   2.3579868e-01   2.3579868e-01   2.3579868e-01   2.3579868e-01   2.3579868e-01   2.3579868e-01   2.3579868e-01   2.3579868e-01   2.3579868e-01   2.3579868e-01   1.5595641e-01   9.0676077e-06   9.0676077e-06   9.0676077e-06   9.0676077e-06   9.0676077e-06   9.0676077e-06   9.0676077e-06   9.0676077e-06   9.0676077e-06   9.0676077e-06   9.0676077e-06   9.0676077e-06   9.0676077e-06   9.0676077e-06   9.0676077e-06   9.0676077e-06   9.0676077e-06   9.0676077e-06   9.0676077e-06   9.0676077e-06   8.6151624e-10   8.6151624e-10   8.6151624e-10   8.6151624e-10   8.6151624e-10   8.6151624e-10   8.6151624e-10   8.6151624e-10   8.6151624e-10   8.6151624e-10   8.6151624e-10   8.6151624e-10   8.6151624e-10   8.6151624e-10   8.6151624e-10   8.6151624e-10   8.6151624e-10   4.3077323e-10   4.8774327e-10   4.8774327e-10   4.8774327e-10   4.8774327e-10   4.8774327e-10   4.8774327e-10   4.8774327e-10   4.8774327e-10   4.8774327e-10   4.8774327e-10   4.8774327e-10   4.8774327e-10   4.8774327e-10   4.8774327e-10   4.8774327e-10   4.8774327e-10   4.8774327e-10   4.8774327e-10   4.8774327e-10   4.8774327e-10   0.0000000e+00   0.0000000e+00   0.0000000e+00   0.0000000e+00   0.0000000e+00   0.0000000e+00   0.0000000e+00   0.0000000e+00   0.0000000e+00   0.0000000e+00   0.0000000e+00   0.0000000e+00   0.0000000e+00   0.0000000e+00   0.0000000e+00   0.0000000e+00   0.0000000e+00   0.0000000e+00   0.0000000e+00   0.0000000e+00   0.0000000e+00   0.0000000e+00   0.0000000e+00   0.0000000e+00   0.0000000e+00   0.0000000e+00   0.0000000e+00   0.0000000e+00   0.0000000e+00   0.0000000e+00   0.0000000e+00   0.0000000e+00   0.0000000e+00   0.0000000e+00   0.0000000e+00   0.0000000e+00   0.0000000e+00   0.0000000e+00   0.0000000e+00   0.0000000e+00
   2.3579871e-01   2.3579871e-01   2.3579871e-01   2.3579871e-01   2.3579871e-01   2.3579871e-01   2.3579871e-01   2.3579871e-01   2.3579871e-01   2.3579871e-01   2.3579871e-01   2.3579871e-01   2.3579871e-01   2.3579871e-01   2.3579871e-01   2.3579871e-01   2.3579871e-01   2.3579871e-01   2.3579871e-01   2.3579871e-01   2.3579871e-01   2.3579871e-01   2.3579871e-01   2.3579871e-01   2.3579871e-01   2.3579871e-01   2.3579871e-01   2.3579871e-01   2.3579871e-01   2.3579871e-01   2.3579871e-01   2.3579871e-01   2.3579871e-01   2.3579871e-01   2.3579871e-01   2.3579871e-01   2.3579871e-01   2.3579871e-01   2.3579871e-01   2.3579871e-01   2.3579871e-01   2.3579871e-01   2.3579871e-01   2.3579871e-01   2.3579871e-01   2.3579871e-01   2.3579871e-01   2.3579871e-01   2.3579871e-01   2.3579871e-01   2.3579871e-01   2.3579871e-01   2.3579871e-01   2.3579871e-01   2.3579871e-01   2.3579871e-01   2.3579871e-01   2.3579871e-01   2.3579871e-01   2.3579871e-01   2.3579871e-01   2.3579871e-01   2.3579871e-01   2.3579871e-01   2.3579871e-01   2.3579871e-01   2.3579871e-01   2.3579871e-01   2.3579871e-01   2.3579871e-01   2.3579871e-01   2.3579871e-01   2.3579871e-01   2.3579871e-01   2.3579871e-01   2.3579871e-01   2.3579871e-01   2.3579871e-01   2.3579871e-01   2.3579871e-01   2.3579871e-01   2.3579871e-01   2.3579871e-01   2.3579871e-01   2.3579871e-01   2.3579871e-01   2.3579871e-01   2.3579871e-01   2.3579871e-01   2.3579871e-01   2.3579871e-01   2.3579871e-01   2.3579871e-01   2.3579871e-01   2.3579871e-01   2.3579871e-01   2.3579871e-01   2.3579871e-01   2.3579871e-01   2.3579871e-01   2.3579871e-01   2.3579871e-01   2.3579871e-01   2.3579871e-01   2.3579871e-01   2.3579871e-01   2.3579871e-01   2.3579871e-01   2.3579871e-01   2.3579871e-01   2.3579871e-01   2.3579871e-01   2.3579871e-01   2.3579871e-01   2.3579871e-01   2.3579871e-01   2.3579871e-01   2.3579871e-01   2.3579871e-01   2.3579871e-01   2.3579871e-01   2.3579871e-01   2.3579871e-01   2.3579871e-01   2.3579871e-01   2.3579871e-01   2.3579871e-01   2.3579871e-01   2.3579871e-01   2.3579871e-01   2.3579871e-01   2.3579871e-01   2.3579871e-01   2.3579871e-01   2.3579871e-01   2.3579871e-01   2.3579871e-01   2.3579871e-01   2.3579871e-01   2.3579871e-01   2.3579868e-01   2.3579868e-01   2.3579868e-01   2.3579868e-01   2.3579868e-01   2.3579868e-01   2.3579868e-01   2.3579868e-01   2.3579868e-01   2.3579868e-01   2.3579868e-01   2.3579868e-01   2.3579868e-01   2.3579868e-01   2.3579868e-01   2.3579868e-01   2.3579868e-01   2.3579868e-01   2.3579868e-01   2.3579868e-01   2.3579868e-01   2.3579868e-01   2.3579868e-01   2.3579868e-01   2.3579868e-01   2.3579868e-01   2.3579868e-01   2.3579868e-01   2.3579868e-01   2.3579868e-01   2.3579868e-01   2.3579868e-01   2.3579868e-01   2.3579868e-01   2.3579868e-01   2.3579868e-01   2.3579868e-01   2.3579868e-01   2.3579868e-01   2.3579868e-01   2.3579868e-01   2.3579868e-01   2.3579868e-01   2.3579868e-01   2.3579868e-01   2.3579868e-01   2.3579868e-01   2.3579868e-01   2.3579868e-01   2.3579868e-01   2.3579868e-01   2.3579868e-01   2.3579868e-01   2.3579868e-01   2.3579868e-01   2.3579868e-01   2.3579868e-01   2.3579868e-01   2.3579868e-01   2.3579868e-01   2.3579868e-01   2.3579868e-01   1.5595641e-01   9.0676077e-06   9.0676077e-06   9.0676077e-06   9.0676077e-06   9.0676077e-06   9.0676077e-06   9.0676077e-06   9.0676077e-06   9.0676077e-06   9.0676077e-06   9.0676077e-06   9.0676077e-06   9.0676077e-06   9.0676077e-06   9.0676077e-06   9.0676077e-06   9.0676077e-06   9.0676077e-06   9.0676077e-06   9.0676077e-06   8.6151624e-10   8.6151624e-10   8.6151624e-10   8.6151624e-10   8.6151624e-10   8.6151624e-10   8.6151624e-10   8.6151624e-10   8.6151624e-10   8.6151624e-10   8.6151624e-10   8.6151624e-10   8.6151624e-10   8.6151624e-10   8.6151624e-10   8.6151624e-10   8.6151624e-10   4.3077323e-10   4.8774327e-10   4.8774327e-10   4.8774327e-10   4.8774327e-10   4.8774327e-10   4.8774327e-10   4.8774327e-10   4.8774327e-10   4.8774327e-10   4.8774327e-10   4.8774327e-10   4.8774327e-10   4.8774327e-10   4.8774327e-10   4.8774327e-10   4.8774327e-10   4.8774327e-10   4.8774327e-10   4.8774327e-10   4.8774327e-10   0.0000000e+00   0.0000000e+00   0.0000000e+00   0.0000000e+00   0.0000000e+00   0.0000000e+00   0.0000000e+00   0.0000000e+00   0.0000000e+00   0.0000000e+00   0.0000000e+00   0.0000000e+00   0.0000000e+00   0.0000000e+00   0.0000000e+00   0.0000000e+00   0.0000000e+00   0.0000000e+00   0.0000000e+00   0.0000000e+00   0.0000000e+00   0.0000000e+00   0.0000000e+00   0.0000000e+00   0.0000000e+00   0.0000000e+00   0.0000000e+00   0.0000000e+00   0.0000000e+00   0.0000000e+00   0.0000000e+00   0.0000000e+00   0.0000000e+00   0.0000000e+00   0.0000000e+00   0.0000000e+00   0.0000000e+00   0.0000000e+00   0.0000000e+00   0.0000000e+00
   2.3579871e-01   2.3579871e-01   2.3579871e-01   2.3579871e-01   2.3579871e-01   2.3579871e-01   2.3579871e-01   2.3579871e-01   2.3579871e-01   2.3579871e-01   2.3579871e-01   2.3579871e-01   2.3579871e-01   2.3579871e-01   2.3579871e-01   2.3579871e-01   2.3579871e-01   2.3579871e-01   2.3579871e-01   2.3579871e-01   2.3579871e-01   2.3579871e-01   2.3579871e-01   2.3579871e-01   2.3579871e-01   2.3579871e-01   2.3579871e-01   2.3579871e-01   2.3579871e-01   2.3579871e-01   2.3579871e-01   2.3579871e-01   2.3579871e-01   2.3579871e-01   2.3579871e-01   2.3579871e-01   2.3579871e-01   2.3579871e-01   2.3579871e-01   2.3579871e-01   2.3579871e-01   2.3579871e-01   2.3579871e-01   2.3579871e-01   2.3579871e-01   2.3579871e-01   2.3579871e-01   2.3579871e-01   2.3579871e-01   2.3579871e-01   2.3579871e-01   2.3579871e-01   2.3579871e-01   2.3579871e-01   2.3579871e-01   2.3579871e-01   2.3579871e-01   2.3579871e-01   2.3579871e-01   2.3579871e-01   2.3579871e-01   2.3579871e-01   2.3579871e-01   2.3579871e-01   2.3579871e-01   2.3579871e-01   2.3579871e-01   2.3579871e-01   2.3579871e-01   2.3579871e-01   2.3579871e-01   2.3579871e-01   2.3579871e-01   2.3579871e-01   2.3579871e-01   2.3579871e-01   2.3579871e-01   2.3579871e-01   2.3579871e-01   2.3579871e-01   2.3579871e-01   2.3579871e-01   2.3579871e-01   2.3579871e-01   2.3579871e-01   2.3579871e-01   2.3579871e-01   2.3579871e-01   2.3579871e-01   2.3579871e-01   2.3579871e-01   2.3579871e-01   2.3579871e-01   2.3579871e-01   2.3579871e-01   2.3579871e-01   2.3579871e-01   2.3579871e-01   2.3579871e-01   2.3579871e-01   2.3579871e-01   2.3579871e-01   2.3579871e-01   2.3579871e-01   2.3579871e-01   2.3579871e-01   2.3579871e-01   2.3579871e-01   2.3579871e-01   2.3579871e-01   2.3579871e-01   2.3579871e-01   2.3579871e-01   2.3579871e-01   2.3579871e-01   2.3579871e-01   2.3579871e-01   2.3579871e-01   2.3579871e-01   2.3579871e-01   2.3579871e-01   2.3579871e-01   2.3579871e-01   2.3579871e-01   2.3579871e-01   2.3579871e-01   2.3579871e-01   2.3579871e-01   2.3579871e-01   2.3579871e-01   2.3579871e-01   2.3579871e-01   2.3579871e-01   2.3579871e-01   2.3579871e-01   2.3579871e-01   2.3579871e-01   2.3579871e-01   2.3579871e-01   2.3579871e-01   2.3579868e-01   2.3579868e-01   2.3579868e-01   2.3579868e-01   2.3579868e-01   2.3579868e-01   2.3579868e-01   2.3579868e-01   2.3579868e-01   2.3579868e-01   2.3579868e-01   2.3579868e-01   2.3579868e-01   2.3579868e-01   2.3579868e-01   2.3579868e-01   2.3579868e-01   2.3579868e-01   2.3579868e-01   2.3579868e-01   2.3579868e-01   2.3579868e-01   2.3579868e-01   2.3579868e-01   2.3579868e-01   2.3579868e-01   2.3579868e-01   2.3579868e-01   2.3579868e-01   2.3579868e-01   2.3579868e-01   2.3579868e-01   2.3579868e-01   2.3579868e-01   2.3579868e-01   2.3579868e-01   2.3579868e-01   2.3579868e-01   2.3579868e-01   2.3579868e-01   2.3579868e-01   2.3579868e-01   2.3579868e-01   2.3579868e-01   2.3579868e-01   2.3579868e-01   2.3579868e-01   2.3579868e-01   2.3579868e-01   2.3579868e-01   2.3579868e-01   2.3579868e-01   2.3579868e-01   2.3579868e-01   2.3579868e-01   2.3579868e-01   2.3579868e-01   2.3579868e-01   2.3579868e-01   2.3579868e-01   2.3579868e-01   2.3579868e-01   1.5595641e-01   9.0676077e-06   9.0676077e-06   9.0676077e-06   9.0676077e-06   9.0676077e-06   9.0676077e-06   9.0676077e-06   9.0676077e-06   9.0676077e-06   9.0676077e-06   9.0676077e-06   9.0676077e-06   9.0676077e-06   9.0676077e-06   9.0676077e-06   9.0676077e-06   9.0676077e-06   9.0676077e-06   9.0676077e-06   9.0676077e-06   8.6151624e-10   8.6151624e-10   8.6151624e-10   8.6151624e-10   8.6151624e-10   8.6151624e-10   8.6151624e-10   8.6151624e-10   8.6151624e-10   8.6151624e-10   8.6151624e-10   8.6151624e-10   8.6151624e-10   8.6151624e-10   8.6151624e-10   8.6151624e-10   8.6151624e-10   4.3077323e-10   4.8774327e-10   4.8774327e-10   4.8774327e-10   4.8774327e-10   4.8774327e-10   4.8774327e-10   4.8774327e-10   4.8774327e-10   4.8774327e-10   4.8774327e-10   4.8774327e-10   4.8774327e-10   4.8774327e-10   4.8774327e-10   4.8774327e-10   4.8774327e-10   4.8774327e-10   4.8774327e-10   4.8774327e-10   4.8774327e-10   0.0000000e+00   0.0000000e+00   0.0000000e+00   0.0000000e+00   0.0000000e+00   0.0000000e+00   0.0000000e+00   0.0000000e+00   0.0000000e+00   0.0000000e+00   0.0000000e+00   0.0000000e+00   0.0000000e+00   0.0000000e+00   0.0000000e+00   0.0000000e+00   0.0000000e+00   0.0000000e+00   0.0000000e+00   0.0000000e+00   0.0000000e+00   0.0000000e+00   0.0000000e+00   0.0000000e+00   0.0000000e+00   0.0000000e+00   0.0000000e+00   0.0000000e+00   0.0000000e+00   0.0000000e+00   0.0000000e+00   0.0000000e+00   0.0000000e+00   0.0000000e+00   0.0000000e+00   0.0000000e+00   0.0000000e+00   0.0000000e+00   0.0000000e+00   0.0000000e+00
   2.3579871e-01   2.3579871e-01   2.3579871e-01   2.3579871e-01   2.3579871e-01   2.3579871e-01   2.3579871e-01   2.3579871e-01   2.3579871e-01   2.3579871e-01   2.3579871e-01   2.3579871e-01   2.3579871e-01   2.3579871e-01   2.3579871e-01   2.3579871e-01   2.3579871e-01   2.3579871e-01   2.3579871e-01   2.3579871e-01   2.3579871e-01   2.3579871e-01   2.3579871e-01   2.3579871e-01   2.3579871e-01   2.3579871e-01   2.3579871e-01   2.3579871e-01   2.3579871e-01   2.3579871e-01   2.3579871e-01   2.3579871e-01   2.3579871e-01   2.3579871e-01   2.3579871e-01   2.3579871e-01   2.3579871e-01   2.3579871e-01   2.3579871e-01   2.3579871e-01   2.3579871e-01   2.3579871e-01   2.3579871e-01   2.3579871e-01   2.3579871e-01   2.3579871e-01   2.3579871e-01   2.3579871e-01   2.3579871e-01   2.3579871e-01   2.3579871e-01   2.3579871e-01   2.3579871e-01   2.3579871e-01   2.3579871e-01   2.3579871e-01   2.3579871e-01   2.3579871e-01   2.3579871e-01   2.3579871e-01   2.3579871e-01   2.3579871e-01   2.3579871e-01   2.3579871e-01   2.3579871e-01   2.3579871e-01   2.3579871e-01   2.3579871e-01   2.3579871e-01   2.3579871e-01   2.3579871e-01   2.3579871e-01   2.3579871e-01   2.3579871e-01   2.3579871e-01   2.3579871e-01   2.3579871e-01   2.3579871e-01   2.3579871e-01   2.3579871e-01   2.3579871e-01   2.3579871e-01   2.3579871e-01   2.3579871e-01   2.3579871e-01   2.3579871e-01   2.3579871e-01   2.3579871e-01   2.3579871e-01   2.3579871e-01   2.3579871e-01   2.3579871e-01   2.3579871e-01   2.3579871e-01   2.3579871e-01   2.3579871e-01   2.3579871e-01   2.3579871e-01   2.3579871e-01   2.3579871e-01   2.3579871e-01   2.3579871e-01   2.3579871e-01   2.3579871e-01   2.3579871e-01   2.3579871e-01   2.3579871e-01   2.3579871e-01   2.3579871e-01   2.3579871e-01   2.3579871e-01   2.3579871e-01   2.3579871e-01   2.3579871e-01   2.3579871e-01   2.3579871e-01   2.3579871e-01   2.3579871e-01   2.3579871e-01   2.3579871e-01   2.3579871e-01   2.3579871e-01   2.3579871e-01   2.3579871e-01   2.3579871e-01   2.3579871e-01   2.3579871e-01   2.3579871e-01   2.3579871e-01   2.3579871e-01   2.3579871e-01   2.3579871e-01   2.3579871e-01   2.3579871e-01   2.3579871e-01   2.3579871e-01   2.3579871e-01   2.3579871e-01   2.3579871e-01   2.3579871e-01   2.3579868e-01   2.3579868e-01   2.3579868e-01   2.3579868e-01   2.3579868e-01   2.3579868e-01   2.3579868e-01   2.3579868e-01   2.3579868e-01   2.3579868e-01   2.3579868e-01   2.3579868e-01   2.3579868e-01   2.3579868e-01   2.3579868e-01   2.3579868e-01   2.3579868e-01   2.3579868e-01   2.3579868e-01   2.3579868e-01   2.3579868e-01   2.3579868e-01   2.3579868e-01   2.3579868e-01   2.3579868e-01   2.3579868e-01   2.3579868e-01   2.3579868e-01   2.3579868e-01   2.3579868e-01   2.3579868e-01   2.3579868e-01   2.3579868e-01   2.3579868e-01   2.3579868e-01   2.3579868e-01   2.3579868e-01   2.3579868e-01   2.3579868e-01   2.3579868e-01   2.3579868e-01   2.3579868e-01   2.3579868e-01   2.3579868e-01   2.3579868e-01   2.3579868e-01   2.3579868e-01   2.3579868e-01   2.3579868e-01   2.3579868e-01   2.3579868e-01   2.3579868e-01   2.3579868e-01   2.3579868e-01   2.3579868e-01   2.3579868e-01   2.3579868e-01   2.3579868e-01   2.3579868e-01   2.3579868e-01   2.3579868e-01   2.3579868e-01   1.5595641e-01   9.0676077e-06   9.0676077e-06   9.0676077e-06   9.0676077e-06   9.0676077e-06   9.0676077e-06   9.0676077e-06   9.0676077e-06   9.0676077e-06   9.0676077e-06   9.0676077e-06   9.0676077e-06   9.0676077e-06   9.0676077e-06   9.0676077e-06   9.0676077e-06   9.0676077e-06   9.0676077e-06   9.0676077e-06   9.0676077e-06   8.6151624e-10   8.6151624e-10   8.6151624e-10   8.6151624e-10   8.6151624e-10   8.6151624e-10   8.6151624e-10   8.6151624e-10   8.6151624e-10   8.6151624e-10   8.6151624e-10   8.6151624e-10   8.6151624e-10   8.6151624e-10   8.6151624e-10   8.6151624e-10   8.6151624e-10   4.3077323e-10   4.8774327e-10   4.8774327e-10   4.8774327e-10   4.8774327e-10   4.8774327e-10   4.8774327e-10   4.8774327e-10   4.8774327e-10   4.8774327e-10   4.8774327e-10   4.8774327e-10   4.8774327e-10   4.8774327e-10   4.8774327e-10   4.8774327e-10   4.8774327e-10   4.8774327e-10   4.8774327e-10   4.8774327e-10   4.8774327e-10   0.0000000e+00   0.0000000e+00   0.0000000e+00   0.0000000e+00   0.0000000e+00   0.0000000e+00   0.0000000e+00   0.0000000e+00   0.0000000e+00   0.0000000e+00   0.0000000e+00   0.0000000e+00   0.0000000e+00   0.0000000e+00   0.0000000e+00   0.0000000e+00   0.0000000e+00   0.0000000e+00   0.0000000e+00   0.0000000e+00   0.0000000e+00   0.0000000e+00   0.0000000e+00   0.0000000e+00   0.0000000e+00   0.0000000e+00   0.0000000e+00   0.0000000e+00   0.0000000e+00   0.0000000e+00   0.0000000e+00   0.0000000e+00   0.0000000e+00   0.0000000e+00   0.0000000e+00   0.0000000e+00   0.0000000e+00   0.0000000e+00   0.0000000e+00   0.0000000e+00
   2.3579871e-01   2.3579871e-01   2.3579871e-01   2.3579871e-01   2.3579871e-01   2.3579871e-01   2.3579871e-01   2.3579871e-01   2.3579871e-01   2.3579871e-01   2.3579871e-01   2.3579871e-01   2.3579871e-01   2.3579871e-01   2.3579871e-01   2.3579871e-01   2.3579871e-01   2.3579871e-01   2.3579871e-01   2.3579871e-01   2.3579871e-01   2.3579871e-01   2.3579871e-01   2.3579871e-01   2.3579871e-01   2.3579871e-01   2.3579871e-01   2.3579871e-01   2.3579871e-01   2.3579871e-01   2.3579871e-01   2.3579871e-01   2.3579871e-01   2.3579871e-01   2.3579871e-01   2.3579871e-01   2.3579871e-01   2.3579871e-01   2.3579871e-01   2.3579871e-01   2.3579871e-01   2.3579871e-01   2.3579871e-01   2.3579871e-01   2.3579871e-01   2.3579871e-01   2.3579871e-01   2.3579871e-01   2.3579871e-01   2.3579871e-01   2.3579871e-01   2.3579871e-01   2.3579871e-01   2.3579871e-01   2.3579871e-01   2.3579871e-01   2.3579871e-01   2.3579871e-01   2.3579871e-01   2.3579871e-01   2.3579871e-01   2.3579871e-01   2.3579871e-01   2.3579871e-01   2.3579871e-01   2.3579871e-01   2.3579871e-01   2.3579871e-01   2.3579871e-01   2.3579871e-01   2.3579871e-01   2.3579871e-01   2.3579871e-01   2.3579871e-01   2.3579871e-01   2.3579871e-01   2.3579871e-01   2.3579871e-01   2.3579871e-01   2.3579871e-01   2.3579871e-01   2.3579871e-01   2.3579871e-01   2.3579871e-01   2.3579871e-01   2.3579871e-01   2.3579871e-01   2.3579871e-01   2.3579871e-01   2.3579871e-01   2.3579871e-01   2.3579871e-01   2.3579871e-01   2.3579871e-01   2.3579871e-01   2.3579871e-01   2.3579871e-01   2.3579871e-01   2.3579871e-01   2.3579871e-01   2.3579871e-01   2.3579871e-01   2.3579871e-01   2.3579871e-01   2.3579871e-01   2.3579871e-01   2.3579871e-01   2.3579871e-01   2.3579871e-01   2.3579871e-01   2.3579871e-01   2.3579871e-01   2.3579871e-01   2.3579871e-01   2.3579871e-01   2.3579871e-01   2.3579871e-01   2.3579871e-01   2.3579871e-01   2.3579871e-01   2.3579871e-01   2.3579871e-01   2.3579871e-01   2.3579871e-01   2.3579871e-01   2.3579871e-01   2.3579871e-01   2.3579871e-01   2.3579871e-01   2.3579871e-01   2.3579871e-01   2.3579871e-01   2.3579871e-01   2.3579871e-01   2.3579871e-01   2.3579871e-01   2.3579871e-01   2.3579871e-01   2.3579871e-01   2.3579871e-01   2.3579868e-01   2.3579868e-01   2.3579868e-01   2.3579868e-01   2.3579868e-01   2.3579868e-01   2.3579868e-01   2.3579868e-01   2.3579868e-01   2.3579868e-01   2.3579868e-01   2.3579868e-01   2.3579868e-01   2.3579868e-01   2.3579868e-01   2.3579868e-01   2.3579868e-01   2.3579868e-01   2.3579868e-01   2.3579868e-01   2.3579868e-01   2.3579868e-01   2.3579868e-01   2.3579868e-01   2.3579868e-01   2.3579868e-01   2.3579868e-01   2.3579868e-01   2.3579868e-01   2.3579868e-01   2.3579868e-01   2.3579868e-01   2.3579868e-01   2.3579868e-01   2.3579868e-01   2.3579868e-01   2.3579868e-01   2.3579868e-01   2.3579868e-01   2.3579868e-01   2.3579868e-01   2.3579868e-01   2.3579868e-01   2.3579868e-01   2.3579868e-01   2.3579868e-01   2.3579868e-01   2.3579868e-01   2.3579868e-01   2.3579868e-01   2.3579868e-01   2.3579868e-01   2.3579868e-01   2.3579868e-01   2.3579868e-01   2.3579868e-01   2.3579868e-01   2.3579868e-01   2.3579868e-01   2.3579868e-01   2.3579868e-01   2.3579868e-01   1.5595641e-01   9.0676077e-06   9.0676077e-06   9.0676077e-06   9.0676077e-06   9.0676077e-06   9.0676077e-06   9.0676077e-06   9.0676077e-06   9.0676077e-06   9.0676077e-06   9.0676077e-06   9.0676077e-06   9.0676077e-06   9.0676077e-06   9.0676077e-06   9.0676077e-06   9.0676077e-06   9.0676077e-06   9.0676077e-06   9.0676077e-06   8.6151624e-10   8.6151624e-10   8.6151624e-10   8.6151624e-10   8.6151624e-10   8.6151624e-10   8.6151624e-10   8.6151624e-10   8.6151624e-10   8.6151624e-10   8.6151624e-10   8.6151624e-10   8.6151624e-10   8.6151624e-10   8.6151624e-10   8.6151624e-10   8.6151624e-10   4.3077323e-10   4.8774327e-10   4.8774327e-10   4.8774327e-10   4.8774327e-10   4.8774327e-10   4.8774327e-10   4.8774327e-10   4.8774327e-10   4.8774327e-10   4.8774327e-10   4.8774327e-10   4.8774327e-10   4.8774327e-10   4.8774327e-10   4.8774327e-10   4.8774327e-10   4.8774327e-10   4.8774327e-10   4.8774327e-10   4.8774327e-10   0.0000000e+00   0.0000000e+00   0.0000000e+00   0.0000000e+00   0.0000000e+00   0.0000000e+00   0.0000000e+00   0.0000000e+00   0.0000000e+00   0.0000000e+00   0.0000000e+00   0.0000000e+00   0.0000000e+00   0.0000000e+00   0.0000000e+00   0.0000000e+00   0.0000000e+00   0.0000000e+00   0.0000000e+00   0.0000000e+00   0.0000000e+00   0.0000000e+00   0.0000000e+00   0.0000000e+00   0.0000000e+00   0.0000000e+00   0.0000000e+00   0.0000000e+00   0.0000000e+00   0.0000000e+00   0.0000000e+00   0.0000000e+00   0.0000000e+00   0.0000000e+00   0.0000000e+00   0.0000000e+00   0.0000000e+00   0.0000000e+00   0.0000000e+00   0.0000000e+00
   2.3579871e-01   2.3579871e-01   2.3579871e-01   2.3579871e-01   2.3579871e-01   2.3579871e-01   2.3579871e-01   2.3579871e-01   2.3579871e-01   2.3579871e-01   2.3579871e-01   2.3579871e-01   2.3579871e-01   2.3579871e-01   2.3579871e-01   2.3579871e-01   2.3579871e-01   2.3579871e-01   2.3579871e-01   2.3579871e-01   2.3579871e-01   2.3579871e-01   2.3579871e-01   2.3579871e-01   2.3579871e-01   2.3579871e-01   2.3579871e-01   2.3579871e-01   2.3579871e-01   2.3579871e-01   2.3579871e-01   2.3579871e-01   2.3579871e-01   2.3579871e-01   2.3579871e-01   2.3579871e-01   2.3579871e-01   2.3579871e-01   2.3579871e-01   2.3579871e-01   2.3579871e-01   2.3579871e-01   2.3579871e-01   2.3579871e-01   2.3579871e-01   2.3579871e-01   2.3579871e-01   2.3579871e-01   2.3579871e-01   2.3579871e-01   2.3579871e-01   2.3579871e-01   2.3579871e-01   2.3579871e-01   2.3579871e-01   2.3579871e-01   2.3579871e-01   2.3579871e-01   2.3579871e-01   2.3579871e-01   2.3579871e-01   2.3579871e-01   2.3579871e-01   2.3579871e-01   2.3579871e-01   2.3579871e-01   2.3579871e-01   2.3579871e-01   2.3579871e-01   2.3579871e-01   2.3579871e-01   2.3579871e-01   2.3579871e-01   2.3579871e-01   2.3579871e-01   2.3579871e-01   2.3579871e-01   2.3579871e-01   2.3579871e-01   2.3579871e-01   2.3579871e-01   2.3579871e-01   2.3579871e-01   2.3579871e-01   2.3579871e-01   2.3579871e-01   2.3579871e-01   2.3579871e-01   2.3579871e-01   2.3579871e-01   2.3579871e-01   2.3579871e-01   2.3579871e-01   2.3579871e-01   2.3579871e-01   2.3579871e-01   2.3579871e-01   2.3579871e-01   2.3579871e-01   2.3579871e-01   2.3579871e-01   2.3579871e-01   2.3579871e-01   2.3579871e-01   2.3579871e-01   2.3579871e-01   2.3579871e-01   2.3579871e-01   2.3579871e-01   2.3579871e-01   2.3579871e-01   2.3579871e-01   2.3579871e-01   2.3579871e-01   2.3579871e-01   2.3579871e-01   2.3579871e-01   2.3579871e-01   2.3579871e-01   2.3579871e-01   2.3579871e-01   2.3579871e-01   2.3579871e-01   2.3579871e-01   2.3579871e-01   2.3579871e-01   2.3579871e-01   2.3579871e-01   2.3579871e-01   2.3579871e-01   2.3579871e-01   2.3579871e-01   2.3579871e-01   2.3579871e-01   2.3579871e-01   2.3579871e-01   2.3579871e-01   2.3579871e-01   2.3579871e-01   2.3579871e-01   2.3579868e-01   2.3579868e-01   2.3579868e-01   2.3579868e-01   2.3579868e-01   2.3579868e-01   2.3579868e-01   2.3579868e-01   2.3579868e-01   2.3579868e-01   2.3579868e-01   2.3579868e-01   2.3579868e-01   2.3579868e-01   2.3579868e-01   2.3579868e-01   2.3579868e-01   2.3579868e-01   2.3579868e-01   2.3579868e-01   2.3579868e-01   2.3579868e-01   2.3579868e-01   2.3579868e-01   2.3579868e-01   2.3579868e-01   2.3579868e-01   2.3579868e-01   2.3579868e-01   2.3579868e-01   2.3579868e-01   2.3579868e-01   2.3579868e-01   2.3579868e-01   2.3579868e-01   2.3579868e-01   2.3579868e-01   2.3579868e-01   2.3579868e-01   2.3579868e-01   2.3579868e-01   2.3579868e-01   2.3579868e-01   2.3579868e-01   2.3579868e-01   2.3579868e-01   2.3579868e-01   2.3579868e-01   2.3579868e-01   2.3579868e-01   2.3579868e-01   2.3579868e-01   2.3579868e-01   2.3579868e-01   2.3579868e-01   2.3579868e-01   2.3579868e-01   2.3579868e-01   2.3579868e-01   2.3579868e-01   2.3579868e-01   2.3579868e-01   1.5595641e-01   9.0676077e-06   9.0676077e-06   9.0676077e-06   9.0676077e-06   9.0676077e-06   9.0676077e-06   9.0676077e-06   9.0676077e-06   9.0676077e-06   9.0676077e-06   9.0676077e-06   9.0676077e-06   9.0676077e-06   9.0676077e-06   9.0676077e-06   9.0676077e-06   9.0676077e-06   9.0676077e-06   9.0676077e-06   9.0676077e-06   8.6151624e-10   8.6151624e-10   8.6151624e-10   8.6151624e-10   8.6151624e-10   8.6151624e-10   8.6151624e-10   8.6151624e-10   8.6151624e-10   8.6151624e-10   8.6151624e-10   8.6151624e-10   8.6151624e-10   8.6151624e-10   8.6151624e-10   8.6151624e-10   8.6151624e-10   4.3077323e-10   4.8774327e-10   4.8774327e-10   4.8774327e-10   4.8774327e-10   4.8774327e-10   4.8774327e-10   4.8774327e-10   4.8774327e-10   4.8774327e-10   4.8774327e-10   4.8774327e-10   4.8774327e-10   4.8774327e-10   4.8774327e-10   4.8774327e-10   4.8774327e-10   4.8774327e-10   4.8774327e-10   4.8774327e-10   4.8774327e-10   0.0000000e+00   0.0000000e+00   0.0000000e+00   0.0000000e+00   0.0000000e+00   0.0000000e+00   0.0000000e+00   0.0000000e+00   0.0000000e+00   0.0000000e+00   0.0000000e+00   0.0000000e+00   0.0000000e+00   0.0000000e+00   0.0000000e+00   0.0000000e+00   0.0000000e+00   0.0000000e+00   0.0000000e+00   0.0000000e+00   0.0000000e+00   0.0000000e+00   0.0000000e+00   0.0000000e+00   0.0000000e+00   0.0000000e+00   0.0000000e+00   0.0000000e+00   0.0000000e+00   0.0000000e+00   0.0000000e+00   0.0000000e+00   0.0000000e+00   0.0000000e+00   0.0000000e+00   0.0000000e+00   0.0000000e+00   0.0000000e+00   0.0000000e+00   0.0000000e+00
   2.3579871e-01   2.3579871e-01   2.3579871e-01   2.3579871e-01   2.3579871e-01   2.3579871e-01   2.3579871e-01   2.3579871e-01   2.3579871e-01   2.3579871e-01   2.3579871e-01   2.3579871e-01   2.3579871e-01   2.3579871e-01   2.3579871e-01   2.3579871e-01   2.3579871e-01   2.3579871e-01   2.3579871e-01   2.3579871e-01   2.3579871e-01   2.3579871e-01   2.3579871e-01   2.3579871e-01   2.3579871e-01   2.3579871e-01   2.3579871e-01   2.3579871e-01   2.3579871e-01   2.3579871e-01   2.3579871e-01   2.3579871e-01   2.3579871e-01   2.3579871e-01   2.3579871e-01   2.3579871e-01   2.3579871e-01   2.3579871e-01   2.3579871e-01   2.3579871e-01   2.3579871e-01   2.3579871e-01   2.3579871e-01   2.3579871e-01   2.3579871e-01   2.3579871e-01   2.3579871e-01   2.3579871e-01   2.3579871e-01   2.3579871e-01   2.3579871e-01   2.3579871e-01   2.3579871e-01   2.3579871e-01   2.3579871e-01   2.3579871e-01   2.3579871e-01   2.3579871e-01   2.3579871e-01   2.3579871e-01   2.3579871e-01   2.3579871e-01   2.3579871e-01   2.3579871e-01   2.3579871e-01   2.3579871e-01   2.3579871e-01   2.3579871e-01   2.3579871e-01   2.3579871e-01   2.3579871e-01   2.3579871e-01   2.3579871e-01   2.3579871e-01   2.3579871e-01   2.3579871e-01   2.3579871e-01   2.3579871e-01   2.3579871e-01   2.3579871e-01   2.3579871e-01   2.3579871e-01   2.3579871e-01   2.3579871e-01   2.3579871e-01   2.3579871e-01   2.3579871e-01   2.3579871e-01   2.3579871e-01   2.3579871e-01   2.3579871e-01   2.3579871e-01   2.3579871e-01   2.3579871e-01   2.3579871e-01   2.3579871e-01   2.3579871e-01   2.3579871e-01   2.3579871e-01   2.3579871e-01   2.3579871e-01   2.3579871e-01   2.3579871e-01   2.3579871e-01   2.3579871e-01   2.3579871e-01   2.3579871e-01   2.3579871e-01   2.3579871e-01   2.3579871e-01   2.3579871e-01   2.3579871e-01   2.3579871e-01   2.3579871e-01   2.3579871e-01   2.3579871e-01   2.3579871e-01   2.3579871e-01   2.3579871e-01   2.3579871e-01   2.3579871e-01   2.3579871e-01   2.3579871e-01   2.3579871e-01   2.3579871e-01   2.3579871e-01   2.3579871e-01   2.3579871e-01   2.3579871e-01   2.3579871e-01   2.3579871e-01   2.3579871e-01   2.3579871e-01   2.3579871e-01   2.3579871e-01   2.3579871e-01   2.3579871e-01   2.3579871e-01   2.3579871e-01   2.3579871e-01   2.3579868e-01   2.3579868e-01   2.3579868e-01   2.3579868e-01   2.3579868e-01   2.3579868e-01   2.3579868e-01   2.3579868e-01   2.3579868e-01   2.3579868e-01   2.3579868e-01   2.3579868e-01   2.3579868e-01   2.3579868e-01   2.3579868e-01   2.3579868e-01   2.3579868e-01   2.3579868e-01   2.3579868e-01   2.3579868e-01   2.3579868e-01   2.3579868e-01   2.3579868e-01   2.3579868e-01   2.3579868e-01   2.3579868e-01   2.3579868e-01   2.3579868e-01   2.3579868e-01   2.3579868e-01   2.3579868e-01   2.3579868e-01   2.3579868e-01   2.3579868e-01   2.3579868e-01   2.3579868e-01   2.3579868e-01   2.3579868e-01   2.3579868e-01   2.3579868e-01   2.3579868e-01   2.3579868e-01   2.3579868e-01   2.3579868e-01   2.3579868e-01   2.3579868e-01   2.3579868e-01   2.3579868e-01   2.3579868e-01   2.3579868e-01   2.3579868e-01   2.3579868e-01   2.3579868e-01   2.3579868e-01   2.3579868e-01   2.3579868e-01   2.3579868e-01   2.3579868e-01   2.3579868e-01   2.3579868e-01   2.3579868e-01   2.3579868e-01   1.5595641e-01   9.0676077e-06   9.0676077e-06   9.0676077e-06   9.0676077e-06   9.0676077e-06   9.0676077e-06   9.0676077e-06   9.0676077e-06   9.0676077e-06   9.0676077e-06   9.0676077e-06   9.0676077e-06   9.0676077e-06   9.0676077e-06   9.0676077e-06   9.0676077e-06   9.0676077e-06   9.0676077e-06   9.0676077e-06   9.0676077e-06   8.6151624e-10   8.6151624e-10   8.6151624e-10   8.6151624e-10   8.6151624e-10   8.6151624e-10   8.6151624e-10   8.6151624e-10   8.6151624e-10   8.6151624e-10   8.6151624e-10   8.6151624e-10   8.6151624e-10   8.6151624e-10   8.6151624e-10   8.6151624e-10   8.6151624e-10   4.3077323e-10   4.8774327e-10   4.8774327e-10   4.8774327e-10   4.8774327e-10   4.8774327e-10   4.8774327e-10   4.8774327e-10   4.8774327e-10   4.8774327e-10   4.8774327e-10   4.8774327e-10   4.8774327e-10   4.8774327e-10   4.8774327e-10   4.8774327e-10   4.8774327e-10   4.8774327e-10   4.8774327e-10   4.8774327e-10   4.8774327e-10   0.0000000e+00   0.0000000e+00   0.0000000e+00   0.0000000e+00   0.0000000e+00   0.0000000e+00   0.0000000e+00   0.0000000e+00   0.0000000e+00   0.0000000e+00   0.0000000e+00   0.0000000e+00   0.0000000e+00   0.0000000e+00   0.0000000e+00   0.0000000e+00   0.0000000e+00   0.0000000e+00   0.0000000e+00   0.0000000e+00   0.0000000e+00   0.0000000e+00   0.0000000e+00   0.0000000e+00   0.0000000e+00   0.0000000e+00   0.0000000e+00   0.0000000e+00   0.0000000e+00   0.0000000e+00   0.0000000e+00   0.0000000e+00   0.0000000e+00   0.0000000e+00   0.0000000e+00   0.0000000e+00   0.0000000e+00   0.0000000e+00   0.0000000e+00   0.0000000e+00
   2.3579871e-01   2.3579871e-01   2.3579871e-01   2.3579871e-01   2.3579871e-01   2.3579871e-01   2.3579871e-01   2.3579871e-01   2.3579871e-01   2.3579871e-01   2.3579871e-01   2.3579871e-01   2.3579871e-01   2.3579871e-01   2.3579871e-01   2.3579871e-01   2.3579871e-01   2.3579871e-01   2.3579871e-01   2.3579871e-01   2.3579871e-01   2.3579871e-01   2.3579871e-01   2.3579871e-01   2.3579871e-01   2.3579871e-01   2.3579871e-01   2.3579871e-01   2.3579871e-01   2.3579871e-01   2.3579871e-01   2.3579871e-01   2.3579871e-01   2.3579871e-01   2.3579871e-01   2.3579871e-01   2.3579871e-01   2.3579871e-01   2.3579871e-01   2.3579871e-01   2.3579871e-01   2.3579871e-01   2.3579871e-01   2.3579871e-01   2.3579871e-01   2.3579871e-01   2.3579871e-01   2.3579871e-01   2.3579871e-01   2.3579871e-01   2.3579871e-01   2.3579871e-01   2.3579871e-01   2.3579871e-01   2.3579871e-01   2.3579871e-01   2.3579871e-01   2.3579871e-01   2.3579871e-01   2.3579871e-01   2.3579871e-01   2.3579871e-01   2.3579871e-01   2.3579871e-01   2.3579871e-01   2.3579871e-01   2.3579871e-01   2.3579871e-01   2.3579871e-01   2.3579871e-01   2.3579871e-01   2.3579871e-01   2.3579871e-01   2.3579871e-01   2.3579871e-01   2.3579871e-01   2.3579871e-01   2.3579871e-01   2.3579871e-01   2.3579871e-01   2.3579871e-01   2.3579871e-01   2.3579871e-01   2.3579871e-01   2.3579871e-01   2.3579871e-01   2.3579871e-01   2.3579871e-01   2.3579871e-01   2.3579871e-01   2.3579871e-01   2.3579871e-01   2.3579871e-01   2.3579871e-01   2.3579871e-01   2.3579871e-01   2.3579871e-01   2.3579871e-01   2.3579871e-01   2.3579871e-01   2.3579871e-01   2.3579871e-01   2.3579871e-01   2.3579871e-01   2.3579871e-01   2.3579871e-01   2.3579871e-01   2.3579871e-01   2.3579871e-01   2.3579871e-01   2.3579871e-01   2.3579871e-01   2.3579871e-01   2.3579871e-01   2.3579871e-01   2.3579871e-01   2.3579871e-01   2.3579871e-01   2.3579871e-01   2.3579871e-01   2.3579871e-01   2.3579871e-01   2.3579871e-01   2.3579871e-01   2.3579871e-01   2.3579871e-01   2.3579871e-01   2.3579871e-01   2.3579871e-01   2.3579871e-01   2.3579871e-01   2.3579871e-01   2.3579871e-01   2.3579871e-01   2.3579871e-01   2.3579871e-01   2.3579871e-01   2.3579871e-01   2.3579871e-01   2.3579871e-01   2.3579868e-01   2.3579868e-01   2.3579868e-01   2.3579868e-01   2.3579868e-01   2.3579868e-01   2.3579868e-01   2.3579868e-01   2.3579868e-01   2.3579868e-01   2.3579868e-01   2.3579868e-01   2.3579868e-01   2.3579868e-01   2.3579868e-01   2.3579868e-01   2.3579868e-01   2.3579868e-01   2.3579868e-01   2.3579868e-01   2.3579868e-01   2.3579868e-01   2.3579868e-01   2.3579868e-01   2.3579868e-01   2.3579868e-01   2.3579868e-01   2.3579868e-01   2.3579868e-01   2.3579868e-01   2.3579868e-01   2.3579868e-01   2.3579868e-01   2.3579868e-01   2.3579868e-01   2.3579868e-01   2.3579868e-01   2.3579868e-01   2.3579868e-01   2.3579868e-01   2.3579868e-01   2.3579868e-01   2.3579868e-01   2.3579868e-01   2.3579868e-01   2.3579868e-01   2.3579868e-01   2.3579868e-01   2.3579868e-01   2.3579868e-01   2.3579868e-01   2.3579868e-01   2.3579868e-01   2.3579868e-01   2.3579868e-01   2.3579868e-01   2.3579868e-01   2.3579868e-01   2.3579868e-01   2.3579868e-01   2.3579868e-01   2.3579868e-01   1.5595641e-01   9.0676077e-06   9.0676077e-06   9.0676077e-06   9.0676077e-06   9.0676077e-06   9.0676077e-06   9.0676077e-06   9.0676077e-06   9.0676077e-06   9.0676077e-06   9.0676077e-06   9.0676077e-06   9.0676077e-06   9.0676077e-06   9.0676077e-06   9.0676077e-06   9.0676077e-06   9.0676077e-06   9.0676077e-06   9.0676077e-06   8.6151624e-10   8.6151624e-10   8.6151624e-10   8.6151624e-10   8.6151624e-10   8.6151624e-10   8.6151624e-10   8.6151624e-10   8.6151624e-10   8.6151624e-10   8.6151624e-10   8.6151624e-10   8.6151624e-10   8.6151624e-10   8.6151624e-10   8.6151624e-10   8.6151624e-10   4.3077323e-10   4.8774327e-10   4.8774327e-10   4.8774327e-10   4.8774327e-10   4.8774327e-10   4.8774327e-10   4.8774327e-10   4.8774327e-10   4.8774327e-10   4.8774327e-10   4.8774327e-10   4.8774327e-10   4.8774327e-10   4.8774327e-10   4.8774327e-10   4.8774327e-10   4.8774327e-10   4.8774327e-10   4.8774327e-10   4.8774327e-10   0.0000000e+00   0.0000000e+00   0.0000000e+00   0.0000000e+00   0.0000000e+00   0.0000000e+00   0.0000000e+00   0.0000000e+00   0.0000000e+00   0.0000000e+00   0.0000000e+00   0.0000000e+00   0.0000000e+00   0.0000000e+00   0.0000000e+00   0.0000000e+00   0.0000000e+00   0.0000000e+00   0.0000000e+00   0.0000000e+00   0.0000000e+00   0.0000000e+00   0.0000000e+00   0.0000000e+00   0.0000000e+00   0.0000000e+00   0.0000000e+00   0.0000000e+00   0.0000000e+00   0.0000000e+00   0.0000000e+00   0.0000000e+00   0.0000000e+00   0.0000000e+00   0.0000000e+00   0.0000000e+00   0.0000000e+00   0.0000000e+00   0.0000000e+00   0.0000000e+00
   2.3579871e-01   2.3579871e-01   2.3579871e-01   2.3579871e-01   2.3579871e-01   2.3579871e-01   2.3579871e-01   2.3579871e-01   2.3579871e-01   2.3579871e-01   2.3579871e-01   2.3579871e-01   2.3579871e-01   2.3579871e-01   2.3579871e-01   2.3579871e-01   2.3579871e-01   2.3579871e-01   2.3579871e-01   2.3579871e-01   2.3579871e-01   2.3579871e-01   2.3579871e-01   2.3579871e-01   2.3579871e-01   2.3579871e-01   2.3579871e-01   2.3579871e-01   2.3579871e-01   2.3579871e-01   2.3579871e-01   2.3579871e-01   2.3579871e-01   2.3579871e-01   2.3579871e-01   2.3579871e-01   2.3579871e-01   2.3579871e-01   2.3579871e-01   2.3579871e-01   2.3579871e-01   2.3579871e-01   2.3579871e-01   2.3579871e-01   2.3579871e-01   2.3579871e-01   2.3579871e-01   2.3579871e-01   2.3579871e-01   2.3579871e-01   2.3579871e-01   2.3579871e-01   2.3579871e-01   2.3579871e-01   2.3579871e-01   2.3579871e-01   2.3579871e-01   2.3579871e-01   2.3579871e-01   2.3579871e-01   2.3579871e-01   2.3579871e-01   2.3579871e-01   2.3579871e-01   2.3579871e-01   2.3579871e-01   2.3579871e-01   2.3579871e-01   2.3579871e-01   2.3579871e-01   2.3579871e-01   2.3579871e-01   2.3579871e-01   2.3579871e-01   2.3579871e-01   2.3579871e-01   2.3579871e-01   2.3579871e-01   2.3579871e-01   2.3579871e-01   2.3579871e-01   2.3579871e-01   2.3579871e-01   2.3579871e-01   2.3579871e-01   2.3579871e-01   2.3579871e-01   2.3579871e-01   2.3579871e-01   2.3579871e-01   2.3579871e-01   2.3579871e-01   2.3579871e-01   2.3579871e-01   2.3579871e-01   2.3579871e-01   2.3579871e-01   2.3579871e-01   2.3579871e-01   2.3579871e-01   2.3579871e-01   2.3579871e-01   2.3579871e-01   2.3579871e-01   2.3579871e-01   2.3579871e-01   2.3579871e-01   2.3579871e-01   2.3579871e-01   2.3579871e-01   2.3579871e-01   2.3579871e-01   2.3579871e-01   2.3579871e-01   2.3579871e-01   2.3579871e-01   2.3579871e-01   2.3579871e-01   2.3579871e-01   2.3579871e-01   2.3579871e-01   2.3579871e-01   2.3579871e-01   2.3579871e-01   2.3579871e-01   2.3579871e-01   2.3579871e-01   2.3579871e-01   2.3579871e-01   2.3579871e-01   2.3579871e-01   2.3579871e-01   2.3579871e-01   2.3579871e-01   2.3579871e-01   2.3579871e-01   2.3579871e-01   2.3579871e-01   2.3579871e-01   2.3579871e-01   2.3579868e-01   2.3579868e-01   2.3579868e-01   2.3579868e-01   2.3579868e-01   2.3579868e-01   2.3579868e-01   2.3579868e-01   2.3579868e-01   2.3579868e-01   2.3579868e-01   2.3579868e-01   2.3579868e-01   2.3579868e-01   2.3579868e-01   2.3579868e-01   2.3579868e-01   2.3579868e-01   2.3579868e-01   2.3579868e-01   2.3579868e-01   2.3579868e-01   2.3579868e-01   2.3579868e-01   2.3579868e-01   2.3579868e-01   2.3579868e-01   2.3579868e-01   2.3579868e-01   2.3579868e-01   2.3579868e-01   2.3579868e-01   2.3579868e-01   2.3579868e-01   2.3579868e-01   2.3579868e-01   2.3579868e-01   2.3579868e-01   2.3579868e-01   2.3579868e-01   2.3579868e-01   2.3579868e-01   2.3579868e-01   2.3579868e-01   2.3579868e-01   2.3579868e-01   2.3579868e-01   2.3579868e-01   2.3579868e-01   2.3579868e-01   2.3579868e-01   2.3579868e-01   2.3579868e-01   2.3579868e-01   2.3579868e-01   2.3579868e-01   2.3579868e-01   2.3579868e-01   2.3579868e-01   2.3579868e-01   2.3579868e-01   2.3579868e-01   1.5595641e-01   9.0676077e-06   9.0676077e-06   9.0676077e-06   9.0676077e-06   9.0676077e-06   9.0676077e-06   9.0676077e-06   9.0676077e-06   9.0676077e-06   9.0676077e-06   9.0676077e-06   9.0676077e-06   9.0676077e-06   9.0676077e-06   9.0676077e-06   9.0676077e-06   9.0676077e-06   9.0676077e-06   9.0676077e-06   9.0676077e-06   8.6151624e-10   8.6151624e-10   8.6151624e-10   8.6151624e-10   8.6151624e-10   8.6151624e-10   8.6151624e-10   8.6151624e-10   8.6151624e-10   8.6151624e-10   8.6151624e-10   8.6151624e-10   8.6151624e-10   8.6151624e-10   8.6151624e-10   8.6151624e-10   8.6151624e-10   4.3077323e-10   4.8774327e-10   4.8774327e-10   4.8774327e-10   4.8774327e-10   4.8774327e-10   4.8774327e-10   4.8774327e-10   4.8774327e-10   4.8774327e-10   4.8774327e-10   4.8774327e-10   4.8774327e-10   4.8774327e-10   4.8774327e-10   4.8774327e-10   4.8774327e-10   4.8774327e-10   4.8774327e-10   4.8774327e-10   4.8774327e-10   0.0000000e+00   0.0000000e+00   0.0000000e+00   0.0000000e+00   0.0000000e+00   0.0000000e+00   0.0000000e+00   0.0000000e+00   0.0000000e+00   0.0000000e+00   0.0000000e+00   0.0000000e+00   0.0000000e+00   0.0000000e+00   0.0000000e+00   0.0000000e+00   0.0000000e+00   0.0000000e+00   0.0000000e+00   0.0000000e+00   0.0000000e+00   0.0000000e+00   0.0000000e+00   0.0000000e+00   0.0000000e+00   0.0000000e+00   0.0000000e+00   0.0000000e+00   0.0000000e+00   0.0000000e+00   0.0000000e+00   0.0000000e+00   0.0000000e+00   0.0000000e+00   0.0000000e+00   0.0000000e+00   0.0000000e+00   0.0000000e+00   0.0000000e+00   0.0000000e+00
   2.3579871e-01   2.3579871e-01   2.3579871e-01   2.3579871e-01   2.3579871e-01   2.3579871e-01   2.3579871e-01   2.3579871e-01   2.3579871e-01   2.3579871e-01   2.3579871e-01   2.3579871e-01   2.3579871e-01   2.3579871e-01   2.3579871e-01   2.3579871e-01   2.3579871e-01   2.3579871e-01   2.3579871e-01   2.3579871e-01   2.3579871e-01   2.3579871e-01   2.3579871e-01   2.3579871e-01   2.3579871e-01   2.3579871e-01   2.3579871e-01   2.3579871e-01   2.3579871e-01   2.3579871e-01   2.3579871e-01   2.3579871e-01   2.3579871e-01   2.3579871e-01   2.3579871e-01   2.3579871e-01   2.3579871e-01   2.3579871e-01   2.3579871e-01   2.3579871e-01   2.3579871e-01   2.3579871e-01   2.3579871e-01   2.3579871e-01   2.3579871e-01   2.3579871e-01   2.3579871e-01   2.3579871e-01   2.3579871e-01   2.3579871e-01   2.3579871e-01   2.3579871e-01   2.3579871e-01   2.3579871e-01   2.3579871e-01   2.3579871e-01   2.3579871e-01   2.3579871e-01   2.3579871e-01   2.3579871e-01   2.3579871e-01   2.3579871e-01   2.3579871e-01   2.3579871e-01   2.3579871e-01   2.3579871e-01   2.3579871e-01   2.3579871e-01   2.3579871e-01   2.3579871e-01   2.3579871e-01   2.3579871e-01   2.3579871e-01   2.3579871e-01   2.3579871e-01   2.3579871e-01   2.3579871e-01   2.3579871e-01   2.3579871e-01   2.3579871e-01   2.3579871e-01   2.3579871e-01   2.3579871e-01   2.3579871e-01   2.3579871e-01   2.3579871e-01   2.3579871e-01   2.3579871e-01   2.3579871e-01   2.3579871e-01   2.3579871e-01   2.3579871e-01   2.3579871e-01   2.3579871e-01   2.3579871e-01   2.3579871e-01   2.3579871e-01   2.3579871e-01   2.3579871e-01   2.3579871e-01   2.3579871e-01   2.3579871e-01   2.3579871e-01   2.3579871e-01   2.3579871e-01   2.3579871e-01   2.3579871e-01   2.3579871e-01   2.3579871e-01   2.3579871e-01   2.3579871e-01   2.3579871e-01   2.3579871e-01   2.3579871e-01   2.3579871e-01   2.3579871e-01   2.3579871e-01   2.3579871e-01   2.3579871e-01   2.3579871e-01   2.3579871e-01   2.3579871e-01   2.3579871e-01   2.3579871e-01   2.3579871e-01   2.3579871e-01   2.3579871e-01   2.3579871e-01   2.3579871e-01   2.3579871e-01   2.3579871e-01   2.3579871e-01   2.3579871e-01   2.3579871e-01   2.3579871e-01   2.3579871e-01   2.3579871e-01   2.3579871e-01   2.3579871e-01   2.3579871e-01   2.3579868e-01   2.3579868e-01   2.3579868e-01   2.3579868e-01   2.3579868e-01   2.3579868e-01   2.3579868e-01   2.3579868e-01   2.3579868e-01   2.3579868e-01   2.3579868e-01   2.3579868e-01   2.3579868e-01   2.3579868e-01   2.3579868e-01   2.3579868e-01   2.3579868e-01   2.3579868e-01   2.3579868e-01   2.3579868e-01   2.3579868e-01   2.3579868e-01   2.3579868e-01   2.3579868e-01   2.3579868e-01   2.3579868e-01   2.3579868e-01   2.3579868e-01   2.3579868e-01   2.3579868e-01   2.3579868e-01   2.3579868e-01   2.3579868e-01   2.3579868e-01   2.3579868e-01   2.3579868e-01   2.3579868e-01   2.3579868e-01   2.3579868e-01   2.3579868e-01   2.3579868e-01   2.3579868e-01   2.3579868e-01   2.3579868e-01   2.3579868e-01   2.3579868e-01   2.3579868e-01   2.3579868e-01   2.3579868e-01   2.3579868e-01   2.3579868e-01   2.3579868e-01   2.3579868e-01   2.3579868e-01   2.3579868e-01   2.3579868e-01   2.3579868e-01   2.3579868e-01   2.3579868e-01   2.3579868e-01   2.3579868e-01   2.3579868e-01   1.5595641e-01   9.0676077e-06   9.0676077e-06   9.0676077e-06   9.0676077e-06   9.0676077e-06   9.0676077e-06   9.0676077e-06   9.0676077e-06   9.0676077e-06   9.0676077e-06   9.0676077e-06   9.0676077e-06   9.0676077e-06   9.0676077e-06   9.0676077e-06   9.0676077e-06   9.0676077e-06   9.0676077e-06   9.0676077e-06   9.0676077e-06   8.6151624e-10   8.6151624e-10   8.6151624e-10   8.6151624e-10   8.6151624e-10   8.6151624e-10   8.6151624e-10   8.6151624e-10   8.6151624e-10   8.6151624e-10   8.6151624e-10   8.6151624e-10   8.6151624e-10   8.6151624e-10   8.6151624e-10   8.6151624e-10   8.6151624e-10   4.3077323e-10   4.8774327e-10   4.8774327e-10   4.8774327e-10   4.8774327e-10   4.8774327e-10   4.8774327e-10   4.8774327e-10   4.8774327e-10   4.8774327e-10   4.8774327e-10   4.8774327e-10   4.8774327e-10   4.8774327e-10   4.8774327e-10   4.8774327e-10   4.8774327e-10   4.8774327e-10   4.8774327e-10   4.8774327e-10   4.8774327e-10   0.0000000e+00   0.0000000e+00   0.0000000e+00   0.0000000e+00   0.0000000e+00   0.0000000e+00   0.0000000e+00   0.0000000e+00   0.0000000e+00   0.0000000e+00   0.0000000e+00   0.0000000e+00   0.0000000e+00   0.0000000e+00   0.0000000e+00   0.0000000e+00   0.0000000e+00   0.0000000e+00   0.0000000e+00   0.0000000e+00   0.0000000e+00   0.0000000e+00   0.0000000e+00   0.0000000e+00   0.0000000e+00   0.0000000e+00   0.0000000e+00   0.0000000e+00   0.0000000e+00   0.0000000e+00   0.0000000e+00   0.0000000e+00   0.0000000e+00   0.0000000e+00   0.0000000e+00   0.0000000e+00   0.0000000e+00   0.0000000e+00   0.0000000e+00   0.0000000e+00
   2.3579871e-01   2.3579871e-01   2.3579871e-01   2.3579871e-01   2.3579871e-01   2.3579871e-01   2.3579871e-01   2.3579871e-01   2.3579871e-01   2.3579871e-01   2.3579871e-01   2.3579871e-01   2.3579871e-01   2.3579871e-01   2.3579871e-01   2.3579871e-01   2.3579871e-01   2.3579871e-01   2.3579871e-01   2.3579871e-01   2.3579871e-01   2.3579871e-01   2.3579871e-01   2.3579871e-01   2.3579871e-01   2.3579871e-01   2.3579871e-01   2.3579871e-01   2.3579871e-01   2.3579871e-01   2.3579871e-01   2.3579871e-01   2.3579871e-01   2.3579871e-01   2.3579871e-01   2.3579871e-01   2.3579871e-01   2.3579871e-01   2.3579871e-01   2.3579871e-01   2.3579871e-01   2.3579871e-01   2.3579871e-01   2.3579871e-01   2.3579871e-01   2.3579871e-01   2.3579871e-01   2.3579871e-01   2.3579871e-01   2.3579871e-01   2.3579871e-01   2.3579871e-01   2.3579871e-01   2.3579871e-01   2.3579871e-01   2.3579871e-01   2.3579871e-01   2.3579871e-01   2.3579871e-01   2.3579871e-01   2.3579871e-01   2.3579871e-01   2.3579871e-01   2.3579871e-01   2.3579871e-01   2.3579871e-01   2.3579871e-01   2.3579871e-01   2.3579871e-01   2.3579871e-01   2.3579871e-01   2.3579871e-01   2.3579871e-01   2.3579871e-01   2.3579871e-01   2.3579871e-01   2.3579871e-01   2.3579871e-01   2.3579871e-01   2.3579871e-01   2.3579871e-01   2.3579871e-01   2.3579871e-01   2.3579871e-01   2.3579871e-01   2.3579871e-01   2.3579871e-01   2.3579871e-01   2.3579871e-01   2.3579871e-01   2.3579871e-01   2.3579871e-01   2.3579871e-01   2.3579871e-01   2.3579871e-01   2.3579871e-01   2.3579871e-01   2.3579871e-01   2.3579871e-01   2.3579871e-01   2.3579871e-01   2.3579871e-01   2.3579871e-01   2.3579871e-01   2.3579871e-01   2.3579871e-01   2.3579871e-01   2.3579871e-01   2.3579871e-01   2.3579871e-01   2.3579871e-01   2.3579871e-01   2.3579871e-01   2.3579871e-01   2.3579871e-01   2.3579871e-01   2.3579871e-01   2.3579871e-01   2.3579871e-01   2.3579871e-01   2.3579871e-01   2.3579871e-01   2.3579871e-01   2.3579871e-01   2.3579871e-01   2.3579871e-01   2.3579871e-01   2.3579871e-01   2.3579871e-01   2.3579871e-01   2.3579871e-01   2.3579871e-01   2.3579871e-01   2.3579871e-01   2.3579871e-01   2.3579871e-01   2.3579871e-01   2.3579871e-01   2.3579871e-01   2.3579871e-01   2.3579868e-01   2.3579868e-01   2.3579868e-01   2.3579868e-01   2.3579868e-01   2.3579868e-01   2.3579868e-01   2.3579868e-01   2.3579868e-01   2.3579868e-01   2.3579868e-01   2.3579868e-01   2.3579868e-01   2.3579868e-01   2.3579868e-01   2.3579868e-01   2.3579868e-01   2.3579868e-01   2.3579868e-01   2.3579868e-01   2.3579868e-01   2.3579868e-01   2.3579868e-01   2.3579868e-01   2.3579868e-01   2.3579868e-01   2.3579868e-01   2.3579868e-01   2.3579868e-01   2.3579868e-01   2.3579868e-01   2.3579868e-01   2.3579868e-01   2.3579868e-01   2.3579868e-01   2.3579868e-01   2.3579868e-01   2.3579868e-01   2.3579868e-01   2.3579868e-01   2.3579868e-01   2.3579868e-01   2.3579868e-01   2.3579868e-01   2.3579868e-01   2.3579868e-01   2.3579868e-01   2.3579868e-01   2.3579868e-01   2.3579868e-01   2.3579868e-01   2.3579868e-01   2.3579868e-01   2.3579868e-01   2.3579868e-01   2.3579868e-01   2.3579868e-01   2.3579868e-01   2.3579868e-01   2.3579868e-01   2.3579868e-01   2.3579868e-01   1.5595641e-01   9.0676077e-06   9.0676077e-06   9.0676077e-06   9.0676077e-06   9.0676077e-06   9.0676077e-06   9.0676077e-06   9.0676077e-06   9.0676077e-06   9.0676077e-06   9.0676077e-06   9.0676077e-06   9.0676077e-06   9.0676077e-06   9.0676077e-06   9.0676077e-06   9.0676077e-06   9.0676077e-06   9.0676077e-06   9.0676077e-06   8.6151624e-10   8.6151624e-10   8.6151624e-10   8.6151624e-10   8.6151624e-10   8.6151624e-10   8.6151624e-10   8.6151624e-10   8.6151624e-10   8.6151624e-10   8.6151624e-10   8.6151624e-10   8.6151624e-10   8.6151624e-10   8.6151624e-10   8.6151624e-10   8.6151624e-10   4.3077323e-10   4.8774327e-10   4.8774327e-10   4.8774327e-10   4.8774327e-10   4.8774327e-10   4.8774327e-10   4.8774327e-10   4.8774327e-10   4.8774327e-10   4.8774327e-10   4.8774327e-10   4.8774327e-10   4.8774327e-10   4.8774327e-10   4.8774327e-10   4.8774327e-10   4.8774327e-10   4.8774327e-10   4.8774327e-10   4.8774327e-10   0.0000000e+00   0.0000000e+00   0.0000000e+00   0.0000000e+00   0.0000000e+00   0.0000000e+00   0.0000000e+00   0.0000000e+00   0.0000000e+00   0.0000000e+00   0.0000000e+00   0.0000000e+00   0.0000000e+00   0.0000000e+00   0.0000000e+00   0.0000000e+00   0.0000000e+00   0.0000000e+00   0.0000000e+00   0.0000000e+00   0.0000000e+00   0.0000000e+00   0.0000000e+00   0.0000000e+00   0.0000000e+00   0.0000000e+00   0.0000000e+00   0.0000000e+00   0.0000000e+00   0.0000000e+00   0.0000000e+00   0.0000000e+00   0.0000000e+00   0.0000000e+00   0.0000000e+00   0.0000000e+00   0.0000000e+00   0.0000000e+00   0.0000000e+00   0.0000000e+00
   2.3579871e-01   2.3579871e-01   2.3579871e-01   2.3579871e-01   2.3579871e-01   2.3579871e-01   2.3579871e-01   2.3579871e-01   2.3579871e-01   2.3579871e-01   2.3579871e-01   2.3579871e-01   2.3579871e-01   2.3579871e-01   2.3579871e-01   2.3579871e-01   2.3579871e-01   2.3579871e-01   2.3579871e-01   2.3579871e-01   2.3579871e-01   2.3579871e-01   2.3579871e-01   2.3579871e-01   2.3579871e-01   2.3579871e-01   2.3579871e-01   2.3579871e-01   2.3579871e-01   2.3579871e-01   2.3579871e-01   2.3579871e-01   2.3579871e-01   2.3579871e-01   2.3579871e-01   2.3579871e-01   2.3579871e-01   2.3579871e-01   2.3579871e-01   2.3579871e-01   2.3579871e-01   2.3579871e-01   2.3579871e-01   2.3579871e-01   2.3579871e-01   2.3579871e-01   2.3579871e-01   2.3579871e-01   2.3579871e-01   2.3579871e-01   2.3579871e-01   2.3579871e-01   2.3579871e-01   2.3579871e-01   2.3579871e-01   2.3579871e-01   2.3579871e-01   2.3579871e-01   2.3579871e-01   2.3579871e-01   2.3579871e-01   2.3579871e-01   2.3579871e-01   2.3579871e-01   2.3579871e-01   2.3579871e-01   2.3579871e-01   2.3579871e-01   2.3579871e-01   2.3579871e-01   2.3579871e-01   2.3579871e-01   2.3579871e-01   2.3579871e-01   2.3579871e-01   2.3579871e-01   2.3579871e-01   2.3579871e-01   2.3579871e-01   2.3579871e-01   2.3579871e-01   2.3579871e-01   2.3579871e-01   2.3579871e-01   2.3579871e-01   2.3579871e-01   2.3579871e-01   2.3579871e-01   2.3579871e-01   2.3579871e-01   2.3579871e-01   2.3579871e-01   2.3579871e-01   2.3579871e-01   2.3579871e-01   2.3579871e-01   2.3579871e-01   2.3579871e-01   2.3579871e-01   2.3579871e-01   2.3579871e-01   2.3579871e-01   2.3579871e-01   2.3579871e-01   2.3579871e-01   2.3579871e-01   2.3579871e-01   2.3579871e-01   2.3579871e-01   2.3579871e-01   2.3579871e-01   2.3579871e-01   2.3579871e-01   2.3579871e-01   2.3579871e-01   2.3579871e-01   2.3579871e-01   2.3579871e-01   2.3579871e-01   2.3579871e-01   2.3579871e-01   2.3579871e-01   2.3579871e-01   2.3579871e-01   2.3579871e-01   2.3579871e-01   2.3579871e-01   2.3579871e-01   2.3579871e-01   2.3579871e-01   2.3579871e-01   2.3579871e-01   2.3579871e-01   2.3579871e-01   2.3579871e-01   2.3579871e-01   2.3579871e-01   2.3579871e-01   2.3579871e-01   2.3579871e-01   2.3579868e-01   2.3579868e-01   2.3579868e-01   2.3579868e-01   2.3579868e-01   2.3579868e-01   2.3579868e-01   2.3579868e-01   2.3579868e-01   2.3579868e-01   2.3579868e-01   2.3579868e-01   2.3579868e-01   2.3579868e-01   2.3579868e-01   2.3579868e-01   2.3579868e-01   2.3579868e-01   2.3579868e-01   2.3579868e-01   2.3579868e-01   2.3579868e-01   2.3579868e-01   2.3579868e-01   2.3579868e-01   2.3579868e-01   2.3579868e-01   2.3579868e-01   2.3579868e-01   2.3579868e-01   2.3579868e-01   2.3579868e-01   2.3579868e-01   2.3579868e-01   2.3579868e-01   2.3579868e-01   2.3579868e-01   2.3579868e-01   2.3579868e-01   2.3579868e-01   2.3579868e-01   2.3579868e-01   2.3579868e-01   2.3579868e-01   2.3579868e-01   2.3579868e-01   2.3579868e-01   2.3579868e-01   2.3579868e-01   2.3579868e-01   2.3579868e-01   2.3579868e-01   2.3579868e-01   2.3579868e-01   2.3579868e-01   2.3579868e-01   2.3579868e-01   2.3579868e-01   2.3579868e-01   2.3579868e-01   2.3579868e-01   2.3579868e-01   1.5595641e-01   9.0676077e-06   9.0676077e-06   9.0676077e-06   9.0676077e-06   9.0676077e-06   9.0676077e-06   9.0676077e-06   9.0676077e-06   9.0676077e-06   9.0676077e-06   9.0676077e-06   9.0676077e-06   9.0676077e-06   9.0676077e-06   9.0676077e-06   9.0676077e-06   9.0676077e-06   9.0676077e-06   9.0676077e-06   9.0676077e-06   8.6151624e-10   8.6151624e-10   8.6151624e-10   8.6151624e-10   8.6151624e-10   8.6151624e-10   8.6151624e-10   8.6151624e-10   8.6151624e-10   8.6151624e-10   8.6151624e-10   8.6151624e-10   8.6151624e-10   8.6151624e-10   8.6151624e-10   8.6151624e-10   8.6151624e-10   4.3077323e-10   4.8774327e-10   4.8774327e-10   4.8774327e-10   4.8774327e-10   4.8774327e-10   4.8774327e-10   4.8774327e-10   4.8774327e-10   4.8774327e-10   4.8774327e-10   4.8774327e-10   4.8774327e-10   4.8774327e-10   4.8774327e-10   4.8774327e-10   4.8774327e-10   4.8774327e-10   4.8774327e-10   4.8774327e-10   4.8774327e-10   0.0000000e+00   0.0000000e+00   0.0000000e+00   0.0000000e+00   0.0000000e+00   0.0000000e+00   0.0000000e+00   0.0000000e+00   0.0000000e+00   0.0000000e+00   0.0000000e+00   0.0000000e+00   0.0000000e+00   0.0000000e+00   0.0000000e+00   0.0000000e+00   0.0000000e+00   0.0000000e+00   0.0000000e+00   0.0000000e+00   0.0000000e+00   0.0000000e+00   0.0000000e+00   0.0000000e+00   0.0000000e+00   0.0000000e+00   0.0000000e+00   0.0000000e+00   0.0000000e+00   0.0000000e+00   0.0000000e+00   0.0000000e+00   0.0000000e+00   0.0000000e+00   0.0000000e+00   0.0000000e+00   0.0000000e+00   0.0000000e+00   0.0000000e+00   0.0000000e+00
   2.3579871e-01   2.3579871e-01   2.3579871e-01   2.3579871e-01   2.3579871e-01   2.3579871e-01   2.3579871e-01   2.3579871e-01   2.3579871e-01   2.3579871e-01   2.3579871e-01   2.3579871e-01   2.3579871e-01   2.3579871e-01   2.3579871e-01   2.3579871e-01   2.3579871e-01   2.3579871e-01   2.3579871e-01   2.3579871e-01   2.3579871e-01   2.3579871e-01   2.3579871e-01   2.3579871e-01   2.3579871e-01   2.3579871e-01   2.3579871e-01   2.3579871e-01   2.3579871e-01   2.3579871e-01   2.3579871e-01   2.3579871e-01   2.3579871e-01   2.3579871e-01   2.3579871e-01   2.3579871e-01   2.3579871e-01   2.3579871e-01   2.3579871e-01   2.3579871e-01   2.3579871e-01   2.3579871e-01   2.3579871e-01   2.3579871e-01   2.3579871e-01   2.3579871e-01   2.3579871e-01   2.3579871e-01   2.3579871e-01   2.3579871e-01   2.3579871e-01   2.3579871e-01   2.3579871e-01   2.3579871e-01   2.3579871e-01   2.3579871e-01   2.3579871e-01   2.3579871e-01   2.3579871e-01   2.3579871e-01   2.3579871e-01   2.3579871e-01   2.3579871e-01   2.3579871e-01   2.3579871e-01   2.3579871e-01   2.3579871e-01   2.3579871e-01   2.3579871e-01   2.3579871e-01   2.3579871e-01   2.3579871e-01   2.3579871e-01   2.3579871e-01   2.3579871e-01   2.3579871e-01   2.3579871e-01   2.3579871e-01   2.3579871e-01   2.3579871e-01   2.3579871e-01   2.3579871e-01   2.3579871e-01   2.3579871e-01   2.3579871e-01   2.3579871e-01   2.3579871e-01   2.3579871e-01   2.3579871e-01   2.3579871e-01   2.3579871e-01   2.3579871e-01   2.3579871e-01   2.3579871e-01   2.3579871e-01   2.3579871e-01   2.3579871e-01   2.3579871e-01   2.3579871e-01   2.3579871e-01   2.3579871e-01   2.3579871e-01   2.3579871e-01   2.3579871e-01   2.3579871e-01   2.3579871e-01   2.3579871e-01   2.3579871e-01   2.3579871e-01   2.3579871e-01   2.3579871e-01   2.3579871e-01   2.3579871e-01   2.3579871e-01   2.3579871e-01   2.3579871e-01   2.3579871e-01   2.3579871e-01   2.3579871e-01   2.3579871e-01   2.3579871e-01   2.3579871e-01   2.3579871e-01   2.3579871e-01   2.3579871e-01   2.3579871e-01   2.3579871e-01   2.3579871e-01   2.3579871e-01   2.3579871e-01   2.3579871e-01   2.3579871e-01   2.3579871e-01   2.3579871e-01   2.3579871e-01   2.3579871e-01   2.3579871e-01   2.3579871e-01   2.3579871e-01   2.3579871e-01   2.3579868e-01   2.3579868e-01   2.3579868e-01   2.3579868e-01   2.3579868e-01   2.3579868e-01   2.3579868e-01   2.3579868e-01   2.3579868e-01   2.3579868e-01   2.3579868e-01   2.3579868e-01   2.3579868e-01   2.3579868e-01   2.3579868e-01   2.3579868e-01   2.3579868e-01   2.3579868e-01   2.3579868e-01   2.3579868e-01   2.3579868e-01   2.3579868e-01   2.3579868e-01   2.3579868e-01   2.3579868e-01   2.3579868e-01   2.3579868e-01   2.3579868e-01   2.3579868e-01   2.3579868e-01   2.3579868e-01   2.3579868e-01   2.3579868e-01   2.3579868e-01   2.3579868e-01   2.3579868e-01   2.3579868e-01   2.3579868e-01   2.3579868e-01   2.3579868e-01   2.3579868e-01   2.3579868e-01   2.3579868e-01   2.3579868e-01   2.3579868e-01   2.3579868e-01   2.3579868e-01   2.3579868e-01   2.3579868e-01   2.3579868e-01   2.3579868e-01   2.3579868e-01   2.3579868e-01   2.3579868e-01   2.3579868e-01   2.3579868e-01   2.3579868e-01   2.3579868e-01   2.3579868e-01   2.3579868e-01   2.3579868e-01   2.3579868e-01   1.5595641e-01   9.0676077e-06   9.0676077e-06   9.0676077e-06   9.0676077e-06   9.0676077e-06   9.0676077e-06   9.0676077e-06   9.0676077e-06   9.0676077e-06   9.0676077e-06   9.0676077e-06   9.0676077e-06   9.0676077e-06   9.0676077e-06   9.0676077e-06   9.0676077e-06   9.0676077e-06   9.0676077e-06   9.0676077e-06   9.0676077e-06   8.6151624e-10   8.6151624e-10   8.6151624e-10   8.6151624e-10   8.6151624e-10   8.6151624e-10   8.6151624e-10   8.6151624e-10   8.6151624e-10   8.6151624e-10   8.6151624e-10   8.6151624e-10   8.6151624e-10   8.6151624e-10   8.6151624e-10   8.6151624e-10   8.6151624e-10   4.3077323e-10   4.8774327e-10   4.8774327e-10   4.8774327e-10   4.8774327e-10   4.8774327e-10   4.8774327e-10   4.8774327e-10   4.8774327e-10   4.8774327e-10   4.8774327e-10   4.8774327e-10   4.8774327e-10   4.8774327e-10   4.8774327e-10   4.8774327e-10   4.8774327e-10   4.8774327e-10   4.8774327e-10   4.8774327e-10   4.8774327e-10   0.0000000e+00   0.0000000e+00   0.0000000e+00   0.0000000e+00   0.0000000e+00   0.0000000e+00   0.0000000e+00   0.0000000e+00   0.0000000e+00   0.0000000e+00   0.0000000e+00   0.0000000e+00   0.0000000e+00   0.0000000e+00   0.0000000e+00   0.0000000e+00   0.0000000e+00   0.0000000e+00   0.0000000e+00   0.0000000e+00   0.0000000e+00   0.0000000e+00   0.0000000e+00   0.0000000e+00   0.0000000e+00   0.0000000e+00   0.0000000e+00   0.0000000e+00   0.0000000e+00   0.0000000e+00   0.0000000e+00   0.0000000e+00   0.0000000e+00   0.0000000e+00   0.0000000e+00   0.0000000e+00   0.0000000e+00   0.0000000e+00   0.0000000e+00   0.0000000e+00
   2.3579871e-01   2.3579871e-01   2.3579871e-01   2.3579871e-01   2.3579871e-01   2.3579871e-01   2.3579871e-01   2.3579871e-01   2.3579871e-01   2.3579871e-01   2.3579871e-01   2.3579871e-01   2.3579871e-01   2.3579871e-01   2.3579871e-01   2.3579871e-01   2.3579871e-01   2.3579871e-01   2.3579871e-01   2.3579871e-01   2.3579871e-01   2.3579871e-01   2.3579871e-01   2.3579871e-01   2.3579871e-01   2.3579871e-01   2.3579871e-01   2.3579871e-01   2.3579871e-01   2.3579871e-01   2.3579871e-01   2.3579871e-01   2.3579871e-01   2.3579871e-01   2.3579871e-01   2.3579871e-01   2.3579871e-01   2.3579871e-01   2.3579871e-01   2.3579871e-01   2.3579871e-01   2.3579871e-01   2.3579871e-01   2.3579871e-01   2.3579871e-01   2.3579871e-01   2.3579871e-01   2.3579871e-01   2.3579871e-01   2.3579871e-01   2.3579871e-01   2.3579871e-01   2.3579871e-01   2.3579871e-01   2.3579871e-01   2.3579871e-01   2.3579871e-01   2.3579871e-01   2.3579871e-01   2.3579871e-01   2.3579871e-01   2.3579871e-01   2.3579871e-01   2.3579871e-01   2.3579871e-01   2.3579871e-01   2.3579871e-01   2.3579871e-01   2.3579871e-01   2.3579871e-01   2.3579871e-01   2.3579871e-01   2.3579871e-01   2.3579871e-01   2.3579871e-01   2.3579871e-01   2.3579871e-01   2.3579871e-01   2.3579871e-01   2.3579871e-01   2.3579871e-01   2.3579871e-01   2.3579871e-01   2.3579871e-01   2.3579871e-01   2.3579871e-01   2.3579871e-01   2.3579871e-01   2.3579871e-01   2.3579871e-01   2.3579871e-01   2.3579871e-01   2.3579871e-01   2.3579871e-01   2.3579871e-01   2.3579871e-01   2.3579871e-01   2.3579871e-01   2.3579871e-01   2.3579871e-01   2.3579871e-01   2.3579871e-01   2.3579871e-01   2.3579871e-01   2.3579871e-01   2.3579871e-01   2.3579871e-01   2.3579871e-01   2.3579871e-01   2.3579871e-01   2.3579871e-01   2.3579871e-01   2.3579871e-01   2.3579871e-01   2.3579871e-01   2.3579871e-01   2.3579871e-01   2.3579871e-01   2.3579871e-01   2.3579871e-01   2.3579871e-01   2.3579871e-01   2.3579871e-01   2.3579871e-01   2.3579871e-01   2.3579871e-01   2.3579871e-01   2.3579871e-01   2.3579871e-01   2.3579871e-01   2.3579871e-01   2.3579871e-01   2.3579871e-01   2.3579871e-01   2.3579871e-01   2.3579871e-01   2.3579871e-01   2.3579871e-01   2.3579871e-01   2.3579871e-01   2.3579868e-01   2.3579868e-01   2.3579868e-01   2.3579868e-01   2.3579868e-01   2.3579868e-01   2.3579868e-01   2.3579868e-01   2.3579868e-01   2.3579868e-01   2.3579868e-01   2.3579868e-01   2.3579868e-01   2.3579868e-01   2.3579868e-01   2.3579868e-01   2.3579868e-01   2.3579868e-01   2.3579868e-01   2.3579868e-01   2.3579868e-01   2.3579868e-01   2.3579868e-01   2.3579868e-01   2.3579868e-01   2.3579868e-01   2.3579868e-01   2.3579868e-01   2.3579868e-01   2.3579868e-01   2.3579868e-01   2.3579868e-01   2.3579868e-01   2.3579868e-01   2.3579868e-01   2.3579868e-01   2.3579868e-01   2.3579868e-01   2.3579868e-01   2.3579868e-01   2.3579868e-01   2.3579868e-01   2.3579868e-01   2.3579868e-01   2.3579868e-01   2.3579868e-01   2.3579868e-01   2.3579868e-01   2.3579868e-01   2.3579868e-01   2.3579868e-01   2.3579868e-01   2.3579868e-01   2.3579868e-01   2.3579868e-01   2.3579868e-01   2.3579868e-01   2.3579868e-01   2.3579868e-01   2.3579868e-01   2.3579868e-01   2.3579868e-01   1.5595641e-01   9.0676077e-06   9.0676077e-06   9.0676077e-06   9.0676077e-06   9.0676077e-06   9.0676077e-06   9.0676077e-06   9.0676077e-06   9.0676077e-06   9.0676077e-06   9.0676077e-06   9.0676077e-06   9.0676077e-06   9.0676077e-06   9.0676077e-06   9.0676077e-06   9.0676077e-06   9.0676077e-06   9.0676077e-06   9.0676077e-06   8.6151624e-10   8.6151624e-10   8.6151624e-10   8.6151624e-10   8.6151624e-10   8.6151624e-10   8.6151624e-10   8.6151624e-10   8.6151624e-10   8.6151624e-10   8.6151624e-10   8.6151624e-10   8.6151624e-10   8.6151624e-10   8.6151624e-10   8.6151624e-10   8.6151624e-10   4.3077323e-10   4.8774327e-10   4.8774327e-10   4.8774327e-10   4.8774327e-10   4.8774327e-10   4.8774327e-10   4.8774327e-10   4.8774327e-10   4.8774327e-10   4.8774327e-10   4.8774327e-10   4.8774327e-10   4.8774327e-10   4.8774327e-10   4.8774327e-10   4.8774327e-10   4.8774327e-10   4.8774327e-10   4.8774327e-10   4.8774327e-10   0.0000000e+00   0.0000000e+00   0.0000000e+00   0.0000000e+00   0.0000000e+00   0.0000000e+00   0.0000000e+00   0.0000000e+00   0.0000000e+00   0.0000000e+00   0.0000000e+00   0.0000000e+00   0.0000000e+00   0.0000000e+00   0.0000000e+00   0.0000000e+00   0.0000000e+00   0.0000000e+00   0.0000000e+00   0.0000000e+00   0.0000000e+00   0.0000000e+00   0.0000000e+00   0.0000000e+00   0.0000000e+00   0.0000000e+00   0.0000000e+00   0.0000000e+00   0.0000000e+00   0.0000000e+00   0.0000000e+00   0.0000000e+00   0.0000000e+00   0.0000000e+00   0.0000000e+00   0.0000000e+00   0.0000000e+00   0.0000000e+00   0.0000000e+00   0.0000000e+00
   2.3579871e-01   2.3579871e-01   2.3579871e-01   2.3579871e-01   2.3579871e-01   2.3579871e-01   2.3579871e-01   2.3579871e-01   2.3579871e-01   2.3579871e-01   2.3579871e-01   2.3579871e-01   2.3579871e-01   2.3579871e-01   2.3579871e-01   2.3579871e-01   2.3579871e-01   2.3579871e-01   2.3579871e-01   2.3579871e-01   2.3579871e-01   2.3579871e-01   2.3579871e-01   2.3579871e-01   2.3579871e-01   2.3579871e-01   2.3579871e-01   2.3579871e-01   2.3579871e-01   2.3579871e-01   2.3579871e-01   2.3579871e-01   2.3579871e-01   2.3579871e-01   2.3579871e-01   2.3579871e-01   2.3579871e-01   2.3579871e-01   2.3579871e-01   2.3579871e-01   2.3579871e-01   2.3579871e-01   2.3579871e-01   2.3579871e-01   2.3579871e-01   2.3579871e-01   2.3579871e-01   2.3579871e-01   2.3579871e-01   2.3579871e-01   2.3579871e-01   2.3579871e-01   2.3579871e-01   2.3579871e-01   2.3579871e-01   2.3579871e-01   2.3579871e-01   2.3579871e-01   2.3579871e-01   2.3579871e-01   2.3579871e-01   2.3579871e-01   2.3579871e-01   2.3579871e-01   2.3579871e-01   2.3579871e-01   2.3579871e-01   2.3579871e-01   2.3579871e-01   2.3579871e-01   2.3579871e-01   2.3579871e-01   2.3579871e-01   2.3579871e-01   2.3579871e-01   2.3579871e-01   2.3579871e-01   2.3579871e-01   2.3579871e-01   2.3579871e-01   2.3579871e-01   2.3579871e-01   2.3579871e-01   2.3579871e-01   2.3579871e-01   2.3579871e-01   2.3579871e-01   2.3579871e-01   2.3579871e-01   2.3579871e-01   2.3579871e-01   2.3579871e-01   2.3579871e-01   2.3579871e-01   2.3579871e-01   2.3579871e-01   2.3579871e-01   2.3579871e-01   2.3579871e-01   2.3579871e-01   2.3579871e-01   2.3579871e-01   2.3579871e-01   2.3579871e-01   2.3579871e-01   2.3579871e-01   2.3579871e-01   2.3579871e-01   2.3579871e-01   2.3579871e-01   2.3579871e-01   2.3579871e-01   2.3579871e-01   2.3579871e-01   2.3579871e-01   2.3579871e-01   2.3579871e-01   2.3579871e-01   2.3579871e-01   2.3579871e-01   2.3579871e-01   2.3579871e-01   2.3579871e-01   2.3579871e-01   2.3579871e-01   2.3579871e-01   2.3579871e-01   2.3579871e-01   2.3579871e-01   2.3579871e-01   2.3579871e-01   2.3579871e-01   2.3579871e-01   2.3579871e-01   2.3579871e-01   2.3579871e-01   2.3579871e-01   2.3579871e-01   2.3579871e-01   2.3579871e-01   2.3579868e-01   2.3579868e-01   2.3579868e-01   2.3579868e-01   2.3579868e-01   2.3579868e-01   2.3579868e-01   2.3579868e-01   2.3579868e-01   2.3579868e-01   2.3579868e-01   2.3579868e-01   2.3579868e-01   2.3579868e-01   2.3579868e-01   2.3579868e-01   2.3579868e-01   2.3579868e-01   2.3579868e-01   2.3579868e-01   2.3579868e-01   2.3579868e-01   2.3579868e-01   2.3579868e-01   2.3579868e-01   2.3579868e-01   2.3579868e-01   2.3579868e-01   2.3579868e-01   2.3579868e-01   2.3579868e-01   2.3579868e-01   2.3579868e-01   2.3579868e-01   2.3579868e-01   2.3579868e-01   2.3579868e-01   2.3579868e-01   2.3579868e-01   2.3579868e-01   2.3579868e-01   2.3579868e-01   2.3579868e-01   2.3579868e-01   2.3579868e-01   2.3579868e-01   2.3579868e-01   2.3579868e-01   2.3579868e-01   2.3579868e-01   2.3579868e-01   2.3579868e-01   2.3579868e-01   2.3579868e-01   2.3579868e-01   2.3579868e-01   2.3579868e-01   2.3579868e-01   2.3579868e-01   2.3579868e-01   2.3579868e-01   2.3579868e-01   1.5595641e-01   9.0676077e-06   9.0676077e-06   9.0676077e-06   9.0676077e-06   9.0676077e-06   9.0676077e-06   9.0676077e-06   9.0676077e-06   9.0676077e-06   9.0676077e-06   9.0676077e-06   9.0676077e-06   9.0676077e-06   9.0676077e-06   9.0676077e-06   9.0676077e-06   9.0676077e-06   9.0676077e-06   9.0676077e-06   9.0676077e-06   8.6151624e-10   8.6151624e-10   8.6151624e-10   8.6151624e-10   8.6151624e-10   8.6151624e-10   8.6151624e-10   8.6151624e-10   8.6151624e-10   8.6151624e-10   8.6151624e-10   8.6151624e-10   8.6151624e-10   8.6151624e-10   8.6151624e-10   8.6151624e-10   8.6151624e-10   4.3077323e-10   4.8774327e-10   4.8774327e-10   4.8774327e-10   4.8774327e-10   4.8774327e-10   4.8774327e-10   4.8774327e-10   4.8774327e-10   4.8774327e-10   4.8774327e-10   4.8774327e-10   4.8774327e-10   4.8774327e-10   4.8774327e-10   4.8774327e-10   4.8774327e-10   4.8774327e-10   4.8774327e-10   4.8774327e-10   4.8774327e-10   0.0000000e+00   0.0000000e+00   0.0000000e+00   0.0000000e+00   0.0000000e+00   0.0000000e+00   0.0000000e+00   0.0000000e+00   0.0000000e+00   0.0000000e+00   0.0000000e+00   0.0000000e+00   0.0000000e+00   0.0000000e+00   0.0000000e+00   0.0000000e+00   0.0000000e+00   0.0000000e+00   0.0000000e+00   0.0000000e+00   0.0000000e+00   0.0000000e+00   0.0000000e+00   0.0000000e+00   0.0000000e+00   0.0000000e+00   0.0000000e+00   0.0000000e+00   0.0000000e+00   0.0000000e+00   0.0000000e+00   0.0000000e+00   0.0000000e+00   0.0000000e+00   0.0000000e+00   0.0000000e+00   0.0000000e+00   0.0000000e+00   0.0000000e+00   0.0000000e+00
   2.3579871e-01   2.3579871e-01   2.3579871e-01   2.3579871e-01   2.3579871e-01   2.3579871e-01   2.3579871e-01   2.3579871e-01   2.3579871e-01   2.3579871e-01   2.3579871e-01   2.3579871e-01   2.3579871e-01   2.3579871e-01   2.3579871e-01   2.3579871e-01   2.3579871e-01   2.3579871e-01   2.3579871e-01   2.3579871e-01   2.3579871e-01   2.3579871e-01   2.3579871e-01   2.3579871e-01   2.3579871e-01   2.3579871e-01   2.3579871e-01   2.3579871e-01   2.3579871e-01   2.3579871e-01   2.3579871e-01   2.3579871e-01   2.3579871e-01   2.3579871e-01   2.3579871e-01   2.3579871e-01   2.3579871e-01   2.3579871e-01   2.3579871e-01   2.3579871e-01   2.3579871e-01   2.3579871e-01   2.3579871e-01   2.3579871e-01   2.3579871e-01   2.3579871e-01   2.3579871e-01   2.3579871e-01   2.3579871e-01   2.3579871e-01   2.3579871e-01   2.3579871e-01   2.3579871e-01   2.3579871e-01   2.3579871e-01   2.3579871e-01   2.3579871e-01   2.3579871e-01   2.3579871e-01   2.3579871e-01   2.3579871e-01   2.3579871e-01   2.3579871e-01   2.3579871e-01   2.3579871e-01   2.3579871e-01   2.3579871e-01   2.3579871e-01   2.3579871e-01   2.3579871e-01   2.3579871e-01   2.3579871e-01   2.3579871e-01   2.3579871e-01   2.3579871e-01   2.3579871e-01   2.3579871e-01   2.3579871e-01   2.3579871e-01   2.3579871e-01   2.3579871e-01   2.3579871e-01   2.3579871e-01   2.3579871e-01   2.3579871e-01   2.3579871e-01   2.3579871e-01   2.3579871e-01   2.3579871e-01   2.3579871e-01   2.3579871e-01   2.3579871e-01   2.3579871e-01   2.3579871e-01   2.3579871e-01   2.3579871e-01   2.3579871e-01   2.3579871e-01   2.3579871e-01   2.3579871e-01   2.3579871e-01   2.3579871e-01   2.3579871e-01   2.3579871e-01   2.3579871e-01   2.3579871e-01   2.3579871e-01   2.3579871e-01   2.3579871e-01   2.3579871e-01   2.3579871e-01   2.3579871e-01   2.3579871e-01   2.3579871e-01   2.3579871e-01   2.3579871e-01   2.3579871e-01   2.3579871e-01   2.3579871e-01   2.3579871e-01   2.3579871e-01   2.3579871e-01   2.3579871e-01   2.3579871e-01   2.3579871e-01   2.3579871e-01   2.3579871e-01   2.3579871e-01   2.3579871e-01   2.3579871e-01   2.3579871e-01   2.3579871e-01   2.3579871e-01   2.3579871e-01   2.3579871e-01   2.3579871e-01   2.3579871e-01   2.3579871e-01   2.3579871e-01   2.3579871e-01   2.3579868e-01   2.3579868e-01   2.3579868e-01   2.3579868e-01   2.3579868e-01   2.3579868e-01   2.3579868e-01   2.3579868e-01   2.3579868e-01   2.3579868e-01   2.3579868e-01   2.3579868e-01   2.3579868e-01   2.3579868e-01   2.3579868e-01   2.3579868e-01   2.3579868e-01   2.3579868e-01   2.3579868e-01   2.3579868e-01   2.3579868e-01   2.3579868e-01   2.3579868e-01   2.3579868e-01   2.3579868e-01   2.3579868e-01   2.3579868e-01   2.3579868e-01   2.3579868e-01   2.3579868e-01   2.3579868e-01   2.3579868e-01   2.3579868e-01   2.3579868e-01   2.3579868e-01   2.3579868e-01   2.3579868e-01   2.3579868e-01   2.3579868e-01   2.3579868e-01   2.3579868e-01   2.3579868e-01   2.3579868e-01   2.3579868e-01   2.3579868e-01   2.3579868e-01   2.3579868e-01   2.3579868e-01   2.3579868e-01   2.3579868e-01   2.3579868e-01   2.3579868e-01   2.3579868e-01   2.3579868e-01   2.3579868e-01   2.3579868e-01   2.3579868e-01   2.3579868e-01   2.3579868e-01   2.3579868e-01   2.3579868e-01   2.3579868e-01   1.5595641e-01   9.0676077e-06   9.0676077e-06   9.0676077e-06   9.0676077e-06   9.0676077e-06   9.0676077e-06   9.0676077e-06   9.0676077e-06   9.0676077e-06   9.0676077e-06   9.0676077e-06   9.0676077e-06   9.0676077e-06   9.0676077e-06   9.0676077e-06   9.0676077e-06   9.0676077e-06   9.0676077e-06   9.0676077e-06   9.0676077e-06   8.6151624e-10   8.6151624e-10   8.6151624e-10   8.6151624e-10   8.6151624e-10   8.6151624e-10   8.6151624e-10   8.6151624e-10   8.6151624e-10   8.6151624e-10   8.6151624e-10   8.6151624e-10   8.6151624e-10   8.6151624e-10   8.6151624e-10   8.6151624e-10   8.6151624e-10   4.3077323e-10   4.8774327e-10   4.8774327e-10   4.8774327e-10   4.8774327e-10   4.8774327e-10   4.8774327e-10   4.8774327e-10   4.8774327e-10   4.8774327e-10   4.8774327e-10   4.8774327e-10   4.8774327e-10   4.8774327e-10   4.8774327e-10   4.8774327e-10   4.8774327e-10   4.8774327e-10   4.8774327e-10   4.8774327e-10   4.8774327e-10   0.0000000e+00   0.0000000e+00   0.0000000e+00   0.0000000e+00   0.0000000e+00   0.0000000e+00   0.0000000e+00   0.0000000e+00   0.0000000e+00   0.0000000e+00   0.0000000e+00   0.0000000e+00   0.0000000e+00   0.0000000e+00   0.0000000e+00   0.0000000e+00   0.0000000e+00   0.0000000e+00   0.0000000e+00   0.0000000e+00   0.0000000e+00   0.0000000e+00   0.0000000e+00   0.0000000e+00   0.0000000e+00   0.0000000e+00   0.0000000e+00   0.0000000e+00   0.0000000e+00   0.0000000e+00   0.0000000e+00   0.0000000e+00   0.0000000e+00   0.0000000e+00   0.0000000e+00   0.0000000e+00   0.0000000e+00   0.0000000e+00   0.0000000e+00   0.0000000e+00
   2.3579871e-01   2.3579871e-01   2.3579871e-01   2.3579871e-01   2.3579871e-01   2.3579871e-01   2.3579871e-01   2.3579871e-01   2.3579871e-01   2.3579871e-01   2.3579871e-01   2.3579871e-01   2.3579871e-01   2.3579871e-01   2.3579871e-01   2.3579871e-01   2.3579871e-01   2.3579871e-01   2.3579871e-01   2.3579871e-01   2.3579871e-01   2.3579871e-01   2.3579871e-01   2.3579871e-01   2.3579871e-01   2.3579871e-01   2.3579871e-01   2.3579871e-01   2.3579871e-01   2.3579871e-01   2.3579871e-01   2.3579871e-01   2.3579871e-01   2.3579871e-01   2.3579871e-01   2.3579871e-01   2.3579871e-01   2.3579871e-01   2.3579871e-01   2.3579871e-01   2.3579871e-01   2.3579871e-01   2.3579871e-01   2.3579871e-01   2.3579871e-01   2.3579871e-01   2.3579871e-01   2.3579871e-01   2.3579871e-01   2.3579871e-01   2.3579871e-01   2.3579871e-01   2.3579871e-01   2.3579871e-01   2.3579871e-01   2.3579871e-01   2.3579871e-01   2.3579871e-01   2.3579871e-01   2.3579871e-01   2.3579871e-01   2.3579871e-01   2.3579871e-01   2.3579871e-01   2.3579871e-01   2.3579871e-01   2.3579871e-01   2.3579871e-01   2.3579871e-01   2.3579871e-01   2.3579871e-01   2.3579871e-01   2.3579871e-01   2.3579871e-01   2.3579871e-01   2.3579871e-01   2.3579871e-01   2.3579871e-01   2.3579871e-01   2.3579871e-01   2.3579871e-01   2.3579871e-01   2.3579871e-01   2.3579871e-01   2.3579871e-01   2.3579871e-01   2.3579871e-01   2.3579871e-01   2.3579871e-01   2.3579871e-01   2.3579871e-01   2.3579871e-01   2.3579871e-01   2.3579871e-01   2.3579871e-01   2.3579871e-01   2.3579871e-01   2.3579871e-01   2.3579871e-01   2.3579871e-01   2.3579871e-01   2.3579871e-01   2.3579871e-01   2.3579871e-01   2.3579871e-01   2.3579871e-01   2.3579871e-01   2.3579871e-01   2.3579871e-01   2.3579871e-01   2.3579871e-01   2.3579871e-01   2.3579871e-01   2.3579871e-01   2.3579871e-01   2.3579871e-01   2.3579871e-01   2.3579871e-01   2.3579871e-01   2.3579871e-01   2.3579871e-01   2.3579871e-01   2.3579871e-01   2.3579871e-01   2.3579871e-01   2.3579871e-01   2.3579871e-01   2.3579871e-01   2.3579871e-01   2.3579871e-01   2.3579871e-01   2.3579871e-01   2.3579871e-01   2.3579871e-01   2.3579871e-01   2.3579871e-01   2.3579871e-01   2.3579871e-01   2.3579871e-01   2.3579871e-01   2.3579868e-01   2.3579868e-01   2.3579868e-01   2.3579868e-01   2.3579868e-01   2.3579868e-01   2.3579868e-01   2.3579868e-01   2.3579868e-01   2.3579868e-01   2.3579868e-01   2.3579868e-01   2.3579868e-01   2.3579868e-01   2.3579868e-01   2.3579868e-01   2.3579868e-01   2.3579868e-01   2.3579868e-01   2.3579868e-01   2.3579868e-01   2.3579868e-01   2.3579868e-01   2.3579868e-01   2.3579868e-01   2.3579868e-01   2.3579868e-01   2.3579868e-01   2.3579868e-01   2.3579868e-01   2.3579868e-01   2.3579868e-01   2.3579868e-01   2.3579868e-01   2.3579868e-01   2.3579868e-01   2.3579868e-01   2.3579868e-01   2.3579868e-01   2.3579868e-01   2.3579868e-01   2.3579868e-01   2.3579868e-01   2.3579868e-01   2.3579868e-01   2.3579868e-01   2.3579868e-01   2.3579868e-01   2.3579868e-01   2.3579868e-01   2.3579868e-01   2.3579868e-01   2.3579868e-01   2.3579868e-01   2.3579868e-01   2.3579868e-01   2.3579868e-01   2.3579868e-01   2.3579868e-01   2.3579868e-01   2.3579868e-01   2.3579868e-01   1.5595641e-01   9.0676077e-06   9.0676077e-06   9.0676077e-06   9.0676077e-06   9.0676077e-06   9.0676077e-06   9.0676077e-06   9.0676077e-06   9.0676077e-06   9.0676077e-06   9.0676077e-06   9.0676077e-06   9.0676077e-06   9.0676077e-06   9.0676077e-06   9.0676077e-06   9.0676077e-06   9.0676077e-06   9.0676077e-06   9.0676077e-06   8.6151624e-10   8.6151624e-10   8.6151624e-10   8.6151624e-10   8.6151624e-10   8.6151624e-10   8.6151624e-10   8.6151624e-10   8.6151624e-10   8.6151624e-10   8.6151624e-10   8.6151624e-10   8.6151624e-10   8.6151624e-10   8.6151624e-10   8.6151624e-10   8.6151624e-10   4.3077323e-10   4.8774327e-10   4.8774327e-10   4.8774327e-10   4.8774327e-10   4.8774327e-10   4.8774327e-10   4.8774327e-10   4.8774327e-10   4.8774327e-10   4.8774327e-10   4.8774327e-10   4.8774327e-10   4.8774327e-10   4.8774327e-10   4.8774327e-10   4.8774327e-10   4.8774327e-10   4.8774327e-10   4.8774327e-10   4.8774327e-10   0.0000000e+00   0.0000000e+00   0.0000000e+00   0.0000000e+00   0.0000000e+00   0.0000000e+00   0.0000000e+00   0.0000000e+00   0.0000000e+00   0.0000000e+00   0.0000000e+00   0.0000000e+00   0.0000000e+00   0.0000000e+00   0.0000000e+00   0.0000000e+00   0.0000000e+00   0.0000000e+00   0.0000000e+00   0.0000000e+00   0.0000000e+00   0.0000000e+00   0.0000000e+00   0.0000000e+00   0.0000000e+00   0.0000000e+00   0.0000000e+00   0.0000000e+00   0.0000000e+00   0.0000000e+00   0.0000000e+00   0.0000000e+00   0.0000000e+00   0.0000000e+00   0.0000000e+00   0.0000000e+00   0.0000000e+00   0.0000000e+00   0.0000000e+00   0.0000000e+00
   2.3579871e-01   2.3579871e-01   2.3579871e-01   2.3579871e-01   2.3579871e-01   2.3579871e-01   2.3579871e-01   2.3579871e-01   2.3579871e-01   2.3579871e-01   2.3579871e-01   2.3579871e-01   2.3579871e-01   2.3579871e-01   2.3579871e-01   2.3579871e-01   2.3579871e-01   2.3579871e-01   2.3579871e-01   2.3579871e-01   2.3579871e-01   2.3579871e-01   2.3579871e-01   2.3579871e-01   2.3579871e-01   2.3579871e-01   2.3579871e-01   2.3579871e-01   2.3579871e-01   2.3579871e-01   2.3579871e-01   2.3579871e-01   2.3579871e-01   2.3579871e-01   2.3579871e-01   2.3579871e-01   2.3579871e-01   2.3579871e-01   2.3579871e-01   2.3579871e-01   2.3579871e-01   2.3579871e-01   2.3579871e-01   2.3579871e-01   2.3579871e-01   2.3579871e-01   2.3579871e-01   2.3579871e-01   2.3579871e-01   2.3579871e-01   2.3579871e-01   2.3579871e-01   2.3579871e-01   2.3579871e-01   2.3579871e-01   2.3579871e-01   2.3579871e-01   2.3579871e-01   2.3579871e-01   2.3579871e-01   2.3579871e-01   2.3579871e-01   2.3579871e-01   2.3579871e-01   2.3579871e-01   2.3579871e-01   2.3579871e-01   2.3579871e-01   2.3579871e-01   2.3579871e-01   2.3579871e-01   2.3579871e-01   2.3579871e-01   2.3579871e-01   2.3579871e-01   2.3579871e-01   2.3579871e-01   2.3579871e-01   2.3579871e-01   2.3579871e-01   2.3579871e-01   2.3579871e-01   2.3579871e-01   2.3579871e-01   2.3579871e-01   2.3579871e-01   2.3579871e-01   2.3579871e-01   2.3579871e-01   2.3579871e-01   2.3579871e-01   2.3579871e-01   2.3579871e-01   2.3579871e-01   2.3579871e-01   2.3579871e-01   2.3579871e-01   2.3579871e-01   2.3579871e-01   2.3579871e-01   2.3579871e-01   2.3579871e-01   2.3579871e-01   2.3579871e-01   2.3579871e-01   2.3579871e-01   2.3579871e-01   2.3579871e-01   2.3579871e-01   2.3579871e-01   2.3579871e-01   2.3579871e-01   2.3579871e-01   2.3579871e-01   2.3579871e-01   2.3579871e-01   2.3579871e-01   2.3579871e-01   2.3579871e-01   2.3579871e-01   2.3579871e-01   2.3579871e-01   2.3579871e-01   2.3579871e-01   2.3579871e-01   2.3579871e-01   2.3579871e-01   2.3579871e-01   2.3579871e-01   2.3579871e-01   2.3579871e-01   2.3579871e-01   2.3579871e-01   2.3579871e-01   2.3579871e-01   2.3579871e-01   2.3579871e-01   2.3579871e-01   2.3579871e-01   2.3579871e-01   2.3579868e-01   2.3579868e-01   2.3579868e-01   2.3579868e-01   2.3579868e-01   2.3579868e-01   2.3579868e-01   2.3579868e-01   2.3579868e-01   2.3579868e-01   2.3579868e-01   2.3579868e-01   2.3579868e-01   2.3579868e-01   2.3579868e-01   2.3579868e-01   2.3579868e-01   2.3579868e-01   2.3579868e-01   2.3579868e-01   2.3579868e-01   2.3579868e-01   2.3579868e-01   2.3579868e-01   2.3579868e-01   2.3579868e-01   2.3579868e-01   2.3579868e-01   2.3579868e-01   2.3579868e-01   2.3579868e-01   2.3579868e-01   2.3579868e-01   2.3579868e-01   2.3579868e-01   2.3579868e-01   2.3579868e-01   2.3579868e-01   2.3579868e-01   2.3579868e-01   2.3579868e-01   2.3579868e-01   2.3579868e-01   2.3579868e-01   2.3579868e-01   2.3579868e-01   2.3579868e-01   2.3579868e-01   2.3579868e-01   2.3579868e-01   2.3579868e-01   2.3579868e-01   2.3579868e-01   2.3579868e-01   2.3579868e-01   2.3579868e-01   2.3579868e-01   2.3579868e-01   2.3579868e-01   2.3579868e-01   2.3579868e-01   2.3579868e-01   1.5595641e-01   9.0676077e-06   9.0676077e-06   9.0676077e-06   9.0676077e-06   9.0676077e-06   9.0676077e-06   9.0676077e-06   9.0676077e-06   9.0676077e-06   9.0676077e-06   9.0676077e-06   9.0676077e-06   9.0676077e-06   9.0676077e-06   9.0676077e-06   9.0676077e-06   9.0676077e-06   9.0676077e-06   9.0676077e-06   9.0676077e-06   8.6151624e-10   8.6151624e-10   8.6151624e-10   8.6151624e-10   8.6151624e-10   8.6151624e-10   8.6151624e-10   8.6151624e-10   8.6151624e-10   8.6151624e-10   8.6151624e-10   8.6151624e-10   8.6151624e-10   8.6151624e-10   8.6151624e-10   8.6151624e-10   8.6151624e-10   4.3077323e-10   4.8774327e-10   4.8774327e-10   4.8774327e-10   4.8774327e-10   4.8774327e-10   4.8774327e-10   4.8774327e-10   4.8774327e-10   4.8774327e-10   4.8774327e-10   4.8774327e-10   4.8774327e-10   4.8774327e-10   4.8774327e-10   4.8774327e-10   4.8774327e-10   4.8774327e-10   4.8774327e-10   4.8774327e-10   4.8774327e-10   0.0000000e+00   0.0000000e+00   0.0000000e+00   0.0000000e+00   0.0000000e+00   0.0000000e+00   0.0000000e+00   0.0000000e+00   0.0000000e+00   0.0000000e+00   0.0000000e+00   0.0000000e+00   0.0000000e+00   0.0000000e+00   0.0000000e+00   0.0000000e+00   0.0000000e+00   0.0000000e+00   0.0000000e+00   0.0000000e+00   0.0000000e+00   0.0000000e+00   0.0000000e+00   0.0000000e+00   0.0000000e+00   0.0000000e+00   0.0000000e+00   0.0000000e+00   0.0000000e+00   0.0000000e+00   0.0000000e+00   0.0000000e+00   0.0000000e+00   0.0000000e+00   0.0000000e+00   0.0000000e+00   0.0000000e+00   0.0000000e+00   0.0000000e+00   0.0000000e+00
   2.3579871e-01   2.3579871e-01   2.3579871e-01   2.3579871e-01   2.3579871e-01   2.3579871e-01   2.3579871e-01   2.3579871e-01   2.3579871e-01   2.3579871e-01   2.3579871e-01   2.3579871e-01   2.3579871e-01   2.3579871e-01   2.3579871e-01   2.3579871e-01   2.3579871e-01   2.3579871e-01   2.3579871e-01   2.3579871e-01   2.3579871e-01   2.3579871e-01   2.3579871e-01   2.3579871e-01   2.3579871e-01   2.3579871e-01   2.3579871e-01   2.3579871e-01   2.3579871e-01   2.3579871e-01   2.3579871e-01   2.3579871e-01   2.3579871e-01   2.3579871e-01   2.3579871e-01   2.3579871e-01   2.3579871e-01   2.3579871e-01   2.3579871e-01   2.3579871e-01   2.3579871e-01   2.3579871e-01   2.3579871e-01   2.3579871e-01   2.3579871e-01   2.3579871e-01   2.3579871e-01   2.3579871e-01   2.3579871e-01   2.3579871e-01   2.3579871e-01   2.3579871e-01   2.3579871e-01   2.3579871e-01   2.3579871e-01   2.3579871e-01   2.3579871e-01   2.3579871e-01   2.3579871e-01   2.3579871e-01   2.3579871e-01   2.3579871e-01   2.3579871e-01   2.3579871e-01   2.3579871e-01   2.3579871e-01   2.3579871e-01   2.3579871e-01   2.3579871e-01   2.3579871e-01   2.3579871e-01   2.3579871e-01   2.3579871e-01   2.3579871e-01   2.3579871e-01   2.3579871e-01   2.3579871e-01   2.3579871e-01   2.3579871e-01   2.3579871e-01   2.3579871e-01   2.3579871e-01   2.3579871e-01   2.3579871e-01   2.3579871e-01   2.3579871e-01   2.3579871e-01   2.3579871e-01   2.3579871e-01   2.3579871e-01   2.3579871e-01   2.3579871e-01   2.3579871e-01   2.3579871e-01   2.3579871e-01   2.3579871e-01   2.3579871e-01   2.3579871e-01   2.3579871e-01   2.3579871e-01   2.3579871e-01   2.3579871e-01   2.3579871e-01   2.3579871e-01   2.3579871e-01   2.3579871e-01   2.3579871e-01   2.3579871e-01   2.3579871e-01   2.3579871e-01   2.3579871e-01   2.3579871e-01   2.3579871e-01   2.3579871e-01   2.3579871e-01   2.3579871e-01   2.3579871e-01   2.3579871e-01   2.3579871e-01   2.3579871e-01   2.3579871e-01   2.3579871e-01   2.3579871e-01   2.3579871e-01   2.3579871e-01   2.3579871e-01   2.3579871e-01   2.3579871e-01   2.3579871e-01   2.3579871e-01   2.3579871e-01   2.3579871e-01   2.3579871e-01   2.3579871e-01   2.3579871e-01   2.3579871e-01   2.3579871e-01   2.3579871e-01   2.3579871e-01   2.3579871e-01   2.3579868e-01   2.3579868e-01   2.3579868e-01   2.3579868e-01   2.3579868e-01   2.3579868e-01   2.3579868e-01   2.3579868e-01   2.3579868e-01   2.3579868e-01   2.3579868e-01   2.3579868e-01   2.3579868e-01   2.3579868e-01   2.3579868e-01   2.3579868e-01   2.3579868e-01   2.3579868e-01   2.3579868e-01   2.3579868e-01   2.3579868e-01   2.3579868e-01   2.3579868e-01   2.3579868e-01   2.3579868e-01   2.3579868e-01   2.3579868e-01   2.3579868e-01   2.3579868e-01   2.3579868e-01   2.3579868e-01   2.3579868e-01   2.3579868e-01   2.3579868e-01   2.3579868e-01   2.3579868e-01   2.3579868e-01   2.3579868e-01   2.3579868e-01   2.3579868e-01   2.3579868e-01   2.3579868e-01   2.3579868e-01   2.3579868e-01   2.3579868e-01   2.3579868e-01   2.3579868e-01   2.3579868e-01   2.3579868e-01   2.3579868e-01   2.3579868e-01   2.3579868e-01   2.3579868e-01   2.3579868e-01   2.3579868e-01   2.3579868e-01   2.3579868e-01   2.3579868e-01   2.3579868e-01   2.3579868e-01   2.3579868e-01   2.3579868e-01   1.5595641e-01   9.0676077e-06   9.0676077e-06   9.0676077e-06   9.0676077e-06   9.0676077e-06   9.0676077e-06   9.0676077e-06   9.0676077e-06   9.0676077e-06   9.0676077e-06   9.0676077e-06   9.0676077e-06   9.0676077e-06   9.0676077e-06   9.0676077e-06   9.0676077e-06   9.0676077e-06   9.0676077e-06   9.0676077e-06   9.0676077e-06   8.6151624e-10   8.6151624e-10   8.6151624e-10   8.6151624e-10   8.6151624e-10   8.6151624e-10   8.6151624e-10   8.6151624e-10   8.6151624e-10   8.6151624e-10   8.6151624e-10   8.6151624e-10   8.6151624e-10   8.6151624e-10   8.6151624e-10   8.6151624e-10   8.6151624e-10   4.3077323e-10   4.8774327e-10   4.8774327e-10   4.8774327e-10   4.8774327e-10   4.8774327e-10   4.8774327e-10   4.8774327e-10   4.8774327e-10   4.8774327e-10   4.8774327e-10   4.8774327e-10   4.8774327e-10   4.8774327e-10   4.8774327e-10   4.8774327e-10   4.8774327e-10   4.8774327e-10   4.8774327e-10   4.8774327e-10   4.8774327e-10   0.0000000e+00   0.0000000e+00   0.0000000e+00   0.0000000e+00   0.0000000e+00   0.0000000e+00   0.0000000e+00   0.0000000e+00   0.0000000e+00   0.0000000e+00   0.0000000e+00   0.0000000e+00   0.0000000e+00   0.0000000e+00   0.0000000e+00   0.0000000e+00   0.0000000e+00   0.0000000e+00   0.0000000e+00   0.0000000e+00   0.0000000e+00   0.0000000e+00   0.0000000e+00   0.0000000e+00   0.0000000e+00   0.0000000e+00   0.0000000e+00   0.0000000e+00   0.0000000e+00   0.0000000e+00   0.0000000e+00   0.0000000e+00   0.0000000e+00   0.0000000e+00   0.0000000e+00   0.0000000e+00   0.0000000e+00   0.0000000e+00   0.0000000e+00   0.0000000e+00
   2.3579871e-01   2.3579871e-01   2.3579871e-01   2.3579871e-01   2.3579871e-01   2.3579871e-01   2.3579871e-01   2.3579871e-01   2.3579871e-01   2.3579871e-01   2.3579871e-01   2.3579871e-01   2.3579871e-01   2.3579871e-01   2.3579871e-01   2.3579871e-01   2.3579871e-01   2.3579871e-01   2.3579871e-01   2.3579871e-01   2.3579871e-01   2.3579871e-01   2.3579871e-01   2.3579871e-01   2.3579871e-01   2.3579871e-01   2.3579871e-01   2.3579871e-01   2.3579871e-01   2.3579871e-01   2.3579871e-01   2.3579871e-01   2.3579871e-01   2.3579871e-01   2.3579871e-01   2.3579871e-01   2.3579871e-01   2.3579871e-01   2.3579871e-01   2.3579871e-01   2.3579871e-01   2.3579871e-01   2.3579871e-01   2.3579871e-01   2.3579871e-01   2.3579871e-01   2.3579871e-01   2.3579871e-01   2.3579871e-01   2.3579871e-01   2.3579871e-01   2.3579871e-01   2.3579871e-01   2.3579871e-01   2.3579871e-01   2.3579871e-01   2.3579871e-01   2.3579871e-01   2.3579871e-01   2.3579871e-01   2.3579871e-01   2.3579871e-01   2.3579871e-01   2.3579871e-01   2.3579871e-01   2.3579871e-01   2.3579871e-01   2.3579871e-01   2.3579871e-01   2.3579871e-01   2.3579871e-01   2.3579871e-01   2.3579871e-01   2.3579871e-01   2.3579871e-01   2.3579871e-01   2.3579871e-01   2.3579871e-01   2.3579871e-01   2.3579871e-01   2.3579871e-01   2.3579871e-01   2.3579871e-01   2.3579871e-01   2.3579871e-01   2.3579871e-01   2.3579871e-01   2.3579871e-01   2.3579871e-01   2.3579871e-01   2.3579871e-01   2.3579871e-01   2.3579871e-01   2.3579871e-01   2.3579871e-01   2.3579871e-01   2.3579871e-01   2.3579871e-01   2.3579871e-01   2.3579871e-01   2.3579871e-01   2.3579871e-01   2.3579871e-01   2.3579871e-01   2.3579871e-01   2.3579871e-01   2.3579871e-01   2.3579871e-01   2.3579871e-01   2.3579871e-01   2.3579871e-01   2.3579871e-01   2.3579871e-01   2.3579871e-01   2.3579871e-01   2.3579871e-01   2.3579871e-01   2.3579871e-01   2.3579871e-01   2.3579871e-01   2.3579871e-01   2.3579871e-01   2.3579871e-01   2.3579871e-01   2.3579871e-01   2.3579871e-01   2.3579871e-01   2.3579871e-01   2.3579871e-01   2.3579871e-01   2.3579871e-01   2.3579871e-01   2.3579871e-01   2.3579871e-01   2.3579871e-01   2.3579871e-01   2.3579871e-01   2.3579871e-01   2.3579871e-01   2.3579871e-01   2.3579868e-01   2.3579868e-01   2.3579868e-01   2.3579868e-01   2.3579868e-01   2.3579868e-01   2.3579868e-01   2.3579868e-01   2.3579868e-01   2.3579868e-01   2.3579868e-01   2.3579868e-01   2.3579868e-01   2.3579868e-01   2.3579868e-01   2.3579868e-01   2.3579868e-01   2.3579868e-01   2.3579868e-01   2.3579868e-01   2.3579868e-01   2.3579868e-01   2.3579868e-01   2.3579868e-01   2.3579868e-01   2.3579868e-01   2.3579868e-01   2.3579868e-01   2.3579868e-01   2.3579868e-01   2.3579868e-01   2.3579868e-01   2.3579868e-01   2.3579868e-01   2.3579868e-01   2.3579868e-01   2.3579868e-01   2.3579868e-01   2.3579868e-01   2.3579868e-01   2.3579868e-01   2.3579868e-01   2.3579868e-01   2.3579868e-01   2.3579868e-01   2.3579868e-01   2.3579868e-01   2.3579868e-01   2.3579868e-01   2.3579868e-01   2.3579868e-01   2.3579868e-01   2.3579868e-01   2.3579868e-01   2.3579868e-01   2.3579868e-01   2.3579868e-01   2.3579868e-01   2.3579868e-01   2.3579868e-01   2.3579868e-01   2.3579868e-01   1.5595641e-01   9.0676077e-06   9.0676077e-06   9.0676077e-06   9.0676077e-06   9.0676077e-06   9.0676077e-06   9.0676077e-06   9.0676077e-06   9.0676077e-06   9.0676077e-06   9.0676077e-06   9.0676077e-06   9.0676077e-06   9.0676077e-06   9.0676077e-06   9.0676077e-06   9.0676077e-06   9.0676077e-06   9.0676077e-06   9.0676077e-06   8.6151624e-10   8.6151624e-10   8.6151624e-10   8.6151624e-10   8.6151624e-10   8.6151624e-10   8.6151624e-10   8.6151624e-10   8.6151624e-10   8.6151624e-10   8.6151624e-10   8.6151624e-10   8.6151624e-10   8.6151624e-10   8.6151624e-10   8.6151624e-10   8.6151624e-10   4.3077323e-10   4.8774327e-10   4.8774327e-10   4.8774327e-10   4.8774327e-10   4.8774327e-10   4.8774327e-10   4.8774327e-10   4.8774327e-10   4.8774327e-10   4.8774327e-10   4.8774327e-10   4.8774327e-10   4.8774327e-10   4.8774327e-10   4.8774327e-10   4.8774327e-10   4.8774327e-10   4.8774327e-10   4.8774327e-10   4.8774327e-10   0.0000000e+00   0.0000000e+00   0.0000000e+00   0.0000000e+00   0.0000000e+00   0.0000000e+00   0.0000000e+00   0.0000000e+00   0.0000000e+00   0.0000000e+00   0.0000000e+00   0.0000000e+00   0.0000000e+00   0.0000000e+00   0.0000000e+00   0.0000000e+00   0.0000000e+00   0.0000000e+00   0.0000000e+00   0.0000000e+00   0.0000000e+00   0.0000000e+00   0.0000000e+00   0.0000000e+00   0.0000000e+00   0.0000000e+00   0.0000000e+00   0.0000000e+00   0.0000000e+00   0.0000000e+00   0.0000000e+00   0.0000000e+00   0.0000000e+00   0.0000000e+00   0.0000000e+00   0.0000000e+00   0.0000000e+00   0.0000000e+00   0.0000000e+00   0.0000000e+00
   2.3579871e-01   2.3579871e-01   2.3579871e-01   2.3579871e-01   2.3579871e-01   2.3579871e-01   2.3579871e-01   2.3579871e-01   2.3579871e-01   2.3579871e-01   2.3579871e-01   2.3579871e-01   2.3579871e-01   2.3579871e-01   2.3579871e-01   2.3579871e-01   2.3579871e-01   2.3579871e-01   2.3579871e-01   2.3579871e-01   2.3579871e-01   2.3579871e-01   2.3579871e-01   2.3579871e-01   2.3579871e-01   2.3579871e-01   2.3579871e-01   2.3579871e-01   2.3579871e-01   2.3579871e-01   2.3579871e-01   2.3579871e-01   2.3579871e-01   2.3579871e-01   2.3579871e-01   2.3579871e-01   2.3579871e-01   2.3579871e-01   2.3579871e-01   2.3579871e-01   2.3579871e-01   2.3579871e-01   2.3579871e-01   2.3579871e-01   2.3579871e-01   2.3579871e-01   2.3579871e-01   2.3579871e-01   2.3579871e-01   2.3579871e-01   2.3579871e-01   2.3579871e-01   2.3579871e-01   2.3579871e-01   2.3579871e-01   2.3579871e-01   2.3579871e-01   2.3579871e-01   2.3579871e-01   2.3579871e-01   2.3579871e-01   2.3579871e-01   2.3579871e-01   2.3579871e-01   2.3579871e-01   2.3579871e-01   2.3579871e-01   2.3579871e-01   2.3579871e-01   2.3579871e-01   2.3579871e-01   2.3579871e-01   2.3579871e-01   2.3579871e-01   2.3579871e-01   2.3579871e-01   2.3579871e-01   2.3579871e-01   2.3579871e-01   2.3579871e-01   2.3579871e-01   2.3579871e-01   2.3579871e-01   2.3579871e-01   2.3579871e-01   2.3579871e-01   2.3579871e-01   2.3579871e-01   2.3579871e-01   2.3579871e-01   2.3579871e-01   2.3579871e-01   2.3579871e-01   2.3579871e-01   2.3579871e-01   2.3579871e-01   2.3579871e-01   2.3579871e-01   2.3579871e-01   2.3579871e-01   2.3579871e-01   2.3579871e-01   2.3579871e-01   2.3579871e-01   2.3579871e-01   2.3579871e-01   2.3579871e-01   2.3579871e-01   2.3579871e-01   2.3579871e-01   2.3579871e-01   2.3579871e-01   2.3579871e-01   2.3579871e-01   2.3579871e-01   2.3579871e-01   2.3579871e-01   2.3579871e-01   2.3579871e-01   2.3579871e-01   2.3579871e-01   2.3579871e-01   2.3579871e-01   2.3579871e-01   2.3579871e-01   2.3579871e-01   2.3579871e-01   2.3579871e-01   2.3579871e-01   2.3579871e-01   2.3579871e-01   2.3579871e-01   2.3579871e-01   2.3579871e-01   2.3579871e-01   2.3579871e-01   2.3579871e-01   2.3579871e-01   2.3579871e-01   2.3579871e-01   2.3579868e-01   2.3579868e-01   2.3579868e-01   2.3579868e-01   2.3579868e-01   2.3579868e-01   2.3579868e-01   2.3579868e-01   2.3579868e-01   2.3579868e-01   2.3579868e-01   2.3579868e-01   2.3579868e-01   2.3579868e-01   2.3579868e-01   2.3579868e-01   2.3579868e-01   2.3579868e-01   2.3579868e-01   2.3579868e-01   2.3579868e-01   2.3579868e-01   2.3579868e-01   2.3579868e-01   2.3579868e-01   2.3579868e-01   2.3579868e-01   2.3579868e-01   2.3579868e-01   2.3579868e-01   2.3579868e-01   2.3579868e-01   2.3579868e-01   2.3579868e-01   2.3579868e-01   2.3579868e-01   2.3579868e-01   2.3579868e-01   2.3579868e-01   2.3579868e-01   2.3579868e-01   2.3579868e-01   2.3579868e-01   2.3579868e-01   2.3579868e-01   2.3579868e-01   2.3579868e-01   2.3579868e-01   2.3579868e-01   2.3579868e-01   2.3579868e-01   2.3579868e-01   2.3579868e-01   2.3579868e-01   2.3579868e-01   2.3579868e-01   2.3579868e-01   2.3579868e-01   2.3579868e-01   2.3579868e-01   2.3579868e-01   2.3579868e-01   1.5595641e-01   9.0676077e-06   9.0676077e-06   9.0676077e-06   9.0676077e-06   9.0676077e-06   9.0676077e-06   9.0676077e-06   9.0676077e-06   9.0676077e-06   9.0676077e-06   9.0676077e-06   9.0676077e-06   9.0676077e-06   9.0676077e-06   9.0676077e-06   9.0676077e-06   9.0676077e-06   9.0676077e-06   9.0676077e-06   9.0676077e-06   8.6151624e-10   8.6151624e-10   8.6151624e-10   8.6151624e-10   8.6151624e-10   8.6151624e-10   8.6151624e-10   8.6151624e-10   8.6151624e-10   8.6151624e-10   8.6151624e-10   8.6151624e-10   8.6151624e-10   8.6151624e-10   8.6151624e-10   8.6151624e-10   8.6151624e-10   4.3077323e-10   4.8774327e-10   4.8774327e-10   4.8774327e-10   4.8774327e-10   4.8774327e-10   4.8774327e-10   4.8774327e-10   4.8774327e-10   4.8774327e-10   4.8774327e-10   4.8774327e-10   4.8774327e-10   4.8774327e-10   4.8774327e-10   4.8774327e-10   4.8774327e-10   4.8774327e-10   4.8774327e-10   4.8774327e-10   4.8774327e-10   0.0000000e+00   0.0000000e+00   0.0000000e+00   0.0000000e+00   0.0000000e+00   0.0000000e+00   0.0000000e+00   0.0000000e+00   0.0000000e+00   0.0000000e+00   0.0000000e+00   0.0000000e+00   0.0000000e+00   0.0000000e+00   0.0000000e+00   0.0000000e+00   0.0000000e+00   0.0000000e+00   0.0000000e+00   0.0000000e+00   0.0000000e+00   0.0000000e+00   0.0000000e+00   0.0000000e+00   0.0000000e+00   0.0000000e+00   0.0000000e+00   0.0000000e+00   0.0000000e+00   0.0000000e+00   0.0000000e+00   0.0000000e+00   0.0000000e+00   0.0000000e+00   0.0000000e+00   0.0000000e+00   0.0000000e+00   0.0000000e+00   0.0000000e+00   0.0000000e+00
   2.3579871e-01   2.3579871e-01   2.3579871e-01   2.3579871e-01   2.3579871e-01   2.3579871e-01   2.3579871e-01   2.3579871e-01   2.3579871e-01   2.3579871e-01   2.3579871e-01   2.3579871e-01   2.3579871e-01   2.3579871e-01   2.3579871e-01   2.3579871e-01   2.3579871e-01   2.3579871e-01   2.3579871e-01   2.3579871e-01   2.3579871e-01   2.3579871e-01   2.3579871e-01   2.3579871e-01   2.3579871e-01   2.3579871e-01   2.3579871e-01   2.3579871e-01   2.3579871e-01   2.3579871e-01   2.3579871e-01   2.3579871e-01   2.3579871e-01   2.3579871e-01   2.3579871e-01   2.3579871e-01   2.3579871e-01   2.3579871e-01   2.3579871e-01   2.3579871e-01   2.3579871e-01   2.3579871e-01   2.3579871e-01   2.3579871e-01   2.3579871e-01   2.3579871e-01   2.3579871e-01   2.3579871e-01   2.3579871e-01   2.3579871e-01   2.3579871e-01   2.3579871e-01   2.3579871e-01   2.3579871e-01   2.3579871e-01   2.3579871e-01   2.3579871e-01   2.3579871e-01   2.3579871e-01   2.3579871e-01   2.3579871e-01   2.3579871e-01   2.3579871e-01   2.3579871e-01   2.3579871e-01   2.3579871e-01   2.3579871e-01   2.3579871e-01   2.3579871e-01   2.3579871e-01   2.3579871e-01   2.3579871e-01   2.3579871e-01   2.3579871e-01   2.3579871e-01   2.3579871e-01   2.3579871e-01   2.3579871e-01   2.3579871e-01   2.3579871e-01   2.3579871e-01   2.3579871e-01   2.3579871e-01   2.3579871e-01   2.3579871e-01   2.3579871e-01   2.3579871e-01   2.3579871e-01   2.3579871e-01   2.3579871e-01   2.3579871e-01   2.3579871e-01   2.3579871e-01   2.3579871e-01   2.3579871e-01   2.3579871e-01   2.3579871e-01   2.3579871e-01   2.3579871e-01   2.3579871e-01   2.3579871e-01   2.3579871e-01   2.3579871e-01   2.3579871e-01   2.3579871e-01   2.3579871e-01   2.3579871e-01   2.3579871e-01   2.3579871e-01   2.3579871e-01   2.3579871e-01   2.3579871e-01   2.3579871e-01   2.3579871e-01   2.3579871e-01   2.3579871e-01   2.3579871e-01   2.3579871e-01   2.3579871e-01   2.3579871e-01   2.3579871e-01   2.3579871e-01   2.3579871e-01   2.3579871e-01   2.3579871e-01   2.3579871e-01   2.3579871e-01   2.3579871e-01   2.3579871e-01   2.3579871e-01   2.3579871e-01   2.3579871e-01   2.3579871e-01   2.3579871e-01   2.3579871e-01   2.3579871e-01   2.3579871e-01   2.3579871e-01   2.3579871e-01   2.3579871e-01   2.3579868e-01   2.3579868e-01   2.3579868e-01   2.3579868e-01   2.3579868e-01   2.3579868e-01   2.3579868e-01   2.3579868e-01   2.3579868e-01   2.3579868e-01   2.3579868e-01   2.3579868e-01   2.3579868e-01   2.3579868e-01   2.3579868e-01   2.3579868e-01   2.3579868e-01   2.3579868e-01   2.3579868e-01   2.3579868e-01   2.3579868e-01   2.3579868e-01   2.3579868e-01   2.3579868e-01   2.3579868e-01   2.3579868e-01   2.3579868e-01   2.3579868e-01   2.3579868e-01   2.3579868e-01   2.3579868e-01   2.3579868e-01   2.3579868e-01   2.3579868e-01   2.3579868e-01   2.3579868e-01   2.3579868e-01   2.3579868e-01   2.3579868e-01   2.3579868e-01   2.3579868e-01   2.3579868e-01   2.3579868e-01   2.3579868e-01   2.3579868e-01   2.3579868e-01   2.3579868e-01   2.3579868e-01   2.3579868e-01   2.3579868e-01   2.3579868e-01   2.3579868e-01   2.3579868e-01   2.3579868e-01   2.3579868e-01   2.3579868e-01   2.3579868e-01   2.3579868e-01   2.3579868e-01   2.3579868e-01   2.3579868e-01   2.3579868e-01   1.5595641e-01   9.0676077e-06   9.0676077e-06   9.0676077e-06   9.0676077e-06   9.0676077e-06   9.0676077e-06   9.0676077e-06   9.0676077e-06   9.0676077e-06   9.0676077e-06   9.0676077e-06   9.0676077e-06   9.0676077e-06   9.0676077e-06   9.0676077e-06   9.0676077e-06   9.0676077e-06   9.0676077e-06   9.0676077e-06   9.0676077e-06   8.6151624e-10   8.6151624e-10   8.6151624e-10   8.6151624e-10   8.6151624e-10   8.6151624e-10   8.6151624e-10   8.6151624e-10   8.6151624e-10   8.6151624e-10   8.6151624e-10   8.6151624e-10   8.6151624e-10   8.6151624e-10   8.6151624e-10   8.6151624e-10   8.6151624e-10   4.3077323e-10   4.8774327e-10   4.8774327e-10   4.8774327e-10   4.8774327e-10   4.8774327e-10   4.8774327e-10   4.8774327e-10   4.8774327e-10   4.8774327e-10   4.8774327e-10   4.8774327e-10   4.8774327e-10   4.8774327e-10   4.8774327e-10   4.8774327e-10   4.8774327e-10   4.8774327e-10   4.8774327e-10   4.8774327e-10   4.8774327e-10   0.0000000e+00   0.0000000e+00   0.0000000e+00   0.0000000e+00   0.0000000e+00   0.0000000e+00   0.0000000e+00   0.0000000e+00   0.0000000e+00   0.0000000e+00   0.0000000e+00   0.0000000e+00   0.0000000e+00   0.0000000e+00   0.0000000e+00   0.0000000e+00   0.0000000e+00   0.0000000e+00   0.0000000e+00   0.0000000e+00   0.0000000e+00   0.0000000e+00   0.0000000e+00   0.0000000e+00   0.0000000e+00   0.0000000e+00   0.0000000e+00   0.0000000e+00   0.0000000e+00   0.0000000e+00   0.0000000e+00   0.0000000e+00   0.0000000e+00   0.0000000e+00   0.0000000e+00   0.0000000e+00   0.0000000e+00   0.0000000e+00   0.0000000e+00   0.0000000e+00
   2.3579871e-01   2.3579871e-01   2.3579871e-01   2.3579871e-01   2.3579871e-01   2.3579871e-01   2.3579871e-01   2.3579871e-01   2.3579871e-01   2.3579871e-01   2.3579871e-01   2.3579871e-01   2.3579871e-01   2.3579871e-01   2.3579871e-01   2.3579871e-01   2.3579871e-01   2.3579871e-01   2.3579871e-01   2.3579871e-01   2.3579871e-01   2.3579871e-01   2.3579871e-01   2.3579871e-01   2.3579871e-01   2.3579871e-01   2.3579871e-01   2.3579871e-01   2.3579871e-01   2.3579871e-01   2.3579871e-01   2.3579871e-01   2.3579871e-01   2.3579871e-01   2.3579871e-01   2.3579871e-01   2.3579871e-01   2.3579871e-01   2.3579871e-01   2.3579871e-01   2.3579871e-01   2.3579871e-01   2.3579871e-01   2.3579871e-01   2.3579871e-01   2.3579871e-01   2.3579871e-01   2.3579871e-01   2.3579871e-01   2.3579871e-01   2.3579871e-01   2.3579871e-01   2.3579871e-01   2.3579871e-01   2.3579871e-01   2.3579871e-01   2.3579871e-01   2.3579871e-01   2.3579871e-01   2.3579871e-01   2.3579871e-01   2.3579871e-01   2.3579871e-01   2.3579871e-01   2.3579871e-01   2.3579871e-01   2.3579871e-01   2.3579871e-01   2.3579871e-01   2.3579871e-01   2.3579871e-01   2.3579871e-01   2.3579871e-01   2.3579871e-01   2.3579871e-01   2.3579871e-01   2.3579871e-01   2.3579871e-01   2.3579871e-01   2.3579871e-01   2.3579871e-01   2.3579871e-01   2.3579871e-01   2.3579871e-01   2.3579871e-01   2.3579871e-01   2.3579871e-01   2.3579871e-01   2.3579871e-01   2.3579871e-01   2.3579871e-01   2.3579871e-01   2.3579871e-01   2.3579871e-01   2.3579871e-01   2.3579871e-01   2.3579871e-01   2.3579871e-01   2.3579871e-01   2.3579871e-01   2.3579871e-01   2.3579871e-01   2.3579871e-01   2.3579871e-01   2.3579871e-01   2.3579871e-01   2.3579871e-01   2.3579871e-01   2.3579871e-01   2.3579871e-01   2.3579871e-01   2.3579871e-01   2.3579871e-01   2.3579871e-01   2.3579871e-01   2.3579871e-01   2.3579871e-01   2.3579871e-01   2.3579871e-01   2.3579871e-01   2.3579871e-01   2.3579871e-01   2.3579871e-01   2.3579871e-01   2.3579871e-01   2.3579871e-01   2.3579871e-01   2.3579871e-01   2.3579871e-01   2.3579871e-01   2.3579871e-01   2.3579871e-01   2.3579871e-01   2.3579871e-01   2.3579871e-01   2.3579871e-01   2.3579871e-01   2.3579871e-01   2.3579871e-01   2.3579871e-01   2.3579868e-01   2.3579868e-01   2.3579868e-01   2.3579868e-01   2.3579868e-01   2.3579868e-01   2.3579868e-01   2.3579868e-01   2.3579868e-01   2.3579868e-01   2.3579868e-01   2.3579868e-01   2.3579868e-01   2.3579868e-01   2.3579868e-01   2.3579868e-01   2.3579868e-01   2.3579868e-01   2.3579868e-01   2.3579868e-01   2.3579868e-01   2.3579868e-01   2.3579868e-01   2.3579868e-01   2.3579868e-01   2.3579868e-01   2.3579868e-01   2.3579868e-01   2.3579868e-01   2.3579868e-01   2.3579868e-01   2.3579868e-01   2.3579868e-01   2.3579868e-01   2.3579868e-01   2.3579868e-01   2.3579868e-01   2.3579868e-01   2.3579868e-01   2.3579868e-01   2.3579868e-01   2.3579868e-01   2.3579868e-01   2.3579868e-01   2.3579868e-01   2.3579868e-01   2.3579868e-01   2.3579868e-01   2.3579868e-01   2.3579868e-01   2.3579868e-01   2.3579868e-01   2.3579868e-01   2.3579868e-01   2.3579868e-01   2.3579868e-01   2.3579868e-01   2.3579868e-01   2.3579868e-01   2.3579868e-01   2.3579868e-01   2.3579868e-01   1.5595641e-01   9.0676077e-06   9.0676077e-06   9.0676077e-06   9.0676077e-06   9.0676077e-06   9.0676077e-06   9.0676077e-06   9.0676077e-06   9.0676077e-06   9.0676077e-06   9.0676077e-06   9.0676077e-06   9.0676077e-06   9.0676077e-06   9.0676077e-06   9.0676077e-06   9.0676077e-06   9.0676077e-06   9.0676077e-06   9.0676077e-06   8.6151624e-10   8.6151624e-10   8.6151624e-10   8.6151624e-10   8.6151624e-10   8.6151624e-10   8.6151624e-10   8.6151624e-10   8.6151624e-10   8.6151624e-10   8.6151624e-10   8.6151624e-10   8.6151624e-10   8.6151624e-10   8.6151624e-10   8.6151624e-10   8.6151624e-10   4.3077323e-10   4.8774327e-10   4.8774327e-10   4.8774327e-10   4.8774327e-10   4.8774327e-10   4.8774327e-10   4.8774327e-10   4.8774327e-10   4.8774327e-10   4.8774327e-10   4.8774327e-10   4.8774327e-10   4.8774327e-10   4.8774327e-10   4.8774327e-10   4.8774327e-10   4.8774327e-10   4.8774327e-10   4.8774327e-10   4.8774327e-10   0.0000000e+00   0.0000000e+00   0.0000000e+00   0.0000000e+00   0.0000000e+00   0.0000000e+00   0.0000000e+00   0.0000000e+00   0.0000000e+00   0.0000000e+00   0.0000000e+00   0.0000000e+00   0.0000000e+00   0.0000000e+00   0.0000000e+00   0.0000000e+00   0.0000000e+00   0.0000000e+00   0.0000000e+00   0.0000000e+00   0.0000000e+00   0.0000000e+00   0.0000000e+00   0.0000000e+00   0.0000000e+00   0.0000000e+00   0.0000000e+00   0.0000000e+00   0.0000000e+00   0.0000000e+00   0.0000000e+00   0.0000000e+00   0.0000000e+00   0.0000000e+00   0.0000000e+00   0.0000000e+00   0.0000000e+00   0.0000000e+00   0.0000000e+00   0.0000000e+00
   2.3579871e-01   2.3579871e-01   2.3579871e-01   2.3579871e-01   2.3579871e-01   2.3579871e-01   2.3579871e-01   2.3579871e-01   2.3579871e-01   2.3579871e-01   2.3579871e-01   2.3579871e-01   2.3579871e-01   2.3579871e-01   2.3579871e-01   2.3579871e-01   2.3579871e-01   2.3579871e-01   2.3579871e-01   2.3579871e-01   2.3579871e-01   2.3579871e-01   2.3579871e-01   2.3579871e-01   2.3579871e-01   2.3579871e-01   2.3579871e-01   2.3579871e-01   2.3579871e-01   2.3579871e-01   2.3579871e-01   2.3579871e-01   2.3579871e-01   2.3579871e-01   2.3579871e-01   2.3579871e-01   2.3579871e-01   2.3579871e-01   2.3579871e-01   2.3579871e-01   2.3579871e-01   2.3579871e-01   2.3579871e-01   2.3579871e-01   2.3579871e-01   2.3579871e-01   2.3579871e-01   2.3579871e-01   2.3579871e-01   2.3579871e-01   2.3579871e-01   2.3579871e-01   2.3579871e-01   2.3579871e-01   2.3579871e-01   2.3579871e-01   2.3579871e-01   2.3579871e-01   2.3579871e-01   2.3579871e-01   2.3579871e-01   2.3579871e-01   2.3579871e-01   2.3579871e-01   2.3579871e-01   2.3579871e-01   2.3579871e-01   2.3579871e-01   2.3579871e-01   2.3579871e-01   2.3579871e-01   2.3579871e-01   2.3579871e-01   2.3579871e-01   2.3579871e-01   2.3579871e-01   2.3579871e-01   2.3579871e-01   2.3579871e-01   2.3579871e-01   2.3579871e-01   2.3579871e-01   2.3579871e-01   2.3579871e-01   2.3579871e-01   2.3579871e-01   2.3579871e-01   2.3579871e-01   2.3579871e-01   2.3579871e-01   2.3579871e-01   2.3579871e-01   2.3579871e-01   2.3579871e-01   2.3579871e-01   2.3579871e-01   2.3579871e-01   2.3579871e-01   2.3579871e-01   2.3579871e-01   2.3579871e-01   2.3579871e-01   2.3579871e-01   2.3579871e-01   2.3579871e-01   2.3579871e-01   2.3579871e-01   2.3579871e-01   2.3579871e-01   2.3579871e-01   2.3579871e-01   2.3579871e-01   2.3579871e-01   2.3579871e-01   2.3579871e-01   2.3579871e-01   2.3579871e-01   2.3579871e-01   2.3579871e-01   2.3579871e-01   2.3579871e-01   2.3579871e-01   2.3579871e-01   2.3579871e-01   2.3579871e-01   2.3579871e-01   2.3579871e-01   2.3579871e-01   2.3579871e-01   2.3579871e-01   2.3579871e-01   2.3579871e-01   2.3579871e-01   2.3579871e-01   2.3579871e-01   2.3579871e-01   2.3579871e-01   2.3579871e-01   2.3579871e-01   2.3579871e-01   2.3579868e-01   2.3579868e-01   2.3579868e-01   2.3579868e-01   2.3579868e-01   2.3579868e-01   2.3579868e-01   2.3579868e-01   2.3579868e-01   2.3579868e-01   2.3579868e-01   2.3579868e-01   2.3579868e-01   2.3579868e-01   2.3579868e-01   2.3579868e-01   2.3579868e-01   2.3579868e-01   2.3579868e-01   2.3579868e-01   2.3579868e-01   2.3579868e-01   2.3579868e-01   2.3579868e-01   2.3579868e-01   2.3579868e-01   2.3579868e-01   2.3579868e-01   2.3579868e-01   2.3579868e-01   2.3579868e-01   2.3579868e-01   2.3579868e-01   2.3579868e-01   2.3579868e-01   2.3579868e-01   2.3579868e-01   2.3579868e-01   2.3579868e-01   2.3579868e-01   2.3579868e-01   2.3579868e-01   2.3579868e-01   2.3579868e-01   2.3579868e-01   2.3579868e-01   2.3579868e-01   2.3579868e-01   2.3579868e-01   2.3579868e-01   2.3579868e-01   2.3579868e-01   2.3579868e-01   2.3579868e-01   2.3579868e-01   2.3579868e-01   2.3579868e-01   2.3579868e-01   2.3579868e-01   2.3579868e-01   2.3579868e-01   2.3579868e-01   1.5595641e-01   9.0676077e-06   9.0676077e-06   9.0676077e-06   9.0676077e-06   9.0676077e-06   9.0676077e-06   9.0676077e-06   9.0676077e-06   9.0676077e-06   9.0676077e-06   9.0676077e-06   9.0676077e-06   9.0676077e-06   9.0676077e-06   9.0676077e-06   9.0676077e-06   9.0676077e-06   9.0676077e-06   9.0676077e-06   9.0676077e-06   8.6151624e-10   8.6151624e-10   8.6151624e-10   8.6151624e-10   8.6151624e-10   8.6151624e-10   8.6151624e-10   8.6151624e-10   8.6151624e-10   8.6151624e-10   8.6151624e-10   8.6151624e-10   8.6151624e-10   8.6151624e-10   8.6151624e-10   8.6151624e-10   8.6151624e-10   4.3077323e-10   4.8774327e-10   4.8774327e-10   4.8774327e-10   4.8774327e-10   4.8774327e-10   4.8774327e-10   4.8774327e-10   4.8774327e-10   4.8774327e-10   4.8774327e-10   4.8774327e-10   4.8774327e-10   4.8774327e-10   4.8774327e-10   4.8774327e-10   4.8774327e-10   4.8774327e-10   4.8774327e-10   4.8774327e-10   4.8774327e-10   0.0000000e+00   0.0000000e+00   0.0000000e+00   0.0000000e+00   0.0000000e+00   0.0000000e+00   0.0000000e+00   0.0000000e+00   0.0000000e+00   0.0000000e+00   0.0000000e+00   0.0000000e+00   0.0000000e+00   0.0000000e+00   0.0000000e+00   0.0000000e+00   0.0000000e+00   0.0000000e+00   0.0000000e+00   0.0000000e+00   0.0000000e+00   0.0000000e+00   0.0000000e+00   0.0000000e+00   0.0000000e+00   0.0000000e+00   0.0000000e+00   0.0000000e+00   0.0000000e+00   0.0000000e+00   0.0000000e+00   0.0000000e+00   0.0000000e+00   0.0000000e+00   0.0000000e+00   0.0000000e+00   0.0000000e+00   0.0000000e+00   0.0000000e+00   0.0000000e+00
   2.3579871e-01   2.3579871e-01   2.3579871e-01   2.3579871e-01   2.3579871e-01   2.3579871e-01   2.3579871e-01   2.3579871e-01   2.3579871e-01   2.3579871e-01   2.3579871e-01   2.3579871e-01   2.3579871e-01   2.3579871e-01   2.3579871e-01   2.3579871e-01   2.3579871e-01   2.3579871e-01   2.3579871e-01   2.3579871e-01   2.3579871e-01   2.3579871e-01   2.3579871e-01   2.3579871e-01   2.3579871e-01   2.3579871e-01   2.3579871e-01   2.3579871e-01   2.3579871e-01   2.3579871e-01   2.3579871e-01   2.3579871e-01   2.3579871e-01   2.3579871e-01   2.3579871e-01   2.3579871e-01   2.3579871e-01   2.3579871e-01   2.3579871e-01   2.3579871e-01   2.3579871e-01   2.3579871e-01   2.3579871e-01   2.3579871e-01   2.3579871e-01   2.3579871e-01   2.3579871e-01   2.3579871e-01   2.3579871e-01   2.3579871e-01   2.3579871e-01   2.3579871e-01   2.3579871e-01   2.3579871e-01   2.3579871e-01   2.3579871e-01   2.3579871e-01   2.3579871e-01   2.3579871e-01   2.3579871e-01   2.3579871e-01   2.3579871e-01   2.3579871e-01   2.3579871e-01   2.3579871e-01   2.3579871e-01   2.3579871e-01   2.3579871e-01   2.3579871e-01   2.3579871e-01   2.3579871e-01   2.3579871e-01   2.3579871e-01   2.3579871e-01   2.3579871e-01   2.3579871e-01   2.3579871e-01   2.3579871e-01   2.3579871e-01   2.3579871e-01   2.3579871e-01   2.3579871e-01   2.3579871e-01   2.3579871e-01   2.3579871e-01   2.3579871e-01   2.3579871e-01   2.3579871e-01   2.3579871e-01   2.3579871e-01   2.3579871e-01   2.3579871e-01   2.3579871e-01   2.3579871e-01   2.3579871e-01   2.3579871e-01   2.3579871e-01   2.3579871e-01   2.3579871e-01   2.3579871e-01   2.3579871e-01   2.3579871e-01   2.3579871e-01   2.3579871e-01   2.3579871e-01   2.3579871e-01   2.3579871e-01   2.3579871e-01   2.3579871e-01   2.3579871e-01   2.3579871e-01   2.3579871e-01   2.3579871e-01   2.3579871e-01   2.3579871e-01   2.3579871e-01   2.3579871e-01   2.3579871e-01   2.3579871e-01   2.3579871e-01   2.3579871e-01   2.3579871e-01   2.3579871e-01   2.3579871e-01   2.3579871e-01   2.3579871e-01   2.3579871e-01   2.3579871e-01   2.3579871e-01   2.3579871e-01   2.3579871e-01   2.3579871e-01   2.3579871e-01   2.3579871e-01   2.3579871e-01   2.3579871e-01   2.3579871e-01   2.3579871e-01   2.3579871e-01   2.3579871e-01   2.3579868e-01   2.3579868e-01   2.3579868e-01   2.3579868e-01   2.3579868e-01   2.3579868e-01   2.3579868e-01   2.3579868e-01   2.3579868e-01   2.3579868e-01   2.3579868e-01   2.3579868e-01   2.3579868e-01   2.3579868e-01   2.3579868e-01   2.3579868e-01   2.3579868e-01   2.3579868e-01   2.3579868e-01   2.3579868e-01   2.3579868e-01   2.3579868e-01   2.3579868e-01   2.3579868e-01   2.3579868e-01   2.3579868e-01   2.3579868e-01   2.3579868e-01   2.3579868e-01   2.3579868e-01   2.3579868e-01   2.3579868e-01   2.3579868e-01   2.3579868e-01   2.3579868e-01   2.3579868e-01   2.3579868e-01   2.3579868e-01   2.3579868e-01   2.3579868e-01   2.3579868e-01   2.3579868e-01   2.3579868e-01   2.3579868e-01   2.3579868e-01   2.3579868e-01   2.3579868e-01   2.3579868e-01   2.3579868e-01   2.3579868e-01   2.3579868e-01   2.3579868e-01   2.3579868e-01   2.3579868e-01   2.3579868e-01   2.3579868e-01   2.3579868e-01   2.3579868e-01   2.3579868e-01   2.3579868e-01   2.3579868e-01   2.3579868e-01   1.5595641e-01   9.0676077e-06   9.0676077e-06   9.0676077e-06   9.0676077e-06   9.0676077e-06   9.0676077e-06   9.0676077e-06   9.0676077e-06   9.0676077e-06   9.0676077e-06   9.0676077e-06   9.0676077e-06   9.0676077e-06   9.0676077e-06   9.0676077e-06   9.0676077e-06   9.0676077e-06   9.0676077e-06   9.0676077e-06   9.0676077e-06   8.6151624e-10   8.6151624e-10   8.6151624e-10   8.6151624e-10   8.6151624e-10   8.6151624e-10   8.6151624e-10   8.6151624e-10   8.6151624e-10   8.6151624e-10   8.6151624e-10   8.6151624e-10   8.6151624e-10   8.6151624e-10   8.6151624e-10   8.6151624e-10   8.6151624e-10   4.3077323e-10   4.8774327e-10   4.8774327e-10   4.8774327e-10   4.8774327e-10   4.8774327e-10   4.8774327e-10   4.8774327e-10   4.8774327e-10   4.8774327e-10   4.8774327e-10   4.8774327e-10   4.8774327e-10   4.8774327e-10   4.8774327e-10   4.8774327e-10   4.8774327e-10   4.8774327e-10   4.8774327e-10   4.8774327e-10   4.8774327e-10   0.0000000e+00   0.0000000e+00   0.0000000e+00   0.0000000e+00   0.0000000e+00   0.0000000e+00   0.0000000e+00   0.0000000e+00   0.0000000e+00   0.0000000e+00   0.0000000e+00   0.0000000e+00   0.0000000e+00   0.0000000e+00   0.0000000e+00   0.0000000e+00   0.0000000e+00   0.0000000e+00   0.0000000e+00   0.0000000e+00   0.0000000e+00   0.0000000e+00   0.0000000e+00   0.0000000e+00   0.0000000e+00   0.0000000e+00   0.0000000e+00   0.0000000e+00   0.0000000e+00   0.0000000e+00   0.0000000e+00   0.0000000e+00   0.0000000e+00   0.0000000e+00   0.0000000e+00   0.0000000e+00   0.0000000e+00   0.0000000e+00   0.0000000e+00   0.0000000e+00
   2.3579871e-01   2.3579871e-01   2.3579871e-01   2.3579871e-01   2.3579871e-01   2.3579871e-01   2.3579871e-01   2.3579871e-01   2.3579871e-01   2.3579871e-01   2.3579871e-01   2.3579871e-01   2.3579871e-01   2.3579871e-01   2.3579871e-01   2.3579871e-01   2.3579871e-01   2.3579871e-01   2.3579871e-01   2.3579871e-01   2.3579871e-01   2.3579871e-01   2.3579871e-01   2.3579871e-01   2.3579871e-01   2.3579871e-01   2.3579871e-01   2.3579871e-01   2.3579871e-01   2.3579871e-01   2.3579871e-01   2.3579871e-01   2.3579871e-01   2.3579871e-01   2.3579871e-01   2.3579871e-01   2.3579871e-01   2.3579871e-01   2.3579871e-01   2.3579871e-01   2.3579871e-01   2.3579871e-01   2.3579871e-01   2.3579871e-01   2.3579871e-01   2.3579871e-01   2.3579871e-01   2.3579871e-01   2.3579871e-01   2.3579871e-01   2.3579871e-01   2.3579871e-01   2.3579871e-01   2.3579871e-01   2.3579871e-01   2.3579871e-01   2.3579871e-01   2.3579871e-01   2.3579871e-01   2.3579871e-01   2.3579871e-01   2.3579871e-01   2.3579871e-01   2.3579871e-01   2.3579871e-01   2.3579871e-01   2.3579871e-01   2.3579871e-01   2.3579871e-01   2.3579871e-01   2.3579871e-01   2.3579871e-01   2.3579871e-01   2.3579871e-01   2.3579871e-01   2.3579871e-01   2.3579871e-01   2.3579871e-01   2.3579871e-01   2.3579871e-01   2.3579871e-01   2.3579871e-01   2.3579871e-01   2.3579871e-01   2.3579871e-01   2.3579871e-01   2.3579871e-01   2.3579871e-01   2.3579871e-01   2.3579871e-01   2.3579871e-01   2.3579871e-01   2.3579871e-01   2.3579871e-01   2.3579871e-01   2.3579871e-01   2.3579871e-01   2.3579871e-01   2.3579871e-01   2.3579871e-01   2.3579871e-01   2.3579871e-01   2.3579871e-01   2.3579871e-01   2.3579871e-01   2.3579871e-01   2.3579871e-01   2.3579871e-01   2.3579871e-01   2.3579871e-01   2.3579871e-01   2.3579871e-01   2.3579871e-01   2.3579871e-01   2.3579871e-01   2.3579871e-01   2.3579871e-01   2.3579871e-01   2.3579871e-01   2.3579871e-01   2.3579871e-01   2.3579871e-01   2.3579871e-01   2.3579871e-01   2.3579871e-01   2.3579871e-01   2.3579871e-01   2.3579871e-01   2.3579871e-01   2.3579871e-01   2.3579871e-01   2.3579871e-01   2.3579871e-01   2.3579871e-01   2.3579871e-01   2.3579871e-01   2.3579871e-01   2.3579871e-01   2.3579871e-01   2.3579871e-01   2.3579868e-01   2.3579868e-01   2.3579868e-01   2.3579868e-01   2.3579868e-01   2.3579868e-01   2.3579868e-01   2.3579868e-01   2.3579868e-01   2.3579868e-01   2.3579868e-01   2.3579868e-01   2.3579868e-01   2.3579868e-01   2.3579868e-01   2.3579868e-01   2.3579868e-01   2.3579868e-01   2.3579868e-01   2.3579868e-01   2.3579868e-01   2.3579868e-01   2.3579868e-01   2.3579868e-01   2.3579868e-01   2.3579868e-01   2.3579868e-01   2.3579868e-01   2.3579868e-01   2.3579868e-01   2.3579868e-01   2.3579868e-01   2.3579868e-01   2.3579868e-01   2.3579868e-01   2.3579868e-01   2.3579868e-01   2.3579868e-01   2.3579868e-01   2.3579868e-01   2.3579868e-01   2.3579868e-01   2.3579868e-01   2.3579868e-01   2.3579868e-01   2.3579868e-01   2.3579868e-01   2.3579868e-01   2.3579868e-01   2.3579868e-01   2.3579868e-01   2.3579868e-01   2.3579868e-01   2.3579868e-01   2.3579868e-01   2.3579868e-01   2.3579868e-01   2.3579868e-01   2.3579868e-01   2.3579868e-01   2.3579868e-01   2.3579868e-01   1.5595641e-01   9.0676077e-06   9.0676077e-06   9.0676077e-06   9.0676077e-06   9.0676077e-06   9.0676077e-06   9.0676077e-06   9.0676077e-06   9.0676077e-06   9.0676077e-06   9.0676077e-06   9.0676077e-06   9.0676077e-06   9.0676077e-06   9.0676077e-06   9.0676077e-06   9.0676077e-06   9.0676077e-06   9.0676077e-06   9.0676077e-06   8.6151624e-10   8.6151624e-10   8.6151624e-10   8.6151624e-10   8.6151624e-10   8.6151624e-10   8.6151624e-10   8.6151624e-10   8.6151624e-10   8.6151624e-10   8.6151624e-10   8.6151624e-10   8.6151624e-10   8.6151624e-10   8.6151624e-10   8.6151624e-10   8.6151624e-10   4.3077323e-10   4.8774327e-10   4.8774327e-10   4.8774327e-10   4.8774327e-10   4.8774327e-10   4.8774327e-10   4.8774327e-10   4.8774327e-10   4.8774327e-10   4.8774327e-10   4.8774327e-10   4.8774327e-10   4.8774327e-10   4.8774327e-10   4.8774327e-10   4.8774327e-10   4.8774327e-10   4.8774327e-10   4.8774327e-10   4.8774327e-10   0.0000000e+00   0.0000000e+00   0.0000000e+00   0.0000000e+00   0.0000000e+00   0.0000000e+00   0.0000000e+00   0.0000000e+00   0.0000000e+00   0.0000000e+00   0.0000000e+00   0.0000000e+00   0.0000000e+00   0.0000000e+00   0.0000000e+00   0.0000000e+00   0.0000000e+00   0.0000000e+00   0.0000000e+00   0.0000000e+00   0.0000000e+00   0.0000000e+00   0.0000000e+00   0.0000000e+00   0.0000000e+00   0.0000000e+00   0.0000000e+00   0.0000000e+00   0.0000000e+00   0.0000000e+00   0.0000000e+00   0.0000000e+00   0.0000000e+00   0.0000000e+00   0.0000000e+00   0.0000000e+00   0.0000000e+00   0.0000000e+00   0.0000000e+00   0.0000000e+00
   2.3579871e-01   2.3579871e-01   2.3579871e-01   2.3579871e-01   2.3579871e-01   2.3579871e-01   2.3579871e-01   2.3579871e-01   2.3579871e-01   2.3579871e-01   2.3579871e-01   2.3579871e-01   2.3579871e-01   2.3579871e-01   2.3579871e-01   2.3579871e-01   2.3579871e-01   2.3579871e-01   2.3579871e-01   2.3579871e-01   2.3579871e-01   2.3579871e-01   2.3579871e-01   2.3579871e-01   2.3579871e-01   2.3579871e-01   2.3579871e-01   2.3579871e-01   2.3579871e-01   2.3579871e-01   2.3579871e-01   2.3579871e-01   2.3579871e-01   2.3579871e-01   2.3579871e-01   2.3579871e-01   2.3579871e-01   2.3579871e-01   2.3579871e-01   2.3579871e-01   2.3579871e-01   2.3579871e-01   2.3579871e-01   2.3579871e-01   2.3579871e-01   2.3579871e-01   2.3579871e-01   2.3579871e-01   2.3579871e-01   2.3579871e-01   2.3579871e-01   2.3579871e-01   2.3579871e-01   2.3579871e-01   2.3579871e-01   2.3579871e-01   2.3579871e-01   2.3579871e-01   2.3579871e-01   2.3579871e-01   2.3579871e-01   2.3579871e-01   2.3579871e-01   2.3579871e-01   2.3579871e-01   2.3579871e-01   2.3579871e-01   2.3579871e-01   2.3579871e-01   2.3579871e-01   2.3579871e-01   2.3579871e-01   2.3579871e-01   2.3579871e-01   2.3579871e-01   2.3579871e-01   2.3579871e-01   2.3579871e-01   2.3579871e-01   2.3579871e-01   2.3579871e-01   2.3579871e-01   2.3579871e-01   2.3579871e-01   2.3579871e-01   2.3579871e-01   2.3579871e-01   2.3579871e-01   2.3579871e-01   2.3579871e-01   2.3579871e-01   2.3579871e-01   2.3579871e-01   2.3579871e-01   2.3579871e-01   2.3579871e-01   2.3579871e-01   2.3579871e-01   2.3579871e-01   2.3579871e-01   2.3579871e-01   2.3579871e-01   2.3579871e-01   2.3579871e-01   2.3579871e-01   2.3579871e-01   2.3579871e-01   2.3579871e-01   2.3579871e-01   2.3579871e-01   2.3579871e-01   2.3579871e-01   2.3579871e-01   2.3579871e-01   2.3579871e-01   2.3579871e-01   2.3579871e-01   2.3579871e-01   2.3579871e-01   2.3579871e-01   2.3579871e-01   2.3579871e-01   2.3579871e-01   2.3579871e-01   2.3579871e-01   2.3579871e-01   2.3579871e-01   2.3579871e-01   2.3579871e-01   2.3579871e-01   2.3579871e-01   2.3579871e-01   2.3579871e-01   2.3579871e-01   2.3579871e-01   2.3579871e-01   2.3579871e-01   2.3579871e-01   2.3579871e-01   2.3579871e-01   2.3579868e-01   2.3579868e-01   2.3579868e-01   2.3579868e-01   2.3579868e-01   2.3579868e-01   2.3579868e-01   2.3579868e-01   2.3579868e-01   2.3579868e-01   2.3579868e-01   2.3579868e-01   2.3579868e-01   2.3579868e-01   2.3579868e-01   2.3579868e-01   2.3579868e-01   2.3579868e-01   2.3579868e-01   2.3579868e-01   2.3579868e-01   2.3579868e-01   2.3579868e-01   2.3579868e-01   2.3579868e-01   2.3579868e-01   2.3579868e-01   2.3579868e-01   2.3579868e-01   2.3579868e-01   2.3579868e-01   2.3579868e-01   2.3579868e-01   2.3579868e-01   2.3579868e-01   2.3579868e-01   2.3579868e-01   2.3579868e-01   2.3579868e-01   2.3579868e-01   2.3579868e-01   2.3579868e-01   2.3579868e-01   2.3579868e-01   2.3579868e-01   2.3579868e-01   2.3579868e-01   2.3579868e-01   2.3579868e-01   2.3579868e-01   2.3579868e-01   2.3579868e-01   2.3579868e-01   2.3579868e-01   2.3579868e-01   2.3579868e-01   2.3579868e-01   2.3579868e-01   2.3579868e-01   2.3579868e-01   2.3579868e-01   2.3579868e-01   1.5595641e-01   9.0676077e-06   9.0676077e-06   9.0676077e-06   9.0676077e-06   9.0676077e-06   9.0676077e-06   9.0676077e-06   9.0676077e-06   9.0676077e-06   9.0676077e-06   9.0676077e-06   9.0676077e-06   9.0676077e-06   9.0676077e-06   9.0676077e-06   9.0676077e-06   9.0676077e-06   9.0676077e-06   9.0676077e-06   9.0676077e-06   8.6151624e-10   8.6151624e-10   8.6151624e-10   8.6151624e-10   8.6151624e-10   8.6151624e-10   8.6151624e-10   8.6151624e-10   8.6151624e-10   8.6151624e-10   8.6151624e-10   8.6151624e-10   8.6151624e-10   8.6151624e-10   8.6151624e-10   8.6151624e-10   8.6151624e-10   4.3077323e-10   4.8774327e-10   4.8774327e-10   4.8774327e-10   4.8774327e-10   4.8774327e-10   4.8774327e-10   4.8774327e-10   4.8774327e-10   4.8774327e-10   4.8774327e-10   4.8774327e-10   4.8774327e-10   4.8774327e-10   4.8774327e-10   4.8774327e-10   4.8774327e-10   4.8774327e-10   4.8774327e-10   4.8774327e-10   4.8774327e-10   0.0000000e+00   0.0000000e+00   0.0000000e+00   0.0000000e+00   0.0000000e+00   0.0000000e+00   0.0000000e+00   0.0000000e+00   0.0000000e+00   0.0000000e+00   0.0000000e+00   0.0000000e+00   0.0000000e+00   0.0000000e+00   0.0000000e+00   0.0000000e+00   0.0000000e+00   0.0000000e+00   0.0000000e+00   0.0000000e+00   0.0000000e+00   0.0000000e+00   0.0000000e+00   0.0000000e+00   0.0000000e+00   0.0000000e+00   0.0000000e+00   0.0000000e+00   0.0000000e+00   0.0000000e+00   0.0000000e+00   0.0000000e+00   0.0000000e+00   0.0000000e+00   0.0000000e+00   0.0000000e+00   0.0000000e+00   0.0000000e+00   0.0000000e+00   0.0000000e+00
   2.3579871e-01   2.3579871e-01   2.3579871e-01   2.3579871e-01   2.3579871e-01   2.3579871e-01   2.3579871e-01   2.3579871e-01   2.3579871e-01   2.3579871e-01   2.3579871e-01   2.3579871e-01   2.3579871e-01   2.3579871e-01   2.3579871e-01   2.3579871e-01   2.3579871e-01   2.3579871e-01   2.3579871e-01   2.3579871e-01   2.3579871e-01   2.3579871e-01   2.3579871e-01   2.3579871e-01   2.3579871e-01   2.3579871e-01   2.3579871e-01   2.3579871e-01   2.3579871e-01   2.3579871e-01   2.3579871e-01   2.3579871e-01   2.3579871e-01   2.3579871e-01   2.3579871e-01   2.3579871e-01   2.3579871e-01   2.3579871e-01   2.3579871e-01   2.3579871e-01   2.3579871e-01   2.3579871e-01   2.3579871e-01   2.3579871e-01   2.3579871e-01   2.3579871e-01   2.3579871e-01   2.3579871e-01   2.3579871e-01   2.3579871e-01   2.3579871e-01   2.3579871e-01   2.3579871e-01   2.3579871e-01   2.3579871e-01   2.3579871e-01   2.3579871e-01   2.3579871e-01   2.3579871e-01   2.3579871e-01   2.3579871e-01   2.3579871e-01   2.3579871e-01   2.3579871e-01   2.3579871e-01   2.3579871e-01   2.3579871e-01   2.3579871e-01   2.3579871e-01   2.3579871e-01   2.3579871e-01   2.3579871e-01   2.3579871e-01   2.3579871e-01   2.3579871e-01   2.3579871e-01   2.3579871e-01   2.3579871e-01   2.3579871e-01   2.3579871e-01   2.3579871e-01   2.3579871e-01   2.3579871e-01   2.3579871e-01   2.3579871e-01   2.3579871e-01   2.3579871e-01   2.3579871e-01   2.3579871e-01   2.3579871e-01   2.3579871e-01   2.3579871e-01   2.3579871e-01   2.3579871e-01   2.3579871e-01   2.3579871e-01   2.3579871e-01   2.3579871e-01   2.3579871e-01   2.3579871e-01   2.3579871e-01   2.3579871e-01   2.3579871e-01   2.3579871e-01   2.3579871e-01   2.3579871e-01   2.3579871e-01   2.3579871e-01   2.3579871e-01   2.3579871e-01   2.3579871e-01   2.3579871e-01   2.3579871e-01   2.3579871e-01   2.3579871e-01   2.3579871e-01   2.3579871e-01   2.3579871e-01   2.3579871e-01   2.3579871e-01   2.3579871e-01   2.3579871e-01   2.3579871e-01   2.3579871e-01   2.3579871e-01   2.3579871e-01   2.3579871e-01   2.3579871e-01   2.3579871e-01   2.3579871e-01   2.3579871e-01   2.3579871e-01   2.3579871e-01   2.3579871e-01   2.3579871e-01   2.3579871e-01   2.3579871e-01   2.3579871e-01   2.3579871e-01   2.3579871e-01   2.3579868e-01   2.3579868e-01   2.3579868e-01   2.3579868e-01   2.3579868e-01   2.3579868e-01   2.3579868e-01   2.3579868e-01   2.3579868e-01   2.3579868e-01   2.3579868e-01   2.3579868e-01   2.3579868e-01   2.3579868e-01   2.3579868e-01   2.3579868e-01   2.3579868e-01   2.3579868e-01   2.3579868e-01   2.3579868e-01   2.3579868e-01   2.3579868e-01   2.3579868e-01   2.3579868e-01   2.3579868e-01   2.3579868e-01   2.3579868e-01   2.3579868e-01   2.3579868e-01   2.3579868e-01   2.3579868e-01   2.3579868e-01   2.3579868e-01   2.3579868e-01   2.3579868e-01   2.3579868e-01   2.3579868e-01   2.3579868e-01   2.3579868e-01   2.3579868e-01   2.3579868e-01   2.3579868e-01   2.3579868e-01   2.3579868e-01   2.3579868e-01   2.3579868e-01   2.3579868e-01   2.3579868e-01   2.3579868e-01   2.3579868e-01   2.3579868e-01   2.3579868e-01   2.3579868e-01   2.3579868e-01   2.3579868e-01   2.3579868e-01   2.3579868e-01   2.3579868e-01   2.3579868e-01   2.3579868e-01   2.3579868e-01   2.3579868e-01   1.5595641e-01   9.0676077e-06   9.0676077e-06   9.0676077e-06   9.0676077e-06   9.0676077e-06   9.0676077e-06   9.0676077e-06   9.0676077e-06   9.0676077e-06   9.0676077e-06   9.0676077e-06   9.0676077e-06   9.0676077e-06   9.0676077e-06   9.0676077e-06   9.0676077e-06   9.0676077e-06   9.0676077e-06   9.0676077e-06   9.0676077e-06   8.6151624e-10   8.6151624e-10   8.6151624e-10   8.6151624e-10   8.6151624e-10   8.6151624e-10   8.6151624e-10   8.6151624e-10   8.6151624e-10   8.6151624e-10   8.6151624e-10   8.6151624e-10   8.6151624e-10   8.6151624e-10   8.6151624e-10   8.6151624e-10   8.6151624e-10   4.3077323e-10   4.8774327e-10   4.8774327e-10   4.8774327e-10   4.8774327e-10   4.8774327e-10   4.8774327e-10   4.8774327e-10   4.8774327e-10   4.8774327e-10   4.8774327e-10   4.8774327e-10   4.8774327e-10   4.8774327e-10   4.8774327e-10   4.8774327e-10   4.8774327e-10   4.8774327e-10   4.8774327e-10   4.8774327e-10   4.8774327e-10   0.0000000e+00   0.0000000e+00   0.0000000e+00   0.0000000e+00   0.0000000e+00   0.0000000e+00   0.0000000e+00   0.0000000e+00   0.0000000e+00   0.0000000e+00   0.0000000e+00   0.0000000e+00   0.0000000e+00   0.0000000e+00   0.0000000e+00   0.0000000e+00   0.0000000e+00   0.0000000e+00   0.0000000e+00   0.0000000e+00   0.0000000e+00   0.0000000e+00   0.0000000e+00   0.0000000e+00   0.0000000e+00   0.0000000e+00   0.0000000e+00   0.0000000e+00   0.0000000e+00   0.0000000e+00   0.0000000e+00   0.0000000e+00   0.0000000e+00   0.0000000e+00   0.0000000e+00   0.0000000e+00   0.0000000e+00   0.0000000e+00   0.0000000e+00   0.0000000e+00
   2.3579871e-01   2.3579871e-01   2.3579871e-01   2.3579871e-01   2.3579871e-01   2.3579871e-01   2.3579871e-01   2.3579871e-01   2.3579871e-01   2.3579871e-01   2.3579871e-01   2.3579871e-01   2.3579871e-01   2.3579871e-01   2.3579871e-01   2.3579871e-01   2.3579871e-01   2.3579871e-01   2.3579871e-01   2.3579871e-01   2.3579871e-01   2.3579871e-01   2.3579871e-01   2.3579871e-01   2.3579871e-01   2.3579871e-01   2.3579871e-01   2.3579871e-01   2.3579871e-01   2.3579871e-01   2.3579871e-01   2.3579871e-01   2.3579871e-01   2.3579871e-01   2.3579871e-01   2.3579871e-01   2.3579871e-01   2.3579871e-01   2.3579871e-01   2.3579871e-01   2.3579871e-01   2.3579871e-01   2.3579871e-01   2.3579871e-01   2.3579871e-01   2.3579871e-01   2.3579871e-01   2.3579871e-01   2.3579871e-01   2.3579871e-01   2.3579871e-01   2.3579871e-01   2.3579871e-01   2.3579871e-01   2.3579871e-01   2.3579871e-01   2.3579871e-01   2.3579871e-01   2.3579871e-01   2.3579871e-01   2.3579871e-01   2.3579871e-01   2.3579871e-01   2.3579871e-01   2.3579871e-01   2.3579871e-01   2.3579871e-01   2.3579871e-01   2.3579871e-01   2.3579871e-01   2.3579871e-01   2.3579871e-01   2.3579871e-01   2.3579871e-01   2.3579871e-01   2.3579871e-01   2.3579871e-01   2.3579871e-01   2.3579871e-01   2.3579871e-01   2.3579871e-01   2.3579871e-01   2.3579871e-01   2.3579871e-01   2.3579871e-01   2.3579871e-01   2.3579871e-01   2.3579871e-01   2.3579871e-01   2.3579871e-01   2.3579871e-01   2.3579871e-01   2.3579871e-01   2.3579871e-01   2.3579871e-01   2.3579871e-01   2.3579871e-01   2.3579871e-01   2.3579871e-01   2.3579871e-01   2.3579871e-01   2.3579871e-01   2.3579871e-01   2.3579871e-01   2.3579871e-01   2.3579871e-01   2.3579871e-01   2.3579871e-01   2.3579871e-01   2.3579871e-01   2.3579871e-01   2.3579871e-01   2.3579871e-01   2.3579871e-01   2.3579871e-01   2.3579871e-01   2.3579871e-01   2.3579871e-01   2.3579871e-01   2.3579871e-01   2.3579871e-01   2.3579871e-01   2.3579871e-01   2.3579871e-01   2.3579871e-01   2.3579871e-01   2.3579871e-01   2.3579871e-01   2.3579871e-01   2.3579871e-01   2.3579871e-01   2.3579871e-01   2.3579871e-01   2.3579871e-01   2.3579871e-01   2.3579871e-01   2.3579871e-01   2.3579871e-01   2.3579871e-01   2.3579871e-01   2.3579868e-01   2.3579868e-01   2.3579868e-01   2.3579868e-01   2.3579868e-01   2.3579868e-01   2.3579868e-01   2.3579868e-01   2.3579868e-01   2.3579868e-01   2.3579868e-01   2.3579868e-01   2.3579868e-01   2.3579868e-01   2.3579868e-01   2.3579868e-01   2.3579868e-01   2.3579868e-01   2.3579868e-01   2.3579868e-01   2.3579868e-01   2.3579868e-01   2.3579868e-01   2.3579868e-01   2.3579868e-01   2.3579868e-01   2.3579868e-01   2.3579868e-01   2.3579868e-01   2.3579868e-01   2.3579868e-01   2.3579868e-01   2.3579868e-01   2.3579868e-01   2.3579868e-01   2.3579868e-01   2.3579868e-01   2.3579868e-01   2.3579868e-01   2.3579868e-01   2.3579868e-01   2.3579868e-01   2.3579868e-01   2.3579868e-01   2.3579868e-01   2.3579868e-01   2.3579868e-01   2.3579868e-01   2.3579868e-01   2.3579868e-01   2.3579868e-01   2.3579868e-01   2.3579868e-01   2.3579868e-01   2.3579868e-01   2.3579868e-01   2.3579868e-01   2.3579868e-01   2.3579868e-01   2.3579868e-01   2.3579868e-01   2.3579868e-01   1.5595641e-01   9.0676077e-06   9.0676077e-06   9.0676077e-06   9.0676077e-06   9.0676077e-06   9.0676077e-06   9.0676077e-06   9.0676077e-06   9.0676077e-06   9.0676077e-06   9.0676077e-06   9.0676077e-06   9.0676077e-06   9.0676077e-06   9.0676077e-06   9.0676077e-06   9.0676077e-06   9.0676077e-06   9.0676077e-06   9.0676077e-06   8.6151624e-10   8.6151624e-10   8.6151624e-10   8.6151624e-10   8.6151624e-10   8.6151624e-10   8.6151624e-10   8.6151624e-10   8.6151624e-10   8.6151624e-10   8.6151624e-10   8.6151624e-10   8.6151624e-10   8.6151624e-10   8.6151624e-10   8.6151624e-10   8.6151624e-10   4.3077323e-10   4.8774327e-10   4.8774327e-10   4.8774327e-10   4.8774327e-10   4.8774327e-10   4.8774327e-10   4.8774327e-10   4.8774327e-10   4.8774327e-10   4.8774327e-10   4.8774327e-10   4.8774327e-10   4.8774327e-10   4.8774327e-10   4.8774327e-10   4.8774327e-10   4.8774327e-10   4.8774327e-10   4.8774327e-10   4.8774327e-10   0.0000000e+00   0.0000000e+00   0.0000000e+00   0.0000000e+00   0.0000000e+00   0.0000000e+00   0.0000000e+00   0.0000000e+00   0.0000000e+00   0.0000000e+00   0.0000000e+00   0.0000000e+00   0.0000000e+00   0.0000000e+00   0.0000000e+00   0.0000000e+00   0.0000000e+00   0.0000000e+00   0.0000000e+00   0.0000000e+00   0.0000000e+00   0.0000000e+00   0.0000000e+00   0.0000000e+00   0.0000000e+00   0.0000000e+00   0.0000000e+00   0.0000000e+00   0.0000000e+00   0.0000000e+00   0.0000000e+00   0.0000000e+00   0.0000000e+00   0.0000000e+00   0.0000000e+00   0.0000000e+00   0.0000000e+00   0.0000000e+00   0.0000000e+00   0.0000000e+00
   2.3579871e-01   2.3579871e-01   2.3579871e-01   2.3579871e-01   2.3579871e-01   2.3579871e-01   2.3579871e-01   2.3579871e-01   2.3579871e-01   2.3579871e-01   2.3579871e-01   2.3579871e-01   2.3579871e-01   2.3579871e-01   2.3579871e-01   2.3579871e-01   2.3579871e-01   2.3579871e-01   2.3579871e-01   2.3579871e-01   2.3579871e-01   2.3579871e-01   2.3579871e-01   2.3579871e-01   2.3579871e-01   2.3579871e-01   2.3579871e-01   2.3579871e-01   2.3579871e-01   2.3579871e-01   2.3579871e-01   2.3579871e-01   2.3579871e-01   2.3579871e-01   2.3579871e-01   2.3579871e-01   2.3579871e-01   2.3579871e-01   2.3579871e-01   2.3579871e-01   2.3579871e-01   2.3579871e-01   2.3579871e-01   2.3579871e-01   2.3579871e-01   2.3579871e-01   2.3579871e-01   2.3579871e-01   2.3579871e-01   2.3579871e-01   2.3579871e-01   2.3579871e-01   2.3579871e-01   2.3579871e-01   2.3579871e-01   2.3579871e-01   2.3579871e-01   2.3579871e-01   2.3579871e-01   2.3579871e-01   2.3579871e-01   2.3579871e-01   2.3579871e-01   2.3579871e-01   2.3579871e-01   2.3579871e-01   2.3579871e-01   2.3579871e-01   2.3579871e-01   2.3579871e-01   2.3579871e-01   2.3579871e-01   2.3579871e-01   2.3579871e-01   2.3579871e-01   2.3579871e-01   2.3579871e-01   2.3579871e-01   2.3579871e-01   2.3579871e-01   2.3579871e-01   2.3579871e-01   2.3579871e-01   2.3579871e-01   2.3579871e-01   2.3579871e-01   2.3579871e-01   2.3579871e-01   2.3579871e-01   2.3579871e-01   2.3579871e-01   2.3579871e-01   2.3579871e-01   2.3579871e-01   2.3579871e-01   2.3579871e-01   2.3579871e-01   2.3579871e-01   2.3579871e-01   2.3579871e-01   2.3579871e-01   2.3579871e-01   2.3579871e-01   2.3579871e-01   2.3579871e-01   2.3579871e-01   2.3579871e-01   2.3579871e-01   2.3579871e-01   2.3579871e-01   2.3579871e-01   2.3579871e-01   2.3579871e-01   2.3579871e-01   2.3579871e-01   2.3579871e-01   2.3579871e-01   2.3579871e-01   2.3579871e-01   2.3579871e-01   2.3579871e-01   2.3579871e-01   2.3579871e-01   2.3579871e-01   2.3579871e-01   2.3579871e-01   2.3579871e-01   2.3579871e-01   2.3579871e-01   2.3579871e-01   2.3579871e-01   2.3579871e-01   2.3579871e-01   2.3579871e-01   2.3579871e-01   2.3579871e-01   2.3579871e-01   2.3579871e-01   2.3579871e-01   2.3579871e-01   2.3579868e-01   2.3579868e-01   2.3579868e-01   2.3579868e-01   2.3579868e-01   2.3579868e-01   2.3579868e-01   2.3579868e-01   2.3579868e-01   2.3579868e-01   2.3579868e-01   2.3579868e-01   2.3579868e-01   2.3579868e-01   2.3579868e-01   2.3579868e-01   2.3579868e-01   2.3579868e-01   2.3579868e-01   2.3579868e-01   2.3579868e-01   2.3579868e-01   2.3579868e-01   2.3579868e-01   2.3579868e-01   2.3579868e-01   2.3579868e-01   2.3579868e-01   2.3579868e-01   2.3579868e-01   2.3579868e-01   2.3579868e-01   2.3579868e-01   2.3579868e-01   2.3579868e-01   2.3579868e-01   2.3579868e-01   2.3579868e-01   2.3579868e-01   2.3579868e-01   2.3579868e-01   2.3579868e-01   2.3579868e-01   2.3579868e-01   2.3579868e-01   2.3579868e-01   2.3579868e-01   2.3579868e-01   2.3579868e-01   2.3579868e-01   2.3579868e-01   2.3579868e-01   2.3579868e-01   2.3579868e-01   2.3579868e-01   2.3579868e-01   2.3579868e-01   2.3579868e-01   2.3579868e-01   2.3579868e-01   2.3579868e-01   2.3579868e-01   1.5595641e-01   9.0676077e-06   9.0676077e-06   9.0676077e-06   9.0676077e-06   9.0676077e-06   9.0676077e-06   9.0676077e-06   9.0676077e-06   9.0676077e-06   9.0676077e-06   9.0676077e-06   9.0676077e-06   9.0676077e-06   9.0676077e-06   9.0676077e-06   9.0676077e-06   9.0676077e-06   9.0676077e-06   9.0676077e-06   9.0676077e-06   8.6151624e-10   8.6151624e-10   8.6151624e-10   8.6151624e-10   8.6151624e-10   8.6151624e-10   8.6151624e-10   8.6151624e-10   8.6151624e-10   8.6151624e-10   8.6151624e-10   8.6151624e-10   8.6151624e-10   8.6151624e-10   8.6151624e-10   8.6151624e-10   8.6151624e-10   4.3077323e-10   4.8774327e-10   4.8774327e-10   4.8774327e-10   4.8774327e-10   4.8774327e-10   4.8774327e-10   4.8774327e-10   4.8774327e-10   4.8774327e-10   4.8774327e-10   4.8774327e-10   4.8774327e-10   4.8774327e-10   4.8774327e-10   4.8774327e-10   4.8774327e-10   4.8774327e-10   4.8774327e-10   4.8774327e-10   4.8774327e-10   0.0000000e+00   0.0000000e+00   0.0000000e+00   0.0000000e+00   0.0000000e+00   0.0000000e+00   0.0000000e+00   0.0000000e+00   0.0000000e+00   0.0000000e+00   0.0000000e+00   0.0000000e+00   0.0000000e+00   0.0000000e+00   0.0000000e+00   0.0000000e+00   0.0000000e+00   0.0000000e+00   0.0000000e+00   0.0000000e+00   0.0000000e+00   0.0000000e+00   0.0000000e+00   0.0000000e+00   0.0000000e+00   0.0000000e+00   0.0000000e+00   0.0000000e+00   0.0000000e+00   0.0000000e+00   0.0000000e+00   0.0000000e+00   0.0000000e+00   0.0000000e+00   0.0000000e+00   0.0000000e+00   0.0000000e+00   0.0000000e+00   0.0000000e+00   0.0000000e+00
   2.3579871e-01   2.3579871e-01   2.3579871e-01   2.3579871e-01   2.3579871e-01   2.3579871e-01   2.3579871e-01   2.3579871e-01   2.3579871e-01   2.3579871e-01   2.3579871e-01   2.3579871e-01   2.3579871e-01   2.3579871e-01   2.3579871e-01   2.3579871e-01   2.3579871e-01   2.3579871e-01   2.3579871e-01   2.3579871e-01   2.3579871e-01   2.3579871e-01   2.3579871e-01   2.3579871e-01   2.3579871e-01   2.3579871e-01   2.3579871e-01   2.3579871e-01   2.3579871e-01   2.3579871e-01   2.3579871e-01   2.3579871e-01   2.3579871e-01   2.3579871e-01   2.3579871e-01   2.3579871e-01   2.3579871e-01   2.3579871e-01   2.3579871e-01   2.3579871e-01   2.3579871e-01   2.3579871e-01   2.3579871e-01   2.3579871e-01   2.3579871e-01   2.3579871e-01   2.3579871e-01   2.3579871e-01   2.3579871e-01   2.3579871e-01   2.3579871e-01   2.3579871e-01   2.3579871e-01   2.3579871e-01   2.3579871e-01   2.3579871e-01   2.3579871e-01   2.3579871e-01   2.3579871e-01   2.3579871e-01   2.3579871e-01   2.3579871e-01   2.3579871e-01   2.3579871e-01   2.3579871e-01   2.3579871e-01   2.3579871e-01   2.3579871e-01   2.3579871e-01   2.3579871e-01   2.3579871e-01   2.3579871e-01   2.3579871e-01   2.3579871e-01   2.3579871e-01   2.3579871e-01   2.3579871e-01   2.3579871e-01   2.3579871e-01   2.3579871e-01   2.3579871e-01   2.3579871e-01   2.3579871e-01   2.3579871e-01   2.3579871e-01   2.3579871e-01   2.3579871e-01   2.3579871e-01   2.3579871e-01   2.3579871e-01   2.3579871e-01   2.3579871e-01   2.3579871e-01   2.3579871e-01   2.3579871e-01   2.3579871e-01   2.3579871e-01   2.3579871e-01   2.3579871e-01   2.3579871e-01   2.3579871e-01   2.3579871e-01   2.3579871e-01   2.3579871e-01   2.3579871e-01   2.3579871e-01   2.3579871e-01   2.3579871e-01   2.3579871e-01   2.3579871e-01   2.3579871e-01   2.3579871e-01   2.3579871e-01   2.3579871e-01   2.3579871e-01   2.3579871e-01   2.3579871e-01   2.3579871e-01   2.3579871e-01   2.3579871e-01   2.3579871e-01   2.3579871e-01   2.3579871e-01   2.3579871e-01   2.3579871e-01   2.3579871e-01   2.3579871e-01   2.3579871e-01   2.3579871e-01   2.3579871e-01   2.3579871e-01   2.3579871e-01   2.3579871e-01   2.3579871e-01   2.3579871e-01   2.3579871e-01   2.3579871e-01   2.3579871e-01   2.3579871e-01   2.3579871e-01   2.3579868e-01   2.3579868e-01   2.3579868e-01   2.3579868e-01   2.3579868e-01   2.3579868e-01   2.3579868e-01   2.3579868e-01   2.3579868e-01   2.3579868e-01   2.3579868e-01   2.3579868e-01   2.3579868e-01   2.3579868e-01   2.3579868e-01   2.3579868e-01   2.3579868e-01   2.3579868e-01   2.3579868e-01   2.3579868e-01   2.3579868e-01   2.3579868e-01   2.3579868e-01   2.3579868e-01   2.3579868e-01   2.3579868e-01   2.3579868e-01   2.3579868e-01   2.3579868e-01   2.3579868e-01   2.3579868e-01   2.3579868e-01   2.3579868e-01   2.3579868e-01   2.3579868e-01   2.3579868e-01   2.3579868e-01   2.3579868e-01   2.3579868e-01   2.3579868e-01   2.3579868e-01   2.3579868e-01   2.3579868e-01   2.3579868e-01   2.3579868e-01   2.3579868e-01   2.3579868e-01   2.3579868e-01   2.3579868e-01   2.3579868e-01   2.3579868e-01   2.3579868e-01   2.3579868e-01   2.3579868e-01   2.3579868e-01   2.3579868e-01   2.3579868e-01   2.3579868e-01   2.3579868e-01   2.3579868e-01   2.3579868e-01   2.3579868e-01   1.5595641e-01   9.0676077e-06   9.0676077e-06   9.0676077e-06   9.0676077e-06   9.0676077e-06   9.0676077e-06   9.0676077e-06   9.0676077e-06   9.0676077e-06   9.0676077e-06   9.0676077e-06   9.0676077e-06   9.0676077e-06   9.0676077e-06   9.0676077e-06   9.0676077e-06   9.0676077e-06   9.0676077e-06   9.0676077e-06   9.0676077e-06   8.6151624e-10   8.6151624e-10   8.6151624e-10   8.6151624e-10   8.6151624e-10   8.6151624e-10   8.6151624e-10   8.6151624e-10   8.6151624e-10   8.6151624e-10   8.6151624e-10   8.6151624e-10   8.6151624e-10   8.6151624e-10   8.6151624e-10   8.6151624e-10   8.6151624e-10   4.3077323e-10   4.8774327e-10   4.8774327e-10   4.8774327e-10   4.8774327e-10   4.8774327e-10   4.8774327e-10   4.8774327e-10   4.8774327e-10   4.8774327e-10   4.8774327e-10   4.8774327e-10   4.8774327e-10   4.8774327e-10   4.8774327e-10   4.8774327e-10   4.8774327e-10   4.8774327e-10   4.8774327e-10   4.8774327e-10   4.8774327e-10   0.0000000e+00   0.0000000e+00   0.0000000e+00   0.0000000e+00   0.0000000e+00   0.0000000e+00   0.0000000e+00   0.0000000e+00   0.0000000e+00   0.0000000e+00   0.0000000e+00   0.0000000e+00   0.0000000e+00   0.0000000e+00   0.0000000e+00   0.0000000e+00   0.0000000e+00   0.0000000e+00   0.0000000e+00   0.0000000e+00   0.0000000e+00   0.0000000e+00   0.0000000e+00   0.0000000e+00   0.0000000e+00   0.0000000e+00   0.0000000e+00   0.0000000e+00   0.0000000e+00   0.0000000e+00   0.0000000e+00   0.0000000e+00   0.0000000e+00   0.0000000e+00   0.0000000e+00   0.0000000e+00   0.0000000e+00   0.0000000e+00   0.0000000e+00   0.0000000e+00
   2.3579871e-01   2.3579871e-01   2.3579871e-01   2.3579871e-01   2.3579871e-01   2.3579871e-01   2.3579871e-01   2.3579871e-01   2.3579871e-01   2.3579871e-01   2.3579871e-01   2.3579871e-01   2.3579871e-01   2.3579871e-01   2.3579871e-01   2.3579871e-01   2.3579871e-01   2.3579871e-01   2.3579871e-01   2.3579871e-01   2.3579871e-01   2.3579871e-01   2.3579871e-01   2.3579871e-01   2.3579871e-01   2.3579871e-01   2.3579871e-01   2.3579871e-01   2.3579871e-01   2.3579871e-01   2.3579871e-01   2.3579871e-01   2.3579871e-01   2.3579871e-01   2.3579871e-01   2.3579871e-01   2.3579871e-01   2.3579871e-01   2.3579871e-01   2.3579871e-01   2.3579871e-01   2.3579871e-01   2.3579871e-01   2.3579871e-01   2.3579871e-01   2.3579871e-01   2.3579871e-01   2.3579871e-01   2.3579871e-01   2.3579871e-01   2.3579871e-01   2.3579871e-01   2.3579871e-01   2.3579871e-01   2.3579871e-01   2.3579871e-01   2.3579871e-01   2.3579871e-01   2.3579871e-01   2.3579871e-01   2.3579871e-01   2.3579871e-01   2.3579871e-01   2.3579871e-01   2.3579871e-01   2.3579871e-01   2.3579871e-01   2.3579871e-01   2.3579871e-01   2.3579871e-01   2.3579871e-01   2.3579871e-01   2.3579871e-01   2.3579871e-01   2.3579871e-01   2.3579871e-01   2.3579871e-01   2.3579871e-01   2.3579871e-01   2.3579871e-01   2.3579871e-01   2.3579871e-01   2.3579871e-01   2.3579871e-01   2.3579871e-01   2.3579871e-01   2.3579871e-01   2.3579871e-01   2.3579871e-01   2.3579871e-01   2.3579871e-01   2.3579871e-01   2.3579871e-01   2.3579871e-01   2.3579871e-01   2.3579871e-01   2.3579871e-01   2.3579871e-01   2.3579871e-01   2.3579871e-01   2.3579871e-01   2.3579871e-01   2.3579871e-01   2.3579871e-01   2.3579871e-01   2.3579871e-01   2.3579871e-01   2.3579871e-01   2.3579871e-01   2.3579871e-01   2.3579871e-01   2.3579871e-01   2.3579871e-01   2.3579871e-01   2.3579871e-01   2.3579871e-01   2.3579871e-01   2.3579871e-01   2.3579871e-01   2.3579871e-01   2.3579871e-01   2.3579871e-01   2.3579871e-01   2.3579871e-01   2.3579871e-01   2.3579871e-01   2.3579871e-01   2.3579871e-01   2.3579871e-01   2.3579871e-01   2.3579871e-01   2.3579871e-01   2.3579871e-01   2.3579871e-01   2.3579871e-01   2.3579871e-01   2.3579871e-01   2.3579871e-01   2.3579871e-01   2.3579871e-01   2.3579868e-01   2.3579868e-01   2.3579868e-01   2.3579868e-01   2.3579868e-01   2.3579868e-01   2.3579868e-01   2.3579868e-01   2.3579868e-01   2.3579868e-01   2.3579868e-01   2.3579868e-01   2.3579868e-01   2.3579868e-01   2.3579868e-01   2.3579868e-01   2.3579868e-01   2.3579868e-01   2.3579868e-01   2.3579868e-01   2.3579868e-01   2.3579868e-01   2.3579868e-01   2.3579868e-01   2.3579868e-01   2.3579868e-01   2.3579868e-01   2.3579868e-01   2.3579868e-01   2.3579868e-01   2.3579868e-01   2.3579868e-01   2.3579868e-01   2.3579868e-01   2.3579868e-01   2.3579868e-01   2.3579868e-01   2.3579868e-01   2.3579868e-01   2.3579868e-01   2.3579868e-01   2.3579868e-01   2.3579868e-01   2.3579868e-01   2.3579868e-01   2.3579868e-01   2.3579868e-01   2.3579868e-01   2.3579868e-01   2.3579868e-01   2.3579868e-01   2.3579868e-01   2.3579868e-01   2.3579868e-01   2.3579868e-01   2.3579868e-01   2.3579868e-01   2.3579868e-01   2.3579868e-01   2.3579868e-01   2.3579868e-01   2.3579868e-01   1.5595641e-01   9.0676077e-06   9.0676077e-06   9.0676077e-06   9.0676077e-06   9.0676077e-06   9.0676077e-06   9.0676077e-06   9.0676077e-06   9.0676077e-06   9.0676077e-06   9.0676077e-06   9.0676077e-06   9.0676077e-06   9.0676077e-06   9.0676077e-06   9.0676077e-06   9.0676077e-06   9.0676077e-06   9.0676077e-06   9.0676077e-06   8.6151624e-10   8.6151624e-10   8.6151624e-10   8.6151624e-10   8.6151624e-10   8.6151624e-10   8.6151624e-10   8.6151624e-10   8.6151624e-10   8.6151624e-10   8.6151624e-10   8.6151624e-10   8.6151624e-10   8.6151624e-10   8.6151624e-10   8.6151624e-10   8.6151624e-10   4.3077323e-10   4.8774327e-10   4.8774327e-10   4.8774327e-10   4.8774327e-10   4.8774327e-10   4.8774327e-10   4.8774327e-10   4.8774327e-10   4.8774327e-10   4.8774327e-10   4.8774327e-10   4.8774327e-10   4.8774327e-10   4.8774327e-10   4.8774327e-10   4.8774327e-10   4.8774327e-10   4.8774327e-10   4.8774327e-10   4.8774327e-10   0.0000000e+00   0.0000000e+00   0.0000000e+00   0.0000000e+00   0.0000000e+00   0.0000000e+00   0.0000000e+00   0.0000000e+00   0.0000000e+00   0.0000000e+00   0.0000000e+00   0.0000000e+00   0.0000000e+00   0.0000000e+00   0.0000000e+00   0.0000000e+00   0.0000000e+00   0.0000000e+00   0.0000000e+00   0.0000000e+00   0.0000000e+00   0.0000000e+00   0.0000000e+00   0.0000000e+00   0.0000000e+00   0.0000000e+00   0.0000000e+00   0.0000000e+00   0.0000000e+00   0.0000000e+00   0.0000000e+00   0.0000000e+00   0.0000000e+00   0.0000000e+00   0.0000000e+00   0.0000000e+00   0.0000000e+00   0.0000000e+00   0.0000000e+00   0.0000000e+00
   2.3579871e-01   2.3579871e-01   2.3579871e-01   2.3579871e-01   2.3579871e-01   2.3579871e-01   2.3579871e-01   2.3579871e-01   2.3579871e-01   2.3579871e-01   2.3579871e-01   2.3579871e-01   2.3579871e-01   2.3579871e-01   2.3579871e-01   2.3579871e-01   2.3579871e-01   2.3579871e-01   2.3579871e-01   2.3579871e-01   2.3579871e-01   2.3579871e-01   2.3579871e-01   2.3579871e-01   2.3579871e-01   2.3579871e-01   2.3579871e-01   2.3579871e-01   2.3579871e-01   2.3579871e-01   2.3579871e-01   2.3579871e-01   2.3579871e-01   2.3579871e-01   2.3579871e-01   2.3579871e-01   2.3579871e-01   2.3579871e-01   2.3579871e-01   2.3579871e-01   2.3579871e-01   2.3579871e-01   2.3579871e-01   2.3579871e-01   2.3579871e-01   2.3579871e-01   2.3579871e-01   2.3579871e-01   2.3579871e-01   2.3579871e-01   2.3579871e-01   2.3579871e-01   2.3579871e-01   2.3579871e-01   2.3579871e-01   2.3579871e-01   2.3579871e-01   2.3579871e-01   2.3579871e-01   2.3579871e-01   2.3579871e-01   2.3579871e-01   2.3579871e-01   2.3579871e-01   2.3579871e-01   2.3579871e-01   2.3579871e-01   2.3579871e-01   2.3579871e-01   2.3579871e-01   2.3579871e-01   2.3579871e-01   2.3579871e-01   2.3579871e-01   2.3579871e-01   2.3579871e-01   2.3579871e-01   2.3579871e-01   2.3579871e-01   2.3579871e-01   2.3579871e-01   2.3579871e-01   2.3579871e-01   2.3579871e-01   2.3579871e-01   2.3579871e-01   2.3579871e-01   2.3579871e-01   2.3579871e-01   2.3579871e-01   2.3579871e-01   2.3579871e-01   2.3579871e-01   2.3579871e-01   2.3579871e-01   2.3579871e-01   2.3579871e-01   2.3579871e-01   2.3579871e-01   2.3579871e-01   2.3579871e-01   2.3579871e-01   2.3579871e-01   2.3579871e-01   2.3579871e-01   2.3579871e-01   2.3579871e-01   2.3579871e-01   2.3579871e-01   2.3579871e-01   2.3579871e-01   2.3579871e-01   2.3579871e-01   2.3579871e-01   2.3579871e-01   2.3579871e-01   2.3579871e-01   2.3579871e-01   2.3579871e-01   2.3579871e-01   2.3579871e-01   2.3579871e-01   2.3579871e-01   2.3579871e-01   2.3579871e-01   2.3579871e-01   2.3579871e-01   2.3579871e-01   2.3579871e-01   2.3579871e-01   2.3579871e-01   2.3579871e-01   2.3579871e-01   2.3579871e-01   2.3579871e-01   2.3579871e-01   2.3579871e-01   2.3579871e-01   2.3579871e-01   2.3579871e-01   2.3579868e-01   2.3579868e-01   2.3579868e-01   2.3579868e-01   2.3579868e-01   2.3579868e-01   2.3579868e-01   2.3579868e-01   2.3579868e-01   2.3579868e-01   2.3579868e-01   2.3579868e-01   2.3579868e-01   2.3579868e-01   2.3579868e-01   2.3579868e-01   2.3579868e-01   2.3579868e-01   2.3579868e-01   2.3579868e-01   2.3579868e-01   2.3579868e-01   2.3579868e-01   2.3579868e-01   2.3579868e-01   2.3579868e-01   2.3579868e-01   2.3579868e-01   2.3579868e-01   2.3579868e-01   2.3579868e-01   2.3579868e-01   2.3579868e-01   2.3579868e-01   2.3579868e-01   2.3579868e-01   2.3579868e-01   2.3579868e-01   2.3579868e-01   2.3579868e-01   2.3579868e-01   2.3579868e-01   2.3579868e-01   2.3579868e-01   2.3579868e-01   2.3579868e-01   2.3579868e-01   2.3579868e-01   2.3579868e-01   2.3579868e-01   2.3579868e-01   2.3579868e-01   2.3579868e-01   2.3579868e-01   2.3579868e-01   2.3579868e-01   2.3579868e-01   2.3579868e-01   2.3579868e-01   2.3579868e-01   2.3579868e-01   2.3579868e-01   1.5595641e-01   9.0676077e-06   9.0676077e-06   9.0676077e-06   9.0676077e-06   9.0676077e-06   9.0676077e-06   9.0676077e-06   9.0676077e-06   9.0676077e-06   9.0676077e-06   9.0676077e-06   9.0676077e-06   9.0676077e-06   9.0676077e-06   9.0676077e-06   9.0676077e-06   9.0676077e-06   9.0676077e-06   9.0676077e-06   9.0676077e-06   8.6151624e-10   8.6151624e-10   8.6151624e-10   8.6151624e-10   8.6151624e-10   8.6151624e-10   8.6151624e-10   8.6151624e-10   8.6151624e-10   8.6151624e-10   8.6151624e-10   8.6151624e-10   8.6151624e-10   8.6151624e-10   8.6151624e-10   8.6151624e-10   8.6151624e-10   4.3077323e-10   4.8774327e-10   4.8774327e-10   4.8774327e-10   4.8774327e-10   4.8774327e-10   4.8774327e-10   4.8774327e-10   4.8774327e-10   4.8774327e-10   4.8774327e-10   4.8774327e-10   4.8774327e-10   4.8774327e-10   4.8774327e-10   4.8774327e-10   4.8774327e-10   4.8774327e-10   4.8774327e-10   4.8774327e-10   4.8774327e-10   0.0000000e+00   0.0000000e+00   0.0000000e+00   0.0000000e+00   0.0000000e+00   0.0000000e+00   0.0000000e+00   0.0000000e+00   0.0000000e+00   0.0000000e+00   0.0000000e+00   0.0000000e+00   0.0000000e+00   0.0000000e+00   0.0000000e+00   0.0000000e+00   0.0000000e+00   0.0000000e+00   0.0000000e+00   0.0000000e+00   0.0000000e+00   0.0000000e+00   0.0000000e+00   0.0000000e+00   0.0000000e+00   0.0000000e+00   0.0000000e+00   0.0000000e+00   0.0000000e+00   0.0000000e+00   0.0000000e+00   0.0000000e+00   0.0000000e+00   0.0000000e+00   0.0000000e+00   0.0000000e+00   0.0000000e+00   0.0000000e+00   0.0000000e+00   0.0000000e+00
   2.3579871e-01   2.3579871e-01   2.3579871e-01   2.3579871e-01   2.3579871e-01   2.3579871e-01   2.3579871e-01   2.3579871e-01   2.3579871e-01   2.3579871e-01   2.3579871e-01   2.3579871e-01   2.3579871e-01   2.3579871e-01   2.3579871e-01   2.3579871e-01   2.3579871e-01   2.3579871e-01   2.3579871e-01   2.3579871e-01   2.3579871e-01   2.3579871e-01   2.3579871e-01   2.3579871e-01   2.3579871e-01   2.3579871e-01   2.3579871e-01   2.3579871e-01   2.3579871e-01   2.3579871e-01   2.3579871e-01   2.3579871e-01   2.3579871e-01   2.3579871e-01   2.3579871e-01   2.3579871e-01   2.3579871e-01   2.3579871e-01   2.3579871e-01   2.3579871e-01   2.3579871e-01   2.3579871e-01   2.3579871e-01   2.3579871e-01   2.3579871e-01   2.3579871e-01   2.3579871e-01   2.3579871e-01   2.3579871e-01   2.3579871e-01   2.3579871e-01   2.3579871e-01   2.3579871e-01   2.3579871e-01   2.3579871e-01   2.3579871e-01   2.3579871e-01   2.3579871e-01   2.3579871e-01   2.3579871e-01   2.3579871e-01   2.3579871e-01   2.3579871e-01   2.3579871e-01   2.3579871e-01   2.3579871e-01   2.3579871e-01   2.3579871e-01   2.3579871e-01   2.3579871e-01   2.3579871e-01   2.3579871e-01   2.3579871e-01   2.3579871e-01   2.3579871e-01   2.3579871e-01   2.3579871e-01   2.3579871e-01   2.3579871e-01   2.3579871e-01   2.3579871e-01   2.3579871e-01   2.3579871e-01   2.3579871e-01   2.3579871e-01   2.3579871e-01   2.3579871e-01   2.3579871e-01   2.3579871e-01   2.3579871e-01   2.3579871e-01   2.3579871e-01   2.3579871e-01   2.3579871e-01   2.3579871e-01   2.3579871e-01   2.3579871e-01   2.3579871e-01   2.3579871e-01   2.3579871e-01   2.3579871e-01   2.3579871e-01   2.3579871e-01   2.3579871e-01   2.3579871e-01   2.3579871e-01   2.3579871e-01   2.3579871e-01   2.3579871e-01   2.3579871e-01   2.3579871e-01   2.3579871e-01   2.3579871e-01   2.3579871e-01   2.3579871e-01   2.3579871e-01   2.3579871e-01   2.3579871e-01   2.3579871e-01   2.3579871e-01   2.3579871e-01   2.3579871e-01   2.3579871e-01   2.3579871e-01   2.3579871e-01   2.3579871e-01   2.3579871e-01   2.3579871e-01   2.3579871e-01   2.3579871e-01   2.3579871e-01   2.3579871e-01   2.3579871e-01   2.3579871e-01   2.3579871e-01   2.3579871e-01   2.3579871e-01   2.3579871e-01   2.3579871e-01   2.3579871e-01   2.3579868e-01   2.3579868e-01   2.3579868e-01   2.3579868e-01   2.3579868e-01   2.3579868e-01   2.3579868e-01   2.3579868e-01   2.3579868e-01   2.3579868e-01   2.3579868e-01   2.3579868e-01   2.3579868e-01   2.3579868e-01   2.3579868e-01   2.3579868e-01   2.3579868e-01   2.3579868e-01   2.3579868e-01   2.3579868e-01   2.3579868e-01   2.3579868e-01   2.3579868e-01   2.3579868e-01   2.3579868e-01   2.3579868e-01   2.3579868e-01   2.3579868e-01   2.3579868e-01   2.3579868e-01   2.3579868e-01   2.3579868e-01   2.3579868e-01   2.3579868e-01   2.3579868e-01   2.3579868e-01   2.3579868e-01   2.3579868e-01   2.3579868e-01   2.3579868e-01   2.3579868e-01   2.3579868e-01   2.3579868e-01   2.3579868e-01   2.3579868e-01   2.3579868e-01   2.3579868e-01   2.3579868e-01   2.3579868e-01   2.3579868e-01   2.3579868e-01   2.3579868e-01   2.3579868e-01   2.3579868e-01   2.3579868e-01   2.3579868e-01   2.3579868e-01   2.3579868e-01   2.3579868e-01   2.3579868e-01   2.3579868e-01   2.3579868e-01   1.5595641e-01   9.0676077e-06   9.0676077e-06   9.0676077e-06   9.0676077e-06   9.0676077e-06   9.0676077e-06   9.0676077e-06   9.0676077e-06   9.0676077e-06   9.0676077e-06   9.0676077e-06   9.0676077e-06   9.0676077e-06   9.0676077e-06   9.0676077e-06   9.0676077e-06   9.0676077e-06   9.0676077e-06   9.0676077e-06   9.0676077e-06   8.6151624e-10   8.6151624e-10   8.6151624e-10   8.6151624e-10   8.6151624e-10   8.6151624e-10   8.6151624e-10   8.6151624e-10   8.6151624e-10   8.6151624e-10   8.6151624e-10   8.6151624e-10   8.6151624e-10   8.6151624e-10   8.6151624e-10   8.6151624e-10   8.6151624e-10   4.3077323e-10   4.8774327e-10   4.8774327e-10   4.8774327e-10   4.8774327e-10   4.8774327e-10   4.8774327e-10   4.8774327e-10   4.8774327e-10   4.8774327e-10   4.8774327e-10   4.8774327e-10   4.8774327e-10   4.8774327e-10   4.8774327e-10   4.8774327e-10   4.8774327e-10   4.8774327e-10   4.8774327e-10   4.8774327e-10   4.8774327e-10   0.0000000e+00   0.0000000e+00   0.0000000e+00   0.0000000e+00   0.0000000e+00   0.0000000e+00   0.0000000e+00   0.0000000e+00   0.0000000e+00   0.0000000e+00   0.0000000e+00   0.0000000e+00   0.0000000e+00   0.0000000e+00   0.0000000e+00   0.0000000e+00   0.0000000e+00   0.0000000e+00   0.0000000e+00   0.0000000e+00   0.0000000e+00   0.0000000e+00   0.0000000e+00   0.0000000e+00   0.0000000e+00   0.0000000e+00   0.0000000e+00   0.0000000e+00   0.0000000e+00   0.0000000e+00   0.0000000e+00   0.0000000e+00   0.0000000e+00   0.0000000e+00   0.0000000e+00   0.0000000e+00   0.0000000e+00   0.0000000e+00   0.0000000e+00   0.0000000e+00
   2.3579871e-01   2.3579871e-01   2.3579871e-01   2.3579871e-01   2.3579871e-01   2.3579871e-01   2.3579871e-01   2.3579871e-01   2.3579871e-01   2.3579871e-01   2.3579871e-01   2.3579871e-01   2.3579871e-01   2.3579871e-01   2.3579871e-01   2.3579871e-01   2.3579871e-01   2.3579871e-01   2.3579871e-01   2.3579871e-01   2.3579871e-01   2.3579871e-01   2.3579871e-01   2.3579871e-01   2.3579871e-01   2.3579871e-01   2.3579871e-01   2.3579871e-01   2.3579871e-01   2.3579871e-01   2.3579871e-01   2.3579871e-01   2.3579871e-01   2.3579871e-01   2.3579871e-01   2.3579871e-01   2.3579871e-01   2.3579871e-01   2.3579871e-01   2.3579871e-01   2.3579871e-01   2.3579871e-01   2.3579871e-01   2.3579871e-01   2.3579871e-01   2.3579871e-01   2.3579871e-01   2.3579871e-01   2.3579871e-01   2.3579871e-01   2.3579871e-01   2.3579871e-01   2.3579871e-01   2.3579871e-01   2.3579871e-01   2.3579871e-01   2.3579871e-01   2.3579871e-01   2.3579871e-01   2.3579871e-01   2.3579871e-01   2.3579871e-01   2.3579871e-01   2.3579871e-01   2.3579871e-01   2.3579871e-01   2.3579871e-01   2.3579871e-01   2.3579871e-01   2.3579871e-01   2.3579871e-01   2.3579871e-01   2.3579871e-01   2.3579871e-01   2.3579871e-01   2.3579871e-01   2.3579871e-01   2.3579871e-01   2.3579871e-01   2.3579871e-01   2.3579871e-01   2.3579871e-01   2.3579871e-01   2.3579871e-01   2.3579871e-01   2.3579871e-01   2.3579871e-01   2.3579871e-01   2.3579871e-01   2.3579871e-01   2.3579871e-01   2.3579871e-01   2.3579871e-01   2.3579871e-01   2.3579871e-01   2.3579871e-01   2.3579871e-01   2.3579871e-01   2.3579871e-01   2.3579871e-01   2.3579871e-01   2.3579871e-01   2.3579871e-01   2.3579871e-01   2.3579871e-01   2.3579871e-01   2.3579871e-01   2.3579871e-01   2.3579871e-01   2.3579871e-01   2.3579871e-01   2.3579871e-01   2.3579871e-01   2.3579871e-01   2.3579871e-01   2.3579871e-01   2.3579871e-01   2.3579871e-01   2.3579871e-01   2.3579871e-01   2.3579871e-01   2.3579871e-01   2.3579871e-01   2.3579871e-01   2.3579871e-01   2.3579871e-01   2.3579871e-01   2.3579871e-01   2.3579871e-01   2.3579871e-01   2.3579871e-01   2.3579871e-01   2.3579871e-01   2.3579871e-01   2.3579871e-01   2.3579871e-01   2.3579871e-01   2.3579871e-01   2.3579871e-01   2.3579871e-01   2.3579868e-01   2.3579868e-01   2.3579868e-01   2.3579868e-01   2.3579868e-01   2.3579868e-01   2.3579868e-01   2.3579868e-01   2.3579868e-01   2.3579868e-01   2.3579868e-01   2.3579868e-01   2.3579868e-01   2.3579868e-01   2.3579868e-01   2.3579868e-01   2.3579868e-01   2.3579868e-01   2.3579868e-01   2.3579868e-01   2.3579868e-01   2.3579868e-01   2.3579868e-01   2.3579868e-01   2.3579868e-01   2.3579868e-01   2.3579868e-01   2.3579868e-01   2.3579868e-01   2.3579868e-01   2.3579868e-01   2.3579868e-01   2.3579868e-01   2.3579868e-01   2.3579868e-01   2.3579868e-01   2.3579868e-01   2.3579868e-01   2.3579868e-01   2.3579868e-01   2.3579868e-01   2.3579868e-01   2.3579868e-01   2.3579868e-01   2.3579868e-01   2.3579868e-01   2.3579868e-01   2.3579868e-01   2.3579868e-01   2.3579868e-01   2.3579868e-01   2.3579868e-01   2.3579868e-01   2.3579868e-01   2.3579868e-01   2.3579868e-01   2.3579868e-01   2.3579868e-01   2.3579868e-01   2.3579868e-01   2.3579868e-01   2.3579868e-01   1.5595641e-01   9.0676077e-06   9.0676077e-06   9.0676077e-06   9.0676077e-06   9.0676077e-06   9.0676077e-06   9.0676077e-06   9.0676077e-06   9.0676077e-06   9.0676077e-06   9.0676077e-06   9.0676077e-06   9.0676077e-06   9.0676077e-06   9.0676077e-06   9.0676077e-06   9.0676077e-06   9.0676077e-06   9.0676077e-06   9.0676077e-06   8.6151624e-10   8.6151624e-10   8.6151624e-10   8.6151624e-10   8.6151624e-10   8.6151624e-10   8.6151624e-10   8.6151624e-10   8.6151624e-10   8.6151624e-10   8.6151624e-10   8.6151624e-10   8.6151624e-10   8.6151624e-10   8.6151624e-10   8.6151624e-10   8.6151624e-10   4.3077323e-10   4.8774327e-10   4.8774327e-10   4.8774327e-10   4.8774327e-10   4.8774327e-10   4.8774327e-10   4.8774327e-10   4.8774327e-10   4.8774327e-10   4.8774327e-10   4.8774327e-10   4.8774327e-10   4.8774327e-10   4.8774327e-10   4.8774327e-10   4.8774327e-10   4.8774327e-10   4.8774327e-10   4.8774327e-10   4.8774327e-10   0.0000000e+00   0.0000000e+00   0.0000000e+00   0.0000000e+00   0.0000000e+00   0.0000000e+00   0.0000000e+00   0.0000000e+00   0.0000000e+00   0.0000000e+00   0.0000000e+00   0.0000000e+00   0.0000000e+00   0.0000000e+00   0.0000000e+00   0.0000000e+00   0.0000000e+00   0.0000000e+00   0.0000000e+00   0.0000000e+00   0.0000000e+00   0.0000000e+00   0.0000000e+00   0.0000000e+00   0.0000000e+00   0.0000000e+00   0.0000000e+00   0.0000000e+00   0.0000000e+00   0.0000000e+00   0.0000000e+00   0.0000000e+00   0.0000000e+00   0.0000000e+00   0.0000000e+00   0.0000000e+00   0.0000000e+00   0.0000000e+00   0.0000000e+00   0.0000000e+00
   2.3579871e-01   2.3579871e-01   2.3579871e-01   2.3579871e-01   2.3579871e-01   2.3579871e-01   2.3579871e-01   2.3579871e-01   2.3579871e-01   2.3579871e-01   2.3579871e-01   2.3579871e-01   2.3579871e-01   2.3579871e-01   2.3579871e-01   2.3579871e-01   2.3579871e-01   2.3579871e-01   2.3579871e-01   2.3579871e-01   2.3579871e-01   2.3579871e-01   2.3579871e-01   2.3579871e-01   2.3579871e-01   2.3579871e-01   2.3579871e-01   2.3579871e-01   2.3579871e-01   2.3579871e-01   2.3579871e-01   2.3579871e-01   2.3579871e-01   2.3579871e-01   2.3579871e-01   2.3579871e-01   2.3579871e-01   2.3579871e-01   2.3579871e-01   2.3579871e-01   2.3579871e-01   2.3579871e-01   2.3579871e-01   2.3579871e-01   2.3579871e-01   2.3579871e-01   2.3579871e-01   2.3579871e-01   2.3579871e-01   2.3579871e-01   2.3579871e-01   2.3579871e-01   2.3579871e-01   2.3579871e-01   2.3579871e-01   2.3579871e-01   2.3579871e-01   2.3579871e-01   2.3579871e-01   2.3579871e-01   2.3579871e-01   2.3579871e-01   2.3579871e-01   2.3579871e-01   2.3579871e-01   2.3579871e-01   2.3579871e-01   2.3579871e-01   2.3579871e-01   2.3579871e-01   2.3579871e-01   2.3579871e-01   2.3579871e-01   2.3579871e-01   2.3579871e-01   2.3579871e-01   2.3579871e-01   2.3579871e-01   2.3579871e-01   2.3579871e-01   2.3579871e-01   2.3579871e-01   2.3579871e-01   2.3579871e-01   2.3579871e-01   2.3579871e-01   2.3579871e-01   2.3579871e-01   2.3579871e-01   2.3579871e-01   2.3579871e-01   2.3579871e-01   2.3579871e-01   2.3579871e-01   2.3579871e-01   2.3579871e-01   2.3579871e-01   2.3579871e-01   2.3579871e-01   2.3579871e-01   2.3579871e-01   2.3579871e-01   2.3579871e-01   2.3579871e-01   2.3579871e-01   2.3579871e-01   2.3579871e-01   2.3579871e-01   2.3579871e-01   2.3579871e-01   2.3579871e-01   2.3579871e-01   2.3579871e-01   2.3579871e-01   2.3579871e-01   2.3579871e-01   2.3579871e-01   2.3579871e-01   2.3579871e-01   2.3579871e-01   2.3579871e-01   2.3579871e-01   2.3579871e-01   2.3579871e-01   2.3579871e-01   2.3579871e-01   2.3579871e-01   2.3579871e-01   2.3579871e-01   2.3579871e-01   2.3579871e-01   2.3579871e-01   2.3579871e-01   2.3579871e-01   2.3579871e-01   2.3579871e-01   2.3579871e-01   2.3579871e-01   2.3579871e-01   2.3579871e-01   2.3579868e-01   2.3579868e-01   2.3579868e-01   2.3579868e-01   2.3579868e-01   2.3579868e-01   2.3579868e-01   2.3579868e-01   2.3579868e-01   2.3579868e-01   2.3579868e-01   2.3579868e-01   2.3579868e-01   2.3579868e-01   2.3579868e-01   2.3579868e-01   2.3579868e-01   2.3579868e-01   2.3579868e-01   2.3579868e-01   2.3579868e-01   2.3579868e-01   2.3579868e-01   2.3579868e-01   2.3579868e-01   2.3579868e-01   2.3579868e-01   2.3579868e-01   2.3579868e-01   2.3579868e-01   2.3579868e-01   2.3579868e-01   2.3579868e-01   2.3579868e-01   2.3579868e-01   2.3579868e-01   2.3579868e-01   2.3579868e-01   2.3579868e-01   2.3579868e-01   2.3579868e-01   2.3579868e-01   2.3579868e-01   2.3579868e-01   2.3579868e-01   2.3579868e-01   2.3579868e-01   2.3579868e-01   2.3579868e-01   2.3579868e-01   2.3579868e-01   2.3579868e-01   2.3579868e-01   2.3579868e-01   2.3579868e-01   2.3579868e-01   2.3579868e-01   2.3579868e-01   2.3579868e-01   2.3579868e-01   2.3579868e-01   2.3579868e-01   1.5595641e-01   9.0676077e-06   9.0676077e-06   9.0676077e-06   9.0676077e-06   9.0676077e-06   9.0676077e-06   9.0676077e-06   9.0676077e-06   9.0676077e-06   9.0676077e-06   9.0676077e-06   9.0676077e-06   9.0676077e-06   9.0676077e-06   9.0676077e-06   9.0676077e-06   9.0676077e-06   9.0676077e-06   9.0676077e-06   9.0676077e-06   8.6151624e-10   8.6151624e-10   8.6151624e-10   8.6151624e-10   8.6151624e-10   8.6151624e-10   8.6151624e-10   8.6151624e-10   8.6151624e-10   8.6151624e-10   8.6151624e-10   8.6151624e-10   8.6151624e-10   8.6151624e-10   8.6151624e-10   8.6151624e-10   8.6151624e-10   4.3077323e-10   4.8774327e-10   4.8774327e-10   4.8774327e-10   4.8774327e-10   4.8774327e-10   4.8774327e-10   4.8774327e-10   4.8774327e-10   4.8774327e-10   4.8774327e-10   4.8774327e-10   4.8774327e-10   4.8774327e-10   4.8774327e-10   4.8774327e-10   4.8774327e-10   4.8774327e-10   4.8774327e-10   4.8774327e-10   4.8774327e-10   0.0000000e+00   0.0000000e+00   0.0000000e+00   0.0000000e+00   0.0000000e+00   0.0000000e+00   0.0000000e+00   0.0000000e+00   0.0000000e+00   0.0000000e+00   0.0000000e+00   0.0000000e+00   0.0000000e+00   0.0000000e+00   0.0000000e+00   0.0000000e+00   0.0000000e+00   0.0000000e+00   0.0000000e+00   0.0000000e+00   0.0000000e+00   0.0000000e+00   0.0000000e+00   0.0000000e+00   0.0000000e+00   0.0000000e+00   0.0000000e+00   0.0000000e+00   0.0000000e+00   0.0000000e+00   0.0000000e+00   0.0000000e+00   0.0000000e+00   0.0000000e+00   0.0000000e+00   0.0000000e+00   0.0000000e+00   0.0000000e+00   0.0000000e+00   0.0000000e+00
   2.3579871e-01   2.3579871e-01   2.3579871e-01   2.3579871e-01   2.3579871e-01   2.3579871e-01   2.3579871e-01   2.3579871e-01   2.3579871e-01   2.3579871e-01   2.3579871e-01   2.3579871e-01   2.3579871e-01   2.3579871e-01   2.3579871e-01   2.3579871e-01   2.3579871e-01   2.3579871e-01   2.3579871e-01   2.3579871e-01   2.3579871e-01   2.3579871e-01   2.3579871e-01   2.3579871e-01   2.3579871e-01   2.3579871e-01   2.3579871e-01   2.3579871e-01   2.3579871e-01   2.3579871e-01   2.3579871e-01   2.3579871e-01   2.3579871e-01   2.3579871e-01   2.3579871e-01   2.3579871e-01   2.3579871e-01   2.3579871e-01   2.3579871e-01   2.3579871e-01   2.3579871e-01   2.3579871e-01   2.3579871e-01   2.3579871e-01   2.3579871e-01   2.3579871e-01   2.3579871e-01   2.3579871e-01   2.3579871e-01   2.3579871e-01   2.3579871e-01   2.3579871e-01   2.3579871e-01   2.3579871e-01   2.3579871e-01   2.3579871e-01   2.3579871e-01   2.3579871e-01   2.3579871e-01   2.3579871e-01   2.3579871e-01   2.3579871e-01   2.3579871e-01   2.3579871e-01   2.3579871e-01   2.3579871e-01   2.3579871e-01   2.3579871e-01   2.3579871e-01   2.3579871e-01   2.3579871e-01   2.3579871e-01   2.3579871e-01   2.3579871e-01   2.3579871e-01   2.3579871e-01   2.3579871e-01   2.3579871e-01   2.3579871e-01   2.3579871e-01   2.3579871e-01   2.3579871e-01   2.3579871e-01   2.3579871e-01   2.3579871e-01   2.3579871e-01   2.3579871e-01   2.3579871e-01   2.3579871e-01   2.3579871e-01   2.3579871e-01   2.3579871e-01   2.3579871e-01   2.3579871e-01   2.3579871e-01   2.3579871e-01   2.3579871e-01   2.3579871e-01   2.3579871e-01   2.3579871e-01   2.3579871e-01   2.3579871e-01   2.3579871e-01   2.3579871e-01   2.3579871e-01   2.3579871e-01   2.3579871e-01   2.3579871e-01   2.3579871e-01   2.3579871e-01   2.3579871e-01   2.3579871e-01   2.3579871e-01   2.3579871e-01   2.3579871e-01   2.3579871e-01   2.3579871e-01   2.3579871e-01   2.3579871e-01   2.3579871e-01   2.3579871e-01   2.3579871e-01   2.3579871e-01   2.3579871e-01   2.3579871e-01   2.3579871e-01   2.3579871e-01   2.3579871e-01   2.3579871e-01   2.3579871e-01   2.3579871e-01   2.3579871e-01   2.3579871e-01   2.3579871e-01   2.3579871e-01   2.3579871e-01   2.3579871e-01   2.3579871e-01   2.3579871e-01   2.3579871e-01   2.3579868e-01   2.3579868e-01   2.3579868e-01   2.3579868e-01   2.3579868e-01   2.3579868e-01   2.3579868e-01   2.3579868e-01   2.3579868e-01   2.3579868e-01   2.3579868e-01   2.3579868e-01   2.3579868e-01   2.3579868e-01   2.3579868e-01   2.3579868e-01   2.3579868e-01   2.3579868e-01   2.3579868e-01   2.3579868e-01   2.3579868e-01   2.3579868e-01   2.3579868e-01   2.3579868e-01   2.3579868e-01   2.3579868e-01   2.3579868e-01   2.3579868e-01   2.3579868e-01   2.3579868e-01   2.3579868e-01   2.3579868e-01   2.3579868e-01   2.3579868e-01   2.3579868e-01   2.3579868e-01   2.3579868e-01   2.3579868e-01   2.3579868e-01   2.3579868e-01   2.3579868e-01   2.3579868e-01   2.3579868e-01   2.3579868e-01   2.3579868e-01   2.3579868e-01   2.3579868e-01   2.3579868e-01   2.3579868e-01   2.3579868e-01   2.3579868e-01   2.3579868e-01   2.3579868e-01   2.3579868e-01   2.3579868e-01   2.3579868e-01   2.3579868e-01   2.3579868e-01   2.3579868e-01   2.3579868e-01   2.3579868e-01   2.3579868e-01   1.5595641e-01   9.0676077e-06   9.0676077e-06   9.0676077e-06   9.0676077e-06   9.0676077e-06   9.0676077e-06   9.0676077e-06   9.0676077e-06   9.0676077e-06   9.0676077e-06   9.0676077e-06   9.0676077e-06   9.0676077e-06   9.0676077e-06   9.0676077e-06   9.0676077e-06   9.0676077e-06   9.0676077e-06   9.0676077e-06   9.0676077e-06   8.6151624e-10   8.6151624e-10   8.6151624e-10   8.6151624e-10   8.6151624e-10   8.6151624e-10   8.6151624e-10   8.6151624e-10   8.6151624e-10   8.6151624e-10   8.6151624e-10   8.6151624e-10   8.6151624e-10   8.6151624e-10   8.6151624e-10   8.6151624e-10   8.6151624e-10   4.3077323e-10   4.8774327e-10   4.8774327e-10   4.8774327e-10   4.8774327e-10   4.8774327e-10   4.8774327e-10   4.8774327e-10   4.8774327e-10   4.8774327e-10   4.8774327e-10   4.8774327e-10   4.8774327e-10   4.8774327e-10   4.8774327e-10   4.8774327e-10   4.8774327e-10   4.8774327e-10   4.8774327e-10   4.8774327e-10   4.8774327e-10   0.0000000e+00   0.0000000e+00   0.0000000e+00   0.0000000e+00   0.0000000e+00   0.0000000e+00   0.0000000e+00   0.0000000e+00   0.0000000e+00   0.0000000e+00   0.0000000e+00   0.0000000e+00   0.0000000e+00   0.0000000e+00   0.0000000e+00   0.0000000e+00   0.0000000e+00   0.0000000e+00   0.0000000e+00   0.0000000e+00   0.0000000e+00   0.0000000e+00   0.0000000e+00   0.0000000e+00   0.0000000e+00   0.0000000e+00   0.0000000e+00   0.0000000e+00   0.0000000e+00   0.0000000e+00   0.0000000e+00   0.0000000e+00   0.0000000e+00   0.0000000e+00   0.0000000e+00   0.0000000e+00   0.0000000e+00   0.0000000e+00   0.0000000e+00   0.0000000e+00
   2.3579871e-01   2.3579871e-01   2.3579871e-01   2.3579871e-01   2.3579871e-01   2.3579871e-01   2.3579871e-01   2.3579871e-01   2.3579871e-01   2.3579871e-01   2.3579871e-01   2.3579871e-01   2.3579871e-01   2.3579871e-01   2.3579871e-01   2.3579871e-01   2.3579871e-01   2.3579871e-01   2.3579871e-01   2.3579871e-01   2.3579871e-01   2.3579871e-01   2.3579871e-01   2.3579871e-01   2.3579871e-01   2.3579871e-01   2.3579871e-01   2.3579871e-01   2.3579871e-01   2.3579871e-01   2.3579871e-01   2.3579871e-01   2.3579871e-01   2.3579871e-01   2.3579871e-01   2.3579871e-01   2.3579871e-01   2.3579871e-01   2.3579871e-01   2.3579871e-01   2.3579871e-01   2.3579871e-01   2.3579871e-01   2.3579871e-01   2.3579871e-01   2.3579871e-01   2.3579871e-01   2.3579871e-01   2.3579871e-01   2.3579871e-01   2.3579871e-01   2.3579871e-01   2.3579871e-01   2.3579871e-01   2.3579871e-01   2.3579871e-01   2.3579871e-01   2.3579871e-01   2.3579871e-01   2.3579871e-01   2.3579871e-01   2.3579871e-01   2.3579871e-01   2.3579871e-01   2.3579871e-01   2.3579871e-01   2.3579871e-01   2.3579871e-01   2.3579871e-01   2.3579871e-01   2.3579871e-01   2.3579871e-01   2.3579871e-01   2.3579871e-01   2.3579871e-01   2.3579871e-01   2.3579871e-01   2.3579871e-01   2.3579871e-01   2.3579871e-01   2.3579871e-01   2.3579871e-01   2.3579871e-01   2.3579871e-01   2.3579871e-01   2.3579871e-01   2.3579871e-01   2.3579871e-01   2.3579871e-01   2.3579871e-01   2.3579871e-01   2.3579871e-01   2.3579871e-01   2.3579871e-01   2.3579871e-01   2.3579871e-01   2.3579871e-01   2.3579871e-01   2.3579871e-01   2.3579871e-01   2.3579871e-01   2.3579871e-01   2.3579871e-01   2.3579871e-01   2.3579871e-01   2.3579871e-01   2.3579871e-01   2.3579871e-01   2.3579871e-01   2.3579871e-01   2.3579871e-01   2.3579871e-01   2.3579871e-01   2.3579871e-01   2.3579871e-01   2.3579871e-01   2.3579871e-01   2.3579871e-01   2.3579871e-01   2.3579871e-01   2.3579871e-01   2.3579871e-01   2.3579871e-01   2.3579871e-01   2.3579871e-01   2.3579871e-01   2.3579871e-01   2.3579871e-01   2.3579871e-01   2.3579871e-01   2.3579871e-01   2.3579871e-01   2.3579871e-01   2.3579871e-01   2.3579871e-01   2.3579871e-01   2.3579871e-01   2.3579871e-01   2.3579871e-01   2.3579871e-01   2.3579868e-01   2.3579868e-01   2.3579868e-01   2.3579868e-01   2.3579868e-01   2.3579868e-01   2.3579868e-01   2.3579868e-01   2.3579868e-01   2.3579868e-01   2.3579868e-01   2.3579868e-01   2.3579868e-01   2.3579868e-01   2.3579868e-01   2.3579868e-01   2.3579868e-01   2.3579868e-01   2.3579868e-01   2.3579868e-01   2.3579868e-01   2.3579868e-01   2.3579868e-01   2.3579868e-01   2.3579868e-01   2.3579868e-01   2.3579868e-01   2.3579868e-01   2.3579868e-01   2.3579868e-01   2.3579868e-01   2.3579868e-01   2.3579868e-01   2.3579868e-01   2.3579868e-01   2.3579868e-01   2.3579868e-01   2.3579868e-01   2.3579868e-01   2.3579868e-01   2.3579868e-01   2.3579868e-01   2.3579868e-01   2.3579868e-01   2.3579868e-01   2.3579868e-01   2.3579868e-01   2.3579868e-01   2.3579868e-01   2.3579868e-01   2.3579868e-01   2.3579868e-01   2.3579868e-01   2.3579868e-01   2.3579868e-01   2.3579868e-01   2.3579868e-01   2.3579868e-01   2.3579868e-01   2.3579868e-01   2.3579868e-01   2.3579868e-01   1.5595641e-01   9.0676077e-06   9.0676077e-06   9.0676077e-06   9.0676077e-06   9.0676077e-06   9.0676077e-06   9.0676077e-06   9.0676077e-06   9.0676077e-06   9.0676077e-06   9.0676077e-06   9.0676077e-06   9.0676077e-06   9.0676077e-06   9.0676077e-06   9.0676077e-06   9.0676077e-06   9.0676077e-06   9.0676077e-06   9.0676077e-06   8.6151624e-10   8.6151624e-10   8.6151624e-10   8.6151624e-10   8.6151624e-10   8.6151624e-10   8.6151624e-10   8.6151624e-10   8.6151624e-10   8.6151624e-10   8.6151624e-10   8.6151624e-10   8.6151624e-10   8.6151624e-10   8.6151624e-10   8.6151624e-10   8.6151624e-10   4.3077323e-10   4.8774327e-10   4.8774327e-10   4.8774327e-10   4.8774327e-10   4.8774327e-10   4.8774327e-10   4.8774327e-10   4.8774327e-10   4.8774327e-10   4.8774327e-10   4.8774327e-10   4.8774327e-10   4.8774327e-10   4.8774327e-10   4.8774327e-10   4.8774327e-10   4.8774327e-10   4.8774327e-10   4.8774327e-10   4.8774327e-10   0.0000000e+00   0.0000000e+00   0.0000000e+00   0.0000000e+00   0.0000000e+00   0.0000000e+00   0.0000000e+00   0.0000000e+00   0.0000000e+00   0.0000000e+00   0.0000000e+00   0.0000000e+00   0.0000000e+00   0.0000000e+00   0.0000000e+00   0.0000000e+00   0.0000000e+00   0.0000000e+00   0.0000000e+00   0.0000000e+00   0.0000000e+00   0.0000000e+00   0.0000000e+00   0.0000000e+00   0.0000000e+00   0.0000000e+00   0.0000000e+00   0.0000000e+00   0.0000000e+00   0.0000000e+00   0.0000000e+00   0.0000000e+00   0.0000000e+00   0.0000000e+00   0.0000000e+00   0.0000000e+00   0.0000000e+00   0.0000000e+00   0.0000000e+00   0.0000000e+00
   2.3579871e-01   2.3579871e-01   2.3579871e-01   2.3579871e-01   2.3579871e-01   2.3579871e-01   2.3579871e-01   2.3579871e-01   2.3579871e-01   2.3579871e-01   2.3579871e-01   2.3579871e-01   2.3579871e-01   2.3579871e-01   2.3579871e-01   2.3579871e-01   2.3579871e-01   2.3579871e-01   2.3579871e-01   2.3579871e-01   2.3579871e-01   2.3579871e-01   2.3579871e-01   2.3579871e-01   2.3579871e-01   2.3579871e-01   2.3579871e-01   2.3579871e-01   2.3579871e-01   2.3579871e-01   2.3579871e-01   2.3579871e-01   2.3579871e-01   2.3579871e-01   2.3579871e-01   2.3579871e-01   2.3579871e-01   2.3579871e-01   2.3579871e-01   2.3579871e-01   2.3579871e-01   2.3579871e-01   2.3579871e-01   2.3579871e-01   2.3579871e-01   2.3579871e-01   2.3579871e-01   2.3579871e-01   2.3579871e-01   2.3579871e-01   2.3579871e-01   2.3579871e-01   2.3579871e-01   2.3579871e-01   2.3579871e-01   2.3579871e-01   2.3579871e-01   2.3579871e-01   2.3579871e-01   2.3579871e-01   2.3579871e-01   2.3579871e-01   2.3579871e-01   2.3579871e-01   2.3579871e-01   2.3579871e-01   2.3579871e-01   2.3579871e-01   2.3579871e-01   2.3579871e-01   2.3579871e-01   2.3579871e-01   2.3579871e-01   2.3579871e-01   2.3579871e-01   2.3579871e-01   2.3579871e-01   2.3579871e-01   2.3579871e-01   2.3579871e-01   2.3579871e-01   2.3579871e-01   2.3579871e-01   2.3579871e-01   2.3579871e-01   2.3579871e-01   2.3579871e-01   2.3579871e-01   2.3579871e-01   2.3579871e-01   2.3579871e-01   2.3579871e-01   2.3579871e-01   2.3579871e-01   2.3579871e-01   2.3579871e-01   2.3579871e-01   2.3579871e-01   2.3579871e-01   2.3579871e-01   2.3579871e-01   2.3579871e-01   2.3579871e-01   2.3579871e-01   2.3579871e-01   2.3579871e-01   2.3579871e-01   2.3579871e-01   2.3579871e-01   2.3579871e-01   2.3579871e-01   2.3579871e-01   2.3579871e-01   2.3579871e-01   2.3579871e-01   2.3579871e-01   2.3579871e-01   2.3579871e-01   2.3579871e-01   2.3579871e-01   2.3579871e-01   2.3579871e-01   2.3579871e-01   2.3579871e-01   2.3579871e-01   2.3579871e-01   2.3579871e-01   2.3579871e-01   2.3579871e-01   2.3579871e-01   2.3579871e-01   2.3579871e-01   2.3579871e-01   2.3579871e-01   2.3579871e-01   2.3579871e-01   2.3579871e-01   2.3579871e-01   2.3579871e-01   2.3579871e-01   2.3579868e-01   2.3579868e-01   2.3579868e-01   2.3579868e-01   2.3579868e-01   2.3579868e-01   2.3579868e-01   2.3579868e-01   2.3579868e-01   2.3579868e-01   2.3579868e-01   2.3579868e-01   2.3579868e-01   2.3579868e-01   2.3579868e-01   2.3579868e-01   2.3579868e-01   2.3579868e-01   2.3579868e-01   2.3579868e-01   2.3579868e-01   2.3579868e-01   2.3579868e-01   2.3579868e-01   2.3579868e-01   2.3579868e-01   2.3579868e-01   2.3579868e-01   2.3579868e-01   2.3579868e-01   2.3579868e-01   2.3579868e-01   2.3579868e-01   2.3579868e-01   2.3579868e-01   2.3579868e-01   2.3579868e-01   2.3579868e-01   2.3579868e-01   2.3579868e-01   2.3579868e-01   2.3579868e-01   2.3579868e-01   2.3579868e-01   2.3579868e-01   2.3579868e-01   2.3579868e-01   2.3579868e-01   2.3579868e-01   2.3579868e-01   2.3579868e-01   2.3579868e-01   2.3579868e-01   2.3579868e-01   2.3579868e-01   2.3579868e-01   2.3579868e-01   2.3579868e-01   2.3579868e-01   2.3579868e-01   2.3579868e-01   2.3579868e-01   1.5595641e-01   9.0676077e-06   9.0676077e-06   9.0676077e-06   9.0676077e-06   9.0676077e-06   9.0676077e-06   9.0676077e-06   9.0676077e-06   9.0676077e-06   9.0676077e-06   9.0676077e-06   9.0676077e-06   9.0676077e-06   9.0676077e-06   9.0676077e-06   9.0676077e-06   9.0676077e-06   9.0676077e-06   9.0676077e-06   9.0676077e-06   8.6151624e-10   8.6151624e-10   8.6151624e-10   8.6151624e-10   8.6151624e-10   8.6151624e-10   8.6151624e-10   8.6151624e-10   8.6151624e-10   8.6151624e-10   8.6151624e-10   8.6151624e-10   8.6151624e-10   8.6151624e-10   8.6151624e-10   8.6151624e-10   8.6151624e-10   4.3077323e-10   4.8774327e-10   4.8774327e-10   4.8774327e-10   4.8774327e-10   4.8774327e-10   4.8774327e-10   4.8774327e-10   4.8774327e-10   4.8774327e-10   4.8774327e-10   4.8774327e-10   4.8774327e-10   4.8774327e-10   4.8774327e-10   4.8774327e-10   4.8774327e-10   4.8774327e-10   4.8774327e-10   4.8774327e-10   4.8774327e-10   0.0000000e+00   0.0000000e+00   0.0000000e+00   0.0000000e+00   0.0000000e+00   0.0000000e+00   0.0000000e+00   0.0000000e+00   0.0000000e+00   0.0000000e+00   0.0000000e+00   0.0000000e+00   0.0000000e+00   0.0000000e+00   0.0000000e+00   0.0000000e+00   0.0000000e+00   0.0000000e+00   0.0000000e+00   0.0000000e+00   0.0000000e+00   0.0000000e+00   0.0000000e+00   0.0000000e+00   0.0000000e+00   0.0000000e+00   0.0000000e+00   0.0000000e+00   0.0000000e+00   0.0000000e+00   0.0000000e+00   0.0000000e+00   0.0000000e+00   0.0000000e+00   0.0000000e+00   0.0000000e+00   0.0000000e+00   0.0000000e+00   0.0000000e+00   0.0000000e+00
   2.3579871e-01   2.3579871e-01   2.3579871e-01   2.3579871e-01   2.3579871e-01   2.3579871e-01   2.3579871e-01   2.3579871e-01   2.3579871e-01   2.3579871e-01   2.3579871e-01   2.3579871e-01   2.3579871e-01   2.3579871e-01   2.3579871e-01   2.3579871e-01   2.3579871e-01   2.3579871e-01   2.3579871e-01   2.3579871e-01   2.3579871e-01   2.3579871e-01   2.3579871e-01   2.3579871e-01   2.3579871e-01   2.3579871e-01   2.3579871e-01   2.3579871e-01   2.3579871e-01   2.3579871e-01   2.3579871e-01   2.3579871e-01   2.3579871e-01   2.3579871e-01   2.3579871e-01   2.3579871e-01   2.3579871e-01   2.3579871e-01   2.3579871e-01   2.3579871e-01   2.3579871e-01   2.3579871e-01   2.3579871e-01   2.3579871e-01   2.3579871e-01   2.3579871e-01   2.3579871e-01   2.3579871e-01   2.3579871e-01   2.3579871e-01   2.3579871e-01   2.3579871e-01   2.3579871e-01   2.3579871e-01   2.3579871e-01   2.3579871e-01   2.3579871e-01   2.3579871e-01   2.3579871e-01   2.3579871e-01   2.3579871e-01   2.3579871e-01   2.3579871e-01   2.3579871e-01   2.3579871e-01   2.3579871e-01   2.3579871e-01   2.3579871e-01   2.3579871e-01   2.3579871e-01   2.3579871e-01   2.3579871e-01   2.3579871e-01   2.3579871e-01   2.3579871e-01   2.3579871e-01   2.3579871e-01   2.3579871e-01   2.3579871e-01   2.3579871e-01   2.3579871e-01   2.3579871e-01   2.3579871e-01   2.3579871e-01   2.3579871e-01   2.3579871e-01   2.3579871e-01   2.3579871e-01   2.3579871e-01   2.3579871e-01   2.3579871e-01   2.3579871e-01   2.3579871e-01   2.3579871e-01   2.3579871e-01   2.3579871e-01   2.3579871e-01   2.3579871e-01   2.3579871e-01   2.3579871e-01   2.3579871e-01   2.3579871e-01   2.3579871e-01   2.3579871e-01   2.3579871e-01   2.3579871e-01   2.3579871e-01   2.3579871e-01   2.3579871e-01   2.3579871e-01   2.3579871e-01   2.3579871e-01   2.3579871e-01   2.3579871e-01   2.3579871e-01   2.3579871e-01   2.3579871e-01   2.3579871e-01   2.3579871e-01   2.3579871e-01   2.3579871e-01   2.3579871e-01   2.3579871e-01   2.3579871e-01   2.3579871e-01   2.3579871e-01   2.3579871e-01   2.3579871e-01   2.3579871e-01   2.3579871e-01   2.3579871e-01   2.3579871e-01   2.3579871e-01   2.3579871e-01   2.3579871e-01   2.3579871e-01   2.3579871e-01   2.3579871e-01   2.3579871e-01   2.3579871e-01   2.3579868e-01   2.3579868e-01   2.3579868e-01   2.3579868e-01   2.3579868e-01   2.3579868e-01   2.3579868e-01   2.3579868e-01   2.3579868e-01   2.3579868e-01   2.3579868e-01   2.3579868e-01   2.3579868e-01   2.3579868e-01   2.3579868e-01   2.3579868e-01   2.3579868e-01   2.3579868e-01   2.3579868e-01   2.3579868e-01   2.3579868e-01   2.3579868e-01   2.3579868e-01   2.3579868e-01   2.3579868e-01   2.3579868e-01   2.3579868e-01   2.3579868e-01   2.3579868e-01   2.3579868e-01   2.3579868e-01   2.3579868e-01   2.3579868e-01   2.3579868e-01   2.3579868e-01   2.3579868e-01   2.3579868e-01   2.3579868e-01   2.3579868e-01   2.3579868e-01   2.3579868e-01   2.3579868e-01   2.3579868e-01   2.3579868e-01   2.3579868e-01   2.3579868e-01   2.3579868e-01   2.3579868e-01   2.3579868e-01   2.3579868e-01   2.3579868e-01   2.3579868e-01   2.3579868e-01   2.3579868e-01   2.3579868e-01   2.3579868e-01   2.3579868e-01   2.3579868e-01   2.3579868e-01   2.3579868e-01   2.3579868e-01   2.3579868e-01   1.5595641e-01   9.0676077e-06   9.0676077e-06   9.0676077e-06   9.0676077e-06   9.0676077e-06   9.0676077e-06   9.0676077e-06   9.0676077e-06   9.0676077e-06   9.0676077e-06   9.0676077e-06   9.0676077e-06   9.0676077e-06   9.0676077e-06   9.0676077e-06   9.0676077e-06   9.0676077e-06   9.0676077e-06   9.0676077e-06   9.0676077e-06   8.6151624e-10   8.6151624e-10   8.6151624e-10   8.6151624e-10   8.6151624e-10   8.6151624e-10   8.6151624e-10   8.6151624e-10   8.6151624e-10   8.6151624e-10   8.6151624e-10   8.6151624e-10   8.6151624e-10   8.6151624e-10   8.6151624e-10   8.6151624e-10   8.6151624e-10   4.3077323e-10   4.8774327e-10   4.8774327e-10   4.8774327e-10   4.8774327e-10   4.8774327e-10   4.8774327e-10   4.8774327e-10   4.8774327e-10   4.8774327e-10   4.8774327e-10   4.8774327e-10   4.8774327e-10   4.8774327e-10   4.8774327e-10   4.8774327e-10   4.8774327e-10   4.8774327e-10   4.8774327e-10   4.8774327e-10   4.8774327e-10   0.0000000e+00   0.0000000e+00   0.0000000e+00   0.0000000e+00   0.0000000e+00   0.0000000e+00   0.0000000e+00   0.0000000e+00   0.0000000e+00   0.0000000e+00   0.0000000e+00   0.0000000e+00   0.0000000e+00   0.0000000e+00   0.0000000e+00   0.0000000e+00   0.0000000e+00   0.0000000e+00   0.0000000e+00   0.0000000e+00   0.0000000e+00   0.0000000e+00   0.0000000e+00   0.0000000e+00   0.0000000e+00   0.0000000e+00   0.0000000e+00   0.0000000e+00   0.0000000e+00   0.0000000e+00   0.0000000e+00   0.0000000e+00   0.0000000e+00   0.0000000e+00   0.0000000e+00   0.0000000e+00   0.0000000e+00   0.0000000e+00   0.0000000e+00   0.0000000e+00
   2.3579871e-01   2.3579871e-01   2.3579871e-01   2.3579871e-01   2.3579871e-01   2.3579871e-01   2.3579871e-01   2.3579871e-01   2.3579871e-01   2.3579871e-01   2.3579871e-01   2.3579871e-01   2.3579871e-01   2.3579871e-01   2.3579871e-01   2.3579871e-01   2.3579871e-01   2.3579871e-01   2.3579871e-01   2.3579871e-01   2.3579871e-01   2.3579871e-01   2.3579871e-01   2.3579871e-01   2.3579871e-01   2.3579871e-01   2.3579871e-01   2.3579871e-01   2.3579871e-01   2.3579871e-01   2.3579871e-01   2.3579871e-01   2.3579871e-01   2.3579871e-01   2.3579871e-01   2.3579871e-01   2.3579871e-01   2.3579871e-01   2.3579871e-01   2.3579871e-01   2.3579871e-01   2.3579871e-01   2.3579871e-01   2.3579871e-01   2.3579871e-01   2.3579871e-01   2.3579871e-01   2.3579871e-01   2.3579871e-01   2.3579871e-01   2.3579871e-01   2.3579871e-01   2.3579871e-01   2.3579871e-01   2.3579871e-01   2.3579871e-01   2.3579871e-01   2.3579871e-01   2.3579871e-01   2.3579871e-01   2.3579871e-01   2.3579871e-01   2.3579871e-01   2.3579871e-01   2.3579871e-01   2.3579871e-01   2.3579871e-01   2.3579871e-01   2.3579871e-01   2.3579871e-01   2.3579871e-01   2.3579871e-01   2.3579871e-01   2.3579871e-01   2.3579871e-01   2.3579871e-01   2.3579871e-01   2.3579871e-01   2.3579871e-01   2.3579871e-01   2.3579871e-01   2.3579871e-01   2.3579871e-01   2.3579871e-01   2.3579871e-01   2.3579871e-01   2.3579871e-01   2.3579871e-01   2.3579871e-01   2.3579871e-01   2.3579871e-01   2.3579871e-01   2.3579871e-01   2.3579871e-01   2.3579871e-01   2.3579871e-01   2.3579871e-01   2.3579871e-01   2.3579871e-01   2.3579871e-01   2.3579871e-01   2.3579871e-01   2.3579871e-01   2.3579871e-01   2.3579871e-01   2.3579871e-01   2.3579871e-01   2.3579871e-01   2.3579871e-01   2.3579871e-01   2.3579871e-01   2.3579871e-01   2.3579871e-01   2.3579871e-01   2.3579871e-01   2.3579871e-01   2.3579871e-01   2.3579871e-01   2.3579871e-01   2.3579871e-01   2.3579871e-01   2.3579871e-01   2.3579871e-01   2.3579871e-01   2.3579871e-01   2.3579871e-01   2.3579871e-01   2.3579871e-01   2.3579871e-01   2.3579871e-01   2.3579871e-01   2.3579871e-01   2.3579871e-01   2.3579871e-01   2.3579871e-01   2.3579871e-01   2.3579871e-01   2.3579871e-01   2.3579871e-01   2.3579871e-01   2.3579868e-01   2.3579868e-01   2.3579868e-01   2.3579868e-01   2.3579868e-01   2.3579868e-01   2.3579868e-01   2.3579868e-01   2.3579868e-01   2.3579868e-01   2.3579868e-01   2.3579868e-01   2.3579868e-01   2.3579868e-01   2.3579868e-01   2.3579868e-01   2.3579868e-01   2.3579868e-01   2.3579868e-01   2.3579868e-01   2.3579868e-01   2.3579868e-01   2.3579868e-01   2.3579868e-01   2.3579868e-01   2.3579868e-01   2.3579868e-01   2.3579868e-01   2.3579868e-01   2.3579868e-01   2.3579868e-01   2.3579868e-01   2.3579868e-01   2.3579868e-01   2.3579868e-01   2.3579868e-01   2.3579868e-01   2.3579868e-01   2.3579868e-01   2.3579868e-01   2.3579868e-01   2.3579868e-01   2.3579868e-01   2.3579868e-01   2.3579868e-01   2.3579868e-01   2.3579868e-01   2.3579868e-01   2.3579868e-01   2.3579868e-01   2.3579868e-01   2.3579868e-01   2.3579868e-01   2.3579868e-01   2.3579868e-01   2.3579868e-01   2.3579868e-01   2.3579868e-01   2.3579868e-01   2.3579868e-01   2.3579868e-01   2.3579868e-01   1.5595641e-01   9.0676077e-06   9.0676077e-06   9.0676077e-06   9.0676077e-06   9.0676077e-06   9.0676077e-06   9.0676077e-06   9.0676077e-06   9.0676077e-06   9.0676077e-06   9.0676077e-06   9.0676077e-06   9.0676077e-06   9.0676077e-06   9.0676077e-06   9.0676077e-06   9.0676077e-06   9.0676077e-06   9.0676077e-06   9.0676077e-06   8.6151624e-10   8.6151624e-10   8.6151624e-10   8.6151624e-10   8.6151624e-10   8.6151624e-10   8.6151624e-10   8.6151624e-10   8.6151624e-10   8.6151624e-10   8.6151624e-10   8.6151624e-10   8.6151624e-10   8.6151624e-10   8.6151624e-10   8.6151624e-10   8.6151624e-10   4.3077323e-10   4.8774327e-10   4.8774327e-10   4.8774327e-10   4.8774327e-10   4.8774327e-10   4.8774327e-10   4.8774327e-10   4.8774327e-10   4.8774327e-10   4.8774327e-10   4.8774327e-10   4.8774327e-10   4.8774327e-10   4.8774327e-10   4.8774327e-10   4.8774327e-10   4.8774327e-10   4.8774327e-10   4.8774327e-10   4.8774327e-10   0.0000000e+00   0.0000000e+00   0.0000000e+00   0.0000000e+00   0.0000000e+00   0.0000000e+00   0.0000000e+00   0.0000000e+00   0.0000000e+00   0.0000000e+00   0.0000000e+00   0.0000000e+00   0.0000000e+00   0.0000000e+00   0.0000000e+00   0.0000000e+00   0.0000000e+00   0.0000000e+00   0.0000000e+00   0.0000000e+00   0.0000000e+00   0.0000000e+00   0.0000000e+00   0.0000000e+00   0.0000000e+00   0.0000000e+00   0.0000000e+00   0.0000000e+00   0.0000000e+00   0.0000000e+00   0.0000000e+00   0.0000000e+00   0.0000000e+00   0.0000000e+00   0.0000000e+00   0.0000000e+00   0.0000000e+00   0.0000000e+00   0.0000000e+00   0.0000000e+00
   2.3579871e-01   2.3579871e-01   2.3579871e-01   2.3579871e-01   2.3579871e-01   2.3579871e-01   2.3579871e-01   2.3579871e-01   2.3579871e-01   2.3579871e-01   2.3579871e-01   2.3579871e-01   2.3579871e-01   2.3579871e-01   2.3579871e-01   2.3579871e-01   2.3579871e-01   2.3579871e-01   2.3579871e-01   2.3579871e-01   2.3579871e-01   2.3579871e-01   2.3579871e-01   2.3579871e-01   2.3579871e-01   2.3579871e-01   2.3579871e-01   2.3579871e-01   2.3579871e-01   2.3579871e-01   2.3579871e-01   2.3579871e-01   2.3579871e-01   2.3579871e-01   2.3579871e-01   2.3579871e-01   2.3579871e-01   2.3579871e-01   2.3579871e-01   2.3579871e-01   2.3579871e-01   2.3579871e-01   2.3579871e-01   2.3579871e-01   2.3579871e-01   2.3579871e-01   2.3579871e-01   2.3579871e-01   2.3579871e-01   2.3579871e-01   2.3579871e-01   2.3579871e-01   2.3579871e-01   2.3579871e-01   2.3579871e-01   2.3579871e-01   2.3579871e-01   2.3579871e-01   2.3579871e-01   2.3579871e-01   2.3579871e-01   2.3579871e-01   2.3579871e-01   2.3579871e-01   2.3579871e-01   2.3579871e-01   2.3579871e-01   2.3579871e-01   2.3579871e-01   2.3579871e-01   2.3579871e-01   2.3579871e-01   2.3579871e-01   2.3579871e-01   2.3579871e-01   2.3579871e-01   2.3579871e-01   2.3579871e-01   2.3579871e-01   2.3579871e-01   2.3579871e-01   2.3579871e-01   2.3579871e-01   2.3579871e-01   2.3579871e-01   2.3579871e-01   2.3579871e-01   2.3579871e-01   2.3579871e-01   2.3579871e-01   2.3579871e-01   2.3579871e-01   2.3579871e-01   2.3579871e-01   2.3579871e-01   2.3579871e-01   2.3579871e-01   2.3579871e-01   2.3579871e-01   2.3579871e-01   2.3579871e-01   2.3579871e-01   2.3579871e-01   2.3579871e-01   2.3579871e-01   2.3579871e-01   2.3579871e-01   2.3579871e-01   2.3579871e-01   2.3579871e-01   2.3579871e-01   2.3579871e-01   2.3579871e-01   2.3579871e-01   2.3579871e-01   2.3579871e-01   2.3579871e-01   2.3579871e-01   2.3579871e-01   2.3579871e-01   2.3579871e-01   2.3579871e-01   2.3579871e-01   2.3579871e-01   2.3579871e-01   2.3579871e-01   2.3579871e-01   2.3579871e-01   2.3579871e-01   2.3579871e-01   2.3579871e-01   2.3579871e-01   2.3579871e-01   2.3579871e-01   2.3579871e-01   2.3579871e-01   2.3579871e-01   2.3579871e-01   2.3579871e-01   2.3579871e-01   2.3579868e-01   2.3579868e-01   2.3579868e-01   2.3579868e-01   2.3579868e-01   2.3579868e-01   2.3579868e-01   2.3579868e-01   2.3579868e-01   2.3579868e-01   2.3579868e-01   2.3579868e-01   2.3579868e-01   2.3579868e-01   2.3579868e-01   2.3579868e-01   2.3579868e-01   2.3579868e-01   2.3579868e-01   2.3579868e-01   2.3579868e-01   2.3579868e-01   2.3579868e-01   2.3579868e-01   2.3579868e-01   2.3579868e-01   2.3579868e-01   2.3579868e-01   2.3579868e-01   2.3579868e-01   2.3579868e-01   2.3579868e-01   2.3579868e-01   2.3579868e-01   2.3579868e-01   2.3579868e-01   2.3579868e-01   2.3579868e-01   2.3579868e-01   2.3579868e-01   2.3579868e-01   2.3579868e-01   2.3579868e-01   2.3579868e-01   2.3579868e-01   2.3579868e-01   2.3579868e-01   2.3579868e-01   2.3579868e-01   2.3579868e-01   2.3579868e-01   2.3579868e-01   2.3579868e-01   2.3579868e-01   2.3579868e-01   2.3579868e-01   2.3579868e-01   2.3579868e-01   2.3579868e-01   2.3579868e-01   2.3579868e-01   2.3579868e-01   1.5595641e-01   9.0676077e-06   9.0676077e-06   9.0676077e-06   9.0676077e-06   9.0676077e-06   9.0676077e-06   9.0676077e-06   9.0676077e-06   9.0676077e-06   9.0676077e-06   9.0676077e-06   9.0676077e-06   9.0676077e-06   9.0676077e-06   9.0676077e-06   9.0676077e-06   9.0676077e-06   9.0676077e-06   9.0676077e-06   9.0676077e-06   8.6151624e-10   8.6151624e-10   8.6151624e-10   8.6151624e-10   8.6151624e-10   8.6151624e-10   8.6151624e-10   8.6151624e-10   8.6151624e-10   8.6151624e-10   8.6151624e-10   8.6151624e-10   8.6151624e-10   8.6151624e-10   8.6151624e-10   8.6151624e-10   8.6151624e-10   4.3077323e-10   4.8774327e-10   4.8774327e-10   4.8774327e-10   4.8774327e-10   4.8774327e-10   4.8774327e-10   4.8774327e-10   4.8774327e-10   4.8774327e-10   4.8774327e-10   4.8774327e-10   4.8774327e-10   4.8774327e-10   4.8774327e-10   4.8774327e-10   4.8774327e-10   4.8774327e-10   4.8774327e-10   4.8774327e-10   4.8774327e-10   0.0000000e+00   0.0000000e+00   0.0000000e+00   0.0000000e+00   0.0000000e+00   0.0000000e+00   0.0000000e+00   0.0000000e+00   0.0000000e+00   0.0000000e+00   0.0000000e+00   0.0000000e+00   0.0000000e+00   0.0000000e+00   0.0000000e+00   0.0000000e+00   0.0000000e+00   0.0000000e+00   0.0000000e+00   0.0000000e+00   0.0000000e+00   0.0000000e+00   0.0000000e+00   0.0000000e+00   0.0000000e+00   0.0000000e+00   0.0000000e+00   0.0000000e+00   0.0000000e+00   0.0000000e+00   0.0000000e+00   0.0000000e+00   0.0000000e+00   0.0000000e+00   0.0000000e+00   0.0000000e+00   0.0000000e+00   0.0000000e+00   0.0000000e+00   0.0000000e+00
   2.3579871e-01   2.3579871e-01   2.3579871e-01   2.3579871e-01   2.3579871e-01   2.3579871e-01   2.3579871e-01   2.3579871e-01   2.3579871e-01   2.3579871e-01   2.3579871e-01   2.3579871e-01   2.3579871e-01   2.3579871e-01   2.3579871e-01   2.3579871e-01   2.3579871e-01   2.3579871e-01   2.3579871e-01   2.3579871e-01   2.3579871e-01   2.3579871e-01   2.3579871e-01   2.3579871e-01   2.3579871e-01   2.3579871e-01   2.3579871e-01   2.3579871e-01   2.3579871e-01   2.3579871e-01   2.3579871e-01   2.3579871e-01   2.3579871e-01   2.3579871e-01   2.3579871e-01   2.3579871e-01   2.3579871e-01   2.3579871e-01   2.3579871e-01   2.3579871e-01   2.3579871e-01   2.3579871e-01   2.3579871e-01   2.3579871e-01   2.3579871e-01   2.3579871e-01   2.3579871e-01   2.3579871e-01   2.3579871e-01   2.3579871e-01   2.3579871e-01   2.3579871e-01   2.3579871e-01   2.3579871e-01   2.3579871e-01   2.3579871e-01   2.3579871e-01   2.3579871e-01   2.3579871e-01   2.3579871e-01   2.3579871e-01   2.3579871e-01   2.3579871e-01   2.3579871e-01   2.3579871e-01   2.3579871e-01   2.3579871e-01   2.3579871e-01   2.3579871e-01   2.3579871e-01   2.3579871e-01   2.3579871e-01   2.3579871e-01   2.3579871e-01   2.3579871e-01   2.3579871e-01   2.3579871e-01   2.3579871e-01   2.3579871e-01   2.3579871e-01   2.3579871e-01   2.3579871e-01   2.3579871e-01   2.3579871e-01   2.3579871e-01   2.3579871e-01   2.3579871e-01   2.3579871e-01   2.3579871e-01   2.3579871e-01   2.3579871e-01   2.3579871e-01   2.3579871e-01   2.3579871e-01   2.3579871e-01   2.3579871e-01   2.3579871e-01   2.3579871e-01   2.3579871e-01   2.3579871e-01   2.3579871e-01   2.3579871e-01   2.3579871e-01   2.3579871e-01   2.3579871e-01   2.3579871e-01   2.3579871e-01   2.3579871e-01   2.3579871e-01   2.3579871e-01   2.3579871e-01   2.3579871e-01   2.3579871e-01   2.3579871e-01   2.3579871e-01   2.3579871e-01   2.3579871e-01   2.3579871e-01   2.3579871e-01   2.3579871e-01   2.3579871e-01   2.3579871e-01   2.3579871e-01   2.3579871e-01   2.3579871e-01   2.3579871e-01   2.3579871e-01   2.3579871e-01   2.3579871e-01   2.3579871e-01   2.3579871e-01   2.3579871e-01   2.3579871e-01   2.3579871e-01   2.3579871e-01   2.3579871e-01   2.3579871e-01   2.3579871e-01   2.3579871e-01   2.3579871e-01   2.3579868e-01   2.3579868e-01   2.3579868e-01   2.3579868e-01   2.3579868e-01   2.3579868e-01   2.3579868e-01   2.3579868e-01   2.3579868e-01   2.3579868e-01   2.3579868e-01   2.3579868e-01   2.3579868e-01   2.3579868e-01   2.3579868e-01   2.3579868e-01   2.3579868e-01   2.3579868e-01   2.3579868e-01   2.3579868e-01   2.3579868e-01   2.3579868e-01   2.3579868e-01   2.3579868e-01   2.3579868e-01   2.3579868e-01   2.3579868e-01   2.3579868e-01   2.3579868e-01   2.3579868e-01   2.3579868e-01   2.3579868e-01   2.3579868e-01   2.3579868e-01   2.3579868e-01   2.3579868e-01   2.3579868e-01   2.3579868e-01   2.3579868e-01   2.3579868e-01   2.3579868e-01   2.3579868e-01   2.3579868e-01   2.3579868e-01   2.3579868e-01   2.3579868e-01   2.3579868e-01   2.3579868e-01   2.3579868e-01   2.3579868e-01   2.3579868e-01   2.3579868e-01   2.3579868e-01   2.3579868e-01   2.3579868e-01   2.3579868e-01   2.3579868e-01   2.3579868e-01   2.3579868e-01   2.3579868e-01   2.3579868e-01   2.3579868e-01   1.5595641e-01   9.0676077e-06   9.0676077e-06   9.0676077e-06   9.0676077e-06   9.0676077e-06   9.0676077e-06   9.0676077e-06   9.0676077e-06   9.0676077e-06   9.0676077e-06   9.0676077e-06   9.0676077e-06   9.0676077e-06   9.0676077e-06   9.0676077e-06   9.0676077e-06   9.0676077e-06   9.0676077e-06   9.0676077e-06   9.0676077e-06   8.6151624e-10   8.6151624e-10   8.6151624e-10   8.6151624e-10   8.6151624e-10   8.6151624e-10   8.6151624e-10   8.6151624e-10   8.6151624e-10   8.6151624e-10   8.6151624e-10   8.6151624e-10   8.6151624e-10   8.6151624e-10   8.6151624e-10   8.6151624e-10   8.6151624e-10   4.3077323e-10   4.8774327e-10   4.8774327e-10   4.8774327e-10   4.8774327e-10   4.8774327e-10   4.8774327e-10   4.8774327e-10   4.8774327e-10   4.8774327e-10   4.8774327e-10   4.8774327e-10   4.8774327e-10   4.8774327e-10   4.8774327e-10   4.8774327e-10   4.8774327e-10   4.8774327e-10   4.8774327e-10   4.8774327e-10   4.8774327e-10   0.0000000e+00   0.0000000e+00   0.0000000e+00   0.0000000e+00   0.0000000e+00   0.0000000e+00   0.0000000e+00   0.0000000e+00   0.0000000e+00   0.0000000e+00   0.0000000e+00   0.0000000e+00   0.0000000e+00   0.0000000e+00   0.0000000e+00   0.0000000e+00   0.0000000e+00   0.0000000e+00   0.0000000e+00   0.0000000e+00   0.0000000e+00   0.0000000e+00   0.0000000e+00   0.0000000e+00   0.0000000e+00   0.0000000e+00   0.0000000e+00   0.0000000e+00   0.0000000e+00   0.0000000e+00   0.0000000e+00   0.0000000e+00   0.0000000e+00   0.0000000e+00   0.0000000e+00   0.0000000e+00   0.0000000e+00   0.0000000e+00   0.0000000e+00   0.0000000e+00
   2.3579871e-01   2.3579871e-01   2.3579871e-01   2.3579871e-01   2.3579871e-01   2.3579871e-01   2.3579871e-01   2.3579871e-01   2.3579871e-01   2.3579871e-01   2.3579871e-01   2.3579871e-01   2.3579871e-01   2.3579871e-01   2.3579871e-01   2.3579871e-01   2.3579871e-01   2.3579871e-01   2.3579871e-01   2.3579871e-01   2.3579871e-01   2.3579871e-01   2.3579871e-01   2.3579871e-01   2.3579871e-01   2.3579871e-01   2.3579871e-01   2.3579871e-01   2.3579871e-01   2.3579871e-01   2.3579871e-01   2.3579871e-01   2.3579871e-01   2.3579871e-01   2.3579871e-01   2.3579871e-01   2.3579871e-01   2.3579871e-01   2.3579871e-01   2.3579871e-01   2.3579871e-01   2.3579871e-01   2.3579871e-01   2.3579871e-01   2.3579871e-01   2.3579871e-01   2.3579871e-01   2.3579871e-01   2.3579871e-01   2.3579871e-01   2.3579871e-01   2.3579871e-01   2.3579871e-01   2.3579871e-01   2.3579871e-01   2.3579871e-01   2.3579871e-01   2.3579871e-01   2.3579871e-01   2.3579871e-01   2.3579871e-01   2.3579871e-01   2.3579871e-01   2.3579871e-01   2.3579871e-01   2.3579871e-01   2.3579871e-01   2.3579871e-01   2.3579871e-01   2.3579871e-01   2.3579871e-01   2.3579871e-01   2.3579871e-01   2.3579871e-01   2.3579871e-01   2.3579871e-01   2.3579871e-01   2.3579871e-01   2.3579871e-01   2.3579871e-01   2.3579871e-01   2.3579871e-01   2.3579871e-01   2.3579871e-01   2.3579871e-01   2.3579871e-01   2.3579871e-01   2.3579871e-01   2.3579871e-01   2.3579871e-01   2.3579871e-01   2.3579871e-01   2.3579871e-01   2.3579871e-01   2.3579871e-01   2.3579871e-01   2.3579871e-01   2.3579871e-01   2.3579871e-01   2.3579871e-01   2.3579871e-01   2.3579871e-01   2.3579871e-01   2.3579871e-01   2.3579871e-01   2.3579871e-01   2.3579871e-01   2.3579871e-01   2.3579871e-01   2.3579871e-01   2.3579871e-01   2.3579871e-01   2.3579871e-01   2.3579871e-01   2.3579871e-01   2.3579871e-01   2.3579871e-01   2.3579871e-01   2.3579871e-01   2.3579871e-01   2.3579871e-01   2.3579871e-01   2.3579871e-01   2.3579871e-01   2.3579871e-01   2.3579871e-01   2.3579871e-01   2.3579871e-01   2.3579871e-01   2.3579871e-01   2.3579871e-01   2.3579871e-01   2.3579871e-01   2.3579871e-01   2.3579871e-01   2.3579871e-01   2.3579871e-01   2.3579871e-01   2.3579871e-01   2.3579871e-01   2.3579868e-01   2.3579868e-01   2.3579868e-01   2.3579868e-01   2.3579868e-01   2.3579868e-01   2.3579868e-01   2.3579868e-01   2.3579868e-01   2.3579868e-01   2.3579868e-01   2.3579868e-01   2.3579868e-01   2.3579868e-01   2.3579868e-01   2.3579868e-01   2.3579868e-01   2.3579868e-01   2.3579868e-01   2.3579868e-01   2.3579868e-01   2.3579868e-01   2.3579868e-01   2.3579868e-01   2.3579868e-01   2.3579868e-01   2.3579868e-01   2.3579868e-01   2.3579868e-01   2.3579868e-01   2.3579868e-01   2.3579868e-01   2.3579868e-01   2.3579868e-01   2.3579868e-01   2.3579868e-01   2.3579868e-01   2.3579868e-01   2.3579868e-01   2.3579868e-01   2.3579868e-01   2.3579868e-01   2.3579868e-01   2.3579868e-01   2.3579868e-01   2.3579868e-01   2.3579868e-01   2.3579868e-01   2.3579868e-01   2.3579868e-01   2.3579868e-01   2.3579868e-01   2.3579868e-01   2.3579868e-01   2.3579868e-01   2.3579868e-01   2.3579868e-01   2.3579868e-01   2.3579868e-01   2.3579868e-01   2.3579868e-01   2.3579868e-01   1.5595641e-01   9.0676077e-06   9.0676077e-06   9.0676077e-06   9.0676077e-06   9.0676077e-06   9.0676077e-06   9.0676077e-06   9.0676077e-06   9.0676077e-06   9.0676077e-06   9.0676077e-06   9.0676077e-06   9.0676077e-06   9.0676077e-06   9.0676077e-06   9.0676077e-06   9.0676077e-06   9.0676077e-06   9.0676077e-06   9.0676077e-06   8.6151624e-10   8.6151624e-10   8.6151624e-10   8.6151624e-10   8.6151624e-10   8.6151624e-10   8.6151624e-10   8.6151624e-10   8.6151624e-10   8.6151624e-10   8.6151624e-10   8.6151624e-10   8.6151624e-10   8.6151624e-10   8.6151624e-10   8.6151624e-10   8.6151624e-10   4.3077323e-10   4.8774327e-10   4.8774327e-10   4.8774327e-10   4.8774327e-10   4.8774327e-10   4.8774327e-10   4.8774327e-10   4.8774327e-10   4.8774327e-10   4.8774327e-10   4.8774327e-10   4.8774327e-10   4.8774327e-10   4.8774327e-10   4.8774327e-10   4.8774327e-10   4.8774327e-10   4.8774327e-10   4.8774327e-10   4.8774327e-10   0.0000000e+00   0.0000000e+00   0.0000000e+00   0.0000000e+00   0.0000000e+00   0.0000000e+00   0.0000000e+00   0.0000000e+00   0.0000000e+00   0.0000000e+00   0.0000000e+00   0.0000000e+00   0.0000000e+00   0.0000000e+00   0.0000000e+00   0.0000000e+00   0.0000000e+00   0.0000000e+00   0.0000000e+00   0.0000000e+00   0.0000000e+00   0.0000000e+00   0.0000000e+00   0.0000000e+00   0.0000000e+00   0.0000000e+00   0.0000000e+00   0.0000000e+00   0.0000000e+00   0.0000000e+00   0.0000000e+00   0.0000000e+00   0.0000000e+00   0.0000000e+00   0.0000000e+00   0.0000000e+00   0.0000000e+00   0.0000000e+00   0.0000000e+00   0.0000000e+00
   2.3579871e-01   2.3579871e-01   2.3579871e-01   2.3579871e-01   2.3579871e-01   2.3579871e-01   2.3579871e-01   2.3579871e-01   2.3579871e-01   2.3579871e-01   2.3579871e-01   2.3579871e-01   2.3579871e-01   2.3579871e-01   2.3579871e-01   2.3579871e-01   2.3579871e-01   2.3579871e-01   2.3579871e-01   2.3579871e-01   2.3579871e-01   2.3579871e-01   2.3579871e-01   2.3579871e-01   2.3579871e-01   2.3579871e-01   2.3579871e-01   2.3579871e-01   2.3579871e-01   2.3579871e-01   2.3579871e-01   2.3579871e-01   2.3579871e-01   2.3579871e-01   2.3579871e-01   2.3579871e-01   2.3579871e-01   2.3579871e-01   2.3579871e-01   2.3579871e-01   2.3579871e-01   2.3579871e-01   2.3579871e-01   2.3579871e-01   2.3579871e-01   2.3579871e-01   2.3579871e-01   2.3579871e-01   2.3579871e-01   2.3579871e-01   2.3579871e-01   2.3579871e-01   2.3579871e-01   2.3579871e-01   2.3579871e-01   2.3579871e-01   2.3579871e-01   2.3579871e-01   2.3579871e-01   2.3579871e-01   2.3579871e-01   2.3579871e-01   2.3579871e-01   2.3579871e-01   2.3579871e-01   2.3579871e-01   2.3579871e-01   2.3579871e-01   2.3579871e-01   2.3579871e-01   2.3579871e-01   2.3579871e-01   2.3579871e-01   2.3579871e-01   2.3579871e-01   2.3579871e-01   2.3579871e-01   2.3579871e-01   2.3579871e-01   2.3579871e-01   2.3579871e-01   2.3579871e-01   2.3579871e-01   2.3579871e-01   2.3579871e-01   2.3579871e-01   2.3579871e-01   2.3579871e-01   2.3579871e-01   2.3579871e-01   2.3579871e-01   2.3579871e-01   2.3579871e-01   2.3579871e-01   2.3579871e-01   2.3579871e-01   2.3579871e-01   2.3579871e-01   2.3579871e-01   2.3579871e-01   2.3579871e-01   2.3579871e-01   2.3579871e-01   2.3579871e-01   2.3579871e-01   2.3579871e-01   2.3579871e-01   2.3579871e-01   2.3579871e-01   2.3579871e-01   2.3579871e-01   2.3579871e-01   2.3579871e-01   2.3579871e-01   2.3579871e-01   2.3579871e-01   2.3579871e-01   2.3579871e-01   2.3579871e-01   2.3579871e-01   2.3579871e-01   2.3579871e-01   2.3579871e-01   2.3579871e-01   2.3579871e-01   2.3579871e-01   2.3579871e-01   2.3579871e-01   2.3579871e-01   2.3579871e-01   2.3579871e-01   2.3579871e-01   2.3579871e-01   2.3579871e-01   2.3579871e-01   2.3579871e-01   2.3579871e-01   2.3579871e-01   2.3579871e-01   2.3579871e-01   2.3579868e-01   2.3579868e-01   2.3579868e-01   2.3579868e-01   2.3579868e-01   2.3579868e-01   2.3579868e-01   2.3579868e-01   2.3579868e-01   2.3579868e-01   2.3579868e-01   2.3579868e-01   2.3579868e-01   2.3579868e-01   2.3579868e-01   2.3579868e-01   2.3579868e-01   2.3579868e-01   2.3579868e-01   2.3579868e-01   2.3579868e-01   2.3579868e-01   2.3579868e-01   2.3579868e-01   2.3579868e-01   2.3579868e-01   2.3579868e-01   2.3579868e-01   2.3579868e-01   2.3579868e-01   2.3579868e-01   2.3579868e-01   2.3579868e-01   2.3579868e-01   2.3579868e-01   2.3579868e-01   2.3579868e-01   2.3579868e-01   2.3579868e-01   2.3579868e-01   2.3579868e-01   2.3579868e-01   2.3579868e-01   2.3579868e-01   2.3579868e-01   2.3579868e-01   2.3579868e-01   2.3579868e-01   2.3579868e-01   2.3579868e-01   2.3579868e-01   2.3579868e-01   2.3579868e-01   2.3579868e-01   2.3579868e-01   2.3579868e-01   2.3579868e-01   2.3579868e-01   2.3579868e-01   2.3579868e-01   2.3579868e-01   2.3579868e-01   1.5595641e-01   9.0676077e-06   9.0676077e-06   9.0676077e-06   9.0676077e-06   9.0676077e-06   9.0676077e-06   9.0676077e-06   9.0676077e-06   9.0676077e-06   9.0676077e-06   9.0676077e-06   9.0676077e-06   9.0676077e-06   9.0676077e-06   9.0676077e-06   9.0676077e-06   9.0676077e-06   9.0676077e-06   9.0676077e-06   9.0676077e-06   8.6151624e-10   8.6151624e-10   8.6151624e-10   8.6151624e-10   8.6151624e-10   8.6151624e-10   8.6151624e-10   8.6151624e-10   8.6151624e-10   8.6151624e-10   8.6151624e-10   8.6151624e-10   8.6151624e-10   8.6151624e-10   8.6151624e-10   8.6151624e-10   8.6151624e-10   4.3077323e-10   4.8774327e-10   4.8774327e-10   4.8774327e-10   4.8774327e-10   4.8774327e-10   4.8774327e-10   4.8774327e-10   4.8774327e-10   4.8774327e-10   4.8774327e-10   4.8774327e-10   4.8774327e-10   4.8774327e-10   4.8774327e-10   4.8774327e-10   4.8774327e-10   4.8774327e-10   4.8774327e-10   4.8774327e-10   4.8774327e-10   0.0000000e+00   0.0000000e+00   0.0000000e+00   0.0000000e+00   0.0000000e+00   0.0000000e+00   0.0000000e+00   0.0000000e+00   0.0000000e+00   0.0000000e+00   0.0000000e+00   0.0000000e+00   0.0000000e+00   0.0000000e+00   0.0000000e+00   0.0000000e+00   0.0000000e+00   0.0000000e+00   0.0000000e+00   0.0000000e+00   0.0000000e+00   0.0000000e+00   0.0000000e+00   0.0000000e+00   0.0000000e+00   0.0000000e+00   0.0000000e+00   0.0000000e+00   0.0000000e+00   0.0000000e+00   0.0000000e+00   0.0000000e+00   0.0000000e+00   0.0000000e+00   0.0000000e+00   0.0000000e+00   0.0000000e+00   0.0000000e+00   0.0000000e+00   0.0000000e+00
   2.3579871e-01   2.3579871e-01   2.3579871e-01   2.3579871e-01   2.3579871e-01   2.3579871e-01   2.3579871e-01   2.3579871e-01   2.3579871e-01   2.3579871e-01   2.3579871e-01   2.3579871e-01   2.3579871e-01   2.3579871e-01   2.3579871e-01   2.3579871e-01   2.3579871e-01   2.3579871e-01   2.3579871e-01   2.3579871e-01   2.3579871e-01   2.3579871e-01   2.3579871e-01   2.3579871e-01   2.3579871e-01   2.3579871e-01   2.3579871e-01   2.3579871e-01   2.3579871e-01   2.3579871e-01   2.3579871e-01   2.3579871e-01   2.3579871e-01   2.3579871e-01   2.3579871e-01   2.3579871e-01   2.3579871e-01   2.3579871e-01   2.3579871e-01   2.3579871e-01   2.3579871e-01   2.3579871e-01   2.3579871e-01   2.3579871e-01   2.3579871e-01   2.3579871e-01   2.3579871e-01   2.3579871e-01   2.3579871e-01   2.3579871e-01   2.3579871e-01   2.3579871e-01   2.3579871e-01   2.3579871e-01   2.3579871e-01   2.3579871e-01   2.3579871e-01   2.3579871e-01   2.3579871e-01   2.3579871e-01   2.3579871e-01   2.3579871e-01   2.3579871e-01   2.3579871e-01   2.3579871e-01   2.3579871e-01   2.3579871e-01   2.3579871e-01   2.3579871e-01   2.3579871e-01   2.3579871e-01   2.3579871e-01   2.3579871e-01   2.3579871e-01   2.3579871e-01   2.3579871e-01   2.3579871e-01   2.3579871e-01   2.3579871e-01   2.3579871e-01   2.3579871e-01   2.3579871e-01   2.3579871e-01   2.3579871e-01   2.3579871e-01   2.3579871e-01   2.3579871e-01   2.3579871e-01   2.3579871e-01   2.3579871e-01   2.3579871e-01   2.3579871e-01   2.3579871e-01   2.3579871e-01   2.3579871e-01   2.3579871e-01   2.3579871e-01   2.3579871e-01   2.3579871e-01   2.3579871e-01   2.3579871e-01   2.3579871e-01   2.3579871e-01   2.3579871e-01   2.3579871e-01   2.3579871e-01   2.3579871e-01   2.3579871e-01   2.3579871e-01   2.3579871e-01   2.3579871e-01   2.3579871e-01   2.3579871e-01   2.3579871e-01   2.3579871e-01   2.3579871e-01   2.3579871e-01   2.3579871e-01   2.3579871e-01   2.3579871e-01   2.3579871e-01   2.3579871e-01   2.3579871e-01   2.3579871e-01   2.3579871e-01   2.3579871e-01   2.3579871e-01   2.3579871e-01   2.3579871e-01   2.3579871e-01   2.3579871e-01   2.3579871e-01   2.3579871e-01   2.3579871e-01   2.3579871e-01   2.3579871e-01   2.3579871e-01   2.3579871e-01   2.3579871e-01   2.3579871e-01   2.3579868e-01   2.3579868e-01   2.3579868e-01   2.3579868e-01   2.3579868e-01   2.3579868e-01   2.3579868e-01   2.3579868e-01   2.3579868e-01   2.3579868e-01   2.3579868e-01   2.3579868e-01   2.3579868e-01   2.3579868e-01   2.3579868e-01   2.3579868e-01   2.3579868e-01   2.3579868e-01   2.3579868e-01   2.3579868e-01   2.3579868e-01   2.3579868e-01   2.3579868e-01   2.3579868e-01   2.3579868e-01   2.3579868e-01   2.3579868e-01   2.3579868e-01   2.3579868e-01   2.3579868e-01   2.3579868e-01   2.3579868e-01   2.3579868e-01   2.3579868e-01   2.3579868e-01   2.3579868e-01   2.3579868e-01   2.3579868e-01   2.3579868e-01   2.3579868e-01   2.3579868e-01   2.3579868e-01   2.3579868e-01   2.3579868e-01   2.3579868e-01   2.3579868e-01   2.3579868e-01   2.3579868e-01   2.3579868e-01   2.3579868e-01   2.3579868e-01   2.3579868e-01   2.3579868e-01   2.3579868e-01   2.3579868e-01   2.3579868e-01   2.3579868e-01   2.3579868e-01   2.3579868e-01   2.3579868e-01   2.3579868e-01   2.3579868e-01   1.5595641e-01   9.0676077e-06   9.0676077e-06   9.0676077e-06   9.0676077e-06   9.0676077e-06   9.0676077e-06   9.0676077e-06   9.0676077e-06   9.0676077e-06   9.0676077e-06   9.0676077e-06   9.0676077e-06   9.0676077e-06   9.0676077e-06   9.0676077e-06   9.0676077e-06   9.0676077e-06   9.0676077e-06   9.0676077e-06   9.0676077e-06   8.6151624e-10   8.6151624e-10   8.6151624e-10   8.6151624e-10   8.6151624e-10   8.6151624e-10   8.6151624e-10   8.6151624e-10   8.6151624e-10   8.6151624e-10   8.6151624e-10   8.6151624e-10   8.6151624e-10   8.6151624e-10   8.6151624e-10   8.6151624e-10   8.6151624e-10   4.3077323e-10   4.8774327e-10   4.8774327e-10   4.8774327e-10   4.8774327e-10   4.8774327e-10   4.8774327e-10   4.8774327e-10   4.8774327e-10   4.8774327e-10   4.8774327e-10   4.8774327e-10   4.8774327e-10   4.8774327e-10   4.8774327e-10   4.8774327e-10   4.8774327e-10   4.8774327e-10   4.8774327e-10   4.8774327e-10   4.8774327e-10   0.0000000e+00   0.0000000e+00   0.0000000e+00   0.0000000e+00   0.0000000e+00   0.0000000e+00   0.0000000e+00   0.0000000e+00   0.0000000e+00   0.0000000e+00   0.0000000e+00   0.0000000e+00   0.0000000e+00   0.0000000e+00   0.0000000e+00   0.0000000e+00   0.0000000e+00   0.0000000e+00   0.0000000e+00   0.0000000e+00   0.0000000e+00   0.0000000e+00   0.0000000e+00   0.0000000e+00   0.0000000e+00   0.0000000e+00   0.0000000e+00   0.0000000e+00   0.0000000e+00   0.0000000e+00   0.0000000e+00   0.0000000e+00   0.0000000e+00   0.0000000e+00   0.0000000e+00   0.0000000e+00   0.0000000e+00   0.0000000e+00   0.0000000e+00   0.0000000e+00
   2.3579871e-01   2.3579871e-01   2.3579871e-01   2.3579871e-01   2.3579871e-01   2.3579871e-01   2.3579871e-01   2.3579871e-01   2.3579871e-01   2.3579871e-01   2.3579871e-01   2.3579871e-01   2.3579871e-01   2.3579871e-01   2.3579871e-01   2.3579871e-01   2.3579871e-01   2.3579871e-01   2.3579871e-01   2.3579871e-01   2.3579871e-01   2.3579871e-01   2.3579871e-01   2.3579871e-01   2.3579871e-01   2.3579871e-01   2.3579871e-01   2.3579871e-01   2.3579871e-01   2.3579871e-01   2.3579871e-01   2.3579871e-01   2.3579871e-01   2.3579871e-01   2.3579871e-01   2.3579871e-01   2.3579871e-01   2.3579871e-01   2.3579871e-01   2.3579871e-01   2.3579871e-01   2.3579871e-01   2.3579871e-01   2.3579871e-01   2.3579871e-01   2.3579871e-01   2.3579871e-01   2.3579871e-01   2.3579871e-01   2.3579871e-01   2.3579871e-01   2.3579871e-01   2.3579871e-01   2.3579871e-01   2.3579871e-01   2.3579871e-01   2.3579871e-01   2.3579871e-01   2.3579871e-01   2.3579871e-01   2.3579871e-01   2.3579871e-01   2.3579871e-01   2.3579871e-01   2.3579871e-01   2.3579871e-01   2.3579871e-01   2.3579871e-01   2.3579871e-01   2.3579871e-01   2.3579871e-01   2.3579871e-01   2.3579871e-01   2.3579871e-01   2.3579871e-01   2.3579871e-01   2.3579871e-01   2.3579871e-01   2.3579871e-01   2.3579871e-01   2.3579871e-01   2.3579871e-01   2.3579871e-01   2.3579871e-01   2.3579871e-01   2.3579871e-01   2.3579871e-01   2.3579871e-01   2.3579871e-01   2.3579871e-01   2.3579871e-01   2.3579871e-01   2.3579871e-01   2.3579871e-01   2.3579871e-01   2.3579871e-01   2.3579871e-01   2.3579871e-01   2.3579871e-01   2.3579871e-01   2.3579871e-01   2.3579871e-01   2.3579871e-01   2.3579871e-01   2.3579871e-01   2.3579871e-01   2.3579871e-01   2.3579871e-01   2.3579871e-01   2.3579871e-01   2.3579871e-01   2.3579871e-01   2.3579871e-01   2.3579871e-01   2.3579871e-01   2.3579871e-01   2.3579871e-01   2.3579871e-01   2.3579871e-01   2.3579871e-01   2.3579871e-01   2.3579871e-01   2.3579871e-01   2.3579871e-01   2.3579871e-01   2.3579871e-01   2.3579871e-01   2.3579871e-01   2.3579871e-01   2.3579871e-01   2.3579871e-01   2.3579871e-01   2.3579871e-01   2.3579871e-01   2.3579871e-01   2.3579871e-01   2.3579871e-01   2.3579871e-01   2.3579871e-01   2.3579871e-01   2.3579868e-01   2.3579868e-01   2.3579868e-01   2.3579868e-01   2.3579868e-01   2.3579868e-01   2.3579868e-01   2.3579868e-01   2.3579868e-01   2.3579868e-01   2.3579868e-01   2.3579868e-01   2.3579868e-01   2.3579868e-01   2.3579868e-01   2.3579868e-01   2.3579868e-01   2.3579868e-01   2.3579868e-01   2.3579868e-01   2.3579868e-01   2.3579868e-01   2.3579868e-01   2.3579868e-01   2.3579868e-01   2.3579868e-01   2.3579868e-01   2.3579868e-01   2.3579868e-01   2.3579868e-01   2.3579868e-01   2.3579868e-01   2.3579868e-01   2.3579868e-01   2.3579868e-01   2.3579868e-01   2.3579868e-01   2.3579868e-01   2.3579868e-01   2.3579868e-01   2.3579868e-01   2.3579868e-01   2.3579868e-01   2.3579868e-01   2.3579868e-01   2.3579868e-01   2.3579868e-01   2.3579868e-01   2.3579868e-01   2.3579868e-01   2.3579868e-01   2.3579868e-01   2.3579868e-01   2.3579868e-01   2.3579868e-01   2.3579868e-01   2.3579868e-01   2.3579868e-01   2.3579868e-01   2.3579868e-01   2.3579868e-01   2.3579868e-01   1.5595641e-01   9.0676077e-06   9.0676077e-06   9.0676077e-06   9.0676077e-06   9.0676077e-06   9.0676077e-06   9.0676077e-06   9.0676077e-06   9.0676077e-06   9.0676077e-06   9.0676077e-06   9.0676077e-06   9.0676077e-06   9.0676077e-06   9.0676077e-06   9.0676077e-06   9.0676077e-06   9.0676077e-06   9.0676077e-06   9.0676077e-06   8.6151624e-10   8.6151624e-10   8.6151624e-10   8.6151624e-10   8.6151624e-10   8.6151624e-10   8.6151624e-10   8.6151624e-10   8.6151624e-10   8.6151624e-10   8.6151624e-10   8.6151624e-10   8.6151624e-10   8.6151624e-10   8.6151624e-10   8.6151624e-10   8.6151624e-10   4.3077323e-10   4.8774327e-10   4.8774327e-10   4.8774327e-10   4.8774327e-10   4.8774327e-10   4.8774327e-10   4.8774327e-10   4.8774327e-10   4.8774327e-10   4.8774327e-10   4.8774327e-10   4.8774327e-10   4.8774327e-10   4.8774327e-10   4.8774327e-10   4.8774327e-10   4.8774327e-10   4.8774327e-10   4.8774327e-10   4.8774327e-10   0.0000000e+00   0.0000000e+00   0.0000000e+00   0.0000000e+00   0.0000000e+00   0.0000000e+00   0.0000000e+00   0.0000000e+00   0.0000000e+00   0.0000000e+00   0.0000000e+00   0.0000000e+00   0.0000000e+00   0.0000000e+00   0.0000000e+00   0.0000000e+00   0.0000000e+00   0.0000000e+00   0.0000000e+00   0.0000000e+00   0.0000000e+00   0.0000000e+00   0.0000000e+00   0.0000000e+00   0.0000000e+00   0.0000000e+00   0.0000000e+00   0.0000000e+00   0.0000000e+00   0.0000000e+00   0.0000000e+00   0.0000000e+00   0.0000000e+00   0.0000000e+00   0.0000000e+00   0.0000000e+00   0.0000000e+00   0.0000000e+00   0.0000000e+00   0.0000000e+00
   2.3579871e-01   2.3579871e-01   2.3579871e-01   2.3579871e-01   2.3579871e-01   2.3579871e-01   2.3579871e-01   2.3579871e-01   2.3579871e-01   2.3579871e-01   2.3579871e-01   2.3579871e-01   2.3579871e-01   2.3579871e-01   2.3579871e-01   2.3579871e-01   2.3579871e-01   2.3579871e-01   2.3579871e-01   2.3579871e-01   2.3579871e-01   2.3579871e-01   2.3579871e-01   2.3579871e-01   2.3579871e-01   2.3579871e-01   2.3579871e-01   2.3579871e-01   2.3579871e-01   2.3579871e-01   2.3579871e-01   2.3579871e-01   2.3579871e-01   2.3579871e-01   2.3579871e-01   2.3579871e-01   2.3579871e-01   2.3579871e-01   2.3579871e-01   2.3579871e-01   2.3579871e-01   2.3579871e-01   2.3579871e-01   2.3579871e-01   2.3579871e-01   2.3579871e-01   2.3579871e-01   2.3579871e-01   2.3579871e-01   2.3579871e-01   2.3579871e-01   2.3579871e-01   2.3579871e-01   2.3579871e-01   2.3579871e-01   2.3579871e-01   2.3579871e-01   2.3579871e-01   2.3579871e-01   2.3579871e-01   2.3579871e-01   2.3579871e-01   2.3579871e-01   2.3579871e-01   2.3579871e-01   2.3579871e-01   2.3579871e-01   2.3579871e-01   2.3579871e-01   2.3579871e-01   2.3579871e-01   2.3579871e-01   2.3579871e-01   2.3579871e-01   2.3579871e-01   2.3579871e-01   2.3579871e-01   2.3579871e-01   2.3579871e-01   2.3579871e-01   2.3579871e-01   2.3579871e-01   2.3579871e-01   2.3579871e-01   2.3579871e-01   2.3579871e-01   2.3579871e-01   2.3579871e-01   2.3579871e-01   2.3579871e-01   2.3579871e-01   2.3579871e-01   2.3579871e-01   2.3579871e-01   2.3579871e-01   2.3579871e-01   2.3579871e-01   2.3579871e-01   2.3579871e-01   2.3579871e-01   2.3579871e-01   2.3579871e-01   2.3579871e-01   2.3579871e-01   2.3579871e-01   2.3579871e-01   2.3579871e-01   2.3579871e-01   2.3579871e-01   2.3579871e-01   2.3579871e-01   2.3579871e-01   2.3579871e-01   2.3579871e-01   2.3579871e-01   2.3579871e-01   2.3579871e-01   2.3579871e-01   2.3579871e-01   2.3579871e-01   2.3579871e-01   2.3579871e-01   2.3579871e-01   2.3579871e-01   2.3579871e-01   2.3579871e-01   2.3579871e-01   2.3579871e-01   2.3579871e-01   2.3579871e-01   2.3579871e-01   2.3579871e-01   2.3579871e-01   2.3579871e-01   2.3579871e-01   2.3579871e-01   2.3579871e-01   2.3579871e-01   2.3579871e-01   2.3579871e-01   2.3579868e-01   2.3579868e-01   2.3579868e-01   2.3579868e-01   2.3579868e-01   2.3579868e-01   2.3579868e-01   2.3579868e-01   2.3579868e-01   2.3579868e-01   2.3579868e-01   2.3579868e-01   2.3579868e-01   2.3579868e-01   2.3579868e-01   2.3579868e-01   2.3579868e-01   2.3579868e-01   2.3579868e-01   2.3579868e-01   2.3579868e-01   2.3579868e-01   2.3579868e-01   2.3579868e-01   2.3579868e-01   2.3579868e-01   2.3579868e-01   2.3579868e-01   2.3579868e-01   2.3579868e-01   2.3579868e-01   2.3579868e-01   2.3579868e-01   2.3579868e-01   2.3579868e-01   2.3579868e-01   2.3579868e-01   2.3579868e-01   2.3579868e-01   2.3579868e-01   2.3579868e-01   2.3579868e-01   2.3579868e-01   2.3579868e-01   2.3579868e-01   2.3579868e-01   2.3579868e-01   2.3579868e-01   2.3579868e-01   2.3579868e-01   2.3579868e-01   2.3579868e-01   2.3579868e-01   2.3579868e-01   2.3579868e-01   2.3579868e-01   2.3579868e-01   2.3579868e-01   2.3579868e-01   2.3579868e-01   2.3579868e-01   2.3579868e-01   1.5595641e-01   9.0676077e-06   9.0676077e-06   9.0676077e-06   9.0676077e-06   9.0676077e-06   9.0676077e-06   9.0676077e-06   9.0676077e-06   9.0676077e-06   9.0676077e-06   9.0676077e-06   9.0676077e-06   9.0676077e-06   9.0676077e-06   9.0676077e-06   9.0676077e-06   9.0676077e-06   9.0676077e-06   9.0676077e-06   9.0676077e-06   8.6151624e-10   8.6151624e-10   8.6151624e-10   8.6151624e-10   8.6151624e-10   8.6151624e-10   8.6151624e-10   8.6151624e-10   8.6151624e-10   8.6151624e-10   8.6151624e-10   8.6151624e-10   8.6151624e-10   8.6151624e-10   8.6151624e-10   8.6151624e-10   8.6151624e-10   4.3077323e-10   4.8774327e-10   4.8774327e-10   4.8774327e-10   4.8774327e-10   4.8774327e-10   4.8774327e-10   4.8774327e-10   4.8774327e-10   4.8774327e-10   4.8774327e-10   4.8774327e-10   4.8774327e-10   4.8774327e-10   4.8774327e-10   4.8774327e-10   4.8774327e-10   4.8774327e-10   4.8774327e-10   4.8774327e-10   4.8774327e-10   0.0000000e+00   0.0000000e+00   0.0000000e+00   0.0000000e+00   0.0000000e+00   0.0000000e+00   0.0000000e+00   0.0000000e+00   0.0000000e+00   0.0000000e+00   0.0000000e+00   0.0000000e+00   0.0000000e+00   0.0000000e+00   0.0000000e+00   0.0000000e+00   0.0000000e+00   0.0000000e+00   0.0000000e+00   0.0000000e+00   0.0000000e+00   0.0000000e+00   0.0000000e+00   0.0000000e+00   0.0000000e+00   0.0000000e+00   0.0000000e+00   0.0000000e+00   0.0000000e+00   0.0000000e+00   0.0000000e+00   0.0000000e+00   0.0000000e+00   0.0000000e+00   0.0000000e+00   0.0000000e+00   0.0000000e+00   0.0000000e+00   0.0000000e+00   0.0000000e+00
   2.3579871e-01   2.3579871e-01   2.3579871e-01   2.3579871e-01   2.3579871e-01   2.3579871e-01   2.3579871e-01   2.3579871e-01   2.3579871e-01   2.3579871e-01   2.3579871e-01   2.3579871e-01   2.3579871e-01   2.3579871e-01   2.3579871e-01   2.3579871e-01   2.3579871e-01   2.3579871e-01   2.3579871e-01   2.3579871e-01   2.3579871e-01   2.3579871e-01   2.3579871e-01   2.3579871e-01   2.3579871e-01   2.3579871e-01   2.3579871e-01   2.3579871e-01   2.3579871e-01   2.3579871e-01   2.3579871e-01   2.3579871e-01   2.3579871e-01   2.3579871e-01   2.3579871e-01   2.3579871e-01   2.3579871e-01   2.3579871e-01   2.3579871e-01   2.3579871e-01   2.3579871e-01   2.3579871e-01   2.3579871e-01   2.3579871e-01   2.3579871e-01   2.3579871e-01   2.3579871e-01   2.3579871e-01   2.3579871e-01   2.3579871e-01   2.3579871e-01   2.3579871e-01   2.3579871e-01   2.3579871e-01   2.3579871e-01   2.3579871e-01   2.3579871e-01   2.3579871e-01   2.3579871e-01   2.3579871e-01   2.3579871e-01   2.3579871e-01   2.3579871e-01   2.3579871e-01   2.3579871e-01   2.3579871e-01   2.3579871e-01   2.3579871e-01   2.3579871e-01   2.3579871e-01   2.3579871e-01   2.3579871e-01   2.3579871e-01   2.3579871e-01   2.3579871e-01   2.3579871e-01   2.3579871e-01   2.3579871e-01   2.3579871e-01   2.3579871e-01   2.3579871e-01   2.3579871e-01   2.3579871e-01   2.3579871e-01   2.3579871e-01   2.3579871e-01   2.3579871e-01   2.3579871e-01   2.3579871e-01   2.3579871e-01   2.3579871e-01   2.3579871e-01   2.3579871e-01   2.3579871e-01   2.3579871e-01   2.3579871e-01   2.3579871e-01   2.3579871e-01   2.3579871e-01   2.3579871e-01   2.3579871e-01   2.3579871e-01   2.3579871e-01   2.3579871e-01   2.3579871e-01   2.3579871e-01   2.3579871e-01   2.3579871e-01   2.3579871e-01   2.3579871e-01   2.3579871e-01   2.3579871e-01   2.3579871e-01   2.3579871e-01   2.3579871e-01   2.3579871e-01   2.3579871e-01   2.3579871e-01   2.3579871e-01   2.3579871e-01   2.3579871e-01   2.3579871e-01   2.3579871e-01   2.3579871e-01   2.3579871e-01   2.3579871e-01   2.3579871e-01   2.3579871e-01   2.3579871e-01   2.3579871e-01   2.3579871e-01   2.3579871e-01   2.3579871e-01   2.3579871e-01   2.3579871e-01   2.3579871e-01   2.3579871e-01   2.3579871e-01   2.3579871e-01   2.3579871e-01   2.3579868e-01   2.3579868e-01   2.3579868e-01   2.3579868e-01   2.3579868e-01   2.3579868e-01   2.3579868e-01   2.3579868e-01   2.3579868e-01   2.3579868e-01   2.3579868e-01   2.3579868e-01   2.3579868e-01   2.3579868e-01   2.3579868e-01   2.3579868e-01   2.3579868e-01   2.3579868e-01   2.3579868e-01   2.3579868e-01   2.3579868e-01   2.3579868e-01   2.3579868e-01   2.3579868e-01   2.3579868e-01   2.3579868e-01   2.3579868e-01   2.3579868e-01   2.3579868e-01   2.3579868e-01   2.3579868e-01   2.3579868e-01   2.3579868e-01   2.3579868e-01   2.3579868e-01   2.3579868e-01   2.3579868e-01   2.3579868e-01   2.3579868e-01   2.3579868e-01   2.3579868e-01   2.3579868e-01   2.3579868e-01   2.3579868e-01   2.3579868e-01   2.3579868e-01   2.3579868e-01   2.3579868e-01   2.3579868e-01   2.3579868e-01   2.3579868e-01   2.3579868e-01   2.3579868e-01   2.3579868e-01   2.3579868e-01   2.3579868e-01   2.3579868e-01   2.3579868e-01   2.3579868e-01   2.3579868e-01   2.3579868e-01   2.3579868e-01   1.5595641e-01   9.0676077e-06   9.0676077e-06   9.0676077e-06   9.0676077e-06   9.0676077e-06   9.0676077e-06   9.0676077e-06   9.0676077e-06   9.0676077e-06   9.0676077e-06   9.0676077e-06   9.0676077e-06   9.0676077e-06   9.0676077e-06   9.0676077e-06   9.0676077e-06   9.0676077e-06   9.0676077e-06   9.0676077e-06   9.0676077e-06   8.6151624e-10   8.6151624e-10   8.6151624e-10   8.6151624e-10   8.6151624e-10   8.6151624e-10   8.6151624e-10   8.6151624e-10   8.6151624e-10   8.6151624e-10   8.6151624e-10   8.6151624e-10   8.6151624e-10   8.6151624e-10   8.6151624e-10   8.6151624e-10   8.6151624e-10   4.3077323e-10   4.8774327e-10   4.8774327e-10   4.8774327e-10   4.8774327e-10   4.8774327e-10   4.8774327e-10   4.8774327e-10   4.8774327e-10   4.8774327e-10   4.8774327e-10   4.8774327e-10   4.8774327e-10   4.8774327e-10   4.8774327e-10   4.8774327e-10   4.8774327e-10   4.8774327e-10   4.8774327e-10   4.8774327e-10   4.8774327e-10   0.0000000e+00   0.0000000e+00   0.0000000e+00   0.0000000e+00   0.0000000e+00   0.0000000e+00   0.0000000e+00   0.0000000e+00   0.0000000e+00   0.0000000e+00   0.0000000e+00   0.0000000e+00   0.0000000e+00   0.0000000e+00   0.0000000e+00   0.0000000e+00   0.0000000e+00   0.0000000e+00   0.0000000e+00   0.0000000e+00   0.0000000e+00   0.0000000e+00   0.0000000e+00   0.0000000e+00   0.0000000e+00   0.0000000e+00   0.0000000e+00   0.0000000e+00   0.0000000e+00   0.0000000e+00   0.0000000e+00   0.0000000e+00   0.0000000e+00   0.0000000e+00   0.0000000e+00   0.0000000e+00   0.0000000e+00   0.0000000e+00   0.0000000e+00   0.0000000e+00
   2.3579871e-01   2.3579871e-01   2.3579871e-01   2.3579871e-01   2.3579871e-01   2.3579871e-01   2.3579871e-01   2.3579871e-01   2.3579871e-01   2.3579871e-01   2.3579871e-01   2.3579871e-01   2.3579871e-01   2.3579871e-01   2.3579871e-01   2.3579871e-01   2.3579871e-01   2.3579871e-01   2.3579871e-01   2.3579871e-01   2.3579871e-01   2.3579871e-01   2.3579871e-01   2.3579871e-01   2.3579871e-01   2.3579871e-01   2.3579871e-01   2.3579871e-01   2.3579871e-01   2.3579871e-01   2.3579871e-01   2.3579871e-01   2.3579871e-01   2.3579871e-01   2.3579871e-01   2.3579871e-01   2.3579871e-01   2.3579871e-01   2.3579871e-01   2.3579871e-01   2.3579871e-01   2.3579871e-01   2.3579871e-01   2.3579871e-01   2.3579871e-01   2.3579871e-01   2.3579871e-01   2.3579871e-01   2.3579871e-01   2.3579871e-01   2.3579871e-01   2.3579871e-01   2.3579871e-01   2.3579871e-01   2.3579871e-01   2.3579871e-01   2.3579871e-01   2.3579871e-01   2.3579871e-01   2.3579871e-01   2.3579871e-01   2.3579871e-01   2.3579871e-01   2.3579871e-01   2.3579871e-01   2.3579871e-01   2.3579871e-01   2.3579871e-01   2.3579871e-01   2.3579871e-01   2.3579871e-01   2.3579871e-01   2.3579871e-01   2.3579871e-01   2.3579871e-01   2.3579871e-01   2.3579871e-01   2.3579871e-01   2.3579871e-01   2.3579871e-01   2.3579871e-01   2.3579871e-01   2.3579871e-01   2.3579871e-01   2.3579871e-01   2.3579871e-01   2.3579871e-01   2.3579871e-01   2.3579871e-01   2.3579871e-01   2.3579871e-01   2.3579871e-01   2.3579871e-01   2.3579871e-01   2.3579871e-01   2.3579871e-01   2.3579871e-01   2.3579871e-01   2.3579871e-01   2.3579871e-01   2.3579871e-01   2.3579871e-01   2.3579871e-01   2.3579871e-01   2.3579871e-01   2.3579871e-01   2.3579871e-01   2.3579871e-01   2.3579871e-01   2.3579871e-01   2.3579871e-01   2.3579871e-01   2.3579871e-01   2.3579871e-01   2.3579871e-01   2.3579871e-01   2.3579871e-01   2.3579871e-01   2.3579871e-01   2.3579871e-01   2.3579871e-01   2.3579871e-01   2.3579871e-01   2.3579871e-01   2.3579871e-01   2.3579871e-01   2.3579871e-01   2.3579871e-01   2.3579871e-01   2.3579871e-01   2.3579871e-01   2.3579871e-01   2.3579871e-01   2.3579871e-01   2.3579871e-01   2.3579871e-01   2.3579871e-01   2.3579871e-01   2.3579871e-01   2.3579871e-01   2.3579868e-01   2.3579868e-01   2.3579868e-01   2.3579868e-01   2.3579868e-01   2.3579868e-01   2.3579868e-01   2.3579868e-01   2.3579868e-01   2.3579868e-01   2.3579868e-01   2.3579868e-01   2.3579868e-01   2.3579868e-01   2.3579868e-01   2.3579868e-01   2.3579868e-01   2.3579868e-01   2.3579868e-01   2.3579868e-01   2.3579868e-01   2.3579868e-01   2.3579868e-01   2.3579868e-01   2.3579868e-01   2.3579868e-01   2.3579868e-01   2.3579868e-01   2.3579868e-01   2.3579868e-01   2.3579868e-01   2.3579868e-01   2.3579868e-01   2.3579868e-01   2.3579868e-01   2.3579868e-01   2.3579868e-01   2.3579868e-01   2.3579868e-01   2.3579868e-01   2.3579868e-01   2.3579868e-01   2.3579868e-01   2.3579868e-01   2.3579868e-01   2.3579868e-01   2.3579868e-01   2.3579868e-01   2.3579868e-01   2.3579868e-01   2.3579868e-01   2.3579868e-01   2.3579868e-01   2.3579868e-01   2.3579868e-01   2.3579868e-01   2.3579868e-01   2.3579868e-01   2.3579868e-01   2.3579868e-01   2.3579868e-01   2.3579868e-01   1.5595641e-01   9.0676077e-06   9.0676077e-06   9.0676077e-06   9.0676077e-06   9.0676077e-06   9.0676077e-06   9.0676077e-06   9.0676077e-06   9.0676077e-06   9.0676077e-06   9.0676077e-06   9.0676077e-06   9.0676077e-06   9.0676077e-06   9.0676077e-06   9.0676077e-06   9.0676077e-06   9.0676077e-06   9.0676077e-06   9.0676077e-06   8.6151624e-10   8.6151624e-10   8.6151624e-10   8.6151624e-10   8.6151624e-10   8.6151624e-10   8.6151624e-10   8.6151624e-10   8.6151624e-10   8.6151624e-10   8.6151624e-10   8.6151624e-10   8.6151624e-10   8.6151624e-10   8.6151624e-10   8.6151624e-10   8.6151624e-10   4.3077323e-10   4.8774327e-10   4.8774327e-10   4.8774327e-10   4.8774327e-10   4.8774327e-10   4.8774327e-10   4.8774327e-10   4.8774327e-10   4.8774327e-10   4.8774327e-10   4.8774327e-10   4.8774327e-10   4.8774327e-10   4.8774327e-10   4.8774327e-10   4.8774327e-10   4.8774327e-10   4.8774327e-10   4.8774327e-10   4.8774327e-10   0.0000000e+00   0.0000000e+00   0.0000000e+00   0.0000000e+00   0.0000000e+00   0.0000000e+00   0.0000000e+00   0.0000000e+00   0.0000000e+00   0.0000000e+00   0.0000000e+00   0.0000000e+00   0.0000000e+00   0.0000000e+00   0.0000000e+00   0.0000000e+00   0.0000000e+00   0.0000000e+00   0.0000000e+00   0.0000000e+00   0.0000000e+00   0.0000000e+00   0.0000000e+00   0.0000000e+00   0.0000000e+00   0.0000000e+00   0.0000000e+00   0.0000000e+00   0.0000000e+00   0.0000000e+00   0.0000000e+00   0.0000000e+00   0.0000000e+00   0.0000000e+00   0.0000000e+00   0.0000000e+00   0.0000000e+00   0.0000000e+00   0.0000000e+00   0.0000000e+00
   2.3579871e-01   2.3579871e-01   2.3579871e-01   2.3579871e-01   2.3579871e-01   2.3579871e-01   2.3579871e-01   2.3579871e-01   2.3579871e-01   2.3579871e-01   2.3579871e-01   2.3579871e-01   2.3579871e-01   2.3579871e-01   2.3579871e-01   2.3579871e-01   2.3579871e-01   2.3579871e-01   2.3579871e-01   2.3579871e-01   2.3579871e-01   2.3579871e-01   2.3579871e-01   2.3579871e-01   2.3579871e-01   2.3579871e-01   2.3579871e-01   2.3579871e-01   2.3579871e-01   2.3579871e-01   2.3579871e-01   2.3579871e-01   2.3579871e-01   2.3579871e-01   2.3579871e-01   2.3579871e-01   2.3579871e-01   2.3579871e-01   2.3579871e-01   2.3579871e-01   2.3579871e-01   2.3579871e-01   2.3579871e-01   2.3579871e-01   2.3579871e-01   2.3579871e-01   2.3579871e-01   2.3579871e-01   2.3579871e-01   2.3579871e-01   2.3579871e-01   2.3579871e-01   2.3579871e-01   2.3579871e-01   2.3579871e-01   2.3579871e-01   2.3579871e-01   2.3579871e-01   2.3579871e-01   2.3579871e-01   2.3579871e-01   2.3579871e-01   2.3579871e-01   2.3579871e-01   2.3579871e-01   2.3579871e-01   2.3579871e-01   2.3579871e-01   2.3579871e-01   2.3579871e-01   2.3579871e-01   2.3579871e-01   2.3579871e-01   2.3579871e-01   2.3579871e-01   2.3579871e-01   2.3579871e-01   2.3579871e-01   2.3579871e-01   2.3579871e-01   2.3579871e-01   2.3579871e-01   2.3579871e-01   2.3579871e-01   2.3579871e-01   2.3579871e-01   2.3579871e-01   2.3579871e-01   2.3579871e-01   2.3579871e-01   2.3579871e-01   2.3579871e-01   2.3579871e-01   2.3579871e-01   2.3579871e-01   2.3579871e-01   2.3579871e-01   2.3579871e-01   2.3579871e-01   2.3579871e-01   2.3579871e-01   2.3579871e-01   2.3579871e-01   2.3579871e-01   2.3579871e-01   2.3579871e-01   2.3579871e-01   2.3579871e-01   2.3579871e-01   2.3579871e-01   2.3579871e-01   2.3579871e-01   2.3579871e-01   2.3579871e-01   2.3579871e-01   2.3579871e-01   2.3579871e-01   2.3579871e-01   2.3579871e-01   2.3579871e-01   2.3579871e-01   2.3579871e-01   2.3579871e-01   2.3579871e-01   2.3579871e-01   2.3579871e-01   2.3579871e-01   2.3579871e-01   2.3579871e-01   2.3579871e-01   2.3579871e-01   2.3579871e-01   2.3579871e-01   2.3579871e-01   2.3579871e-01   2.3579871e-01   2.3579871e-01   2.3579871e-01   2.3579871e-01   2.3579871e-01   2.3579868e-01   2.3579868e-01   2.3579868e-01   2.3579868e-01   2.3579868e-01   2.3579868e-01   2.3579868e-01   2.3579868e-01   2.3579868e-01   2.3579868e-01   2.3579868e-01   2.3579868e-01   2.3579868e-01   2.3579868e-01   2.3579868e-01   2.3579868e-01   2.3579868e-01   2.3579868e-01   2.3579868e-01   2.3579868e-01   2.3579868e-01   2.3579868e-01   2.3579868e-01   2.3579868e-01   2.3579868e-01   2.3579868e-01   2.3579868e-01   2.3579868e-01   2.3579868e-01   2.3579868e-01   2.3579868e-01   2.3579868e-01   2.3579868e-01   2.3579868e-01   2.3579868e-01   2.3579868e-01   2.3579868e-01   2.3579868e-01   2.3579868e-01   2.3579868e-01   2.3579868e-01   2.3579868e-01   2.3579868e-01   2.3579868e-01   2.3579868e-01   2.3579868e-01   2.3579868e-01   2.3579868e-01   2.3579868e-01   2.3579868e-01   2.3579868e-01   2.3579868e-01   2.3579868e-01   2.3579868e-01   2.3579868e-01   2.3579868e-01   2.3579868e-01   2.3579868e-01   2.3579868e-01   2.3579868e-01   2.3579868e-01   2.3579868e-01   1.5595641e-01   9.0676077e-06   9.0676077e-06   9.0676077e-06   9.0676077e-06   9.0676077e-06   9.0676077e-06   9.0676077e-06   9.0676077e-06   9.0676077e-06   9.0676077e-06   9.0676077e-06   9.0676077e-06   9.0676077e-06   9.0676077e-06   9.0676077e-06   9.0676077e-06   9.0676077e-06   9.0676077e-06   9.0676077e-06   9.0676077e-06   8.6151624e-10   8.6151624e-10   8.6151624e-10   8.6151624e-10   8.6151624e-10   8.6151624e-10   8.6151624e-10   8.6151624e-10   8.6151624e-10   8.6151624e-10   8.6151624e-10   8.6151624e-10   8.6151624e-10   8.6151624e-10   8.6151624e-10   8.6151624e-10   8.6151624e-10   4.3077323e-10   4.8774327e-10   4.8774327e-10   4.8774327e-10   4.8774327e-10   4.8774327e-10   4.8774327e-10   4.8774327e-10   4.8774327e-10   4.8774327e-10   4.8774327e-10   4.8774327e-10   4.8774327e-10   4.8774327e-10   4.8774327e-10   4.8774327e-10   4.8774327e-10   4.8774327e-10   4.8774327e-10   4.8774327e-10   4.8774327e-10   0.0000000e+00   0.0000000e+00   0.0000000e+00   0.0000000e+00   0.0000000e+00   0.0000000e+00   0.0000000e+00   0.0000000e+00   0.0000000e+00   0.0000000e+00   0.0000000e+00   0.0000000e+00   0.0000000e+00   0.0000000e+00   0.0000000e+00   0.0000000e+00   0.0000000e+00   0.0000000e+00   0.0000000e+00   0.0000000e+00   0.0000000e+00   0.0000000e+00   0.0000000e+00   0.0000000e+00   0.0000000e+00   0.0000000e+00   0.0000000e+00   0.0000000e+00   0.0000000e+00   0.0000000e+00   0.0000000e+00   0.0000000e+00   0.0000000e+00   0.0000000e+00   0.0000000e+00   0.0000000e+00   0.0000000e+00   0.0000000e+00   0.0000000e+00   0.0000000e+00
   2.3579871e-01   2.3579871e-01   2.3579871e-01   2.3579871e-01   2.3579871e-01   2.3579871e-01   2.3579871e-01   2.3579871e-01   2.3579871e-01   2.3579871e-01   2.3579871e-01   2.3579871e-01   2.3579871e-01   2.3579871e-01   2.3579871e-01   2.3579871e-01   2.3579871e-01   2.3579871e-01   2.3579871e-01   2.3579871e-01   2.3579871e-01   2.3579871e-01   2.3579871e-01   2.3579871e-01   2.3579871e-01   2.3579871e-01   2.3579871e-01   2.3579871e-01   2.3579871e-01   2.3579871e-01   2.3579871e-01   2.3579871e-01   2.3579871e-01   2.3579871e-01   2.3579871e-01   2.3579871e-01   2.3579871e-01   2.3579871e-01   2.3579871e-01   2.3579871e-01   2.3579871e-01   2.3579871e-01   2.3579871e-01   2.3579871e-01   2.3579871e-01   2.3579871e-01   2.3579871e-01   2.3579871e-01   2.3579871e-01   2.3579871e-01   2.3579871e-01   2.3579871e-01   2.3579871e-01   2.3579871e-01   2.3579871e-01   2.3579871e-01   2.3579871e-01   2.3579871e-01   2.3579871e-01   2.3579871e-01   2.3579871e-01   2.3579871e-01   2.3579871e-01   2.3579871e-01   2.3579871e-01   2.3579871e-01   2.3579871e-01   2.3579871e-01   2.3579871e-01   2.3579871e-01   2.3579871e-01   2.3579871e-01   2.3579871e-01   2.3579871e-01   2.3579871e-01   2.3579871e-01   2.3579871e-01   2.3579871e-01   2.3579871e-01   2.3579871e-01   2.3579871e-01   2.3579871e-01   2.3579871e-01   2.3579871e-01   2.3579871e-01   2.3579871e-01   2.3579871e-01   2.3579871e-01   2.3579871e-01   2.3579871e-01   2.3579871e-01   2.3579871e-01   2.3579871e-01   2.3579871e-01   2.3579871e-01   2.3579871e-01   2.3579871e-01   2.3579871e-01   2.3579871e-01   2.3579871e-01   2.3579871e-01   2.3579871e-01   2.3579871e-01   2.3579871e-01   2.3579871e-01   2.3579871e-01   2.3579871e-01   2.3579871e-01   2.3579871e-01   2.3579871e-01   2.3579871e-01   2.3579871e-01   2.3579871e-01   2.3579871e-01   2.3579871e-01   2.3579871e-01   2.3579871e-01   2.3579871e-01   2.3579871e-01   2.3579871e-01   2.3579871e-01   2.3579871e-01   2.3579871e-01   2.3579871e-01   2.3579871e-01   2.3579871e-01   2.3579871e-01   2.3579871e-01   2.3579871e-01   2.3579871e-01   2.3579871e-01   2.3579871e-01   2.3579871e-01   2.3579871e-01   2.3579871e-01   2.3579871e-01   2.3579871e-01   2.3579871e-01   2.3579871e-01   2.3579871e-01   2.3579868e-01   2.3579868e-01   2.3579868e-01   2.3579868e-01   2.3579868e-01   2.3579868e-01   2.3579868e-01   2.3579868e-01   2.3579868e-01   2.3579868e-01   2.3579868e-01   2.3579868e-01   2.3579868e-01   2.3579868e-01   2.3579868e-01   2.3579868e-01   2.3579868e-01   2.3579868e-01   2.3579868e-01   2.3579868e-01   2.3579868e-01   2.3579868e-01   2.3579868e-01   2.3579868e-01   2.3579868e-01   2.3579868e-01   2.3579868e-01   2.3579868e-01   2.3579868e-01   2.3579868e-01   2.3579868e-01   2.3579868e-01   2.3579868e-01   2.3579868e-01   2.3579868e-01   2.3579868e-01   2.3579868e-01   2.3579868e-01   2.3579868e-01   2.3579868e-01   2.3579868e-01   2.3579868e-01   2.3579868e-01   2.3579868e-01   2.3579868e-01   2.3579868e-01   2.3579868e-01   2.3579868e-01   2.3579868e-01   2.3579868e-01   2.3579868e-01   2.3579868e-01   2.3579868e-01   2.3579868e-01   2.3579868e-01   2.3579868e-01   2.3579868e-01   2.3579868e-01   2.3579868e-01   2.3579868e-01   2.3579868e-01   2.3579868e-01   1.5595641e-01   9.0676077e-06   9.0676077e-06   9.0676077e-06   9.0676077e-06   9.0676077e-06   9.0676077e-06   9.0676077e-06   9.0676077e-06   9.0676077e-06   9.0676077e-06   9.0676077e-06   9.0676077e-06   9.0676077e-06   9.0676077e-06   9.0676077e-06   9.0676077e-06   9.0676077e-06   9.0676077e-06   9.0676077e-06   9.0676077e-06   8.6151624e-10   8.6151624e-10   8.6151624e-10   8.6151624e-10   8.6151624e-10   8.6151624e-10   8.6151624e-10   8.6151624e-10   8.6151624e-10   8.6151624e-10   8.6151624e-10   8.6151624e-10   8.6151624e-10   8.6151624e-10   8.6151624e-10   8.6151624e-10   8.6151624e-10   4.3077323e-10   4.8774327e-10   4.8774327e-10   4.8774327e-10   4.8774327e-10   4.8774327e-10   4.8774327e-10   4.8774327e-10   4.8774327e-10   4.8774327e-10   4.8774327e-10   4.8774327e-10   4.8774327e-10   4.8774327e-10   4.8774327e-10   4.8774327e-10   4.8774327e-10   4.8774327e-10   4.8774327e-10   4.8774327e-10   4.8774327e-10   0.0000000e+00   0.0000000e+00   0.0000000e+00   0.0000000e+00   0.0000000e+00   0.0000000e+00   0.0000000e+00   0.0000000e+00   0.0000000e+00   0.0000000e+00   0.0000000e+00   0.0000000e+00   0.0000000e+00   0.0000000e+00   0.0000000e+00   0.0000000e+00   0.0000000e+00   0.0000000e+00   0.0000000e+00   0.0000000e+00   0.0000000e+00   0.0000000e+00   0.0000000e+00   0.0000000e+00   0.0000000e+00   0.0000000e+00   0.0000000e+00   0.0000000e+00   0.0000000e+00   0.0000000e+00   0.0000000e+00   0.0000000e+00   0.0000000e+00   0.0000000e+00   0.0000000e+00   0.0000000e+00   0.0000000e+00   0.0000000e+00   0.0000000e+00   0.0000000e+00
   2.3579871e-01   2.3579871e-01   2.3579871e-01   2.3579871e-01   2.3579871e-01   2.3579871e-01   2.3579871e-01   2.3579871e-01   2.3579871e-01   2.3579871e-01   2.3579871e-01   2.3579871e-01   2.3579871e-01   2.3579871e-01   2.3579871e-01   2.3579871e-01   2.3579871e-01   2.3579871e-01   2.3579871e-01   2.3579871e-01   2.3579871e-01   2.3579871e-01   2.3579871e-01   2.3579871e-01   2.3579871e-01   2.3579871e-01   2.3579871e-01   2.3579871e-01   2.3579871e-01   2.3579871e-01   2.3579871e-01   2.3579871e-01   2.3579871e-01   2.3579871e-01   2.3579871e-01   2.3579871e-01   2.3579871e-01   2.3579871e-01   2.3579871e-01   2.3579871e-01   2.3579871e-01   2.3579871e-01   2.3579871e-01   2.3579871e-01   2.3579871e-01   2.3579871e-01   2.3579871e-01   2.3579871e-01   2.3579871e-01   2.3579871e-01   2.3579871e-01   2.3579871e-01   2.3579871e-01   2.3579871e-01   2.3579871e-01   2.3579871e-01   2.3579871e-01   2.3579871e-01   2.3579871e-01   2.3579871e-01   2.3579871e-01   2.3579871e-01   2.3579871e-01   2.3579871e-01   2.3579871e-01   2.3579871e-01   2.3579871e-01   2.3579871e-01   2.3579871e-01   2.3579871e-01   2.3579871e-01   2.3579871e-01   2.3579871e-01   2.3579871e-01   2.3579871e-01   2.3579871e-01   2.3579871e-01   2.3579871e-01   2.3579871e-01   2.3579871e-01   2.3579871e-01   2.3579871e-01   2.3579871e-01   2.3579871e-01   2.3579871e-01   2.3579871e-01   2.3579871e-01   2.3579871e-01   2.3579871e-01   2.3579871e-01   2.3579871e-01   2.3579871e-01   2.3579871e-01   2.3579871e-01   2.3579871e-01   2.3579871e-01   2.3579871e-01   2.3579871e-01   2.3579871e-01   2.3579871e-01   2.3579871e-01   2.3579871e-01   2.3579871e-01   2.3579871e-01   2.3579871e-01   2.3579871e-01   2.3579871e-01   2.3579871e-01   2.3579871e-01   2.3579871e-01   2.3579871e-01   2.3579871e-01   2.3579871e-01   2.3579871e-01   2.3579871e-01   2.3579871e-01   2.3579871e-01   2.3579871e-01   2.3579871e-01   2.3579871e-01   2.3579871e-01   2.3579871e-01   2.3579871e-01   2.3579871e-01   2.3579871e-01   2.3579871e-01   2.3579871e-01   2.3579871e-01   2.3579871e-01   2.3579871e-01   2.3579871e-01   2.3579871e-01   2.3579871e-01   2.3579871e-01   2.3579871e-01   2.3579871e-01   2.3579871e-01   2.3579871e-01   2.3579871e-01   2.3579871e-01   2.3579868e-01   2.3579868e-01   2.3579868e-01   2.3579868e-01   2.3579868e-01   2.3579868e-01   2.3579868e-01   2.3579868e-01   2.3579868e-01   2.3579868e-01   2.3579868e-01   2.3579868e-01   2.3579868e-01   2.3579868e-01   2.3579868e-01   2.3579868e-01   2.3579868e-01   2.3579868e-01   2.3579868e-01   2.3579868e-01   2.3579868e-01   2.3579868e-01   2.3579868e-01   2.3579868e-01   2.3579868e-01   2.3579868e-01   2.3579868e-01   2.3579868e-01   2.3579868e-01   2.3579868e-01   2.3579868e-01   2.3579868e-01   2.3579868e-01   2.3579868e-01   2.3579868e-01   2.3579868e-01   2.3579868e-01   2.3579868e-01   2.3579868e-01   2.3579868e-01   2.3579868e-01   2.3579868e-01   2.3579868e-01   2.3579868e-01   2.3579868e-01   2.3579868e-01   2.3579868e-01   2.3579868e-01   2.3579868e-01   2.3579868e-01   2.3579868e-01   2.3579868e-01   2.3579868e-01   2.3579868e-01   2.3579868e-01   2.3579868e-01   2.3579868e-01   2.3579868e-01   2.3579868e-01   2.3579868e-01   2.3579868e-01   2.3579868e-01   1.5595641e-01   9.0676077e-06   9.0676077e-06   9.0676077e-06   9.0676077e-06   9.0676077e-06   9.0676077e-06   9.0676077e-06   9.0676077e-06   9.0676077e-06   9.0676077e-06   9.0676077e-06   9.0676077e-06   9.0676077e-06   9.0676077e-06   9.0676077e-06   9.0676077e-06   9.0676077e-06   9.0676077e-06   9.0676077e-06   9.0676077e-06   8.6151624e-10   8.6151624e-10   8.6151624e-10   8.6151624e-10   8.6151624e-10   8.6151624e-10   8.6151624e-10   8.6151624e-10   8.6151624e-10   8.6151624e-10   8.6151624e-10   8.6151624e-10   8.6151624e-10   8.6151624e-10   8.6151624e-10   8.6151624e-10   8.6151624e-10   4.3077323e-10   4.8774327e-10   4.8774327e-10   4.8774327e-10   4.8774327e-10   4.8774327e-10   4.8774327e-10   4.8774327e-10   4.8774327e-10   4.8774327e-10   4.8774327e-10   4.8774327e-10   4.8774327e-10   4.8774327e-10   4.8774327e-10   4.8774327e-10   4.8774327e-10   4.8774327e-10   4.8774327e-10   4.8774327e-10   4.8774327e-10   0.0000000e+00   0.0000000e+00   0.0000000e+00   0.0000000e+00   0.0000000e+00   0.0000000e+00   0.0000000e+00   0.0000000e+00   0.0000000e+00   0.0000000e+00   0.0000000e+00   0.0000000e+00   0.0000000e+00   0.0000000e+00   0.0000000e+00   0.0000000e+00   0.0000000e+00   0.0000000e+00   0.0000000e+00   0.0000000e+00   0.0000000e+00   0.0000000e+00   0.0000000e+00   0.0000000e+00   0.0000000e+00   0.0000000e+00   0.0000000e+00   0.0000000e+00   0.0000000e+00   0.0000000e+00   0.0000000e+00   0.0000000e+00   0.0000000e+00   0.0000000e+00   0.0000000e+00   0.0000000e+00   0.0000000e+00   0.0000000e+00   0.0000000e+00   0.0000000e+00
   2.3579871e-01   2.3579871e-01   2.3579871e-01   2.3579871e-01   2.3579871e-01   2.3579871e-01   2.3579871e-01   2.3579871e-01   2.3579871e-01   2.3579871e-01   2.3579871e-01   2.3579871e-01   2.3579871e-01   2.3579871e-01   2.3579871e-01   2.3579871e-01   2.3579871e-01   2.3579871e-01   2.3579871e-01   2.3579871e-01   2.3579871e-01   2.3579871e-01   2.3579871e-01   2.3579871e-01   2.3579871e-01   2.3579871e-01   2.3579871e-01   2.3579871e-01   2.3579871e-01   2.3579871e-01   2.3579871e-01   2.3579871e-01   2.3579871e-01   2.3579871e-01   2.3579871e-01   2.3579871e-01   2.3579871e-01   2.3579871e-01   2.3579871e-01   2.3579871e-01   2.3579871e-01   2.3579871e-01   2.3579871e-01   2.3579871e-01   2.3579871e-01   2.3579871e-01   2.3579871e-01   2.3579871e-01   2.3579871e-01   2.3579871e-01   2.3579871e-01   2.3579871e-01   2.3579871e-01   2.3579871e-01   2.3579871e-01   2.3579871e-01   2.3579871e-01   2.3579871e-01   2.3579871e-01   2.3579871e-01   2.3579871e-01   2.3579871e-01   2.3579871e-01   2.3579871e-01   2.3579871e-01   2.3579871e-01   2.3579871e-01   2.3579871e-01   2.3579871e-01   2.3579871e-01   2.3579871e-01   2.3579871e-01   2.3579871e-01   2.3579871e-01   2.3579871e-01   2.3579871e-01   2.3579871e-01   2.3579871e-01   2.3579871e-01   2.3579871e-01   2.3579871e-01   2.3579871e-01   2.3579871e-01   2.3579871e-01   2.3579871e-01   2.3579871e-01   2.3579871e-01   2.3579871e-01   2.3579871e-01   2.3579871e-01   2.3579871e-01   2.3579871e-01   2.3579871e-01   2.3579871e-01   2.3579871e-01   2.3579871e-01   2.3579871e-01   2.3579871e-01   2.3579871e-01   2.3579871e-01   2.3579871e-01   2.3579871e-01   2.3579871e-01   2.3579871e-01   2.3579871e-01   2.3579871e-01   2.3579871e-01   2.3579871e-01   2.3579871e-01   2.3579871e-01   2.3579871e-01   2.3579871e-01   2.3579871e-01   2.3579871e-01   2.3579871e-01   2.3579871e-01   2.3579871e-01   2.3579871e-01   2.3579871e-01   2.3579871e-01   2.3579871e-01   2.3579871e-01   2.3579871e-01   2.3579871e-01   2.3579871e-01   2.3579871e-01   2.3579871e-01   2.3579871e-01   2.3579871e-01   2.3579871e-01   2.3579871e-01   2.3579871e-01   2.3579871e-01   2.3579871e-01   2.3579871e-01   2.3579871e-01   2.3579871e-01   2.3579871e-01   2.3579871e-01   2.3579871e-01   2.3579868e-01   2.3579868e-01   2.3579868e-01   2.3579868e-01   2.3579868e-01   2.3579868e-01   2.3579868e-01   2.3579868e-01   2.3579868e-01   2.3579868e-01   2.3579868e-01   2.3579868e-01   2.3579868e-01   2.3579868e-01   2.3579868e-01   2.3579868e-01   2.3579868e-01   2.3579868e-01   2.3579868e-01   2.3579868e-01   2.3579868e-01   2.3579868e-01   2.3579868e-01   2.3579868e-01   2.3579868e-01   2.3579868e-01   2.3579868e-01   2.3579868e-01   2.3579868e-01   2.3579868e-01   2.3579868e-01   2.3579868e-01   2.3579868e-01   2.3579868e-01   2.3579868e-01   2.3579868e-01   2.3579868e-01   2.3579868e-01   2.3579868e-01   2.3579868e-01   2.3579868e-01   2.3579868e-01   2.3579868e-01   2.3579868e-01   2.3579868e-01   2.3579868e-01   2.3579868e-01   2.3579868e-01   2.3579868e-01   2.3579868e-01   2.3579868e-01   2.3579868e-01   2.3579868e-01   2.3579868e-01   2.3579868e-01   2.3579868e-01   2.3579868e-01   2.3579868e-01   2.3579868e-01   2.3579868e-01   2.3579868e-01   2.3579868e-01   1.5595641e-01   9.0676077e-06   9.0676077e-06   9.0676077e-06   9.0676077e-06   9.0676077e-06   9.0676077e-06   9.0676077e-06   9.0676077e-06   9.0676077e-06   9.0676077e-06   9.0676077e-06   9.0676077e-06   9.0676077e-06   9.0676077e-06   9.0676077e-06   9.0676077e-06   9.0676077e-06   9.0676077e-06   9.0676077e-06   9.0676077e-06   8.6151624e-10   8.6151624e-10   8.6151624e-10   8.6151624e-10   8.6151624e-10   8.6151624e-10   8.6151624e-10   8.6151624e-10   8.6151624e-10   8.6151624e-10   8.6151624e-10   8.6151624e-10   8.6151624e-10   8.6151624e-10   8.6151624e-10   8.6151624e-10   8.6151624e-10   4.3077323e-10   4.8774327e-10   4.8774327e-10   4.8774327e-10   4.8774327e-10   4.8774327e-10   4.8774327e-10   4.8774327e-10   4.8774327e-10   4.8774327e-10   4.8774327e-10   4.8774327e-10   4.8774327e-10   4.8774327e-10   4.8774327e-10   4.8774327e-10   4.8774327e-10   4.8774327e-10   4.8774327e-10   4.8774327e-10   4.8774327e-10   0.0000000e+00   0.0000000e+00   0.0000000e+00   0.0000000e+00   0.0000000e+00   0.0000000e+00   0.0000000e+00   0.0000000e+00   0.0000000e+00   0.0000000e+00   0.0000000e+00   0.0000000e+00   0.0000000e+00   0.0000000e+00   0.0000000e+00   0.0000000e+00   0.0000000e+00   0.0000000e+00   0.0000000e+00   0.0000000e+00   0.0000000e+00   0.0000000e+00   0.0000000e+00   0.0000000e+00   0.0000000e+00   0.0000000e+00   0.0000000e+00   0.0000000e+00   0.0000000e+00   0.0000000e+00   0.0000000e+00   0.0000000e+00   0.0000000e+00   0.0000000e+00   0.0000000e+00   0.0000000e+00   0.0000000e+00   0.0000000e+00   0.0000000e+00   0.0000000e+00
   2.3579871e-01   2.3579871e-01   2.3579871e-01   2.3579871e-01   2.3579871e-01   2.3579871e-01   2.3579871e-01   2.3579871e-01   2.3579871e-01   2.3579871e-01   2.3579871e-01   2.3579871e-01   2.3579871e-01   2.3579871e-01   2.3579871e-01   2.3579871e-01   2.3579871e-01   2.3579871e-01   2.3579871e-01   2.3579871e-01   2.3579871e-01   2.3579871e-01   2.3579871e-01   2.3579871e-01   2.3579871e-01   2.3579871e-01   2.3579871e-01   2.3579871e-01   2.3579871e-01   2.3579871e-01   2.3579871e-01   2.3579871e-01   2.3579871e-01   2.3579871e-01   2.3579871e-01   2.3579871e-01   2.3579871e-01   2.3579871e-01   2.3579871e-01   2.3579871e-01   2.3579871e-01   2.3579871e-01   2.3579871e-01   2.3579871e-01   2.3579871e-01   2.3579871e-01   2.3579871e-01   2.3579871e-01   2.3579871e-01   2.3579871e-01   2.3579871e-01   2.3579871e-01   2.3579871e-01   2.3579871e-01   2.3579871e-01   2.3579871e-01   2.3579871e-01   2.3579871e-01   2.3579871e-01   2.3579871e-01   2.3579871e-01   2.3579871e-01   2.3579871e-01   2.3579871e-01   2.3579871e-01   2.3579871e-01   2.3579871e-01   2.3579871e-01   2.3579871e-01   2.3579871e-01   2.3579871e-01   2.3579871e-01   2.3579871e-01   2.3579871e-01   2.3579871e-01   2.3579871e-01   2.3579871e-01   2.3579871e-01   2.3579871e-01   2.3579871e-01   2.3579871e-01   2.3579871e-01   2.3579871e-01   2.3579871e-01   2.3579871e-01   2.3579871e-01   2.3579871e-01   2.3579871e-01   2.3579871e-01   2.3579871e-01   2.3579871e-01   2.3579871e-01   2.3579871e-01   2.3579871e-01   2.3579871e-01   2.3579871e-01   2.3579871e-01   2.3579871e-01   2.3579871e-01   2.3579871e-01   2.3579871e-01   2.3579871e-01   2.3579871e-01   2.3579871e-01   2.3579871e-01   2.3579871e-01   2.3579871e-01   2.3579871e-01   2.3579871e-01   2.3579871e-01   2.3579871e-01   2.3579871e-01   2.3579871e-01   2.3579871e-01   2.3579871e-01   2.3579871e-01   2.3579871e-01   2.3579871e-01   2.3579871e-01   2.3579871e-01   2.3579871e-01   2.3579871e-01   2.3579871e-01   2.3579871e-01   2.3579871e-01   2.3579871e-01   2.3579871e-01   2.3579871e-01   2.3579871e-01   2.3579871e-01   2.3579871e-01   2.3579871e-01   2.3579871e-01   2.3579871e-01   2.3579871e-01   2.3579871e-01   2.3579871e-01   2.3579871e-01   2.3579871e-01   2.3579871e-01   2.3579868e-01   2.3579868e-01   2.3579868e-01   2.3579868e-01   2.3579868e-01   2.3579868e-01   2.3579868e-01   2.3579868e-01   2.3579868e-01   2.3579868e-01   2.3579868e-01   2.3579868e-01   2.3579868e-01   2.3579868e-01   2.3579868e-01   2.3579868e-01   2.3579868e-01   2.3579868e-01   2.3579868e-01   2.3579868e-01   2.3579868e-01   2.3579868e-01   2.3579868e-01   2.3579868e-01   2.3579868e-01   2.3579868e-01   2.3579868e-01   2.3579868e-01   2.3579868e-01   2.3579868e-01   2.3579868e-01   2.3579868e-01   2.3579868e-01   2.3579868e-01   2.3579868e-01   2.3579868e-01   2.3579868e-01   2.3579868e-01   2.3579868e-01   2.3579868e-01   2.3579868e-01   2.3579868e-01   2.3579868e-01   2.3579868e-01   2.3579868e-01   2.3579868e-01   2.3579868e-01   2.3579868e-01   2.3579868e-01   2.3579868e-01   2.3579868e-01   2.3579868e-01   2.3579868e-01   2.3579868e-01   2.3579868e-01   2.3579868e-01   2.3579868e-01   2.3579868e-01   2.3579868e-01   2.3579868e-01   2.3579868e-01   2.3579868e-01   1.5595641e-01   9.0676077e-06   9.0676077e-06   9.0676077e-06   9.0676077e-06   9.0676077e-06   9.0676077e-06   9.0676077e-06   9.0676077e-06   9.0676077e-06   9.0676077e-06   9.0676077e-06   9.0676077e-06   9.0676077e-06   9.0676077e-06   9.0676077e-06   9.0676077e-06   9.0676077e-06   9.0676077e-06   9.0676077e-06   9.0676077e-06   8.6151624e-10   8.6151624e-10   8.6151624e-10   8.6151624e-10   8.6151624e-10   8.6151624e-10   8.6151624e-10   8.6151624e-10   8.6151624e-10   8.6151624e-10   8.6151624e-10   8.6151624e-10   8.6151624e-10   8.6151624e-10   8.6151624e-10   8.6151624e-10   8.6151624e-10   4.3077323e-10   4.8774327e-10   4.8774327e-10   4.8774327e-10   4.8774327e-10   4.8774327e-10   4.8774327e-10   4.8774327e-10   4.8774327e-10   4.8774327e-10   4.8774327e-10   4.8774327e-10   4.8774327e-10   4.8774327e-10   4.8774327e-10   4.8774327e-10   4.8774327e-10   4.8774327e-10   4.8774327e-10   4.8774327e-10   4.8774327e-10   0.0000000e+00   0.0000000e+00   0.0000000e+00   0.0000000e+00   0.0000000e+00   0.0000000e+00   0.0000000e+00   0.0000000e+00   0.0000000e+00   0.0000000e+00   0.0000000e+00   0.0000000e+00   0.0000000e+00   0.0000000e+00   0.0000000e+00   0.0000000e+00   0.0000000e+00   0.0000000e+00   0.0000000e+00   0.0000000e+00   0.0000000e+00   0.0000000e+00   0.0000000e+00   0.0000000e+00   0.0000000e+00   0.0000000e+00   0.0000000e+00   0.0000000e+00   0.0000000e+00   0.0000000e+00   0.0000000e+00   0.0000000e+00   0.0000000e+00   0.0000000e+00   0.0000000e+00   0.0000000e+00   0.0000000e+00   0.0000000e+00   0.0000000e+00   0.0000000e+00
   2.3579871e-01   2.3579871e-01   2.3579871e-01   2.3579871e-01   2.3579871e-01   2.3579871e-01   2.3579871e-01   2.3579871e-01   2.3579871e-01   2.3579871e-01   2.3579871e-01   2.3579871e-01   2.3579871e-01   2.3579871e-01   2.3579871e-01   2.3579871e-01   2.3579871e-01   2.3579871e-01   2.3579871e-01   2.3579871e-01   2.3579871e-01   2.3579871e-01   2.3579871e-01   2.3579871e-01   2.3579871e-01   2.3579871e-01   2.3579871e-01   2.3579871e-01   2.3579871e-01   2.3579871e-01   2.3579871e-01   2.3579871e-01   2.3579871e-01   2.3579871e-01   2.3579871e-01   2.3579871e-01   2.3579871e-01   2.3579871e-01   2.3579871e-01   2.3579871e-01   2.3579871e-01   2.3579871e-01   2.3579871e-01   2.3579871e-01   2.3579871e-01   2.3579871e-01   2.3579871e-01   2.3579871e-01   2.3579871e-01   2.3579871e-01   2.3579871e-01   2.3579871e-01   2.3579871e-01   2.3579871e-01   2.3579871e-01   2.3579871e-01   2.3579871e-01   2.3579871e-01   2.3579871e-01   2.3579871e-01   2.3579871e-01   2.3579871e-01   2.3579871e-01   2.3579871e-01   2.3579871e-01   2.3579871e-01   2.3579871e-01   2.3579871e-01   2.3579871e-01   2.3579871e-01   2.3579871e-01   2.3579871e-01   2.3579871e-01   2.3579871e-01   2.3579871e-01   2.3579871e-01   2.3579871e-01   2.3579871e-01   2.3579871e-01   2.3579871e-01   2.3579871e-01   2.3579871e-01   2.3579871e-01   2.3579871e-01   2.3579871e-01   2.3579871e-01   2.3579871e-01   2.3579871e-01   2.3579871e-01   2.3579871e-01   2.3579871e-01   2.3579871e-01   2.3579871e-01   2.3579871e-01   2.3579871e-01   2.3579871e-01   2.3579871e-01   2.3579871e-01   2.3579871e-01   2.3579871e-01   2.3579871e-01   2.3579871e-01   2.3579871e-01   2.3579871e-01   2.3579871e-01   2.3579871e-01   2.3579871e-01   2.3579871e-01   2.3579871e-01   2.3579871e-01   2.3579871e-01   2.3579871e-01   2.3579871e-01   2.3579871e-01   2.3579871e-01   2.3579871e-01   2.3579871e-01   2.3579871e-01   2.3579871e-01   2.3579871e-01   2.3579871e-01   2.3579871e-01   2.3579871e-01   2.3579871e-01   2.3579871e-01   2.3579871e-01   2.3579871e-01   2.3579871e-01   2.3579871e-01   2.3579871e-01   2.3579871e-01   2.3579871e-01   2.3579871e-01   2.3579871e-01   2.3579871e-01   2.3579871e-01   2.3579871e-01   2.3579871e-01   2.3579871e-01   2.3579871e-01   2.3579868e-01   2.3579868e-01   2.3579868e-01   2.3579868e-01   2.3579868e-01   2.3579868e-01   2.3579868e-01   2.3579868e-01   2.3579868e-01   2.3579868e-01   2.3579868e-01   2.3579868e-01   2.3579868e-01   2.3579868e-01   2.3579868e-01   2.3579868e-01   2.3579868e-01   2.3579868e-01   2.3579868e-01   2.3579868e-01   2.3579868e-01   2.3579868e-01   2.3579868e-01   2.3579868e-01   2.3579868e-01   2.3579868e-01   2.3579868e-01   2.3579868e-01   2.3579868e-01   2.3579868e-01   2.3579868e-01   2.3579868e-01   2.3579868e-01   2.3579868e-01   2.3579868e-01   2.3579868e-01   2.3579868e-01   2.3579868e-01   2.3579868e-01   2.3579868e-01   2.3579868e-01   2.3579868e-01   2.3579868e-01   2.3579868e-01   2.3579868e-01   2.3579868e-01   2.3579868e-01   2.3579868e-01   2.3579868e-01   2.3579868e-01   2.3579868e-01   2.3579868e-01   2.3579868e-01   2.3579868e-01   2.3579868e-01   2.3579868e-01   2.3579868e-01   2.3579868e-01   2.3579868e-01   2.3579868e-01   2.3579868e-01   2.3579868e-01   1.5595641e-01   9.0676077e-06   9.0676077e-06   9.0676077e-06   9.0676077e-06   9.0676077e-06   9.0676077e-06   9.0676077e-06   9.0676077e-06   9.0676077e-06   9.0676077e-06   9.0676077e-06   9.0676077e-06   9.0676077e-06   9.0676077e-06   9.0676077e-06   9.0676077e-06   9.0676077e-06   9.0676077e-06   9.0676077e-06   9.0676077e-06   8.6151624e-10   8.6151624e-10   8.6151624e-10   8.6151624e-10   8.6151624e-10   8.6151624e-10   8.6151624e-10   8.6151624e-10   8.6151624e-10   8.6151624e-10   8.6151624e-10   8.6151624e-10   8.6151624e-10   8.6151624e-10   8.6151624e-10   8.6151624e-10   8.6151624e-10   4.3077323e-10   4.8774327e-10   4.8774327e-10   4.8774327e-10   4.8774327e-10   4.8774327e-10   4.8774327e-10   4.8774327e-10   4.8774327e-10   4.8774327e-10   4.8774327e-10   4.8774327e-10   4.8774327e-10   4.8774327e-10   4.8774327e-10   4.8774327e-10   4.8774327e-10   4.8774327e-10   4.8774327e-10   4.8774327e-10   4.8774327e-10   0.0000000e+00   0.0000000e+00   0.0000000e+00   0.0000000e+00   0.0000000e+00   0.0000000e+00   0.0000000e+00   0.0000000e+00   0.0000000e+00   0.0000000e+00   0.0000000e+00   0.0000000e+00   0.0000000e+00   0.0000000e+00   0.0000000e+00   0.0000000e+00   0.0000000e+00   0.0000000e+00   0.0000000e+00   0.0000000e+00   0.0000000e+00   0.0000000e+00   0.0000000e+00   0.0000000e+00   0.0000000e+00   0.0000000e+00   0.0000000e+00   0.0000000e+00   0.0000000e+00   0.0000000e+00   0.0000000e+00   0.0000000e+00   0.0000000e+00   0.0000000e+00   0.0000000e+00   0.0000000e+00   0.0000000e+00   0.0000000e+00   0.0000000e+00   0.0000000e+00
   2.3579871e-01   2.3579871e-01   2.3579871e-01   2.3579871e-01   2.3579871e-01   2.3579871e-01   2.3579871e-01   2.3579871e-01   2.3579871e-01   2.3579871e-01   2.3579871e-01   2.3579871e-01   2.3579871e-01   2.3579871e-01   2.3579871e-01   2.3579871e-01   2.3579871e-01   2.3579871e-01   2.3579871e-01   2.3579871e-01   2.3579871e-01   2.3579871e-01   2.3579871e-01   2.3579871e-01   2.3579871e-01   2.3579871e-01   2.3579871e-01   2.3579871e-01   2.3579871e-01   2.3579871e-01   2.3579871e-01   2.3579871e-01   2.3579871e-01   2.3579871e-01   2.3579871e-01   2.3579871e-01   2.3579871e-01   2.3579871e-01   2.3579871e-01   2.3579871e-01   2.3579871e-01   2.3579871e-01   2.3579871e-01   2.3579871e-01   2.3579871e-01   2.3579871e-01   2.3579871e-01   2.3579871e-01   2.3579871e-01   2.3579871e-01   2.3579871e-01   2.3579871e-01   2.3579871e-01   2.3579871e-01   2.3579871e-01   2.3579871e-01   2.3579871e-01   2.3579871e-01   2.3579871e-01   2.3579871e-01   2.3579871e-01   2.3579871e-01   2.3579871e-01   2.3579871e-01   2.3579871e-01   2.3579871e-01   2.3579871e-01   2.3579871e-01   2.3579871e-01   2.3579871e-01   2.3579871e-01   2.3579871e-01   2.3579871e-01   2.3579871e-01   2.3579871e-01   2.3579871e-01   2.3579871e-01   2.3579871e-01   2.3579871e-01   2.3579871e-01   2.3579871e-01   2.3579871e-01   2.3579871e-01   2.3579871e-01   2.3579871e-01   2.3579871e-01   2.3579871e-01   2.3579871e-01   2.3579871e-01   2.3579871e-01   2.3579871e-01   2.3579871e-01   2.3579871e-01   2.3579871e-01   2.3579871e-01   2.3579871e-01   2.3579871e-01   2.3579871e-01   2.3579871e-01   2.3579871e-01   2.3579871e-01   2.3579871e-01   2.3579871e-01   2.3579871e-01   2.3579871e-01   2.3579871e-01   2.3579871e-01   2.3579871e-01   2.3579871e-01   2.3579871e-01   2.3579871e-01   2.3579871e-01   2.3579871e-01   2.3579871e-01   2.3579871e-01   2.3579871e-01   2.3579871e-01   2.3579871e-01   2.3579871e-01   2.3579871e-01   2.3579871e-01   2.3579871e-01   2.3579871e-01   2.3579871e-01   2.3579871e-01   2.3579871e-01   2.3579871e-01   2.3579871e-01   2.3579871e-01   2.3579871e-01   2.3579871e-01   2.3579871e-01   2.3579871e-01   2.3579871e-01   2.3579871e-01   2.3579871e-01   2.3579871e-01   2.3579871e-01   2.3579871e-01   2.3579871e-01   2.3579868e-01   2.3579868e-01   2.3579868e-01   2.3579868e-01   2.3579868e-01   2.3579868e-01   2.3579868e-01   2.3579868e-01   2.3579868e-01   2.3579868e-01   2.3579868e-01   2.3579868e-01   2.3579868e-01   2.3579868e-01   2.3579868e-01   2.3579868e-01   2.3579868e-01   2.3579868e-01   2.3579868e-01   2.3579868e-01   2.3579868e-01   2.3579868e-01   2.3579868e-01   2.3579868e-01   2.3579868e-01   2.3579868e-01   2.3579868e-01   2.3579868e-01   2.3579868e-01   2.3579868e-01   2.3579868e-01   2.3579868e-01   2.3579868e-01   2.3579868e-01   2.3579868e-01   2.3579868e-01   2.3579868e-01   2.3579868e-01   2.3579868e-01   2.3579868e-01   2.3579868e-01   2.3579868e-01   2.3579868e-01   2.3579868e-01   2.3579868e-01   2.3579868e-01   2.3579868e-01   2.3579868e-01   2.3579868e-01   2.3579868e-01   2.3579868e-01   2.3579868e-01   2.3579868e-01   2.3579868e-01   2.3579868e-01   2.3579868e-01   2.3579868e-01   2.3579868e-01   2.3579868e-01   2.3579868e-01   2.3579868e-01   2.3579868e-01   1.5595641e-01   9.0676077e-06   9.0676077e-06   9.0676077e-06   9.0676077e-06   9.0676077e-06   9.0676077e-06   9.0676077e-06   9.0676077e-06   9.0676077e-06   9.0676077e-06   9.0676077e-06   9.0676077e-06   9.0676077e-06   9.0676077e-06   9.0676077e-06   9.0676077e-06   9.0676077e-06   9.0676077e-06   9.0676077e-06   9.0676077e-06   8.6151624e-10   8.6151624e-10   8.6151624e-10   8.6151624e-10   8.6151624e-10   8.6151624e-10   8.6151624e-10   8.6151624e-10   8.6151624e-10   8.6151624e-10   8.6151624e-10   8.6151624e-10   8.6151624e-10   8.6151624e-10   8.6151624e-10   8.6151624e-10   8.6151624e-10   4.3077323e-10   4.8774327e-10   4.8774327e-10   4.8774327e-10   4.8774327e-10   4.8774327e-10   4.8774327e-10   4.8774327e-10   4.8774327e-10   4.8774327e-10   4.8774327e-10   4.8774327e-10   4.8774327e-10   4.8774327e-10   4.8774327e-10   4.8774327e-10   4.8774327e-10   4.8774327e-10   4.8774327e-10   4.8774327e-10   4.8774327e-10   0.0000000e+00   0.0000000e+00   0.0000000e+00   0.0000000e+00   0.0000000e+00   0.0000000e+00   0.0000000e+00   0.0000000e+00   0.0000000e+00   0.0000000e+00   0.0000000e+00   0.0000000e+00   0.0000000e+00   0.0000000e+00   0.0000000e+00   0.0000000e+00   0.0000000e+00   0.0000000e+00   0.0000000e+00   0.0000000e+00   0.0000000e+00   0.0000000e+00   0.0000000e+00   0.0000000e+00   0.0000000e+00   0.0000000e+00   0.0000000e+00   0.0000000e+00   0.0000000e+00   0.0000000e+00   0.0000000e+00   0.0000000e+00   0.0000000e+00   0.0000000e+00   0.0000000e+00   0.0000000e+00   0.0000000e+00   0.0000000e+00   0.0000000e+00   0.0000000e+00
   2.3579871e-01   2.3579871e-01   2.3579871e-01   2.3579871e-01   2.3579871e-01   2.3579871e-01   2.3579871e-01   2.3579871e-01   2.3579871e-01   2.3579871e-01   2.3579871e-01   2.3579871e-01   2.3579871e-01   2.3579871e-01   2.3579871e-01   2.3579871e-01   2.3579871e-01   2.3579871e-01   2.3579871e-01   2.3579871e-01   2.3579871e-01   2.3579871e-01   2.3579871e-01   2.3579871e-01   2.3579871e-01   2.3579871e-01   2.3579871e-01   2.3579871e-01   2.3579871e-01   2.3579871e-01   2.3579871e-01   2.3579871e-01   2.3579871e-01   2.3579871e-01   2.3579871e-01   2.3579871e-01   2.3579871e-01   2.3579871e-01   2.3579871e-01   2.3579871e-01   2.3579871e-01   2.3579871e-01   2.3579871e-01   2.3579871e-01   2.3579871e-01   2.3579871e-01   2.3579871e-01   2.3579871e-01   2.3579871e-01   2.3579871e-01   2.3579871e-01   2.3579871e-01   2.3579871e-01   2.3579871e-01   2.3579871e-01   2.3579871e-01   2.3579871e-01   2.3579871e-01   2.3579871e-01   2.3579871e-01   2.3579871e-01   2.3579871e-01   2.3579871e-01   2.3579871e-01   2.3579871e-01   2.3579871e-01   2.3579871e-01   2.3579871e-01   2.3579871e-01   2.3579871e-01   2.3579871e-01   2.3579871e-01   2.3579871e-01   2.3579871e-01   2.3579871e-01   2.3579871e-01   2.3579871e-01   2.3579871e-01   2.3579871e-01   2.3579871e-01   2.3579871e-01   2.3579871e-01   2.3579871e-01   2.3579871e-01   2.3579871e-01   2.3579871e-01   2.3579871e-01   2.3579871e-01   2.3579871e-01   2.3579871e-01   2.3579871e-01   2.3579871e-01   2.3579871e-01   2.3579871e-01   2.3579871e-01   2.3579871e-01   2.3579871e-01   2.3579871e-01   2.3579871e-01   2.3579871e-01   2.3579871e-01   2.3579871e-01   2.3579871e-01   2.3579871e-01   2.3579871e-01   2.3579871e-01   2.3579871e-01   2.3579871e-01   2.3579871e-01   2.3579871e-01   2.3579871e-01   2.3579871e-01   2.3579871e-01   2.3579871e-01   2.3579871e-01   2.3579871e-01   2.3579871e-01   2.3579871e-01   2.3579871e-01   2.3579871e-01   2.3579871e-01   2.3579871e-01   2.3579871e-01   2.3579871e-01   2.3579871e-01   2.3579871e-01   2.3579871e-01   2.3579871e-01   2.3579871e-01   2.3579871e-01   2.3579871e-01   2.3579871e-01   2.3579871e-01   2.3579871e-01   2.3579871e-01   2.3579871e-01   2.3579871e-01   2.3579871e-01   2.3579871e-01   2.3579871e-01   2.3579868e-01   2.3579868e-01   2.3579868e-01   2.3579868e-01   2.3579868e-01   2.3579868e-01   2.3579868e-01   2.3579868e-01   2.3579868e-01   2.3579868e-01   2.3579868e-01   2.3579868e-01   2.3579868e-01   2.3579868e-01   2.3579868e-01   2.3579868e-01   2.3579868e-01   2.3579868e-01   2.3579868e-01   2.3579868e-01   2.3579868e-01   2.3579868e-01   2.3579868e-01   2.3579868e-01   2.3579868e-01   2.3579868e-01   2.3579868e-01   2.3579868e-01   2.3579868e-01   2.3579868e-01   2.3579868e-01   2.3579868e-01   2.3579868e-01   2.3579868e-01   2.3579868e-01   2.3579868e-01   2.3579868e-01   2.3579868e-01   2.3579868e-01   2.3579868e-01   2.3579868e-01   2.3579868e-01   2.3579868e-01   2.3579868e-01   2.3579868e-01   2.3579868e-01   2.3579868e-01   2.3579868e-01   2.3579868e-01   2.3579868e-01   2.3579868e-01   2.3579868e-01   2.3579868e-01   2.3579868e-01   2.3579868e-01   2.3579868e-01   2.3579868e-01   2.3579868e-01   2.3579868e-01   2.3579868e-01   2.3579868e-01   2.3579868e-01   1.5595641e-01   9.0676077e-06   9.0676077e-06   9.0676077e-06   9.0676077e-06   9.0676077e-06   9.0676077e-06   9.0676077e-06   9.0676077e-06   9.0676077e-06   9.0676077e-06   9.0676077e-06   9.0676077e-06   9.0676077e-06   9.0676077e-06   9.0676077e-06   9.0676077e-06   9.0676077e-06   9.0676077e-06   9.0676077e-06   9.0676077e-06   8.6151624e-10   8.6151624e-10   8.6151624e-10   8.6151624e-10   8.6151624e-10   8.6151624e-10   8.6151624e-10   8.6151624e-10   8.6151624e-10   8.6151624e-10   8.6151624e-10   8.6151624e-10   8.6151624e-10   8.6151624e-10   8.6151624e-10   8.6151624e-10   8.6151624e-10   4.3077323e-10   4.8774327e-10   4.8774327e-10   4.8774327e-10   4.8774327e-10   4.8774327e-10   4.8774327e-10   4.8774327e-10   4.8774327e-10   4.8774327e-10   4.8774327e-10   4.8774327e-10   4.8774327e-10   4.8774327e-10   4.8774327e-10   4.8774327e-10   4.8774327e-10   4.8774327e-10   4.8774327e-10   4.8774327e-10   4.8774327e-10   0.0000000e+00   0.0000000e+00   0.0000000e+00   0.0000000e+00   0.0000000e+00   0.0000000e+00   0.0000000e+00   0.0000000e+00   0.0000000e+00   0.0000000e+00   0.0000000e+00   0.0000000e+00   0.0000000e+00   0.0000000e+00   0.0000000e+00   0.0000000e+00   0.0000000e+00   0.0000000e+00   0.0000000e+00   0.0000000e+00   0.0000000e+00   0.0000000e+00   0.0000000e+00   0.0000000e+00   0.0000000e+00   0.0000000e+00   0.0000000e+00   0.0000000e+00   0.0000000e+00   0.0000000e+00   0.0000000e+00   0.0000000e+00   0.0000000e+00   0.0000000e+00   0.0000000e+00   0.0000000e+00   0.0000000e+00   0.0000000e+00   0.0000000e+00   0.0000000e+00
   2.3579871e-01   2.3579871e-01   2.3579871e-01   2.3579871e-01   2.3579871e-01   2.3579871e-01   2.3579871e-01   2.3579871e-01   2.3579871e-01   2.3579871e-01   2.3579871e-01   2.3579871e-01   2.3579871e-01   2.3579871e-01   2.3579871e-01   2.3579871e-01   2.3579871e-01   2.3579871e-01   2.3579871e-01   2.3579871e-01   2.3579871e-01   2.3579871e-01   2.3579871e-01   2.3579871e-01   2.3579871e-01   2.3579871e-01   2.3579871e-01   2.3579871e-01   2.3579871e-01   2.3579871e-01   2.3579871e-01   2.3579871e-01   2.3579871e-01   2.3579871e-01   2.3579871e-01   2.3579871e-01   2.3579871e-01   2.3579871e-01   2.3579871e-01   2.3579871e-01   2.3579871e-01   2.3579871e-01   2.3579871e-01   2.3579871e-01   2.3579871e-01   2.3579871e-01   2.3579871e-01   2.3579871e-01   2.3579871e-01   2.3579871e-01   2.3579871e-01   2.3579871e-01   2.3579871e-01   2.3579871e-01   2.3579871e-01   2.3579871e-01   2.3579871e-01   2.3579871e-01   2.3579871e-01   2.3579871e-01   2.3579871e-01   2.3579871e-01   2.3579871e-01   2.3579871e-01   2.3579871e-01   2.3579871e-01   2.3579871e-01   2.3579871e-01   2.3579871e-01   2.3579871e-01   2.3579871e-01   2.3579871e-01   2.3579871e-01   2.3579871e-01   2.3579871e-01   2.3579871e-01   2.3579871e-01   2.3579871e-01   2.3579871e-01   2.3579871e-01   2.3579871e-01   2.3579871e-01   2.3579871e-01   2.3579871e-01   2.3579871e-01   2.3579871e-01   2.3579871e-01   2.3579871e-01   2.3579871e-01   2.3579871e-01   2.3579871e-01   2.3579871e-01   2.3579871e-01   2.3579871e-01   2.3579871e-01   2.3579871e-01   2.3579871e-01   2.3579871e-01   2.3579871e-01   2.3579871e-01   2.3579871e-01   2.3579871e-01   2.3579871e-01   2.3579871e-01   2.3579871e-01   2.3579871e-01   2.3579871e-01   2.3579871e-01   2.3579871e-01   2.3579871e-01   2.3579871e-01   2.3579871e-01   2.3579871e-01   2.3579871e-01   2.3579871e-01   2.3579871e-01   2.3579871e-01   2.3579871e-01   2.3579871e-01   2.3579871e-01   2.3579871e-01   2.3579871e-01   2.3579871e-01   2.3579871e-01   2.3579871e-01   2.3579871e-01   2.3579871e-01   2.3579871e-01   2.3579871e-01   2.3579871e-01   2.3579871e-01   2.3579871e-01   2.3579871e-01   2.3579871e-01   2.3579871e-01   2.3579871e-01   2.3579871e-01   2.3579871e-01   2.3579871e-01   2.3579871e-01   2.3579868e-01   2.3579868e-01   2.3579868e-01   2.3579868e-01   2.3579868e-01   2.3579868e-01   2.3579868e-01   2.3579868e-01   2.3579868e-01   2.3579868e-01   2.3579868e-01   2.3579868e-01   2.3579868e-01   2.3579868e-01   2.3579868e-01   2.3579868e-01   2.3579868e-01   2.3579868e-01   2.3579868e-01   2.3579868e-01   2.3579868e-01   2.3579868e-01   2.3579868e-01   2.3579868e-01   2.3579868e-01   2.3579868e-01   2.3579868e-01   2.3579868e-01   2.3579868e-01   2.3579868e-01   2.3579868e-01   2.3579868e-01   2.3579868e-01   2.3579868e-01   2.3579868e-01   2.3579868e-01   2.3579868e-01   2.3579868e-01   2.3579868e-01   2.3579868e-01   2.3579868e-01   2.3579868e-01   2.3579868e-01   2.3579868e-01   2.3579868e-01   2.3579868e-01   2.3579868e-01   2.3579868e-01   2.3579868e-01   2.3579868e-01   2.3579868e-01   2.3579868e-01   2.3579868e-01   2.3579868e-01   2.3579868e-01   2.3579868e-01   2.3579868e-01   2.3579868e-01   2.3579868e-01   2.3579868e-01   2.3579868e-01   2.3579868e-01   1.5595641e-01   9.0676077e-06   9.0676077e-06   9.0676077e-06   9.0676077e-06   9.0676077e-06   9.0676077e-06   9.0676077e-06   9.0676077e-06   9.0676077e-06   9.0676077e-06   9.0676077e-06   9.0676077e-06   9.0676077e-06   9.0676077e-06   9.0676077e-06   9.0676077e-06   9.0676077e-06   9.0676077e-06   9.0676077e-06   9.0676077e-06   8.6151624e-10   8.6151624e-10   8.6151624e-10   8.6151624e-10   8.6151624e-10   8.6151624e-10   8.6151624e-10   8.6151624e-10   8.6151624e-10   8.6151624e-10   8.6151624e-10   8.6151624e-10   8.6151624e-10   8.6151624e-10   8.6151624e-10   8.6151624e-10   8.6151624e-10   4.3077323e-10   4.8774327e-10   4.8774327e-10   4.8774327e-10   4.8774327e-10   4.8774327e-10   4.8774327e-10   4.8774327e-10   4.8774327e-10   4.8774327e-10   4.8774327e-10   4.8774327e-10   4.8774327e-10   4.8774327e-10   4.8774327e-10   4.8774327e-10   4.8774327e-10   4.8774327e-10   4.8774327e-10   4.8774327e-10   4.8774327e-10   0.0000000e+00   0.0000000e+00   0.0000000e+00   0.0000000e+00   0.0000000e+00   0.0000000e+00   0.0000000e+00   0.0000000e+00   0.0000000e+00   0.0000000e+00   0.0000000e+00   0.0000000e+00   0.0000000e+00   0.0000000e+00   0.0000000e+00   0.0000000e+00   0.0000000e+00   0.0000000e+00   0.0000000e+00   0.0000000e+00   0.0000000e+00   0.0000000e+00   0.0000000e+00   0.0000000e+00   0.0000000e+00   0.0000000e+00   0.0000000e+00   0.0000000e+00   0.0000000e+00   0.0000000e+00   0.0000000e+00   0.0000000e+00   0.0000000e+00   0.0000000e+00   0.0000000e+00   0.0000000e+00   0.0000000e+00   0.0000000e+00   0.0000000e+00   0.0000000e+00
   2.3579871e-01   2.3579871e-01   2.3579871e-01   2.3579871e-01   2.3579871e-01   2.3579871e-01   2.3579871e-01   2.3579871e-01   2.3579871e-01   2.3579871e-01   2.3579871e-01   2.3579871e-01   2.3579871e-01   2.3579871e-01   2.3579871e-01   2.3579871e-01   2.3579871e-01   2.3579871e-01   2.3579871e-01   2.3579871e-01   2.3579871e-01   2.3579871e-01   2.3579871e-01   2.3579871e-01   2.3579871e-01   2.3579871e-01   2.3579871e-01   2.3579871e-01   2.3579871e-01   2.3579871e-01   2.3579871e-01   2.3579871e-01   2.3579871e-01   2.3579871e-01   2.3579871e-01   2.3579871e-01   2.3579871e-01   2.3579871e-01   2.3579871e-01   2.3579871e-01   2.3579871e-01   2.3579871e-01   2.3579871e-01   2.3579871e-01   2.3579871e-01   2.3579871e-01   2.3579871e-01   2.3579871e-01   2.3579871e-01   2.3579871e-01   2.3579871e-01   2.3579871e-01   2.3579871e-01   2.3579871e-01   2.3579871e-01   2.3579871e-01   2.3579871e-01   2.3579871e-01   2.3579871e-01   2.3579871e-01   2.3579871e-01   2.3579871e-01   2.3579871e-01   2.3579871e-01   2.3579871e-01   2.3579871e-01   2.3579871e-01   2.3579871e-01   2.3579871e-01   2.3579871e-01   2.3579871e-01   2.3579871e-01   2.3579871e-01   2.3579871e-01   2.3579871e-01   2.3579871e-01   2.3579871e-01   2.3579871e-01   2.3579871e-01   2.3579871e-01   2.3579871e-01   2.3579871e-01   2.3579871e-01   2.3579871e-01   2.3579871e-01   2.3579871e-01   2.3579871e-01   2.3579871e-01   2.3579871e-01   2.3579871e-01   2.3579871e-01   2.3579871e-01   2.3579871e-01   2.3579871e-01   2.3579871e-01   2.3579871e-01   2.3579871e-01   2.3579871e-01   2.3579871e-01   2.3579871e-01   2.3579871e-01   2.3579871e-01   2.3579871e-01   2.3579871e-01   2.3579871e-01   2.3579871e-01   2.3579871e-01   2.3579871e-01   2.3579871e-01   2.3579871e-01   2.3579871e-01   2.3579871e-01   2.3579871e-01   2.3579871e-01   2.3579871e-01   2.3579871e-01   2.3579871e-01   2.3579871e-01   2.3579871e-01   2.3579871e-01   2.3579871e-01   2.3579871e-01   2.3579871e-01   2.3579871e-01   2.3579871e-01   2.3579871e-01   2.3579871e-01   2.3579871e-01   2.3579871e-01   2.3579871e-01   2.3579871e-01   2.3579871e-01   2.3579871e-01   2.3579871e-01   2.3579871e-01   2.3579871e-01   2.3579871e-01   2.3579871e-01   2.3579871e-01   2.3579871e-01   2.3579868e-01   2.3579868e-01   2.3579868e-01   2.3579868e-01   2.3579868e-01   2.3579868e-01   2.3579868e-01   2.3579868e-01   2.3579868e-01   2.3579868e-01   2.3579868e-01   2.3579868e-01   2.3579868e-01   2.3579868e-01   2.3579868e-01   2.3579868e-01   2.3579868e-01   2.3579868e-01   2.3579868e-01   2.3579868e-01   2.3579868e-01   2.3579868e-01   2.3579868e-01   2.3579868e-01   2.3579868e-01   2.3579868e-01   2.3579868e-01   2.3579868e-01   2.3579868e-01   2.3579868e-01   2.3579868e-01   2.3579868e-01   2.3579868e-01   2.3579868e-01   2.3579868e-01   2.3579868e-01   2.3579868e-01   2.3579868e-01   2.3579868e-01   2.3579868e-01   2.3579868e-01   2.3579868e-01   2.3579868e-01   2.3579868e-01   2.3579868e-01   2.3579868e-01   2.3579868e-01   2.3579868e-01   2.3579868e-01   2.3579868e-01   2.3579868e-01   2.3579868e-01   2.3579868e-01   2.3579868e-01   2.3579868e-01   2.3579868e-01   2.3579868e-01   2.3579868e-01   2.3579868e-01   2.3579868e-01   2.3579868e-01   2.3579868e-01   1.5595641e-01   9.0676077e-06   9.0676077e-06   9.0676077e-06   9.0676077e-06   9.0676077e-06   9.0676077e-06   9.0676077e-06   9.0676077e-06   9.0676077e-06   9.0676077e-06   9.0676077e-06   9.0676077e-06   9.0676077e-06   9.0676077e-06   9.0676077e-06   9.0676077e-06   9.0676077e-06   9.0676077e-06   9.0676077e-06   9.0676077e-06   8.6151624e-10   8.6151624e-10   8.6151624e-10   8.6151624e-10   8.6151624e-10   8.6151624e-10   8.6151624e-10   8.6151624e-10   8.6151624e-10   8.6151624e-10   8.6151624e-10   8.6151624e-10   8.6151624e-10   8.6151624e-10   8.6151624e-10   8.6151624e-10   8.6151624e-10   4.3077323e-10   4.8774327e-10   4.8774327e-10   4.8774327e-10   4.8774327e-10   4.8774327e-10   4.8774327e-10   4.8774327e-10   4.8774327e-10   4.8774327e-10   4.8774327e-10   4.8774327e-10   4.8774327e-10   4.8774327e-10   4.8774327e-10   4.8774327e-10   4.8774327e-10   4.8774327e-10   4.8774327e-10   4.8774327e-10   4.8774327e-10   0.0000000e+00   0.0000000e+00   0.0000000e+00   0.0000000e+00   0.0000000e+00   0.0000000e+00   0.0000000e+00   0.0000000e+00   0.0000000e+00   0.0000000e+00   0.0000000e+00   0.0000000e+00   0.0000000e+00   0.0000000e+00   0.0000000e+00   0.0000000e+00   0.0000000e+00   0.0000000e+00   0.0000000e+00   0.0000000e+00   0.0000000e+00   0.0000000e+00   0.0000000e+00   0.0000000e+00   0.0000000e+00   0.0000000e+00   0.0000000e+00   0.0000000e+00   0.0000000e+00   0.0000000e+00   0.0000000e+00   0.0000000e+00   0.0000000e+00   0.0000000e+00   0.0000000e+00   0.0000000e+00   0.0000000e+00   0.0000000e+00   0.0000000e+00   0.0000000e+00
   2.3579871e-01   2.3579871e-01   2.3579871e-01   2.3579871e-01   2.3579871e-01   2.3579871e-01   2.3579871e-01   2.3579871e-01   2.3579871e-01   2.3579871e-01   2.3579871e-01   2.3579871e-01   2.3579871e-01   2.3579871e-01   2.3579871e-01   2.3579871e-01   2.3579871e-01   2.3579871e-01   2.3579871e-01   2.3579871e-01   2.3579871e-01   2.3579871e-01   2.3579871e-01   2.3579871e-01   2.3579871e-01   2.3579871e-01   2.3579871e-01   2.3579871e-01   2.3579871e-01   2.3579871e-01   2.3579871e-01   2.3579871e-01   2.3579871e-01   2.3579871e-01   2.3579871e-01   2.3579871e-01   2.3579871e-01   2.3579871e-01   2.3579871e-01   2.3579871e-01   2.3579871e-01   2.3579871e-01   2.3579871e-01   2.3579871e-01   2.3579871e-01   2.3579871e-01   2.3579871e-01   2.3579871e-01   2.3579871e-01   2.3579871e-01   2.3579871e-01   2.3579871e-01   2.3579871e-01   2.3579871e-01   2.3579871e-01   2.3579871e-01   2.3579871e-01   2.3579871e-01   2.3579871e-01   2.3579871e-01   2.3579871e-01   2.3579871e-01   2.3579871e-01   2.3579871e-01   2.3579871e-01   2.3579871e-01   2.3579871e-01   2.3579871e-01   2.3579871e-01   2.3579871e-01   2.3579871e-01   2.3579871e-01   2.3579871e-01   2.3579871e-01   2.3579871e-01   2.3579871e-01   2.3579871e-01   2.3579871e-01   2.3579871e-01   2.3579871e-01   2.3579871e-01   2.3579871e-01   2.3579871e-01   2.3579871e-01   2.3579871e-01   2.3579871e-01   2.3579871e-01   2.3579871e-01   2.3579871e-01   2.3579871e-01   2.3579871e-01   2.3579871e-01   2.3579871e-01   2.3579871e-01   2.3579871e-01   2.3579871e-01   2.3579871e-01   2.3579871e-01   2.3579871e-01   2.3579871e-01   2.3579871e-01   2.3579871e-01   2.3579871e-01   2.3579871e-01   2.3579871e-01   2.3579871e-01   2.3579871e-01   2.3579871e-01   2.3579871e-01   2.3579871e-01   2.3579871e-01   2.3579871e-01   2.3579871e-01   2.3579871e-01   2.3579871e-01   2.3579871e-01   2.3579871e-01   2.3579871e-01   2.3579871e-01   2.3579871e-01   2.3579871e-01   2.3579871e-01   2.3579871e-01   2.3579871e-01   2.3579871e-01   2.3579871e-01   2.3579871e-01   2.3579871e-01   2.3579871e-01   2.3579871e-01   2.3579871e-01   2.3579871e-01   2.3579871e-01   2.3579871e-01   2.3579871e-01   2.3579871e-01   2.3579871e-01   2.3579871e-01   2.3579871e-01   2.3579871e-01   2.3579868e-01   2.3579868e-01   2.3579868e-01   2.3579868e-01   2.3579868e-01   2.3579868e-01   2.3579868e-01   2.3579868e-01   2.3579868e-01   2.3579868e-01   2.3579868e-01   2.3579868e-01   2.3579868e-01   2.3579868e-01   2.3579868e-01   2.3579868e-01   2.3579868e-01   2.3579868e-01   2.3579868e-01   2.3579868e-01   2.3579868e-01   2.3579868e-01   2.3579868e-01   2.3579868e-01   2.3579868e-01   2.3579868e-01   2.3579868e-01   2.3579868e-01   2.3579868e-01   2.3579868e-01   2.3579868e-01   2.3579868e-01   2.3579868e-01   2.3579868e-01   2.3579868e-01   2.3579868e-01   2.3579868e-01   2.3579868e-01   2.3579868e-01   2.3579868e-01   2.3579868e-01   2.3579868e-01   2.3579868e-01   2.3579868e-01   2.3579868e-01   2.3579868e-01   2.3579868e-01   2.3579868e-01   2.3579868e-01   2.3579868e-01   2.3579868e-01   2.3579868e-01   2.3579868e-01   2.3579868e-01   2.3579868e-01   2.3579868e-01   2.3579868e-01   2.3579868e-01   2.3579868e-01   2.3579868e-01   2.3579868e-01   2.3579868e-01   1.5595641e-01   9.0676077e-06   9.0676077e-06   9.0676077e-06   9.0676077e-06   9.0676077e-06   9.0676077e-06   9.0676077e-06   9.0676077e-06   9.0676077e-06   9.0676077e-06   9.0676077e-06   9.0676077e-06   9.0676077e-06   9.0676077e-06   9.0676077e-06   9.0676077e-06   9.0676077e-06   9.0676077e-06   9.0676077e-06   9.0676077e-06   8.6151624e-10   8.6151624e-10   8.6151624e-10   8.6151624e-10   8.6151624e-10   8.6151624e-10   8.6151624e-10   8.6151624e-10   8.6151624e-10   8.6151624e-10   8.6151624e-10   8.6151624e-10   8.6151624e-10   8.6151624e-10   8.6151624e-10   8.6151624e-10   8.6151624e-10   4.3077323e-10   4.8774327e-10   4.8774327e-10   4.8774327e-10   4.8774327e-10   4.8774327e-10   4.8774327e-10   4.8774327e-10   4.8774327e-10   4.8774327e-10   4.8774327e-10   4.8774327e-10   4.8774327e-10   4.8774327e-10   4.8774327e-10   4.8774327e-10   4.8774327e-10   4.8774327e-10   4.8774327e-10   4.8774327e-10   4.8774327e-10   0.0000000e+00   0.0000000e+00   0.0000000e+00   0.0000000e+00   0.0000000e+00   0.0000000e+00   0.0000000e+00   0.0000000e+00   0.0000000e+00   0.0000000e+00   0.0000000e+00   0.0000000e+00   0.0000000e+00   0.0000000e+00   0.0000000e+00   0.0000000e+00   0.0000000e+00   0.0000000e+00   0.0000000e+00   0.0000000e+00   0.0000000e+00   0.0000000e+00   0.0000000e+00   0.0000000e+00   0.0000000e+00   0.0000000e+00   0.0000000e+00   0.0000000e+00   0.0000000e+00   0.0000000e+00   0.0000000e+00   0.0000000e+00   0.0000000e+00   0.0000000e+00   0.0000000e+00   0.0000000e+00   0.0000000e+00   0.0000000e+00   0.0000000e+00   0.0000000e+00
   2.3579871e-01   2.3579871e-01   2.3579871e-01   2.3579871e-01   2.3579871e-01   2.3579871e-01   2.3579871e-01   2.3579871e-01   2.3579871e-01   2.3579871e-01   2.3579871e-01   2.3579871e-01   2.3579871e-01   2.3579871e-01   2.3579871e-01   2.3579871e-01   2.3579871e-01   2.3579871e-01   2.3579871e-01   2.3579871e-01   2.3579871e-01   2.3579871e-01   2.3579871e-01   2.3579871e-01   2.3579871e-01   2.3579871e-01   2.3579871e-01   2.3579871e-01   2.3579871e-01   2.3579871e-01   2.3579871e-01   2.3579871e-01   2.3579871e-01   2.3579871e-01   2.3579871e-01   2.3579871e-01   2.3579871e-01   2.3579871e-01   2.3579871e-01   2.3579871e-01   2.3579871e-01   2.3579871e-01   2.3579871e-01   2.3579871e-01   2.3579871e-01   2.3579871e-01   2.3579871e-01   2.3579871e-01   2.3579871e-01   2.3579871e-01   2.3579871e-01   2.3579871e-01   2.3579871e-01   2.3579871e-01   2.3579871e-01   2.3579871e-01   2.3579871e-01   2.3579871e-01   2.3579871e-01   2.3579871e-01   2.3579871e-01   2.3579871e-01   2.3579871e-01   2.3579871e-01   2.3579871e-01   2.3579871e-01   2.3579871e-01   2.3579871e-01   2.3579871e-01   2.3579871e-01   2.3579871e-01   2.3579871e-01   2.3579871e-01   2.3579871e-01   2.3579871e-01   2.3579871e-01   2.3579871e-01   2.3579871e-01   2.3579871e-01   2.3579871e-01   2.3579871e-01   2.3579871e-01   2.3579871e-01   2.3579871e-01   2.3579871e-01   2.3579871e-01   2.3579871e-01   2.3579871e-01   2.3579871e-01   2.3579871e-01   2.3579871e-01   2.3579871e-01   2.3579871e-01   2.3579871e-01   2.3579871e-01   2.3579871e-01   2.3579871e-01   2.3579871e-01   2.3579871e-01   2.3579871e-01   2.3579871e-01   2.3579871e-01   2.3579871e-01   2.3579871e-01   2.3579871e-01   2.3579871e-01   2.3579871e-01   2.3579871e-01   2.3579871e-01   2.3579871e-01   2.3579871e-01   2.3579871e-01   2.3579871e-01   2.3579871e-01   2.3579871e-01   2.3579871e-01   2.3579871e-01   2.3579871e-01   2.3579871e-01   2.3579871e-01   2.3579871e-01   2.3579871e-01   2.3579871e-01   2.3579871e-01   2.3579871e-01   2.3579871e-01   2.3579871e-01   2.3579871e-01   2.3579871e-01   2.3579871e-01   2.3579871e-01   2.3579871e-01   2.3579871e-01   2.3579871e-01   2.3579871e-01   2.3579871e-01   2.3579871e-01   2.3579871e-01   2.3579871e-01   2.3579871e-01   2.3579868e-01   2.3579868e-01   2.3579868e-01   2.3579868e-01   2.3579868e-01   2.3579868e-01   2.3579868e-01   2.3579868e-01   2.3579868e-01   2.3579868e-01   2.3579868e-01   2.3579868e-01   2.3579868e-01   2.3579868e-01   2.3579868e-01   2.3579868e-01   2.3579868e-01   2.3579868e-01   2.3579868e-01   2.3579868e-01   2.3579868e-01   2.3579868e-01   2.3579868e-01   2.3579868e-01   2.3579868e-01   2.3579868e-01   2.3579868e-01   2.3579868e-01   2.3579868e-01   2.3579868e-01   2.3579868e-01   2.3579868e-01   2.3579868e-01   2.3579868e-01   2.3579868e-01   2.3579868e-01   2.3579868e-01   2.3579868e-01   2.3579868e-01   2.3579868e-01   2.3579868e-01   2.3579868e-01   2.3579868e-01   2.3579868e-01   2.3579868e-01   2.3579868e-01   2.3579868e-01   2.3579868e-01   2.3579868e-01   2.3579868e-01   2.3579868e-01   2.3579868e-01   2.3579868e-01   2.3579868e-01   2.3579868e-01   2.3579868e-01   2.3579868e-01   2.3579868e-01   2.3579868e-01   2.3579868e-01   2.3579868e-01   2.3579868e-01   1.5595641e-01   9.0676077e-06   9.0676077e-06   9.0676077e-06   9.0676077e-06   9.0676077e-06   9.0676077e-06   9.0676077e-06   9.0676077e-06   9.0676077e-06   9.0676077e-06   9.0676077e-06   9.0676077e-06   9.0676077e-06   9.0676077e-06   9.0676077e-06   9.0676077e-06   9.0676077e-06   9.0676077e-06   9.0676077e-06   9.0676077e-06   8.6151624e-10   8.6151624e-10   8.6151624e-10   8.6151624e-10   8.6151624e-10   8.6151624e-10   8.6151624e-10   8.6151624e-10   8.6151624e-10   8.6151624e-10   8.6151624e-10   8.6151624e-10   8.6151624e-10   8.6151624e-10   8.6151624e-10   8.6151624e-10   8.6151624e-10   4.3077323e-10   4.8774327e-10   4.8774327e-10   4.8774327e-10   4.8774327e-10   4.8774327e-10   4.8774327e-10   4.8774327e-10   4.8774327e-10   4.8774327e-10   4.8774327e-10   4.8774327e-10   4.8774327e-10   4.8774327e-10   4.8774327e-10   4.8774327e-10   4.8774327e-10   4.8774327e-10   4.8774327e-10   4.8774327e-10   4.8774327e-10   0.0000000e+00   0.0000000e+00   0.0000000e+00   0.0000000e+00   0.0000000e+00   0.0000000e+00   0.0000000e+00   0.0000000e+00   0.0000000e+00   0.0000000e+00   0.0000000e+00   0.0000000e+00   0.0000000e+00   0.0000000e+00   0.0000000e+00   0.0000000e+00   0.0000000e+00   0.0000000e+00   0.0000000e+00   0.0000000e+00   0.0000000e+00   0.0000000e+00   0.0000000e+00   0.0000000e+00   0.0000000e+00   0.0000000e+00   0.0000000e+00   0.0000000e+00   0.0000000e+00   0.0000000e+00   0.0000000e+00   0.0000000e+00   0.0000000e+00   0.0000000e+00   0.0000000e+00   0.0000000e+00   0.0000000e+00   0.0000000e+00   0.0000000e+00   0.0000000e+00
   2.3579871e-01   2.3579871e-01   2.3579871e-01   2.3579871e-01   2.3579871e-01   2.3579871e-01   2.3579871e-01   2.3579871e-01   2.3579871e-01   2.3579871e-01   2.3579871e-01   2.3579871e-01   2.3579871e-01   2.3579871e-01   2.3579871e-01   2.3579871e-01   2.3579871e-01   2.3579871e-01   2.3579871e-01   2.3579871e-01   2.3579871e-01   2.3579871e-01   2.3579871e-01   2.3579871e-01   2.3579871e-01   2.3579871e-01   2.3579871e-01   2.3579871e-01   2.3579871e-01   2.3579871e-01   2.3579871e-01   2.3579871e-01   2.3579871e-01   2.3579871e-01   2.3579871e-01   2.3579871e-01   2.3579871e-01   2.3579871e-01   2.3579871e-01   2.3579871e-01   2.3579871e-01   2.3579871e-01   2.3579871e-01   2.3579871e-01   2.3579871e-01   2.3579871e-01   2.3579871e-01   2.3579871e-01   2.3579871e-01   2.3579871e-01   2.3579871e-01   2.3579871e-01   2.3579871e-01   2.3579871e-01   2.3579871e-01   2.3579871e-01   2.3579871e-01   2.3579871e-01   2.3579871e-01   2.3579871e-01   2.3579871e-01   2.3579871e-01   2.3579871e-01   2.3579871e-01   2.3579871e-01   2.3579871e-01   2.3579871e-01   2.3579871e-01   2.3579871e-01   2.3579871e-01   2.3579871e-01   2.3579871e-01   2.3579871e-01   2.3579871e-01   2.3579871e-01   2.3579871e-01   2.3579871e-01   2.3579871e-01   2.3579871e-01   2.3579871e-01   2.3579871e-01   2.3579871e-01   2.3579871e-01   2.3579871e-01   2.3579871e-01   2.3579871e-01   2.3579871e-01   2.3579871e-01   2.3579871e-01   2.3579871e-01   2.3579871e-01   2.3579871e-01   2.3579871e-01   2.3579871e-01   2.3579871e-01   2.3579871e-01   2.3579871e-01   2.3579871e-01   2.3579871e-01   2.3579871e-01   2.3579871e-01   2.3579871e-01   2.3579871e-01   2.3579871e-01   2.3579871e-01   2.3579871e-01   2.3579871e-01   2.3579871e-01   2.3579871e-01   2.3579871e-01   2.3579871e-01   2.3579871e-01   2.3579871e-01   2.3579871e-01   2.3579871e-01   2.3579871e-01   2.3579871e-01   2.3579871e-01   2.3579871e-01   2.3579871e-01   2.3579871e-01   2.3579871e-01   2.3579871e-01   2.3579871e-01   2.3579871e-01   2.3579871e-01   2.3579871e-01   2.3579871e-01   2.3579871e-01   2.3579871e-01   2.3579871e-01   2.3579871e-01   2.3579871e-01   2.3579871e-01   2.3579871e-01   2.3579871e-01   2.3579871e-01   2.3579871e-01   2.3579871e-01   2.3579871e-01   2.3579868e-01   2.3579868e-01   2.3579868e-01   2.3579868e-01   2.3579868e-01   2.3579868e-01   2.3579868e-01   2.3579868e-01   2.3579868e-01   2.3579868e-01   2.3579868e-01   2.3579868e-01   2.3579868e-01   2.3579868e-01   2.3579868e-01   2.3579868e-01   2.3579868e-01   2.3579868e-01   2.3579868e-01   2.3579868e-01   2.3579868e-01   2.3579868e-01   2.3579868e-01   2.3579868e-01   2.3579868e-01   2.3579868e-01   2.3579868e-01   2.3579868e-01   2.3579868e-01   2.3579868e-01   2.3579868e-01   2.3579868e-01   2.3579868e-01   2.3579868e-01   2.3579868e-01   2.3579868e-01   2.3579868e-01   2.3579868e-01   2.3579868e-01   2.3579868e-01   2.3579868e-01   2.3579868e-01   2.3579868e-01   2.3579868e-01   2.3579868e-01   2.3579868e-01   2.3579868e-01   2.3579868e-01   2.3579868e-01   2.3579868e-01   2.3579868e-01   2.3579868e-01   2.3579868e-01   2.3579868e-01   2.3579868e-01   2.3579868e-01   2.3579868e-01   2.3579868e-01   2.3579868e-01   2.3579868e-01   2.3579868e-01   2.3579868e-01   1.5595641e-01   9.0676077e-06   9.0676077e-06   9.0676077e-06   9.0676077e-06   9.0676077e-06   9.0676077e-06   9.0676077e-06   9.0676077e-06   9.0676077e-06   9.0676077e-06   9.0676077e-06   9.0676077e-06   9.0676077e-06   9.0676077e-06   9.0676077e-06   9.0676077e-06   9.0676077e-06   9.0676077e-06   9.0676077e-06   9.0676077e-06   8.6151624e-10   8.6151624e-10   8.6151624e-10   8.6151624e-10   8.6151624e-10   8.6151624e-10   8.6151624e-10   8.6151624e-10   8.6151624e-10   8.6151624e-10   8.6151624e-10   8.6151624e-10   8.6151624e-10   8.6151624e-10   8.6151624e-10   8.6151624e-10   8.6151624e-10   4.3077323e-10   4.8774327e-10   4.8774327e-10   4.8774327e-10   4.8774327e-10   4.8774327e-10   4.8774327e-10   4.8774327e-10   4.8774327e-10   4.8774327e-10   4.8774327e-10   4.8774327e-10   4.8774327e-10   4.8774327e-10   4.8774327e-10   4.8774327e-10   4.8774327e-10   4.8774327e-10   4.8774327e-10   4.8774327e-10   4.8774327e-10   0.0000000e+00   0.0000000e+00   0.0000000e+00   0.0000000e+00   0.0000000e+00   0.0000000e+00   0.0000000e+00   0.0000000e+00   0.0000000e+00   0.0000000e+00   0.0000000e+00   0.0000000e+00   0.0000000e+00   0.0000000e+00   0.0000000e+00   0.0000000e+00   0.0000000e+00   0.0000000e+00   0.0000000e+00   0.0000000e+00   0.0000000e+00   0.0000000e+00   0.0000000e+00   0.0000000e+00   0.0000000e+00   0.0000000e+00   0.0000000e+00   0.0000000e+00   0.0000000e+00   0.0000000e+00   0.0000000e+00   0.0000000e+00   0.0000000e+00   0.0000000e+00   0.0000000e+00   0.0000000e+00   0.0000000e+00   0.0000000e+00   0.0000000e+00   0.0000000e+00
   2.3579871e-01   2.3579871e-01   2.3579871e-01   2.3579871e-01   2.3579871e-01   2.3579871e-01   2.3579871e-01   2.3579871e-01   2.3579871e-01   2.3579871e-01   2.3579871e-01   2.3579871e-01   2.3579871e-01   2.3579871e-01   2.3579871e-01   2.3579871e-01   2.3579871e-01   2.3579871e-01   2.3579871e-01   2.3579871e-01   2.3579871e-01   2.3579871e-01   2.3579871e-01   2.3579871e-01   2.3579871e-01   2.3579871e-01   2.3579871e-01   2.3579871e-01   2.3579871e-01   2.3579871e-01   2.3579871e-01   2.3579871e-01   2.3579871e-01   2.3579871e-01   2.3579871e-01   2.3579871e-01   2.3579871e-01   2.3579871e-01   2.3579871e-01   2.3579871e-01   2.3579871e-01   2.3579871e-01   2.3579871e-01   2.3579871e-01   2.3579871e-01   2.3579871e-01   2.3579871e-01   2.3579871e-01   2.3579871e-01   2.3579871e-01   2.3579871e-01   2.3579871e-01   2.3579871e-01   2.3579871e-01   2.3579871e-01   2.3579871e-01   2.3579871e-01   2.3579871e-01   2.3579871e-01   2.3579871e-01   2.3579871e-01   2.3579871e-01   2.3579871e-01   2.3579871e-01   2.3579871e-01   2.3579871e-01   2.3579871e-01   2.3579871e-01   2.3579871e-01   2.3579871e-01   2.3579871e-01   2.3579871e-01   2.3579871e-01   2.3579871e-01   2.3579871e-01   2.3579871e-01   2.3579871e-01   2.3579871e-01   2.3579871e-01   2.3579871e-01   2.3579871e-01   2.3579871e-01   2.3579871e-01   2.3579871e-01   2.3579871e-01   2.3579871e-01   2.3579871e-01   2.3579871e-01   2.3579871e-01   2.3579871e-01   2.3579871e-01   2.3579871e-01   2.3579871e-01   2.3579871e-01   2.3579871e-01   2.3579871e-01   2.3579871e-01   2.3579871e-01   2.3579871e-01   2.3579871e-01   2.3579871e-01   2.3579871e-01   2.3579871e-01   2.3579871e-01   2.3579871e-01   2.3579871e-01   2.3579871e-01   2.3579871e-01   2.3579871e-01   2.3579871e-01   2.3579871e-01   2.3579871e-01   2.3579871e-01   2.3579871e-01   2.3579871e-01   2.3579871e-01   2.3579871e-01   2.3579871e-01   2.3579871e-01   2.3579871e-01   2.3579871e-01   2.3579871e-01   2.3579871e-01   2.3579871e-01   2.3579871e-01   2.3579871e-01   2.3579871e-01   2.3579871e-01   2.3579871e-01   2.3579871e-01   2.3579871e-01   2.3579871e-01   2.3579871e-01   2.3579871e-01   2.3579871e-01   2.3579871e-01   2.3579871e-01   2.3579871e-01   2.3579871e-01   2.3579871e-01   2.3579868e-01   2.3579868e-01   2.3579868e-01   2.3579868e-01   2.3579868e-01   2.3579868e-01   2.3579868e-01   2.3579868e-01   2.3579868e-01   2.3579868e-01   2.3579868e-01   2.3579868e-01   2.3579868e-01   2.3579868e-01   2.3579868e-01   2.3579868e-01   2.3579868e-01   2.3579868e-01   2.3579868e-01   2.3579868e-01   2.3579868e-01   2.3579868e-01   2.3579868e-01   2.3579868e-01   2.3579868e-01   2.3579868e-01   2.3579868e-01   2.3579868e-01   2.3579868e-01   2.3579868e-01   2.3579868e-01   2.3579868e-01   2.3579868e-01   2.3579868e-01   2.3579868e-01   2.3579868e-01   2.3579868e-01   2.3579868e-01   2.3579868e-01   2.3579868e-01   2.3579868e-01   2.3579868e-01   2.3579868e-01   2.3579868e-01   2.3579868e-01   2.3579868e-01   2.3579868e-01   2.3579868e-01   2.3579868e-01   2.3579868e-01   2.3579868e-01   2.3579868e-01   2.3579868e-01   2.3579868e-01   2.3579868e-01   2.3579868e-01   2.3579868e-01   2.3579868e-01   2.3579868e-01   2.3579868e-01   2.3579868e-01   2.3579868e-01   1.5595641e-01   9.0676077e-06   9.0676077e-06   9.0676077e-06   9.0676077e-06   9.0676077e-06   9.0676077e-06   9.0676077e-06   9.0676077e-06   9.0676077e-06   9.0676077e-06   9.0676077e-06   9.0676077e-06   9.0676077e-06   9.0676077e-06   9.0676077e-06   9.0676077e-06   9.0676077e-06   9.0676077e-06   9.0676077e-06   9.0676077e-06   8.6151624e-10   8.6151624e-10   8.6151624e-10   8.6151624e-10   8.6151624e-10   8.6151624e-10   8.6151624e-10   8.6151624e-10   8.6151624e-10   8.6151624e-10   8.6151624e-10   8.6151624e-10   8.6151624e-10   8.6151624e-10   8.6151624e-10   8.6151624e-10   8.6151624e-10   4.3077323e-10   4.8774327e-10   4.8774327e-10   4.8774327e-10   4.8774327e-10   4.8774327e-10   4.8774327e-10   4.8774327e-10   4.8774327e-10   4.8774327e-10   4.8774327e-10   4.8774327e-10   4.8774327e-10   4.8774327e-10   4.8774327e-10   4.8774327e-10   4.8774327e-10   4.8774327e-10   4.8774327e-10   4.8774327e-10   4.8774327e-10   0.0000000e+00   0.0000000e+00   0.0000000e+00   0.0000000e+00   0.0000000e+00   0.0000000e+00   0.0000000e+00   0.0000000e+00   0.0000000e+00   0.0000000e+00   0.0000000e+00   0.0000000e+00   0.0000000e+00   0.0000000e+00   0.0000000e+00   0.0000000e+00   0.0000000e+00   0.0000000e+00   0.0000000e+00   0.0000000e+00   0.0000000e+00   0.0000000e+00   0.0000000e+00   0.0000000e+00   0.0000000e+00   0.0000000e+00   0.0000000e+00   0.0000000e+00   0.0000000e+00   0.0000000e+00   0.0000000e+00   0.0000000e+00   0.0000000e+00   0.0000000e+00   0.0000000e+00   0.0000000e+00   0.0000000e+00   0.0000000e+00   0.0000000e+00   0.0000000e+00
   2.3579871e-01   2.3579871e-01   2.3579871e-01   2.3579871e-01   2.3579871e-01   2.3579871e-01   2.3579871e-01   2.3579871e-01   2.3579871e-01   2.3579871e-01   2.3579871e-01   2.3579871e-01   2.3579871e-01   2.3579871e-01   2.3579871e-01   2.3579871e-01   2.3579871e-01   2.3579871e-01   2.3579871e-01   2.3579871e-01   2.3579871e-01   2.3579871e-01   2.3579871e-01   2.3579871e-01   2.3579871e-01   2.3579871e-01   2.3579871e-01   2.3579871e-01   2.3579871e-01   2.3579871e-01   2.3579871e-01   2.3579871e-01   2.3579871e-01   2.3579871e-01   2.3579871e-01   2.3579871e-01   2.3579871e-01   2.3579871e-01   2.3579871e-01   2.3579871e-01   2.3579871e-01   2.3579871e-01   2.3579871e-01   2.3579871e-01   2.3579871e-01   2.3579871e-01   2.3579871e-01   2.3579871e-01   2.3579871e-01   2.3579871e-01   2.3579871e-01   2.3579871e-01   2.3579871e-01   2.3579871e-01   2.3579871e-01   2.3579871e-01   2.3579871e-01   2.3579871e-01   2.3579871e-01   2.3579871e-01   2.3579871e-01   2.3579871e-01   2.3579871e-01   2.3579871e-01   2.3579871e-01   2.3579871e-01   2.3579871e-01   2.3579871e-01   2.3579871e-01   2.3579871e-01   2.3579871e-01   2.3579871e-01   2.3579871e-01   2.3579871e-01   2.3579871e-01   2.3579871e-01   2.3579871e-01   2.3579871e-01   2.3579871e-01   2.3579871e-01   2.3579871e-01   2.3579871e-01   2.3579871e-01   2.3579871e-01   2.3579871e-01   2.3579871e-01   2.3579871e-01   2.3579871e-01   2.3579871e-01   2.3579871e-01   2.3579871e-01   2.3579871e-01   2.3579871e-01   2.3579871e-01   2.3579871e-01   2.3579871e-01   2.3579871e-01   2.3579871e-01   2.3579871e-01   2.3579871e-01   2.3579871e-01   2.3579871e-01   2.3579871e-01   2.3579871e-01   2.3579871e-01   2.3579871e-01   2.3579871e-01   2.3579871e-01   2.3579871e-01   2.3579871e-01   2.3579871e-01   2.3579871e-01   2.3579871e-01   2.3579871e-01   2.3579871e-01   2.3579871e-01   2.3579871e-01   2.3579871e-01   2.3579871e-01   2.3579871e-01   2.3579871e-01   2.3579871e-01   2.3579871e-01   2.3579871e-01   2.3579871e-01   2.3579871e-01   2.3579871e-01   2.3579871e-01   2.3579871e-01   2.3579871e-01   2.3579871e-01   2.3579871e-01   2.3579871e-01   2.3579871e-01   2.3579871e-01   2.3579871e-01   2.3579871e-01   2.3579871e-01   2.3579871e-01   2.3579871e-01   2.3579868e-01   2.3579868e-01   2.3579868e-01   2.3579868e-01   2.3579868e-01   2.3579868e-01   2.3579868e-01   2.3579868e-01   2.3579868e-01   2.3579868e-01   2.3579868e-01   2.3579868e-01   2.3579868e-01   2.3579868e-01   2.3579868e-01   2.3579868e-01   2.3579868e-01   2.3579868e-01   2.3579868e-01   2.3579868e-01   2.3579868e-01   2.3579868e-01   2.3579868e-01   2.3579868e-01   2.3579868e-01   2.3579868e-01   2.3579868e-01   2.3579868e-01   2.3579868e-01   2.3579868e-01   2.3579868e-01   2.3579868e-01   2.3579868e-01   2.3579868e-01   2.3579868e-01   2.3579868e-01   2.3579868e-01   2.3579868e-01   2.3579868e-01   2.3579868e-01   2.3579868e-01   2.3579868e-01   2.3579868e-01   2.3579868e-01   2.3579868e-01   2.3579868e-01   2.3579868e-01   2.3579868e-01   2.3579868e-01   2.3579868e-01   2.3579868e-01   2.3579868e-01   2.3579868e-01   2.3579868e-01   2.3579868e-01   2.3579868e-01   2.3579868e-01   2.3579868e-01   2.3579868e-01   2.3579868e-01   2.3579868e-01   2.3579868e-01   1.5595641e-01   9.0676077e-06   9.0676077e-06   9.0676077e-06   9.0676077e-06   9.0676077e-06   9.0676077e-06   9.0676077e-06   9.0676077e-06   9.0676077e-06   9.0676077e-06   9.0676077e-06   9.0676077e-06   9.0676077e-06   9.0676077e-06   9.0676077e-06   9.0676077e-06   9.0676077e-06   9.0676077e-06   9.0676077e-06   9.0676077e-06   8.6151624e-10   8.6151624e-10   8.6151624e-10   8.6151624e-10   8.6151624e-10   8.6151624e-10   8.6151624e-10   8.6151624e-10   8.6151624e-10   8.6151624e-10   8.6151624e-10   8.6151624e-10   8.6151624e-10   8.6151624e-10   8.6151624e-10   8.6151624e-10   8.6151624e-10   4.3077323e-10   4.8774327e-10   4.8774327e-10   4.8774327e-10   4.8774327e-10   4.8774327e-10   4.8774327e-10   4.8774327e-10   4.8774327e-10   4.8774327e-10   4.8774327e-10   4.8774327e-10   4.8774327e-10   4.8774327e-10   4.8774327e-10   4.8774327e-10   4.8774327e-10   4.8774327e-10   4.8774327e-10   4.8774327e-10   4.8774327e-10   0.0000000e+00   0.0000000e+00   0.0000000e+00   0.0000000e+00   0.0000000e+00   0.0000000e+00   0.0000000e+00   0.0000000e+00   0.0000000e+00   0.0000000e+00   0.0000000e+00   0.0000000e+00   0.0000000e+00   0.0000000e+00   0.0000000e+00   0.0000000e+00   0.0000000e+00   0.0000000e+00   0.0000000e+00   0.0000000e+00   0.0000000e+00   0.0000000e+00   0.0000000e+00   0.0000000e+00   0.0000000e+00   0.0000000e+00   0.0000000e+00   0.0000000e+00   0.0000000e+00   0.0000000e+00   0.0000000e+00   0.0000000e+00   0.0000000e+00   0.0000000e+00   0.0000000e+00   0.0000000e+00   0.0000000e+00   0.0000000e+00   0.0000000e+00   0.0000000e+00
   2.3579871e-01   2.3579871e-01   2.3579871e-01   2.3579871e-01   2.3579871e-01   2.3579871e-01   2.3579871e-01   2.3579871e-01   2.3579871e-01   2.3579871e-01   2.3579871e-01   2.3579871e-01   2.3579871e-01   2.3579871e-01   2.3579871e-01   2.3579871e-01   2.3579871e-01   2.3579871e-01   2.3579871e-01   2.3579871e-01   2.3579871e-01   2.3579871e-01   2.3579871e-01   2.3579871e-01   2.3579871e-01   2.3579871e-01   2.3579871e-01   2.3579871e-01   2.3579871e-01   2.3579871e-01   2.3579871e-01   2.3579871e-01   2.3579871e-01   2.3579871e-01   2.3579871e-01   2.3579871e-01   2.3579871e-01   2.3579871e-01   2.3579871e-01   2.3579871e-01   2.3579871e-01   2.3579871e-01   2.3579871e-01   2.3579871e-01   2.3579871e-01   2.3579871e-01   2.3579871e-01   2.3579871e-01   2.3579871e-01   2.3579871e-01   2.3579871e-01   2.3579871e-01   2.3579871e-01   2.3579871e-01   2.3579871e-01   2.3579871e-01   2.3579871e-01   2.3579871e-01   2.3579871e-01   2.3579871e-01   2.3579871e-01   2.3579871e-01   2.3579871e-01   2.3579871e-01   2.3579871e-01   2.3579871e-01   2.3579871e-01   2.3579871e-01   2.3579871e-01   2.3579871e-01   2.3579871e-01   2.3579871e-01   2.3579871e-01   2.3579871e-01   2.3579871e-01   2.3579871e-01   2.3579871e-01   2.3579871e-01   2.3579871e-01   2.3579871e-01   2.3579871e-01   2.3579871e-01   2.3579871e-01   2.3579871e-01   2.3579871e-01   2.3579871e-01   2.3579871e-01   2.3579871e-01   2.3579871e-01   2.3579871e-01   2.3579871e-01   2.3579871e-01   2.3579871e-01   2.3579871e-01   2.3579871e-01   2.3579871e-01   2.3579871e-01   2.3579871e-01   2.3579871e-01   2.3579871e-01   2.3579871e-01   2.3579871e-01   2.3579871e-01   2.3579871e-01   2.3579871e-01   2.3579871e-01   2.3579871e-01   2.3579871e-01   2.3579871e-01   2.3579871e-01   2.3579871e-01   2.3579871e-01   2.3579871e-01   2.3579871e-01   2.3579871e-01   2.3579871e-01   2.3579871e-01   2.3579871e-01   2.3579871e-01   2.3579871e-01   2.3579871e-01   2.3579871e-01   2.3579871e-01   2.3579871e-01   2.3579871e-01   2.3579871e-01   2.3579871e-01   2.3579871e-01   2.3579871e-01   2.3579871e-01   2.3579871e-01   2.3579871e-01   2.3579871e-01   2.3579871e-01   2.3579871e-01   2.3579871e-01   2.3579871e-01   2.3579871e-01   2.3579871e-01   2.3579871e-01   2.3579868e-01   2.3579868e-01   2.3579868e-01   2.3579868e-01   2.3579868e-01   2.3579868e-01   2.3579868e-01   2.3579868e-01   2.3579868e-01   2.3579868e-01   2.3579868e-01   2.3579868e-01   2.3579868e-01   2.3579868e-01   2.3579868e-01   2.3579868e-01   2.3579868e-01   2.3579868e-01   2.3579868e-01   2.3579868e-01   2.3579868e-01   2.3579868e-01   2.3579868e-01   2.3579868e-01   2.3579868e-01   2.3579868e-01   2.3579868e-01   2.3579868e-01   2.3579868e-01   2.3579868e-01   2.3579868e-01   2.3579868e-01   2.3579868e-01   2.3579868e-01   2.3579868e-01   2.3579868e-01   2.3579868e-01   2.3579868e-01   2.3579868e-01   2.3579868e-01   2.3579868e-01   2.3579868e-01   2.3579868e-01   2.3579868e-01   2.3579868e-01   2.3579868e-01   2.3579868e-01   2.3579868e-01   2.3579868e-01   2.3579868e-01   2.3579868e-01   2.3579868e-01   2.3579868e-01   2.3579868e-01   2.3579868e-01   2.3579868e-01   2.3579868e-01   2.3579868e-01   2.3579868e-01   2.3579868e-01   2.3579868e-01   2.3579868e-01   1.5595641e-01   9.0676077e-06   9.0676077e-06   9.0676077e-06   9.0676077e-06   9.0676077e-06   9.0676077e-06   9.0676077e-06   9.0676077e-06   9.0676077e-06   9.0676077e-06   9.0676077e-06   9.0676077e-06   9.0676077e-06   9.0676077e-06   9.0676077e-06   9.0676077e-06   9.0676077e-06   9.0676077e-06   9.0676077e-06   9.0676077e-06   8.6151624e-10   8.6151624e-10   8.6151624e-10   8.6151624e-10   8.6151624e-10   8.6151624e-10   8.6151624e-10   8.6151624e-10   8.6151624e-10   8.6151624e-10   8.6151624e-10   8.6151624e-10   8.6151624e-10   8.6151624e-10   8.6151624e-10   8.6151624e-10   8.6151624e-10   4.3077323e-10   4.8774327e-10   4.8774327e-10   4.8774327e-10   4.8774327e-10   4.8774327e-10   4.8774327e-10   4.8774327e-10   4.8774327e-10   4.8774327e-10   4.8774327e-10   4.8774327e-10   4.8774327e-10   4.8774327e-10   4.8774327e-10   4.8774327e-10   4.8774327e-10   4.8774327e-10   4.8774327e-10   4.8774327e-10   4.8774327e-10   0.0000000e+00   0.0000000e+00   0.0000000e+00   0.0000000e+00   0.0000000e+00   0.0000000e+00   0.0000000e+00   0.0000000e+00   0.0000000e+00   0.0000000e+00   0.0000000e+00   0.0000000e+00   0.0000000e+00   0.0000000e+00   0.0000000e+00   0.0000000e+00   0.0000000e+00   0.0000000e+00   0.0000000e+00   0.0000000e+00   0.0000000e+00   0.0000000e+00   0.0000000e+00   0.0000000e+00   0.0000000e+00   0.0000000e+00   0.0000000e+00   0.0000000e+00   0.0000000e+00   0.0000000e+00   0.0000000e+00   0.0000000e+00   0.0000000e+00   0.0000000e+00   0.0000000e+00   0.0000000e+00   0.0000000e+00   0.0000000e+00   0.0000000e+00   0.0000000e+00
   2.3579871e-01   2.3579871e-01   2.3579871e-01   2.3579871e-01   2.3579871e-01   2.3579871e-01   2.3579871e-01   2.3579871e-01   2.3579871e-01   2.3579871e-01   2.3579871e-01   2.3579871e-01   2.3579871e-01   2.3579871e-01   2.3579871e-01   2.3579871e-01   2.3579871e-01   2.3579871e-01   2.3579871e-01   2.3579871e-01   2.3579871e-01   2.3579871e-01   2.3579871e-01   2.3579871e-01   2.3579871e-01   2.3579871e-01   2.3579871e-01   2.3579871e-01   2.3579871e-01   2.3579871e-01   2.3579871e-01   2.3579871e-01   2.3579871e-01   2.3579871e-01   2.3579871e-01   2.3579871e-01   2.3579871e-01   2.3579871e-01   2.3579871e-01   2.3579871e-01   2.3579871e-01   2.3579871e-01   2.3579871e-01   2.3579871e-01   2.3579871e-01   2.3579871e-01   2.3579871e-01   2.3579871e-01   2.3579871e-01   2.3579871e-01   2.3579871e-01   2.3579871e-01   2.3579871e-01   2.3579871e-01   2.3579871e-01   2.3579871e-01   2.3579871e-01   2.3579871e-01   2.3579871e-01   2.3579871e-01   2.3579871e-01   2.3579871e-01   2.3579871e-01   2.3579871e-01   2.3579871e-01   2.3579871e-01   2.3579871e-01   2.3579871e-01   2.3579871e-01   2.3579871e-01   2.3579871e-01   2.3579871e-01   2.3579871e-01   2.3579871e-01   2.3579871e-01   2.3579871e-01   2.3579871e-01   2.3579871e-01   2.3579871e-01   2.3579871e-01   2.3579871e-01   2.3579871e-01   2.3579871e-01   2.3579871e-01   2.3579871e-01   2.3579871e-01   2.3579871e-01   2.3579871e-01   2.3579871e-01   2.3579871e-01   2.3579871e-01   2.3579871e-01   2.3579871e-01   2.3579871e-01   2.3579871e-01   2.3579871e-01   2.3579871e-01   2.3579871e-01   2.3579871e-01   2.3579871e-01   2.3579871e-01   2.3579871e-01   2.3579871e-01   2.3579871e-01   2.3579871e-01   2.3579871e-01   2.3579871e-01   2.3579871e-01   2.3579871e-01   2.3579871e-01   2.3579871e-01   2.3579871e-01   2.3579871e-01   2.3579871e-01   2.3579871e-01   2.3579871e-01   2.3579871e-01   2.3579871e-01   2.3579871e-01   2.3579871e-01   2.3579871e-01   2.3579871e-01   2.3579871e-01   2.3579871e-01   2.3579871e-01   2.3579871e-01   2.3579871e-01   2.3579871e-01   2.3579871e-01   2.3579871e-01   2.3579871e-01   2.3579871e-01   2.3579871e-01   2.3579871e-01   2.3579871e-01   2.3579871e-01   2.3579871e-01   2.3579871e-01   2.3579871e-01   2.3579871e-01   2.3579868e-01   2.3579868e-01   2.3579868e-01   2.3579868e-01   2.3579868e-01   2.3579868e-01   2.3579868e-01   2.3579868e-01   2.3579868e-01   2.3579868e-01   2.3579868e-01   2.3579868e-01   2.3579868e-01   2.3579868e-01   2.3579868e-01   2.3579868e-01   2.3579868e-01   2.3579868e-01   2.3579868e-01   2.3579868e-01   2.3579868e-01   2.3579868e-01   2.3579868e-01   2.3579868e-01   2.3579868e-01   2.3579868e-01   2.3579868e-01   2.3579868e-01   2.3579868e-01   2.3579868e-01   2.3579868e-01   2.3579868e-01   2.3579868e-01   2.3579868e-01   2.3579868e-01   2.3579868e-01   2.3579868e-01   2.3579868e-01   2.3579868e-01   2.3579868e-01   2.3579868e-01   2.3579868e-01   2.3579868e-01   2.3579868e-01   2.3579868e-01   2.3579868e-01   2.3579868e-01   2.3579868e-01   2.3579868e-01   2.3579868e-01   2.3579868e-01   2.3579868e-01   2.3579868e-01   2.3579868e-01   2.3579868e-01   2.3579868e-01   2.3579868e-01   2.3579868e-01   2.3579868e-01   2.3579868e-01   2.3579868e-01   2.3579868e-01   1.5595641e-01   9.0676077e-06   9.0676077e-06   9.0676077e-06   9.0676077e-06   9.0676077e-06   9.0676077e-06   9.0676077e-06   9.0676077e-06   9.0676077e-06   9.0676077e-06   9.0676077e-06   9.0676077e-06   9.0676077e-06   9.0676077e-06   9.0676077e-06   9.0676077e-06   9.0676077e-06   9.0676077e-06   9.0676077e-06   9.0676077e-06   8.6151624e-10   8.6151624e-10   8.6151624e-10   8.6151624e-10   8.6151624e-10   8.6151624e-10   8.6151624e-10   8.6151624e-10   8.6151624e-10   8.6151624e-10   8.6151624e-10   8.6151624e-10   8.6151624e-10   8.6151624e-10   8.6151624e-10   8.6151624e-10   8.6151624e-10   4.3077323e-10   4.8774327e-10   4.8774327e-10   4.8774327e-10   4.8774327e-10   4.8774327e-10   4.8774327e-10   4.8774327e-10   4.8774327e-10   4.8774327e-10   4.8774327e-10   4.8774327e-10   4.8774327e-10   4.8774327e-10   4.8774327e-10   4.8774327e-10   4.8774327e-10   4.8774327e-10   4.8774327e-10   4.8774327e-10   4.8774327e-10   0.0000000e+00   0.0000000e+00   0.0000000e+00   0.0000000e+00   0.0000000e+00   0.0000000e+00   0.0000000e+00   0.0000000e+00   0.0000000e+00   0.0000000e+00   0.0000000e+00   0.0000000e+00   0.0000000e+00   0.0000000e+00   0.0000000e+00   0.0000000e+00   0.0000000e+00   0.0000000e+00   0.0000000e+00   0.0000000e+00   0.0000000e+00   0.0000000e+00   0.0000000e+00   0.0000000e+00   0.0000000e+00   0.0000000e+00   0.0000000e+00   0.0000000e+00   0.0000000e+00   0.0000000e+00   0.0000000e+00   0.0000000e+00   0.0000000e+00   0.0000000e+00   0.0000000e+00   0.0000000e+00   0.0000000e+00   0.0000000e+00   0.0000000e+00   0.0000000e+00
   2.3579871e-01   2.3579871e-01   2.3579871e-01   2.3579871e-01   2.3579871e-01   2.3579871e-01   2.3579871e-01   2.3579871e-01   2.3579871e-01   2.3579871e-01   2.3579871e-01   2.3579871e-01   2.3579871e-01   2.3579871e-01   2.3579871e-01   2.3579871e-01   2.3579871e-01   2.3579871e-01   2.3579871e-01   2.3579871e-01   2.3579871e-01   2.3579871e-01   2.3579871e-01   2.3579871e-01   2.3579871e-01   2.3579871e-01   2.3579871e-01   2.3579871e-01   2.3579871e-01   2.3579871e-01   2.3579871e-01   2.3579871e-01   2.3579871e-01   2.3579871e-01   2.3579871e-01   2.3579871e-01   2.3579871e-01   2.3579871e-01   2.3579871e-01   2.3579871e-01   2.3579871e-01   2.3579871e-01   2.3579871e-01   2.3579871e-01   2.3579871e-01   2.3579871e-01   2.3579871e-01   2.3579871e-01   2.3579871e-01   2.3579871e-01   2.3579871e-01   2.3579871e-01   2.3579871e-01   2.3579871e-01   2.3579871e-01   2.3579871e-01   2.3579871e-01   2.3579871e-01   2.3579871e-01   2.3579871e-01   2.3579871e-01   2.3579871e-01   2.3579871e-01   2.3579871e-01   2.3579871e-01   2.3579871e-01   2.3579871e-01   2.3579871e-01   2.3579871e-01   2.3579871e-01   2.3579871e-01   2.3579871e-01   2.3579871e-01   2.3579871e-01   2.3579871e-01   2.3579871e-01   2.3579871e-01   2.3579871e-01   2.3579871e-01   2.3579871e-01   2.3579871e-01   2.3579871e-01   2.3579871e-01   2.3579871e-01   2.3579871e-01   2.3579871e-01   2.3579871e-01   2.3579871e-01   2.3579871e-01   2.3579871e-01   2.3579871e-01   2.3579871e-01   2.3579871e-01   2.3579871e-01   2.3579871e-01   2.3579871e-01   2.3579871e-01   2.3579871e-01   2.3579871e-01   2.3579871e-01   2.3579871e-01   2.3579871e-01   2.3579871e-01   2.3579871e-01   2.3579871e-01   2.3579871e-01   2.3579871e-01   2.3579871e-01   2.3579871e-01   2.3579871e-01   2.3579871e-01   2.3579871e-01   2.3579871e-01   2.3579871e-01   2.3579871e-01   2.3579871e-01   2.3579871e-01   2.3579871e-01   2.3579871e-01   2.3579871e-01   2.3579871e-01   2.3579871e-01   2.3579871e-01   2.3579871e-01   2.3579871e-01   2.3579871e-01   2.3579871e-01   2.3579871e-01   2.3579871e-01   2.3579871e-01   2.3579871e-01   2.3579871e-01   2.3579871e-01   2.3579871e-01   2.3579871e-01   2.3579871e-01   2.3579871e-01   2.3579871e-01   2.3579871e-01   2.3579871e-01   2.3579868e-01   2.3579868e-01   2.3579868e-01   2.3579868e-01   2.3579868e-01   2.3579868e-01   2.3579868e-01   2.3579868e-01   2.3579868e-01   2.3579868e-01   2.3579868e-01   2.3579868e-01   2.3579868e-01   2.3579868e-01   2.3579868e-01   2.3579868e-01   2.3579868e-01   2.3579868e-01   2.3579868e-01   2.3579868e-01   2.3579868e-01   2.3579868e-01   2.3579868e-01   2.3579868e-01   2.3579868e-01   2.3579868e-01   2.3579868e-01   2.3579868e-01   2.3579868e-01   2.3579868e-01   2.3579868e-01   2.3579868e-01   2.3579868e-01   2.3579868e-01   2.3579868e-01   2.3579868e-01   2.3579868e-01   2.3579868e-01   2.3579868e-01   2.3579868e-01   2.3579868e-01   2.3579868e-01   2.3579868e-01   2.3579868e-01   2.3579868e-01   2.3579868e-01   2.3579868e-01   2.3579868e-01   2.3579868e-01   2.3579868e-01   2.3579868e-01   2.3579868e-01   2.3579868e-01   2.3579868e-01   2.3579868e-01   2.3579868e-01   2.3579868e-01   2.3579868e-01   2.3579868e-01   2.3579868e-01   2.3579868e-01   2.3579868e-01   1.5595641e-01   9.0676077e-06   9.0676077e-06   9.0676077e-06   9.0676077e-06   9.0676077e-06   9.0676077e-06   9.0676077e-06   9.0676077e-06   9.0676077e-06   9.0676077e-06   9.0676077e-06   9.0676077e-06   9.0676077e-06   9.0676077e-06   9.0676077e-06   9.0676077e-06   9.0676077e-06   9.0676077e-06   9.0676077e-06   9.0676077e-06   8.6151624e-10   8.6151624e-10   8.6151624e-10   8.6151624e-10   8.6151624e-10   8.6151624e-10   8.6151624e-10   8.6151624e-10   8.6151624e-10   8.6151624e-10   8.6151624e-10   8.6151624e-10   8.6151624e-10   8.6151624e-10   8.6151624e-10   8.6151624e-10   8.6151624e-10   4.3077323e-10   4.8774327e-10   4.8774327e-10   4.8774327e-10   4.8774327e-10   4.8774327e-10   4.8774327e-10   4.8774327e-10   4.8774327e-10   4.8774327e-10   4.8774327e-10   4.8774327e-10   4.8774327e-10   4.8774327e-10   4.8774327e-10   4.8774327e-10   4.8774327e-10   4.8774327e-10   4.8774327e-10   4.8774327e-10   4.8774327e-10   0.0000000e+00   0.0000000e+00   0.0000000e+00   0.0000000e+00   0.0000000e+00   0.0000000e+00   0.0000000e+00   0.0000000e+00   0.0000000e+00   0.0000000e+00   0.0000000e+00   0.0000000e+00   0.0000000e+00   0.0000000e+00   0.0000000e+00   0.0000000e+00   0.0000000e+00   0.0000000e+00   0.0000000e+00   0.0000000e+00   0.0000000e+00   0.0000000e+00   0.0000000e+00   0.0000000e+00   0.0000000e+00   0.0000000e+00   0.0000000e+00   0.0000000e+00   0.0000000e+00   0.0000000e+00   0.0000000e+00   0.0000000e+00   0.0000000e+00   0.0000000e+00   0.0000000e+00   0.0000000e+00   0.0000000e+00   0.0000000e+00   0.0000000e+00   0.0000000e+00
   2.3579871e-01   2.3579871e-01   2.3579871e-01   2.3579871e-01   2.3579871e-01   2.3579871e-01   2.3579871e-01   2.3579871e-01   2.3579871e-01   2.3579871e-01   2.3579871e-01   2.3579871e-01   2.3579871e-01   2.3579871e-01   2.3579871e-01   2.3579871e-01   2.3579871e-01   2.3579871e-01   2.3579871e-01   2.3579871e-01   2.3579871e-01   2.3579871e-01   2.3579871e-01   2.3579871e-01   2.3579871e-01   2.3579871e-01   2.3579871e-01   2.3579871e-01   2.3579871e-01   2.3579871e-01   2.3579871e-01   2.3579871e-01   2.3579871e-01   2.3579871e-01   2.3579871e-01   2.3579871e-01   2.3579871e-01   2.3579871e-01   2.3579871e-01   2.3579871e-01   2.3579871e-01   2.3579871e-01   2.3579871e-01   2.3579871e-01   2.3579871e-01   2.3579871e-01   2.3579871e-01   2.3579871e-01   2.3579871e-01   2.3579871e-01   2.3579871e-01   2.3579871e-01   2.3579871e-01   2.3579871e-01   2.3579871e-01   2.3579871e-01   2.3579871e-01   2.3579871e-01   2.3579871e-01   2.3579871e-01   2.3579871e-01   2.3579871e-01   2.3579871e-01   2.3579871e-01   2.3579871e-01   2.3579871e-01   2.3579871e-01   2.3579871e-01   2.3579871e-01   2.3579871e-01   2.3579871e-01   2.3579871e-01   2.3579871e-01   2.3579871e-01   2.3579871e-01   2.3579871e-01   2.3579871e-01   2.3579871e-01   2.3579871e-01   2.3579871e-01   2.3579871e-01   2.3579871e-01   2.3579871e-01   2.3579871e-01   2.3579871e-01   2.3579871e-01   2.3579871e-01   2.3579871e-01   2.3579871e-01   2.3579871e-01   2.3579871e-01   2.3579871e-01   2.3579871e-01   2.3579871e-01   2.3579871e-01   2.3579871e-01   2.3579871e-01   2.3579871e-01   2.3579871e-01   2.3579871e-01   2.3579871e-01   2.3579871e-01   2.3579871e-01   2.3579871e-01   2.3579871e-01   2.3579871e-01   2.3579871e-01   2.3579871e-01   2.3579871e-01   2.3579871e-01   2.3579871e-01   2.3579871e-01   2.3579871e-01   2.3579871e-01   2.3579871e-01   2.3579871e-01   2.3579871e-01   2.3579871e-01   2.3579871e-01   2.3579871e-01   2.3579871e-01   2.3579871e-01   2.3579871e-01   2.3579871e-01   2.3579871e-01   2.3579871e-01   2.3579871e-01   2.3579871e-01   2.3579871e-01   2.3579871e-01   2.3579871e-01   2.3579871e-01   2.3579871e-01   2.3579871e-01   2.3579871e-01   2.3579871e-01   2.3579871e-01   2.3579871e-01   2.3579871e-01   2.3579871e-01   2.3579868e-01   2.3579868e-01   2.3579868e-01   2.3579868e-01   2.3579868e-01   2.3579868e-01   2.3579868e-01   2.3579868e-01   2.3579868e-01   2.3579868e-01   2.3579868e-01   2.3579868e-01   2.3579868e-01   2.3579868e-01   2.3579868e-01   2.3579868e-01   2.3579868e-01   2.3579868e-01   2.3579868e-01   2.3579868e-01   2.3579868e-01   2.3579868e-01   2.3579868e-01   2.3579868e-01   2.3579868e-01   2.3579868e-01   2.3579868e-01   2.3579868e-01   2.3579868e-01   2.3579868e-01   2.3579868e-01   2.3579868e-01   2.3579868e-01   2.3579868e-01   2.3579868e-01   2.3579868e-01   2.3579868e-01   2.3579868e-01   2.3579868e-01   2.3579868e-01   2.3579868e-01   2.3579868e-01   2.3579868e-01   2.3579868e-01   2.3579868e-01   2.3579868e-01   2.3579868e-01   2.3579868e-01   2.3579868e-01   2.3579868e-01   2.3579868e-01   2.3579868e-01   2.3579868e-01   2.3579868e-01   2.3579868e-01   2.3579868e-01   2.3579868e-01   2.3579868e-01   2.3579868e-01   2.3579868e-01   2.3579868e-01   2.3579868e-01   1.5595641e-01   9.0676077e-06   9.0676077e-06   9.0676077e-06   9.0676077e-06   9.0676077e-06   9.0676077e-06   9.0676077e-06   9.0676077e-06   9.0676077e-06   9.0676077e-06   9.0676077e-06   9.0676077e-06   9.0676077e-06   9.0676077e-06   9.0676077e-06   9.0676077e-06   9.0676077e-06   9.0676077e-06   9.0676077e-06   9.0676077e-06   8.6151624e-10   8.6151624e-10   8.6151624e-10   8.6151624e-10   8.6151624e-10   8.6151624e-10   8.6151624e-10   8.6151624e-10   8.6151624e-10   8.6151624e-10   8.6151624e-10   8.6151624e-10   8.6151624e-10   8.6151624e-10   8.6151624e-10   8.6151624e-10   8.6151624e-10   4.3077323e-10   4.8774327e-10   4.8774327e-10   4.8774327e-10   4.8774327e-10   4.8774327e-10   4.8774327e-10   4.8774327e-10   4.8774327e-10   4.8774327e-10   4.8774327e-10   4.8774327e-10   4.8774327e-10   4.8774327e-10   4.8774327e-10   4.8774327e-10   4.8774327e-10   4.8774327e-10   4.8774327e-10   4.8774327e-10   4.8774327e-10   0.0000000e+00   0.0000000e+00   0.0000000e+00   0.0000000e+00   0.0000000e+00   0.0000000e+00   0.0000000e+00   0.0000000e+00   0.0000000e+00   0.0000000e+00   0.0000000e+00   0.0000000e+00   0.0000000e+00   0.0000000e+00   0.0000000e+00   0.0000000e+00   0.0000000e+00   0.0000000e+00   0.0000000e+00   0.0000000e+00   0.0000000e+00   0.0000000e+00   0.0000000e+00   0.0000000e+00   0.0000000e+00   0.0000000e+00   0.0000000e+00   0.0000000e+00   0.0000000e+00   0.0000000e+00   0.0000000e+00   0.0000000e+00   0.0000000e+00   0.0000000e+00   0.0000000e+00   0.0000000e+00   0.0000000e+00   0.0000000e+00   0.0000000e+00   0.0000000e+00
   2.3579871e-01   2.3579871e-01   2.3579871e-01   2.3579871e-01   2.3579871e-01   2.3579871e-01   2.3579871e-01   2.3579871e-01   2.3579871e-01   2.3579871e-01   2.3579871e-01   2.3579871e-01   2.3579871e-01   2.3579871e-01   2.3579871e-01   2.3579871e-01   2.3579871e-01   2.3579871e-01   2.3579871e-01   2.3579871e-01   2.3579871e-01   2.3579871e-01   2.3579871e-01   2.3579871e-01   2.3579871e-01   2.3579871e-01   2.3579871e-01   2.3579871e-01   2.3579871e-01   2.3579871e-01   2.3579871e-01   2.3579871e-01   2.3579871e-01   2.3579871e-01   2.3579871e-01   2.3579871e-01   2.3579871e-01   2.3579871e-01   2.3579871e-01   2.3579871e-01   2.3579871e-01   2.3579871e-01   2.3579871e-01   2.3579871e-01   2.3579871e-01   2.3579871e-01   2.3579871e-01   2.3579871e-01   2.3579871e-01   2.3579871e-01   2.3579871e-01   2.3579871e-01   2.3579871e-01   2.3579871e-01   2.3579871e-01   2.3579871e-01   2.3579871e-01   2.3579871e-01   2.3579871e-01   2.3579871e-01   2.3579871e-01   2.3579871e-01   2.3579871e-01   2.3579871e-01   2.3579871e-01   2.3579871e-01   2.3579871e-01   2.3579871e-01   2.3579871e-01   2.3579871e-01   2.3579871e-01   2.3579871e-01   2.3579871e-01   2.3579871e-01   2.3579871e-01   2.3579871e-01   2.3579871e-01   2.3579871e-01   2.3579871e-01   2.3579871e-01   2.3579871e-01   2.3579871e-01   2.3579871e-01   2.3579871e-01   2.3579871e-01   2.3579871e-01   2.3579871e-01   2.3579871e-01   2.3579871e-01   2.3579871e-01   2.3579871e-01   2.3579871e-01   2.3579871e-01   2.3579871e-01   2.3579871e-01   2.3579871e-01   2.3579871e-01   2.3579871e-01   2.3579871e-01   2.3579871e-01   2.3579871e-01   2.3579871e-01   2.3579871e-01   2.3579871e-01   2.3579871e-01   2.3579871e-01   2.3579871e-01   2.3579871e-01   2.3579871e-01   2.3579871e-01   2.3579871e-01   2.3579871e-01   2.3579871e-01   2.3579871e-01   2.3579871e-01   2.3579871e-01   2.3579871e-01   2.3579871e-01   2.3579871e-01   2.3579871e-01   2.3579871e-01   2.3579871e-01   2.3579871e-01   2.3579871e-01   2.3579871e-01   2.3579871e-01   2.3579871e-01   2.3579871e-01   2.3579871e-01   2.3579871e-01   2.3579871e-01   2.3579871e-01   2.3579871e-01   2.3579871e-01   2.3579871e-01   2.3579871e-01   2.3579871e-01   2.3579871e-01   2.3579871e-01   2.3579871e-01   2.3579868e-01   2.3579868e-01   2.3579868e-01   2.3579868e-01   2.3579868e-01   2.3579868e-01   2.3579868e-01   2.3579868e-01   2.3579868e-01   2.3579868e-01   2.3579868e-01   2.3579868e-01   2.3579868e-01   2.3579868e-01   2.3579868e-01   2.3579868e-01   2.3579868e-01   2.3579868e-01   2.3579868e-01   2.3579868e-01   2.3579868e-01   2.3579868e-01   2.3579868e-01   2.3579868e-01   2.3579868e-01   2.3579868e-01   2.3579868e-01   2.3579868e-01   2.3579868e-01   2.3579868e-01   2.3579868e-01   2.3579868e-01   2.3579868e-01   2.3579868e-01   2.3579868e-01   2.3579868e-01   2.3579868e-01   2.3579868e-01   2.3579868e-01   2.3579868e-01   2.3579868e-01   2.3579868e-01   2.3579868e-01   2.3579868e-01   2.3579868e-01   2.3579868e-01   2.3579868e-01   2.3579868e-01   2.3579868e-01   2.3579868e-01   2.3579868e-01   2.3579868e-01   2.3579868e-01   2.3579868e-01   2.3579868e-01   2.3579868e-01   2.3579868e-01   2.3579868e-01   2.3579868e-01   2.3579868e-01   2.3579868e-01   2.3579868e-01   1.5595641e-01   9.0676077e-06   9.0676077e-06   9.0676077e-06   9.0676077e-06   9.0676077e-06   9.0676077e-06   9.0676077e-06   9.0676077e-06   9.0676077e-06   9.0676077e-06   9.0676077e-06   9.0676077e-06   9.0676077e-06   9.0676077e-06   9.0676077e-06   9.0676077e-06   9.0676077e-06   9.0676077e-06   9.0676077e-06   9.0676077e-06   8.6151624e-10   8.6151624e-10   8.6151624e-10   8.6151624e-10   8.6151624e-10   8.6151624e-10   8.6151624e-10   8.6151624e-10   8.6151624e-10   8.6151624e-10   8.6151624e-10   8.6151624e-10   8.6151624e-10   8.6151624e-10   8.6151624e-10   8.6151624e-10   8.6151624e-10   4.3077323e-10   4.8774327e-10   4.8774327e-10   4.8774327e-10   4.8774327e-10   4.8774327e-10   4.8774327e-10   4.8774327e-10   4.8774327e-10   4.8774327e-10   4.8774327e-10   4.8774327e-10   4.8774327e-10   4.8774327e-10   4.8774327e-10   4.8774327e-10   4.8774327e-10   4.8774327e-10   4.8774327e-10   4.8774327e-10   4.8774327e-10   0.0000000e+00   0.0000000e+00   0.0000000e+00   0.0000000e+00   0.0000000e+00   0.0000000e+00   0.0000000e+00   0.0000000e+00   0.0000000e+00   0.0000000e+00   0.0000000e+00   0.0000000e+00   0.0000000e+00   0.0000000e+00   0.0000000e+00   0.0000000e+00   0.0000000e+00   0.0000000e+00   0.0000000e+00   0.0000000e+00   0.0000000e+00   0.0000000e+00   0.0000000e+00   0.0000000e+00   0.0000000e+00   0.0000000e+00   0.0000000e+00   0.0000000e+00   0.0000000e+00   0.0000000e+00   0.0000000e+00   0.0000000e+00   0.0000000e+00   0.0000000e+00   0.0000000e+00   0.0000000e+00   0.0000000e+00   0.0000000e+00   0.0000000e+00   0.0000000e+00
   2.3579871e-01   2.3579871e-01   2.3579871e-01   2.3579871e-01   2.3579871e-01   2.3579871e-01   2.3579871e-01   2.3579871e-01   2.3579871e-01   2.3579871e-01   2.3579871e-01   2.3579871e-01   2.3579871e-01   2.3579871e-01   2.3579871e-01   2.3579871e-01   2.3579871e-01   2.3579871e-01   2.3579871e-01   2.3579871e-01   2.3579871e-01   2.3579871e-01   2.3579871e-01   2.3579871e-01   2.3579871e-01   2.3579871e-01   2.3579871e-01   2.3579871e-01   2.3579871e-01   2.3579871e-01   2.3579871e-01   2.3579871e-01   2.3579871e-01   2.3579871e-01   2.3579871e-01   2.3579871e-01   2.3579871e-01   2.3579871e-01   2.3579871e-01   2.3579871e-01   2.3579871e-01   2.3579871e-01   2.3579871e-01   2.3579871e-01   2.3579871e-01   2.3579871e-01   2.3579871e-01   2.3579871e-01   2.3579871e-01   2.3579871e-01   2.3579871e-01   2.3579871e-01   2.3579871e-01   2.3579871e-01   2.3579871e-01   2.3579871e-01   2.3579871e-01   2.3579871e-01   2.3579871e-01   2.3579871e-01   2.3579871e-01   2.3579871e-01   2.3579871e-01   2.3579871e-01   2.3579871e-01   2.3579871e-01   2.3579871e-01   2.3579871e-01   2.3579871e-01   2.3579871e-01   2.3579871e-01   2.3579871e-01   2.3579871e-01   2.3579871e-01   2.3579871e-01   2.3579871e-01   2.3579871e-01   2.3579871e-01   2.3579871e-01   2.3579871e-01   2.3579871e-01   2.3579871e-01   2.3579871e-01   2.3579871e-01   2.3579871e-01   2.3579871e-01   2.3579871e-01   2.3579871e-01   2.3579871e-01   2.3579871e-01   2.3579871e-01   2.3579871e-01   2.3579871e-01   2.3579871e-01   2.3579871e-01   2.3579871e-01   2.3579871e-01   2.3579871e-01   2.3579871e-01   2.3579871e-01   2.3579871e-01   2.3579871e-01   2.3579871e-01   2.3579871e-01   2.3579871e-01   2.3579871e-01   2.3579871e-01   2.3579871e-01   2.3579871e-01   2.3579871e-01   2.3579871e-01   2.3579871e-01   2.3579871e-01   2.3579871e-01   2.3579871e-01   2.3579871e-01   2.3579871e-01   2.3579871e-01   2.3579871e-01   2.3579871e-01   2.3579871e-01   2.3579871e-01   2.3579871e-01   2.3579871e-01   2.3579871e-01   2.3579871e-01   2.3579871e-01   2.3579871e-01   2.3579871e-01   2.3579871e-01   2.3579871e-01   2.3579871e-01   2.3579871e-01   2.3579871e-01   2.3579871e-01   2.3579871e-01   2.3579871e-01   2.3579871e-01   2.3579871e-01   2.3579871e-01   2.3579868e-01   2.3579868e-01   2.3579868e-01   2.3579868e-01   2.3579868e-01   2.3579868e-01   2.3579868e-01   2.3579868e-01   2.3579868e-01   2.3579868e-01   2.3579868e-01   2.3579868e-01   2.3579868e-01   2.3579868e-01   2.3579868e-01   2.3579868e-01   2.3579868e-01   2.3579868e-01   2.3579868e-01   2.3579868e-01   2.3579868e-01   2.3579868e-01   2.3579868e-01   2.3579868e-01   2.3579868e-01   2.3579868e-01   2.3579868e-01   2.3579868e-01   2.3579868e-01   2.3579868e-01   2.3579868e-01   2.3579868e-01   2.3579868e-01   2.3579868e-01   2.3579868e-01   2.3579868e-01   2.3579868e-01   2.3579868e-01   2.3579868e-01   2.3579868e-01   2.3579868e-01   2.3579868e-01   2.3579868e-01   2.3579868e-01   2.3579868e-01   2.3579868e-01   2.3579868e-01   2.3579868e-01   2.3579868e-01   2.3579868e-01   2.3579868e-01   2.3579868e-01   2.3579868e-01   2.3579868e-01   2.3579868e-01   2.3579868e-01   2.3579868e-01   2.3579868e-01   2.3579868e-01   2.3579868e-01   2.3579868e-01   2.3579868e-01   1.5595641e-01   9.0676077e-06   9.0676077e-06   9.0676077e-06   9.0676077e-06   9.0676077e-06   9.0676077e-06   9.0676077e-06   9.0676077e-06   9.0676077e-06   9.0676077e-06   9.0676077e-06   9.0676077e-06   9.0676077e-06   9.0676077e-06   9.0676077e-06   9.0676077e-06   9.0676077e-06   9.0676077e-06   9.0676077e-06   9.0676077e-06   8.6151624e-10   8.6151624e-10   8.6151624e-10   8.6151624e-10   8.6151624e-10   8.6151624e-10   8.6151624e-10   8.6151624e-10   8.6151624e-10   8.6151624e-10   8.6151624e-10   8.6151624e-10   8.6151624e-10   8.6151624e-10   8.6151624e-10   8.6151624e-10   8.6151624e-10   4.3077323e-10   4.8774327e-10   4.8774327e-10   4.8774327e-10   4.8774327e-10   4.8774327e-10   4.8774327e-10   4.8774327e-10   4.8774327e-10   4.8774327e-10   4.8774327e-10   4.8774327e-10   4.8774327e-10   4.8774327e-10   4.8774327e-10   4.8774327e-10   4.8774327e-10   4.8774327e-10   4.8774327e-10   4.8774327e-10   4.8774327e-10   0.0000000e+00   0.0000000e+00   0.0000000e+00   0.0000000e+00   0.0000000e+00   0.0000000e+00   0.0000000e+00   0.0000000e+00   0.0000000e+00   0.0000000e+00   0.0000000e+00   0.0000000e+00   0.0000000e+00   0.0000000e+00   0.0000000e+00   0.0000000e+00   0.0000000e+00   0.0000000e+00   0.0000000e+00   0.0000000e+00   0.0000000e+00   0.0000000e+00   0.0000000e+00   0.0000000e+00   0.0000000e+00   0.0000000e+00   0.0000000e+00   0.0000000e+00   0.0000000e+00   0.0000000e+00   0.0000000e+00   0.0000000e+00   0.0000000e+00   0.0000000e+00   0.0000000e+00   0.0000000e+00   0.0000000e+00   0.0000000e+00   0.0000000e+00   0.0000000e+00
   2.3579871e-01   2.3579871e-01   2.3579871e-01   2.3579871e-01   2.3579871e-01   2.3579871e-01   2.3579871e-01   2.3579871e-01   2.3579871e-01   2.3579871e-01   2.3579871e-01   2.3579871e-01   2.3579871e-01   2.3579871e-01   2.3579871e-01   2.3579871e-01   2.3579871e-01   2.3579871e-01   2.3579871e-01   2.3579871e-01   2.3579871e-01   2.3579871e-01   2.3579871e-01   2.3579871e-01   2.3579871e-01   2.3579871e-01   2.3579871e-01   2.3579871e-01   2.3579871e-01   2.3579871e-01   2.3579871e-01   2.3579871e-01   2.3579871e-01   2.3579871e-01   2.3579871e-01   2.3579871e-01   2.3579871e-01   2.3579871e-01   2.3579871e-01   2.3579871e-01   2.3579871e-01   2.3579871e-01   2.3579871e-01   2.3579871e-01   2.3579871e-01   2.3579871e-01   2.3579871e-01   2.3579871e-01   2.3579871e-01   2.3579871e-01   2.3579871e-01   2.3579871e-01   2.3579871e-01   2.3579871e-01   2.3579871e-01   2.3579871e-01   2.3579871e-01   2.3579871e-01   2.3579871e-01   2.3579871e-01   2.3579871e-01   2.3579871e-01   2.3579871e-01   2.3579871e-01   2.3579871e-01   2.3579871e-01   2.3579871e-01   2.3579871e-01   2.3579871e-01   2.3579871e-01   2.3579871e-01   2.3579871e-01   2.3579871e-01   2.3579871e-01   2.3579871e-01   2.3579871e-01   2.3579871e-01   2.3579871e-01   2.3579871e-01   2.3579871e-01   2.3579871e-01   2.3579871e-01   2.3579871e-01   2.3579871e-01   2.3579871e-01   2.3579871e-01   2.3579871e-01   2.3579871e-01   2.3579871e-01   2.3579871e-01   2.3579871e-01   2.3579871e-01   2.3579871e-01   2.3579871e-01   2.3579871e-01   2.3579871e-01   2.3579871e-01   2.3579871e-01   2.3579871e-01   2.3579871e-01   2.3579871e-01   2.3579871e-01   2.3579871e-01   2.3579871e-01   2.3579871e-01   2.3579871e-01   2.3579871e-01   2.3579871e-01   2.3579871e-01   2.3579871e-01   2.3579871e-01   2.3579871e-01   2.3579871e-01   2.3579871e-01   2.3579871e-01   2.3579871e-01   2.3579871e-01   2.3579871e-01   2.3579871e-01   2.3579871e-01   2.3579871e-01   2.3579871e-01   2.3579871e-01   2.3579871e-01   2.3579871e-01   2.3579871e-01   2.3579871e-01   2.3579871e-01   2.3579871e-01   2.3579871e-01   2.3579871e-01   2.3579871e-01   2.3579871e-01   2.3579871e-01   2.3579871e-01   2.3579871e-01   2.3579871e-01   2.3579871e-01   2.3579871e-01   2.3579871e-01   2.3579868e-01   2.3579868e-01   2.3579868e-01   2.3579868e-01   2.3579868e-01   2.3579868e-01   2.3579868e-01   2.3579868e-01   2.3579868e-01   2.3579868e-01   2.3579868e-01   2.3579868e-01   2.3579868e-01   2.3579868e-01   2.3579868e-01   2.3579868e-01   2.3579868e-01   2.3579868e-01   2.3579868e-01   2.3579868e-01   2.3579868e-01   2.3579868e-01   2.3579868e-01   2.3579868e-01   2.3579868e-01   2.3579868e-01   2.3579868e-01   2.3579868e-01   2.3579868e-01   2.3579868e-01   2.3579868e-01   2.3579868e-01   2.3579868e-01   2.3579868e-01   2.3579868e-01   2.3579868e-01   2.3579868e-01   2.3579868e-01   2.3579868e-01   2.3579868e-01   2.3579868e-01   2.3579868e-01   2.3579868e-01   2.3579868e-01   2.3579868e-01   2.3579868e-01   2.3579868e-01   2.3579868e-01   2.3579868e-01   2.3579868e-01   2.3579868e-01   2.3579868e-01   2.3579868e-01   2.3579868e-01   2.3579868e-01   2.3579868e-01   2.3579868e-01   2.3579868e-01   2.3579868e-01   2.3579868e-01   2.3579868e-01   2.3579868e-01   1.5595641e-01   9.0676077e-06   9.0676077e-06   9.0676077e-06   9.0676077e-06   9.0676077e-06   9.0676077e-06   9.0676077e-06   9.0676077e-06   9.0676077e-06   9.0676077e-06   9.0676077e-06   9.0676077e-06   9.0676077e-06   9.0676077e-06   9.0676077e-06   9.0676077e-06   9.0676077e-06   9.0676077e-06   9.0676077e-06   9.0676077e-06   8.6151624e-10   8.6151624e-10   8.6151624e-10   8.6151624e-10   8.6151624e-10   8.6151624e-10   8.6151624e-10   8.6151624e-10   8.6151624e-10   8.6151624e-10   8.6151624e-10   8.6151624e-10   8.6151624e-10   8.6151624e-10   8.6151624e-10   8.6151624e-10   8.6151624e-10   4.3077323e-10   4.8774327e-10   4.8774327e-10   4.8774327e-10   4.8774327e-10   4.8774327e-10   4.8774327e-10   4.8774327e-10   4.8774327e-10   4.8774327e-10   4.8774327e-10   4.8774327e-10   4.8774327e-10   4.8774327e-10   4.8774327e-10   4.8774327e-10   4.8774327e-10   4.8774327e-10   4.8774327e-10   4.8774327e-10   4.8774327e-10   0.0000000e+00   0.0000000e+00   0.0000000e+00   0.0000000e+00   0.0000000e+00   0.0000000e+00   0.0000000e+00   0.0000000e+00   0.0000000e+00   0.0000000e+00   0.0000000e+00   0.0000000e+00   0.0000000e+00   0.0000000e+00   0.0000000e+00   0.0000000e+00   0.0000000e+00   0.0000000e+00   0.0000000e+00   0.0000000e+00   0.0000000e+00   0.0000000e+00   0.0000000e+00   0.0000000e+00   0.0000000e+00   0.0000000e+00   0.0000000e+00   0.0000000e+00   0.0000000e+00   0.0000000e+00   0.0000000e+00   0.0000000e+00   0.0000000e+00   0.0000000e+00   0.0000000e+00   0.0000000e+00   0.0000000e+00   0.0000000e+00   0.0000000e+00   0.0000000e+00
   2.3579871e-01   2.3579871e-01   2.3579871e-01   2.3579871e-01   2.3579871e-01   2.3579871e-01   2.3579871e-01   2.3579871e-01   2.3579871e-01   2.3579871e-01   2.3579871e-01   2.3579871e-01   2.3579871e-01   2.3579871e-01   2.3579871e-01   2.3579871e-01   2.3579871e-01   2.3579871e-01   2.3579871e-01   2.3579871e-01   2.3579871e-01   2.3579871e-01   2.3579871e-01   2.3579871e-01   2.3579871e-01   2.3579871e-01   2.3579871e-01   2.3579871e-01   2.3579871e-01   2.3579871e-01   2.3579871e-01   2.3579871e-01   2.3579871e-01   2.3579871e-01   2.3579871e-01   2.3579871e-01   2.3579871e-01   2.3579871e-01   2.3579871e-01   2.3579871e-01   2.3579871e-01   2.3579871e-01   2.3579871e-01   2.3579871e-01   2.3579871e-01   2.3579871e-01   2.3579871e-01   2.3579871e-01   2.3579871e-01   2.3579871e-01   2.3579871e-01   2.3579871e-01   2.3579871e-01   2.3579871e-01   2.3579871e-01   2.3579871e-01   2.3579871e-01   2.3579871e-01   2.3579871e-01   2.3579871e-01   2.3579871e-01   2.3579871e-01   2.3579871e-01   2.3579871e-01   2.3579871e-01   2.3579871e-01   2.3579871e-01   2.3579871e-01   2.3579871e-01   2.3579871e-01   2.3579871e-01   2.3579871e-01   2.3579871e-01   2.3579871e-01   2.3579871e-01   2.3579871e-01   2.3579871e-01   2.3579871e-01   2.3579871e-01   2.3579871e-01   2.3579871e-01   2.3579871e-01   2.3579871e-01   2.3579871e-01   2.3579871e-01   2.3579871e-01   2.3579871e-01   2.3579871e-01   2.3579871e-01   2.3579871e-01   2.3579871e-01   2.3579871e-01   2.3579871e-01   2.3579871e-01   2.3579871e-01   2.3579871e-01   2.3579871e-01   2.3579871e-01   2.3579871e-01   2.3579871e-01   2.3579871e-01   2.3579871e-01   2.3579871e-01   2.3579871e-01   2.3579871e-01   2.3579871e-01   2.3579871e-01   2.3579871e-01   2.3579871e-01   2.3579871e-01   2.3579871e-01   2.3579871e-01   2.3579871e-01   2.3579871e-01   2.3579871e-01   2.3579871e-01   2.3579871e-01   2.3579871e-01   2.3579871e-01   2.3579871e-01   2.3579871e-01   2.3579871e-01   2.3579871e-01   2.3579871e-01   2.3579871e-01   2.3579871e-01   2.3579871e-01   2.3579871e-01   2.3579871e-01   2.3579871e-01   2.3579871e-01   2.3579871e-01   2.3579871e-01   2.3579871e-01   2.3579871e-01   2.3579871e-01   2.3579871e-01   2.3579871e-01   2.3579871e-01   2.3579871e-01   2.3579868e-01   2.3579868e-01   2.3579868e-01   2.3579868e-01   2.3579868e-01   2.3579868e-01   2.3579868e-01   2.3579868e-01   2.3579868e-01   2.3579868e-01   2.3579868e-01   2.3579868e-01   2.3579868e-01   2.3579868e-01   2.3579868e-01   2.3579868e-01   2.3579868e-01   2.3579868e-01   2.3579868e-01   2.3579868e-01   2.3579868e-01   2.3579868e-01   2.3579868e-01   2.3579868e-01   2.3579868e-01   2.3579868e-01   2.3579868e-01   2.3579868e-01   2.3579868e-01   2.3579868e-01   2.3579868e-01   2.3579868e-01   2.3579868e-01   2.3579868e-01   2.3579868e-01   2.3579868e-01   2.3579868e-01   2.3579868e-01   2.3579868e-01   2.3579868e-01   2.3579868e-01   2.3579868e-01   2.3579868e-01   2.3579868e-01   2.3579868e-01   2.3579868e-01   2.3579868e-01   2.3579868e-01   2.3579868e-01   2.3579868e-01   2.3579868e-01   2.3579868e-01   2.3579868e-01   2.3579868e-01   2.3579868e-01   2.3579868e-01   2.3579868e-01   2.3579868e-01   2.3579868e-01   2.3579868e-01   2.3579868e-01   2.3579868e-01   1.5595641e-01   9.0676077e-06   9.0676077e-06   9.0676077e-06   9.0676077e-06   9.0676077e-06   9.0676077e-06   9.0676077e-06   9.0676077e-06   9.0676077e-06   9.0676077e-06   9.0676077e-06   9.0676077e-06   9.0676077e-06   9.0676077e-06   9.0676077e-06   9.0676077e-06   9.0676077e-06   9.0676077e-06   9.0676077e-06   9.0676077e-06   8.6151624e-10   8.6151624e-10   8.6151624e-10   8.6151624e-10   8.6151624e-10   8.6151624e-10   8.6151624e-10   8.6151624e-10   8.6151624e-10   8.6151624e-10   8.6151624e-10   8.6151624e-10   8.6151624e-10   8.6151624e-10   8.6151624e-10   8.6151624e-10   8.6151624e-10   4.3077323e-10   4.8774327e-10   4.8774327e-10   4.8774327e-10   4.8774327e-10   4.8774327e-10   4.8774327e-10   4.8774327e-10   4.8774327e-10   4.8774327e-10   4.8774327e-10   4.8774327e-10   4.8774327e-10   4.8774327e-10   4.8774327e-10   4.8774327e-10   4.8774327e-10   4.8774327e-10   4.8774327e-10   4.8774327e-10   4.8774327e-10   0.0000000e+00   0.0000000e+00   0.0000000e+00   0.0000000e+00   0.0000000e+00   0.0000000e+00   0.0000000e+00   0.0000000e+00   0.0000000e+00   0.0000000e+00   0.0000000e+00   0.0000000e+00   0.0000000e+00   0.0000000e+00   0.0000000e+00   0.0000000e+00   0.0000000e+00   0.0000000e+00   0.0000000e+00   0.0000000e+00   0.0000000e+00   0.0000000e+00   0.0000000e+00   0.0000000e+00   0.0000000e+00   0.0000000e+00   0.0000000e+00   0.0000000e+00   0.0000000e+00   0.0000000e+00   0.0000000e+00   0.0000000e+00   0.0000000e+00   0.0000000e+00   0.0000000e+00   0.0000000e+00   0.0000000e+00   0.0000000e+00   0.0000000e+00   0.0000000e+00
   2.3579871e-01   2.3579871e-01   2.3579871e-01   2.3579871e-01   2.3579871e-01   2.3579871e-01   2.3579871e-01   2.3579871e-01   2.3579871e-01   2.3579871e-01   2.3579871e-01   2.3579871e-01   2.3579871e-01   2.3579871e-01   2.3579871e-01   2.3579871e-01   2.3579871e-01   2.3579871e-01   2.3579871e-01   2.3579871e-01   2.3579871e-01   2.3579871e-01   2.3579871e-01   2.3579871e-01   2.3579871e-01   2.3579871e-01   2.3579871e-01   2.3579871e-01   2.3579871e-01   2.3579871e-01   2.3579871e-01   2.3579871e-01   2.3579871e-01   2.3579871e-01   2.3579871e-01   2.3579871e-01   2.3579871e-01   2.3579871e-01   2.3579871e-01   2.3579871e-01   2.3579871e-01   2.3579871e-01   2.3579871e-01   2.3579871e-01   2.3579871e-01   2.3579871e-01   2.3579871e-01   2.3579871e-01   2.3579871e-01   2.3579871e-01   2.3579871e-01   2.3579871e-01   2.3579871e-01   2.3579871e-01   2.3579871e-01   2.3579871e-01   2.3579871e-01   2.3579871e-01   2.3579871e-01   2.3579871e-01   2.3579871e-01   2.3579871e-01   2.3579871e-01   2.3579871e-01   2.3579871e-01   2.3579871e-01   2.3579871e-01   2.3579871e-01   2.3579871e-01   2.3579871e-01   2.3579871e-01   2.3579871e-01   2.3579871e-01   2.3579871e-01   2.3579871e-01   2.3579871e-01   2.3579871e-01   2.3579871e-01   2.3579871e-01   2.3579871e-01   2.3579871e-01   2.3579871e-01   2.3579871e-01   2.3579871e-01   2.3579871e-01   2.3579871e-01   2.3579871e-01   2.3579871e-01   2.3579871e-01   2.3579871e-01   2.3579871e-01   2.3579871e-01   2.3579871e-01   2.3579871e-01   2.3579871e-01   2.3579871e-01   2.3579871e-01   2.3579871e-01   2.3579871e-01   2.3579871e-01   2.3579871e-01   2.3579871e-01   2.3579871e-01   2.3579871e-01   2.3579871e-01   2.3579871e-01   2.3579871e-01   2.3579871e-01   2.3579871e-01   2.3579871e-01   2.3579871e-01   2.3579871e-01   2.3579871e-01   2.3579871e-01   2.3579871e-01   2.3579871e-01   2.3579871e-01   2.3579871e-01   2.3579871e-01   2.3579871e-01   2.3579871e-01   2.3579871e-01   2.3579871e-01   2.3579871e-01   2.3579871e-01   2.3579871e-01   2.3579871e-01   2.3579871e-01   2.3579871e-01   2.3579871e-01   2.3579871e-01   2.3579871e-01   2.3579871e-01   2.3579871e-01   2.3579871e-01   2.3579871e-01   2.3579871e-01   2.3579871e-01   2.3579871e-01   2.3579871e-01   2.3579868e-01   2.3579868e-01   2.3579868e-01   2.3579868e-01   2.3579868e-01   2.3579868e-01   2.3579868e-01   2.3579868e-01   2.3579868e-01   2.3579868e-01   2.3579868e-01   2.3579868e-01   2.3579868e-01   2.3579868e-01   2.3579868e-01   2.3579868e-01   2.3579868e-01   2.3579868e-01   2.3579868e-01   2.3579868e-01   2.3579868e-01   2.3579868e-01   2.3579868e-01   2.3579868e-01   2.3579868e-01   2.3579868e-01   2.3579868e-01   2.3579868e-01   2.3579868e-01   2.3579868e-01   2.3579868e-01   2.3579868e-01   2.3579868e-01   2.3579868e-01   2.3579868e-01   2.3579868e-01   2.3579868e-01   2.3579868e-01   2.3579868e-01   2.3579868e-01   2.3579868e-01   2.3579868e-01   2.3579868e-01   2.3579868e-01   2.3579868e-01   2.3579868e-01   2.3579868e-01   2.3579868e-01   2.3579868e-01   2.3579868e-01   2.3579868e-01   2.3579868e-01   2.3579868e-01   2.3579868e-01   2.3579868e-01   2.3579868e-01   2.3579868e-01   2.3579868e-01   2.3579868e-01   2.3579868e-01   2.3579868e-01   2.3579868e-01   1.5595641e-01   9.0676077e-06   9.0676077e-06   9.0676077e-06   9.0676077e-06   9.0676077e-06   9.0676077e-06   9.0676077e-06   9.0676077e-06   9.0676077e-06   9.0676077e-06   9.0676077e-06   9.0676077e-06   9.0676077e-06   9.0676077e-06   9.0676077e-06   9.0676077e-06   9.0676077e-06   9.0676077e-06   9.0676077e-06   9.0676077e-06   8.6151624e-10   8.6151624e-10   8.6151624e-10   8.6151624e-10   8.6151624e-10   8.6151624e-10   8.6151624e-10   8.6151624e-10   8.6151624e-10   8.6151624e-10   8.6151624e-10   8.6151624e-10   8.6151624e-10   8.6151624e-10   8.6151624e-10   8.6151624e-10   8.6151624e-10   4.3077323e-10   4.8774327e-10   4.8774327e-10   4.8774327e-10   4.8774327e-10   4.8774327e-10   4.8774327e-10   4.8774327e-10   4.8774327e-10   4.8774327e-10   4.8774327e-10   4.8774327e-10   4.8774327e-10   4.8774327e-10   4.8774327e-10   4.8774327e-10   4.8774327e-10   4.8774327e-10   4.8774327e-10   4.8774327e-10   4.8774327e-10   0.0000000e+00   0.0000000e+00   0.0000000e+00   0.0000000e+00   0.0000000e+00   0.0000000e+00   0.0000000e+00   0.0000000e+00   0.0000000e+00   0.0000000e+00   0.0000000e+00   0.0000000e+00   0.0000000e+00   0.0000000e+00   0.0000000e+00   0.0000000e+00   0.0000000e+00   0.0000000e+00   0.0000000e+00   0.0000000e+00   0.0000000e+00   0.0000000e+00   0.0000000e+00   0.0000000e+00   0.0000000e+00   0.0000000e+00   0.0000000e+00   0.0000000e+00   0.0000000e+00   0.0000000e+00   0.0000000e+00   0.0000000e+00   0.0000000e+00   0.0000000e+00   0.0000000e+00   0.0000000e+00   0.0000000e+00   0.0000000e+00   0.0000000e+00   0.0000000e+00
   2.3579871e-01   2.3579871e-01   2.3579871e-01   2.3579871e-01   2.3579871e-01   2.3579871e-01   2.3579871e-01   2.3579871e-01   2.3579871e-01   2.3579871e-01   2.3579871e-01   2.3579871e-01   2.3579871e-01   2.3579871e-01   2.3579871e-01   2.3579871e-01   2.3579871e-01   2.3579871e-01   2.3579871e-01   2.3579871e-01   2.3579871e-01   2.3579871e-01   2.3579871e-01   2.3579871e-01   2.3579871e-01   2.3579871e-01   2.3579871e-01   2.3579871e-01   2.3579871e-01   2.3579871e-01   2.3579871e-01   2.3579871e-01   2.3579871e-01   2.3579871e-01   2.3579871e-01   2.3579871e-01   2.3579871e-01   2.3579871e-01   2.3579871e-01   2.3579871e-01   2.3579871e-01   2.3579871e-01   2.3579871e-01   2.3579871e-01   2.3579871e-01   2.3579871e-01   2.3579871e-01   2.3579871e-01   2.3579871e-01   2.3579871e-01   2.3579871e-01   2.3579871e-01   2.3579871e-01   2.3579871e-01   2.3579871e-01   2.3579871e-01   2.3579871e-01   2.3579871e-01   2.3579871e-01   2.3579871e-01   2.3579871e-01   2.3579871e-01   2.3579871e-01   2.3579871e-01   2.3579871e-01   2.3579871e-01   2.3579871e-01   2.3579871e-01   2.3579871e-01   2.3579871e-01   2.3579871e-01   2.3579871e-01   2.3579871e-01   2.3579871e-01   2.3579871e-01   2.3579871e-01   2.3579871e-01   2.3579871e-01   2.3579871e-01   2.3579871e-01   2.3579871e-01   2.3579871e-01   2.3579871e-01   2.3579871e-01   2.3579871e-01   2.3579871e-01   2.3579871e-01   2.3579871e-01   2.3579871e-01   2.3579871e-01   2.3579871e-01   2.3579871e-01   2.3579871e-01   2.3579871e-01   2.3579871e-01   2.3579871e-01   2.3579871e-01   2.3579871e-01   2.3579871e-01   2.3579871e-01   2.3579871e-01   2.3579871e-01   2.3579871e-01   2.3579871e-01   2.3579871e-01   2.3579871e-01   2.3579871e-01   2.3579871e-01   2.3579871e-01   2.3579871e-01   2.3579871e-01   2.3579871e-01   2.3579871e-01   2.3579871e-01   2.3579871e-01   2.3579871e-01   2.3579871e-01   2.3579871e-01   2.3579871e-01   2.3579871e-01   2.3579871e-01   2.3579871e-01   2.3579871e-01   2.3579871e-01   2.3579871e-01   2.3579871e-01   2.3579871e-01   2.3579871e-01   2.3579871e-01   2.3579871e-01   2.3579871e-01   2.3579871e-01   2.3579871e-01   2.3579871e-01   2.3579871e-01   2.3579871e-01   2.3579871e-01   2.3579871e-01   2.3579871e-01   2.3579871e-01   2.3579868e-01   2.3579868e-01   2.3579868e-01   2.3579868e-01   2.3579868e-01   2.3579868e-01   2.3579868e-01   2.3579868e-01   2.3579868e-01   2.3579868e-01   2.3579868e-01   2.3579868e-01   2.3579868e-01   2.3579868e-01   2.3579868e-01   2.3579868e-01   2.3579868e-01   2.3579868e-01   2.3579868e-01   2.3579868e-01   2.3579868e-01   2.3579868e-01   2.3579868e-01   2.3579868e-01   2.3579868e-01   2.3579868e-01   2.3579868e-01   2.3579868e-01   2.3579868e-01   2.3579868e-01   2.3579868e-01   2.3579868e-01   2.3579868e-01   2.3579868e-01   2.3579868e-01   2.3579868e-01   2.3579868e-01   2.3579868e-01   2.3579868e-01   2.3579868e-01   2.3579868e-01   2.3579868e-01   2.3579868e-01   2.3579868e-01   2.3579868e-01   2.3579868e-01   2.3579868e-01   2.3579868e-01   2.3579868e-01   2.3579868e-01   2.3579868e-01   2.3579868e-01   2.3579868e-01   2.3579868e-01   2.3579868e-01   2.3579868e-01   2.3579868e-01   2.3579868e-01   2.3579868e-01   2.3579868e-01   2.3579868e-01   2.3579868e-01   1.5595641e-01   9.0676077e-06   9.0676077e-06   9.0676077e-06   9.0676077e-06   9.0676077e-06   9.0676077e-06   9.0676077e-06   9.0676077e-06   9.0676077e-06   9.0676077e-06   9.0676077e-06   9.0676077e-06   9.0676077e-06   9.0676077e-06   9.0676077e-06   9.0676077e-06   9.0676077e-06   9.0676077e-06   9.0676077e-06   9.0676077e-06   8.6151624e-10   8.6151624e-10   8.6151624e-10   8.6151624e-10   8.6151624e-10   8.6151624e-10   8.6151624e-10   8.6151624e-10   8.6151624e-10   8.6151624e-10   8.6151624e-10   8.6151624e-10   8.6151624e-10   8.6151624e-10   8.6151624e-10   8.6151624e-10   8.6151624e-10   4.3077323e-10   4.8774327e-10   4.8774327e-10   4.8774327e-10   4.8774327e-10   4.8774327e-10   4.8774327e-10   4.8774327e-10   4.8774327e-10   4.8774327e-10   4.8774327e-10   4.8774327e-10   4.8774327e-10   4.8774327e-10   4.8774327e-10   4.8774327e-10   4.8774327e-10   4.8774327e-10   4.8774327e-10   4.8774327e-10   4.8774327e-10   0.0000000e+00   0.0000000e+00   0.0000000e+00   0.0000000e+00   0.0000000e+00   0.0000000e+00   0.0000000e+00   0.0000000e+00   0.0000000e+00   0.0000000e+00   0.0000000e+00   0.0000000e+00   0.0000000e+00   0.0000000e+00   0.0000000e+00   0.0000000e+00   0.0000000e+00   0.0000000e+00   0.0000000e+00   0.0000000e+00   0.0000000e+00   0.0000000e+00   0.0000000e+00   0.0000000e+00   0.0000000e+00   0.0000000e+00   0.0000000e+00   0.0000000e+00   0.0000000e+00   0.0000000e+00   0.0000000e+00   0.0000000e+00   0.0000000e+00   0.0000000e+00   0.0000000e+00   0.0000000e+00   0.0000000e+00   0.0000000e+00   0.0000000e+00   0.0000000e+00
   2.3579871e-01   2.3579871e-01   2.3579871e-01   2.3579871e-01   2.3579871e-01   2.3579871e-01   2.3579871e-01   2.3579871e-01   2.3579871e-01   2.3579871e-01   2.3579871e-01   2.3579871e-01   2.3579871e-01   2.3579871e-01   2.3579871e-01   2.3579871e-01   2.3579871e-01   2.3579871e-01   2.3579871e-01   2.3579871e-01   2.3579871e-01   2.3579871e-01   2.3579871e-01   2.3579871e-01   2.3579871e-01   2.3579871e-01   2.3579871e-01   2.3579871e-01   2.3579871e-01   2.3579871e-01   2.3579871e-01   2.3579871e-01   2.3579871e-01   2.3579871e-01   2.3579871e-01   2.3579871e-01   2.3579871e-01   2.3579871e-01   2.3579871e-01   2.3579871e-01   2.3579871e-01   2.3579871e-01   2.3579871e-01   2.3579871e-01   2.3579871e-01   2.3579871e-01   2.3579871e-01   2.3579871e-01   2.3579871e-01   2.3579871e-01   2.3579871e-01   2.3579871e-01   2.3579871e-01   2.3579871e-01   2.3579871e-01   2.3579871e-01   2.3579871e-01   2.3579871e-01   2.3579871e-01   2.3579871e-01   2.3579871e-01   2.3579871e-01   2.3579871e-01   2.3579871e-01   2.3579871e-01   2.3579871e-01   2.3579871e-01   2.3579871e-01   2.3579871e-01   2.3579871e-01   2.3579871e-01   2.3579871e-01   2.3579871e-01   2.3579871e-01   2.3579871e-01   2.3579871e-01   2.3579871e-01   2.3579871e-01   2.3579871e-01   2.3579871e-01   2.3579871e-01   2.3579871e-01   2.3579871e-01   2.3579871e-01   2.3579871e-01   2.3579871e-01   2.3579871e-01   2.3579871e-01   2.3579871e-01   2.3579871e-01   2.3579871e-01   2.3579871e-01   2.3579871e-01   2.3579871e-01   2.3579871e-01   2.3579871e-01   2.3579871e-01   2.3579871e-01   2.3579871e-01   2.3579871e-01   2.3579871e-01   2.3579871e-01   2.3579871e-01   2.3579871e-01   2.3579871e-01   2.3579871e-01   2.3579871e-01   2.3579871e-01   2.3579871e-01   2.3579871e-01   2.3579871e-01   2.3579871e-01   2.3579871e-01   2.3579871e-01   2.3579871e-01   2.3579871e-01   2.3579871e-01   2.3579871e-01   2.3579871e-01   2.3579871e-01   2.3579871e-01   2.3579871e-01   2.3579871e-01   2.3579871e-01   2.3579871e-01   2.3579871e-01   2.3579871e-01   2.3579871e-01   2.3579871e-01   2.3579871e-01   2.3579871e-01   2.3579871e-01   2.3579871e-01   2.3579871e-01   2.3579871e-01   2.3579871e-01   2.3579871e-01   2.3579871e-01   2.3579871e-01   2.3579871e-01   2.3579868e-01   2.3579868e-01   2.3579868e-01   2.3579868e-01   2.3579868e-01   2.3579868e-01   2.3579868e-01   2.3579868e-01   2.3579868e-01   2.3579868e-01   2.3579868e-01   2.3579868e-01   2.3579868e-01   2.3579868e-01   2.3579868e-01   2.3579868e-01   2.3579868e-01   2.3579868e-01   2.3579868e-01   2.3579868e-01   2.3579868e-01   2.3579868e-01   2.3579868e-01   2.3579868e-01   2.3579868e-01   2.3579868e-01   2.3579868e-01   2.3579868e-01   2.3579868e-01   2.3579868e-01   2.3579868e-01   2.3579868e-01   2.3579868e-01   2.3579868e-01   2.3579868e-01   2.3579868e-01   2.3579868e-01   2.3579868e-01   2.3579868e-01   2.3579868e-01   2.3579868e-01   2.3579868e-01   2.3579868e-01   2.3579868e-01   2.3579868e-01   2.3579868e-01   2.3579868e-01   2.3579868e-01   2.3579868e-01   2.3579868e-01   2.3579868e-01   2.3579868e-01   2.3579868e-01   2.3579868e-01   2.3579868e-01   2.3579868e-01   2.3579868e-01   2.3579868e-01   2.3579868e-01   2.3579868e-01   2.3579868e-01   2.3579868e-01   1.5595641e-01   9.0676077e-06   9.0676077e-06   9.0676077e-06   9.0676077e-06   9.0676077e-06   9.0676077e-06   9.0676077e-06   9.0676077e-06   9.0676077e-06   9.0676077e-06   9.0676077e-06   9.0676077e-06   9.0676077e-06   9.0676077e-06   9.0676077e-06   9.0676077e-06   9.0676077e-06   9.0676077e-06   9.0676077e-06   9.0676077e-06   8.6151624e-10   8.6151624e-10   8.6151624e-10   8.6151624e-10   8.6151624e-10   8.6151624e-10   8.6151624e-10   8.6151624e-10   8.6151624e-10   8.6151624e-10   8.6151624e-10   8.6151624e-10   8.6151624e-10   8.6151624e-10   8.6151624e-10   8.6151624e-10   8.6151624e-10   4.3077323e-10   4.8774327e-10   4.8774327e-10   4.8774327e-10   4.8774327e-10   4.8774327e-10   4.8774327e-10   4.8774327e-10   4.8774327e-10   4.8774327e-10   4.8774327e-10   4.8774327e-10   4.8774327e-10   4.8774327e-10   4.8774327e-10   4.8774327e-10   4.8774327e-10   4.8774327e-10   4.8774327e-10   4.8774327e-10   4.8774327e-10   0.0000000e+00   0.0000000e+00   0.0000000e+00   0.0000000e+00   0.0000000e+00   0.0000000e+00   0.0000000e+00   0.0000000e+00   0.0000000e+00   0.0000000e+00   0.0000000e+00   0.0000000e+00   0.0000000e+00   0.0000000e+00   0.0000000e+00   0.0000000e+00   0.0000000e+00   0.0000000e+00   0.0000000e+00   0.0000000e+00   0.0000000e+00   0.0000000e+00   0.0000000e+00   0.0000000e+00   0.0000000e+00   0.0000000e+00   0.0000000e+00   0.0000000e+00   0.0000000e+00   0.0000000e+00   0.0000000e+00   0.0000000e+00   0.0000000e+00   0.0000000e+00   0.0000000e+00   0.0000000e+00   0.0000000e+00   0.0000000e+00   0.0000000e+00   0.0000000e+00
   2.3579871e-01   2.3579871e-01   2.3579871e-01   2.3579871e-01   2.3579871e-01   2.3579871e-01   2.3579871e-01   2.3579871e-01   2.3579871e-01   2.3579871e-01   2.3579871e-01   2.3579871e-01   2.3579871e-01   2.3579871e-01   2.3579871e-01   2.3579871e-01   2.3579871e-01   2.3579871e-01   2.3579871e-01   2.3579871e-01   2.3579871e-01   2.3579871e-01   2.3579871e-01   2.3579871e-01   2.3579871e-01   2.3579871e-01   2.3579871e-01   2.3579871e-01   2.3579871e-01   2.3579871e-01   2.3579871e-01   2.3579871e-01   2.3579871e-01   2.3579871e-01   2.3579871e-01   2.3579871e-01   2.3579871e-01   2.3579871e-01   2.3579871e-01   2.3579871e-01   2.3579871e-01   2.3579871e-01   2.3579871e-01   2.3579871e-01   2.3579871e-01   2.3579871e-01   2.3579871e-01   2.3579871e-01   2.3579871e-01   2.3579871e-01   2.3579871e-01   2.3579871e-01   2.3579871e-01   2.3579871e-01   2.3579871e-01   2.3579871e-01   2.3579871e-01   2.3579871e-01   2.3579871e-01   2.3579871e-01   2.3579871e-01   2.3579871e-01   2.3579871e-01   2.3579871e-01   2.3579871e-01   2.3579871e-01   2.3579871e-01   2.3579871e-01   2.3579871e-01   2.3579871e-01   2.3579871e-01   2.3579871e-01   2.3579871e-01   2.3579871e-01   2.3579871e-01   2.3579871e-01   2.3579871e-01   2.3579871e-01   2.3579871e-01   2.3579871e-01   2.3579871e-01   2.3579871e-01   2.3579871e-01   2.3579871e-01   2.3579871e-01   2.3579871e-01   2.3579871e-01   2.3579871e-01   2.3579871e-01   2.3579871e-01   2.3579871e-01   2.3579871e-01   2.3579871e-01   2.3579871e-01   2.3579871e-01   2.3579871e-01   2.3579871e-01   2.3579871e-01   2.3579871e-01   2.3579871e-01   2.3579871e-01   2.3579871e-01   2.3579871e-01   2.3579871e-01   2.3579871e-01   2.3579871e-01   2.3579871e-01   2.3579871e-01   2.3579871e-01   2.3579871e-01   2.3579871e-01   2.3579871e-01   2.3579871e-01   2.3579871e-01   2.3579871e-01   2.3579871e-01   2.3579871e-01   2.3579871e-01   2.3579871e-01   2.3579871e-01   2.3579871e-01   2.3579871e-01   2.3579871e-01   2.3579871e-01   2.3579871e-01   2.3579871e-01   2.3579871e-01   2.3579871e-01   2.3579871e-01   2.3579871e-01   2.3579871e-01   2.3579871e-01   2.3579871e-01   2.3579871e-01   2.3579871e-01   2.3579871e-01   2.3579871e-01   2.3579871e-01   2.3579871e-01   2.3579871e-01   2.3579868e-01   2.3579868e-01   2.3579868e-01   2.3579868e-01   2.3579868e-01   2.3579868e-01   2.3579868e-01   2.3579868e-01   2.3579868e-01   2.3579868e-01   2.3579868e-01   2.3579868e-01   2.3579868e-01   2.3579868e-01   2.3579868e-01   2.3579868e-01   2.3579868e-01   2.3579868e-01   2.3579868e-01   2.3579868e-01   2.3579868e-01   2.3579868e-01   2.3579868e-01   2.3579868e-01   2.3579868e-01   2.3579868e-01   2.3579868e-01   2.3579868e-01   2.3579868e-01   2.3579868e-01   2.3579868e-01   2.3579868e-01   2.3579868e-01   2.3579868e-01   2.3579868e-01   2.3579868e-01   2.3579868e-01   2.3579868e-01   2.3579868e-01   2.3579868e-01   2.3579868e-01   2.3579868e-01   2.3579868e-01   2.3579868e-01   2.3579868e-01   2.3579868e-01   2.3579868e-01   2.3579868e-01   2.3579868e-01   2.3579868e-01   2.3579868e-01   2.3579868e-01   2.3579868e-01   2.3579868e-01   2.3579868e-01   2.3579868e-01   2.3579868e-01   2.3579868e-01   2.3579868e-01   2.3579868e-01   2.3579868e-01   2.3579868e-01   1.5595641e-01   9.0676077e-06   9.0676077e-06   9.0676077e-06   9.0676077e-06   9.0676077e-06   9.0676077e-06   9.0676077e-06   9.0676077e-06   9.0676077e-06   9.0676077e-06   9.0676077e-06   9.0676077e-06   9.0676077e-06   9.0676077e-06   9.0676077e-06   9.0676077e-06   9.0676077e-06   9.0676077e-06   9.0676077e-06   9.0676077e-06   8.6151624e-10   8.6151624e-10   8.6151624e-10   8.6151624e-10   8.6151624e-10   8.6151624e-10   8.6151624e-10   8.6151624e-10   8.6151624e-10   8.6151624e-10   8.6151624e-10   8.6151624e-10   8.6151624e-10   8.6151624e-10   8.6151624e-10   8.6151624e-10   8.6151624e-10   4.3077323e-10   4.8774327e-10   4.8774327e-10   4.8774327e-10   4.8774327e-10   4.8774327e-10   4.8774327e-10   4.8774327e-10   4.8774327e-10   4.8774327e-10   4.8774327e-10   4.8774327e-10   4.8774327e-10   4.8774327e-10   4.8774327e-10   4.8774327e-10   4.8774327e-10   4.8774327e-10   4.8774327e-10   4.8774327e-10   4.8774327e-10   0.0000000e+00   0.0000000e+00   0.0000000e+00   0.0000000e+00   0.0000000e+00   0.0000000e+00   0.0000000e+00   0.0000000e+00   0.0000000e+00   0.0000000e+00   0.0000000e+00   0.0000000e+00   0.0000000e+00   0.0000000e+00   0.0000000e+00   0.0000000e+00   0.0000000e+00   0.0000000e+00   0.0000000e+00   0.0000000e+00   0.0000000e+00   0.0000000e+00   0.0000000e+00   0.0000000e+00   0.0000000e+00   0.0000000e+00   0.0000000e+00   0.0000000e+00   0.0000000e+00   0.0000000e+00   0.0000000e+00   0.0000000e+00   0.0000000e+00   0.0000000e+00   0.0000000e+00   0.0000000e+00   0.0000000e+00   0.0000000e+00   0.0000000e+00   0.0000000e+00
   2.3579871e-01   2.3579871e-01   2.3579871e-01   2.3579871e-01   2.3579871e-01   2.3579871e-01   2.3579871e-01   2.3579871e-01   2.3579871e-01   2.3579871e-01   2.3579871e-01   2.3579871e-01   2.3579871e-01   2.3579871e-01   2.3579871e-01   2.3579871e-01   2.3579871e-01   2.3579871e-01   2.3579871e-01   2.3579871e-01   2.3579871e-01   2.3579871e-01   2.3579871e-01   2.3579871e-01   2.3579871e-01   2.3579871e-01   2.3579871e-01   2.3579871e-01   2.3579871e-01   2.3579871e-01   2.3579871e-01   2.3579871e-01   2.3579871e-01   2.3579871e-01   2.3579871e-01   2.3579871e-01   2.3579871e-01   2.3579871e-01   2.3579871e-01   2.3579871e-01   2.3579871e-01   2.3579871e-01   2.3579871e-01   2.3579871e-01   2.3579871e-01   2.3579871e-01   2.3579871e-01   2.3579871e-01   2.3579871e-01   2.3579871e-01   2.3579871e-01   2.3579871e-01   2.3579871e-01   2.3579871e-01   2.3579871e-01   2.3579871e-01   2.3579871e-01   2.3579871e-01   2.3579871e-01   2.3579871e-01   2.3579871e-01   2.3579871e-01   2.3579871e-01   2.3579871e-01   2.3579871e-01   2.3579871e-01   2.3579871e-01   2.3579871e-01   2.3579871e-01   2.3579871e-01   2.3579871e-01   2.3579871e-01   2.3579871e-01   2.3579871e-01   2.3579871e-01   2.3579871e-01   2.3579871e-01   2.3579871e-01   2.3579871e-01   2.3579871e-01   2.3579871e-01   2.3579871e-01   2.3579871e-01   2.3579871e-01   2.3579871e-01   2.3579871e-01   2.3579871e-01   2.3579871e-01   2.3579871e-01   2.3579871e-01   2.3579871e-01   2.3579871e-01   2.3579871e-01   2.3579871e-01   2.3579871e-01   2.3579871e-01   2.3579871e-01   2.3579871e-01   2.3579871e-01   2.3579871e-01   2.3579871e-01   2.3579871e-01   2.3579871e-01   2.3579871e-01   2.3579871e-01   2.3579871e-01   2.3579871e-01   2.3579871e-01   2.3579871e-01   2.3579871e-01   2.3579871e-01   2.3579871e-01   2.3579871e-01   2.3579871e-01   2.3579871e-01   2.3579871e-01   2.3579871e-01   2.3579871e-01   2.3579871e-01   2.3579871e-01   2.3579871e-01   2.3579871e-01   2.3579871e-01   2.3579871e-01   2.3579871e-01   2.3579871e-01   2.3579871e-01   2.3579871e-01   2.3579871e-01   2.3579871e-01   2.3579871e-01   2.3579871e-01   2.3579871e-01   2.3579871e-01   2.3579871e-01   2.3579871e-01   2.3579871e-01   2.3579871e-01   2.3579871e-01   2.3579871e-01   2.3579868e-01   2.3579868e-01   2.3579868e-01   2.3579868e-01   2.3579868e-01   2.3579868e-01   2.3579868e-01   2.3579868e-01   2.3579868e-01   2.3579868e-01   2.3579868e-01   2.3579868e-01   2.3579868e-01   2.3579868e-01   2.3579868e-01   2.3579868e-01   2.3579868e-01   2.3579868e-01   2.3579868e-01   2.3579868e-01   2.3579868e-01   2.3579868e-01   2.3579868e-01   2.3579868e-01   2.3579868e-01   2.3579868e-01   2.3579868e-01   2.3579868e-01   2.3579868e-01   2.3579868e-01   2.3579868e-01   2.3579868e-01   2.3579868e-01   2.3579868e-01   2.3579868e-01   2.3579868e-01   2.3579868e-01   2.3579868e-01   2.3579868e-01   2.3579868e-01   2.3579868e-01   2.3579868e-01   2.3579868e-01   2.3579868e-01   2.3579868e-01   2.3579868e-01   2.3579868e-01   2.3579868e-01   2.3579868e-01   2.3579868e-01   2.3579868e-01   2.3579868e-01   2.3579868e-01   2.3579868e-01   2.3579868e-01   2.3579868e-01   2.3579868e-01   2.3579868e-01   2.3579868e-01   2.3579868e-01   2.3579868e-01   2.3579868e-01   1.5595641e-01   9.0676077e-06   9.0676077e-06   9.0676077e-06   9.0676077e-06   9.0676077e-06   9.0676077e-06   9.0676077e-06   9.0676077e-06   9.0676077e-06   9.0676077e-06   9.0676077e-06   9.0676077e-06   9.0676077e-06   9.0676077e-06   9.0676077e-06   9.0676077e-06   9.0676077e-06   9.0676077e-06   9.0676077e-06   9.0676077e-06   8.6151624e-10   8.6151624e-10   8.6151624e-10   8.6151624e-10   8.6151624e-10   8.6151624e-10   8.6151624e-10   8.6151624e-10   8.6151624e-10   8.6151624e-10   8.6151624e-10   8.6151624e-10   8.6151624e-10   8.6151624e-10   8.6151624e-10   8.6151624e-10   8.6151624e-10   4.3077323e-10   4.8774327e-10   4.8774327e-10   4.8774327e-10   4.8774327e-10   4.8774327e-10   4.8774327e-10   4.8774327e-10   4.8774327e-10   4.8774327e-10   4.8774327e-10   4.8774327e-10   4.8774327e-10   4.8774327e-10   4.8774327e-10   4.8774327e-10   4.8774327e-10   4.8774327e-10   4.8774327e-10   4.8774327e-10   4.8774327e-10   0.0000000e+00   0.0000000e+00   0.0000000e+00   0.0000000e+00   0.0000000e+00   0.0000000e+00   0.0000000e+00   0.0000000e+00   0.0000000e+00   0.0000000e+00   0.0000000e+00   0.0000000e+00   0.0000000e+00   0.0000000e+00   0.0000000e+00   0.0000000e+00   0.0000000e+00   0.0000000e+00   0.0000000e+00   0.0000000e+00   0.0000000e+00   0.0000000e+00   0.0000000e+00   0.0000000e+00   0.0000000e+00   0.0000000e+00   0.0000000e+00   0.0000000e+00   0.0000000e+00   0.0000000e+00   0.0000000e+00   0.0000000e+00   0.0000000e+00   0.0000000e+00   0.0000000e+00   0.0000000e+00   0.0000000e+00   0.0000000e+00   0.0000000e+00   0.0000000e+00
   2.3579871e-01   2.3579871e-01   2.3579871e-01   2.3579871e-01   2.3579871e-01   2.3579871e-01   2.3579871e-01   2.3579871e-01   2.3579871e-01   2.3579871e-01   2.3579871e-01   2.3579871e-01   2.3579871e-01   2.3579871e-01   2.3579871e-01   2.3579871e-01   2.3579871e-01   2.3579871e-01   2.3579871e-01   2.3579871e-01   2.3579871e-01   2.3579871e-01   2.3579871e-01   2.3579871e-01   2.3579871e-01   2.3579871e-01   2.3579871e-01   2.3579871e-01   2.3579871e-01   2.3579871e-01   2.3579871e-01   2.3579871e-01   2.3579871e-01   2.3579871e-01   2.3579871e-01   2.3579871e-01   2.3579871e-01   2.3579871e-01   2.3579871e-01   2.3579871e-01   2.3579871e-01   2.3579871e-01   2.3579871e-01   2.3579871e-01   2.3579871e-01   2.3579871e-01   2.3579871e-01   2.3579871e-01   2.3579871e-01   2.3579871e-01   2.3579871e-01   2.3579871e-01   2.3579871e-01   2.3579871e-01   2.3579871e-01   2.3579871e-01   2.3579871e-01   2.3579871e-01   2.3579871e-01   2.3579871e-01   2.3579871e-01   2.3579871e-01   2.3579871e-01   2.3579871e-01   2.3579871e-01   2.3579871e-01   2.3579871e-01   2.3579871e-01   2.3579871e-01   2.3579871e-01   2.3579871e-01   2.3579871e-01   2.3579871e-01   2.3579871e-01   2.3579871e-01   2.3579871e-01   2.3579871e-01   2.3579871e-01   2.3579871e-01   2.3579871e-01   2.3579871e-01   2.3579871e-01   2.3579871e-01   2.3579871e-01   2.3579871e-01   2.3579871e-01   2.3579871e-01   2.3579871e-01   2.3579871e-01   2.3579871e-01   2.3579871e-01   2.3579871e-01   2.3579871e-01   2.3579871e-01   2.3579871e-01   2.3579871e-01   2.3579871e-01   2.3579871e-01   2.3579871e-01   2.3579871e-01   2.3579871e-01   2.3579871e-01   2.3579871e-01   2.3579871e-01   2.3579871e-01   2.3579871e-01   2.3579871e-01   2.3579871e-01   2.3579871e-01   2.3579871e-01   2.3579871e-01   2.3579871e-01   2.3579871e-01   2.3579871e-01   2.3579871e-01   2.3579871e-01   2.3579871e-01   2.3579871e-01   2.3579871e-01   2.3579871e-01   2.3579871e-01   2.3579871e-01   2.3579871e-01   2.3579871e-01   2.3579871e-01   2.3579871e-01   2.3579871e-01   2.3579871e-01   2.3579871e-01   2.3579871e-01   2.3579871e-01   2.3579871e-01   2.3579871e-01   2.3579871e-01   2.3579871e-01   2.3579871e-01   2.3579871e-01   2.3579871e-01   2.3579871e-01   2.3579871e-01   2.3579868e-01   2.3579868e-01   2.3579868e-01   2.3579868e-01   2.3579868e-01   2.3579868e-01   2.3579868e-01   2.3579868e-01   2.3579868e-01   2.3579868e-01   2.3579868e-01   2.3579868e-01   2.3579868e-01   2.3579868e-01   2.3579868e-01   2.3579868e-01   2.3579868e-01   2.3579868e-01   2.3579868e-01   2.3579868e-01   2.3579868e-01   2.3579868e-01   2.3579868e-01   2.3579868e-01   2.3579868e-01   2.3579868e-01   2.3579868e-01   2.3579868e-01   2.3579868e-01   2.3579868e-01   2.3579868e-01   2.3579868e-01   2.3579868e-01   2.3579868e-01   2.3579868e-01   2.3579868e-01   2.3579868e-01   2.3579868e-01   2.3579868e-01   2.3579868e-01   2.3579868e-01   2.3579868e-01   2.3579868e-01   2.3579868e-01   2.3579868e-01   2.3579868e-01   2.3579868e-01   2.3579868e-01   2.3579868e-01   2.3579868e-01   2.3579868e-01   2.3579868e-01   2.3579868e-01   2.3579868e-01   2.3579868e-01   2.3579868e-01   2.3579868e-01   2.3579868e-01   2.3579868e-01   2.3579868e-01   2.3579868e-01   2.3579868e-01   1.5595641e-01   9.0676077e-06   9.0676077e-06   9.0676077e-06   9.0676077e-06   9.0676077e-06   9.0676077e-06   9.0676077e-06   9.0676077e-06   9.0676077e-06   9.0676077e-06   9.0676077e-06   9.0676077e-06   9.0676077e-06   9.0676077e-06   9.0676077e-06   9.0676077e-06   9.0676077e-06   9.0676077e-06   9.0676077e-06   9.0676077e-06   8.6151624e-10   8.6151624e-10   8.6151624e-10   8.6151624e-10   8.6151624e-10   8.6151624e-10   8.6151624e-10   8.6151624e-10   8.6151624e-10   8.6151624e-10   8.6151624e-10   8.6151624e-10   8.6151624e-10   8.6151624e-10   8.6151624e-10   8.6151624e-10   8.6151624e-10   4.3077323e-10   4.8774327e-10   4.8774327e-10   4.8774327e-10   4.8774327e-10   4.8774327e-10   4.8774327e-10   4.8774327e-10   4.8774327e-10   4.8774327e-10   4.8774327e-10   4.8774327e-10   4.8774327e-10   4.8774327e-10   4.8774327e-10   4.8774327e-10   4.8774327e-10   4.8774327e-10   4.8774327e-10   4.8774327e-10   4.8774327e-10   0.0000000e+00   0.0000000e+00   0.0000000e+00   0.0000000e+00   0.0000000e+00   0.0000000e+00   0.0000000e+00   0.0000000e+00   0.0000000e+00   0.0000000e+00   0.0000000e+00   0.0000000e+00   0.0000000e+00   0.0000000e+00   0.0000000e+00   0.0000000e+00   0.0000000e+00   0.0000000e+00   0.0000000e+00   0.0000000e+00   0.0000000e+00   0.0000000e+00   0.0000000e+00   0.0000000e+00   0.0000000e+00   0.0000000e+00   0.0000000e+00   0.0000000e+00   0.0000000e+00   0.0000000e+00   0.0000000e+00   0.0000000e+00   0.0000000e+00   0.0000000e+00   0.0000000e+00   0.0000000e+00   0.0000000e+00   0.0000000e+00   0.0000000e+00   0.0000000e+00
   2.3579871e-01   2.3579871e-01   2.3579871e-01   2.3579871e-01   2.3579871e-01   2.3579871e-01   2.3579871e-01   2.3579871e-01   2.3579871e-01   2.3579871e-01   2.3579871e-01   2.3579871e-01   2.3579871e-01   2.3579871e-01   2.3579871e-01   2.3579871e-01   2.3579871e-01   2.3579871e-01   2.3579871e-01   2.3579871e-01   2.3579871e-01   2.3579871e-01   2.3579871e-01   2.3579871e-01   2.3579871e-01   2.3579871e-01   2.3579871e-01   2.3579871e-01   2.3579871e-01   2.3579871e-01   2.3579871e-01   2.3579871e-01   2.3579871e-01   2.3579871e-01   2.3579871e-01   2.3579871e-01   2.3579871e-01   2.3579871e-01   2.3579871e-01   2.3579871e-01   2.3579871e-01   2.3579871e-01   2.3579871e-01   2.3579871e-01   2.3579871e-01   2.3579871e-01   2.3579871e-01   2.3579871e-01   2.3579871e-01   2.3579871e-01   2.3579871e-01   2.3579871e-01   2.3579871e-01   2.3579871e-01   2.3579871e-01   2.3579871e-01   2.3579871e-01   2.3579871e-01   2.3579871e-01   2.3579871e-01   2.3579871e-01   2.3579871e-01   2.3579871e-01   2.3579871e-01   2.3579871e-01   2.3579871e-01   2.3579871e-01   2.3579871e-01   2.3579871e-01   2.3579871e-01   2.3579871e-01   2.3579871e-01   2.3579871e-01   2.3579871e-01   2.3579871e-01   2.3579871e-01   2.3579871e-01   2.3579871e-01   2.3579871e-01   2.3579871e-01   2.3579871e-01   2.3579871e-01   2.3579871e-01   2.3579871e-01   2.3579871e-01   2.3579871e-01   2.3579871e-01   2.3579871e-01   2.3579871e-01   2.3579871e-01   2.3579871e-01   2.3579871e-01   2.3579871e-01   2.3579871e-01   2.3579871e-01   2.3579871e-01   2.3579871e-01   2.3579871e-01   2.3579871e-01   2.3579871e-01   2.3579871e-01   2.3579871e-01   2.3579871e-01   2.3579871e-01   2.3579871e-01   2.3579871e-01   2.3579871e-01   2.3579871e-01   2.3579871e-01   2.3579871e-01   2.3579871e-01   2.3579871e-01   2.3579871e-01   2.3579871e-01   2.3579871e-01   2.3579871e-01   2.3579871e-01   2.3579871e-01   2.3579871e-01   2.3579871e-01   2.3579871e-01   2.3579871e-01   2.3579871e-01   2.3579871e-01   2.3579871e-01   2.3579871e-01   2.3579871e-01   2.3579871e-01   2.3579871e-01   2.3579871e-01   2.3579871e-01   2.3579871e-01   2.3579871e-01   2.3579871e-01   2.3579871e-01   2.3579871e-01   2.3579871e-01   2.3579871e-01   2.3579871e-01   2.3579871e-01   2.3579868e-01   2.3579868e-01   2.3579868e-01   2.3579868e-01   2.3579868e-01   2.3579868e-01   2.3579868e-01   2.3579868e-01   2.3579868e-01   2.3579868e-01   2.3579868e-01   2.3579868e-01   2.3579868e-01   2.3579868e-01   2.3579868e-01   2.3579868e-01   2.3579868e-01   2.3579868e-01   2.3579868e-01   2.3579868e-01   2.3579868e-01   2.3579868e-01   2.3579868e-01   2.3579868e-01   2.3579868e-01   2.3579868e-01   2.3579868e-01   2.3579868e-01   2.3579868e-01   2.3579868e-01   2.3579868e-01   2.3579868e-01   2.3579868e-01   2.3579868e-01   2.3579868e-01   2.3579868e-01   2.3579868e-01   2.3579868e-01   2.3579868e-01   2.3579868e-01   2.3579868e-01   2.3579868e-01   2.3579868e-01   2.3579868e-01   2.3579868e-01   2.3579868e-01   2.3579868e-01   2.3579868e-01   2.3579868e-01   2.3579868e-01   2.3579868e-01   2.3579868e-01   2.3579868e-01   2.3579868e-01   2.3579868e-01   2.3579868e-01   2.3579868e-01   2.3579868e-01   2.3579868e-01   2.3579868e-01   2.3579868e-01   2.3579868e-01   1.5595641e-01   9.0676077e-06   9.0676077e-06   9.0676077e-06   9.0676077e-06   9.0676077e-06   9.0676077e-06   9.0676077e-06   9.0676077e-06   9.0676077e-06   9.0676077e-06   9.0676077e-06   9.0676077e-06   9.0676077e-06   9.0676077e-06   9.0676077e-06   9.0676077e-06   9.0676077e-06   9.0676077e-06   9.0676077e-06   9.0676077e-06   8.6151624e-10   8.6151624e-10   8.6151624e-10   8.6151624e-10   8.6151624e-10   8.6151624e-10   8.6151624e-10   8.6151624e-10   8.6151624e-10   8.6151624e-10   8.6151624e-10   8.6151624e-10   8.6151624e-10   8.6151624e-10   8.6151624e-10   8.6151624e-10   8.6151624e-10   4.3077323e-10   4.8774327e-10   4.8774327e-10   4.8774327e-10   4.8774327e-10   4.8774327e-10   4.8774327e-10   4.8774327e-10   4.8774327e-10   4.8774327e-10   4.8774327e-10   4.8774327e-10   4.8774327e-10   4.8774327e-10   4.8774327e-10   4.8774327e-10   4.8774327e-10   4.8774327e-10   4.8774327e-10   4.8774327e-10   4.8774327e-10   0.0000000e+00   0.0000000e+00   0.0000000e+00   0.0000000e+00   0.0000000e+00   0.0000000e+00   0.0000000e+00   0.0000000e+00   0.0000000e+00   0.0000000e+00   0.0000000e+00   0.0000000e+00   0.0000000e+00   0.0000000e+00   0.0000000e+00   0.0000000e+00   0.0000000e+00   0.0000000e+00   0.0000000e+00   0.0000000e+00   0.0000000e+00   0.0000000e+00   0.0000000e+00   0.0000000e+00   0.0000000e+00   0.0000000e+00   0.0000000e+00   0.0000000e+00   0.0000000e+00   0.0000000e+00   0.0000000e+00   0.0000000e+00   0.0000000e+00   0.0000000e+00   0.0000000e+00   0.0000000e+00   0.0000000e+00   0.0000000e+00   0.0000000e+00   0.0000000e+00
   2.3579871e-01   2.3579871e-01   2.3579871e-01   2.3579871e-01   2.3579871e-01   2.3579871e-01   2.3579871e-01   2.3579871e-01   2.3579871e-01   2.3579871e-01   2.3579871e-01   2.3579871e-01   2.3579871e-01   2.3579871e-01   2.3579871e-01   2.3579871e-01   2.3579871e-01   2.3579871e-01   2.3579871e-01   2.3579871e-01   2.3579871e-01   2.3579871e-01   2.3579871e-01   2.3579871e-01   2.3579871e-01   2.3579871e-01   2.3579871e-01   2.3579871e-01   2.3579871e-01   2.3579871e-01   2.3579871e-01   2.3579871e-01   2.3579871e-01   2.3579871e-01   2.3579871e-01   2.3579871e-01   2.3579871e-01   2.3579871e-01   2.3579871e-01   2.3579871e-01   2.3579871e-01   2.3579871e-01   2.3579871e-01   2.3579871e-01   2.3579871e-01   2.3579871e-01   2.3579871e-01   2.3579871e-01   2.3579871e-01   2.3579871e-01   2.3579871e-01   2.3579871e-01   2.3579871e-01   2.3579871e-01   2.3579871e-01   2.3579871e-01   2.3579871e-01   2.3579871e-01   2.3579871e-01   2.3579871e-01   2.3579871e-01   2.3579871e-01   2.3579871e-01   2.3579871e-01   2.3579871e-01   2.3579871e-01   2.3579871e-01   2.3579871e-01   2.3579871e-01   2.3579871e-01   2.3579871e-01   2.3579871e-01   2.3579871e-01   2.3579871e-01   2.3579871e-01   2.3579871e-01   2.3579871e-01   2.3579871e-01   2.3579871e-01   2.3579871e-01   2.3579871e-01   2.3579871e-01   2.3579871e-01   2.3579871e-01   2.3579871e-01   2.3579871e-01   2.3579871e-01   2.3579871e-01   2.3579871e-01   2.3579871e-01   2.3579871e-01   2.3579871e-01   2.3579871e-01   2.3579871e-01   2.3579871e-01   2.3579871e-01   2.3579871e-01   2.3579871e-01   2.3579871e-01   2.3579871e-01   2.3579871e-01   2.3579871e-01   2.3579871e-01   2.3579871e-01   2.3579871e-01   2.3579871e-01   2.3579871e-01   2.3579871e-01   2.3579871e-01   2.3579871e-01   2.3579871e-01   2.3579871e-01   2.3579871e-01   2.3579871e-01   2.3579871e-01   2.3579871e-01   2.3579871e-01   2.3579871e-01   2.3579871e-01   2.3579871e-01   2.3579871e-01   2.3579871e-01   2.3579871e-01   2.3579871e-01   2.3579871e-01   2.3579871e-01   2.3579871e-01   2.3579871e-01   2.3579871e-01   2.3579871e-01   2.3579871e-01   2.3579871e-01   2.3579871e-01   2.3579871e-01   2.3579871e-01   2.3579871e-01   2.3579871e-01   2.3579871e-01   2.3579871e-01   2.3579871e-01   2.3579868e-01   2.3579868e-01   2.3579868e-01   2.3579868e-01   2.3579868e-01   2.3579868e-01   2.3579868e-01   2.3579868e-01   2.3579868e-01   2.3579868e-01   2.3579868e-01   2.3579868e-01   2.3579868e-01   2.3579868e-01   2.3579868e-01   2.3579868e-01   2.3579868e-01   2.3579868e-01   2.3579868e-01   2.3579868e-01   2.3579868e-01   2.3579868e-01   2.3579868e-01   2.3579868e-01   2.3579868e-01   2.3579868e-01   2.3579868e-01   2.3579868e-01   2.3579868e-01   2.3579868e-01   2.3579868e-01   2.3579868e-01   2.3579868e-01   2.3579868e-01   2.3579868e-01   2.3579868e-01   2.3579868e-01   2.3579868e-01   2.3579868e-01   2.3579868e-01   2.3579868e-01   2.3579868e-01   2.3579868e-01   2.3579868e-01   2.3579868e-01   2.3579868e-01   2.3579868e-01   2.3579868e-01   2.3579868e-01   2.3579868e-01   2.3579868e-01   2.3579868e-01   2.3579868e-01   2.3579868e-01   2.3579868e-01   2.3579868e-01   2.3579868e-01   2.3579868e-01   2.3579868e-01   2.3579868e-01   2.3579868e-01   2.3579868e-01   1.5595641e-01   9.0676077e-06   9.0676077e-06   9.0676077e-06   9.0676077e-06   9.0676077e-06   9.0676077e-06   9.0676077e-06   9.0676077e-06   9.0676077e-06   9.0676077e-06   9.0676077e-06   9.0676077e-06   9.0676077e-06   9.0676077e-06   9.0676077e-06   9.0676077e-06   9.0676077e-06   9.0676077e-06   9.0676077e-06   9.0676077e-06   8.6151624e-10   8.6151624e-10   8.6151624e-10   8.6151624e-10   8.6151624e-10   8.6151624e-10   8.6151624e-10   8.6151624e-10   8.6151624e-10   8.6151624e-10   8.6151624e-10   8.6151624e-10   8.6151624e-10   8.6151624e-10   8.6151624e-10   8.6151624e-10   8.6151624e-10   4.3077323e-10   4.8774327e-10   4.8774327e-10   4.8774327e-10   4.8774327e-10   4.8774327e-10   4.8774327e-10   4.8774327e-10   4.8774327e-10   4.8774327e-10   4.8774327e-10   4.8774327e-10   4.8774327e-10   4.8774327e-10   4.8774327e-10   4.8774327e-10   4.8774327e-10   4.8774327e-10   4.8774327e-10   4.8774327e-10   4.8774327e-10   0.0000000e+00   0.0000000e+00   0.0000000e+00   0.0000000e+00   0.0000000e+00   0.0000000e+00   0.0000000e+00   0.0000000e+00   0.0000000e+00   0.0000000e+00   0.0000000e+00   0.0000000e+00   0.0000000e+00   0.0000000e+00   0.0000000e+00   0.0000000e+00   0.0000000e+00   0.0000000e+00   0.0000000e+00   0.0000000e+00   0.0000000e+00   0.0000000e+00   0.0000000e+00   0.0000000e+00   0.0000000e+00   0.0000000e+00   0.0000000e+00   0.0000000e+00   0.0000000e+00   0.0000000e+00   0.0000000e+00   0.0000000e+00   0.0000000e+00   0.0000000e+00   0.0000000e+00   0.0000000e+00   0.0000000e+00   0.0000000e+00   0.0000000e+00   0.0000000e+00
[truncated: 857,427 more chars]
