# Supplementary material for: Anomalously bright single-molecule upconversion electroluminescence
Source: Nat Commun. 2024 Feb 23;15:1677. doi: 10.1038/s41467-024-45450-5 (PMC10891098; doi:10.1038/s41467-024-45450-5)
Supplement: Supplementary file 3 — Source Data [file 41467_2024_45450_MOESM3_ESM.zip › Fig_SI/Fig_S10b_EL_diagram.dat]

   2.4028553e-03   2.4028553e-03   2.4028553e-03   2.4028553e-03   2.4028553e-03   2.4028553e-03   2.4028553e-03   2.4028553e-03   2.4028553e-03   2.4028553e-03   2.4028553e-03   2.4028553e-03   2.4028553e-03   2.4028553e-03   2.4028553e-03   2.4028553e-03   2.4028553e-03   2.4028553e-03   2.4028553e-03   2.4028553e-03   2.4028553e-03   2.4028553e-03   2.4028553e-03   2.4028553e-03   2.4028553e-03   2.4028553e-03   2.4028553e-03   2.4028553e-03   2.4028553e-03   2.4028553e-03   2.4028553e-03   2.4028553e-03   2.4028553e-03   2.4028553e-03   2.4028553e-03   2.4028553e-03   2.4028553e-03   2.4028553e-03   2.4028553e-03   2.4028553e-03   2.4028553e-03   2.4028553e-03   2.4028553e-03   2.4028553e-03   2.4028553e-03   2.4028553e-03   2.4028553e-03   2.4028553e-03   2.4028553e-03   2.4028553e-03   2.4028553e-03   2.4028553e-03   2.4028553e-03   2.4028553e-03   2.4028553e-03   2.4028553e-03   2.4028553e-03   2.4028553e-03   2.4028553e-03   2.4028553e-03   2.4028553e-03   2.4028553e-03   2.4028553e-03   2.4028553e-03   2.4028553e-03   2.4028553e-03   2.4028553e-03   2.4028553e-03   2.4028553e-03   2.4028553e-03   2.4028553e-03   2.4028553e-03   2.4028553e-03   2.4028553e-03   2.4028553e-03   2.4028553e-03   2.4028553e-03   2.4028553e-03   2.4028553e-03   2.4028553e-03   2.4028553e-03   2.4028553e-03   2.4028553e-03   2.4028553e-03   2.4028553e-03   2.4028553e-03   2.4028553e-03   2.4028553e-03   2.4028553e-03   2.4028553e-03   2.4028553e-03   2.4028553e-03   2.4028553e-03   2.4028553e-03   2.4028553e-03   2.4028553e-03   2.4028553e-03   2.4028553e-03   2.4028553e-03   2.4028553e-03   2.4028553e-03   2.4028553e-03   2.4028553e-03   2.4028553e-03   2.4028553e-03   2.4028553e-03   2.4028553e-03   2.4028553e-03   2.4028553e-03   2.4028553e-03   2.4028553e-03   2.4028553e-03   2.4028553e-03   2.4028553e-03   2.4028553e-03   2.4028553e-03   2.4028553e-03   2.4028553e-03   2.4028553e-03   2.4028553e-03   2.4028553e-03   2.4028553e-03   2.4028553e-03   2.4028553e-03   2.4028553e-03   2.4028553e-03   2.4028553e-03   2.4028553e-03   2.4028553e-03   2.4028553e-03   2.4028553e-03   2.4028553e-03   2.4028553e-03   2.4028553e-03   2.4028553e-03   2.4028553e-03   2.4028553e-03   2.4028553e-03   2.4028553e-03   2.4028553e-03   2.3547977e-03   2.3547977e-03   2.3547977e-03   2.3547977e-03   2.3547977e-03   2.3547977e-03   2.3547977e-03   2.3547977e-03   2.3547977e-03   2.3547977e-03   2.3547977e-03   2.3547977e-03   2.3547977e-03   2.3547977e-03   2.3547977e-03   2.3547977e-03   2.3547977e-03   2.3547977e-03   2.3547977e-03   2.3547977e-03   2.3547977e-03   2.3547977e-03   2.3547977e-03   2.3547977e-03   2.3547977e-03   2.3547977e-03   2.3547977e-03   2.3547977e-03   2.3547977e-03   2.3547977e-03   2.3547977e-03   2.3547977e-03   2.3547977e-03   2.3547977e-03   2.3547977e-03   2.3547977e-03   2.3547977e-03   2.3547977e-03   2.3547977e-03   2.3547977e-03   2.3547977e-03   2.3547977e-03   2.3547977e-03   2.3547977e-03   2.3547977e-03   2.3547977e-03   2.3547977e-03   2.3547977e-03   2.3547977e-03   2.3547977e-03   2.3547977e-03   2.3547977e-03   2.3547977e-03   2.3547977e-03   2.3547977e-03   2.3547977e-03   2.3547977e-03   2.3547977e-03   2.3547977e-03   2.3547977e-03   2.3547977e-03   2.3547977e-03   1.5589630e-03   4.5444961e-06   4.5444961e-06   4.5444961e-06   4.5444961e-06   4.5444961e-06   4.5444961e-06   4.5444961e-06   4.5444961e-06   4.5444961e-06   4.5444961e-06   4.5444961e-06   4.5444961e-06   4.5444961e-06   4.5444961e-06   4.5444961e-06   4.5444961e-06   4.5444961e-06   4.5444961e-06   4.5444961e-06   4.5444961e-06   4.4540390e-06   4.4540390e-06   4.4540390e-06   4.4540390e-06   4.4540390e-06   4.4540390e-06   4.4540390e-06   4.4540390e-06   4.4540390e-06   4.4540390e-06   4.4540390e-06   4.4540390e-06   4.4540390e-06   4.4540390e-06   4.4540390e-06   4.4540390e-06   4.4540390e-06   2.2270976e-06   5.9992423e-08   5.9992423e-08   5.9992423e-08   5.9992423e-08   5.9992423e-08   5.9992423e-08   5.9992423e-08   5.9992423e-08   5.9992423e-08   5.9992423e-08   5.9992423e-08   5.9992423e-08   5.9992423e-08   5.9992423e-08   5.9992423e-08   5.9992423e-08   5.9992423e-08   5.9992423e-08   5.9992423e-08   5.9992423e-08   0.0000000e+00   0.0000000e+00   0.0000000e+00   0.0000000e+00   0.0000000e+00   0.0000000e+00   0.0000000e+00   0.0000000e+00   0.0000000e+00   0.0000000e+00   0.0000000e+00   0.0000000e+00   0.0000000e+00   0.0000000e+00   0.0000000e+00   0.0000000e+00   0.0000000e+00   0.0000000e+00   0.0000000e+00   0.0000000e+00   0.0000000e+00   0.0000000e+00   0.0000000e+00   0.0000000e+00   0.0000000e+00   0.0000000e+00   0.0000000e+00   0.0000000e+00   0.0000000e+00   0.0000000e+00   0.0000000e+00   0.0000000e+00   0.0000000e+00   0.0000000e+00   0.0000000e+00   0.0000000e+00   0.0000000e+00   0.0000000e+00   0.0000000e+00   0.0000000e+00
   2.4028553e-03   2.4028553e-03   2.4028553e-03   2.4028553e-03   2.4028553e-03   2.4028553e-03   2.4028553e-03   2.4028553e-03   2.4028553e-03   2.4028553e-03   2.4028553e-03   2.4028553e-03   2.4028553e-03   2.4028553e-03   2.4028553e-03   2.4028553e-03   2.4028553e-03   2.4028553e-03   2.4028553e-03   2.4028553e-03   2.4028553e-03   2.4028553e-03   2.4028553e-03   2.4028553e-03   2.4028553e-03   2.4028553e-03   2.4028553e-03   2.4028553e-03   2.4028553e-03   2.4028553e-03   2.4028553e-03   2.4028553e-03   2.4028553e-03   2.4028553e-03   2.4028553e-03   2.4028553e-03   2.4028553e-03   2.4028553e-03   2.4028553e-03   2.4028553e-03   2.4028553e-03   2.4028553e-03   2.4028553e-03   2.4028553e-03   2.4028553e-03   2.4028553e-03   2.4028553e-03   2.4028553e-03   2.4028553e-03   2.4028553e-03   2.4028553e-03   2.4028553e-03   2.4028553e-03   2.4028553e-03   2.4028553e-03   2.4028553e-03   2.4028553e-03   2.4028553e-03   2.4028553e-03   2.4028553e-03   2.4028553e-03   2.4028553e-03   2.4028553e-03   2.4028553e-03   2.4028553e-03   2.4028553e-03   2.4028553e-03   2.4028553e-03   2.4028553e-03   2.4028553e-03   2.4028553e-03   2.4028553e-03   2.4028553e-03   2.4028553e-03   2.4028553e-03   2.4028553e-03   2.4028553e-03   2.4028553e-03   2.4028553e-03   2.4028553e-03   2.4028553e-03   2.4028553e-03   2.4028553e-03   2.4028553e-03   2.4028553e-03   2.4028553e-03   2.4028553e-03   2.4028553e-03   2.4028553e-03   2.4028553e-03   2.4028553e-03   2.4028553e-03   2.4028553e-03   2.4028553e-03   2.4028553e-03   2.4028553e-03   2.4028553e-03   2.4028553e-03   2.4028553e-03   2.4028553e-03   2.4028553e-03   2.4028553e-03   2.4028553e-03   2.4028553e-03   2.4028553e-03   2.4028553e-03   2.4028553e-03   2.4028553e-03   2.4028553e-03   2.4028553e-03   2.4028553e-03   2.4028553e-03   2.4028553e-03   2.4028553e-03   2.4028553e-03   2.4028553e-03   2.4028553e-03   2.4028553e-03   2.4028553e-03   2.4028553e-03   2.4028553e-03   2.4028553e-03   2.4028553e-03   2.4028553e-03   2.4028553e-03   2.4028553e-03   2.4028553e-03   2.4028553e-03   2.4028553e-03   2.4028553e-03   2.4028553e-03   2.4028553e-03   2.4028553e-03   2.4028553e-03   2.4028553e-03   2.4028553e-03   2.4028553e-03   2.4028553e-03   2.4028553e-03   2.4028553e-03   2.3547977e-03   2.3547977e-03   2.3547977e-03   2.3547977e-03   2.3547977e-03   2.3547977e-03   2.3547977e-03   2.3547977e-03   2.3547977e-03   2.3547977e-03   2.3547977e-03   2.3547977e-03   2.3547977e-03   2.3547977e-03   2.3547977e-03   2.3547977e-03   2.3547977e-03   2.3547977e-03   2.3547977e-03   2.3547977e-03   2.3547977e-03   2.3547977e-03   2.3547977e-03   2.3547977e-03   2.3547977e-03   2.3547977e-03   2.3547977e-03   2.3547977e-03   2.3547977e-03   2.3547977e-03   2.3547977e-03   2.3547977e-03   2.3547977e-03   2.3547977e-03   2.3547977e-03   2.3547977e-03   2.3547977e-03   2.3547977e-03   2.3547977e-03   2.3547977e-03   2.3547977e-03   2.3547977e-03   2.3547977e-03   2.3547977e-03   2.3547977e-03   2.3547977e-03   2.3547977e-03   2.3547977e-03   2.3547977e-03   2.3547977e-03   2.3547977e-03   2.3547977e-03   2.3547977e-03   2.3547977e-03   2.3547977e-03   2.3547977e-03   2.3547977e-03   2.3547977e-03   2.3547977e-03   2.3547977e-03   2.3547977e-03   2.3547977e-03   1.5589630e-03   4.5444961e-06   4.5444961e-06   4.5444961e-06   4.5444961e-06   4.5444961e-06   4.5444961e-06   4.5444961e-06   4.5444961e-06   4.5444961e-06   4.5444961e-06   4.5444961e-06   4.5444961e-06   4.5444961e-06   4.5444961e-06   4.5444961e-06   4.5444961e-06   4.5444961e-06   4.5444961e-06   4.5444961e-06   4.5444961e-06   4.4540390e-06   4.4540390e-06   4.4540390e-06   4.4540390e-06   4.4540390e-06   4.4540390e-06   4.4540390e-06   4.4540390e-06   4.4540390e-06   4.4540390e-06   4.4540390e-06   4.4540390e-06   4.4540390e-06   4.4540390e-06   4.4540390e-06   4.4540390e-06   4.4540390e-06   2.2270976e-06   5.9992423e-08   5.9992423e-08   5.9992423e-08   5.9992423e-08   5.9992423e-08   5.9992423e-08   5.9992423e-08   5.9992423e-08   5.9992423e-08   5.9992423e-08   5.9992423e-08   5.9992423e-08   5.9992423e-08   5.9992423e-08   5.9992423e-08   5.9992423e-08   5.9992423e-08   5.9992423e-08   5.9992423e-08   5.9992423e-08   0.0000000e+00   0.0000000e+00   0.0000000e+00   0.0000000e+00   0.0000000e+00   0.0000000e+00   0.0000000e+00   0.0000000e+00   0.0000000e+00   0.0000000e+00   0.0000000e+00   0.0000000e+00   0.0000000e+00   0.0000000e+00   0.0000000e+00   0.0000000e+00   0.0000000e+00   0.0000000e+00   0.0000000e+00   0.0000000e+00   0.0000000e+00   0.0000000e+00   0.0000000e+00   0.0000000e+00   0.0000000e+00   0.0000000e+00   0.0000000e+00   0.0000000e+00   0.0000000e+00   0.0000000e+00   0.0000000e+00   0.0000000e+00   0.0000000e+00   0.0000000e+00   0.0000000e+00   0.0000000e+00   0.0000000e+00   0.0000000e+00   0.0000000e+00   0.0000000e+00
   2.4028553e-03   2.4028553e-03   2.4028553e-03   2.4028553e-03   2.4028553e-03   2.4028553e-03   2.4028553e-03   2.4028553e-03   2.4028553e-03   2.4028553e-03   2.4028553e-03   2.4028553e-03   2.4028553e-03   2.4028553e-03   2.4028553e-03   2.4028553e-03   2.4028553e-03   2.4028553e-03   2.4028553e-03   2.4028553e-03   2.4028553e-03   2.4028553e-03   2.4028553e-03   2.4028553e-03   2.4028553e-03   2.4028553e-03   2.4028553e-03   2.4028553e-03   2.4028553e-03   2.4028553e-03   2.4028553e-03   2.4028553e-03   2.4028553e-03   2.4028553e-03   2.4028553e-03   2.4028553e-03   2.4028553e-03   2.4028553e-03   2.4028553e-03   2.4028553e-03   2.4028553e-03   2.4028553e-03   2.4028553e-03   2.4028553e-03   2.4028553e-03   2.4028553e-03   2.4028553e-03   2.4028553e-03   2.4028553e-03   2.4028553e-03   2.4028553e-03   2.4028553e-03   2.4028553e-03   2.4028553e-03   2.4028553e-03   2.4028553e-03   2.4028553e-03   2.4028553e-03   2.4028553e-03   2.4028553e-03   2.4028553e-03   2.4028553e-03   2.4028553e-03   2.4028553e-03   2.4028553e-03   2.4028553e-03   2.4028553e-03   2.4028553e-03   2.4028553e-03   2.4028553e-03   2.4028553e-03   2.4028553e-03   2.4028553e-03   2.4028553e-03   2.4028553e-03   2.4028553e-03   2.4028553e-03   2.4028553e-03   2.4028553e-03   2.4028553e-03   2.4028553e-03   2.4028553e-03   2.4028553e-03   2.4028553e-03   2.4028553e-03   2.4028553e-03   2.4028553e-03   2.4028553e-03   2.4028553e-03   2.4028553e-03   2.4028553e-03   2.4028553e-03   2.4028553e-03   2.4028553e-03   2.4028553e-03   2.4028553e-03   2.4028553e-03   2.4028553e-03   2.4028553e-03   2.4028553e-03   2.4028553e-03   2.4028553e-03   2.4028553e-03   2.4028553e-03   2.4028553e-03   2.4028553e-03   2.4028553e-03   2.4028553e-03   2.4028553e-03   2.4028553e-03   2.4028553e-03   2.4028553e-03   2.4028553e-03   2.4028553e-03   2.4028553e-03   2.4028553e-03   2.4028553e-03   2.4028553e-03   2.4028553e-03   2.4028553e-03   2.4028553e-03   2.4028553e-03   2.4028553e-03   2.4028553e-03   2.4028553e-03   2.4028553e-03   2.4028553e-03   2.4028553e-03   2.4028553e-03   2.4028553e-03   2.4028553e-03   2.4028553e-03   2.4028553e-03   2.4028553e-03   2.4028553e-03   2.4028553e-03   2.4028553e-03   2.4028553e-03   2.4028553e-03   2.4028553e-03   2.3547977e-03   2.3547977e-03   2.3547977e-03   2.3547977e-03   2.3547977e-03   2.3547977e-03   2.3547977e-03   2.3547977e-03   2.3547977e-03   2.3547977e-03   2.3547977e-03   2.3547977e-03   2.3547977e-03   2.3547977e-03   2.3547977e-03   2.3547977e-03   2.3547977e-03   2.3547977e-03   2.3547977e-03   2.3547977e-03   2.3547977e-03   2.3547977e-03   2.3547977e-03   2.3547977e-03   2.3547977e-03   2.3547977e-03   2.3547977e-03   2.3547977e-03   2.3547977e-03   2.3547977e-03   2.3547977e-03   2.3547977e-03   2.3547977e-03   2.3547977e-03   2.3547977e-03   2.3547977e-03   2.3547977e-03   2.3547977e-03   2.3547977e-03   2.3547977e-03   2.3547977e-03   2.3547977e-03   2.3547977e-03   2.3547977e-03   2.3547977e-03   2.3547977e-03   2.3547977e-03   2.3547977e-03   2.3547977e-03   2.3547977e-03   2.3547977e-03   2.3547977e-03   2.3547977e-03   2.3547977e-03   2.3547977e-03   2.3547977e-03   2.3547977e-03   2.3547977e-03   2.3547977e-03   2.3547977e-03   2.3547977e-03   2.3547977e-03   1.5589630e-03   4.5444961e-06   4.5444961e-06   4.5444961e-06   4.5444961e-06   4.5444961e-06   4.5444961e-06   4.5444961e-06   4.5444961e-06   4.5444961e-06   4.5444961e-06   4.5444961e-06   4.5444961e-06   4.5444961e-06   4.5444961e-06   4.5444961e-06   4.5444961e-06   4.5444961e-06   4.5444961e-06   4.5444961e-06   4.5444961e-06   4.4540390e-06   4.4540390e-06   4.4540390e-06   4.4540390e-06   4.4540390e-06   4.4540390e-06   4.4540390e-06   4.4540390e-06   4.4540390e-06   4.4540390e-06   4.4540390e-06   4.4540390e-06   4.4540390e-06   4.4540390e-06   4.4540390e-06   4.4540390e-06   4.4540390e-06   2.2270976e-06   5.9992423e-08   5.9992423e-08   5.9992423e-08   5.9992423e-08   5.9992423e-08   5.9992423e-08   5.9992423e-08   5.9992423e-08   5.9992423e-08   5.9992423e-08   5.9992423e-08   5.9992423e-08   5.9992423e-08   5.9992423e-08   5.9992423e-08   5.9992423e-08   5.9992423e-08   5.9992423e-08   5.9992423e-08   5.9992423e-08   0.0000000e+00   0.0000000e+00   0.0000000e+00   0.0000000e+00   0.0000000e+00   0.0000000e+00   0.0000000e+00   0.0000000e+00   0.0000000e+00   0.0000000e+00   0.0000000e+00   0.0000000e+00   0.0000000e+00   0.0000000e+00   0.0000000e+00   0.0000000e+00   0.0000000e+00   0.0000000e+00   0.0000000e+00   0.0000000e+00   0.0000000e+00   0.0000000e+00   0.0000000e+00   0.0000000e+00   0.0000000e+00   0.0000000e+00   0.0000000e+00   0.0000000e+00   0.0000000e+00   0.0000000e+00   0.0000000e+00   0.0000000e+00   0.0000000e+00   0.0000000e+00   0.0000000e+00   0.0000000e+00   0.0000000e+00   0.0000000e+00   0.0000000e+00   0.0000000e+00
   2.4028553e-03   2.4028553e-03   2.4028553e-03   2.4028553e-03   2.4028553e-03   2.4028553e-03   2.4028553e-03   2.4028553e-03   2.4028553e-03   2.4028553e-03   2.4028553e-03   2.4028553e-03   2.4028553e-03   2.4028553e-03   2.4028553e-03   2.4028553e-03   2.4028553e-03   2.4028553e-03   2.4028553e-03   2.4028553e-03   2.4028553e-03   2.4028553e-03   2.4028553e-03   2.4028553e-03   2.4028553e-03   2.4028553e-03   2.4028553e-03   2.4028553e-03   2.4028553e-03   2.4028553e-03   2.4028553e-03   2.4028553e-03   2.4028553e-03   2.4028553e-03   2.4028553e-03   2.4028553e-03   2.4028553e-03   2.4028553e-03   2.4028553e-03   2.4028553e-03   2.4028553e-03   2.4028553e-03   2.4028553e-03   2.4028553e-03   2.4028553e-03   2.4028553e-03   2.4028553e-03   2.4028553e-03   2.4028553e-03   2.4028553e-03   2.4028553e-03   2.4028553e-03   2.4028553e-03   2.4028553e-03   2.4028553e-03   2.4028553e-03   2.4028553e-03   2.4028553e-03   2.4028553e-03   2.4028553e-03   2.4028553e-03   2.4028553e-03   2.4028553e-03   2.4028553e-03   2.4028553e-03   2.4028553e-03   2.4028553e-03   2.4028553e-03   2.4028553e-03   2.4028553e-03   2.4028553e-03   2.4028553e-03   2.4028553e-03   2.4028553e-03   2.4028553e-03   2.4028553e-03   2.4028553e-03   2.4028553e-03   2.4028553e-03   2.4028553e-03   2.4028553e-03   2.4028553e-03   2.4028553e-03   2.4028553e-03   2.4028553e-03   2.4028553e-03   2.4028553e-03   2.4028553e-03   2.4028553e-03   2.4028553e-03   2.4028553e-03   2.4028553e-03   2.4028553e-03   2.4028553e-03   2.4028553e-03   2.4028553e-03   2.4028553e-03   2.4028553e-03   2.4028553e-03   2.4028553e-03   2.4028553e-03   2.4028553e-03   2.4028553e-03   2.4028553e-03   2.4028553e-03   2.4028553e-03   2.4028553e-03   2.4028553e-03   2.4028553e-03   2.4028553e-03   2.4028553e-03   2.4028553e-03   2.4028553e-03   2.4028553e-03   2.4028553e-03   2.4028553e-03   2.4028553e-03   2.4028553e-03   2.4028553e-03   2.4028553e-03   2.4028553e-03   2.4028553e-03   2.4028553e-03   2.4028553e-03   2.4028553e-03   2.4028553e-03   2.4028553e-03   2.4028553e-03   2.4028553e-03   2.4028553e-03   2.4028553e-03   2.4028553e-03   2.4028553e-03   2.4028553e-03   2.4028553e-03   2.4028553e-03   2.4028553e-03   2.4028553e-03   2.4028553e-03   2.4028553e-03   2.3547977e-03   2.3547977e-03   2.3547977e-03   2.3547977e-03   2.3547977e-03   2.3547977e-03   2.3547977e-03   2.3547977e-03   2.3547977e-03   2.3547977e-03   2.3547977e-03   2.3547977e-03   2.3547977e-03   2.3547977e-03   2.3547977e-03   2.3547977e-03   2.3547977e-03   2.3547977e-03   2.3547977e-03   2.3547977e-03   2.3547977e-03   2.3547977e-03   2.3547977e-03   2.3547977e-03   2.3547977e-03   2.3547977e-03   2.3547977e-03   2.3547977e-03   2.3547977e-03   2.3547977e-03   2.3547977e-03   2.3547977e-03   2.3547977e-03   2.3547977e-03   2.3547977e-03   2.3547977e-03   2.3547977e-03   2.3547977e-03   2.3547977e-03   2.3547977e-03   2.3547977e-03   2.3547977e-03   2.3547977e-03   2.3547977e-03   2.3547977e-03   2.3547977e-03   2.3547977e-03   2.3547977e-03   2.3547977e-03   2.3547977e-03   2.3547977e-03   2.3547977e-03   2.3547977e-03   2.3547977e-03   2.3547977e-03   2.3547977e-03   2.3547977e-03   2.3547977e-03   2.3547977e-03   2.3547977e-03   2.3547977e-03   2.3547977e-03   1.5589630e-03   4.5444961e-06   4.5444961e-06   4.5444961e-06   4.5444961e-06   4.5444961e-06   4.5444961e-06   4.5444961e-06   4.5444961e-06   4.5444961e-06   4.5444961e-06   4.5444961e-06   4.5444961e-06   4.5444961e-06   4.5444961e-06   4.5444961e-06   4.5444961e-06   4.5444961e-06   4.5444961e-06   4.5444961e-06   4.5444961e-06   4.4540390e-06   4.4540390e-06   4.4540390e-06   4.4540390e-06   4.4540390e-06   4.4540390e-06   4.4540390e-06   4.4540390e-06   4.4540390e-06   4.4540390e-06   4.4540390e-06   4.4540390e-06   4.4540390e-06   4.4540390e-06   4.4540390e-06   4.4540390e-06   4.4540390e-06   2.2270976e-06   5.9992423e-08   5.9992423e-08   5.9992423e-08   5.9992423e-08   5.9992423e-08   5.9992423e-08   5.9992423e-08   5.9992423e-08   5.9992423e-08   5.9992423e-08   5.9992423e-08   5.9992423e-08   5.9992423e-08   5.9992423e-08   5.9992423e-08   5.9992423e-08   5.9992423e-08   5.9992423e-08   5.9992423e-08   5.9992423e-08   0.0000000e+00   0.0000000e+00   0.0000000e+00   0.0000000e+00   0.0000000e+00   0.0000000e+00   0.0000000e+00   0.0000000e+00   0.0000000e+00   0.0000000e+00   0.0000000e+00   0.0000000e+00   0.0000000e+00   0.0000000e+00   0.0000000e+00   0.0000000e+00   0.0000000e+00   0.0000000e+00   0.0000000e+00   0.0000000e+00   0.0000000e+00   0.0000000e+00   0.0000000e+00   0.0000000e+00   0.0000000e+00   0.0000000e+00   0.0000000e+00   0.0000000e+00   0.0000000e+00   0.0000000e+00   0.0000000e+00   0.0000000e+00   0.0000000e+00   0.0000000e+00   0.0000000e+00   0.0000000e+00   0.0000000e+00   0.0000000e+00   0.0000000e+00   0.0000000e+00
   2.4028553e-03   2.4028553e-03   2.4028553e-03   2.4028553e-03   2.4028553e-03   2.4028553e-03   2.4028553e-03   2.4028553e-03   2.4028553e-03   2.4028553e-03   2.4028553e-03   2.4028553e-03   2.4028553e-03   2.4028553e-03   2.4028553e-03   2.4028553e-03   2.4028553e-03   2.4028553e-03   2.4028553e-03   2.4028553e-03   2.4028553e-03   2.4028553e-03   2.4028553e-03   2.4028553e-03   2.4028553e-03   2.4028553e-03   2.4028553e-03   2.4028553e-03   2.4028553e-03   2.4028553e-03   2.4028553e-03   2.4028553e-03   2.4028553e-03   2.4028553e-03   2.4028553e-03   2.4028553e-03   2.4028553e-03   2.4028553e-03   2.4028553e-03   2.4028553e-03   2.4028553e-03   2.4028553e-03   2.4028553e-03   2.4028553e-03   2.4028553e-03   2.4028553e-03   2.4028553e-03   2.4028553e-03   2.4028553e-03   2.4028553e-03   2.4028553e-03   2.4028553e-03   2.4028553e-03   2.4028553e-03   2.4028553e-03   2.4028553e-03   2.4028553e-03   2.4028553e-03   2.4028553e-03   2.4028553e-03   2.4028553e-03   2.4028553e-03   2.4028553e-03   2.4028553e-03   2.4028553e-03   2.4028553e-03   2.4028553e-03   2.4028553e-03   2.4028553e-03   2.4028553e-03   2.4028553e-03   2.4028553e-03   2.4028553e-03   2.4028553e-03   2.4028553e-03   2.4028553e-03   2.4028553e-03   2.4028553e-03   2.4028553e-03   2.4028553e-03   2.4028553e-03   2.4028553e-03   2.4028553e-03   2.4028553e-03   2.4028553e-03   2.4028553e-03   2.4028553e-03   2.4028553e-03   2.4028553e-03   2.4028553e-03   2.4028553e-03   2.4028553e-03   2.4028553e-03   2.4028553e-03   2.4028553e-03   2.4028553e-03   2.4028553e-03   2.4028553e-03   2.4028553e-03   2.4028553e-03   2.4028553e-03   2.4028553e-03   2.4028553e-03   2.4028553e-03   2.4028553e-03   2.4028553e-03   2.4028553e-03   2.4028553e-03   2.4028553e-03   2.4028553e-03   2.4028553e-03   2.4028553e-03   2.4028553e-03   2.4028553e-03   2.4028553e-03   2.4028553e-03   2.4028553e-03   2.4028553e-03   2.4028553e-03   2.4028553e-03   2.4028553e-03   2.4028553e-03   2.4028553e-03   2.4028553e-03   2.4028553e-03   2.4028553e-03   2.4028553e-03   2.4028553e-03   2.4028553e-03   2.4028553e-03   2.4028553e-03   2.4028553e-03   2.4028553e-03   2.4028553e-03   2.4028553e-03   2.4028553e-03   2.4028553e-03   2.4028553e-03   2.4028553e-03   2.4028553e-03   2.3547977e-03   2.3547977e-03   2.3547977e-03   2.3547977e-03   2.3547977e-03   2.3547977e-03   2.3547977e-03   2.3547977e-03   2.3547977e-03   2.3547977e-03   2.3547977e-03   2.3547977e-03   2.3547977e-03   2.3547977e-03   2.3547977e-03   2.3547977e-03   2.3547977e-03   2.3547977e-03   2.3547977e-03   2.3547977e-03   2.3547977e-03   2.3547977e-03   2.3547977e-03   2.3547977e-03   2.3547977e-03   2.3547977e-03   2.3547977e-03   2.3547977e-03   2.3547977e-03   2.3547977e-03   2.3547977e-03   2.3547977e-03   2.3547977e-03   2.3547977e-03   2.3547977e-03   2.3547977e-03   2.3547977e-03   2.3547977e-03   2.3547977e-03   2.3547977e-03   2.3547977e-03   2.3547977e-03   2.3547977e-03   2.3547977e-03   2.3547977e-03   2.3547977e-03   2.3547977e-03   2.3547977e-03   2.3547977e-03   2.3547977e-03   2.3547977e-03   2.3547977e-03   2.3547977e-03   2.3547977e-03   2.3547977e-03   2.3547977e-03   2.3547977e-03   2.3547977e-03   2.3547977e-03   2.3547977e-03   2.3547977e-03   2.3547977e-03   1.5589630e-03   4.5444961e-06   4.5444961e-06   4.5444961e-06   4.5444961e-06   4.5444961e-06   4.5444961e-06   4.5444961e-06   4.5444961e-06   4.5444961e-06   4.5444961e-06   4.5444961e-06   4.5444961e-06   4.5444961e-06   4.5444961e-06   4.5444961e-06   4.5444961e-06   4.5444961e-06   4.5444961e-06   4.5444961e-06   4.5444961e-06   4.4540390e-06   4.4540390e-06   4.4540390e-06   4.4540390e-06   4.4540390e-06   4.4540390e-06   4.4540390e-06   4.4540390e-06   4.4540390e-06   4.4540390e-06   4.4540390e-06   4.4540390e-06   4.4540390e-06   4.4540390e-06   4.4540390e-06   4.4540390e-06   4.4540390e-06   2.2270976e-06   5.9992423e-08   5.9992423e-08   5.9992423e-08   5.9992423e-08   5.9992423e-08   5.9992423e-08   5.9992423e-08   5.9992423e-08   5.9992423e-08   5.9992423e-08   5.9992423e-08   5.9992423e-08   5.9992423e-08   5.9992423e-08   5.9992423e-08   5.9992423e-08   5.9992423e-08   5.9992423e-08   5.9992423e-08   5.9992423e-08   0.0000000e+00   0.0000000e+00   0.0000000e+00   0.0000000e+00   0.0000000e+00   0.0000000e+00   0.0000000e+00   0.0000000e+00   0.0000000e+00   0.0000000e+00   0.0000000e+00   0.0000000e+00   0.0000000e+00   0.0000000e+00   0.0000000e+00   0.0000000e+00   0.0000000e+00   0.0000000e+00   0.0000000e+00   0.0000000e+00   0.0000000e+00   0.0000000e+00   0.0000000e+00   0.0000000e+00   0.0000000e+00   0.0000000e+00   0.0000000e+00   0.0000000e+00   0.0000000e+00   0.0000000e+00   0.0000000e+00   0.0000000e+00   0.0000000e+00   0.0000000e+00   0.0000000e+00   0.0000000e+00   0.0000000e+00   0.0000000e+00   0.0000000e+00   0.0000000e+00
   2.4028553e-03   2.4028553e-03   2.4028553e-03   2.4028553e-03   2.4028553e-03   2.4028553e-03   2.4028553e-03   2.4028553e-03   2.4028553e-03   2.4028553e-03   2.4028553e-03   2.4028553e-03   2.4028553e-03   2.4028553e-03   2.4028553e-03   2.4028553e-03   2.4028553e-03   2.4028553e-03   2.4028553e-03   2.4028553e-03   2.4028553e-03   2.4028553e-03   2.4028553e-03   2.4028553e-03   2.4028553e-03   2.4028553e-03   2.4028553e-03   2.4028553e-03   2.4028553e-03   2.4028553e-03   2.4028553e-03   2.4028553e-03   2.4028553e-03   2.4028553e-03   2.4028553e-03   2.4028553e-03   2.4028553e-03   2.4028553e-03   2.4028553e-03   2.4028553e-03   2.4028553e-03   2.4028553e-03   2.4028553e-03   2.4028553e-03   2.4028553e-03   2.4028553e-03   2.4028553e-03   2.4028553e-03   2.4028553e-03   2.4028553e-03   2.4028553e-03   2.4028553e-03   2.4028553e-03   2.4028553e-03   2.4028553e-03   2.4028553e-03   2.4028553e-03   2.4028553e-03   2.4028553e-03   2.4028553e-03   2.4028553e-03   2.4028553e-03   2.4028553e-03   2.4028553e-03   2.4028553e-03   2.4028553e-03   2.4028553e-03   2.4028553e-03   2.4028553e-03   2.4028553e-03   2.4028553e-03   2.4028553e-03   2.4028553e-03   2.4028553e-03   2.4028553e-03   2.4028553e-03   2.4028553e-03   2.4028553e-03   2.4028553e-03   2.4028553e-03   2.4028553e-03   2.4028553e-03   2.4028553e-03   2.4028553e-03   2.4028553e-03   2.4028553e-03   2.4028553e-03   2.4028553e-03   2.4028553e-03   2.4028553e-03   2.4028553e-03   2.4028553e-03   2.4028553e-03   2.4028553e-03   2.4028553e-03   2.4028553e-03   2.4028553e-03   2.4028553e-03   2.4028553e-03   2.4028553e-03   2.4028553e-03   2.4028553e-03   2.4028553e-03   2.4028553e-03   2.4028553e-03   2.4028553e-03   2.4028553e-03   2.4028553e-03   2.4028553e-03   2.4028553e-03   2.4028553e-03   2.4028553e-03   2.4028553e-03   2.4028553e-03   2.4028553e-03   2.4028553e-03   2.4028553e-03   2.4028553e-03   2.4028553e-03   2.4028553e-03   2.4028553e-03   2.4028553e-03   2.4028553e-03   2.4028553e-03   2.4028553e-03   2.4028553e-03   2.4028553e-03   2.4028553e-03   2.4028553e-03   2.4028553e-03   2.4028553e-03   2.4028553e-03   2.4028553e-03   2.4028553e-03   2.4028553e-03   2.4028553e-03   2.4028553e-03   2.4028553e-03   2.4028553e-03   2.4028553e-03   2.3547977e-03   2.3547977e-03   2.3547977e-03   2.3547977e-03   2.3547977e-03   2.3547977e-03   2.3547977e-03   2.3547977e-03   2.3547977e-03   2.3547977e-03   2.3547977e-03   2.3547977e-03   2.3547977e-03   2.3547977e-03   2.3547977e-03   2.3547977e-03   2.3547977e-03   2.3547977e-03   2.3547977e-03   2.3547977e-03   2.3547977e-03   2.3547977e-03   2.3547977e-03   2.3547977e-03   2.3547977e-03   2.3547977e-03   2.3547977e-03   2.3547977e-03   2.3547977e-03   2.3547977e-03   2.3547977e-03   2.3547977e-03   2.3547977e-03   2.3547977e-03   2.3547977e-03   2.3547977e-03   2.3547977e-03   2.3547977e-03   2.3547977e-03   2.3547977e-03   2.3547977e-03   2.3547977e-03   2.3547977e-03   2.3547977e-03   2.3547977e-03   2.3547977e-03   2.3547977e-03   2.3547977e-03   2.3547977e-03   2.3547977e-03   2.3547977e-03   2.3547977e-03   2.3547977e-03   2.3547977e-03   2.3547977e-03   2.3547977e-03   2.3547977e-03   2.3547977e-03   2.3547977e-03   2.3547977e-03   2.3547977e-03   2.3547977e-03   1.5589630e-03   4.5444961e-06   4.5444961e-06   4.5444961e-06   4.5444961e-06   4.5444961e-06   4.5444961e-06   4.5444961e-06   4.5444961e-06   4.5444961e-06   4.5444961e-06   4.5444961e-06   4.5444961e-06   4.5444961e-06   4.5444961e-06   4.5444961e-06   4.5444961e-06   4.5444961e-06   4.5444961e-06   4.5444961e-06   4.5444961e-06   4.4540390e-06   4.4540390e-06   4.4540390e-06   4.4540390e-06   4.4540390e-06   4.4540390e-06   4.4540390e-06   4.4540390e-06   4.4540390e-06   4.4540390e-06   4.4540390e-06   4.4540390e-06   4.4540390e-06   4.4540390e-06   4.4540390e-06   4.4540390e-06   4.4540390e-06   2.2270976e-06   5.9992423e-08   5.9992423e-08   5.9992423e-08   5.9992423e-08   5.9992423e-08   5.9992423e-08   5.9992423e-08   5.9992423e-08   5.9992423e-08   5.9992423e-08   5.9992423e-08   5.9992423e-08   5.9992423e-08   5.9992423e-08   5.9992423e-08   5.9992423e-08   5.9992423e-08   5.9992423e-08   5.9992423e-08   5.9992423e-08   0.0000000e+00   0.0000000e+00   0.0000000e+00   0.0000000e+00   0.0000000e+00   0.0000000e+00   0.0000000e+00   0.0000000e+00   0.0000000e+00   0.0000000e+00   0.0000000e+00   0.0000000e+00   0.0000000e+00   0.0000000e+00   0.0000000e+00   0.0000000e+00   0.0000000e+00   0.0000000e+00   0.0000000e+00   0.0000000e+00   0.0000000e+00   0.0000000e+00   0.0000000e+00   0.0000000e+00   0.0000000e+00   0.0000000e+00   0.0000000e+00   0.0000000e+00   0.0000000e+00   0.0000000e+00   0.0000000e+00   0.0000000e+00   0.0000000e+00   0.0000000e+00   0.0000000e+00   0.0000000e+00   0.0000000e+00   0.0000000e+00   0.0000000e+00   0.0000000e+00
   2.4028553e-03   2.4028553e-03   2.4028553e-03   2.4028553e-03   2.4028553e-03   2.4028553e-03   2.4028553e-03   2.4028553e-03   2.4028553e-03   2.4028553e-03   2.4028553e-03   2.4028553e-03   2.4028553e-03   2.4028553e-03   2.4028553e-03   2.4028553e-03   2.4028553e-03   2.4028553e-03   2.4028553e-03   2.4028553e-03   2.4028553e-03   2.4028553e-03   2.4028553e-03   2.4028553e-03   2.4028553e-03   2.4028553e-03   2.4028553e-03   2.4028553e-03   2.4028553e-03   2.4028553e-03   2.4028553e-03   2.4028553e-03   2.4028553e-03   2.4028553e-03   2.4028553e-03   2.4028553e-03   2.4028553e-03   2.4028553e-03   2.4028553e-03   2.4028553e-03   2.4028553e-03   2.4028553e-03   2.4028553e-03   2.4028553e-03   2.4028553e-03   2.4028553e-03   2.4028553e-03   2.4028553e-03   2.4028553e-03   2.4028553e-03   2.4028553e-03   2.4028553e-03   2.4028553e-03   2.4028553e-03   2.4028553e-03   2.4028553e-03   2.4028553e-03   2.4028553e-03   2.4028553e-03   2.4028553e-03   2.4028553e-03   2.4028553e-03   2.4028553e-03   2.4028553e-03   2.4028553e-03   2.4028553e-03   2.4028553e-03   2.4028553e-03   2.4028553e-03   2.4028553e-03   2.4028553e-03   2.4028553e-03   2.4028553e-03   2.4028553e-03   2.4028553e-03   2.4028553e-03   2.4028553e-03   2.4028553e-03   2.4028553e-03   2.4028553e-03   2.4028553e-03   2.4028553e-03   2.4028553e-03   2.4028553e-03   2.4028553e-03   2.4028553e-03   2.4028553e-03   2.4028553e-03   2.4028553e-03   2.4028553e-03   2.4028553e-03   2.4028553e-03   2.4028553e-03   2.4028553e-03   2.4028553e-03   2.4028553e-03   2.4028553e-03   2.4028553e-03   2.4028553e-03   2.4028553e-03   2.4028553e-03   2.4028553e-03   2.4028553e-03   2.4028553e-03   2.4028553e-03   2.4028553e-03   2.4028553e-03   2.4028553e-03   2.4028553e-03   2.4028553e-03   2.4028553e-03   2.4028553e-03   2.4028553e-03   2.4028553e-03   2.4028553e-03   2.4028553e-03   2.4028553e-03   2.4028553e-03   2.4028553e-03   2.4028553e-03   2.4028553e-03   2.4028553e-03   2.4028553e-03   2.4028553e-03   2.4028553e-03   2.4028553e-03   2.4028553e-03   2.4028553e-03   2.4028553e-03   2.4028553e-03   2.4028553e-03   2.4028553e-03   2.4028553e-03   2.4028553e-03   2.4028553e-03   2.4028553e-03   2.4028553e-03   2.4028553e-03   2.4028553e-03   2.4028553e-03   2.3547977e-03   2.3547977e-03   2.3547977e-03   2.3547977e-03   2.3547977e-03   2.3547977e-03   2.3547977e-03   2.3547977e-03   2.3547977e-03   2.3547977e-03   2.3547977e-03   2.3547977e-03   2.3547977e-03   2.3547977e-03   2.3547977e-03   2.3547977e-03   2.3547977e-03   2.3547977e-03   2.3547977e-03   2.3547977e-03   2.3547977e-03   2.3547977e-03   2.3547977e-03   2.3547977e-03   2.3547977e-03   2.3547977e-03   2.3547977e-03   2.3547977e-03   2.3547977e-03   2.3547977e-03   2.3547977e-03   2.3547977e-03   2.3547977e-03   2.3547977e-03   2.3547977e-03   2.3547977e-03   2.3547977e-03   2.3547977e-03   2.3547977e-03   2.3547977e-03   2.3547977e-03   2.3547977e-03   2.3547977e-03   2.3547977e-03   2.3547977e-03   2.3547977e-03   2.3547977e-03   2.3547977e-03   2.3547977e-03   2.3547977e-03   2.3547977e-03   2.3547977e-03   2.3547977e-03   2.3547977e-03   2.3547977e-03   2.3547977e-03   2.3547977e-03   2.3547977e-03   2.3547977e-03   2.3547977e-03   2.3547977e-03   2.3547977e-03   1.5589630e-03   4.5444961e-06   4.5444961e-06   4.5444961e-06   4.5444961e-06   4.5444961e-06   4.5444961e-06   4.5444961e-06   4.5444961e-06   4.5444961e-06   4.5444961e-06   4.5444961e-06   4.5444961e-06   4.5444961e-06   4.5444961e-06   4.5444961e-06   4.5444961e-06   4.5444961e-06   4.5444961e-06   4.5444961e-06   4.5444961e-06   4.4540390e-06   4.4540390e-06   4.4540390e-06   4.4540390e-06   4.4540390e-06   4.4540390e-06   4.4540390e-06   4.4540390e-06   4.4540390e-06   4.4540390e-06   4.4540390e-06   4.4540390e-06   4.4540390e-06   4.4540390e-06   4.4540390e-06   4.4540390e-06   4.4540390e-06   2.2270976e-06   5.9992423e-08   5.9992423e-08   5.9992423e-08   5.9992423e-08   5.9992423e-08   5.9992423e-08   5.9992423e-08   5.9992423e-08   5.9992423e-08   5.9992423e-08   5.9992423e-08   5.9992423e-08   5.9992423e-08   5.9992423e-08   5.9992423e-08   5.9992423e-08   5.9992423e-08   5.9992423e-08   5.9992423e-08   5.9992423e-08   0.0000000e+00   0.0000000e+00   0.0000000e+00   0.0000000e+00   0.0000000e+00   0.0000000e+00   0.0000000e+00   0.0000000e+00   0.0000000e+00   0.0000000e+00   0.0000000e+00   0.0000000e+00   0.0000000e+00   0.0000000e+00   0.0000000e+00   0.0000000e+00   0.0000000e+00   0.0000000e+00   0.0000000e+00   0.0000000e+00   0.0000000e+00   0.0000000e+00   0.0000000e+00   0.0000000e+00   0.0000000e+00   0.0000000e+00   0.0000000e+00   0.0000000e+00   0.0000000e+00   0.0000000e+00   0.0000000e+00   0.0000000e+00   0.0000000e+00   0.0000000e+00   0.0000000e+00   0.0000000e+00   0.0000000e+00   0.0000000e+00   0.0000000e+00   0.0000000e+00
   2.4028553e-03   2.4028553e-03   2.4028553e-03   2.4028553e-03   2.4028553e-03   2.4028553e-03   2.4028553e-03   2.4028553e-03   2.4028553e-03   2.4028553e-03   2.4028553e-03   2.4028553e-03   2.4028553e-03   2.4028553e-03   2.4028553e-03   2.4028553e-03   2.4028553e-03   2.4028553e-03   2.4028553e-03   2.4028553e-03   2.4028553e-03   2.4028553e-03   2.4028553e-03   2.4028553e-03   2.4028553e-03   2.4028553e-03   2.4028553e-03   2.4028553e-03   2.4028553e-03   2.4028553e-03   2.4028553e-03   2.4028553e-03   2.4028553e-03   2.4028553e-03   2.4028553e-03   2.4028553e-03   2.4028553e-03   2.4028553e-03   2.4028553e-03   2.4028553e-03   2.4028553e-03   2.4028553e-03   2.4028553e-03   2.4028553e-03   2.4028553e-03   2.4028553e-03   2.4028553e-03   2.4028553e-03   2.4028553e-03   2.4028553e-03   2.4028553e-03   2.4028553e-03   2.4028553e-03   2.4028553e-03   2.4028553e-03   2.4028553e-03   2.4028553e-03   2.4028553e-03   2.4028553e-03   2.4028553e-03   2.4028553e-03   2.4028553e-03   2.4028553e-03   2.4028553e-03   2.4028553e-03   2.4028553e-03   2.4028553e-03   2.4028553e-03   2.4028553e-03   2.4028553e-03   2.4028553e-03   2.4028553e-03   2.4028553e-03   2.4028553e-03   2.4028553e-03   2.4028553e-03   2.4028553e-03   2.4028553e-03   2.4028553e-03   2.4028553e-03   2.4028553e-03   2.4028553e-03   2.4028553e-03   2.4028553e-03   2.4028553e-03   2.4028553e-03   2.4028553e-03   2.4028553e-03   2.4028553e-03   2.4028553e-03   2.4028553e-03   2.4028553e-03   2.4028553e-03   2.4028553e-03   2.4028553e-03   2.4028553e-03   2.4028553e-03   2.4028553e-03   2.4028553e-03   2.4028553e-03   2.4028553e-03   2.4028553e-03   2.4028553e-03   2.4028553e-03   2.4028553e-03   2.4028553e-03   2.4028553e-03   2.4028553e-03   2.4028553e-03   2.4028553e-03   2.4028553e-03   2.4028553e-03   2.4028553e-03   2.4028553e-03   2.4028553e-03   2.4028553e-03   2.4028553e-03   2.4028553e-03   2.4028553e-03   2.4028553e-03   2.4028553e-03   2.4028553e-03   2.4028553e-03   2.4028553e-03   2.4028553e-03   2.4028553e-03   2.4028553e-03   2.4028553e-03   2.4028553e-03   2.4028553e-03   2.4028553e-03   2.4028553e-03   2.4028553e-03   2.4028553e-03   2.4028553e-03   2.4028553e-03   2.4028553e-03   2.4028553e-03   2.4028553e-03   2.4028553e-03   2.3547977e-03   2.3547977e-03   2.3547977e-03   2.3547977e-03   2.3547977e-03   2.3547977e-03   2.3547977e-03   2.3547977e-03   2.3547977e-03   2.3547977e-03   2.3547977e-03   2.3547977e-03   2.3547977e-03   2.3547977e-03   2.3547977e-03   2.3547977e-03   2.3547977e-03   2.3547977e-03   2.3547977e-03   2.3547977e-03   2.3547977e-03   2.3547977e-03   2.3547977e-03   2.3547977e-03   2.3547977e-03   2.3547977e-03   2.3547977e-03   2.3547977e-03   2.3547977e-03   2.3547977e-03   2.3547977e-03   2.3547977e-03   2.3547977e-03   2.3547977e-03   2.3547977e-03   2.3547977e-03   2.3547977e-03   2.3547977e-03   2.3547977e-03   2.3547977e-03   2.3547977e-03   2.3547977e-03   2.3547977e-03   2.3547977e-03   2.3547977e-03   2.3547977e-03   2.3547977e-03   2.3547977e-03   2.3547977e-03   2.3547977e-03   2.3547977e-03   2.3547977e-03   2.3547977e-03   2.3547977e-03   2.3547977e-03   2.3547977e-03   2.3547977e-03   2.3547977e-03   2.3547977e-03   2.3547977e-03   2.3547977e-03   2.3547977e-03   1.5589630e-03   4.5444961e-06   4.5444961e-06   4.5444961e-06   4.5444961e-06   4.5444961e-06   4.5444961e-06   4.5444961e-06   4.5444961e-06   4.5444961e-06   4.5444961e-06   4.5444961e-06   4.5444961e-06   4.5444961e-06   4.5444961e-06   4.5444961e-06   4.5444961e-06   4.5444961e-06   4.5444961e-06   4.5444961e-06   4.5444961e-06   4.4540390e-06   4.4540390e-06   4.4540390e-06   4.4540390e-06   4.4540390e-06   4.4540390e-06   4.4540390e-06   4.4540390e-06   4.4540390e-06   4.4540390e-06   4.4540390e-06   4.4540390e-06   4.4540390e-06   4.4540390e-06   4.4540390e-06   4.4540390e-06   4.4540390e-06   2.2270976e-06   5.9992423e-08   5.9992423e-08   5.9992423e-08   5.9992423e-08   5.9992423e-08   5.9992423e-08   5.9992423e-08   5.9992423e-08   5.9992423e-08   5.9992423e-08   5.9992423e-08   5.9992423e-08   5.9992423e-08   5.9992423e-08   5.9992423e-08   5.9992423e-08   5.9992423e-08   5.9992423e-08   5.9992423e-08   5.9992423e-08   0.0000000e+00   0.0000000e+00   0.0000000e+00   0.0000000e+00   0.0000000e+00   0.0000000e+00   0.0000000e+00   0.0000000e+00   0.0000000e+00   0.0000000e+00   0.0000000e+00   0.0000000e+00   0.0000000e+00   0.0000000e+00   0.0000000e+00   0.0000000e+00   0.0000000e+00   0.0000000e+00   0.0000000e+00   0.0000000e+00   0.0000000e+00   0.0000000e+00   0.0000000e+00   0.0000000e+00   0.0000000e+00   0.0000000e+00   0.0000000e+00   0.0000000e+00   0.0000000e+00   0.0000000e+00   0.0000000e+00   0.0000000e+00   0.0000000e+00   0.0000000e+00   0.0000000e+00   0.0000000e+00   0.0000000e+00   0.0000000e+00   0.0000000e+00   0.0000000e+00
   2.4028553e-03   2.4028553e-03   2.4028553e-03   2.4028553e-03   2.4028553e-03   2.4028553e-03   2.4028553e-03   2.4028553e-03   2.4028553e-03   2.4028553e-03   2.4028553e-03   2.4028553e-03   2.4028553e-03   2.4028553e-03   2.4028553e-03   2.4028553e-03   2.4028553e-03   2.4028553e-03   2.4028553e-03   2.4028553e-03   2.4028553e-03   2.4028553e-03   2.4028553e-03   2.4028553e-03   2.4028553e-03   2.4028553e-03   2.4028553e-03   2.4028553e-03   2.4028553e-03   2.4028553e-03   2.4028553e-03   2.4028553e-03   2.4028553e-03   2.4028553e-03   2.4028553e-03   2.4028553e-03   2.4028553e-03   2.4028553e-03   2.4028553e-03   2.4028553e-03   2.4028553e-03   2.4028553e-03   2.4028553e-03   2.4028553e-03   2.4028553e-03   2.4028553e-03   2.4028553e-03   2.4028553e-03   2.4028553e-03   2.4028553e-03   2.4028553e-03   2.4028553e-03   2.4028553e-03   2.4028553e-03   2.4028553e-03   2.4028553e-03   2.4028553e-03   2.4028553e-03   2.4028553e-03   2.4028553e-03   2.4028553e-03   2.4028553e-03   2.4028553e-03   2.4028553e-03   2.4028553e-03   2.4028553e-03   2.4028553e-03   2.4028553e-03   2.4028553e-03   2.4028553e-03   2.4028553e-03   2.4028553e-03   2.4028553e-03   2.4028553e-03   2.4028553e-03   2.4028553e-03   2.4028553e-03   2.4028553e-03   2.4028553e-03   2.4028553e-03   2.4028553e-03   2.4028553e-03   2.4028553e-03   2.4028553e-03   2.4028553e-03   2.4028553e-03   2.4028553e-03   2.4028553e-03   2.4028553e-03   2.4028553e-03   2.4028553e-03   2.4028553e-03   2.4028553e-03   2.4028553e-03   2.4028553e-03   2.4028553e-03   2.4028553e-03   2.4028553e-03   2.4028553e-03   2.4028553e-03   2.4028553e-03   2.4028553e-03   2.4028553e-03   2.4028553e-03   2.4028553e-03   2.4028553e-03   2.4028553e-03   2.4028553e-03   2.4028553e-03   2.4028553e-03   2.4028553e-03   2.4028553e-03   2.4028553e-03   2.4028553e-03   2.4028553e-03   2.4028553e-03   2.4028553e-03   2.4028553e-03   2.4028553e-03   2.4028553e-03   2.4028553e-03   2.4028553e-03   2.4028553e-03   2.4028553e-03   2.4028553e-03   2.4028553e-03   2.4028553e-03   2.4028553e-03   2.4028553e-03   2.4028553e-03   2.4028553e-03   2.4028553e-03   2.4028553e-03   2.4028553e-03   2.4028553e-03   2.4028553e-03   2.4028553e-03   2.4028553e-03   2.4028553e-03   2.4028553e-03   2.3547977e-03   2.3547977e-03   2.3547977e-03   2.3547977e-03   2.3547977e-03   2.3547977e-03   2.3547977e-03   2.3547977e-03   2.3547977e-03   2.3547977e-03   2.3547977e-03   2.3547977e-03   2.3547977e-03   2.3547977e-03   2.3547977e-03   2.3547977e-03   2.3547977e-03   2.3547977e-03   2.3547977e-03   2.3547977e-03   2.3547977e-03   2.3547977e-03   2.3547977e-03   2.3547977e-03   2.3547977e-03   2.3547977e-03   2.3547977e-03   2.3547977e-03   2.3547977e-03   2.3547977e-03   2.3547977e-03   2.3547977e-03   2.3547977e-03   2.3547977e-03   2.3547977e-03   2.3547977e-03   2.3547977e-03   2.3547977e-03   2.3547977e-03   2.3547977e-03   2.3547977e-03   2.3547977e-03   2.3547977e-03   2.3547977e-03   2.3547977e-03   2.3547977e-03   2.3547977e-03   2.3547977e-03   2.3547977e-03   2.3547977e-03   2.3547977e-03   2.3547977e-03   2.3547977e-03   2.3547977e-03   2.3547977e-03   2.3547977e-03   2.3547977e-03   2.3547977e-03   2.3547977e-03   2.3547977e-03   2.3547977e-03   2.3547977e-03   1.5589630e-03   4.5444961e-06   4.5444961e-06   4.5444961e-06   4.5444961e-06   4.5444961e-06   4.5444961e-06   4.5444961e-06   4.5444961e-06   4.5444961e-06   4.5444961e-06   4.5444961e-06   4.5444961e-06   4.5444961e-06   4.5444961e-06   4.5444961e-06   4.5444961e-06   4.5444961e-06   4.5444961e-06   4.5444961e-06   4.5444961e-06   4.4540390e-06   4.4540390e-06   4.4540390e-06   4.4540390e-06   4.4540390e-06   4.4540390e-06   4.4540390e-06   4.4540390e-06   4.4540390e-06   4.4540390e-06   4.4540390e-06   4.4540390e-06   4.4540390e-06   4.4540390e-06   4.4540390e-06   4.4540390e-06   4.4540390e-06   2.2270976e-06   5.9992423e-08   5.9992423e-08   5.9992423e-08   5.9992423e-08   5.9992423e-08   5.9992423e-08   5.9992423e-08   5.9992423e-08   5.9992423e-08   5.9992423e-08   5.9992423e-08   5.9992423e-08   5.9992423e-08   5.9992423e-08   5.9992423e-08   5.9992423e-08   5.9992423e-08   5.9992423e-08   5.9992423e-08   5.9992423e-08   0.0000000e+00   0.0000000e+00   0.0000000e+00   0.0000000e+00   0.0000000e+00   0.0000000e+00   0.0000000e+00   0.0000000e+00   0.0000000e+00   0.0000000e+00   0.0000000e+00   0.0000000e+00   0.0000000e+00   0.0000000e+00   0.0000000e+00   0.0000000e+00   0.0000000e+00   0.0000000e+00   0.0000000e+00   0.0000000e+00   0.0000000e+00   0.0000000e+00   0.0000000e+00   0.0000000e+00   0.0000000e+00   0.0000000e+00   0.0000000e+00   0.0000000e+00   0.0000000e+00   0.0000000e+00   0.0000000e+00   0.0000000e+00   0.0000000e+00   0.0000000e+00   0.0000000e+00   0.0000000e+00   0.0000000e+00   0.0000000e+00   0.0000000e+00   0.0000000e+00
   2.4028553e-03   2.4028553e-03   2.4028553e-03   2.4028553e-03   2.4028553e-03   2.4028553e-03   2.4028553e-03   2.4028553e-03   2.4028553e-03   2.4028553e-03   2.4028553e-03   2.4028553e-03   2.4028553e-03   2.4028553e-03   2.4028553e-03   2.4028553e-03   2.4028553e-03   2.4028553e-03   2.4028553e-03   2.4028553e-03   2.4028553e-03   2.4028553e-03   2.4028553e-03   2.4028553e-03   2.4028553e-03   2.4028553e-03   2.4028553e-03   2.4028553e-03   2.4028553e-03   2.4028553e-03   2.4028553e-03   2.4028553e-03   2.4028553e-03   2.4028553e-03   2.4028553e-03   2.4028553e-03   2.4028553e-03   2.4028553e-03   2.4028553e-03   2.4028553e-03   2.4028553e-03   2.4028553e-03   2.4028553e-03   2.4028553e-03   2.4028553e-03   2.4028553e-03   2.4028553e-03   2.4028553e-03   2.4028553e-03   2.4028553e-03   2.4028553e-03   2.4028553e-03   2.4028553e-03   2.4028553e-03   2.4028553e-03   2.4028553e-03   2.4028553e-03   2.4028553e-03   2.4028553e-03   2.4028553e-03   2.4028553e-03   2.4028553e-03   2.4028553e-03   2.4028553e-03   2.4028553e-03   2.4028553e-03   2.4028553e-03   2.4028553e-03   2.4028553e-03   2.4028553e-03   2.4028553e-03   2.4028553e-03   2.4028553e-03   2.4028553e-03   2.4028553e-03   2.4028553e-03   2.4028553e-03   2.4028553e-03   2.4028553e-03   2.4028553e-03   2.4028553e-03   2.4028553e-03   2.4028553e-03   2.4028553e-03   2.4028553e-03   2.4028553e-03   2.4028553e-03   2.4028553e-03   2.4028553e-03   2.4028553e-03   2.4028553e-03   2.4028553e-03   2.4028553e-03   2.4028553e-03   2.4028553e-03   2.4028553e-03   2.4028553e-03   2.4028553e-03   2.4028553e-03   2.4028553e-03   2.4028553e-03   2.4028553e-03   2.4028553e-03   2.4028553e-03   2.4028553e-03   2.4028553e-03   2.4028553e-03   2.4028553e-03   2.4028553e-03   2.4028553e-03   2.4028553e-03   2.4028553e-03   2.4028553e-03   2.4028553e-03   2.4028553e-03   2.4028553e-03   2.4028553e-03   2.4028553e-03   2.4028553e-03   2.4028553e-03   2.4028553e-03   2.4028553e-03   2.4028553e-03   2.4028553e-03   2.4028553e-03   2.4028553e-03   2.4028553e-03   2.4028553e-03   2.4028553e-03   2.4028553e-03   2.4028553e-03   2.4028553e-03   2.4028553e-03   2.4028553e-03   2.4028553e-03   2.4028553e-03   2.4028553e-03   2.4028553e-03   2.4028553e-03   2.4028553e-03   2.3547977e-03   2.3547977e-03   2.3547977e-03   2.3547977e-03   2.3547977e-03   2.3547977e-03   2.3547977e-03   2.3547977e-03   2.3547977e-03   2.3547977e-03   2.3547977e-03   2.3547977e-03   2.3547977e-03   2.3547977e-03   2.3547977e-03   2.3547977e-03   2.3547977e-03   2.3547977e-03   2.3547977e-03   2.3547977e-03   2.3547977e-03   2.3547977e-03   2.3547977e-03   2.3547977e-03   2.3547977e-03   2.3547977e-03   2.3547977e-03   2.3547977e-03   2.3547977e-03   2.3547977e-03   2.3547977e-03   2.3547977e-03   2.3547977e-03   2.3547977e-03   2.3547977e-03   2.3547977e-03   2.3547977e-03   2.3547977e-03   2.3547977e-03   2.3547977e-03   2.3547977e-03   2.3547977e-03   2.3547977e-03   2.3547977e-03   2.3547977e-03   2.3547977e-03   2.3547977e-03   2.3547977e-03   2.3547977e-03   2.3547977e-03   2.3547977e-03   2.3547977e-03   2.3547977e-03   2.3547977e-03   2.3547977e-03   2.3547977e-03   2.3547977e-03   2.3547977e-03   2.3547977e-03   2.3547977e-03   2.3547977e-03   2.3547977e-03   1.5589630e-03   4.5444961e-06   4.5444961e-06   4.5444961e-06   4.5444961e-06   4.5444961e-06   4.5444961e-06   4.5444961e-06   4.5444961e-06   4.5444961e-06   4.5444961e-06   4.5444961e-06   4.5444961e-06   4.5444961e-06   4.5444961e-06   4.5444961e-06   4.5444961e-06   4.5444961e-06   4.5444961e-06   4.5444961e-06   4.5444961e-06   4.4540390e-06   4.4540390e-06   4.4540390e-06   4.4540390e-06   4.4540390e-06   4.4540390e-06   4.4540390e-06   4.4540390e-06   4.4540390e-06   4.4540390e-06   4.4540390e-06   4.4540390e-06   4.4540390e-06   4.4540390e-06   4.4540390e-06   4.4540390e-06   4.4540390e-06   2.2270976e-06   5.9992423e-08   5.9992423e-08   5.9992423e-08   5.9992423e-08   5.9992423e-08   5.9992423e-08   5.9992423e-08   5.9992423e-08   5.9992423e-08   5.9992423e-08   5.9992423e-08   5.9992423e-08   5.9992423e-08   5.9992423e-08   5.9992423e-08   5.9992423e-08   5.9992423e-08   5.9992423e-08   5.9992423e-08   5.9992423e-08   0.0000000e+00   0.0000000e+00   0.0000000e+00   0.0000000e+00   0.0000000e+00   0.0000000e+00   0.0000000e+00   0.0000000e+00   0.0000000e+00   0.0000000e+00   0.0000000e+00   0.0000000e+00   0.0000000e+00   0.0000000e+00   0.0000000e+00   0.0000000e+00   0.0000000e+00   0.0000000e+00   0.0000000e+00   0.0000000e+00   0.0000000e+00   0.0000000e+00   0.0000000e+00   0.0000000e+00   0.0000000e+00   0.0000000e+00   0.0000000e+00   0.0000000e+00   0.0000000e+00   0.0000000e+00   0.0000000e+00   0.0000000e+00   0.0000000e+00   0.0000000e+00   0.0000000e+00   0.0000000e+00   0.0000000e+00   0.0000000e+00   0.0000000e+00   0.0000000e+00
   2.4028553e-03   2.4028553e-03   2.4028553e-03   2.4028553e-03   2.4028553e-03   2.4028553e-03   2.4028553e-03   2.4028553e-03   2.4028553e-03   2.4028553e-03   2.4028553e-03   2.4028553e-03   2.4028553e-03   2.4028553e-03   2.4028553e-03   2.4028553e-03   2.4028553e-03   2.4028553e-03   2.4028553e-03   2.4028553e-03   2.4028553e-03   2.4028553e-03   2.4028553e-03   2.4028553e-03   2.4028553e-03   2.4028553e-03   2.4028553e-03   2.4028553e-03   2.4028553e-03   2.4028553e-03   2.4028553e-03   2.4028553e-03   2.4028553e-03   2.4028553e-03   2.4028553e-03   2.4028553e-03   2.4028553e-03   2.4028553e-03   2.4028553e-03   2.4028553e-03   2.4028553e-03   2.4028553e-03   2.4028553e-03   2.4028553e-03   2.4028553e-03   2.4028553e-03   2.4028553e-03   2.4028553e-03   2.4028553e-03   2.4028553e-03   2.4028553e-03   2.4028553e-03   2.4028553e-03   2.4028553e-03   2.4028553e-03   2.4028553e-03   2.4028553e-03   2.4028553e-03   2.4028553e-03   2.4028553e-03   2.4028553e-03   2.4028553e-03   2.4028553e-03   2.4028553e-03   2.4028553e-03   2.4028553e-03   2.4028553e-03   2.4028553e-03   2.4028553e-03   2.4028553e-03   2.4028553e-03   2.4028553e-03   2.4028553e-03   2.4028553e-03   2.4028553e-03   2.4028553e-03   2.4028553e-03   2.4028553e-03   2.4028553e-03   2.4028553e-03   2.4028553e-03   2.4028553e-03   2.4028553e-03   2.4028553e-03   2.4028553e-03   2.4028553e-03   2.4028553e-03   2.4028553e-03   2.4028553e-03   2.4028553e-03   2.4028553e-03   2.4028553e-03   2.4028553e-03   2.4028553e-03   2.4028553e-03   2.4028553e-03   2.4028553e-03   2.4028553e-03   2.4028553e-03   2.4028553e-03   2.4028553e-03   2.4028553e-03   2.4028553e-03   2.4028553e-03   2.4028553e-03   2.4028553e-03   2.4028553e-03   2.4028553e-03   2.4028553e-03   2.4028553e-03   2.4028553e-03   2.4028553e-03   2.4028553e-03   2.4028553e-03   2.4028553e-03   2.4028553e-03   2.4028553e-03   2.4028553e-03   2.4028553e-03   2.4028553e-03   2.4028553e-03   2.4028553e-03   2.4028553e-03   2.4028553e-03   2.4028553e-03   2.4028553e-03   2.4028553e-03   2.4028553e-03   2.4028553e-03   2.4028553e-03   2.4028553e-03   2.4028553e-03   2.4028553e-03   2.4028553e-03   2.4028553e-03   2.4028553e-03   2.4028553e-03   2.4028553e-03   2.4028553e-03   2.4028553e-03   2.3547977e-03   2.3547977e-03   2.3547977e-03   2.3547977e-03   2.3547977e-03   2.3547977e-03   2.3547977e-03   2.3547977e-03   2.3547977e-03   2.3547977e-03   2.3547977e-03   2.3547977e-03   2.3547977e-03   2.3547977e-03   2.3547977e-03   2.3547977e-03   2.3547977e-03   2.3547977e-03   2.3547977e-03   2.3547977e-03   2.3547977e-03   2.3547977e-03   2.3547977e-03   2.3547977e-03   2.3547977e-03   2.3547977e-03   2.3547977e-03   2.3547977e-03   2.3547977e-03   2.3547977e-03   2.3547977e-03   2.3547977e-03   2.3547977e-03   2.3547977e-03   2.3547977e-03   2.3547977e-03   2.3547977e-03   2.3547977e-03   2.3547977e-03   2.3547977e-03   2.3547977e-03   2.3547977e-03   2.3547977e-03   2.3547977e-03   2.3547977e-03   2.3547977e-03   2.3547977e-03   2.3547977e-03   2.3547977e-03   2.3547977e-03   2.3547977e-03   2.3547977e-03   2.3547977e-03   2.3547977e-03   2.3547977e-03   2.3547977e-03   2.3547977e-03   2.3547977e-03   2.3547977e-03   2.3547977e-03   2.3547977e-03   2.3547977e-03   1.5589630e-03   4.5444961e-06   4.5444961e-06   4.5444961e-06   4.5444961e-06   4.5444961e-06   4.5444961e-06   4.5444961e-06   4.5444961e-06   4.5444961e-06   4.5444961e-06   4.5444961e-06   4.5444961e-06   4.5444961e-06   4.5444961e-06   4.5444961e-06   4.5444961e-06   4.5444961e-06   4.5444961e-06   4.5444961e-06   4.5444961e-06   4.4540390e-06   4.4540390e-06   4.4540390e-06   4.4540390e-06   4.4540390e-06   4.4540390e-06   4.4540390e-06   4.4540390e-06   4.4540390e-06   4.4540390e-06   4.4540390e-06   4.4540390e-06   4.4540390e-06   4.4540390e-06   4.4540390e-06   4.4540390e-06   4.4540390e-06   2.2270976e-06   5.9992423e-08   5.9992423e-08   5.9992423e-08   5.9992423e-08   5.9992423e-08   5.9992423e-08   5.9992423e-08   5.9992423e-08   5.9992423e-08   5.9992423e-08   5.9992423e-08   5.9992423e-08   5.9992423e-08   5.9992423e-08   5.9992423e-08   5.9992423e-08   5.9992423e-08   5.9992423e-08   5.9992423e-08   5.9992423e-08   0.0000000e+00   0.0000000e+00   0.0000000e+00   0.0000000e+00   0.0000000e+00   0.0000000e+00   0.0000000e+00   0.0000000e+00   0.0000000e+00   0.0000000e+00   0.0000000e+00   0.0000000e+00   0.0000000e+00   0.0000000e+00   0.0000000e+00   0.0000000e+00   0.0000000e+00   0.0000000e+00   0.0000000e+00   0.0000000e+00   0.0000000e+00   0.0000000e+00   0.0000000e+00   0.0000000e+00   0.0000000e+00   0.0000000e+00   0.0000000e+00   0.0000000e+00   0.0000000e+00   0.0000000e+00   0.0000000e+00   0.0000000e+00   0.0000000e+00   0.0000000e+00   0.0000000e+00   0.0000000e+00   0.0000000e+00   0.0000000e+00   0.0000000e+00   0.0000000e+00
   2.4028553e-03   2.4028553e-03   2.4028553e-03   2.4028553e-03   2.4028553e-03   2.4028553e-03   2.4028553e-03   2.4028553e-03   2.4028553e-03   2.4028553e-03   2.4028553e-03   2.4028553e-03   2.4028553e-03   2.4028553e-03   2.4028553e-03   2.4028553e-03   2.4028553e-03   2.4028553e-03   2.4028553e-03   2.4028553e-03   2.4028553e-03   2.4028553e-03   2.4028553e-03   2.4028553e-03   2.4028553e-03   2.4028553e-03   2.4028553e-03   2.4028553e-03   2.4028553e-03   2.4028553e-03   2.4028553e-03   2.4028553e-03   2.4028553e-03   2.4028553e-03   2.4028553e-03   2.4028553e-03   2.4028553e-03   2.4028553e-03   2.4028553e-03   2.4028553e-03   2.4028553e-03   2.4028553e-03   2.4028553e-03   2.4028553e-03   2.4028553e-03   2.4028553e-03   2.4028553e-03   2.4028553e-03   2.4028553e-03   2.4028553e-03   2.4028553e-03   2.4028553e-03   2.4028553e-03   2.4028553e-03   2.4028553e-03   2.4028553e-03   2.4028553e-03   2.4028553e-03   2.4028553e-03   2.4028553e-03   2.4028553e-03   2.4028553e-03   2.4028553e-03   2.4028553e-03   2.4028553e-03   2.4028553e-03   2.4028553e-03   2.4028553e-03   2.4028553e-03   2.4028553e-03   2.4028553e-03   2.4028553e-03   2.4028553e-03   2.4028553e-03   2.4028553e-03   2.4028553e-03   2.4028553e-03   2.4028553e-03   2.4028553e-03   2.4028553e-03   2.4028553e-03   2.4028553e-03   2.4028553e-03   2.4028553e-03   2.4028553e-03   2.4028553e-03   2.4028553e-03   2.4028553e-03   2.4028553e-03   2.4028553e-03   2.4028553e-03   2.4028553e-03   2.4028553e-03   2.4028553e-03   2.4028553e-03   2.4028553e-03   2.4028553e-03   2.4028553e-03   2.4028553e-03   2.4028553e-03   2.4028553e-03   2.4028553e-03   2.4028553e-03   2.4028553e-03   2.4028553e-03   2.4028553e-03   2.4028553e-03   2.4028553e-03   2.4028553e-03   2.4028553e-03   2.4028553e-03   2.4028553e-03   2.4028553e-03   2.4028553e-03   2.4028553e-03   2.4028553e-03   2.4028553e-03   2.4028553e-03   2.4028553e-03   2.4028553e-03   2.4028553e-03   2.4028553e-03   2.4028553e-03   2.4028553e-03   2.4028553e-03   2.4028553e-03   2.4028553e-03   2.4028553e-03   2.4028553e-03   2.4028553e-03   2.4028553e-03   2.4028553e-03   2.4028553e-03   2.4028553e-03   2.4028553e-03   2.4028553e-03   2.4028553e-03   2.4028553e-03   2.4028553e-03   2.4028553e-03   2.3547977e-03   2.3547977e-03   2.3547977e-03   2.3547977e-03   2.3547977e-03   2.3547977e-03   2.3547977e-03   2.3547977e-03   2.3547977e-03   2.3547977e-03   2.3547977e-03   2.3547977e-03   2.3547977e-03   2.3547977e-03   2.3547977e-03   2.3547977e-03   2.3547977e-03   2.3547977e-03   2.3547977e-03   2.3547977e-03   2.3547977e-03   2.3547977e-03   2.3547977e-03   2.3547977e-03   2.3547977e-03   2.3547977e-03   2.3547977e-03   2.3547977e-03   2.3547977e-03   2.3547977e-03   2.3547977e-03   2.3547977e-03   2.3547977e-03   2.3547977e-03   2.3547977e-03   2.3547977e-03   2.3547977e-03   2.3547977e-03   2.3547977e-03   2.3547977e-03   2.3547977e-03   2.3547977e-03   2.3547977e-03   2.3547977e-03   2.3547977e-03   2.3547977e-03   2.3547977e-03   2.3547977e-03   2.3547977e-03   2.3547977e-03   2.3547977e-03   2.3547977e-03   2.3547977e-03   2.3547977e-03   2.3547977e-03   2.3547977e-03   2.3547977e-03   2.3547977e-03   2.3547977e-03   2.3547977e-03   2.3547977e-03   2.3547977e-03   1.5589630e-03   4.5444961e-06   4.5444961e-06   4.5444961e-06   4.5444961e-06   4.5444961e-06   4.5444961e-06   4.5444961e-06   4.5444961e-06   4.5444961e-06   4.5444961e-06   4.5444961e-06   4.5444961e-06   4.5444961e-06   4.5444961e-06   4.5444961e-06   4.5444961e-06   4.5444961e-06   4.5444961e-06   4.5444961e-06   4.5444961e-06   4.4540390e-06   4.4540390e-06   4.4540390e-06   4.4540390e-06   4.4540390e-06   4.4540390e-06   4.4540390e-06   4.4540390e-06   4.4540390e-06   4.4540390e-06   4.4540390e-06   4.4540390e-06   4.4540390e-06   4.4540390e-06   4.4540390e-06   4.4540390e-06   4.4540390e-06   2.2270976e-06   5.9992423e-08   5.9992423e-08   5.9992423e-08   5.9992423e-08   5.9992423e-08   5.9992423e-08   5.9992423e-08   5.9992423e-08   5.9992423e-08   5.9992423e-08   5.9992423e-08   5.9992423e-08   5.9992423e-08   5.9992423e-08   5.9992423e-08   5.9992423e-08   5.9992423e-08   5.9992423e-08   5.9992423e-08   5.9992423e-08   0.0000000e+00   0.0000000e+00   0.0000000e+00   0.0000000e+00   0.0000000e+00   0.0000000e+00   0.0000000e+00   0.0000000e+00   0.0000000e+00   0.0000000e+00   0.0000000e+00   0.0000000e+00   0.0000000e+00   0.0000000e+00   0.0000000e+00   0.0000000e+00   0.0000000e+00   0.0000000e+00   0.0000000e+00   0.0000000e+00   0.0000000e+00   0.0000000e+00   0.0000000e+00   0.0000000e+00   0.0000000e+00   0.0000000e+00   0.0000000e+00   0.0000000e+00   0.0000000e+00   0.0000000e+00   0.0000000e+00   0.0000000e+00   0.0000000e+00   0.0000000e+00   0.0000000e+00   0.0000000e+00   0.0000000e+00   0.0000000e+00   0.0000000e+00   0.0000000e+00
   2.4028553e-03   2.4028553e-03   2.4028553e-03   2.4028553e-03   2.4028553e-03   2.4028553e-03   2.4028553e-03   2.4028553e-03   2.4028553e-03   2.4028553e-03   2.4028553e-03   2.4028553e-03   2.4028553e-03   2.4028553e-03   2.4028553e-03   2.4028553e-03   2.4028553e-03   2.4028553e-03   2.4028553e-03   2.4028553e-03   2.4028553e-03   2.4028553e-03   2.4028553e-03   2.4028553e-03   2.4028553e-03   2.4028553e-03   2.4028553e-03   2.4028553e-03   2.4028553e-03   2.4028553e-03   2.4028553e-03   2.4028553e-03   2.4028553e-03   2.4028553e-03   2.4028553e-03   2.4028553e-03   2.4028553e-03   2.4028553e-03   2.4028553e-03   2.4028553e-03   2.4028553e-03   2.4028553e-03   2.4028553e-03   2.4028553e-03   2.4028553e-03   2.4028553e-03   2.4028553e-03   2.4028553e-03   2.4028553e-03   2.4028553e-03   2.4028553e-03   2.4028553e-03   2.4028553e-03   2.4028553e-03   2.4028553e-03   2.4028553e-03   2.4028553e-03   2.4028553e-03   2.4028553e-03   2.4028553e-03   2.4028553e-03   2.4028553e-03   2.4028553e-03   2.4028553e-03   2.4028553e-03   2.4028553e-03   2.4028553e-03   2.4028553e-03   2.4028553e-03   2.4028553e-03   2.4028553e-03   2.4028553e-03   2.4028553e-03   2.4028553e-03   2.4028553e-03   2.4028553e-03   2.4028553e-03   2.4028553e-03   2.4028553e-03   2.4028553e-03   2.4028553e-03   2.4028553e-03   2.4028553e-03   2.4028553e-03   2.4028553e-03   2.4028553e-03   2.4028553e-03   2.4028553e-03   2.4028553e-03   2.4028553e-03   2.4028553e-03   2.4028553e-03   2.4028553e-03   2.4028553e-03   2.4028553e-03   2.4028553e-03   2.4028553e-03   2.4028553e-03   2.4028553e-03   2.4028553e-03   2.4028553e-03   2.4028553e-03   2.4028553e-03   2.4028553e-03   2.4028553e-03   2.4028553e-03   2.4028553e-03   2.4028553e-03   2.4028553e-03   2.4028553e-03   2.4028553e-03   2.4028553e-03   2.4028553e-03   2.4028553e-03   2.4028553e-03   2.4028553e-03   2.4028553e-03   2.4028553e-03   2.4028553e-03   2.4028553e-03   2.4028553e-03   2.4028553e-03   2.4028553e-03   2.4028553e-03   2.4028553e-03   2.4028553e-03   2.4028553e-03   2.4028553e-03   2.4028553e-03   2.4028553e-03   2.4028553e-03   2.4028553e-03   2.4028553e-03   2.4028553e-03   2.4028553e-03   2.4028553e-03   2.4028553e-03   2.4028553e-03   2.4028553e-03   2.4028553e-03   2.3547977e-03   2.3547977e-03   2.3547977e-03   2.3547977e-03   2.3547977e-03   2.3547977e-03   2.3547977e-03   2.3547977e-03   2.3547977e-03   2.3547977e-03   2.3547977e-03   2.3547977e-03   2.3547977e-03   2.3547977e-03   2.3547977e-03   2.3547977e-03   2.3547977e-03   2.3547977e-03   2.3547977e-03   2.3547977e-03   2.3547977e-03   2.3547977e-03   2.3547977e-03   2.3547977e-03   2.3547977e-03   2.3547977e-03   2.3547977e-03   2.3547977e-03   2.3547977e-03   2.3547977e-03   2.3547977e-03   2.3547977e-03   2.3547977e-03   2.3547977e-03   2.3547977e-03   2.3547977e-03   2.3547977e-03   2.3547977e-03   2.3547977e-03   2.3547977e-03   2.3547977e-03   2.3547977e-03   2.3547977e-03   2.3547977e-03   2.3547977e-03   2.3547977e-03   2.3547977e-03   2.3547977e-03   2.3547977e-03   2.3547977e-03   2.3547977e-03   2.3547977e-03   2.3547977e-03   2.3547977e-03   2.3547977e-03   2.3547977e-03   2.3547977e-03   2.3547977e-03   2.3547977e-03   2.3547977e-03   2.3547977e-03   2.3547977e-03   1.5589630e-03   4.5444961e-06   4.5444961e-06   4.5444961e-06   4.5444961e-06   4.5444961e-06   4.5444961e-06   4.5444961e-06   4.5444961e-06   4.5444961e-06   4.5444961e-06   4.5444961e-06   4.5444961e-06   4.5444961e-06   4.5444961e-06   4.5444961e-06   4.5444961e-06   4.5444961e-06   4.5444961e-06   4.5444961e-06   4.5444961e-06   4.4540390e-06   4.4540390e-06   4.4540390e-06   4.4540390e-06   4.4540390e-06   4.4540390e-06   4.4540390e-06   4.4540390e-06   4.4540390e-06   4.4540390e-06   4.4540390e-06   4.4540390e-06   4.4540390e-06   4.4540390e-06   4.4540390e-06   4.4540390e-06   4.4540390e-06   2.2270976e-06   5.9992423e-08   5.9992423e-08   5.9992423e-08   5.9992423e-08   5.9992423e-08   5.9992423e-08   5.9992423e-08   5.9992423e-08   5.9992423e-08   5.9992423e-08   5.9992423e-08   5.9992423e-08   5.9992423e-08   5.9992423e-08   5.9992423e-08   5.9992423e-08   5.9992423e-08   5.9992423e-08   5.9992423e-08   5.9992423e-08   0.0000000e+00   0.0000000e+00   0.0000000e+00   0.0000000e+00   0.0000000e+00   0.0000000e+00   0.0000000e+00   0.0000000e+00   0.0000000e+00   0.0000000e+00   0.0000000e+00   0.0000000e+00   0.0000000e+00   0.0000000e+00   0.0000000e+00   0.0000000e+00   0.0000000e+00   0.0000000e+00   0.0000000e+00   0.0000000e+00   0.0000000e+00   0.0000000e+00   0.0000000e+00   0.0000000e+00   0.0000000e+00   0.0000000e+00   0.0000000e+00   0.0000000e+00   0.0000000e+00   0.0000000e+00   0.0000000e+00   0.0000000e+00   0.0000000e+00   0.0000000e+00   0.0000000e+00   0.0000000e+00   0.0000000e+00   0.0000000e+00   0.0000000e+00   0.0000000e+00
   2.4028553e-03   2.4028553e-03   2.4028553e-03   2.4028553e-03   2.4028553e-03   2.4028553e-03   2.4028553e-03   2.4028553e-03   2.4028553e-03   2.4028553e-03   2.4028553e-03   2.4028553e-03   2.4028553e-03   2.4028553e-03   2.4028553e-03   2.4028553e-03   2.4028553e-03   2.4028553e-03   2.4028553e-03   2.4028553e-03   2.4028553e-03   2.4028553e-03   2.4028553e-03   2.4028553e-03   2.4028553e-03   2.4028553e-03   2.4028553e-03   2.4028553e-03   2.4028553e-03   2.4028553e-03   2.4028553e-03   2.4028553e-03   2.4028553e-03   2.4028553e-03   2.4028553e-03   2.4028553e-03   2.4028553e-03   2.4028553e-03   2.4028553e-03   2.4028553e-03   2.4028553e-03   2.4028553e-03   2.4028553e-03   2.4028553e-03   2.4028553e-03   2.4028553e-03   2.4028553e-03   2.4028553e-03   2.4028553e-03   2.4028553e-03   2.4028553e-03   2.4028553e-03   2.4028553e-03   2.4028553e-03   2.4028553e-03   2.4028553e-03   2.4028553e-03   2.4028553e-03   2.4028553e-03   2.4028553e-03   2.4028553e-03   2.4028553e-03   2.4028553e-03   2.4028553e-03   2.4028553e-03   2.4028553e-03   2.4028553e-03   2.4028553e-03   2.4028553e-03   2.4028553e-03   2.4028553e-03   2.4028553e-03   2.4028553e-03   2.4028553e-03   2.4028553e-03   2.4028553e-03   2.4028553e-03   2.4028553e-03   2.4028553e-03   2.4028553e-03   2.4028553e-03   2.4028553e-03   2.4028553e-03   2.4028553e-03   2.4028553e-03   2.4028553e-03   2.4028553e-03   2.4028553e-03   2.4028553e-03   2.4028553e-03   2.4028553e-03   2.4028553e-03   2.4028553e-03   2.4028553e-03   2.4028553e-03   2.4028553e-03   2.4028553e-03   2.4028553e-03   2.4028553e-03   2.4028553e-03   2.4028553e-03   2.4028553e-03   2.4028553e-03   2.4028553e-03   2.4028553e-03   2.4028553e-03   2.4028553e-03   2.4028553e-03   2.4028553e-03   2.4028553e-03   2.4028553e-03   2.4028553e-03   2.4028553e-03   2.4028553e-03   2.4028553e-03   2.4028553e-03   2.4028553e-03   2.4028553e-03   2.4028553e-03   2.4028553e-03   2.4028553e-03   2.4028553e-03   2.4028553e-03   2.4028553e-03   2.4028553e-03   2.4028553e-03   2.4028553e-03   2.4028553e-03   2.4028553e-03   2.4028553e-03   2.4028553e-03   2.4028553e-03   2.4028553e-03   2.4028553e-03   2.4028553e-03   2.4028553e-03   2.4028553e-03   2.4028553e-03   2.4028553e-03   2.4028553e-03   2.3547977e-03   2.3547977e-03   2.3547977e-03   2.3547977e-03   2.3547977e-03   2.3547977e-03   2.3547977e-03   2.3547977e-03   2.3547977e-03   2.3547977e-03   2.3547977e-03   2.3547977e-03   2.3547977e-03   2.3547977e-03   2.3547977e-03   2.3547977e-03   2.3547977e-03   2.3547977e-03   2.3547977e-03   2.3547977e-03   2.3547977e-03   2.3547977e-03   2.3547977e-03   2.3547977e-03   2.3547977e-03   2.3547977e-03   2.3547977e-03   2.3547977e-03   2.3547977e-03   2.3547977e-03   2.3547977e-03   2.3547977e-03   2.3547977e-03   2.3547977e-03   2.3547977e-03   2.3547977e-03   2.3547977e-03   2.3547977e-03   2.3547977e-03   2.3547977e-03   2.3547977e-03   2.3547977e-03   2.3547977e-03   2.3547977e-03   2.3547977e-03   2.3547977e-03   2.3547977e-03   2.3547977e-03   2.3547977e-03   2.3547977e-03   2.3547977e-03   2.3547977e-03   2.3547977e-03   2.3547977e-03   2.3547977e-03   2.3547977e-03   2.3547977e-03   2.3547977e-03   2.3547977e-03   2.3547977e-03   2.3547977e-03   2.3547977e-03   1.5589630e-03   4.5444961e-06   4.5444961e-06   4.5444961e-06   4.5444961e-06   4.5444961e-06   4.5444961e-06   4.5444961e-06   4.5444961e-06   4.5444961e-06   4.5444961e-06   4.5444961e-06   4.5444961e-06   4.5444961e-06   4.5444961e-06   4.5444961e-06   4.5444961e-06   4.5444961e-06   4.5444961e-06   4.5444961e-06   4.5444961e-06   4.4540390e-06   4.4540390e-06   4.4540390e-06   4.4540390e-06   4.4540390e-06   4.4540390e-06   4.4540390e-06   4.4540390e-06   4.4540390e-06   4.4540390e-06   4.4540390e-06   4.4540390e-06   4.4540390e-06   4.4540390e-06   4.4540390e-06   4.4540390e-06   4.4540390e-06   2.2270976e-06   5.9992423e-08   5.9992423e-08   5.9992423e-08   5.9992423e-08   5.9992423e-08   5.9992423e-08   5.9992423e-08   5.9992423e-08   5.9992423e-08   5.9992423e-08   5.9992423e-08   5.9992423e-08   5.9992423e-08   5.9992423e-08   5.9992423e-08   5.9992423e-08   5.9992423e-08   5.9992423e-08   5.9992423e-08   5.9992423e-08   0.0000000e+00   0.0000000e+00   0.0000000e+00   0.0000000e+00   0.0000000e+00   0.0000000e+00   0.0000000e+00   0.0000000e+00   0.0000000e+00   0.0000000e+00   0.0000000e+00   0.0000000e+00   0.0000000e+00   0.0000000e+00   0.0000000e+00   0.0000000e+00   0.0000000e+00   0.0000000e+00   0.0000000e+00   0.0000000e+00   0.0000000e+00   0.0000000e+00   0.0000000e+00   0.0000000e+00   0.0000000e+00   0.0000000e+00   0.0000000e+00   0.0000000e+00   0.0000000e+00   0.0000000e+00   0.0000000e+00   0.0000000e+00   0.0000000e+00   0.0000000e+00   0.0000000e+00   0.0000000e+00   0.0000000e+00   0.0000000e+00   0.0000000e+00   0.0000000e+00
   2.4028553e-03   2.4028553e-03   2.4028553e-03   2.4028553e-03   2.4028553e-03   2.4028553e-03   2.4028553e-03   2.4028553e-03   2.4028553e-03   2.4028553e-03   2.4028553e-03   2.4028553e-03   2.4028553e-03   2.4028553e-03   2.4028553e-03   2.4028553e-03   2.4028553e-03   2.4028553e-03   2.4028553e-03   2.4028553e-03   2.4028553e-03   2.4028553e-03   2.4028553e-03   2.4028553e-03   2.4028553e-03   2.4028553e-03   2.4028553e-03   2.4028553e-03   2.4028553e-03   2.4028553e-03   2.4028553e-03   2.4028553e-03   2.4028553e-03   2.4028553e-03   2.4028553e-03   2.4028553e-03   2.4028553e-03   2.4028553e-03   2.4028553e-03   2.4028553e-03   2.4028553e-03   2.4028553e-03   2.4028553e-03   2.4028553e-03   2.4028553e-03   2.4028553e-03   2.4028553e-03   2.4028553e-03   2.4028553e-03   2.4028553e-03   2.4028553e-03   2.4028553e-03   2.4028553e-03   2.4028553e-03   2.4028553e-03   2.4028553e-03   2.4028553e-03   2.4028553e-03   2.4028553e-03   2.4028553e-03   2.4028553e-03   2.4028553e-03   2.4028553e-03   2.4028553e-03   2.4028553e-03   2.4028553e-03   2.4028553e-03   2.4028553e-03   2.4028553e-03   2.4028553e-03   2.4028553e-03   2.4028553e-03   2.4028553e-03   2.4028553e-03   2.4028553e-03   2.4028553e-03   2.4028553e-03   2.4028553e-03   2.4028553e-03   2.4028553e-03   2.4028553e-03   2.4028553e-03   2.4028553e-03   2.4028553e-03   2.4028553e-03   2.4028553e-03   2.4028553e-03   2.4028553e-03   2.4028553e-03   2.4028553e-03   2.4028553e-03   2.4028553e-03   2.4028553e-03   2.4028553e-03   2.4028553e-03   2.4028553e-03   2.4028553e-03   2.4028553e-03   2.4028553e-03   2.4028553e-03   2.4028553e-03   2.4028553e-03   2.4028553e-03   2.4028553e-03   2.4028553e-03   2.4028553e-03   2.4028553e-03   2.4028553e-03   2.4028553e-03   2.4028553e-03   2.4028553e-03   2.4028553e-03   2.4028553e-03   2.4028553e-03   2.4028553e-03   2.4028553e-03   2.4028553e-03   2.4028553e-03   2.4028553e-03   2.4028553e-03   2.4028553e-03   2.4028553e-03   2.4028553e-03   2.4028553e-03   2.4028553e-03   2.4028553e-03   2.4028553e-03   2.4028553e-03   2.4028553e-03   2.4028553e-03   2.4028553e-03   2.4028553e-03   2.4028553e-03   2.4028553e-03   2.4028553e-03   2.4028553e-03   2.4028553e-03   2.4028553e-03   2.4028553e-03   2.4028553e-03   2.3547977e-03   2.3547977e-03   2.3547977e-03   2.3547977e-03   2.3547977e-03   2.3547977e-03   2.3547977e-03   2.3547977e-03   2.3547977e-03   2.3547977e-03   2.3547977e-03   2.3547977e-03   2.3547977e-03   2.3547977e-03   2.3547977e-03   2.3547977e-03   2.3547977e-03   2.3547977e-03   2.3547977e-03   2.3547977e-03   2.3547977e-03   2.3547977e-03   2.3547977e-03   2.3547977e-03   2.3547977e-03   2.3547977e-03   2.3547977e-03   2.3547977e-03   2.3547977e-03   2.3547977e-03   2.3547977e-03   2.3547977e-03   2.3547977e-03   2.3547977e-03   2.3547977e-03   2.3547977e-03   2.3547977e-03   2.3547977e-03   2.3547977e-03   2.3547977e-03   2.3547977e-03   2.3547977e-03   2.3547977e-03   2.3547977e-03   2.3547977e-03   2.3547977e-03   2.3547977e-03   2.3547977e-03   2.3547977e-03   2.3547977e-03   2.3547977e-03   2.3547977e-03   2.3547977e-03   2.3547977e-03   2.3547977e-03   2.3547977e-03   2.3547977e-03   2.3547977e-03   2.3547977e-03   2.3547977e-03   2.3547977e-03   2.3547977e-03   1.5589630e-03   4.5444961e-06   4.5444961e-06   4.5444961e-06   4.5444961e-06   4.5444961e-06   4.5444961e-06   4.5444961e-06   4.5444961e-06   4.5444961e-06   4.5444961e-06   4.5444961e-06   4.5444961e-06   4.5444961e-06   4.5444961e-06   4.5444961e-06   4.5444961e-06   4.5444961e-06   4.5444961e-06   4.5444961e-06   4.5444961e-06   4.4540390e-06   4.4540390e-06   4.4540390e-06   4.4540390e-06   4.4540390e-06   4.4540390e-06   4.4540390e-06   4.4540390e-06   4.4540390e-06   4.4540390e-06   4.4540390e-06   4.4540390e-06   4.4540390e-06   4.4540390e-06   4.4540390e-06   4.4540390e-06   4.4540390e-06   2.2270976e-06   5.9992423e-08   5.9992423e-08   5.9992423e-08   5.9992423e-08   5.9992423e-08   5.9992423e-08   5.9992423e-08   5.9992423e-08   5.9992423e-08   5.9992423e-08   5.9992423e-08   5.9992423e-08   5.9992423e-08   5.9992423e-08   5.9992423e-08   5.9992423e-08   5.9992423e-08   5.9992423e-08   5.9992423e-08   5.9992423e-08   0.0000000e+00   0.0000000e+00   0.0000000e+00   0.0000000e+00   0.0000000e+00   0.0000000e+00   0.0000000e+00   0.0000000e+00   0.0000000e+00   0.0000000e+00   0.0000000e+00   0.0000000e+00   0.0000000e+00   0.0000000e+00   0.0000000e+00   0.0000000e+00   0.0000000e+00   0.0000000e+00   0.0000000e+00   0.0000000e+00   0.0000000e+00   0.0000000e+00   0.0000000e+00   0.0000000e+00   0.0000000e+00   0.0000000e+00   0.0000000e+00   0.0000000e+00   0.0000000e+00   0.0000000e+00   0.0000000e+00   0.0000000e+00   0.0000000e+00   0.0000000e+00   0.0000000e+00   0.0000000e+00   0.0000000e+00   0.0000000e+00   0.0000000e+00   0.0000000e+00
   2.4028553e-03   2.4028553e-03   2.4028553e-03   2.4028553e-03   2.4028553e-03   2.4028553e-03   2.4028553e-03   2.4028553e-03   2.4028553e-03   2.4028553e-03   2.4028553e-03   2.4028553e-03   2.4028553e-03   2.4028553e-03   2.4028553e-03   2.4028553e-03   2.4028553e-03   2.4028553e-03   2.4028553e-03   2.4028553e-03   2.4028553e-03   2.4028553e-03   2.4028553e-03   2.4028553e-03   2.4028553e-03   2.4028553e-03   2.4028553e-03   2.4028553e-03   2.4028553e-03   2.4028553e-03   2.4028553e-03   2.4028553e-03   2.4028553e-03   2.4028553e-03   2.4028553e-03   2.4028553e-03   2.4028553e-03   2.4028553e-03   2.4028553e-03   2.4028553e-03   2.4028553e-03   2.4028553e-03   2.4028553e-03   2.4028553e-03   2.4028553e-03   2.4028553e-03   2.4028553e-03   2.4028553e-03   2.4028553e-03   2.4028553e-03   2.4028553e-03   2.4028553e-03   2.4028553e-03   2.4028553e-03   2.4028553e-03   2.4028553e-03   2.4028553e-03   2.4028553e-03   2.4028553e-03   2.4028553e-03   2.4028553e-03   2.4028553e-03   2.4028553e-03   2.4028553e-03   2.4028553e-03   2.4028553e-03   2.4028553e-03   2.4028553e-03   2.4028553e-03   2.4028553e-03   2.4028553e-03   2.4028553e-03   2.4028553e-03   2.4028553e-03   2.4028553e-03   2.4028553e-03   2.4028553e-03   2.4028553e-03   2.4028553e-03   2.4028553e-03   2.4028553e-03   2.4028553e-03   2.4028553e-03   2.4028553e-03   2.4028553e-03   2.4028553e-03   2.4028553e-03   2.4028553e-03   2.4028553e-03   2.4028553e-03   2.4028553e-03   2.4028553e-03   2.4028553e-03   2.4028553e-03   2.4028553e-03   2.4028553e-03   2.4028553e-03   2.4028553e-03   2.4028553e-03   2.4028553e-03   2.4028553e-03   2.4028553e-03   2.4028553e-03   2.4028553e-03   2.4028553e-03   2.4028553e-03   2.4028553e-03   2.4028553e-03   2.4028553e-03   2.4028553e-03   2.4028553e-03   2.4028553e-03   2.4028553e-03   2.4028553e-03   2.4028553e-03   2.4028553e-03   2.4028553e-03   2.4028553e-03   2.4028553e-03   2.4028553e-03   2.4028553e-03   2.4028553e-03   2.4028553e-03   2.4028553e-03   2.4028553e-03   2.4028553e-03   2.4028553e-03   2.4028553e-03   2.4028553e-03   2.4028553e-03   2.4028553e-03   2.4028553e-03   2.4028553e-03   2.4028553e-03   2.4028553e-03   2.4028553e-03   2.4028553e-03   2.4028553e-03   2.4028553e-03   2.4028553e-03   2.3547977e-03   2.3547977e-03   2.3547977e-03   2.3547977e-03   2.3547977e-03   2.3547977e-03   2.3547977e-03   2.3547977e-03   2.3547977e-03   2.3547977e-03   2.3547977e-03   2.3547977e-03   2.3547977e-03   2.3547977e-03   2.3547977e-03   2.3547977e-03   2.3547977e-03   2.3547977e-03   2.3547977e-03   2.3547977e-03   2.3547977e-03   2.3547977e-03   2.3547977e-03   2.3547977e-03   2.3547977e-03   2.3547977e-03   2.3547977e-03   2.3547977e-03   2.3547977e-03   2.3547977e-03   2.3547977e-03   2.3547977e-03   2.3547977e-03   2.3547977e-03   2.3547977e-03   2.3547977e-03   2.3547977e-03   2.3547977e-03   2.3547977e-03   2.3547977e-03   2.3547977e-03   2.3547977e-03   2.3547977e-03   2.3547977e-03   2.3547977e-03   2.3547977e-03   2.3547977e-03   2.3547977e-03   2.3547977e-03   2.3547977e-03   2.3547977e-03   2.3547977e-03   2.3547977e-03   2.3547977e-03   2.3547977e-03   2.3547977e-03   2.3547977e-03   2.3547977e-03   2.3547977e-03   2.3547977e-03   2.3547977e-03   2.3547977e-03   1.5589630e-03   4.5444961e-06   4.5444961e-06   4.5444961e-06   4.5444961e-06   4.5444961e-06   4.5444961e-06   4.5444961e-06   4.5444961e-06   4.5444961e-06   4.5444961e-06   4.5444961e-06   4.5444961e-06   4.5444961e-06   4.5444961e-06   4.5444961e-06   4.5444961e-06   4.5444961e-06   4.5444961e-06   4.5444961e-06   4.5444961e-06   4.4540390e-06   4.4540390e-06   4.4540390e-06   4.4540390e-06   4.4540390e-06   4.4540390e-06   4.4540390e-06   4.4540390e-06   4.4540390e-06   4.4540390e-06   4.4540390e-06   4.4540390e-06   4.4540390e-06   4.4540390e-06   4.4540390e-06   4.4540390e-06   4.4540390e-06   2.2270976e-06   5.9992423e-08   5.9992423e-08   5.9992423e-08   5.9992423e-08   5.9992423e-08   5.9992423e-08   5.9992423e-08   5.9992423e-08   5.9992423e-08   5.9992423e-08   5.9992423e-08   5.9992423e-08   5.9992423e-08   5.9992423e-08   5.9992423e-08   5.9992423e-08   5.9992423e-08   5.9992423e-08   5.9992423e-08   5.9992423e-08   0.0000000e+00   0.0000000e+00   0.0000000e+00   0.0000000e+00   0.0000000e+00   0.0000000e+00   0.0000000e+00   0.0000000e+00   0.0000000e+00   0.0000000e+00   0.0000000e+00   0.0000000e+00   0.0000000e+00   0.0000000e+00   0.0000000e+00   0.0000000e+00   0.0000000e+00   0.0000000e+00   0.0000000e+00   0.0000000e+00   0.0000000e+00   0.0000000e+00   0.0000000e+00   0.0000000e+00   0.0000000e+00   0.0000000e+00   0.0000000e+00   0.0000000e+00   0.0000000e+00   0.0000000e+00   0.0000000e+00   0.0000000e+00   0.0000000e+00   0.0000000e+00   0.0000000e+00   0.0000000e+00   0.0000000e+00   0.0000000e+00   0.0000000e+00   0.0000000e+00
   2.4028553e-03   2.4028553e-03   2.4028553e-03   2.4028553e-03   2.4028553e-03   2.4028553e-03   2.4028553e-03   2.4028553e-03   2.4028553e-03   2.4028553e-03   2.4028553e-03   2.4028553e-03   2.4028553e-03   2.4028553e-03   2.4028553e-03   2.4028553e-03   2.4028553e-03   2.4028553e-03   2.4028553e-03   2.4028553e-03   2.4028553e-03   2.4028553e-03   2.4028553e-03   2.4028553e-03   2.4028553e-03   2.4028553e-03   2.4028553e-03   2.4028553e-03   2.4028553e-03   2.4028553e-03   2.4028553e-03   2.4028553e-03   2.4028553e-03   2.4028553e-03   2.4028553e-03   2.4028553e-03   2.4028553e-03   2.4028553e-03   2.4028553e-03   2.4028553e-03   2.4028553e-03   2.4028553e-03   2.4028553e-03   2.4028553e-03   2.4028553e-03   2.4028553e-03   2.4028553e-03   2.4028553e-03   2.4028553e-03   2.4028553e-03   2.4028553e-03   2.4028553e-03   2.4028553e-03   2.4028553e-03   2.4028553e-03   2.4028553e-03   2.4028553e-03   2.4028553e-03   2.4028553e-03   2.4028553e-03   2.4028553e-03   2.4028553e-03   2.4028553e-03   2.4028553e-03   2.4028553e-03   2.4028553e-03   2.4028553e-03   2.4028553e-03   2.4028553e-03   2.4028553e-03   2.4028553e-03   2.4028553e-03   2.4028553e-03   2.4028553e-03   2.4028553e-03   2.4028553e-03   2.4028553e-03   2.4028553e-03   2.4028553e-03   2.4028553e-03   2.4028553e-03   2.4028553e-03   2.4028553e-03   2.4028553e-03   2.4028553e-03   2.4028553e-03   2.4028553e-03   2.4028553e-03   2.4028553e-03   2.4028553e-03   2.4028553e-03   2.4028553e-03   2.4028553e-03   2.4028553e-03   2.4028553e-03   2.4028553e-03   2.4028553e-03   2.4028553e-03   2.4028553e-03   2.4028553e-03   2.4028553e-03   2.4028553e-03   2.4028553e-03   2.4028553e-03   2.4028553e-03   2.4028553e-03   2.4028553e-03   2.4028553e-03   2.4028553e-03   2.4028553e-03   2.4028553e-03   2.4028553e-03   2.4028553e-03   2.4028553e-03   2.4028553e-03   2.4028553e-03   2.4028553e-03   2.4028553e-03   2.4028553e-03   2.4028553e-03   2.4028553e-03   2.4028553e-03   2.4028553e-03   2.4028553e-03   2.4028553e-03   2.4028553e-03   2.4028553e-03   2.4028553e-03   2.4028553e-03   2.4028553e-03   2.4028553e-03   2.4028553e-03   2.4028553e-03   2.4028553e-03   2.4028553e-03   2.4028553e-03   2.4028553e-03   2.4028553e-03   2.4028553e-03   2.4028553e-03   2.3547977e-03   2.3547977e-03   2.3547977e-03   2.3547977e-03   2.3547977e-03   2.3547977e-03   2.3547977e-03   2.3547977e-03   2.3547977e-03   2.3547977e-03   2.3547977e-03   2.3547977e-03   2.3547977e-03   2.3547977e-03   2.3547977e-03   2.3547977e-03   2.3547977e-03   2.3547977e-03   2.3547977e-03   2.3547977e-03   2.3547977e-03   2.3547977e-03   2.3547977e-03   2.3547977e-03   2.3547977e-03   2.3547977e-03   2.3547977e-03   2.3547977e-03   2.3547977e-03   2.3547977e-03   2.3547977e-03   2.3547977e-03   2.3547977e-03   2.3547977e-03   2.3547977e-03   2.3547977e-03   2.3547977e-03   2.3547977e-03   2.3547977e-03   2.3547977e-03   2.3547977e-03   2.3547977e-03   2.3547977e-03   2.3547977e-03   2.3547977e-03   2.3547977e-03   2.3547977e-03   2.3547977e-03   2.3547977e-03   2.3547977e-03   2.3547977e-03   2.3547977e-03   2.3547977e-03   2.3547977e-03   2.3547977e-03   2.3547977e-03   2.3547977e-03   2.3547977e-03   2.3547977e-03   2.3547977e-03   2.3547977e-03   2.3547977e-03   1.5589630e-03   4.5444961e-06   4.5444961e-06   4.5444961e-06   4.5444961e-06   4.5444961e-06   4.5444961e-06   4.5444961e-06   4.5444961e-06   4.5444961e-06   4.5444961e-06   4.5444961e-06   4.5444961e-06   4.5444961e-06   4.5444961e-06   4.5444961e-06   4.5444961e-06   4.5444961e-06   4.5444961e-06   4.5444961e-06   4.5444961e-06   4.4540390e-06   4.4540390e-06   4.4540390e-06   4.4540390e-06   4.4540390e-06   4.4540390e-06   4.4540390e-06   4.4540390e-06   4.4540390e-06   4.4540390e-06   4.4540390e-06   4.4540390e-06   4.4540390e-06   4.4540390e-06   4.4540390e-06   4.4540390e-06   4.4540390e-06   2.2270976e-06   5.9992423e-08   5.9992423e-08   5.9992423e-08   5.9992423e-08   5.9992423e-08   5.9992423e-08   5.9992423e-08   5.9992423e-08   5.9992423e-08   5.9992423e-08   5.9992423e-08   5.9992423e-08   5.9992423e-08   5.9992423e-08   5.9992423e-08   5.9992423e-08   5.9992423e-08   5.9992423e-08   5.9992423e-08   5.9992423e-08   0.0000000e+00   0.0000000e+00   0.0000000e+00   0.0000000e+00   0.0000000e+00   0.0000000e+00   0.0000000e+00   0.0000000e+00   0.0000000e+00   0.0000000e+00   0.0000000e+00   0.0000000e+00   0.0000000e+00   0.0000000e+00   0.0000000e+00   0.0000000e+00   0.0000000e+00   0.0000000e+00   0.0000000e+00   0.0000000e+00   0.0000000e+00   0.0000000e+00   0.0000000e+00   0.0000000e+00   0.0000000e+00   0.0000000e+00   0.0000000e+00   0.0000000e+00   0.0000000e+00   0.0000000e+00   0.0000000e+00   0.0000000e+00   0.0000000e+00   0.0000000e+00   0.0000000e+00   0.0000000e+00   0.0000000e+00   0.0000000e+00   0.0000000e+00   0.0000000e+00
   2.4028553e-03   2.4028553e-03   2.4028553e-03   2.4028553e-03   2.4028553e-03   2.4028553e-03   2.4028553e-03   2.4028553e-03   2.4028553e-03   2.4028553e-03   2.4028553e-03   2.4028553e-03   2.4028553e-03   2.4028553e-03   2.4028553e-03   2.4028553e-03   2.4028553e-03   2.4028553e-03   2.4028553e-03   2.4028553e-03   2.4028553e-03   2.4028553e-03   2.4028553e-03   2.4028553e-03   2.4028553e-03   2.4028553e-03   2.4028553e-03   2.4028553e-03   2.4028553e-03   2.4028553e-03   2.4028553e-03   2.4028553e-03   2.4028553e-03   2.4028553e-03   2.4028553e-03   2.4028553e-03   2.4028553e-03   2.4028553e-03   2.4028553e-03   2.4028553e-03   2.4028553e-03   2.4028553e-03   2.4028553e-03   2.4028553e-03   2.4028553e-03   2.4028553e-03   2.4028553e-03   2.4028553e-03   2.4028553e-03   2.4028553e-03   2.4028553e-03   2.4028553e-03   2.4028553e-03   2.4028553e-03   2.4028553e-03   2.4028553e-03   2.4028553e-03   2.4028553e-03   2.4028553e-03   2.4028553e-03   2.4028553e-03   2.4028553e-03   2.4028553e-03   2.4028553e-03   2.4028553e-03   2.4028553e-03   2.4028553e-03   2.4028553e-03   2.4028553e-03   2.4028553e-03   2.4028553e-03   2.4028553e-03   2.4028553e-03   2.4028553e-03   2.4028553e-03   2.4028553e-03   2.4028553e-03   2.4028553e-03   2.4028553e-03   2.4028553e-03   2.4028553e-03   2.4028553e-03   2.4028553e-03   2.4028553e-03   2.4028553e-03   2.4028553e-03   2.4028553e-03   2.4028553e-03   2.4028553e-03   2.4028553e-03   2.4028553e-03   2.4028553e-03   2.4028553e-03   2.4028553e-03   2.4028553e-03   2.4028553e-03   2.4028553e-03   2.4028553e-03   2.4028553e-03   2.4028553e-03   2.4028553e-03   2.4028553e-03   2.4028553e-03   2.4028553e-03   2.4028553e-03   2.4028553e-03   2.4028553e-03   2.4028553e-03   2.4028553e-03   2.4028553e-03   2.4028553e-03   2.4028553e-03   2.4028553e-03   2.4028553e-03   2.4028553e-03   2.4028553e-03   2.4028553e-03   2.4028553e-03   2.4028553e-03   2.4028553e-03   2.4028553e-03   2.4028553e-03   2.4028553e-03   2.4028553e-03   2.4028553e-03   2.4028553e-03   2.4028553e-03   2.4028553e-03   2.4028553e-03   2.4028553e-03   2.4028553e-03   2.4028553e-03   2.4028553e-03   2.4028553e-03   2.4028553e-03   2.4028553e-03   2.4028553e-03   2.4028553e-03   2.4028553e-03   2.4028553e-03   2.3547977e-03   2.3547977e-03   2.3547977e-03   2.3547977e-03   2.3547977e-03   2.3547977e-03   2.3547977e-03   2.3547977e-03   2.3547977e-03   2.3547977e-03   2.3547977e-03   2.3547977e-03   2.3547977e-03   2.3547977e-03   2.3547977e-03   2.3547977e-03   2.3547977e-03   2.3547977e-03   2.3547977e-03   2.3547977e-03   2.3547977e-03   2.3547977e-03   2.3547977e-03   2.3547977e-03   2.3547977e-03   2.3547977e-03   2.3547977e-03   2.3547977e-03   2.3547977e-03   2.3547977e-03   2.3547977e-03   2.3547977e-03   2.3547977e-03   2.3547977e-03   2.3547977e-03   2.3547977e-03   2.3547977e-03   2.3547977e-03   2.3547977e-03   2.3547977e-03   2.3547977e-03   2.3547977e-03   2.3547977e-03   2.3547977e-03   2.3547977e-03   2.3547977e-03   2.3547977e-03   2.3547977e-03   2.3547977e-03   2.3547977e-03   2.3547977e-03   2.3547977e-03   2.3547977e-03   2.3547977e-03   2.3547977e-03   2.3547977e-03   2.3547977e-03   2.3547977e-03   2.3547977e-03   2.3547977e-03   2.3547977e-03   2.3547977e-03   1.5589630e-03   4.5444961e-06   4.5444961e-06   4.5444961e-06   4.5444961e-06   4.5444961e-06   4.5444961e-06   4.5444961e-06   4.5444961e-06   4.5444961e-06   4.5444961e-06   4.5444961e-06   4.5444961e-06   4.5444961e-06   4.5444961e-06   4.5444961e-06   4.5444961e-06   4.5444961e-06   4.5444961e-06   4.5444961e-06   4.5444961e-06   4.4540390e-06   4.4540390e-06   4.4540390e-06   4.4540390e-06   4.4540390e-06   4.4540390e-06   4.4540390e-06   4.4540390e-06   4.4540390e-06   4.4540390e-06   4.4540390e-06   4.4540390e-06   4.4540390e-06   4.4540390e-06   4.4540390e-06   4.4540390e-06   4.4540390e-06   2.2270976e-06   5.9992423e-08   5.9992423e-08   5.9992423e-08   5.9992423e-08   5.9992423e-08   5.9992423e-08   5.9992423e-08   5.9992423e-08   5.9992423e-08   5.9992423e-08   5.9992423e-08   5.9992423e-08   5.9992423e-08   5.9992423e-08   5.9992423e-08   5.9992423e-08   5.9992423e-08   5.9992423e-08   5.9992423e-08   5.9992423e-08   0.0000000e+00   0.0000000e+00   0.0000000e+00   0.0000000e+00   0.0000000e+00   0.0000000e+00   0.0000000e+00   0.0000000e+00   0.0000000e+00   0.0000000e+00   0.0000000e+00   0.0000000e+00   0.0000000e+00   0.0000000e+00   0.0000000e+00   0.0000000e+00   0.0000000e+00   0.0000000e+00   0.0000000e+00   0.0000000e+00   0.0000000e+00   0.0000000e+00   0.0000000e+00   0.0000000e+00   0.0000000e+00   0.0000000e+00   0.0000000e+00   0.0000000e+00   0.0000000e+00   0.0000000e+00   0.0000000e+00   0.0000000e+00   0.0000000e+00   0.0000000e+00   0.0000000e+00   0.0000000e+00   0.0000000e+00   0.0000000e+00   0.0000000e+00   0.0000000e+00
   2.4028553e-03   2.4028553e-03   2.4028553e-03   2.4028553e-03   2.4028553e-03   2.4028553e-03   2.4028553e-03   2.4028553e-03   2.4028553e-03   2.4028553e-03   2.4028553e-03   2.4028553e-03   2.4028553e-03   2.4028553e-03   2.4028553e-03   2.4028553e-03   2.4028553e-03   2.4028553e-03   2.4028553e-03   2.4028553e-03   2.4028553e-03   2.4028553e-03   2.4028553e-03   2.4028553e-03   2.4028553e-03   2.4028553e-03   2.4028553e-03   2.4028553e-03   2.4028553e-03   2.4028553e-03   2.4028553e-03   2.4028553e-03   2.4028553e-03   2.4028553e-03   2.4028553e-03   2.4028553e-03   2.4028553e-03   2.4028553e-03   2.4028553e-03   2.4028553e-03   2.4028553e-03   2.4028553e-03   2.4028553e-03   2.4028553e-03   2.4028553e-03   2.4028553e-03   2.4028553e-03   2.4028553e-03   2.4028553e-03   2.4028553e-03   2.4028553e-03   2.4028553e-03   2.4028553e-03   2.4028553e-03   2.4028553e-03   2.4028553e-03   2.4028553e-03   2.4028553e-03   2.4028553e-03   2.4028553e-03   2.4028553e-03   2.4028553e-03   2.4028553e-03   2.4028553e-03   2.4028553e-03   2.4028553e-03   2.4028553e-03   2.4028553e-03   2.4028553e-03   2.4028553e-03   2.4028553e-03   2.4028553e-03   2.4028553e-03   2.4028553e-03   2.4028553e-03   2.4028553e-03   2.4028553e-03   2.4028553e-03   2.4028553e-03   2.4028553e-03   2.4028553e-03   2.4028553e-03   2.4028553e-03   2.4028553e-03   2.4028553e-03   2.4028553e-03   2.4028553e-03   2.4028553e-03   2.4028553e-03   2.4028553e-03   2.4028553e-03   2.4028553e-03   2.4028553e-03   2.4028553e-03   2.4028553e-03   2.4028553e-03   2.4028553e-03   2.4028553e-03   2.4028553e-03   2.4028553e-03   2.4028553e-03   2.4028553e-03   2.4028553e-03   2.4028553e-03   2.4028553e-03   2.4028553e-03   2.4028553e-03   2.4028553e-03   2.4028553e-03   2.4028553e-03   2.4028553e-03   2.4028553e-03   2.4028553e-03   2.4028553e-03   2.4028553e-03   2.4028553e-03   2.4028553e-03   2.4028553e-03   2.4028553e-03   2.4028553e-03   2.4028553e-03   2.4028553e-03   2.4028553e-03   2.4028553e-03   2.4028553e-03   2.4028553e-03   2.4028553e-03   2.4028553e-03   2.4028553e-03   2.4028553e-03   2.4028553e-03   2.4028553e-03   2.4028553e-03   2.4028553e-03   2.4028553e-03   2.4028553e-03   2.4028553e-03   2.4028553e-03   2.4028553e-03   2.4028553e-03   2.3547977e-03   2.3547977e-03   2.3547977e-03   2.3547977e-03   2.3547977e-03   2.3547977e-03   2.3547977e-03   2.3547977e-03   2.3547977e-03   2.3547977e-03   2.3547977e-03   2.3547977e-03   2.3547977e-03   2.3547977e-03   2.3547977e-03   2.3547977e-03   2.3547977e-03   2.3547977e-03   2.3547977e-03   2.3547977e-03   2.3547977e-03   2.3547977e-03   2.3547977e-03   2.3547977e-03   2.3547977e-03   2.3547977e-03   2.3547977e-03   2.3547977e-03   2.3547977e-03   2.3547977e-03   2.3547977e-03   2.3547977e-03   2.3547977e-03   2.3547977e-03   2.3547977e-03   2.3547977e-03   2.3547977e-03   2.3547977e-03   2.3547977e-03   2.3547977e-03   2.3547977e-03   2.3547977e-03   2.3547977e-03   2.3547977e-03   2.3547977e-03   2.3547977e-03   2.3547977e-03   2.3547977e-03   2.3547977e-03   2.3547977e-03   2.3547977e-03   2.3547977e-03   2.3547977e-03   2.3547977e-03   2.3547977e-03   2.3547977e-03   2.3547977e-03   2.3547977e-03   2.3547977e-03   2.3547977e-03   2.3547977e-03   2.3547977e-03   1.5589630e-03   4.5444961e-06   4.5444961e-06   4.5444961e-06   4.5444961e-06   4.5444961e-06   4.5444961e-06   4.5444961e-06   4.5444961e-06   4.5444961e-06   4.5444961e-06   4.5444961e-06   4.5444961e-06   4.5444961e-06   4.5444961e-06   4.5444961e-06   4.5444961e-06   4.5444961e-06   4.5444961e-06   4.5444961e-06   4.5444961e-06   4.4540390e-06   4.4540390e-06   4.4540390e-06   4.4540390e-06   4.4540390e-06   4.4540390e-06   4.4540390e-06   4.4540390e-06   4.4540390e-06   4.4540390e-06   4.4540390e-06   4.4540390e-06   4.4540390e-06   4.4540390e-06   4.4540390e-06   4.4540390e-06   4.4540390e-06   2.2270976e-06   5.9992423e-08   5.9992423e-08   5.9992423e-08   5.9992423e-08   5.9992423e-08   5.9992423e-08   5.9992423e-08   5.9992423e-08   5.9992423e-08   5.9992423e-08   5.9992423e-08   5.9992423e-08   5.9992423e-08   5.9992423e-08   5.9992423e-08   5.9992423e-08   5.9992423e-08   5.9992423e-08   5.9992423e-08   5.9992423e-08   0.0000000e+00   0.0000000e+00   0.0000000e+00   0.0000000e+00   0.0000000e+00   0.0000000e+00   0.0000000e+00   0.0000000e+00   0.0000000e+00   0.0000000e+00   0.0000000e+00   0.0000000e+00   0.0000000e+00   0.0000000e+00   0.0000000e+00   0.0000000e+00   0.0000000e+00   0.0000000e+00   0.0000000e+00   0.0000000e+00   0.0000000e+00   0.0000000e+00   0.0000000e+00   0.0000000e+00   0.0000000e+00   0.0000000e+00   0.0000000e+00   0.0000000e+00   0.0000000e+00   0.0000000e+00   0.0000000e+00   0.0000000e+00   0.0000000e+00   0.0000000e+00   0.0000000e+00   0.0000000e+00   0.0000000e+00   0.0000000e+00   0.0000000e+00   0.0000000e+00
   2.4028553e-03   2.4028553e-03   2.4028553e-03   2.4028553e-03   2.4028553e-03   2.4028553e-03   2.4028553e-03   2.4028553e-03   2.4028553e-03   2.4028553e-03   2.4028553e-03   2.4028553e-03   2.4028553e-03   2.4028553e-03   2.4028553e-03   2.4028553e-03   2.4028553e-03   2.4028553e-03   2.4028553e-03   2.4028553e-03   2.4028553e-03   2.4028553e-03   2.4028553e-03   2.4028553e-03   2.4028553e-03   2.4028553e-03   2.4028553e-03   2.4028553e-03   2.4028553e-03   2.4028553e-03   2.4028553e-03   2.4028553e-03   2.4028553e-03   2.4028553e-03   2.4028553e-03   2.4028553e-03   2.4028553e-03   2.4028553e-03   2.4028553e-03   2.4028553e-03   2.4028553e-03   2.4028553e-03   2.4028553e-03   2.4028553e-03   2.4028553e-03   2.4028553e-03   2.4028553e-03   2.4028553e-03   2.4028553e-03   2.4028553e-03   2.4028553e-03   2.4028553e-03   2.4028553e-03   2.4028553e-03   2.4028553e-03   2.4028553e-03   2.4028553e-03   2.4028553e-03   2.4028553e-03   2.4028553e-03   2.4028553e-03   2.4028553e-03   2.4028553e-03   2.4028553e-03   2.4028553e-03   2.4028553e-03   2.4028553e-03   2.4028553e-03   2.4028553e-03   2.4028553e-03   2.4028553e-03   2.4028553e-03   2.4028553e-03   2.4028553e-03   2.4028553e-03   2.4028553e-03   2.4028553e-03   2.4028553e-03   2.4028553e-03   2.4028553e-03   2.4028553e-03   2.4028553e-03   2.4028553e-03   2.4028553e-03   2.4028553e-03   2.4028553e-03   2.4028553e-03   2.4028553e-03   2.4028553e-03   2.4028553e-03   2.4028553e-03   2.4028553e-03   2.4028553e-03   2.4028553e-03   2.4028553e-03   2.4028553e-03   2.4028553e-03   2.4028553e-03   2.4028553e-03   2.4028553e-03   2.4028553e-03   2.4028553e-03   2.4028553e-03   2.4028553e-03   2.4028553e-03   2.4028553e-03   2.4028553e-03   2.4028553e-03   2.4028553e-03   2.4028553e-03   2.4028553e-03   2.4028553e-03   2.4028553e-03   2.4028553e-03   2.4028553e-03   2.4028553e-03   2.4028553e-03   2.4028553e-03   2.4028553e-03   2.4028553e-03   2.4028553e-03   2.4028553e-03   2.4028553e-03   2.4028553e-03   2.4028553e-03   2.4028553e-03   2.4028553e-03   2.4028553e-03   2.4028553e-03   2.4028553e-03   2.4028553e-03   2.4028553e-03   2.4028553e-03   2.4028553e-03   2.4028553e-03   2.4028553e-03   2.4028553e-03   2.4028553e-03   2.4028553e-03   2.4028553e-03   2.3547977e-03   2.3547977e-03   2.3547977e-03   2.3547977e-03   2.3547977e-03   2.3547977e-03   2.3547977e-03   2.3547977e-03   2.3547977e-03   2.3547977e-03   2.3547977e-03   2.3547977e-03   2.3547977e-03   2.3547977e-03   2.3547977e-03   2.3547977e-03   2.3547977e-03   2.3547977e-03   2.3547977e-03   2.3547977e-03   2.3547977e-03   2.3547977e-03   2.3547977e-03   2.3547977e-03   2.3547977e-03   2.3547977e-03   2.3547977e-03   2.3547977e-03   2.3547977e-03   2.3547977e-03   2.3547977e-03   2.3547977e-03   2.3547977e-03   2.3547977e-03   2.3547977e-03   2.3547977e-03   2.3547977e-03   2.3547977e-03   2.3547977e-03   2.3547977e-03   2.3547977e-03   2.3547977e-03   2.3547977e-03   2.3547977e-03   2.3547977e-03   2.3547977e-03   2.3547977e-03   2.3547977e-03   2.3547977e-03   2.3547977e-03   2.3547977e-03   2.3547977e-03   2.3547977e-03   2.3547977e-03   2.3547977e-03   2.3547977e-03   2.3547977e-03   2.3547977e-03   2.3547977e-03   2.3547977e-03   2.3547977e-03   2.3547977e-03   1.5589630e-03   4.5444961e-06   4.5444961e-06   4.5444961e-06   4.5444961e-06   4.5444961e-06   4.5444961e-06   4.5444961e-06   4.5444961e-06   4.5444961e-06   4.5444961e-06   4.5444961e-06   4.5444961e-06   4.5444961e-06   4.5444961e-06   4.5444961e-06   4.5444961e-06   4.5444961e-06   4.5444961e-06   4.5444961e-06   4.5444961e-06   4.4540390e-06   4.4540390e-06   4.4540390e-06   4.4540390e-06   4.4540390e-06   4.4540390e-06   4.4540390e-06   4.4540390e-06   4.4540390e-06   4.4540390e-06   4.4540390e-06   4.4540390e-06   4.4540390e-06   4.4540390e-06   4.4540390e-06   4.4540390e-06   4.4540390e-06   2.2270976e-06   5.9992423e-08   5.9992423e-08   5.9992423e-08   5.9992423e-08   5.9992423e-08   5.9992423e-08   5.9992423e-08   5.9992423e-08   5.9992423e-08   5.9992423e-08   5.9992423e-08   5.9992423e-08   5.9992423e-08   5.9992423e-08   5.9992423e-08   5.9992423e-08   5.9992423e-08   5.9992423e-08   5.9992423e-08   5.9992423e-08   0.0000000e+00   0.0000000e+00   0.0000000e+00   0.0000000e+00   0.0000000e+00   0.0000000e+00   0.0000000e+00   0.0000000e+00   0.0000000e+00   0.0000000e+00   0.0000000e+00   0.0000000e+00   0.0000000e+00   0.0000000e+00   0.0000000e+00   0.0000000e+00   0.0000000e+00   0.0000000e+00   0.0000000e+00   0.0000000e+00   0.0000000e+00   0.0000000e+00   0.0000000e+00   0.0000000e+00   0.0000000e+00   0.0000000e+00   0.0000000e+00   0.0000000e+00   0.0000000e+00   0.0000000e+00   0.0000000e+00   0.0000000e+00   0.0000000e+00   0.0000000e+00   0.0000000e+00   0.0000000e+00   0.0000000e+00   0.0000000e+00   0.0000000e+00   0.0000000e+00
   2.4028553e-03   2.4028553e-03   2.4028553e-03   2.4028553e-03   2.4028553e-03   2.4028553e-03   2.4028553e-03   2.4028553e-03   2.4028553e-03   2.4028553e-03   2.4028553e-03   2.4028553e-03   2.4028553e-03   2.4028553e-03   2.4028553e-03   2.4028553e-03   2.4028553e-03   2.4028553e-03   2.4028553e-03   2.4028553e-03   2.4028553e-03   2.4028553e-03   2.4028553e-03   2.4028553e-03   2.4028553e-03   2.4028553e-03   2.4028553e-03   2.4028553e-03   2.4028553e-03   2.4028553e-03   2.4028553e-03   2.4028553e-03   2.4028553e-03   2.4028553e-03   2.4028553e-03   2.4028553e-03   2.4028553e-03   2.4028553e-03   2.4028553e-03   2.4028553e-03   2.4028553e-03   2.4028553e-03   2.4028553e-03   2.4028553e-03   2.4028553e-03   2.4028553e-03   2.4028553e-03   2.4028553e-03   2.4028553e-03   2.4028553e-03   2.4028553e-03   2.4028553e-03   2.4028553e-03   2.4028553e-03   2.4028553e-03   2.4028553e-03   2.4028553e-03   2.4028553e-03   2.4028553e-03   2.4028553e-03   2.4028553e-03   2.4028553e-03   2.4028553e-03   2.4028553e-03   2.4028553e-03   2.4028553e-03   2.4028553e-03   2.4028553e-03   2.4028553e-03   2.4028553e-03   2.4028553e-03   2.4028553e-03   2.4028553e-03   2.4028553e-03   2.4028553e-03   2.4028553e-03   2.4028553e-03   2.4028553e-03   2.4028553e-03   2.4028553e-03   2.4028553e-03   2.4028553e-03   2.4028553e-03   2.4028553e-03   2.4028553e-03   2.4028553e-03   2.4028553e-03   2.4028553e-03   2.4028553e-03   2.4028553e-03   2.4028553e-03   2.4028553e-03   2.4028553e-03   2.4028553e-03   2.4028553e-03   2.4028553e-03   2.4028553e-03   2.4028553e-03   2.4028553e-03   2.4028553e-03   2.4028553e-03   2.4028553e-03   2.4028553e-03   2.4028553e-03   2.4028553e-03   2.4028553e-03   2.4028553e-03   2.4028553e-03   2.4028553e-03   2.4028553e-03   2.4028553e-03   2.4028553e-03   2.4028553e-03   2.4028553e-03   2.4028553e-03   2.4028553e-03   2.4028553e-03   2.4028553e-03   2.4028553e-03   2.4028553e-03   2.4028553e-03   2.4028553e-03   2.4028553e-03   2.4028553e-03   2.4028553e-03   2.4028553e-03   2.4028553e-03   2.4028553e-03   2.4028553e-03   2.4028553e-03   2.4028553e-03   2.4028553e-03   2.4028553e-03   2.4028553e-03   2.4028553e-03   2.4028553e-03   2.4028553e-03   2.4028553e-03   2.4028553e-03   2.4028553e-03   2.3547977e-03   2.3547977e-03   2.3547977e-03   2.3547977e-03   2.3547977e-03   2.3547977e-03   2.3547977e-03   2.3547977e-03   2.3547977e-03   2.3547977e-03   2.3547977e-03   2.3547977e-03   2.3547977e-03   2.3547977e-03   2.3547977e-03   2.3547977e-03   2.3547977e-03   2.3547977e-03   2.3547977e-03   2.3547977e-03   2.3547977e-03   2.3547977e-03   2.3547977e-03   2.3547977e-03   2.3547977e-03   2.3547977e-03   2.3547977e-03   2.3547977e-03   2.3547977e-03   2.3547977e-03   2.3547977e-03   2.3547977e-03   2.3547977e-03   2.3547977e-03   2.3547977e-03   2.3547977e-03   2.3547977e-03   2.3547977e-03   2.3547977e-03   2.3547977e-03   2.3547977e-03   2.3547977e-03   2.3547977e-03   2.3547977e-03   2.3547977e-03   2.3547977e-03   2.3547977e-03   2.3547977e-03   2.3547977e-03   2.3547977e-03   2.3547977e-03   2.3547977e-03   2.3547977e-03   2.3547977e-03   2.3547977e-03   2.3547977e-03   2.3547977e-03   2.3547977e-03   2.3547977e-03   2.3547977e-03   2.3547977e-03   2.3547977e-03   1.5589630e-03   4.5444961e-06   4.5444961e-06   4.5444961e-06   4.5444961e-06   4.5444961e-06   4.5444961e-06   4.5444961e-06   4.5444961e-06   4.5444961e-06   4.5444961e-06   4.5444961e-06   4.5444961e-06   4.5444961e-06   4.5444961e-06   4.5444961e-06   4.5444961e-06   4.5444961e-06   4.5444961e-06   4.5444961e-06   4.5444961e-06   4.4540390e-06   4.4540390e-06   4.4540390e-06   4.4540390e-06   4.4540390e-06   4.4540390e-06   4.4540390e-06   4.4540390e-06   4.4540390e-06   4.4540390e-06   4.4540390e-06   4.4540390e-06   4.4540390e-06   4.4540390e-06   4.4540390e-06   4.4540390e-06   4.4540390e-06   2.2270976e-06   5.9992423e-08   5.9992423e-08   5.9992423e-08   5.9992423e-08   5.9992423e-08   5.9992423e-08   5.9992423e-08   5.9992423e-08   5.9992423e-08   5.9992423e-08   5.9992423e-08   5.9992423e-08   5.9992423e-08   5.9992423e-08   5.9992423e-08   5.9992423e-08   5.9992423e-08   5.9992423e-08   5.9992423e-08   5.9992423e-08   0.0000000e+00   0.0000000e+00   0.0000000e+00   0.0000000e+00   0.0000000e+00   0.0000000e+00   0.0000000e+00   0.0000000e+00   0.0000000e+00   0.0000000e+00   0.0000000e+00   0.0000000e+00   0.0000000e+00   0.0000000e+00   0.0000000e+00   0.0000000e+00   0.0000000e+00   0.0000000e+00   0.0000000e+00   0.0000000e+00   0.0000000e+00   0.0000000e+00   0.0000000e+00   0.0000000e+00   0.0000000e+00   0.0000000e+00   0.0000000e+00   0.0000000e+00   0.0000000e+00   0.0000000e+00   0.0000000e+00   0.0000000e+00   0.0000000e+00   0.0000000e+00   0.0000000e+00   0.0000000e+00   0.0000000e+00   0.0000000e+00   0.0000000e+00   0.0000000e+00
   2.4028553e-03   2.4028553e-03   2.4028553e-03   2.4028553e-03   2.4028553e-03   2.4028553e-03   2.4028553e-03   2.4028553e-03   2.4028553e-03   2.4028553e-03   2.4028553e-03   2.4028553e-03   2.4028553e-03   2.4028553e-03   2.4028553e-03   2.4028553e-03   2.4028553e-03   2.4028553e-03   2.4028553e-03   2.4028553e-03   2.4028553e-03   2.4028553e-03   2.4028553e-03   2.4028553e-03   2.4028553e-03   2.4028553e-03   2.4028553e-03   2.4028553e-03   2.4028553e-03   2.4028553e-03   2.4028553e-03   2.4028553e-03   2.4028553e-03   2.4028553e-03   2.4028553e-03   2.4028553e-03   2.4028553e-03   2.4028553e-03   2.4028553e-03   2.4028553e-03   2.4028553e-03   2.4028553e-03   2.4028553e-03   2.4028553e-03   2.4028553e-03   2.4028553e-03   2.4028553e-03   2.4028553e-03   2.4028553e-03   2.4028553e-03   2.4028553e-03   2.4028553e-03   2.4028553e-03   2.4028553e-03   2.4028553e-03   2.4028553e-03   2.4028553e-03   2.4028553e-03   2.4028553e-03   2.4028553e-03   2.4028553e-03   2.4028553e-03   2.4028553e-03   2.4028553e-03   2.4028553e-03   2.4028553e-03   2.4028553e-03   2.4028553e-03   2.4028553e-03   2.4028553e-03   2.4028553e-03   2.4028553e-03   2.4028553e-03   2.4028553e-03   2.4028553e-03   2.4028553e-03   2.4028553e-03   2.4028553e-03   2.4028553e-03   2.4028553e-03   2.4028553e-03   2.4028553e-03   2.4028553e-03   2.4028553e-03   2.4028553e-03   2.4028553e-03   2.4028553e-03   2.4028553e-03   2.4028553e-03   2.4028553e-03   2.4028553e-03   2.4028553e-03   2.4028553e-03   2.4028553e-03   2.4028553e-03   2.4028553e-03   2.4028553e-03   2.4028553e-03   2.4028553e-03   2.4028553e-03   2.4028553e-03   2.4028553e-03   2.4028553e-03   2.4028553e-03   2.4028553e-03   2.4028553e-03   2.4028553e-03   2.4028553e-03   2.4028553e-03   2.4028553e-03   2.4028553e-03   2.4028553e-03   2.4028553e-03   2.4028553e-03   2.4028553e-03   2.4028553e-03   2.4028553e-03   2.4028553e-03   2.4028553e-03   2.4028553e-03   2.4028553e-03   2.4028553e-03   2.4028553e-03   2.4028553e-03   2.4028553e-03   2.4028553e-03   2.4028553e-03   2.4028553e-03   2.4028553e-03   2.4028553e-03   2.4028553e-03   2.4028553e-03   2.4028553e-03   2.4028553e-03   2.4028553e-03   2.4028553e-03   2.4028553e-03   2.4028553e-03   2.4028553e-03   2.4028553e-03   2.3547977e-03   2.3547977e-03   2.3547977e-03   2.3547977e-03   2.3547977e-03   2.3547977e-03   2.3547977e-03   2.3547977e-03   2.3547977e-03   2.3547977e-03   2.3547977e-03   2.3547977e-03   2.3547977e-03   2.3547977e-03   2.3547977e-03   2.3547977e-03   2.3547977e-03   2.3547977e-03   2.3547977e-03   2.3547977e-03   2.3547977e-03   2.3547977e-03   2.3547977e-03   2.3547977e-03   2.3547977e-03   2.3547977e-03   2.3547977e-03   2.3547977e-03   2.3547977e-03   2.3547977e-03   2.3547977e-03   2.3547977e-03   2.3547977e-03   2.3547977e-03   2.3547977e-03   2.3547977e-03   2.3547977e-03   2.3547977e-03   2.3547977e-03   2.3547977e-03   2.3547977e-03   2.3547977e-03   2.3547977e-03   2.3547977e-03   2.3547977e-03   2.3547977e-03   2.3547977e-03   2.3547977e-03   2.3547977e-03   2.3547977e-03   2.3547977e-03   2.3547977e-03   2.3547977e-03   2.3547977e-03   2.3547977e-03   2.3547977e-03   2.3547977e-03   2.3547977e-03   2.3547977e-03   2.3547977e-03   2.3547977e-03   2.3547977e-03   1.5589630e-03   4.5444961e-06   4.5444961e-06   4.5444961e-06   4.5444961e-06   4.5444961e-06   4.5444961e-06   4.5444961e-06   4.5444961e-06   4.5444961e-06   4.5444961e-06   4.5444961e-06   4.5444961e-06   4.5444961e-06   4.5444961e-06   4.5444961e-06   4.5444961e-06   4.5444961e-06   4.5444961e-06   4.5444961e-06   4.5444961e-06   4.4540390e-06   4.4540390e-06   4.4540390e-06   4.4540390e-06   4.4540390e-06   4.4540390e-06   4.4540390e-06   4.4540390e-06   4.4540390e-06   4.4540390e-06   4.4540390e-06   4.4540390e-06   4.4540390e-06   4.4540390e-06   4.4540390e-06   4.4540390e-06   4.4540390e-06   2.2270976e-06   5.9992423e-08   5.9992423e-08   5.9992423e-08   5.9992423e-08   5.9992423e-08   5.9992423e-08   5.9992423e-08   5.9992423e-08   5.9992423e-08   5.9992423e-08   5.9992423e-08   5.9992423e-08   5.9992423e-08   5.9992423e-08   5.9992423e-08   5.9992423e-08   5.9992423e-08   5.9992423e-08   5.9992423e-08   5.9992423e-08   0.0000000e+00   0.0000000e+00   0.0000000e+00   0.0000000e+00   0.0000000e+00   0.0000000e+00   0.0000000e+00   0.0000000e+00   0.0000000e+00   0.0000000e+00   0.0000000e+00   0.0000000e+00   0.0000000e+00   0.0000000e+00   0.0000000e+00   0.0000000e+00   0.0000000e+00   0.0000000e+00   0.0000000e+00   0.0000000e+00   0.0000000e+00   0.0000000e+00   0.0000000e+00   0.0000000e+00   0.0000000e+00   0.0000000e+00   0.0000000e+00   0.0000000e+00   0.0000000e+00   0.0000000e+00   0.0000000e+00   0.0000000e+00   0.0000000e+00   0.0000000e+00   0.0000000e+00   0.0000000e+00   0.0000000e+00   0.0000000e+00   0.0000000e+00   0.0000000e+00
   2.4028553e-03   2.4028553e-03   2.4028553e-03   2.4028553e-03   2.4028553e-03   2.4028553e-03   2.4028553e-03   2.4028553e-03   2.4028553e-03   2.4028553e-03   2.4028553e-03   2.4028553e-03   2.4028553e-03   2.4028553e-03   2.4028553e-03   2.4028553e-03   2.4028553e-03   2.4028553e-03   2.4028553e-03   2.4028553e-03   2.4028553e-03   2.4028553e-03   2.4028553e-03   2.4028553e-03   2.4028553e-03   2.4028553e-03   2.4028553e-03   2.4028553e-03   2.4028553e-03   2.4028553e-03   2.4028553e-03   2.4028553e-03   2.4028553e-03   2.4028553e-03   2.4028553e-03   2.4028553e-03   2.4028553e-03   2.4028553e-03   2.4028553e-03   2.4028553e-03   2.4028553e-03   2.4028553e-03   2.4028553e-03   2.4028553e-03   2.4028553e-03   2.4028553e-03   2.4028553e-03   2.4028553e-03   2.4028553e-03   2.4028553e-03   2.4028553e-03   2.4028553e-03   2.4028553e-03   2.4028553e-03   2.4028553e-03   2.4028553e-03   2.4028553e-03   2.4028553e-03   2.4028553e-03   2.4028553e-03   2.4028553e-03   2.4028553e-03   2.4028553e-03   2.4028553e-03   2.4028553e-03   2.4028553e-03   2.4028553e-03   2.4028553e-03   2.4028553e-03   2.4028553e-03   2.4028553e-03   2.4028553e-03   2.4028553e-03   2.4028553e-03   2.4028553e-03   2.4028553e-03   2.4028553e-03   2.4028553e-03   2.4028553e-03   2.4028553e-03   2.4028553e-03   2.4028553e-03   2.4028553e-03   2.4028553e-03   2.4028553e-03   2.4028553e-03   2.4028553e-03   2.4028553e-03   2.4028553e-03   2.4028553e-03   2.4028553e-03   2.4028553e-03   2.4028553e-03   2.4028553e-03   2.4028553e-03   2.4028553e-03   2.4028553e-03   2.4028553e-03   2.4028553e-03   2.4028553e-03   2.4028553e-03   2.4028553e-03   2.4028553e-03   2.4028553e-03   2.4028553e-03   2.4028553e-03   2.4028553e-03   2.4028553e-03   2.4028553e-03   2.4028553e-03   2.4028553e-03   2.4028553e-03   2.4028553e-03   2.4028553e-03   2.4028553e-03   2.4028553e-03   2.4028553e-03   2.4028553e-03   2.4028553e-03   2.4028553e-03   2.4028553e-03   2.4028553e-03   2.4028553e-03   2.4028553e-03   2.4028553e-03   2.4028553e-03   2.4028553e-03   2.4028553e-03   2.4028553e-03   2.4028553e-03   2.4028553e-03   2.4028553e-03   2.4028553e-03   2.4028553e-03   2.4028553e-03   2.4028553e-03   2.4028553e-03   2.4028553e-03   2.4028553e-03   2.4028553e-03   2.3547977e-03   2.3547977e-03   2.3547977e-03   2.3547977e-03   2.3547977e-03   2.3547977e-03   2.3547977e-03   2.3547977e-03   2.3547977e-03   2.3547977e-03   2.3547977e-03   2.3547977e-03   2.3547977e-03   2.3547977e-03   2.3547977e-03   2.3547977e-03   2.3547977e-03   2.3547977e-03   2.3547977e-03   2.3547977e-03   2.3547977e-03   2.3547977e-03   2.3547977e-03   2.3547977e-03   2.3547977e-03   2.3547977e-03   2.3547977e-03   2.3547977e-03   2.3547977e-03   2.3547977e-03   2.3547977e-03   2.3547977e-03   2.3547977e-03   2.3547977e-03   2.3547977e-03   2.3547977e-03   2.3547977e-03   2.3547977e-03   2.3547977e-03   2.3547977e-03   2.3547977e-03   2.3547977e-03   2.3547977e-03   2.3547977e-03   2.3547977e-03   2.3547977e-03   2.3547977e-03   2.3547977e-03   2.3547977e-03   2.3547977e-03   2.3547977e-03   2.3547977e-03   2.3547977e-03   2.3547977e-03   2.3547977e-03   2.3547977e-03   2.3547977e-03   2.3547977e-03   2.3547977e-03   2.3547977e-03   2.3547977e-03   2.3547977e-03   1.5589630e-03   4.5444961e-06   4.5444961e-06   4.5444961e-06   4.5444961e-06   4.5444961e-06   4.5444961e-06   4.5444961e-06   4.5444961e-06   4.5444961e-06   4.5444961e-06   4.5444961e-06   4.5444961e-06   4.5444961e-06   4.5444961e-06   4.5444961e-06   4.5444961e-06   4.5444961e-06   4.5444961e-06   4.5444961e-06   4.5444961e-06   4.4540390e-06   4.4540390e-06   4.4540390e-06   4.4540390e-06   4.4540390e-06   4.4540390e-06   4.4540390e-06   4.4540390e-06   4.4540390e-06   4.4540390e-06   4.4540390e-06   4.4540390e-06   4.4540390e-06   4.4540390e-06   4.4540390e-06   4.4540390e-06   4.4540390e-06   2.2270976e-06   5.9992423e-08   5.9992423e-08   5.9992423e-08   5.9992423e-08   5.9992423e-08   5.9992423e-08   5.9992423e-08   5.9992423e-08   5.9992423e-08   5.9992423e-08   5.9992423e-08   5.9992423e-08   5.9992423e-08   5.9992423e-08   5.9992423e-08   5.9992423e-08   5.9992423e-08   5.9992423e-08   5.9992423e-08   5.9992423e-08   0.0000000e+00   0.0000000e+00   0.0000000e+00   0.0000000e+00   0.0000000e+00   0.0000000e+00   0.0000000e+00   0.0000000e+00   0.0000000e+00   0.0000000e+00   0.0000000e+00   0.0000000e+00   0.0000000e+00   0.0000000e+00   0.0000000e+00   0.0000000e+00   0.0000000e+00   0.0000000e+00   0.0000000e+00   0.0000000e+00   0.0000000e+00   0.0000000e+00   0.0000000e+00   0.0000000e+00   0.0000000e+00   0.0000000e+00   0.0000000e+00   0.0000000e+00   0.0000000e+00   0.0000000e+00   0.0000000e+00   0.0000000e+00   0.0000000e+00   0.0000000e+00   0.0000000e+00   0.0000000e+00   0.0000000e+00   0.0000000e+00   0.0000000e+00   0.0000000e+00
   2.4028553e-03   2.4028553e-03   2.4028553e-03   2.4028553e-03   2.4028553e-03   2.4028553e-03   2.4028553e-03   2.4028553e-03   2.4028553e-03   2.4028553e-03   2.4028553e-03   2.4028553e-03   2.4028553e-03   2.4028553e-03   2.4028553e-03   2.4028553e-03   2.4028553e-03   2.4028553e-03   2.4028553e-03   2.4028553e-03   2.4028553e-03   2.4028553e-03   2.4028553e-03   2.4028553e-03   2.4028553e-03   2.4028553e-03   2.4028553e-03   2.4028553e-03   2.4028553e-03   2.4028553e-03   2.4028553e-03   2.4028553e-03   2.4028553e-03   2.4028553e-03   2.4028553e-03   2.4028553e-03   2.4028553e-03   2.4028553e-03   2.4028553e-03   2.4028553e-03   2.4028553e-03   2.4028553e-03   2.4028553e-03   2.4028553e-03   2.4028553e-03   2.4028553e-03   2.4028553e-03   2.4028553e-03   2.4028553e-03   2.4028553e-03   2.4028553e-03   2.4028553e-03   2.4028553e-03   2.4028553e-03   2.4028553e-03   2.4028553e-03   2.4028553e-03   2.4028553e-03   2.4028553e-03   2.4028553e-03   2.4028553e-03   2.4028553e-03   2.4028553e-03   2.4028553e-03   2.4028553e-03   2.4028553e-03   2.4028553e-03   2.4028553e-03   2.4028553e-03   2.4028553e-03   2.4028553e-03   2.4028553e-03   2.4028553e-03   2.4028553e-03   2.4028553e-03   2.4028553e-03   2.4028553e-03   2.4028553e-03   2.4028553e-03   2.4028553e-03   2.4028553e-03   2.4028553e-03   2.4028553e-03   2.4028553e-03   2.4028553e-03   2.4028553e-03   2.4028553e-03   2.4028553e-03   2.4028553e-03   2.4028553e-03   2.4028553e-03   2.4028553e-03   2.4028553e-03   2.4028553e-03   2.4028553e-03   2.4028553e-03   2.4028553e-03   2.4028553e-03   2.4028553e-03   2.4028553e-03   2.4028553e-03   2.4028553e-03   2.4028553e-03   2.4028553e-03   2.4028553e-03   2.4028553e-03   2.4028553e-03   2.4028553e-03   2.4028553e-03   2.4028553e-03   2.4028553e-03   2.4028553e-03   2.4028553e-03   2.4028553e-03   2.4028553e-03   2.4028553e-03   2.4028553e-03   2.4028553e-03   2.4028553e-03   2.4028553e-03   2.4028553e-03   2.4028553e-03   2.4028553e-03   2.4028553e-03   2.4028553e-03   2.4028553e-03   2.4028553e-03   2.4028553e-03   2.4028553e-03   2.4028553e-03   2.4028553e-03   2.4028553e-03   2.4028553e-03   2.4028553e-03   2.4028553e-03   2.4028553e-03   2.4028553e-03   2.4028553e-03   2.4028553e-03   2.4028553e-03   2.3547977e-03   2.3547977e-03   2.3547977e-03   2.3547977e-03   2.3547977e-03   2.3547977e-03   2.3547977e-03   2.3547977e-03   2.3547977e-03   2.3547977e-03   2.3547977e-03   2.3547977e-03   2.3547977e-03   2.3547977e-03   2.3547977e-03   2.3547977e-03   2.3547977e-03   2.3547977e-03   2.3547977e-03   2.3547977e-03   2.3547977e-03   2.3547977e-03   2.3547977e-03   2.3547977e-03   2.3547977e-03   2.3547977e-03   2.3547977e-03   2.3547977e-03   2.3547977e-03   2.3547977e-03   2.3547977e-03   2.3547977e-03   2.3547977e-03   2.3547977e-03   2.3547977e-03   2.3547977e-03   2.3547977e-03   2.3547977e-03   2.3547977e-03   2.3547977e-03   2.3547977e-03   2.3547977e-03   2.3547977e-03   2.3547977e-03   2.3547977e-03   2.3547977e-03   2.3547977e-03   2.3547977e-03   2.3547977e-03   2.3547977e-03   2.3547977e-03   2.3547977e-03   2.3547977e-03   2.3547977e-03   2.3547977e-03   2.3547977e-03   2.3547977e-03   2.3547977e-03   2.3547977e-03   2.3547977e-03   2.3547977e-03   2.3547977e-03   1.5589630e-03   4.5444961e-06   4.5444961e-06   4.5444961e-06   4.5444961e-06   4.5444961e-06   4.5444961e-06   4.5444961e-06   4.5444961e-06   4.5444961e-06   4.5444961e-06   4.5444961e-06   4.5444961e-06   4.5444961e-06   4.5444961e-06   4.5444961e-06   4.5444961e-06   4.5444961e-06   4.5444961e-06   4.5444961e-06   4.5444961e-06   4.4540390e-06   4.4540390e-06   4.4540390e-06   4.4540390e-06   4.4540390e-06   4.4540390e-06   4.4540390e-06   4.4540390e-06   4.4540390e-06   4.4540390e-06   4.4540390e-06   4.4540390e-06   4.4540390e-06   4.4540390e-06   4.4540390e-06   4.4540390e-06   4.4540390e-06   2.2270976e-06   5.9992423e-08   5.9992423e-08   5.9992423e-08   5.9992423e-08   5.9992423e-08   5.9992423e-08   5.9992423e-08   5.9992423e-08   5.9992423e-08   5.9992423e-08   5.9992423e-08   5.9992423e-08   5.9992423e-08   5.9992423e-08   5.9992423e-08   5.9992423e-08   5.9992423e-08   5.9992423e-08   5.9992423e-08   5.9992423e-08   0.0000000e+00   0.0000000e+00   0.0000000e+00   0.0000000e+00   0.0000000e+00   0.0000000e+00   0.0000000e+00   0.0000000e+00   0.0000000e+00   0.0000000e+00   0.0000000e+00   0.0000000e+00   0.0000000e+00   0.0000000e+00   0.0000000e+00   0.0000000e+00   0.0000000e+00   0.0000000e+00   0.0000000e+00   0.0000000e+00   0.0000000e+00   0.0000000e+00   0.0000000e+00   0.0000000e+00   0.0000000e+00   0.0000000e+00   0.0000000e+00   0.0000000e+00   0.0000000e+00   0.0000000e+00   0.0000000e+00   0.0000000e+00   0.0000000e+00   0.0000000e+00   0.0000000e+00   0.0000000e+00   0.0000000e+00   0.0000000e+00   0.0000000e+00   0.0000000e+00
   2.4028553e-03   2.4028553e-03   2.4028553e-03   2.4028553e-03   2.4028553e-03   2.4028553e-03   2.4028553e-03   2.4028553e-03   2.4028553e-03   2.4028553e-03   2.4028553e-03   2.4028553e-03   2.4028553e-03   2.4028553e-03   2.4028553e-03   2.4028553e-03   2.4028553e-03   2.4028553e-03   2.4028553e-03   2.4028553e-03   2.4028553e-03   2.4028553e-03   2.4028553e-03   2.4028553e-03   2.4028553e-03   2.4028553e-03   2.4028553e-03   2.4028553e-03   2.4028553e-03   2.4028553e-03   2.4028553e-03   2.4028553e-03   2.4028553e-03   2.4028553e-03   2.4028553e-03   2.4028553e-03   2.4028553e-03   2.4028553e-03   2.4028553e-03   2.4028553e-03   2.4028553e-03   2.4028553e-03   2.4028553e-03   2.4028553e-03   2.4028553e-03   2.4028553e-03   2.4028553e-03   2.4028553e-03   2.4028553e-03   2.4028553e-03   2.4028553e-03   2.4028553e-03   2.4028553e-03   2.4028553e-03   2.4028553e-03   2.4028553e-03   2.4028553e-03   2.4028553e-03   2.4028553e-03   2.4028553e-03   2.4028553e-03   2.4028553e-03   2.4028553e-03   2.4028553e-03   2.4028553e-03   2.4028553e-03   2.4028553e-03   2.4028553e-03   2.4028553e-03   2.4028553e-03   2.4028553e-03   2.4028553e-03   2.4028553e-03   2.4028553e-03   2.4028553e-03   2.4028553e-03   2.4028553e-03   2.4028553e-03   2.4028553e-03   2.4028553e-03   2.4028553e-03   2.4028553e-03   2.4028553e-03   2.4028553e-03   2.4028553e-03   2.4028553e-03   2.4028553e-03   2.4028553e-03   2.4028553e-03   2.4028553e-03   2.4028553e-03   2.4028553e-03   2.4028553e-03   2.4028553e-03   2.4028553e-03   2.4028553e-03   2.4028553e-03   2.4028553e-03   2.4028553e-03   2.4028553e-03   2.4028553e-03   2.4028553e-03   2.4028553e-03   2.4028553e-03   2.4028553e-03   2.4028553e-03   2.4028553e-03   2.4028553e-03   2.4028553e-03   2.4028553e-03   2.4028553e-03   2.4028553e-03   2.4028553e-03   2.4028553e-03   2.4028553e-03   2.4028553e-03   2.4028553e-03   2.4028553e-03   2.4028553e-03   2.4028553e-03   2.4028553e-03   2.4028553e-03   2.4028553e-03   2.4028553e-03   2.4028553e-03   2.4028553e-03   2.4028553e-03   2.4028553e-03   2.4028553e-03   2.4028553e-03   2.4028553e-03   2.4028553e-03   2.4028553e-03   2.4028553e-03   2.4028553e-03   2.4028553e-03   2.4028553e-03   2.4028553e-03   2.4028553e-03   2.4028553e-03   2.3547977e-03   2.3547977e-03   2.3547977e-03   2.3547977e-03   2.3547977e-03   2.3547977e-03   2.3547977e-03   2.3547977e-03   2.3547977e-03   2.3547977e-03   2.3547977e-03   2.3547977e-03   2.3547977e-03   2.3547977e-03   2.3547977e-03   2.3547977e-03   2.3547977e-03   2.3547977e-03   2.3547977e-03   2.3547977e-03   2.3547977e-03   2.3547977e-03   2.3547977e-03   2.3547977e-03   2.3547977e-03   2.3547977e-03   2.3547977e-03   2.3547977e-03   2.3547977e-03   2.3547977e-03   2.3547977e-03   2.3547977e-03   2.3547977e-03   2.3547977e-03   2.3547977e-03   2.3547977e-03   2.3547977e-03   2.3547977e-03   2.3547977e-03   2.3547977e-03   2.3547977e-03   2.3547977e-03   2.3547977e-03   2.3547977e-03   2.3547977e-03   2.3547977e-03   2.3547977e-03   2.3547977e-03   2.3547977e-03   2.3547977e-03   2.3547977e-03   2.3547977e-03   2.3547977e-03   2.3547977e-03   2.3547977e-03   2.3547977e-03   2.3547977e-03   2.3547977e-03   2.3547977e-03   2.3547977e-03   2.3547977e-03   2.3547977e-03   1.5589630e-03   4.5444961e-06   4.5444961e-06   4.5444961e-06   4.5444961e-06   4.5444961e-06   4.5444961e-06   4.5444961e-06   4.5444961e-06   4.5444961e-06   4.5444961e-06   4.5444961e-06   4.5444961e-06   4.5444961e-06   4.5444961e-06   4.5444961e-06   4.5444961e-06   4.5444961e-06   4.5444961e-06   4.5444961e-06   4.5444961e-06   4.4540390e-06   4.4540390e-06   4.4540390e-06   4.4540390e-06   4.4540390e-06   4.4540390e-06   4.4540390e-06   4.4540390e-06   4.4540390e-06   4.4540390e-06   4.4540390e-06   4.4540390e-06   4.4540390e-06   4.4540390e-06   4.4540390e-06   4.4540390e-06   4.4540390e-06   2.2270976e-06   5.9992423e-08   5.9992423e-08   5.9992423e-08   5.9992423e-08   5.9992423e-08   5.9992423e-08   5.9992423e-08   5.9992423e-08   5.9992423e-08   5.9992423e-08   5.9992423e-08   5.9992423e-08   5.9992423e-08   5.9992423e-08   5.9992423e-08   5.9992423e-08   5.9992423e-08   5.9992423e-08   5.9992423e-08   5.9992423e-08   0.0000000e+00   0.0000000e+00   0.0000000e+00   0.0000000e+00   0.0000000e+00   0.0000000e+00   0.0000000e+00   0.0000000e+00   0.0000000e+00   0.0000000e+00   0.0000000e+00   0.0000000e+00   0.0000000e+00   0.0000000e+00   0.0000000e+00   0.0000000e+00   0.0000000e+00   0.0000000e+00   0.0000000e+00   0.0000000e+00   0.0000000e+00   0.0000000e+00   0.0000000e+00   0.0000000e+00   0.0000000e+00   0.0000000e+00   0.0000000e+00   0.0000000e+00   0.0000000e+00   0.0000000e+00   0.0000000e+00   0.0000000e+00   0.0000000e+00   0.0000000e+00   0.0000000e+00   0.0000000e+00   0.0000000e+00   0.0000000e+00   0.0000000e+00   0.0000000e+00
   2.4028553e-03   2.4028553e-03   2.4028553e-03   2.4028553e-03   2.4028553e-03   2.4028553e-03   2.4028553e-03   2.4028553e-03   2.4028553e-03   2.4028553e-03   2.4028553e-03   2.4028553e-03   2.4028553e-03   2.4028553e-03   2.4028553e-03   2.4028553e-03   2.4028553e-03   2.4028553e-03   2.4028553e-03   2.4028553e-03   2.4028553e-03   2.4028553e-03   2.4028553e-03   2.4028553e-03   2.4028553e-03   2.4028553e-03   2.4028553e-03   2.4028553e-03   2.4028553e-03   2.4028553e-03   2.4028553e-03   2.4028553e-03   2.4028553e-03   2.4028553e-03   2.4028553e-03   2.4028553e-03   2.4028553e-03   2.4028553e-03   2.4028553e-03   2.4028553e-03   2.4028553e-03   2.4028553e-03   2.4028553e-03   2.4028553e-03   2.4028553e-03   2.4028553e-03   2.4028553e-03   2.4028553e-03   2.4028553e-03   2.4028553e-03   2.4028553e-03   2.4028553e-03   2.4028553e-03   2.4028553e-03   2.4028553e-03   2.4028553e-03   2.4028553e-03   2.4028553e-03   2.4028553e-03   2.4028553e-03   2.4028553e-03   2.4028553e-03   2.4028553e-03   2.4028553e-03   2.4028553e-03   2.4028553e-03   2.4028553e-03   2.4028553e-03   2.4028553e-03   2.4028553e-03   2.4028553e-03   2.4028553e-03   2.4028553e-03   2.4028553e-03   2.4028553e-03   2.4028553e-03   2.4028553e-03   2.4028553e-03   2.4028553e-03   2.4028553e-03   2.4028553e-03   2.4028553e-03   2.4028553e-03   2.4028553e-03   2.4028553e-03   2.4028553e-03   2.4028553e-03   2.4028553e-03   2.4028553e-03   2.4028553e-03   2.4028553e-03   2.4028553e-03   2.4028553e-03   2.4028553e-03   2.4028553e-03   2.4028553e-03   2.4028553e-03   2.4028553e-03   2.4028553e-03   2.4028553e-03   2.4028553e-03   2.4028553e-03   2.4028553e-03   2.4028553e-03   2.4028553e-03   2.4028553e-03   2.4028553e-03   2.4028553e-03   2.4028553e-03   2.4028553e-03   2.4028553e-03   2.4028553e-03   2.4028553e-03   2.4028553e-03   2.4028553e-03   2.4028553e-03   2.4028553e-03   2.4028553e-03   2.4028553e-03   2.4028553e-03   2.4028553e-03   2.4028553e-03   2.4028553e-03   2.4028553e-03   2.4028553e-03   2.4028553e-03   2.4028553e-03   2.4028553e-03   2.4028553e-03   2.4028553e-03   2.4028553e-03   2.4028553e-03   2.4028553e-03   2.4028553e-03   2.4028553e-03   2.4028553e-03   2.4028553e-03   2.4028553e-03   2.4028553e-03   2.4028553e-03   2.3547977e-03   2.3547977e-03   2.3547977e-03   2.3547977e-03   2.3547977e-03   2.3547977e-03   2.3547977e-03   2.3547977e-03   2.3547977e-03   2.3547977e-03   2.3547977e-03   2.3547977e-03   2.3547977e-03   2.3547977e-03   2.3547977e-03   2.3547977e-03   2.3547977e-03   2.3547977e-03   2.3547977e-03   2.3547977e-03   2.3547977e-03   2.3547977e-03   2.3547977e-03   2.3547977e-03   2.3547977e-03   2.3547977e-03   2.3547977e-03   2.3547977e-03   2.3547977e-03   2.3547977e-03   2.3547977e-03   2.3547977e-03   2.3547977e-03   2.3547977e-03   2.3547977e-03   2.3547977e-03   2.3547977e-03   2.3547977e-03   2.3547977e-03   2.3547977e-03   2.3547977e-03   2.3547977e-03   2.3547977e-03   2.3547977e-03   2.3547977e-03   2.3547977e-03   2.3547977e-03   2.3547977e-03   2.3547977e-03   2.3547977e-03   2.3547977e-03   2.3547977e-03   2.3547977e-03   2.3547977e-03   2.3547977e-03   2.3547977e-03   2.3547977e-03   2.3547977e-03   2.3547977e-03   2.3547977e-03   2.3547977e-03   2.3547977e-03   1.5589630e-03   4.5444961e-06   4.5444961e-06   4.5444961e-06   4.5444961e-06   4.5444961e-06   4.5444961e-06   4.5444961e-06   4.5444961e-06   4.5444961e-06   4.5444961e-06   4.5444961e-06   4.5444961e-06   4.5444961e-06   4.5444961e-06   4.5444961e-06   4.5444961e-06   4.5444961e-06   4.5444961e-06   4.5444961e-06   4.5444961e-06   4.4540390e-06   4.4540390e-06   4.4540390e-06   4.4540390e-06   4.4540390e-06   4.4540390e-06   4.4540390e-06   4.4540390e-06   4.4540390e-06   4.4540390e-06   4.4540390e-06   4.4540390e-06   4.4540390e-06   4.4540390e-06   4.4540390e-06   4.4540390e-06   4.4540390e-06   2.2270976e-06   5.9992423e-08   5.9992423e-08   5.9992423e-08   5.9992423e-08   5.9992423e-08   5.9992423e-08   5.9992423e-08   5.9992423e-08   5.9992423e-08   5.9992423e-08   5.9992423e-08   5.9992423e-08   5.9992423e-08   5.9992423e-08   5.9992423e-08   5.9992423e-08   5.9992423e-08   5.9992423e-08   5.9992423e-08   5.9992423e-08   0.0000000e+00   0.0000000e+00   0.0000000e+00   0.0000000e+00   0.0000000e+00   0.0000000e+00   0.0000000e+00   0.0000000e+00   0.0000000e+00   0.0000000e+00   0.0000000e+00   0.0000000e+00   0.0000000e+00   0.0000000e+00   0.0000000e+00   0.0000000e+00   0.0000000e+00   0.0000000e+00   0.0000000e+00   0.0000000e+00   0.0000000e+00   0.0000000e+00   0.0000000e+00   0.0000000e+00   0.0000000e+00   0.0000000e+00   0.0000000e+00   0.0000000e+00   0.0000000e+00   0.0000000e+00   0.0000000e+00   0.0000000e+00   0.0000000e+00   0.0000000e+00   0.0000000e+00   0.0000000e+00   0.0000000e+00   0.0000000e+00   0.0000000e+00   0.0000000e+00
   2.4028553e-03   2.4028553e-03   2.4028553e-03   2.4028553e-03   2.4028553e-03   2.4028553e-03   2.4028553e-03   2.4028553e-03   2.4028553e-03   2.4028553e-03   2.4028553e-03   2.4028553e-03   2.4028553e-03   2.4028553e-03   2.4028553e-03   2.4028553e-03   2.4028553e-03   2.4028553e-03   2.4028553e-03   2.4028553e-03   2.4028553e-03   2.4028553e-03   2.4028553e-03   2.4028553e-03   2.4028553e-03   2.4028553e-03   2.4028553e-03   2.4028553e-03   2.4028553e-03   2.4028553e-03   2.4028553e-03   2.4028553e-03   2.4028553e-03   2.4028553e-03   2.4028553e-03   2.4028553e-03   2.4028553e-03   2.4028553e-03   2.4028553e-03   2.4028553e-03   2.4028553e-03   2.4028553e-03   2.4028553e-03   2.4028553e-03   2.4028553e-03   2.4028553e-03   2.4028553e-03   2.4028553e-03   2.4028553e-03   2.4028553e-03   2.4028553e-03   2.4028553e-03   2.4028553e-03   2.4028553e-03   2.4028553e-03   2.4028553e-03   2.4028553e-03   2.4028553e-03   2.4028553e-03   2.4028553e-03   2.4028553e-03   2.4028553e-03   2.4028553e-03   2.4028553e-03   2.4028553e-03   2.4028553e-03   2.4028553e-03   2.4028553e-03   2.4028553e-03   2.4028553e-03   2.4028553e-03   2.4028553e-03   2.4028553e-03   2.4028553e-03   2.4028553e-03   2.4028553e-03   2.4028553e-03   2.4028553e-03   2.4028553e-03   2.4028553e-03   2.4028553e-03   2.4028553e-03   2.4028553e-03   2.4028553e-03   2.4028553e-03   2.4028553e-03   2.4028553e-03   2.4028553e-03   2.4028553e-03   2.4028553e-03   2.4028553e-03   2.4028553e-03   2.4028553e-03   2.4028553e-03   2.4028553e-03   2.4028553e-03   2.4028553e-03   2.4028553e-03   2.4028553e-03   2.4028553e-03   2.4028553e-03   2.4028553e-03   2.4028553e-03   2.4028553e-03   2.4028553e-03   2.4028553e-03   2.4028553e-03   2.4028553e-03   2.4028553e-03   2.4028553e-03   2.4028553e-03   2.4028553e-03   2.4028553e-03   2.4028553e-03   2.4028553e-03   2.4028553e-03   2.4028553e-03   2.4028553e-03   2.4028553e-03   2.4028553e-03   2.4028553e-03   2.4028553e-03   2.4028553e-03   2.4028553e-03   2.4028553e-03   2.4028553e-03   2.4028553e-03   2.4028553e-03   2.4028553e-03   2.4028553e-03   2.4028553e-03   2.4028553e-03   2.4028553e-03   2.4028553e-03   2.4028553e-03   2.4028553e-03   2.4028553e-03   2.4028553e-03   2.4028553e-03   2.4028553e-03   2.3547977e-03   2.3547977e-03   2.3547977e-03   2.3547977e-03   2.3547977e-03   2.3547977e-03   2.3547977e-03   2.3547977e-03   2.3547977e-03   2.3547977e-03   2.3547977e-03   2.3547977e-03   2.3547977e-03   2.3547977e-03   2.3547977e-03   2.3547977e-03   2.3547977e-03   2.3547977e-03   2.3547977e-03   2.3547977e-03   2.3547977e-03   2.3547977e-03   2.3547977e-03   2.3547977e-03   2.3547977e-03   2.3547977e-03   2.3547977e-03   2.3547977e-03   2.3547977e-03   2.3547977e-03   2.3547977e-03   2.3547977e-03   2.3547977e-03   2.3547977e-03   2.3547977e-03   2.3547977e-03   2.3547977e-03   2.3547977e-03   2.3547977e-03   2.3547977e-03   2.3547977e-03   2.3547977e-03   2.3547977e-03   2.3547977e-03   2.3547977e-03   2.3547977e-03   2.3547977e-03   2.3547977e-03   2.3547977e-03   2.3547977e-03   2.3547977e-03   2.3547977e-03   2.3547977e-03   2.3547977e-03   2.3547977e-03   2.3547977e-03   2.3547977e-03   2.3547977e-03   2.3547977e-03   2.3547977e-03   2.3547977e-03   2.3547977e-03   1.5589630e-03   4.5444961e-06   4.5444961e-06   4.5444961e-06   4.5444961e-06   4.5444961e-06   4.5444961e-06   4.5444961e-06   4.5444961e-06   4.5444961e-06   4.5444961e-06   4.5444961e-06   4.5444961e-06   4.5444961e-06   4.5444961e-06   4.5444961e-06   4.5444961e-06   4.5444961e-06   4.5444961e-06   4.5444961e-06   4.5444961e-06   4.4540390e-06   4.4540390e-06   4.4540390e-06   4.4540390e-06   4.4540390e-06   4.4540390e-06   4.4540390e-06   4.4540390e-06   4.4540390e-06   4.4540390e-06   4.4540390e-06   4.4540390e-06   4.4540390e-06   4.4540390e-06   4.4540390e-06   4.4540390e-06   4.4540390e-06   2.2270976e-06   5.9992423e-08   5.9992423e-08   5.9992423e-08   5.9992423e-08   5.9992423e-08   5.9992423e-08   5.9992423e-08   5.9992423e-08   5.9992423e-08   5.9992423e-08   5.9992423e-08   5.9992423e-08   5.9992423e-08   5.9992423e-08   5.9992423e-08   5.9992423e-08   5.9992423e-08   5.9992423e-08   5.9992423e-08   5.9992423e-08   0.0000000e+00   0.0000000e+00   0.0000000e+00   0.0000000e+00   0.0000000e+00   0.0000000e+00   0.0000000e+00   0.0000000e+00   0.0000000e+00   0.0000000e+00   0.0000000e+00   0.0000000e+00   0.0000000e+00   0.0000000e+00   0.0000000e+00   0.0000000e+00   0.0000000e+00   0.0000000e+00   0.0000000e+00   0.0000000e+00   0.0000000e+00   0.0000000e+00   0.0000000e+00   0.0000000e+00   0.0000000e+00   0.0000000e+00   0.0000000e+00   0.0000000e+00   0.0000000e+00   0.0000000e+00   0.0000000e+00   0.0000000e+00   0.0000000e+00   0.0000000e+00   0.0000000e+00   0.0000000e+00   0.0000000e+00   0.0000000e+00   0.0000000e+00   0.0000000e+00
   2.4028553e-03   2.4028553e-03   2.4028553e-03   2.4028553e-03   2.4028553e-03   2.4028553e-03   2.4028553e-03   2.4028553e-03   2.4028553e-03   2.4028553e-03   2.4028553e-03   2.4028553e-03   2.4028553e-03   2.4028553e-03   2.4028553e-03   2.4028553e-03   2.4028553e-03   2.4028553e-03   2.4028553e-03   2.4028553e-03   2.4028553e-03   2.4028553e-03   2.4028553e-03   2.4028553e-03   2.4028553e-03   2.4028553e-03   2.4028553e-03   2.4028553e-03   2.4028553e-03   2.4028553e-03   2.4028553e-03   2.4028553e-03   2.4028553e-03   2.4028553e-03   2.4028553e-03   2.4028553e-03   2.4028553e-03   2.4028553e-03   2.4028553e-03   2.4028553e-03   2.4028553e-03   2.4028553e-03   2.4028553e-03   2.4028553e-03   2.4028553e-03   2.4028553e-03   2.4028553e-03   2.4028553e-03   2.4028553e-03   2.4028553e-03   2.4028553e-03   2.4028553e-03   2.4028553e-03   2.4028553e-03   2.4028553e-03   2.4028553e-03   2.4028553e-03   2.4028553e-03   2.4028553e-03   2.4028553e-03   2.4028553e-03   2.4028553e-03   2.4028553e-03   2.4028553e-03   2.4028553e-03   2.4028553e-03   2.4028553e-03   2.4028553e-03   2.4028553e-03   2.4028553e-03   2.4028553e-03   2.4028553e-03   2.4028553e-03   2.4028553e-03   2.4028553e-03   2.4028553e-03   2.4028553e-03   2.4028553e-03   2.4028553e-03   2.4028553e-03   2.4028553e-03   2.4028553e-03   2.4028553e-03   2.4028553e-03   2.4028553e-03   2.4028553e-03   2.4028553e-03   2.4028553e-03   2.4028553e-03   2.4028553e-03   2.4028553e-03   2.4028553e-03   2.4028553e-03   2.4028553e-03   2.4028553e-03   2.4028553e-03   2.4028553e-03   2.4028553e-03   2.4028553e-03   2.4028553e-03   2.4028553e-03   2.4028553e-03   2.4028553e-03   2.4028553e-03   2.4028553e-03   2.4028553e-03   2.4028553e-03   2.4028553e-03   2.4028553e-03   2.4028553e-03   2.4028553e-03   2.4028553e-03   2.4028553e-03   2.4028553e-03   2.4028553e-03   2.4028553e-03   2.4028553e-03   2.4028553e-03   2.4028553e-03   2.4028553e-03   2.4028553e-03   2.4028553e-03   2.4028553e-03   2.4028553e-03   2.4028553e-03   2.4028553e-03   2.4028553e-03   2.4028553e-03   2.4028553e-03   2.4028553e-03   2.4028553e-03   2.4028553e-03   2.4028553e-03   2.4028553e-03   2.4028553e-03   2.4028553e-03   2.4028553e-03   2.4028553e-03   2.4028553e-03   2.4028553e-03   2.3547977e-03   2.3547977e-03   2.3547977e-03   2.3547977e-03   2.3547977e-03   2.3547977e-03   2.3547977e-03   2.3547977e-03   2.3547977e-03   2.3547977e-03   2.3547977e-03   2.3547977e-03   2.3547977e-03   2.3547977e-03   2.3547977e-03   2.3547977e-03   2.3547977e-03   2.3547977e-03   2.3547977e-03   2.3547977e-03   2.3547977e-03   2.3547977e-03   2.3547977e-03   2.3547977e-03   2.3547977e-03   2.3547977e-03   2.3547977e-03   2.3547977e-03   2.3547977e-03   2.3547977e-03   2.3547977e-03   2.3547977e-03   2.3547977e-03   2.3547977e-03   2.3547977e-03   2.3547977e-03   2.3547977e-03   2.3547977e-03   2.3547977e-03   2.3547977e-03   2.3547977e-03   2.3547977e-03   2.3547977e-03   2.3547977e-03   2.3547977e-03   2.3547977e-03   2.3547977e-03   2.3547977e-03   2.3547977e-03   2.3547977e-03   2.3547977e-03   2.3547977e-03   2.3547977e-03   2.3547977e-03   2.3547977e-03   2.3547977e-03   2.3547977e-03   2.3547977e-03   2.3547977e-03   2.3547977e-03   2.3547977e-03   2.3547977e-03   1.5589630e-03   4.5444961e-06   4.5444961e-06   4.5444961e-06   4.5444961e-06   4.5444961e-06   4.5444961e-06   4.5444961e-06   4.5444961e-06   4.5444961e-06   4.5444961e-06   4.5444961e-06   4.5444961e-06   4.5444961e-06   4.5444961e-06   4.5444961e-06   4.5444961e-06   4.5444961e-06   4.5444961e-06   4.5444961e-06   4.5444961e-06   4.4540390e-06   4.4540390e-06   4.4540390e-06   4.4540390e-06   4.4540390e-06   4.4540390e-06   4.4540390e-06   4.4540390e-06   4.4540390e-06   4.4540390e-06   4.4540390e-06   4.4540390e-06   4.4540390e-06   4.4540390e-06   4.4540390e-06   4.4540390e-06   4.4540390e-06   2.2270976e-06   5.9992423e-08   5.9992423e-08   5.9992423e-08   5.9992423e-08   5.9992423e-08   5.9992423e-08   5.9992423e-08   5.9992423e-08   5.9992423e-08   5.9992423e-08   5.9992423e-08   5.9992423e-08   5.9992423e-08   5.9992423e-08   5.9992423e-08   5.9992423e-08   5.9992423e-08   5.9992423e-08   5.9992423e-08   5.9992423e-08   0.0000000e+00   0.0000000e+00   0.0000000e+00   0.0000000e+00   0.0000000e+00   0.0000000e+00   0.0000000e+00   0.0000000e+00   0.0000000e+00   0.0000000e+00   0.0000000e+00   0.0000000e+00   0.0000000e+00   0.0000000e+00   0.0000000e+00   0.0000000e+00   0.0000000e+00   0.0000000e+00   0.0000000e+00   0.0000000e+00   0.0000000e+00   0.0000000e+00   0.0000000e+00   0.0000000e+00   0.0000000e+00   0.0000000e+00   0.0000000e+00   0.0000000e+00   0.0000000e+00   0.0000000e+00   0.0000000e+00   0.0000000e+00   0.0000000e+00   0.0000000e+00   0.0000000e+00   0.0000000e+00   0.0000000e+00   0.0000000e+00   0.0000000e+00   0.0000000e+00
   2.4028553e-03   2.4028553e-03   2.4028553e-03   2.4028553e-03   2.4028553e-03   2.4028553e-03   2.4028553e-03   2.4028553e-03   2.4028553e-03   2.4028553e-03   2.4028553e-03   2.4028553e-03   2.4028553e-03   2.4028553e-03   2.4028553e-03   2.4028553e-03   2.4028553e-03   2.4028553e-03   2.4028553e-03   2.4028553e-03   2.4028553e-03   2.4028553e-03   2.4028553e-03   2.4028553e-03   2.4028553e-03   2.4028553e-03   2.4028553e-03   2.4028553e-03   2.4028553e-03   2.4028553e-03   2.4028553e-03   2.4028553e-03   2.4028553e-03   2.4028553e-03   2.4028553e-03   2.4028553e-03   2.4028553e-03   2.4028553e-03   2.4028553e-03   2.4028553e-03   2.4028553e-03   2.4028553e-03   2.4028553e-03   2.4028553e-03   2.4028553e-03   2.4028553e-03   2.4028553e-03   2.4028553e-03   2.4028553e-03   2.4028553e-03   2.4028553e-03   2.4028553e-03   2.4028553e-03   2.4028553e-03   2.4028553e-03   2.4028553e-03   2.4028553e-03   2.4028553e-03   2.4028553e-03   2.4028553e-03   2.4028553e-03   2.4028553e-03   2.4028553e-03   2.4028553e-03   2.4028553e-03   2.4028553e-03   2.4028553e-03   2.4028553e-03   2.4028553e-03   2.4028553e-03   2.4028553e-03   2.4028553e-03   2.4028553e-03   2.4028553e-03   2.4028553e-03   2.4028553e-03   2.4028553e-03   2.4028553e-03   2.4028553e-03   2.4028553e-03   2.4028553e-03   2.4028553e-03   2.4028553e-03   2.4028553e-03   2.4028553e-03   2.4028553e-03   2.4028553e-03   2.4028553e-03   2.4028553e-03   2.4028553e-03   2.4028553e-03   2.4028553e-03   2.4028553e-03   2.4028553e-03   2.4028553e-03   2.4028553e-03   2.4028553e-03   2.4028553e-03   2.4028553e-03   2.4028553e-03   2.4028553e-03   2.4028553e-03   2.4028553e-03   2.4028553e-03   2.4028553e-03   2.4028553e-03   2.4028553e-03   2.4028553e-03   2.4028553e-03   2.4028553e-03   2.4028553e-03   2.4028553e-03   2.4028553e-03   2.4028553e-03   2.4028553e-03   2.4028553e-03   2.4028553e-03   2.4028553e-03   2.4028553e-03   2.4028553e-03   2.4028553e-03   2.4028553e-03   2.4028553e-03   2.4028553e-03   2.4028553e-03   2.4028553e-03   2.4028553e-03   2.4028553e-03   2.4028553e-03   2.4028553e-03   2.4028553e-03   2.4028553e-03   2.4028553e-03   2.4028553e-03   2.4028553e-03   2.4028553e-03   2.4028553e-03   2.4028553e-03   2.4028553e-03   2.4028553e-03   2.3547977e-03   2.3547977e-03   2.3547977e-03   2.3547977e-03   2.3547977e-03   2.3547977e-03   2.3547977e-03   2.3547977e-03   2.3547977e-03   2.3547977e-03   2.3547977e-03   2.3547977e-03   2.3547977e-03   2.3547977e-03   2.3547977e-03   2.3547977e-03   2.3547977e-03   2.3547977e-03   2.3547977e-03   2.3547977e-03   2.3547977e-03   2.3547977e-03   2.3547977e-03   2.3547977e-03   2.3547977e-03   2.3547977e-03   2.3547977e-03   2.3547977e-03   2.3547977e-03   2.3547977e-03   2.3547977e-03   2.3547977e-03   2.3547977e-03   2.3547977e-03   2.3547977e-03   2.3547977e-03   2.3547977e-03   2.3547977e-03   2.3547977e-03   2.3547977e-03   2.3547977e-03   2.3547977e-03   2.3547977e-03   2.3547977e-03   2.3547977e-03   2.3547977e-03   2.3547977e-03   2.3547977e-03   2.3547977e-03   2.3547977e-03   2.3547977e-03   2.3547977e-03   2.3547977e-03   2.3547977e-03   2.3547977e-03   2.3547977e-03   2.3547977e-03   2.3547977e-03   2.3547977e-03   2.3547977e-03   2.3547977e-03   2.3547977e-03   1.5589630e-03   4.5444961e-06   4.5444961e-06   4.5444961e-06   4.5444961e-06   4.5444961e-06   4.5444961e-06   4.5444961e-06   4.5444961e-06   4.5444961e-06   4.5444961e-06   4.5444961e-06   4.5444961e-06   4.5444961e-06   4.5444961e-06   4.5444961e-06   4.5444961e-06   4.5444961e-06   4.5444961e-06   4.5444961e-06   4.5444961e-06   4.4540390e-06   4.4540390e-06   4.4540390e-06   4.4540390e-06   4.4540390e-06   4.4540390e-06   4.4540390e-06   4.4540390e-06   4.4540390e-06   4.4540390e-06   4.4540390e-06   4.4540390e-06   4.4540390e-06   4.4540390e-06   4.4540390e-06   4.4540390e-06   4.4540390e-06   2.2270976e-06   5.9992423e-08   5.9992423e-08   5.9992423e-08   5.9992423e-08   5.9992423e-08   5.9992423e-08   5.9992423e-08   5.9992423e-08   5.9992423e-08   5.9992423e-08   5.9992423e-08   5.9992423e-08   5.9992423e-08   5.9992423e-08   5.9992423e-08   5.9992423e-08   5.9992423e-08   5.9992423e-08   5.9992423e-08   5.9992423e-08   0.0000000e+00   0.0000000e+00   0.0000000e+00   0.0000000e+00   0.0000000e+00   0.0000000e+00   0.0000000e+00   0.0000000e+00   0.0000000e+00   0.0000000e+00   0.0000000e+00   0.0000000e+00   0.0000000e+00   0.0000000e+00   0.0000000e+00   0.0000000e+00   0.0000000e+00   0.0000000e+00   0.0000000e+00   0.0000000e+00   0.0000000e+00   0.0000000e+00   0.0000000e+00   0.0000000e+00   0.0000000e+00   0.0000000e+00   0.0000000e+00   0.0000000e+00   0.0000000e+00   0.0000000e+00   0.0000000e+00   0.0000000e+00   0.0000000e+00   0.0000000e+00   0.0000000e+00   0.0000000e+00   0.0000000e+00   0.0000000e+00   0.0000000e+00   0.0000000e+00
   2.4028553e-03   2.4028553e-03   2.4028553e-03   2.4028553e-03   2.4028553e-03   2.4028553e-03   2.4028553e-03   2.4028553e-03   2.4028553e-03   2.4028553e-03   2.4028553e-03   2.4028553e-03   2.4028553e-03   2.4028553e-03   2.4028553e-03   2.4028553e-03   2.4028553e-03   2.4028553e-03   2.4028553e-03   2.4028553e-03   2.4028553e-03   2.4028553e-03   2.4028553e-03   2.4028553e-03   2.4028553e-03   2.4028553e-03   2.4028553e-03   2.4028553e-03   2.4028553e-03   2.4028553e-03   2.4028553e-03   2.4028553e-03   2.4028553e-03   2.4028553e-03   2.4028553e-03   2.4028553e-03   2.4028553e-03   2.4028553e-03   2.4028553e-03   2.4028553e-03   2.4028553e-03   2.4028553e-03   2.4028553e-03   2.4028553e-03   2.4028553e-03   2.4028553e-03   2.4028553e-03   2.4028553e-03   2.4028553e-03   2.4028553e-03   2.4028553e-03   2.4028553e-03   2.4028553e-03   2.4028553e-03   2.4028553e-03   2.4028553e-03   2.4028553e-03   2.4028553e-03   2.4028553e-03   2.4028553e-03   2.4028553e-03   2.4028553e-03   2.4028553e-03   2.4028553e-03   2.4028553e-03   2.4028553e-03   2.4028553e-03   2.4028553e-03   2.4028553e-03   2.4028553e-03   2.4028553e-03   2.4028553e-03   2.4028553e-03   2.4028553e-03   2.4028553e-03   2.4028553e-03   2.4028553e-03   2.4028553e-03   2.4028553e-03   2.4028553e-03   2.4028553e-03   2.4028553e-03   2.4028553e-03   2.4028553e-03   2.4028553e-03   2.4028553e-03   2.4028553e-03   2.4028553e-03   2.4028553e-03   2.4028553e-03   2.4028553e-03   2.4028553e-03   2.4028553e-03   2.4028553e-03   2.4028553e-03   2.4028553e-03   2.4028553e-03   2.4028553e-03   2.4028553e-03   2.4028553e-03   2.4028553e-03   2.4028553e-03   2.4028553e-03   2.4028553e-03   2.4028553e-03   2.4028553e-03   2.4028553e-03   2.4028553e-03   2.4028553e-03   2.4028553e-03   2.4028553e-03   2.4028553e-03   2.4028553e-03   2.4028553e-03   2.4028553e-03   2.4028553e-03   2.4028553e-03   2.4028553e-03   2.4028553e-03   2.4028553e-03   2.4028553e-03   2.4028553e-03   2.4028553e-03   2.4028553e-03   2.4028553e-03   2.4028553e-03   2.4028553e-03   2.4028553e-03   2.4028553e-03   2.4028553e-03   2.4028553e-03   2.4028553e-03   2.4028553e-03   2.4028553e-03   2.4028553e-03   2.4028553e-03   2.4028553e-03   2.4028553e-03   2.4028553e-03   2.4028553e-03   2.3547977e-03   2.3547977e-03   2.3547977e-03   2.3547977e-03   2.3547977e-03   2.3547977e-03   2.3547977e-03   2.3547977e-03   2.3547977e-03   2.3547977e-03   2.3547977e-03   2.3547977e-03   2.3547977e-03   2.3547977e-03   2.3547977e-03   2.3547977e-03   2.3547977e-03   2.3547977e-03   2.3547977e-03   2.3547977e-03   2.3547977e-03   2.3547977e-03   2.3547977e-03   2.3547977e-03   2.3547977e-03   2.3547977e-03   2.3547977e-03   2.3547977e-03   2.3547977e-03   2.3547977e-03   2.3547977e-03   2.3547977e-03   2.3547977e-03   2.3547977e-03   2.3547977e-03   2.3547977e-03   2.3547977e-03   2.3547977e-03   2.3547977e-03   2.3547977e-03   2.3547977e-03   2.3547977e-03   2.3547977e-03   2.3547977e-03   2.3547977e-03   2.3547977e-03   2.3547977e-03   2.3547977e-03   2.3547977e-03   2.3547977e-03   2.3547977e-03   2.3547977e-03   2.3547977e-03   2.3547977e-03   2.3547977e-03   2.3547977e-03   2.3547977e-03   2.3547977e-03   2.3547977e-03   2.3547977e-03   2.3547977e-03   2.3547977e-03   1.5589630e-03   4.5444961e-06   4.5444961e-06   4.5444961e-06   4.5444961e-06   4.5444961e-06   4.5444961e-06   4.5444961e-06   4.5444961e-06   4.5444961e-06   4.5444961e-06   4.5444961e-06   4.5444961e-06   4.5444961e-06   4.5444961e-06   4.5444961e-06   4.5444961e-06   4.5444961e-06   4.5444961e-06   4.5444961e-06   4.5444961e-06   4.4540390e-06   4.4540390e-06   4.4540390e-06   4.4540390e-06   4.4540390e-06   4.4540390e-06   4.4540390e-06   4.4540390e-06   4.4540390e-06   4.4540390e-06   4.4540390e-06   4.4540390e-06   4.4540390e-06   4.4540390e-06   4.4540390e-06   4.4540390e-06   4.4540390e-06   2.2270976e-06   5.9992423e-08   5.9992423e-08   5.9992423e-08   5.9992423e-08   5.9992423e-08   5.9992423e-08   5.9992423e-08   5.9992423e-08   5.9992423e-08   5.9992423e-08   5.9992423e-08   5.9992423e-08   5.9992423e-08   5.9992423e-08   5.9992423e-08   5.9992423e-08   5.9992423e-08   5.9992423e-08   5.9992423e-08   5.9992423e-08   0.0000000e+00   0.0000000e+00   0.0000000e+00   0.0000000e+00   0.0000000e+00   0.0000000e+00   0.0000000e+00   0.0000000e+00   0.0000000e+00   0.0000000e+00   0.0000000e+00   0.0000000e+00   0.0000000e+00   0.0000000e+00   0.0000000e+00   0.0000000e+00   0.0000000e+00   0.0000000e+00   0.0000000e+00   0.0000000e+00   0.0000000e+00   0.0000000e+00   0.0000000e+00   0.0000000e+00   0.0000000e+00   0.0000000e+00   0.0000000e+00   0.0000000e+00   0.0000000e+00   0.0000000e+00   0.0000000e+00   0.0000000e+00   0.0000000e+00   0.0000000e+00   0.0000000e+00   0.0000000e+00   0.0000000e+00   0.0000000e+00   0.0000000e+00   0.0000000e+00
   2.4028553e-03   2.4028553e-03   2.4028553e-03   2.4028553e-03   2.4028553e-03   2.4028553e-03   2.4028553e-03   2.4028553e-03   2.4028553e-03   2.4028553e-03   2.4028553e-03   2.4028553e-03   2.4028553e-03   2.4028553e-03   2.4028553e-03   2.4028553e-03   2.4028553e-03   2.4028553e-03   2.4028553e-03   2.4028553e-03   2.4028553e-03   2.4028553e-03   2.4028553e-03   2.4028553e-03   2.4028553e-03   2.4028553e-03   2.4028553e-03   2.4028553e-03   2.4028553e-03   2.4028553e-03   2.4028553e-03   2.4028553e-03   2.4028553e-03   2.4028553e-03   2.4028553e-03   2.4028553e-03   2.4028553e-03   2.4028553e-03   2.4028553e-03   2.4028553e-03   2.4028553e-03   2.4028553e-03   2.4028553e-03   2.4028553e-03   2.4028553e-03   2.4028553e-03   2.4028553e-03   2.4028553e-03   2.4028553e-03   2.4028553e-03   2.4028553e-03   2.4028553e-03   2.4028553e-03   2.4028553e-03   2.4028553e-03   2.4028553e-03   2.4028553e-03   2.4028553e-03   2.4028553e-03   2.4028553e-03   2.4028553e-03   2.4028553e-03   2.4028553e-03   2.4028553e-03   2.4028553e-03   2.4028553e-03   2.4028553e-03   2.4028553e-03   2.4028553e-03   2.4028553e-03   2.4028553e-03   2.4028553e-03   2.4028553e-03   2.4028553e-03   2.4028553e-03   2.4028553e-03   2.4028553e-03   2.4028553e-03   2.4028553e-03   2.4028553e-03   2.4028553e-03   2.4028553e-03   2.4028553e-03   2.4028553e-03   2.4028553e-03   2.4028553e-03   2.4028553e-03   2.4028553e-03   2.4028553e-03   2.4028553e-03   2.4028553e-03   2.4028553e-03   2.4028553e-03   2.4028553e-03   2.4028553e-03   2.4028553e-03   2.4028553e-03   2.4028553e-03   2.4028553e-03   2.4028553e-03   2.4028553e-03   2.4028553e-03   2.4028553e-03   2.4028553e-03   2.4028553e-03   2.4028553e-03   2.4028553e-03   2.4028553e-03   2.4028553e-03   2.4028553e-03   2.4028553e-03   2.4028553e-03   2.4028553e-03   2.4028553e-03   2.4028553e-03   2.4028553e-03   2.4028553e-03   2.4028553e-03   2.4028553e-03   2.4028553e-03   2.4028553e-03   2.4028553e-03   2.4028553e-03   2.4028553e-03   2.4028553e-03   2.4028553e-03   2.4028553e-03   2.4028553e-03   2.4028553e-03   2.4028553e-03   2.4028553e-03   2.4028553e-03   2.4028553e-03   2.4028553e-03   2.4028553e-03   2.4028553e-03   2.4028553e-03   2.4028553e-03   2.4028553e-03   2.4028553e-03   2.3547977e-03   2.3547977e-03   2.3547977e-03   2.3547977e-03   2.3547977e-03   2.3547977e-03   2.3547977e-03   2.3547977e-03   2.3547977e-03   2.3547977e-03   2.3547977e-03   2.3547977e-03   2.3547977e-03   2.3547977e-03   2.3547977e-03   2.3547977e-03   2.3547977e-03   2.3547977e-03   2.3547977e-03   2.3547977e-03   2.3547977e-03   2.3547977e-03   2.3547977e-03   2.3547977e-03   2.3547977e-03   2.3547977e-03   2.3547977e-03   2.3547977e-03   2.3547977e-03   2.3547977e-03   2.3547977e-03   2.3547977e-03   2.3547977e-03   2.3547977e-03   2.3547977e-03   2.3547977e-03   2.3547977e-03   2.3547977e-03   2.3547977e-03   2.3547977e-03   2.3547977e-03   2.3547977e-03   2.3547977e-03   2.3547977e-03   2.3547977e-03   2.3547977e-03   2.3547977e-03   2.3547977e-03   2.3547977e-03   2.3547977e-03   2.3547977e-03   2.3547977e-03   2.3547977e-03   2.3547977e-03   2.3547977e-03   2.3547977e-03   2.3547977e-03   2.3547977e-03   2.3547977e-03   2.3547977e-03   2.3547977e-03   2.3547977e-03   1.5589630e-03   4.5444961e-06   4.5444961e-06   4.5444961e-06   4.5444961e-06   4.5444961e-06   4.5444961e-06   4.5444961e-06   4.5444961e-06   4.5444961e-06   4.5444961e-06   4.5444961e-06   4.5444961e-06   4.5444961e-06   4.5444961e-06   4.5444961e-06   4.5444961e-06   4.5444961e-06   4.5444961e-06   4.5444961e-06   4.5444961e-06   4.4540390e-06   4.4540390e-06   4.4540390e-06   4.4540390e-06   4.4540390e-06   4.4540390e-06   4.4540390e-06   4.4540390e-06   4.4540390e-06   4.4540390e-06   4.4540390e-06   4.4540390e-06   4.4540390e-06   4.4540390e-06   4.4540390e-06   4.4540390e-06   4.4540390e-06   2.2270976e-06   5.9992423e-08   5.9992423e-08   5.9992423e-08   5.9992423e-08   5.9992423e-08   5.9992423e-08   5.9992423e-08   5.9992423e-08   5.9992423e-08   5.9992423e-08   5.9992423e-08   5.9992423e-08   5.9992423e-08   5.9992423e-08   5.9992423e-08   5.9992423e-08   5.9992423e-08   5.9992423e-08   5.9992423e-08   5.9992423e-08   0.0000000e+00   0.0000000e+00   0.0000000e+00   0.0000000e+00   0.0000000e+00   0.0000000e+00   0.0000000e+00   0.0000000e+00   0.0000000e+00   0.0000000e+00   0.0000000e+00   0.0000000e+00   0.0000000e+00   0.0000000e+00   0.0000000e+00   0.0000000e+00   0.0000000e+00   0.0000000e+00   0.0000000e+00   0.0000000e+00   0.0000000e+00   0.0000000e+00   0.0000000e+00   0.0000000e+00   0.0000000e+00   0.0000000e+00   0.0000000e+00   0.0000000e+00   0.0000000e+00   0.0000000e+00   0.0000000e+00   0.0000000e+00   0.0000000e+00   0.0000000e+00   0.0000000e+00   0.0000000e+00   0.0000000e+00   0.0000000e+00   0.0000000e+00   0.0000000e+00
   2.4028553e-03   2.4028553e-03   2.4028553e-03   2.4028553e-03   2.4028553e-03   2.4028553e-03   2.4028553e-03   2.4028553e-03   2.4028553e-03   2.4028553e-03   2.4028553e-03   2.4028553e-03   2.4028553e-03   2.4028553e-03   2.4028553e-03   2.4028553e-03   2.4028553e-03   2.4028553e-03   2.4028553e-03   2.4028553e-03   2.4028553e-03   2.4028553e-03   2.4028553e-03   2.4028553e-03   2.4028553e-03   2.4028553e-03   2.4028553e-03   2.4028553e-03   2.4028553e-03   2.4028553e-03   2.4028553e-03   2.4028553e-03   2.4028553e-03   2.4028553e-03   2.4028553e-03   2.4028553e-03   2.4028553e-03   2.4028553e-03   2.4028553e-03   2.4028553e-03   2.4028553e-03   2.4028553e-03   2.4028553e-03   2.4028553e-03   2.4028553e-03   2.4028553e-03   2.4028553e-03   2.4028553e-03   2.4028553e-03   2.4028553e-03   2.4028553e-03   2.4028553e-03   2.4028553e-03   2.4028553e-03   2.4028553e-03   2.4028553e-03   2.4028553e-03   2.4028553e-03   2.4028553e-03   2.4028553e-03   2.4028553e-03   2.4028553e-03   2.4028553e-03   2.4028553e-03   2.4028553e-03   2.4028553e-03   2.4028553e-03   2.4028553e-03   2.4028553e-03   2.4028553e-03   2.4028553e-03   2.4028553e-03   2.4028553e-03   2.4028553e-03   2.4028553e-03   2.4028553e-03   2.4028553e-03   2.4028553e-03   2.4028553e-03   2.4028553e-03   2.4028553e-03   2.4028553e-03   2.4028553e-03   2.4028553e-03   2.4028553e-03   2.4028553e-03   2.4028553e-03   2.4028553e-03   2.4028553e-03   2.4028553e-03   2.4028553e-03   2.4028553e-03   2.4028553e-03   2.4028553e-03   2.4028553e-03   2.4028553e-03   2.4028553e-03   2.4028553e-03   2.4028553e-03   2.4028553e-03   2.4028553e-03   2.4028553e-03   2.4028553e-03   2.4028553e-03   2.4028553e-03   2.4028553e-03   2.4028553e-03   2.4028553e-03   2.4028553e-03   2.4028553e-03   2.4028553e-03   2.4028553e-03   2.4028553e-03   2.4028553e-03   2.4028553e-03   2.4028553e-03   2.4028553e-03   2.4028553e-03   2.4028553e-03   2.4028553e-03   2.4028553e-03   2.4028553e-03   2.4028553e-03   2.4028553e-03   2.4028553e-03   2.4028553e-03   2.4028553e-03   2.4028553e-03   2.4028553e-03   2.4028553e-03   2.4028553e-03   2.4028553e-03   2.4028553e-03   2.4028553e-03   2.4028553e-03   2.4028553e-03   2.4028553e-03   2.4028553e-03   2.4028553e-03   2.4028553e-03   2.3547977e-03   2.3547977e-03   2.3547977e-03   2.3547977e-03   2.3547977e-03   2.3547977e-03   2.3547977e-03   2.3547977e-03   2.3547977e-03   2.3547977e-03   2.3547977e-03   2.3547977e-03   2.3547977e-03   2.3547977e-03   2.3547977e-03   2.3547977e-03   2.3547977e-03   2.3547977e-03   2.3547977e-03   2.3547977e-03   2.3547977e-03   2.3547977e-03   2.3547977e-03   2.3547977e-03   2.3547977e-03   2.3547977e-03   2.3547977e-03   2.3547977e-03   2.3547977e-03   2.3547977e-03   2.3547977e-03   2.3547977e-03   2.3547977e-03   2.3547977e-03   2.3547977e-03   2.3547977e-03   2.3547977e-03   2.3547977e-03   2.3547977e-03   2.3547977e-03   2.3547977e-03   2.3547977e-03   2.3547977e-03   2.3547977e-03   2.3547977e-03   2.3547977e-03   2.3547977e-03   2.3547977e-03   2.3547977e-03   2.3547977e-03   2.3547977e-03   2.3547977e-03   2.3547977e-03   2.3547977e-03   2.3547977e-03   2.3547977e-03   2.3547977e-03   2.3547977e-03   2.3547977e-03   2.3547977e-03   2.3547977e-03   2.3547977e-03   1.5589630e-03   4.5444961e-06   4.5444961e-06   4.5444961e-06   4.5444961e-06   4.5444961e-06   4.5444961e-06   4.5444961e-06   4.5444961e-06   4.5444961e-06   4.5444961e-06   4.5444961e-06   4.5444961e-06   4.5444961e-06   4.5444961e-06   4.5444961e-06   4.5444961e-06   4.5444961e-06   4.5444961e-06   4.5444961e-06   4.5444961e-06   4.4540390e-06   4.4540390e-06   4.4540390e-06   4.4540390e-06   4.4540390e-06   4.4540390e-06   4.4540390e-06   4.4540390e-06   4.4540390e-06   4.4540390e-06   4.4540390e-06   4.4540390e-06   4.4540390e-06   4.4540390e-06   4.4540390e-06   4.4540390e-06   4.4540390e-06   2.2270976e-06   5.9992423e-08   5.9992423e-08   5.9992423e-08   5.9992423e-08   5.9992423e-08   5.9992423e-08   5.9992423e-08   5.9992423e-08   5.9992423e-08   5.9992423e-08   5.9992423e-08   5.9992423e-08   5.9992423e-08   5.9992423e-08   5.9992423e-08   5.9992423e-08   5.9992423e-08   5.9992423e-08   5.9992423e-08   5.9992423e-08   0.0000000e+00   0.0000000e+00   0.0000000e+00   0.0000000e+00   0.0000000e+00   0.0000000e+00   0.0000000e+00   0.0000000e+00   0.0000000e+00   0.0000000e+00   0.0000000e+00   0.0000000e+00   0.0000000e+00   0.0000000e+00   0.0000000e+00   0.0000000e+00   0.0000000e+00   0.0000000e+00   0.0000000e+00   0.0000000e+00   0.0000000e+00   0.0000000e+00   0.0000000e+00   0.0000000e+00   0.0000000e+00   0.0000000e+00   0.0000000e+00   0.0000000e+00   0.0000000e+00   0.0000000e+00   0.0000000e+00   0.0000000e+00   0.0000000e+00   0.0000000e+00   0.0000000e+00   0.0000000e+00   0.0000000e+00   0.0000000e+00   0.0000000e+00   0.0000000e+00
   2.4028553e-03   2.4028553e-03   2.4028553e-03   2.4028553e-03   2.4028553e-03   2.4028553e-03   2.4028553e-03   2.4028553e-03   2.4028553e-03   2.4028553e-03   2.4028553e-03   2.4028553e-03   2.4028553e-03   2.4028553e-03   2.4028553e-03   2.4028553e-03   2.4028553e-03   2.4028553e-03   2.4028553e-03   2.4028553e-03   2.4028553e-03   2.4028553e-03   2.4028553e-03   2.4028553e-03   2.4028553e-03   2.4028553e-03   2.4028553e-03   2.4028553e-03   2.4028553e-03   2.4028553e-03   2.4028553e-03   2.4028553e-03   2.4028553e-03   2.4028553e-03   2.4028553e-03   2.4028553e-03   2.4028553e-03   2.4028553e-03   2.4028553e-03   2.4028553e-03   2.4028553e-03   2.4028553e-03   2.4028553e-03   2.4028553e-03   2.4028553e-03   2.4028553e-03   2.4028553e-03   2.4028553e-03   2.4028553e-03   2.4028553e-03   2.4028553e-03   2.4028553e-03   2.4028553e-03   2.4028553e-03   2.4028553e-03   2.4028553e-03   2.4028553e-03   2.4028553e-03   2.4028553e-03   2.4028553e-03   2.4028553e-03   2.4028553e-03   2.4028553e-03   2.4028553e-03   2.4028553e-03   2.4028553e-03   2.4028553e-03   2.4028553e-03   2.4028553e-03   2.4028553e-03   2.4028553e-03   2.4028553e-03   2.4028553e-03   2.4028553e-03   2.4028553e-03   2.4028553e-03   2.4028553e-03   2.4028553e-03   2.4028553e-03   2.4028553e-03   2.4028553e-03   2.4028553e-03   2.4028553e-03   2.4028553e-03   2.4028553e-03   2.4028553e-03   2.4028553e-03   2.4028553e-03   2.4028553e-03   2.4028553e-03   2.4028553e-03   2.4028553e-03   2.4028553e-03   2.4028553e-03   2.4028553e-03   2.4028553e-03   2.4028553e-03   2.4028553e-03   2.4028553e-03   2.4028553e-03   2.4028553e-03   2.4028553e-03   2.4028553e-03   2.4028553e-03   2.4028553e-03   2.4028553e-03   2.4028553e-03   2.4028553e-03   2.4028553e-03   2.4028553e-03   2.4028553e-03   2.4028553e-03   2.4028553e-03   2.4028553e-03   2.4028553e-03   2.4028553e-03   2.4028553e-03   2.4028553e-03   2.4028553e-03   2.4028553e-03   2.4028553e-03   2.4028553e-03   2.4028553e-03   2.4028553e-03   2.4028553e-03   2.4028553e-03   2.4028553e-03   2.4028553e-03   2.4028553e-03   2.4028553e-03   2.4028553e-03   2.4028553e-03   2.4028553e-03   2.4028553e-03   2.4028553e-03   2.4028553e-03   2.4028553e-03   2.4028553e-03   2.4028553e-03   2.4028553e-03   2.3547977e-03   2.3547977e-03   2.3547977e-03   2.3547977e-03   2.3547977e-03   2.3547977e-03   2.3547977e-03   2.3547977e-03   2.3547977e-03   2.3547977e-03   2.3547977e-03   2.3547977e-03   2.3547977e-03   2.3547977e-03   2.3547977e-03   2.3547977e-03   2.3547977e-03   2.3547977e-03   2.3547977e-03   2.3547977e-03   2.3547977e-03   2.3547977e-03   2.3547977e-03   2.3547977e-03   2.3547977e-03   2.3547977e-03   2.3547977e-03   2.3547977e-03   2.3547977e-03   2.3547977e-03   2.3547977e-03   2.3547977e-03   2.3547977e-03   2.3547977e-03   2.3547977e-03   2.3547977e-03   2.3547977e-03   2.3547977e-03   2.3547977e-03   2.3547977e-03   2.3547977e-03   2.3547977e-03   2.3547977e-03   2.3547977e-03   2.3547977e-03   2.3547977e-03   2.3547977e-03   2.3547977e-03   2.3547977e-03   2.3547977e-03   2.3547977e-03   2.3547977e-03   2.3547977e-03   2.3547977e-03   2.3547977e-03   2.3547977e-03   2.3547977e-03   2.3547977e-03   2.3547977e-03   2.3547977e-03   2.3547977e-03   2.3547977e-03   1.5589630e-03   4.5444961e-06   4.5444961e-06   4.5444961e-06   4.5444961e-06   4.5444961e-06   4.5444961e-06   4.5444961e-06   4.5444961e-06   4.5444961e-06   4.5444961e-06   4.5444961e-06   4.5444961e-06   4.5444961e-06   4.5444961e-06   4.5444961e-06   4.5444961e-06   4.5444961e-06   4.5444961e-06   4.5444961e-06   4.5444961e-06   4.4540390e-06   4.4540390e-06   4.4540390e-06   4.4540390e-06   4.4540390e-06   4.4540390e-06   4.4540390e-06   4.4540390e-06   4.4540390e-06   4.4540390e-06   4.4540390e-06   4.4540390e-06   4.4540390e-06   4.4540390e-06   4.4540390e-06   4.4540390e-06   4.4540390e-06   2.2270976e-06   5.9992423e-08   5.9992423e-08   5.9992423e-08   5.9992423e-08   5.9992423e-08   5.9992423e-08   5.9992423e-08   5.9992423e-08   5.9992423e-08   5.9992423e-08   5.9992423e-08   5.9992423e-08   5.9992423e-08   5.9992423e-08   5.9992423e-08   5.9992423e-08   5.9992423e-08   5.9992423e-08   5.9992423e-08   5.9992423e-08   0.0000000e+00   0.0000000e+00   0.0000000e+00   0.0000000e+00   0.0000000e+00   0.0000000e+00   0.0000000e+00   0.0000000e+00   0.0000000e+00   0.0000000e+00   0.0000000e+00   0.0000000e+00   0.0000000e+00   0.0000000e+00   0.0000000e+00   0.0000000e+00   0.0000000e+00   0.0000000e+00   0.0000000e+00   0.0000000e+00   0.0000000e+00   0.0000000e+00   0.0000000e+00   0.0000000e+00   0.0000000e+00   0.0000000e+00   0.0000000e+00   0.0000000e+00   0.0000000e+00   0.0000000e+00   0.0000000e+00   0.0000000e+00   0.0000000e+00   0.0000000e+00   0.0000000e+00   0.0000000e+00   0.0000000e+00   0.0000000e+00   0.0000000e+00   0.0000000e+00
   2.4028553e-03   2.4028553e-03   2.4028553e-03   2.4028553e-03   2.4028553e-03   2.4028553e-03   2.4028553e-03   2.4028553e-03   2.4028553e-03   2.4028553e-03   2.4028553e-03   2.4028553e-03   2.4028553e-03   2.4028553e-03   2.4028553e-03   2.4028553e-03   2.4028553e-03   2.4028553e-03   2.4028553e-03   2.4028553e-03   2.4028553e-03   2.4028553e-03   2.4028553e-03   2.4028553e-03   2.4028553e-03   2.4028553e-03   2.4028553e-03   2.4028553e-03   2.4028553e-03   2.4028553e-03   2.4028553e-03   2.4028553e-03   2.4028553e-03   2.4028553e-03   2.4028553e-03   2.4028553e-03   2.4028553e-03   2.4028553e-03   2.4028553e-03   2.4028553e-03   2.4028553e-03   2.4028553e-03   2.4028553e-03   2.4028553e-03   2.4028553e-03   2.4028553e-03   2.4028553e-03   2.4028553e-03   2.4028553e-03   2.4028553e-03   2.4028553e-03   2.4028553e-03   2.4028553e-03   2.4028553e-03   2.4028553e-03   2.4028553e-03   2.4028553e-03   2.4028553e-03   2.4028553e-03   2.4028553e-03   2.4028553e-03   2.4028553e-03   2.4028553e-03   2.4028553e-03   2.4028553e-03   2.4028553e-03   2.4028553e-03   2.4028553e-03   2.4028553e-03   2.4028553e-03   2.4028553e-03   2.4028553e-03   2.4028553e-03   2.4028553e-03   2.4028553e-03   2.4028553e-03   2.4028553e-03   2.4028553e-03   2.4028553e-03   2.4028553e-03   2.4028553e-03   2.4028553e-03   2.4028553e-03   2.4028553e-03   2.4028553e-03   2.4028553e-03   2.4028553e-03   2.4028553e-03   2.4028553e-03   2.4028553e-03   2.4028553e-03   2.4028553e-03   2.4028553e-03   2.4028553e-03   2.4028553e-03   2.4028553e-03   2.4028553e-03   2.4028553e-03   2.4028553e-03   2.4028553e-03   2.4028553e-03   2.4028553e-03   2.4028553e-03   2.4028553e-03   2.4028553e-03   2.4028553e-03   2.4028553e-03   2.4028553e-03   2.4028553e-03   2.4028553e-03   2.4028553e-03   2.4028553e-03   2.4028553e-03   2.4028553e-03   2.4028553e-03   2.4028553e-03   2.4028553e-03   2.4028553e-03   2.4028553e-03   2.4028553e-03   2.4028553e-03   2.4028553e-03   2.4028553e-03   2.4028553e-03   2.4028553e-03   2.4028553e-03   2.4028553e-03   2.4028553e-03   2.4028553e-03   2.4028553e-03   2.4028553e-03   2.4028553e-03   2.4028553e-03   2.4028553e-03   2.4028553e-03   2.4028553e-03   2.4028553e-03   2.4028553e-03   2.4028553e-03   2.4028553e-03   2.3547977e-03   2.3547977e-03   2.3547977e-03   2.3547977e-03   2.3547977e-03   2.3547977e-03   2.3547977e-03   2.3547977e-03   2.3547977e-03   2.3547977e-03   2.3547977e-03   2.3547977e-03   2.3547977e-03   2.3547977e-03   2.3547977e-03   2.3547977e-03   2.3547977e-03   2.3547977e-03   2.3547977e-03   2.3547977e-03   2.3547977e-03   2.3547977e-03   2.3547977e-03   2.3547977e-03   2.3547977e-03   2.3547977e-03   2.3547977e-03   2.3547977e-03   2.3547977e-03   2.3547977e-03   2.3547977e-03   2.3547977e-03   2.3547977e-03   2.3547977e-03   2.3547977e-03   2.3547977e-03   2.3547977e-03   2.3547977e-03   2.3547977e-03   2.3547977e-03   2.3547977e-03   2.3547977e-03   2.3547977e-03   2.3547977e-03   2.3547977e-03   2.3547977e-03   2.3547977e-03   2.3547977e-03   2.3547977e-03   2.3547977e-03   2.3547977e-03   2.3547977e-03   2.3547977e-03   2.3547977e-03   2.3547977e-03   2.3547977e-03   2.3547977e-03   2.3547977e-03   2.3547977e-03   2.3547977e-03   2.3547977e-03   2.3547977e-03   1.5589630e-03   4.5444961e-06   4.5444961e-06   4.5444961e-06   4.5444961e-06   4.5444961e-06   4.5444961e-06   4.5444961e-06   4.5444961e-06   4.5444961e-06   4.5444961e-06   4.5444961e-06   4.5444961e-06   4.5444961e-06   4.5444961e-06   4.5444961e-06   4.5444961e-06   4.5444961e-06   4.5444961e-06   4.5444961e-06   4.5444961e-06   4.4540390e-06   4.4540390e-06   4.4540390e-06   4.4540390e-06   4.4540390e-06   4.4540390e-06   4.4540390e-06   4.4540390e-06   4.4540390e-06   4.4540390e-06   4.4540390e-06   4.4540390e-06   4.4540390e-06   4.4540390e-06   4.4540390e-06   4.4540390e-06   4.4540390e-06   2.2270976e-06   5.9992423e-08   5.9992423e-08   5.9992423e-08   5.9992423e-08   5.9992423e-08   5.9992423e-08   5.9992423e-08   5.9992423e-08   5.9992423e-08   5.9992423e-08   5.9992423e-08   5.9992423e-08   5.9992423e-08   5.9992423e-08   5.9992423e-08   5.9992423e-08   5.9992423e-08   5.9992423e-08   5.9992423e-08   5.9992423e-08   0.0000000e+00   0.0000000e+00   0.0000000e+00   0.0000000e+00   0.0000000e+00   0.0000000e+00   0.0000000e+00   0.0000000e+00   0.0000000e+00   0.0000000e+00   0.0000000e+00   0.0000000e+00   0.0000000e+00   0.0000000e+00   0.0000000e+00   0.0000000e+00   0.0000000e+00   0.0000000e+00   0.0000000e+00   0.0000000e+00   0.0000000e+00   0.0000000e+00   0.0000000e+00   0.0000000e+00   0.0000000e+00   0.0000000e+00   0.0000000e+00   0.0000000e+00   0.0000000e+00   0.0000000e+00   0.0000000e+00   0.0000000e+00   0.0000000e+00   0.0000000e+00   0.0000000e+00   0.0000000e+00   0.0000000e+00   0.0000000e+00   0.0000000e+00   0.0000000e+00
   2.4028553e-03   2.4028553e-03   2.4028553e-03   2.4028553e-03   2.4028553e-03   2.4028553e-03   2.4028553e-03   2.4028553e-03   2.4028553e-03   2.4028553e-03   2.4028553e-03   2.4028553e-03   2.4028553e-03   2.4028553e-03   2.4028553e-03   2.4028553e-03   2.4028553e-03   2.4028553e-03   2.4028553e-03   2.4028553e-03   2.4028553e-03   2.4028553e-03   2.4028553e-03   2.4028553e-03   2.4028553e-03   2.4028553e-03   2.4028553e-03   2.4028553e-03   2.4028553e-03   2.4028553e-03   2.4028553e-03   2.4028553e-03   2.4028553e-03   2.4028553e-03   2.4028553e-03   2.4028553e-03   2.4028553e-03   2.4028553e-03   2.4028553e-03   2.4028553e-03   2.4028553e-03   2.4028553e-03   2.4028553e-03   2.4028553e-03   2.4028553e-03   2.4028553e-03   2.4028553e-03   2.4028553e-03   2.4028553e-03   2.4028553e-03   2.4028553e-03   2.4028553e-03   2.4028553e-03   2.4028553e-03   2.4028553e-03   2.4028553e-03   2.4028553e-03   2.4028553e-03   2.4028553e-03   2.4028553e-03   2.4028553e-03   2.4028553e-03   2.4028553e-03   2.4028553e-03   2.4028553e-03   2.4028553e-03   2.4028553e-03   2.4028553e-03   2.4028553e-03   2.4028553e-03   2.4028553e-03   2.4028553e-03   2.4028553e-03   2.4028553e-03   2.4028553e-03   2.4028553e-03   2.4028553e-03   2.4028553e-03   2.4028553e-03   2.4028553e-03   2.4028553e-03   2.4028553e-03   2.4028553e-03   2.4028553e-03   2.4028553e-03   2.4028553e-03   2.4028553e-03   2.4028553e-03   2.4028553e-03   2.4028553e-03   2.4028553e-03   2.4028553e-03   2.4028553e-03   2.4028553e-03   2.4028553e-03   2.4028553e-03   2.4028553e-03   2.4028553e-03   2.4028553e-03   2.4028553e-03   2.4028553e-03   2.4028553e-03   2.4028553e-03   2.4028553e-03   2.4028553e-03   2.4028553e-03   2.4028553e-03   2.4028553e-03   2.4028553e-03   2.4028553e-03   2.4028553e-03   2.4028553e-03   2.4028553e-03   2.4028553e-03   2.4028553e-03   2.4028553e-03   2.4028553e-03   2.4028553e-03   2.4028553e-03   2.4028553e-03   2.4028553e-03   2.4028553e-03   2.4028553e-03   2.4028553e-03   2.4028553e-03   2.4028553e-03   2.4028553e-03   2.4028553e-03   2.4028553e-03   2.4028553e-03   2.4028553e-03   2.4028553e-03   2.4028553e-03   2.4028553e-03   2.4028553e-03   2.4028553e-03   2.4028553e-03   2.4028553e-03   2.4028553e-03   2.4028553e-03   2.3547977e-03   2.3547977e-03   2.3547977e-03   2.3547977e-03   2.3547977e-03   2.3547977e-03   2.3547977e-03   2.3547977e-03   2.3547977e-03   2.3547977e-03   2.3547977e-03   2.3547977e-03   2.3547977e-03   2.3547977e-03   2.3547977e-03   2.3547977e-03   2.3547977e-03   2.3547977e-03   2.3547977e-03   2.3547977e-03   2.3547977e-03   2.3547977e-03   2.3547977e-03   2.3547977e-03   2.3547977e-03   2.3547977e-03   2.3547977e-03   2.3547977e-03   2.3547977e-03   2.3547977e-03   2.3547977e-03   2.3547977e-03   2.3547977e-03   2.3547977e-03   2.3547977e-03   2.3547977e-03   2.3547977e-03   2.3547977e-03   2.3547977e-03   2.3547977e-03   2.3547977e-03   2.3547977e-03   2.3547977e-03   2.3547977e-03   2.3547977e-03   2.3547977e-03   2.3547977e-03   2.3547977e-03   2.3547977e-03   2.3547977e-03   2.3547977e-03   2.3547977e-03   2.3547977e-03   2.3547977e-03   2.3547977e-03   2.3547977e-03   2.3547977e-03   2.3547977e-03   2.3547977e-03   2.3547977e-03   2.3547977e-03   2.3547977e-03   1.5589630e-03   4.5444961e-06   4.5444961e-06   4.5444961e-06   4.5444961e-06   4.5444961e-06   4.5444961e-06   4.5444961e-06   4.5444961e-06   4.5444961e-06   4.5444961e-06   4.5444961e-06   4.5444961e-06   4.5444961e-06   4.5444961e-06   4.5444961e-06   4.5444961e-06   4.5444961e-06   4.5444961e-06   4.5444961e-06   4.5444961e-06   4.4540390e-06   4.4540390e-06   4.4540390e-06   4.4540390e-06   4.4540390e-06   4.4540390e-06   4.4540390e-06   4.4540390e-06   4.4540390e-06   4.4540390e-06   4.4540390e-06   4.4540390e-06   4.4540390e-06   4.4540390e-06   4.4540390e-06   4.4540390e-06   4.4540390e-06   2.2270976e-06   5.9992423e-08   5.9992423e-08   5.9992423e-08   5.9992423e-08   5.9992423e-08   5.9992423e-08   5.9992423e-08   5.9992423e-08   5.9992423e-08   5.9992423e-08   5.9992423e-08   5.9992423e-08   5.9992423e-08   5.9992423e-08   5.9992423e-08   5.9992423e-08   5.9992423e-08   5.9992423e-08   5.9992423e-08   5.9992423e-08   0.0000000e+00   0.0000000e+00   0.0000000e+00   0.0000000e+00   0.0000000e+00   0.0000000e+00   0.0000000e+00   0.0000000e+00   0.0000000e+00   0.0000000e+00   0.0000000e+00   0.0000000e+00   0.0000000e+00   0.0000000e+00   0.0000000e+00   0.0000000e+00   0.0000000e+00   0.0000000e+00   0.0000000e+00   0.0000000e+00   0.0000000e+00   0.0000000e+00   0.0000000e+00   0.0000000e+00   0.0000000e+00   0.0000000e+00   0.0000000e+00   0.0000000e+00   0.0000000e+00   0.0000000e+00   0.0000000e+00   0.0000000e+00   0.0000000e+00   0.0000000e+00   0.0000000e+00   0.0000000e+00   0.0000000e+00   0.0000000e+00   0.0000000e+00   0.0000000e+00
   2.4028553e-03   2.4028553e-03   2.4028553e-03   2.4028553e-03   2.4028553e-03   2.4028553e-03   2.4028553e-03   2.4028553e-03   2.4028553e-03   2.4028553e-03   2.4028553e-03   2.4028553e-03   2.4028553e-03   2.4028553e-03   2.4028553e-03   2.4028553e-03   2.4028553e-03   2.4028553e-03   2.4028553e-03   2.4028553e-03   2.4028553e-03   2.4028553e-03   2.4028553e-03   2.4028553e-03   2.4028553e-03   2.4028553e-03   2.4028553e-03   2.4028553e-03   2.4028553e-03   2.4028553e-03   2.4028553e-03   2.4028553e-03   2.4028553e-03   2.4028553e-03   2.4028553e-03   2.4028553e-03   2.4028553e-03   2.4028553e-03   2.4028553e-03   2.4028553e-03   2.4028553e-03   2.4028553e-03   2.4028553e-03   2.4028553e-03   2.4028553e-03   2.4028553e-03   2.4028553e-03   2.4028553e-03   2.4028553e-03   2.4028553e-03   2.4028553e-03   2.4028553e-03   2.4028553e-03   2.4028553e-03   2.4028553e-03   2.4028553e-03   2.4028553e-03   2.4028553e-03   2.4028553e-03   2.4028553e-03   2.4028553e-03   2.4028553e-03   2.4028553e-03   2.4028553e-03   2.4028553e-03   2.4028553e-03   2.4028553e-03   2.4028553e-03   2.4028553e-03   2.4028553e-03   2.4028553e-03   2.4028553e-03   2.4028553e-03   2.4028553e-03   2.4028553e-03   2.4028553e-03   2.4028553e-03   2.4028553e-03   2.4028553e-03   2.4028553e-03   2.4028553e-03   2.4028553e-03   2.4028553e-03   2.4028553e-03   2.4028553e-03   2.4028553e-03   2.4028553e-03   2.4028553e-03   2.4028553e-03   2.4028553e-03   2.4028553e-03   2.4028553e-03   2.4028553e-03   2.4028553e-03   2.4028553e-03   2.4028553e-03   2.4028553e-03   2.4028553e-03   2.4028553e-03   2.4028553e-03   2.4028553e-03   2.4028553e-03   2.4028553e-03   2.4028553e-03   2.4028553e-03   2.4028553e-03   2.4028553e-03   2.4028553e-03   2.4028553e-03   2.4028553e-03   2.4028553e-03   2.4028553e-03   2.4028553e-03   2.4028553e-03   2.4028553e-03   2.4028553e-03   2.4028553e-03   2.4028553e-03   2.4028553e-03   2.4028553e-03   2.4028553e-03   2.4028553e-03   2.4028553e-03   2.4028553e-03   2.4028553e-03   2.4028553e-03   2.4028553e-03   2.4028553e-03   2.4028553e-03   2.4028553e-03   2.4028553e-03   2.4028553e-03   2.4028553e-03   2.4028553e-03   2.4028553e-03   2.4028553e-03   2.4028553e-03   2.4028553e-03   2.4028553e-03   2.4028553e-03   2.3547977e-03   2.3547977e-03   2.3547977e-03   2.3547977e-03   2.3547977e-03   2.3547977e-03   2.3547977e-03   2.3547977e-03   2.3547977e-03   2.3547977e-03   2.3547977e-03   2.3547977e-03   2.3547977e-03   2.3547977e-03   2.3547977e-03   2.3547977e-03   2.3547977e-03   2.3547977e-03   2.3547977e-03   2.3547977e-03   2.3547977e-03   2.3547977e-03   2.3547977e-03   2.3547977e-03   2.3547977e-03   2.3547977e-03   2.3547977e-03   2.3547977e-03   2.3547977e-03   2.3547977e-03   2.3547977e-03   2.3547977e-03   2.3547977e-03   2.3547977e-03   2.3547977e-03   2.3547977e-03   2.3547977e-03   2.3547977e-03   2.3547977e-03   2.3547977e-03   2.3547977e-03   2.3547977e-03   2.3547977e-03   2.3547977e-03   2.3547977e-03   2.3547977e-03   2.3547977e-03   2.3547977e-03   2.3547977e-03   2.3547977e-03   2.3547977e-03   2.3547977e-03   2.3547977e-03   2.3547977e-03   2.3547977e-03   2.3547977e-03   2.3547977e-03   2.3547977e-03   2.3547977e-03   2.3547977e-03   2.3547977e-03   2.3547977e-03   1.5589630e-03   4.5444961e-06   4.5444961e-06   4.5444961e-06   4.5444961e-06   4.5444961e-06   4.5444961e-06   4.5444961e-06   4.5444961e-06   4.5444961e-06   4.5444961e-06   4.5444961e-06   4.5444961e-06   4.5444961e-06   4.5444961e-06   4.5444961e-06   4.5444961e-06   4.5444961e-06   4.5444961e-06   4.5444961e-06   4.5444961e-06   4.4540390e-06   4.4540390e-06   4.4540390e-06   4.4540390e-06   4.4540390e-06   4.4540390e-06   4.4540390e-06   4.4540390e-06   4.4540390e-06   4.4540390e-06   4.4540390e-06   4.4540390e-06   4.4540390e-06   4.4540390e-06   4.4540390e-06   4.4540390e-06   4.4540390e-06   2.2270976e-06   5.9992423e-08   5.9992423e-08   5.9992423e-08   5.9992423e-08   5.9992423e-08   5.9992423e-08   5.9992423e-08   5.9992423e-08   5.9992423e-08   5.9992423e-08   5.9992423e-08   5.9992423e-08   5.9992423e-08   5.9992423e-08   5.9992423e-08   5.9992423e-08   5.9992423e-08   5.9992423e-08   5.9992423e-08   5.9992423e-08   0.0000000e+00   0.0000000e+00   0.0000000e+00   0.0000000e+00   0.0000000e+00   0.0000000e+00   0.0000000e+00   0.0000000e+00   0.0000000e+00   0.0000000e+00   0.0000000e+00   0.0000000e+00   0.0000000e+00   0.0000000e+00   0.0000000e+00   0.0000000e+00   0.0000000e+00   0.0000000e+00   0.0000000e+00   0.0000000e+00   0.0000000e+00   0.0000000e+00   0.0000000e+00   0.0000000e+00   0.0000000e+00   0.0000000e+00   0.0000000e+00   0.0000000e+00   0.0000000e+00   0.0000000e+00   0.0000000e+00   0.0000000e+00   0.0000000e+00   0.0000000e+00   0.0000000e+00   0.0000000e+00   0.0000000e+00   0.0000000e+00   0.0000000e+00   0.0000000e+00
   2.4028553e-03   2.4028553e-03   2.4028553e-03   2.4028553e-03   2.4028553e-03   2.4028553e-03   2.4028553e-03   2.4028553e-03   2.4028553e-03   2.4028553e-03   2.4028553e-03   2.4028553e-03   2.4028553e-03   2.4028553e-03   2.4028553e-03   2.4028553e-03   2.4028553e-03   2.4028553e-03   2.4028553e-03   2.4028553e-03   2.4028553e-03   2.4028553e-03   2.4028553e-03   2.4028553e-03   2.4028553e-03   2.4028553e-03   2.4028553e-03   2.4028553e-03   2.4028553e-03   2.4028553e-03   2.4028553e-03   2.4028553e-03   2.4028553e-03   2.4028553e-03   2.4028553e-03   2.4028553e-03   2.4028553e-03   2.4028553e-03   2.4028553e-03   2.4028553e-03   2.4028553e-03   2.4028553e-03   2.4028553e-03   2.4028553e-03   2.4028553e-03   2.4028553e-03   2.4028553e-03   2.4028553e-03   2.4028553e-03   2.4028553e-03   2.4028553e-03   2.4028553e-03   2.4028553e-03   2.4028553e-03   2.4028553e-03   2.4028553e-03   2.4028553e-03   2.4028553e-03   2.4028553e-03   2.4028553e-03   2.4028553e-03   2.4028553e-03   2.4028553e-03   2.4028553e-03   2.4028553e-03   2.4028553e-03   2.4028553e-03   2.4028553e-03   2.4028553e-03   2.4028553e-03   2.4028553e-03   2.4028553e-03   2.4028553e-03   2.4028553e-03   2.4028553e-03   2.4028553e-03   2.4028553e-03   2.4028553e-03   2.4028553e-03   2.4028553e-03   2.4028553e-03   2.4028553e-03   2.4028553e-03   2.4028553e-03   2.4028553e-03   2.4028553e-03   2.4028553e-03   2.4028553e-03   2.4028553e-03   2.4028553e-03   2.4028553e-03   2.4028553e-03   2.4028553e-03   2.4028553e-03   2.4028553e-03   2.4028553e-03   2.4028553e-03   2.4028553e-03   2.4028553e-03   2.4028553e-03   2.4028553e-03   2.4028553e-03   2.4028553e-03   2.4028553e-03   2.4028553e-03   2.4028553e-03   2.4028553e-03   2.4028553e-03   2.4028553e-03   2.4028553e-03   2.4028553e-03   2.4028553e-03   2.4028553e-03   2.4028553e-03   2.4028553e-03   2.4028553e-03   2.4028553e-03   2.4028553e-03   2.4028553e-03   2.4028553e-03   2.4028553e-03   2.4028553e-03   2.4028553e-03   2.4028553e-03   2.4028553e-03   2.4028553e-03   2.4028553e-03   2.4028553e-03   2.4028553e-03   2.4028553e-03   2.4028553e-03   2.4028553e-03   2.4028553e-03   2.4028553e-03   2.4028553e-03   2.4028553e-03   2.4028553e-03   2.4028553e-03   2.4028553e-03   2.4028553e-03   2.3547977e-03   2.3547977e-03   2.3547977e-03   2.3547977e-03   2.3547977e-03   2.3547977e-03   2.3547977e-03   2.3547977e-03   2.3547977e-03   2.3547977e-03   2.3547977e-03   2.3547977e-03   2.3547977e-03   2.3547977e-03   2.3547977e-03   2.3547977e-03   2.3547977e-03   2.3547977e-03   2.3547977e-03   2.3547977e-03   2.3547977e-03   2.3547977e-03   2.3547977e-03   2.3547977e-03   2.3547977e-03   2.3547977e-03   2.3547977e-03   2.3547977e-03   2.3547977e-03   2.3547977e-03   2.3547977e-03   2.3547977e-03   2.3547977e-03   2.3547977e-03   2.3547977e-03   2.3547977e-03   2.3547977e-03   2.3547977e-03   2.3547977e-03   2.3547977e-03   2.3547977e-03   2.3547977e-03   2.3547977e-03   2.3547977e-03   2.3547977e-03   2.3547977e-03   2.3547977e-03   2.3547977e-03   2.3547977e-03   2.3547977e-03   2.3547977e-03   2.3547977e-03   2.3547977e-03   2.3547977e-03   2.3547977e-03   2.3547977e-03   2.3547977e-03   2.3547977e-03   2.3547977e-03   2.3547977e-03   2.3547977e-03   2.3547977e-03   1.5589630e-03   4.5444961e-06   4.5444961e-06   4.5444961e-06   4.5444961e-06   4.5444961e-06   4.5444961e-06   4.5444961e-06   4.5444961e-06   4.5444961e-06   4.5444961e-06   4.5444961e-06   4.5444961e-06   4.5444961e-06   4.5444961e-06   4.5444961e-06   4.5444961e-06   4.5444961e-06   4.5444961e-06   4.5444961e-06   4.5444961e-06   4.4540390e-06   4.4540390e-06   4.4540390e-06   4.4540390e-06   4.4540390e-06   4.4540390e-06   4.4540390e-06   4.4540390e-06   4.4540390e-06   4.4540390e-06   4.4540390e-06   4.4540390e-06   4.4540390e-06   4.4540390e-06   4.4540390e-06   4.4540390e-06   4.4540390e-06   2.2270976e-06   5.9992423e-08   5.9992423e-08   5.9992423e-08   5.9992423e-08   5.9992423e-08   5.9992423e-08   5.9992423e-08   5.9992423e-08   5.9992423e-08   5.9992423e-08   5.9992423e-08   5.9992423e-08   5.9992423e-08   5.9992423e-08   5.9992423e-08   5.9992423e-08   5.9992423e-08   5.9992423e-08   5.9992423e-08   5.9992423e-08   0.0000000e+00   0.0000000e+00   0.0000000e+00   0.0000000e+00   0.0000000e+00   0.0000000e+00   0.0000000e+00   0.0000000e+00   0.0000000e+00   0.0000000e+00   0.0000000e+00   0.0000000e+00   0.0000000e+00   0.0000000e+00   0.0000000e+00   0.0000000e+00   0.0000000e+00   0.0000000e+00   0.0000000e+00   0.0000000e+00   0.0000000e+00   0.0000000e+00   0.0000000e+00   0.0000000e+00   0.0000000e+00   0.0000000e+00   0.0000000e+00   0.0000000e+00   0.0000000e+00   0.0000000e+00   0.0000000e+00   0.0000000e+00   0.0000000e+00   0.0000000e+00   0.0000000e+00   0.0000000e+00   0.0000000e+00   0.0000000e+00   0.0000000e+00   0.0000000e+00
   2.4028553e-03   2.4028553e-03   2.4028553e-03   2.4028553e-03   2.4028553e-03   2.4028553e-03   2.4028553e-03   2.4028553e-03   2.4028553e-03   2.4028553e-03   2.4028553e-03   2.4028553e-03   2.4028553e-03   2.4028553e-03   2.4028553e-03   2.4028553e-03   2.4028553e-03   2.4028553e-03   2.4028553e-03   2.4028553e-03   2.4028553e-03   2.4028553e-03   2.4028553e-03   2.4028553e-03   2.4028553e-03   2.4028553e-03   2.4028553e-03   2.4028553e-03   2.4028553e-03   2.4028553e-03   2.4028553e-03   2.4028553e-03   2.4028553e-03   2.4028553e-03   2.4028553e-03   2.4028553e-03   2.4028553e-03   2.4028553e-03   2.4028553e-03   2.4028553e-03   2.4028553e-03   2.4028553e-03   2.4028553e-03   2.4028553e-03   2.4028553e-03   2.4028553e-03   2.4028553e-03   2.4028553e-03   2.4028553e-03   2.4028553e-03   2.4028553e-03   2.4028553e-03   2.4028553e-03   2.4028553e-03   2.4028553e-03   2.4028553e-03   2.4028553e-03   2.4028553e-03   2.4028553e-03   2.4028553e-03   2.4028553e-03   2.4028553e-03   2.4028553e-03   2.4028553e-03   2.4028553e-03   2.4028553e-03   2.4028553e-03   2.4028553e-03   2.4028553e-03   2.4028553e-03   2.4028553e-03   2.4028553e-03   2.4028553e-03   2.4028553e-03   2.4028553e-03   2.4028553e-03   2.4028553e-03   2.4028553e-03   2.4028553e-03   2.4028553e-03   2.4028553e-03   2.4028553e-03   2.4028553e-03   2.4028553e-03   2.4028553e-03   2.4028553e-03   2.4028553e-03   2.4028553e-03   2.4028553e-03   2.4028553e-03   2.4028553e-03   2.4028553e-03   2.4028553e-03   2.4028553e-03   2.4028553e-03   2.4028553e-03   2.4028553e-03   2.4028553e-03   2.4028553e-03   2.4028553e-03   2.4028553e-03   2.4028553e-03   2.4028553e-03   2.4028553e-03   2.4028553e-03   2.4028553e-03   2.4028553e-03   2.4028553e-03   2.4028553e-03   2.4028553e-03   2.4028553e-03   2.4028553e-03   2.4028553e-03   2.4028553e-03   2.4028553e-03   2.4028553e-03   2.4028553e-03   2.4028553e-03   2.4028553e-03   2.4028553e-03   2.4028553e-03   2.4028553e-03   2.4028553e-03   2.4028553e-03   2.4028553e-03   2.4028553e-03   2.4028553e-03   2.4028553e-03   2.4028553e-03   2.4028553e-03   2.4028553e-03   2.4028553e-03   2.4028553e-03   2.4028553e-03   2.4028553e-03   2.4028553e-03   2.4028553e-03   2.4028553e-03   2.4028553e-03   2.4028553e-03   2.3547977e-03   2.3547977e-03   2.3547977e-03   2.3547977e-03   2.3547977e-03   2.3547977e-03   2.3547977e-03   2.3547977e-03   2.3547977e-03   2.3547977e-03   2.3547977e-03   2.3547977e-03   2.3547977e-03   2.3547977e-03   2.3547977e-03   2.3547977e-03   2.3547977e-03   2.3547977e-03   2.3547977e-03   2.3547977e-03   2.3547977e-03   2.3547977e-03   2.3547977e-03   2.3547977e-03   2.3547977e-03   2.3547977e-03   2.3547977e-03   2.3547977e-03   2.3547977e-03   2.3547977e-03   2.3547977e-03   2.3547977e-03   2.3547977e-03   2.3547977e-03   2.3547977e-03   2.3547977e-03   2.3547977e-03   2.3547977e-03   2.3547977e-03   2.3547977e-03   2.3547977e-03   2.3547977e-03   2.3547977e-03   2.3547977e-03   2.3547977e-03   2.3547977e-03   2.3547977e-03   2.3547977e-03   2.3547977e-03   2.3547977e-03   2.3547977e-03   2.3547977e-03   2.3547977e-03   2.3547977e-03   2.3547977e-03   2.3547977e-03   2.3547977e-03   2.3547977e-03   2.3547977e-03   2.3547977e-03   2.3547977e-03   2.3547977e-03   1.5589630e-03   4.5444961e-06   4.5444961e-06   4.5444961e-06   4.5444961e-06   4.5444961e-06   4.5444961e-06   4.5444961e-06   4.5444961e-06   4.5444961e-06   4.5444961e-06   4.5444961e-06   4.5444961e-06   4.5444961e-06   4.5444961e-06   4.5444961e-06   4.5444961e-06   4.5444961e-06   4.5444961e-06   4.5444961e-06   4.5444961e-06   4.4540390e-06   4.4540390e-06   4.4540390e-06   4.4540390e-06   4.4540390e-06   4.4540390e-06   4.4540390e-06   4.4540390e-06   4.4540390e-06   4.4540390e-06   4.4540390e-06   4.4540390e-06   4.4540390e-06   4.4540390e-06   4.4540390e-06   4.4540390e-06   4.4540390e-06   2.2270976e-06   5.9992423e-08   5.9992423e-08   5.9992423e-08   5.9992423e-08   5.9992423e-08   5.9992423e-08   5.9992423e-08   5.9992423e-08   5.9992423e-08   5.9992423e-08   5.9992423e-08   5.9992423e-08   5.9992423e-08   5.9992423e-08   5.9992423e-08   5.9992423e-08   5.9992423e-08   5.9992423e-08   5.9992423e-08   5.9992423e-08   0.0000000e+00   0.0000000e+00   0.0000000e+00   0.0000000e+00   0.0000000e+00   0.0000000e+00   0.0000000e+00   0.0000000e+00   0.0000000e+00   0.0000000e+00   0.0000000e+00   0.0000000e+00   0.0000000e+00   0.0000000e+00   0.0000000e+00   0.0000000e+00   0.0000000e+00   0.0000000e+00   0.0000000e+00   0.0000000e+00   0.0000000e+00   0.0000000e+00   0.0000000e+00   0.0000000e+00   0.0000000e+00   0.0000000e+00   0.0000000e+00   0.0000000e+00   0.0000000e+00   0.0000000e+00   0.0000000e+00   0.0000000e+00   0.0000000e+00   0.0000000e+00   0.0000000e+00   0.0000000e+00   0.0000000e+00   0.0000000e+00   0.0000000e+00   0.0000000e+00
   2.4028553e-03   2.4028553e-03   2.4028553e-03   2.4028553e-03   2.4028553e-03   2.4028553e-03   2.4028553e-03   2.4028553e-03   2.4028553e-03   2.4028553e-03   2.4028553e-03   2.4028553e-03   2.4028553e-03   2.4028553e-03   2.4028553e-03   2.4028553e-03   2.4028553e-03   2.4028553e-03   2.4028553e-03   2.4028553e-03   2.4028553e-03   2.4028553e-03   2.4028553e-03   2.4028553e-03   2.4028553e-03   2.4028553e-03   2.4028553e-03   2.4028553e-03   2.4028553e-03   2.4028553e-03   2.4028553e-03   2.4028553e-03   2.4028553e-03   2.4028553e-03   2.4028553e-03   2.4028553e-03   2.4028553e-03   2.4028553e-03   2.4028553e-03   2.4028553e-03   2.4028553e-03   2.4028553e-03   2.4028553e-03   2.4028553e-03   2.4028553e-03   2.4028553e-03   2.4028553e-03   2.4028553e-03   2.4028553e-03   2.4028553e-03   2.4028553e-03   2.4028553e-03   2.4028553e-03   2.4028553e-03   2.4028553e-03   2.4028553e-03   2.4028553e-03   2.4028553e-03   2.4028553e-03   2.4028553e-03   2.4028553e-03   2.4028553e-03   2.4028553e-03   2.4028553e-03   2.4028553e-03   2.4028553e-03   2.4028553e-03   2.4028553e-03   2.4028553e-03   2.4028553e-03   2.4028553e-03   2.4028553e-03   2.4028553e-03   2.4028553e-03   2.4028553e-03   2.4028553e-03   2.4028553e-03   2.4028553e-03   2.4028553e-03   2.4028553e-03   2.4028553e-03   2.4028553e-03   2.4028553e-03   2.4028553e-03   2.4028553e-03   2.4028553e-03   2.4028553e-03   2.4028553e-03   2.4028553e-03   2.4028553e-03   2.4028553e-03   2.4028553e-03   2.4028553e-03   2.4028553e-03   2.4028553e-03   2.4028553e-03   2.4028553e-03   2.4028553e-03   2.4028553e-03   2.4028553e-03   2.4028553e-03   2.4028553e-03   2.4028553e-03   2.4028553e-03   2.4028553e-03   2.4028553e-03   2.4028553e-03   2.4028553e-03   2.4028553e-03   2.4028553e-03   2.4028553e-03   2.4028553e-03   2.4028553e-03   2.4028553e-03   2.4028553e-03   2.4028553e-03   2.4028553e-03   2.4028553e-03   2.4028553e-03   2.4028553e-03   2.4028553e-03   2.4028553e-03   2.4028553e-03   2.4028553e-03   2.4028553e-03   2.4028553e-03   2.4028553e-03   2.4028553e-03   2.4028553e-03   2.4028553e-03   2.4028553e-03   2.4028553e-03   2.4028553e-03   2.4028553e-03   2.4028553e-03   2.4028553e-03   2.4028553e-03   2.4028553e-03   2.4028553e-03   2.4028553e-03   2.3547977e-03   2.3547977e-03   2.3547977e-03   2.3547977e-03   2.3547977e-03   2.3547977e-03   2.3547977e-03   2.3547977e-03   2.3547977e-03   2.3547977e-03   2.3547977e-03   2.3547977e-03   2.3547977e-03   2.3547977e-03   2.3547977e-03   2.3547977e-03   2.3547977e-03   2.3547977e-03   2.3547977e-03   2.3547977e-03   2.3547977e-03   2.3547977e-03   2.3547977e-03   2.3547977e-03   2.3547977e-03   2.3547977e-03   2.3547977e-03   2.3547977e-03   2.3547977e-03   2.3547977e-03   2.3547977e-03   2.3547977e-03   2.3547977e-03   2.3547977e-03   2.3547977e-03   2.3547977e-03   2.3547977e-03   2.3547977e-03   2.3547977e-03   2.3547977e-03   2.3547977e-03   2.3547977e-03   2.3547977e-03   2.3547977e-03   2.3547977e-03   2.3547977e-03   2.3547977e-03   2.3547977e-03   2.3547977e-03   2.3547977e-03   2.3547977e-03   2.3547977e-03   2.3547977e-03   2.3547977e-03   2.3547977e-03   2.3547977e-03   2.3547977e-03   2.3547977e-03   2.3547977e-03   2.3547977e-03   2.3547977e-03   2.3547977e-03   1.5589630e-03   4.5444961e-06   4.5444961e-06   4.5444961e-06   4.5444961e-06   4.5444961e-06   4.5444961e-06   4.5444961e-06   4.5444961e-06   4.5444961e-06   4.5444961e-06   4.5444961e-06   4.5444961e-06   4.5444961e-06   4.5444961e-06   4.5444961e-06   4.5444961e-06   4.5444961e-06   4.5444961e-06   4.5444961e-06   4.5444961e-06   4.4540390e-06   4.4540390e-06   4.4540390e-06   4.4540390e-06   4.4540390e-06   4.4540390e-06   4.4540390e-06   4.4540390e-06   4.4540390e-06   4.4540390e-06   4.4540390e-06   4.4540390e-06   4.4540390e-06   4.4540390e-06   4.4540390e-06   4.4540390e-06   4.4540390e-06   2.2270976e-06   5.9992423e-08   5.9992423e-08   5.9992423e-08   5.9992423e-08   5.9992423e-08   5.9992423e-08   5.9992423e-08   5.9992423e-08   5.9992423e-08   5.9992423e-08   5.9992423e-08   5.9992423e-08   5.9992423e-08   5.9992423e-08   5.9992423e-08   5.9992423e-08   5.9992423e-08   5.9992423e-08   5.9992423e-08   5.9992423e-08   0.0000000e+00   0.0000000e+00   0.0000000e+00   0.0000000e+00   0.0000000e+00   0.0000000e+00   0.0000000e+00   0.0000000e+00   0.0000000e+00   0.0000000e+00   0.0000000e+00   0.0000000e+00   0.0000000e+00   0.0000000e+00   0.0000000e+00   0.0000000e+00   0.0000000e+00   0.0000000e+00   0.0000000e+00   0.0000000e+00   0.0000000e+00   0.0000000e+00   0.0000000e+00   0.0000000e+00   0.0000000e+00   0.0000000e+00   0.0000000e+00   0.0000000e+00   0.0000000e+00   0.0000000e+00   0.0000000e+00   0.0000000e+00   0.0000000e+00   0.0000000e+00   0.0000000e+00   0.0000000e+00   0.0000000e+00   0.0000000e+00   0.0000000e+00   0.0000000e+00
   2.4028553e-03   2.4028553e-03   2.4028553e-03   2.4028553e-03   2.4028553e-03   2.4028553e-03   2.4028553e-03   2.4028553e-03   2.4028553e-03   2.4028553e-03   2.4028553e-03   2.4028553e-03   2.4028553e-03   2.4028553e-03   2.4028553e-03   2.4028553e-03   2.4028553e-03   2.4028553e-03   2.4028553e-03   2.4028553e-03   2.4028553e-03   2.4028553e-03   2.4028553e-03   2.4028553e-03   2.4028553e-03   2.4028553e-03   2.4028553e-03   2.4028553e-03   2.4028553e-03   2.4028553e-03   2.4028553e-03   2.4028553e-03   2.4028553e-03   2.4028553e-03   2.4028553e-03   2.4028553e-03   2.4028553e-03   2.4028553e-03   2.4028553e-03   2.4028553e-03   2.4028553e-03   2.4028553e-03   2.4028553e-03   2.4028553e-03   2.4028553e-03   2.4028553e-03   2.4028553e-03   2.4028553e-03   2.4028553e-03   2.4028553e-03   2.4028553e-03   2.4028553e-03   2.4028553e-03   2.4028553e-03   2.4028553e-03   2.4028553e-03   2.4028553e-03   2.4028553e-03   2.4028553e-03   2.4028553e-03   2.4028553e-03   2.4028553e-03   2.4028553e-03   2.4028553e-03   2.4028553e-03   2.4028553e-03   2.4028553e-03   2.4028553e-03   2.4028553e-03   2.4028553e-03   2.4028553e-03   2.4028553e-03   2.4028553e-03   2.4028553e-03   2.4028553e-03   2.4028553e-03   2.4028553e-03   2.4028553e-03   2.4028553e-03   2.4028553e-03   2.4028553e-03   2.4028553e-03   2.4028553e-03   2.4028553e-03   2.4028553e-03   2.4028553e-03   2.4028553e-03   2.4028553e-03   2.4028553e-03   2.4028553e-03   2.4028553e-03   2.4028553e-03   2.4028553e-03   2.4028553e-03   2.4028553e-03   2.4028553e-03   2.4028553e-03   2.4028553e-03   2.4028553e-03   2.4028553e-03   2.4028553e-03   2.4028553e-03   2.4028553e-03   2.4028553e-03   2.4028553e-03   2.4028553e-03   2.4028553e-03   2.4028553e-03   2.4028553e-03   2.4028553e-03   2.4028553e-03   2.4028553e-03   2.4028553e-03   2.4028553e-03   2.4028553e-03   2.4028553e-03   2.4028553e-03   2.4028553e-03   2.4028553e-03   2.4028553e-03   2.4028553e-03   2.4028553e-03   2.4028553e-03   2.4028553e-03   2.4028553e-03   2.4028553e-03   2.4028553e-03   2.4028553e-03   2.4028553e-03   2.4028553e-03   2.4028553e-03   2.4028553e-03   2.4028553e-03   2.4028553e-03   2.4028553e-03   2.4028553e-03   2.4028553e-03   2.4028553e-03   2.4028553e-03   2.4028553e-03   2.3547977e-03   2.3547977e-03   2.3547977e-03   2.3547977e-03   2.3547977e-03   2.3547977e-03   2.3547977e-03   2.3547977e-03   2.3547977e-03   2.3547977e-03   2.3547977e-03   2.3547977e-03   2.3547977e-03   2.3547977e-03   2.3547977e-03   2.3547977e-03   2.3547977e-03   2.3547977e-03   2.3547977e-03   2.3547977e-03   2.3547977e-03   2.3547977e-03   2.3547977e-03   2.3547977e-03   2.3547977e-03   2.3547977e-03   2.3547977e-03   2.3547977e-03   2.3547977e-03   2.3547977e-03   2.3547977e-03   2.3547977e-03   2.3547977e-03   2.3547977e-03   2.3547977e-03   2.3547977e-03   2.3547977e-03   2.3547977e-03   2.3547977e-03   2.3547977e-03   2.3547977e-03   2.3547977e-03   2.3547977e-03   2.3547977e-03   2.3547977e-03   2.3547977e-03   2.3547977e-03   2.3547977e-03   2.3547977e-03   2.3547977e-03   2.3547977e-03   2.3547977e-03   2.3547977e-03   2.3547977e-03   2.3547977e-03   2.3547977e-03   2.3547977e-03   2.3547977e-03   2.3547977e-03   2.3547977e-03   2.3547977e-03   2.3547977e-03   1.5589630e-03   4.5444961e-06   4.5444961e-06   4.5444961e-06   4.5444961e-06   4.5444961e-06   4.5444961e-06   4.5444961e-06   4.5444961e-06   4.5444961e-06   4.5444961e-06   4.5444961e-06   4.5444961e-06   4.5444961e-06   4.5444961e-06   4.5444961e-06   4.5444961e-06   4.5444961e-06   4.5444961e-06   4.5444961e-06   4.5444961e-06   4.4540390e-06   4.4540390e-06   4.4540390e-06   4.4540390e-06   4.4540390e-06   4.4540390e-06   4.4540390e-06   4.4540390e-06   4.4540390e-06   4.4540390e-06   4.4540390e-06   4.4540390e-06   4.4540390e-06   4.4540390e-06   4.4540390e-06   4.4540390e-06   4.4540390e-06   2.2270976e-06   5.9992423e-08   5.9992423e-08   5.9992423e-08   5.9992423e-08   5.9992423e-08   5.9992423e-08   5.9992423e-08   5.9992423e-08   5.9992423e-08   5.9992423e-08   5.9992423e-08   5.9992423e-08   5.9992423e-08   5.9992423e-08   5.9992423e-08   5.9992423e-08   5.9992423e-08   5.9992423e-08   5.9992423e-08   5.9992423e-08   0.0000000e+00   0.0000000e+00   0.0000000e+00   0.0000000e+00   0.0000000e+00   0.0000000e+00   0.0000000e+00   0.0000000e+00   0.0000000e+00   0.0000000e+00   0.0000000e+00   0.0000000e+00   0.0000000e+00   0.0000000e+00   0.0000000e+00   0.0000000e+00   0.0000000e+00   0.0000000e+00   0.0000000e+00   0.0000000e+00   0.0000000e+00   0.0000000e+00   0.0000000e+00   0.0000000e+00   0.0000000e+00   0.0000000e+00   0.0000000e+00   0.0000000e+00   0.0000000e+00   0.0000000e+00   0.0000000e+00   0.0000000e+00   0.0000000e+00   0.0000000e+00   0.0000000e+00   0.0000000e+00   0.0000000e+00   0.0000000e+00   0.0000000e+00   0.0000000e+00
   2.4028553e-03   2.4028553e-03   2.4028553e-03   2.4028553e-03   2.4028553e-03   2.4028553e-03   2.4028553e-03   2.4028553e-03   2.4028553e-03   2.4028553e-03   2.4028553e-03   2.4028553e-03   2.4028553e-03   2.4028553e-03   2.4028553e-03   2.4028553e-03   2.4028553e-03   2.4028553e-03   2.4028553e-03   2.4028553e-03   2.4028553e-03   2.4028553e-03   2.4028553e-03   2.4028553e-03   2.4028553e-03   2.4028553e-03   2.4028553e-03   2.4028553e-03   2.4028553e-03   2.4028553e-03   2.4028553e-03   2.4028553e-03   2.4028553e-03   2.4028553e-03   2.4028553e-03   2.4028553e-03   2.4028553e-03   2.4028553e-03   2.4028553e-03   2.4028553e-03   2.4028553e-03   2.4028553e-03   2.4028553e-03   2.4028553e-03   2.4028553e-03   2.4028553e-03   2.4028553e-03   2.4028553e-03   2.4028553e-03   2.4028553e-03   2.4028553e-03   2.4028553e-03   2.4028553e-03   2.4028553e-03   2.4028553e-03   2.4028553e-03   2.4028553e-03   2.4028553e-03   2.4028553e-03   2.4028553e-03   2.4028553e-03   2.4028553e-03   2.4028553e-03   2.4028553e-03   2.4028553e-03   2.4028553e-03   2.4028553e-03   2.4028553e-03   2.4028553e-03   2.4028553e-03   2.4028553e-03   2.4028553e-03   2.4028553e-03   2.4028553e-03   2.4028553e-03   2.4028553e-03   2.4028553e-03   2.4028553e-03   2.4028553e-03   2.4028553e-03   2.4028553e-03   2.4028553e-03   2.4028553e-03   2.4028553e-03   2.4028553e-03   2.4028553e-03   2.4028553e-03   2.4028553e-03   2.4028553e-03   2.4028553e-03   2.4028553e-03   2.4028553e-03   2.4028553e-03   2.4028553e-03   2.4028553e-03   2.4028553e-03   2.4028553e-03   2.4028553e-03   2.4028553e-03   2.4028553e-03   2.4028553e-03   2.4028553e-03   2.4028553e-03   2.4028553e-03   2.4028553e-03   2.4028553e-03   2.4028553e-03   2.4028553e-03   2.4028553e-03   2.4028553e-03   2.4028553e-03   2.4028553e-03   2.4028553e-03   2.4028553e-03   2.4028553e-03   2.4028553e-03   2.4028553e-03   2.4028553e-03   2.4028553e-03   2.4028553e-03   2.4028553e-03   2.4028553e-03   2.4028553e-03   2.4028553e-03   2.4028553e-03   2.4028553e-03   2.4028553e-03   2.4028553e-03   2.4028553e-03   2.4028553e-03   2.4028553e-03   2.4028553e-03   2.4028553e-03   2.4028553e-03   2.4028553e-03   2.4028553e-03   2.4028553e-03   2.4028553e-03   2.4028553e-03   2.4028553e-03   2.3547977e-03   2.3547977e-03   2.3547977e-03   2.3547977e-03   2.3547977e-03   2.3547977e-03   2.3547977e-03   2.3547977e-03   2.3547977e-03   2.3547977e-03   2.3547977e-03   2.3547977e-03   2.3547977e-03   2.3547977e-03   2.3547977e-03   2.3547977e-03   2.3547977e-03   2.3547977e-03   2.3547977e-03   2.3547977e-03   2.3547977e-03   2.3547977e-03   2.3547977e-03   2.3547977e-03   2.3547977e-03   2.3547977e-03   2.3547977e-03   2.3547977e-03   2.3547977e-03   2.3547977e-03   2.3547977e-03   2.3547977e-03   2.3547977e-03   2.3547977e-03   2.3547977e-03   2.3547977e-03   2.3547977e-03   2.3547977e-03   2.3547977e-03   2.3547977e-03   2.3547977e-03   2.3547977e-03   2.3547977e-03   2.3547977e-03   2.3547977e-03   2.3547977e-03   2.3547977e-03   2.3547977e-03   2.3547977e-03   2.3547977e-03   2.3547977e-03   2.3547977e-03   2.3547977e-03   2.3547977e-03   2.3547977e-03   2.3547977e-03   2.3547977e-03   2.3547977e-03   2.3547977e-03   2.3547977e-03   2.3547977e-03   2.3547977e-03   1.5589630e-03   4.5444961e-06   4.5444961e-06   4.5444961e-06   4.5444961e-06   4.5444961e-06   4.5444961e-06   4.5444961e-06   4.5444961e-06   4.5444961e-06   4.5444961e-06   4.5444961e-06   4.5444961e-06   4.5444961e-06   4.5444961e-06   4.5444961e-06   4.5444961e-06   4.5444961e-06   4.5444961e-06   4.5444961e-06   4.5444961e-06   4.4540390e-06   4.4540390e-06   4.4540390e-06   4.4540390e-06   4.4540390e-06   4.4540390e-06   4.4540390e-06   4.4540390e-06   4.4540390e-06   4.4540390e-06   4.4540390e-06   4.4540390e-06   4.4540390e-06   4.4540390e-06   4.4540390e-06   4.4540390e-06   4.4540390e-06   2.2270976e-06   5.9992423e-08   5.9992423e-08   5.9992423e-08   5.9992423e-08   5.9992423e-08   5.9992423e-08   5.9992423e-08   5.9992423e-08   5.9992423e-08   5.9992423e-08   5.9992423e-08   5.9992423e-08   5.9992423e-08   5.9992423e-08   5.9992423e-08   5.9992423e-08   5.9992423e-08   5.9992423e-08   5.9992423e-08   5.9992423e-08   0.0000000e+00   0.0000000e+00   0.0000000e+00   0.0000000e+00   0.0000000e+00   0.0000000e+00   0.0000000e+00   0.0000000e+00   0.0000000e+00   0.0000000e+00   0.0000000e+00   0.0000000e+00   0.0000000e+00   0.0000000e+00   0.0000000e+00   0.0000000e+00   0.0000000e+00   0.0000000e+00   0.0000000e+00   0.0000000e+00   0.0000000e+00   0.0000000e+00   0.0000000e+00   0.0000000e+00   0.0000000e+00   0.0000000e+00   0.0000000e+00   0.0000000e+00   0.0000000e+00   0.0000000e+00   0.0000000e+00   0.0000000e+00   0.0000000e+00   0.0000000e+00   0.0000000e+00   0.0000000e+00   0.0000000e+00   0.0000000e+00   0.0000000e+00   0.0000000e+00
   2.4028553e-03   2.4028553e-03   2.4028553e-03   2.4028553e-03   2.4028553e-03   2.4028553e-03   2.4028553e-03   2.4028553e-03   2.4028553e-03   2.4028553e-03   2.4028553e-03   2.4028553e-03   2.4028553e-03   2.4028553e-03   2.4028553e-03   2.4028553e-03   2.4028553e-03   2.4028553e-03   2.4028553e-03   2.4028553e-03   2.4028553e-03   2.4028553e-03   2.4028553e-03   2.4028553e-03   2.4028553e-03   2.4028553e-03   2.4028553e-03   2.4028553e-03   2.4028553e-03   2.4028553e-03   2.4028553e-03   2.4028553e-03   2.4028553e-03   2.4028553e-03   2.4028553e-03   2.4028553e-03   2.4028553e-03   2.4028553e-03   2.4028553e-03   2.4028553e-03   2.4028553e-03   2.4028553e-03   2.4028553e-03   2.4028553e-03   2.4028553e-03   2.4028553e-03   2.4028553e-03   2.4028553e-03   2.4028553e-03   2.4028553e-03   2.4028553e-03   2.4028553e-03   2.4028553e-03   2.4028553e-03   2.4028553e-03   2.4028553e-03   2.4028553e-03   2.4028553e-03   2.4028553e-03   2.4028553e-03   2.4028553e-03   2.4028553e-03   2.4028553e-03   2.4028553e-03   2.4028553e-03   2.4028553e-03   2.4028553e-03   2.4028553e-03   2.4028553e-03   2.4028553e-03   2.4028553e-03   2.4028553e-03   2.4028553e-03   2.4028553e-03   2.4028553e-03   2.4028553e-03   2.4028553e-03   2.4028553e-03   2.4028553e-03   2.4028553e-03   2.4028553e-03   2.4028553e-03   2.4028553e-03   2.4028553e-03   2.4028553e-03   2.4028553e-03   2.4028553e-03   2.4028553e-03   2.4028553e-03   2.4028553e-03   2.4028553e-03   2.4028553e-03   2.4028553e-03   2.4028553e-03   2.4028553e-03   2.4028553e-03   2.4028553e-03   2.4028553e-03   2.4028553e-03   2.4028553e-03   2.4028553e-03   2.4028553e-03   2.4028553e-03   2.4028553e-03   2.4028553e-03   2.4028553e-03   2.4028553e-03   2.4028553e-03   2.4028553e-03   2.4028553e-03   2.4028553e-03   2.4028553e-03   2.4028553e-03   2.4028553e-03   2.4028553e-03   2.4028553e-03   2.4028553e-03   2.4028553e-03   2.4028553e-03   2.4028553e-03   2.4028553e-03   2.4028553e-03   2.4028553e-03   2.4028553e-03   2.4028553e-03   2.4028553e-03   2.4028553e-03   2.4028553e-03   2.4028553e-03   2.4028553e-03   2.4028553e-03   2.4028553e-03   2.4028553e-03   2.4028553e-03   2.4028553e-03   2.4028553e-03   2.4028553e-03   2.4028553e-03   2.4028553e-03   2.4028553e-03   2.3547977e-03   2.3547977e-03   2.3547977e-03   2.3547977e-03   2.3547977e-03   2.3547977e-03   2.3547977e-03   2.3547977e-03   2.3547977e-03   2.3547977e-03   2.3547977e-03   2.3547977e-03   2.3547977e-03   2.3547977e-03   2.3547977e-03   2.3547977e-03   2.3547977e-03   2.3547977e-03   2.3547977e-03   2.3547977e-03   2.3547977e-03   2.3547977e-03   2.3547977e-03   2.3547977e-03   2.3547977e-03   2.3547977e-03   2.3547977e-03   2.3547977e-03   2.3547977e-03   2.3547977e-03   2.3547977e-03   2.3547977e-03   2.3547977e-03   2.3547977e-03   2.3547977e-03   2.3547977e-03   2.3547977e-03   2.3547977e-03   2.3547977e-03   2.3547977e-03   2.3547977e-03   2.3547977e-03   2.3547977e-03   2.3547977e-03   2.3547977e-03   2.3547977e-03   2.3547977e-03   2.3547977e-03   2.3547977e-03   2.3547977e-03   2.3547977e-03   2.3547977e-03   2.3547977e-03   2.3547977e-03   2.3547977e-03   2.3547977e-03   2.3547977e-03   2.3547977e-03   2.3547977e-03   2.3547977e-03   2.3547977e-03   2.3547977e-03   1.5589630e-03   4.5444961e-06   4.5444961e-06   4.5444961e-06   4.5444961e-06   4.5444961e-06   4.5444961e-06   4.5444961e-06   4.5444961e-06   4.5444961e-06   4.5444961e-06   4.5444961e-06   4.5444961e-06   4.5444961e-06   4.5444961e-06   4.5444961e-06   4.5444961e-06   4.5444961e-06   4.5444961e-06   4.5444961e-06   4.5444961e-06   4.4540390e-06   4.4540390e-06   4.4540390e-06   4.4540390e-06   4.4540390e-06   4.4540390e-06   4.4540390e-06   4.4540390e-06   4.4540390e-06   4.4540390e-06   4.4540390e-06   4.4540390e-06   4.4540390e-06   4.4540390e-06   4.4540390e-06   4.4540390e-06   4.4540390e-06   2.2270976e-06   5.9992423e-08   5.9992423e-08   5.9992423e-08   5.9992423e-08   5.9992423e-08   5.9992423e-08   5.9992423e-08   5.9992423e-08   5.9992423e-08   5.9992423e-08   5.9992423e-08   5.9992423e-08   5.9992423e-08   5.9992423e-08   5.9992423e-08   5.9992423e-08   5.9992423e-08   5.9992423e-08   5.9992423e-08   5.9992423e-08   0.0000000e+00   0.0000000e+00   0.0000000e+00   0.0000000e+00   0.0000000e+00   0.0000000e+00   0.0000000e+00   0.0000000e+00   0.0000000e+00   0.0000000e+00   0.0000000e+00   0.0000000e+00   0.0000000e+00   0.0000000e+00   0.0000000e+00   0.0000000e+00   0.0000000e+00   0.0000000e+00   0.0000000e+00   0.0000000e+00   0.0000000e+00   0.0000000e+00   0.0000000e+00   0.0000000e+00   0.0000000e+00   0.0000000e+00   0.0000000e+00   0.0000000e+00   0.0000000e+00   0.0000000e+00   0.0000000e+00   0.0000000e+00   0.0000000e+00   0.0000000e+00   0.0000000e+00   0.0000000e+00   0.0000000e+00   0.0000000e+00   0.0000000e+00   0.0000000e+00
   2.4028553e-03   2.4028553e-03   2.4028553e-03   2.4028553e-03   2.4028553e-03   2.4028553e-03   2.4028553e-03   2.4028553e-03   2.4028553e-03   2.4028553e-03   2.4028553e-03   2.4028553e-03   2.4028553e-03   2.4028553e-03   2.4028553e-03   2.4028553e-03   2.4028553e-03   2.4028553e-03   2.4028553e-03   2.4028553e-03   2.4028553e-03   2.4028553e-03   2.4028553e-03   2.4028553e-03   2.4028553e-03   2.4028553e-03   2.4028553e-03   2.4028553e-03   2.4028553e-03   2.4028553e-03   2.4028553e-03   2.4028553e-03   2.4028553e-03   2.4028553e-03   2.4028553e-03   2.4028553e-03   2.4028553e-03   2.4028553e-03   2.4028553e-03   2.4028553e-03   2.4028553e-03   2.4028553e-03   2.4028553e-03   2.4028553e-03   2.4028553e-03   2.4028553e-03   2.4028553e-03   2.4028553e-03   2.4028553e-03   2.4028553e-03   2.4028553e-03   2.4028553e-03   2.4028553e-03   2.4028553e-03   2.4028553e-03   2.4028553e-03   2.4028553e-03   2.4028553e-03   2.4028553e-03   2.4028553e-03   2.4028553e-03   2.4028553e-03   2.4028553e-03   2.4028553e-03   2.4028553e-03   2.4028553e-03   2.4028553e-03   2.4028553e-03   2.4028553e-03   2.4028553e-03   2.4028553e-03   2.4028553e-03   2.4028553e-03   2.4028553e-03   2.4028553e-03   2.4028553e-03   2.4028553e-03   2.4028553e-03   2.4028553e-03   2.4028553e-03   2.4028553e-03   2.4028553e-03   2.4028553e-03   2.4028553e-03   2.4028553e-03   2.4028553e-03   2.4028553e-03   2.4028553e-03   2.4028553e-03   2.4028553e-03   2.4028553e-03   2.4028553e-03   2.4028553e-03   2.4028553e-03   2.4028553e-03   2.4028553e-03   2.4028553e-03   2.4028553e-03   2.4028553e-03   2.4028553e-03   2.4028553e-03   2.4028553e-03   2.4028553e-03   2.4028553e-03   2.4028553e-03   2.4028553e-03   2.4028553e-03   2.4028553e-03   2.4028553e-03   2.4028553e-03   2.4028553e-03   2.4028553e-03   2.4028553e-03   2.4028553e-03   2.4028553e-03   2.4028553e-03   2.4028553e-03   2.4028553e-03   2.4028553e-03   2.4028553e-03   2.4028553e-03   2.4028553e-03   2.4028553e-03   2.4028553e-03   2.4028553e-03   2.4028553e-03   2.4028553e-03   2.4028553e-03   2.4028553e-03   2.4028553e-03   2.4028553e-03   2.4028553e-03   2.4028553e-03   2.4028553e-03   2.4028553e-03   2.4028553e-03   2.4028553e-03   2.4028553e-03   2.4028553e-03   2.4028553e-03   2.3547977e-03   2.3547977e-03   2.3547977e-03   2.3547977e-03   2.3547977e-03   2.3547977e-03   2.3547977e-03   2.3547977e-03   2.3547977e-03   2.3547977e-03   2.3547977e-03   2.3547977e-03   2.3547977e-03   2.3547977e-03   2.3547977e-03   2.3547977e-03   2.3547977e-03   2.3547977e-03   2.3547977e-03   2.3547977e-03   2.3547977e-03   2.3547977e-03   2.3547977e-03   2.3547977e-03   2.3547977e-03   2.3547977e-03   2.3547977e-03   2.3547977e-03   2.3547977e-03   2.3547977e-03   2.3547977e-03   2.3547977e-03   2.3547977e-03   2.3547977e-03   2.3547977e-03   2.3547977e-03   2.3547977e-03   2.3547977e-03   2.3547977e-03   2.3547977e-03   2.3547977e-03   2.3547977e-03   2.3547977e-03   2.3547977e-03   2.3547977e-03   2.3547977e-03   2.3547977e-03   2.3547977e-03   2.3547977e-03   2.3547977e-03   2.3547977e-03   2.3547977e-03   2.3547977e-03   2.3547977e-03   2.3547977e-03   2.3547977e-03   2.3547977e-03   2.3547977e-03   2.3547977e-03   2.3547977e-03   2.3547977e-03   2.3547977e-03   1.5589630e-03   4.5444961e-06   4.5444961e-06   4.5444961e-06   4.5444961e-06   4.5444961e-06   4.5444961e-06   4.5444961e-06   4.5444961e-06   4.5444961e-06   4.5444961e-06   4.5444961e-06   4.5444961e-06   4.5444961e-06   4.5444961e-06   4.5444961e-06   4.5444961e-06   4.5444961e-06   4.5444961e-06   4.5444961e-06   4.5444961e-06   4.4540390e-06   4.4540390e-06   4.4540390e-06   4.4540390e-06   4.4540390e-06   4.4540390e-06   4.4540390e-06   4.4540390e-06   4.4540390e-06   4.4540390e-06   4.4540390e-06   4.4540390e-06   4.4540390e-06   4.4540390e-06   4.4540390e-06   4.4540390e-06   4.4540390e-06   2.2270976e-06   5.9992423e-08   5.9992423e-08   5.9992423e-08   5.9992423e-08   5.9992423e-08   5.9992423e-08   5.9992423e-08   5.9992423e-08   5.9992423e-08   5.9992423e-08   5.9992423e-08   5.9992423e-08   5.9992423e-08   5.9992423e-08   5.9992423e-08   5.9992423e-08   5.9992423e-08   5.9992423e-08   5.9992423e-08   5.9992423e-08   0.0000000e+00   0.0000000e+00   0.0000000e+00   0.0000000e+00   0.0000000e+00   0.0000000e+00   0.0000000e+00   0.0000000e+00   0.0000000e+00   0.0000000e+00   0.0000000e+00   0.0000000e+00   0.0000000e+00   0.0000000e+00   0.0000000e+00   0.0000000e+00   0.0000000e+00   0.0000000e+00   0.0000000e+00   0.0000000e+00   0.0000000e+00   0.0000000e+00   0.0000000e+00   0.0000000e+00   0.0000000e+00   0.0000000e+00   0.0000000e+00   0.0000000e+00   0.0000000e+00   0.0000000e+00   0.0000000e+00   0.0000000e+00   0.0000000e+00   0.0000000e+00   0.0000000e+00   0.0000000e+00   0.0000000e+00   0.0000000e+00   0.0000000e+00   0.0000000e+00
   2.4028553e-03   2.4028553e-03   2.4028553e-03   2.4028553e-03   2.4028553e-03   2.4028553e-03   2.4028553e-03   2.4028553e-03   2.4028553e-03   2.4028553e-03   2.4028553e-03   2.4028553e-03   2.4028553e-03   2.4028553e-03   2.4028553e-03   2.4028553e-03   2.4028553e-03   2.4028553e-03   2.4028553e-03   2.4028553e-03   2.4028553e-03   2.4028553e-03   2.4028553e-03   2.4028553e-03   2.4028553e-03   2.4028553e-03   2.4028553e-03   2.4028553e-03   2.4028553e-03   2.4028553e-03   2.4028553e-03   2.4028553e-03   2.4028553e-03   2.4028553e-03   2.4028553e-03   2.4028553e-03   2.4028553e-03   2.4028553e-03   2.4028553e-03   2.4028553e-03   2.4028553e-03   2.4028553e-03   2.4028553e-03   2.4028553e-03   2.4028553e-03   2.4028553e-03   2.4028553e-03   2.4028553e-03   2.4028553e-03   2.4028553e-03   2.4028553e-03   2.4028553e-03   2.4028553e-03   2.4028553e-03   2.4028553e-03   2.4028553e-03   2.4028553e-03   2.4028553e-03   2.4028553e-03   2.4028553e-03   2.4028553e-03   2.4028553e-03   2.4028553e-03   2.4028553e-03   2.4028553e-03   2.4028553e-03   2.4028553e-03   2.4028553e-03   2.4028553e-03   2.4028553e-03   2.4028553e-03   2.4028553e-03   2.4028553e-03   2.4028553e-03   2.4028553e-03   2.4028553e-03   2.4028553e-03   2.4028553e-03   2.4028553e-03   2.4028553e-03   2.4028553e-03   2.4028553e-03   2.4028553e-03   2.4028553e-03   2.4028553e-03   2.4028553e-03   2.4028553e-03   2.4028553e-03   2.4028553e-03   2.4028553e-03   2.4028553e-03   2.4028553e-03   2.4028553e-03   2.4028553e-03   2.4028553e-03   2.4028553e-03   2.4028553e-03   2.4028553e-03   2.4028553e-03   2.4028553e-03   2.4028553e-03   2.4028553e-03   2.4028553e-03   2.4028553e-03   2.4028553e-03   2.4028553e-03   2.4028553e-03   2.4028553e-03   2.4028553e-03   2.4028553e-03   2.4028553e-03   2.4028553e-03   2.4028553e-03   2.4028553e-03   2.4028553e-03   2.4028553e-03   2.4028553e-03   2.4028553e-03   2.4028553e-03   2.4028553e-03   2.4028553e-03   2.4028553e-03   2.4028553e-03   2.4028553e-03   2.4028553e-03   2.4028553e-03   2.4028553e-03   2.4028553e-03   2.4028553e-03   2.4028553e-03   2.4028553e-03   2.4028553e-03   2.4028553e-03   2.4028553e-03   2.4028553e-03   2.4028553e-03   2.4028553e-03   2.4028553e-03   2.4028553e-03   2.4028553e-03   2.3547977e-03   2.3547977e-03   2.3547977e-03   2.3547977e-03   2.3547977e-03   2.3547977e-03   2.3547977e-03   2.3547977e-03   2.3547977e-03   2.3547977e-03   2.3547977e-03   2.3547977e-03   2.3547977e-03   2.3547977e-03   2.3547977e-03   2.3547977e-03   2.3547977e-03   2.3547977e-03   2.3547977e-03   2.3547977e-03   2.3547977e-03   2.3547977e-03   2.3547977e-03   2.3547977e-03   2.3547977e-03   2.3547977e-03   2.3547977e-03   2.3547977e-03   2.3547977e-03   2.3547977e-03   2.3547977e-03   2.3547977e-03   2.3547977e-03   2.3547977e-03   2.3547977e-03   2.3547977e-03   2.3547977e-03   2.3547977e-03   2.3547977e-03   2.3547977e-03   2.3547977e-03   2.3547977e-03   2.3547977e-03   2.3547977e-03   2.3547977e-03   2.3547977e-03   2.3547977e-03   2.3547977e-03   2.3547977e-03   2.3547977e-03   2.3547977e-03   2.3547977e-03   2.3547977e-03   2.3547977e-03   2.3547977e-03   2.3547977e-03   2.3547977e-03   2.3547977e-03   2.3547977e-03   2.3547977e-03   2.3547977e-03   2.3547977e-03   1.5589630e-03   4.5444961e-06   4.5444961e-06   4.5444961e-06   4.5444961e-06   4.5444961e-06   4.5444961e-06   4.5444961e-06   4.5444961e-06   4.5444961e-06   4.5444961e-06   4.5444961e-06   4.5444961e-06   4.5444961e-06   4.5444961e-06   4.5444961e-06   4.5444961e-06   4.5444961e-06   4.5444961e-06   4.5444961e-06   4.5444961e-06   4.4540390e-06   4.4540390e-06   4.4540390e-06   4.4540390e-06   4.4540390e-06   4.4540390e-06   4.4540390e-06   4.4540390e-06   4.4540390e-06   4.4540390e-06   4.4540390e-06   4.4540390e-06   4.4540390e-06   4.4540390e-06   4.4540390e-06   4.4540390e-06   4.4540390e-06   2.2270976e-06   5.9992423e-08   5.9992423e-08   5.9992423e-08   5.9992423e-08   5.9992423e-08   5.9992423e-08   5.9992423e-08   5.9992423e-08   5.9992423e-08   5.9992423e-08   5.9992423e-08   5.9992423e-08   5.9992423e-08   5.9992423e-08   5.9992423e-08   5.9992423e-08   5.9992423e-08   5.9992423e-08   5.9992423e-08   5.9992423e-08   0.0000000e+00   0.0000000e+00   0.0000000e+00   0.0000000e+00   0.0000000e+00   0.0000000e+00   0.0000000e+00   0.0000000e+00   0.0000000e+00   0.0000000e+00   0.0000000e+00   0.0000000e+00   0.0000000e+00   0.0000000e+00   0.0000000e+00   0.0000000e+00   0.0000000e+00   0.0000000e+00   0.0000000e+00   0.0000000e+00   0.0000000e+00   0.0000000e+00   0.0000000e+00   0.0000000e+00   0.0000000e+00   0.0000000e+00   0.0000000e+00   0.0000000e+00   0.0000000e+00   0.0000000e+00   0.0000000e+00   0.0000000e+00   0.0000000e+00   0.0000000e+00   0.0000000e+00   0.0000000e+00   0.0000000e+00   0.0000000e+00   0.0000000e+00   0.0000000e+00
   2.4028553e-03   2.4028553e-03   2.4028553e-03   2.4028553e-03   2.4028553e-03   2.4028553e-03   2.4028553e-03   2.4028553e-03   2.4028553e-03   2.4028553e-03   2.4028553e-03   2.4028553e-03   2.4028553e-03   2.4028553e-03   2.4028553e-03   2.4028553e-03   2.4028553e-03   2.4028553e-03   2.4028553e-03   2.4028553e-03   2.4028553e-03   2.4028553e-03   2.4028553e-03   2.4028553e-03   2.4028553e-03   2.4028553e-03   2.4028553e-03   2.4028553e-03   2.4028553e-03   2.4028553e-03   2.4028553e-03   2.4028553e-03   2.4028553e-03   2.4028553e-03   2.4028553e-03   2.4028553e-03   2.4028553e-03   2.4028553e-03   2.4028553e-03   2.4028553e-03   2.4028553e-03   2.4028553e-03   2.4028553e-03   2.4028553e-03   2.4028553e-03   2.4028553e-03   2.4028553e-03   2.4028553e-03   2.4028553e-03   2.4028553e-03   2.4028553e-03   2.4028553e-03   2.4028553e-03   2.4028553e-03   2.4028553e-03   2.4028553e-03   2.4028553e-03   2.4028553e-03   2.4028553e-03   2.4028553e-03   2.4028553e-03   2.4028553e-03   2.4028553e-03   2.4028553e-03   2.4028553e-03   2.4028553e-03   2.4028553e-03   2.4028553e-03   2.4028553e-03   2.4028553e-03   2.4028553e-03   2.4028553e-03   2.4028553e-03   2.4028553e-03   2.4028553e-03   2.4028553e-03   2.4028553e-03   2.4028553e-03   2.4028553e-03   2.4028553e-03   2.4028553e-03   2.4028553e-03   2.4028553e-03   2.4028553e-03   2.4028553e-03   2.4028553e-03   2.4028553e-03   2.4028553e-03   2.4028553e-03   2.4028553e-03   2.4028553e-03   2.4028553e-03   2.4028553e-03   2.4028553e-03   2.4028553e-03   2.4028553e-03   2.4028553e-03   2.4028553e-03   2.4028553e-03   2.4028553e-03   2.4028553e-03   2.4028553e-03   2.4028553e-03   2.4028553e-03   2.4028553e-03   2.4028553e-03   2.4028553e-03   2.4028553e-03   2.4028553e-03   2.4028553e-03   2.4028553e-03   2.4028553e-03   2.4028553e-03   2.4028553e-03   2.4028553e-03   2.4028553e-03   2.4028553e-03   2.4028553e-03   2.4028553e-03   2.4028553e-03   2.4028553e-03   2.4028553e-03   2.4028553e-03   2.4028553e-03   2.4028553e-03   2.4028553e-03   2.4028553e-03   2.4028553e-03   2.4028553e-03   2.4028553e-03   2.4028553e-03   2.4028553e-03   2.4028553e-03   2.4028553e-03   2.4028553e-03   2.4028553e-03   2.4028553e-03   2.4028553e-03   2.4028553e-03   2.4028553e-03   2.3547977e-03   2.3547977e-03   2.3547977e-03   2.3547977e-03   2.3547977e-03   2.3547977e-03   2.3547977e-03   2.3547977e-03   2.3547977e-03   2.3547977e-03   2.3547977e-03   2.3547977e-03   2.3547977e-03   2.3547977e-03   2.3547977e-03   2.3547977e-03   2.3547977e-03   2.3547977e-03   2.3547977e-03   2.3547977e-03   2.3547977e-03   2.3547977e-03   2.3547977e-03   2.3547977e-03   2.3547977e-03   2.3547977e-03   2.3547977e-03   2.3547977e-03   2.3547977e-03   2.3547977e-03   2.3547977e-03   2.3547977e-03   2.3547977e-03   2.3547977e-03   2.3547977e-03   2.3547977e-03   2.3547977e-03   2.3547977e-03   2.3547977e-03   2.3547977e-03   2.3547977e-03   2.3547977e-03   2.3547977e-03   2.3547977e-03   2.3547977e-03   2.3547977e-03   2.3547977e-03   2.3547977e-03   2.3547977e-03   2.3547977e-03   2.3547977e-03   2.3547977e-03   2.3547977e-03   2.3547977e-03   2.3547977e-03   2.3547977e-03   2.3547977e-03   2.3547977e-03   2.3547977e-03   2.3547977e-03   2.3547977e-03   2.3547977e-03   1.5589630e-03   4.5444961e-06   4.5444961e-06   4.5444961e-06   4.5444961e-06   4.5444961e-06   4.5444961e-06   4.5444961e-06   4.5444961e-06   4.5444961e-06   4.5444961e-06   4.5444961e-06   4.5444961e-06   4.5444961e-06   4.5444961e-06   4.5444961e-06   4.5444961e-06   4.5444961e-06   4.5444961e-06   4.5444961e-06   4.5444961e-06   4.4540390e-06   4.4540390e-06   4.4540390e-06   4.4540390e-06   4.4540390e-06   4.4540390e-06   4.4540390e-06   4.4540390e-06   4.4540390e-06   4.4540390e-06   4.4540390e-06   4.4540390e-06   4.4540390e-06   4.4540390e-06   4.4540390e-06   4.4540390e-06   4.4540390e-06   2.2270976e-06   5.9992423e-08   5.9992423e-08   5.9992423e-08   5.9992423e-08   5.9992423e-08   5.9992423e-08   5.9992423e-08   5.9992423e-08   5.9992423e-08   5.9992423e-08   5.9992423e-08   5.9992423e-08   5.9992423e-08   5.9992423e-08   5.9992423e-08   5.9992423e-08   5.9992423e-08   5.9992423e-08   5.9992423e-08   5.9992423e-08   0.0000000e+00   0.0000000e+00   0.0000000e+00   0.0000000e+00   0.0000000e+00   0.0000000e+00   0.0000000e+00   0.0000000e+00   0.0000000e+00   0.0000000e+00   0.0000000e+00   0.0000000e+00   0.0000000e+00   0.0000000e+00   0.0000000e+00   0.0000000e+00   0.0000000e+00   0.0000000e+00   0.0000000e+00   0.0000000e+00   0.0000000e+00   0.0000000e+00   0.0000000e+00   0.0000000e+00   0.0000000e+00   0.0000000e+00   0.0000000e+00   0.0000000e+00   0.0000000e+00   0.0000000e+00   0.0000000e+00   0.0000000e+00   0.0000000e+00   0.0000000e+00   0.0000000e+00   0.0000000e+00   0.0000000e+00   0.0000000e+00   0.0000000e+00   0.0000000e+00
   2.4028553e-03   2.4028553e-03   2.4028553e-03   2.4028553e-03   2.4028553e-03   2.4028553e-03   2.4028553e-03   2.4028553e-03   2.4028553e-03   2.4028553e-03   2.4028553e-03   2.4028553e-03   2.4028553e-03   2.4028553e-03   2.4028553e-03   2.4028553e-03   2.4028553e-03   2.4028553e-03   2.4028553e-03   2.4028553e-03   2.4028553e-03   2.4028553e-03   2.4028553e-03   2.4028553e-03   2.4028553e-03   2.4028553e-03   2.4028553e-03   2.4028553e-03   2.4028553e-03   2.4028553e-03   2.4028553e-03   2.4028553e-03   2.4028553e-03   2.4028553e-03   2.4028553e-03   2.4028553e-03   2.4028553e-03   2.4028553e-03   2.4028553e-03   2.4028553e-03   2.4028553e-03   2.4028553e-03   2.4028553e-03   2.4028553e-03   2.4028553e-03   2.4028553e-03   2.4028553e-03   2.4028553e-03   2.4028553e-03   2.4028553e-03   2.4028553e-03   2.4028553e-03   2.4028553e-03   2.4028553e-03   2.4028553e-03   2.4028553e-03   2.4028553e-03   2.4028553e-03   2.4028553e-03   2.4028553e-03   2.4028553e-03   2.4028553e-03   2.4028553e-03   2.4028553e-03   2.4028553e-03   2.4028553e-03   2.4028553e-03   2.4028553e-03   2.4028553e-03   2.4028553e-03   2.4028553e-03   2.4028553e-03   2.4028553e-03   2.4028553e-03   2.4028553e-03   2.4028553e-03   2.4028553e-03   2.4028553e-03   2.4028553e-03   2.4028553e-03   2.4028553e-03   2.4028553e-03   2.4028553e-03   2.4028553e-03   2.4028553e-03   2.4028553e-03   2.4028553e-03   2.4028553e-03   2.4028553e-03   2.4028553e-03   2.4028553e-03   2.4028553e-03   2.4028553e-03   2.4028553e-03   2.4028553e-03   2.4028553e-03   2.4028553e-03   2.4028553e-03   2.4028553e-03   2.4028553e-03   2.4028553e-03   2.4028553e-03   2.4028553e-03   2.4028553e-03   2.4028553e-03   2.4028553e-03   2.4028553e-03   2.4028553e-03   2.4028553e-03   2.4028553e-03   2.4028553e-03   2.4028553e-03   2.4028553e-03   2.4028553e-03   2.4028553e-03   2.4028553e-03   2.4028553e-03   2.4028553e-03   2.4028553e-03   2.4028553e-03   2.4028553e-03   2.4028553e-03   2.4028553e-03   2.4028553e-03   2.4028553e-03   2.4028553e-03   2.4028553e-03   2.4028553e-03   2.4028553e-03   2.4028553e-03   2.4028553e-03   2.4028553e-03   2.4028553e-03   2.4028553e-03   2.4028553e-03   2.4028553e-03   2.4028553e-03   2.4028553e-03   2.4028553e-03   2.4028553e-03   2.3547977e-03   2.3547977e-03   2.3547977e-03   2.3547977e-03   2.3547977e-03   2.3547977e-03   2.3547977e-03   2.3547977e-03   2.3547977e-03   2.3547977e-03   2.3547977e-03   2.3547977e-03   2.3547977e-03   2.3547977e-03   2.3547977e-03   2.3547977e-03   2.3547977e-03   2.3547977e-03   2.3547977e-03   2.3547977e-03   2.3547977e-03   2.3547977e-03   2.3547977e-03   2.3547977e-03   2.3547977e-03   2.3547977e-03   2.3547977e-03   2.3547977e-03   2.3547977e-03   2.3547977e-03   2.3547977e-03   2.3547977e-03   2.3547977e-03   2.3547977e-03   2.3547977e-03   2.3547977e-03   2.3547977e-03   2.3547977e-03   2.3547977e-03   2.3547977e-03   2.3547977e-03   2.3547977e-03   2.3547977e-03   2.3547977e-03   2.3547977e-03   2.3547977e-03   2.3547977e-03   2.3547977e-03   2.3547977e-03   2.3547977e-03   2.3547977e-03   2.3547977e-03   2.3547977e-03   2.3547977e-03   2.3547977e-03   2.3547977e-03   2.3547977e-03   2.3547977e-03   2.3547977e-03   2.3547977e-03   2.3547977e-03   2.3547977e-03   1.5589630e-03   4.5444961e-06   4.5444961e-06   4.5444961e-06   4.5444961e-06   4.5444961e-06   4.5444961e-06   4.5444961e-06   4.5444961e-06   4.5444961e-06   4.5444961e-06   4.5444961e-06   4.5444961e-06   4.5444961e-06   4.5444961e-06   4.5444961e-06   4.5444961e-06   4.5444961e-06   4.5444961e-06   4.5444961e-06   4.5444961e-06   4.4540390e-06   4.4540390e-06   4.4540390e-06   4.4540390e-06   4.4540390e-06   4.4540390e-06   4.4540390e-06   4.4540390e-06   4.4540390e-06   4.4540390e-06   4.4540390e-06   4.4540390e-06   4.4540390e-06   4.4540390e-06   4.4540390e-06   4.4540390e-06   4.4540390e-06   2.2270976e-06   5.9992423e-08   5.9992423e-08   5.9992423e-08   5.9992423e-08   5.9992423e-08   5.9992423e-08   5.9992423e-08   5.9992423e-08   5.9992423e-08   5.9992423e-08   5.9992423e-08   5.9992423e-08   5.9992423e-08   5.9992423e-08   5.9992423e-08   5.9992423e-08   5.9992423e-08   5.9992423e-08   5.9992423e-08   5.9992423e-08   0.0000000e+00   0.0000000e+00   0.0000000e+00   0.0000000e+00   0.0000000e+00   0.0000000e+00   0.0000000e+00   0.0000000e+00   0.0000000e+00   0.0000000e+00   0.0000000e+00   0.0000000e+00   0.0000000e+00   0.0000000e+00   0.0000000e+00   0.0000000e+00   0.0000000e+00   0.0000000e+00   0.0000000e+00   0.0000000e+00   0.0000000e+00   0.0000000e+00   0.0000000e+00   0.0000000e+00   0.0000000e+00   0.0000000e+00   0.0000000e+00   0.0000000e+00   0.0000000e+00   0.0000000e+00   0.0000000e+00   0.0000000e+00   0.0000000e+00   0.0000000e+00   0.0000000e+00   0.0000000e+00   0.0000000e+00   0.0000000e+00   0.0000000e+00   0.0000000e+00
   2.4028553e-03   2.4028553e-03   2.4028553e-03   2.4028553e-03   2.4028553e-03   2.4028553e-03   2.4028553e-03   2.4028553e-03   2.4028553e-03   2.4028553e-03   2.4028553e-03   2.4028553e-03   2.4028553e-03   2.4028553e-03   2.4028553e-03   2.4028553e-03   2.4028553e-03   2.4028553e-03   2.4028553e-03   2.4028553e-03   2.4028553e-03   2.4028553e-03   2.4028553e-03   2.4028553e-03   2.4028553e-03   2.4028553e-03   2.4028553e-03   2.4028553e-03   2.4028553e-03   2.4028553e-03   2.4028553e-03   2.4028553e-03   2.4028553e-03   2.4028553e-03   2.4028553e-03   2.4028553e-03   2.4028553e-03   2.4028553e-03   2.4028553e-03   2.4028553e-03   2.4028553e-03   2.4028553e-03   2.4028553e-03   2.4028553e-03   2.4028553e-03   2.4028553e-03   2.4028553e-03   2.4028553e-03   2.4028553e-03   2.4028553e-03   2.4028553e-03   2.4028553e-03   2.4028553e-03   2.4028553e-03   2.4028553e-03   2.4028553e-03   2.4028553e-03   2.4028553e-03   2.4028553e-03   2.4028553e-03   2.4028553e-03   2.4028553e-03   2.4028553e-03   2.4028553e-03   2.4028553e-03   2.4028553e-03   2.4028553e-03   2.4028553e-03   2.4028553e-03   2.4028553e-03   2.4028553e-03   2.4028553e-03   2.4028553e-03   2.4028553e-03   2.4028553e-03   2.4028553e-03   2.4028553e-03   2.4028553e-03   2.4028553e-03   2.4028553e-03   2.4028553e-03   2.4028553e-03   2.4028553e-03   2.4028553e-03   2.4028553e-03   2.4028553e-03   2.4028553e-03   2.4028553e-03   2.4028553e-03   2.4028553e-03   2.4028553e-03   2.4028553e-03   2.4028553e-03   2.4028553e-03   2.4028553e-03   2.4028553e-03   2.4028553e-03   2.4028553e-03   2.4028553e-03   2.4028553e-03   2.4028553e-03   2.4028553e-03   2.4028553e-03   2.4028553e-03   2.4028553e-03   2.4028553e-03   2.4028553e-03   2.4028553e-03   2.4028553e-03   2.4028553e-03   2.4028553e-03   2.4028553e-03   2.4028553e-03   2.4028553e-03   2.4028553e-03   2.4028553e-03   2.4028553e-03   2.4028553e-03   2.4028553e-03   2.4028553e-03   2.4028553e-03   2.4028553e-03   2.4028553e-03   2.4028553e-03   2.4028553e-03   2.4028553e-03   2.4028553e-03   2.4028553e-03   2.4028553e-03   2.4028553e-03   2.4028553e-03   2.4028553e-03   2.4028553e-03   2.4028553e-03   2.4028553e-03   2.4028553e-03   2.4028553e-03   2.4028553e-03   2.4028553e-03   2.4028553e-03   2.3547977e-03   2.3547977e-03   2.3547977e-03   2.3547977e-03   2.3547977e-03   2.3547977e-03   2.3547977e-03   2.3547977e-03   2.3547977e-03   2.3547977e-03   2.3547977e-03   2.3547977e-03   2.3547977e-03   2.3547977e-03   2.3547977e-03   2.3547977e-03   2.3547977e-03   2.3547977e-03   2.3547977e-03   2.3547977e-03   2.3547977e-03   2.3547977e-03   2.3547977e-03   2.3547977e-03   2.3547977e-03   2.3547977e-03   2.3547977e-03   2.3547977e-03   2.3547977e-03   2.3547977e-03   2.3547977e-03   2.3547977e-03   2.3547977e-03   2.3547977e-03   2.3547977e-03   2.3547977e-03   2.3547977e-03   2.3547977e-03   2.3547977e-03   2.3547977e-03   2.3547977e-03   2.3547977e-03   2.3547977e-03   2.3547977e-03   2.3547977e-03   2.3547977e-03   2.3547977e-03   2.3547977e-03   2.3547977e-03   2.3547977e-03   2.3547977e-03   2.3547977e-03   2.3547977e-03   2.3547977e-03   2.3547977e-03   2.3547977e-03   2.3547977e-03   2.3547977e-03   2.3547977e-03   2.3547977e-03   2.3547977e-03   2.3547977e-03   1.5589630e-03   4.5444961e-06   4.5444961e-06   4.5444961e-06   4.5444961e-06   4.5444961e-06   4.5444961e-06   4.5444961e-06   4.5444961e-06   4.5444961e-06   4.5444961e-06   4.5444961e-06   4.5444961e-06   4.5444961e-06   4.5444961e-06   4.5444961e-06   4.5444961e-06   4.5444961e-06   4.5444961e-06   4.5444961e-06   4.5444961e-06   4.4540390e-06   4.4540390e-06   4.4540390e-06   4.4540390e-06   4.4540390e-06   4.4540390e-06   4.4540390e-06   4.4540390e-06   4.4540390e-06   4.4540390e-06   4.4540390e-06   4.4540390e-06   4.4540390e-06   4.4540390e-06   4.4540390e-06   4.4540390e-06   4.4540390e-06   2.2270976e-06   5.9992423e-08   5.9992423e-08   5.9992423e-08   5.9992423e-08   5.9992423e-08   5.9992423e-08   5.9992423e-08   5.9992423e-08   5.9992423e-08   5.9992423e-08   5.9992423e-08   5.9992423e-08   5.9992423e-08   5.9992423e-08   5.9992423e-08   5.9992423e-08   5.9992423e-08   5.9992423e-08   5.9992423e-08   5.9992423e-08   0.0000000e+00   0.0000000e+00   0.0000000e+00   0.0000000e+00   0.0000000e+00   0.0000000e+00   0.0000000e+00   0.0000000e+00   0.0000000e+00   0.0000000e+00   0.0000000e+00   0.0000000e+00   0.0000000e+00   0.0000000e+00   0.0000000e+00   0.0000000e+00   0.0000000e+00   0.0000000e+00   0.0000000e+00   0.0000000e+00   0.0000000e+00   0.0000000e+00   0.0000000e+00   0.0000000e+00   0.0000000e+00   0.0000000e+00   0.0000000e+00   0.0000000e+00   0.0000000e+00   0.0000000e+00   0.0000000e+00   0.0000000e+00   0.0000000e+00   0.0000000e+00   0.0000000e+00   0.0000000e+00   0.0000000e+00   0.0000000e+00   0.0000000e+00   0.0000000e+00
   2.4028553e-03   2.4028553e-03   2.4028553e-03   2.4028553e-03   2.4028553e-03   2.4028553e-03   2.4028553e-03   2.4028553e-03   2.4028553e-03   2.4028553e-03   2.4028553e-03   2.4028553e-03   2.4028553e-03   2.4028553e-03   2.4028553e-03   2.4028553e-03   2.4028553e-03   2.4028553e-03   2.4028553e-03   2.4028553e-03   2.4028553e-03   2.4028553e-03   2.4028553e-03   2.4028553e-03   2.4028553e-03   2.4028553e-03   2.4028553e-03   2.4028553e-03   2.4028553e-03   2.4028553e-03   2.4028553e-03   2.4028553e-03   2.4028553e-03   2.4028553e-03   2.4028553e-03   2.4028553e-03   2.4028553e-03   2.4028553e-03   2.4028553e-03   2.4028553e-03   2.4028553e-03   2.4028553e-03   2.4028553e-03   2.4028553e-03   2.4028553e-03   2.4028553e-03   2.4028553e-03   2.4028553e-03   2.4028553e-03   2.4028553e-03   2.4028553e-03   2.4028553e-03   2.4028553e-03   2.4028553e-03   2.4028553e-03   2.4028553e-03   2.4028553e-03   2.4028553e-03   2.4028553e-03   2.4028553e-03   2.4028553e-03   2.4028553e-03   2.4028553e-03   2.4028553e-03   2.4028553e-03   2.4028553e-03   2.4028553e-03   2.4028553e-03   2.4028553e-03   2.4028553e-03   2.4028553e-03   2.4028553e-03   2.4028553e-03   2.4028553e-03   2.4028553e-03   2.4028553e-03   2.4028553e-03   2.4028553e-03   2.4028553e-03   2.4028553e-03   2.4028553e-03   2.4028553e-03   2.4028553e-03   2.4028553e-03   2.4028553e-03   2.4028553e-03   2.4028553e-03   2.4028553e-03   2.4028553e-03   2.4028553e-03   2.4028553e-03   2.4028553e-03   2.4028553e-03   2.4028553e-03   2.4028553e-03   2.4028553e-03   2.4028553e-03   2.4028553e-03   2.4028553e-03   2.4028553e-03   2.4028553e-03   2.4028553e-03   2.4028553e-03   2.4028553e-03   2.4028553e-03   2.4028553e-03   2.4028553e-03   2.4028553e-03   2.4028553e-03   2.4028553e-03   2.4028553e-03   2.4028553e-03   2.4028553e-03   2.4028553e-03   2.4028553e-03   2.4028553e-03   2.4028553e-03   2.4028553e-03   2.4028553e-03   2.4028553e-03   2.4028553e-03   2.4028553e-03   2.4028553e-03   2.4028553e-03   2.4028553e-03   2.4028553e-03   2.4028553e-03   2.4028553e-03   2.4028553e-03   2.4028553e-03   2.4028553e-03   2.4028553e-03   2.4028553e-03   2.4028553e-03   2.4028553e-03   2.4028553e-03   2.4028553e-03   2.4028553e-03   2.4028553e-03   2.4028553e-03   2.3547977e-03   2.3547977e-03   2.3547977e-03   2.3547977e-03   2.3547977e-03   2.3547977e-03   2.3547977e-03   2.3547977e-03   2.3547977e-03   2.3547977e-03   2.3547977e-03   2.3547977e-03   2.3547977e-03   2.3547977e-03   2.3547977e-03   2.3547977e-03   2.3547977e-03   2.3547977e-03   2.3547977e-03   2.3547977e-03   2.3547977e-03   2.3547977e-03   2.3547977e-03   2.3547977e-03   2.3547977e-03   2.3547977e-03   2.3547977e-03   2.3547977e-03   2.3547977e-03   2.3547977e-03   2.3547977e-03   2.3547977e-03   2.3547977e-03   2.3547977e-03   2.3547977e-03   2.3547977e-03   2.3547977e-03   2.3547977e-03   2.3547977e-03   2.3547977e-03   2.3547977e-03   2.3547977e-03   2.3547977e-03   2.3547977e-03   2.3547977e-03   2.3547977e-03   2.3547977e-03   2.3547977e-03   2.3547977e-03   2.3547977e-03   2.3547977e-03   2.3547977e-03   2.3547977e-03   2.3547977e-03   2.3547977e-03   2.3547977e-03   2.3547977e-03   2.3547977e-03   2.3547977e-03   2.3547977e-03   2.3547977e-03   2.3547977e-03   1.5589630e-03   4.5444961e-06   4.5444961e-06   4.5444961e-06   4.5444961e-06   4.5444961e-06   4.5444961e-06   4.5444961e-06   4.5444961e-06   4.5444961e-06   4.5444961e-06   4.5444961e-06   4.5444961e-06   4.5444961e-06   4.5444961e-06   4.5444961e-06   4.5444961e-06   4.5444961e-06   4.5444961e-06   4.5444961e-06   4.5444961e-06   4.4540390e-06   4.4540390e-06   4.4540390e-06   4.4540390e-06   4.4540390e-06   4.4540390e-06   4.4540390e-06   4.4540390e-06   4.4540390e-06   4.4540390e-06   4.4540390e-06   4.4540390e-06   4.4540390e-06   4.4540390e-06   4.4540390e-06   4.4540390e-06   4.4540390e-06   2.2270976e-06   5.9992423e-08   5.9992423e-08   5.9992423e-08   5.9992423e-08   5.9992423e-08   5.9992423e-08   5.9992423e-08   5.9992423e-08   5.9992423e-08   5.9992423e-08   5.9992423e-08   5.9992423e-08   5.9992423e-08   5.9992423e-08   5.9992423e-08   5.9992423e-08   5.9992423e-08   5.9992423e-08   5.9992423e-08   5.9992423e-08   0.0000000e+00   0.0000000e+00   0.0000000e+00   0.0000000e+00   0.0000000e+00   0.0000000e+00   0.0000000e+00   0.0000000e+00   0.0000000e+00   0.0000000e+00   0.0000000e+00   0.0000000e+00   0.0000000e+00   0.0000000e+00   0.0000000e+00   0.0000000e+00   0.0000000e+00   0.0000000e+00   0.0000000e+00   0.0000000e+00   0.0000000e+00   0.0000000e+00   0.0000000e+00   0.0000000e+00   0.0000000e+00   0.0000000e+00   0.0000000e+00   0.0000000e+00   0.0000000e+00   0.0000000e+00   0.0000000e+00   0.0000000e+00   0.0000000e+00   0.0000000e+00   0.0000000e+00   0.0000000e+00   0.0000000e+00   0.0000000e+00   0.0000000e+00   0.0000000e+00
   2.4028553e-03   2.4028553e-03   2.4028553e-03   2.4028553e-03   2.4028553e-03   2.4028553e-03   2.4028553e-03   2.4028553e-03   2.4028553e-03   2.4028553e-03   2.4028553e-03   2.4028553e-03   2.4028553e-03   2.4028553e-03   2.4028553e-03   2.4028553e-03   2.4028553e-03   2.4028553e-03   2.4028553e-03   2.4028553e-03   2.4028553e-03   2.4028553e-03   2.4028553e-03   2.4028553e-03   2.4028553e-03   2.4028553e-03   2.4028553e-03   2.4028553e-03   2.4028553e-03   2.4028553e-03   2.4028553e-03   2.4028553e-03   2.4028553e-03   2.4028553e-03   2.4028553e-03   2.4028553e-03   2.4028553e-03   2.4028553e-03   2.4028553e-03   2.4028553e-03   2.4028553e-03   2.4028553e-03   2.4028553e-03   2.4028553e-03   2.4028553e-03   2.4028553e-03   2.4028553e-03   2.4028553e-03   2.4028553e-03   2.4028553e-03   2.4028553e-03   2.4028553e-03   2.4028553e-03   2.4028553e-03   2.4028553e-03   2.4028553e-03   2.4028553e-03   2.4028553e-03   2.4028553e-03   2.4028553e-03   2.4028553e-03   2.4028553e-03   2.4028553e-03   2.4028553e-03   2.4028553e-03   2.4028553e-03   2.4028553e-03   2.4028553e-03   2.4028553e-03   2.4028553e-03   2.4028553e-03   2.4028553e-03   2.4028553e-03   2.4028553e-03   2.4028553e-03   2.4028553e-03   2.4028553e-03   2.4028553e-03   2.4028553e-03   2.4028553e-03   2.4028553e-03   2.4028553e-03   2.4028553e-03   2.4028553e-03   2.4028553e-03   2.4028553e-03   2.4028553e-03   2.4028553e-03   2.4028553e-03   2.4028553e-03   2.4028553e-03   2.4028553e-03   2.4028553e-03   2.4028553e-03   2.4028553e-03   2.4028553e-03   2.4028553e-03   2.4028553e-03   2.4028553e-03   2.4028553e-03   2.4028553e-03   2.4028553e-03   2.4028553e-03   2.4028553e-03   2.4028553e-03   2.4028553e-03   2.4028553e-03   2.4028553e-03   2.4028553e-03   2.4028553e-03   2.4028553e-03   2.4028553e-03   2.4028553e-03   2.4028553e-03   2.4028553e-03   2.4028553e-03   2.4028553e-03   2.4028553e-03   2.4028553e-03   2.4028553e-03   2.4028553e-03   2.4028553e-03   2.4028553e-03   2.4028553e-03   2.4028553e-03   2.4028553e-03   2.4028553e-03   2.4028553e-03   2.4028553e-03   2.4028553e-03   2.4028553e-03   2.4028553e-03   2.4028553e-03   2.4028553e-03   2.4028553e-03   2.4028553e-03   2.4028553e-03   2.4028553e-03   2.4028553e-03   2.4028553e-03   2.3547977e-03   2.3547977e-03   2.3547977e-03   2.3547977e-03   2.3547977e-03   2.3547977e-03   2.3547977e-03   2.3547977e-03   2.3547977e-03   2.3547977e-03   2.3547977e-03   2.3547977e-03   2.3547977e-03   2.3547977e-03   2.3547977e-03   2.3547977e-03   2.3547977e-03   2.3547977e-03   2.3547977e-03   2.3547977e-03   2.3547977e-03   2.3547977e-03   2.3547977e-03   2.3547977e-03   2.3547977e-03   2.3547977e-03   2.3547977e-03   2.3547977e-03   2.3547977e-03   2.3547977e-03   2.3547977e-03   2.3547977e-03   2.3547977e-03   2.3547977e-03   2.3547977e-03   2.3547977e-03   2.3547977e-03   2.3547977e-03   2.3547977e-03   2.3547977e-03   2.3547977e-03   2.3547977e-03   2.3547977e-03   2.3547977e-03   2.3547977e-03   2.3547977e-03   2.3547977e-03   2.3547977e-03   2.3547977e-03   2.3547977e-03   2.3547977e-03   2.3547977e-03   2.3547977e-03   2.3547977e-03   2.3547977e-03   2.3547977e-03   2.3547977e-03   2.3547977e-03   2.3547977e-03   2.3547977e-03   2.3547977e-03   2.3547977e-03   1.5589630e-03   4.5444961e-06   4.5444961e-06   4.5444961e-06   4.5444961e-06   4.5444961e-06   4.5444961e-06   4.5444961e-06   4.5444961e-06   4.5444961e-06   4.5444961e-06   4.5444961e-06   4.5444961e-06   4.5444961e-06   4.5444961e-06   4.5444961e-06   4.5444961e-06   4.5444961e-06   4.5444961e-06   4.5444961e-06   4.5444961e-06   4.4540390e-06   4.4540390e-06   4.4540390e-06   4.4540390e-06   4.4540390e-06   4.4540390e-06   4.4540390e-06   4.4540390e-06   4.4540390e-06   4.4540390e-06   4.4540390e-06   4.4540390e-06   4.4540390e-06   4.4540390e-06   4.4540390e-06   4.4540390e-06   4.4540390e-06   2.2270976e-06   5.9992423e-08   5.9992423e-08   5.9992423e-08   5.9992423e-08   5.9992423e-08   5.9992423e-08   5.9992423e-08   5.9992423e-08   5.9992423e-08   5.9992423e-08   5.9992423e-08   5.9992423e-08   5.9992423e-08   5.9992423e-08   5.9992423e-08   5.9992423e-08   5.9992423e-08   5.9992423e-08   5.9992423e-08   5.9992423e-08   0.0000000e+00   0.0000000e+00   0.0000000e+00   0.0000000e+00   0.0000000e+00   0.0000000e+00   0.0000000e+00   0.0000000e+00   0.0000000e+00   0.0000000e+00   0.0000000e+00   0.0000000e+00   0.0000000e+00   0.0000000e+00   0.0000000e+00   0.0000000e+00   0.0000000e+00   0.0000000e+00   0.0000000e+00   0.0000000e+00   0.0000000e+00   0.0000000e+00   0.0000000e+00   0.0000000e+00   0.0000000e+00   0.0000000e+00   0.0000000e+00   0.0000000e+00   0.0000000e+00   0.0000000e+00   0.0000000e+00   0.0000000e+00   0.0000000e+00   0.0000000e+00   0.0000000e+00   0.0000000e+00   0.0000000e+00   0.0000000e+00   0.0000000e+00   0.0000000e+00
   2.4028553e-03   2.4028553e-03   2.4028553e-03   2.4028553e-03   2.4028553e-03   2.4028553e-03   2.4028553e-03   2.4028553e-03   2.4028553e-03   2.4028553e-03   2.4028553e-03   2.4028553e-03   2.4028553e-03   2.4028553e-03   2.4028553e-03   2.4028553e-03   2.4028553e-03   2.4028553e-03   2.4028553e-03   2.4028553e-03   2.4028553e-03   2.4028553e-03   2.4028553e-03   2.4028553e-03   2.4028553e-03   2.4028553e-03   2.4028553e-03   2.4028553e-03   2.4028553e-03   2.4028553e-03   2.4028553e-03   2.4028553e-03   2.4028553e-03   2.4028553e-03   2.4028553e-03   2.4028553e-03   2.4028553e-03   2.4028553e-03   2.4028553e-03   2.4028553e-03   2.4028553e-03   2.4028553e-03   2.4028553e-03   2.4028553e-03   2.4028553e-03   2.4028553e-03   2.4028553e-03   2.4028553e-03   2.4028553e-03   2.4028553e-03   2.4028553e-03   2.4028553e-03   2.4028553e-03   2.4028553e-03   2.4028553e-03   2.4028553e-03   2.4028553e-03   2.4028553e-03   2.4028553e-03   2.4028553e-03   2.4028553e-03   2.4028553e-03   2.4028553e-03   2.4028553e-03   2.4028553e-03   2.4028553e-03   2.4028553e-03   2.4028553e-03   2.4028553e-03   2.4028553e-03   2.4028553e-03   2.4028553e-03   2.4028553e-03   2.4028553e-03   2.4028553e-03   2.4028553e-03   2.4028553e-03   2.4028553e-03   2.4028553e-03   2.4028553e-03   2.4028553e-03   2.4028553e-03   2.4028553e-03   2.4028553e-03   2.4028553e-03   2.4028553e-03   2.4028553e-03   2.4028553e-03   2.4028553e-03   2.4028553e-03   2.4028553e-03   2.4028553e-03   2.4028553e-03   2.4028553e-03   2.4028553e-03   2.4028553e-03   2.4028553e-03   2.4028553e-03   2.4028553e-03   2.4028553e-03   2.4028553e-03   2.4028553e-03   2.4028553e-03   2.4028553e-03   2.4028553e-03   2.4028553e-03   2.4028553e-03   2.4028553e-03   2.4028553e-03   2.4028553e-03   2.4028553e-03   2.4028553e-03   2.4028553e-03   2.4028553e-03   2.4028553e-03   2.4028553e-03   2.4028553e-03   2.4028553e-03   2.4028553e-03   2.4028553e-03   2.4028553e-03   2.4028553e-03   2.4028553e-03   2.4028553e-03   2.4028553e-03   2.4028553e-03   2.4028553e-03   2.4028553e-03   2.4028553e-03   2.4028553e-03   2.4028553e-03   2.4028553e-03   2.4028553e-03   2.4028553e-03   2.4028553e-03   2.4028553e-03   2.4028553e-03   2.4028553e-03   2.4028553e-03   2.4028553e-03   2.3547977e-03   2.3547977e-03   2.3547977e-03   2.3547977e-03   2.3547977e-03   2.3547977e-03   2.3547977e-03   2.3547977e-03   2.3547977e-03   2.3547977e-03   2.3547977e-03   2.3547977e-03   2.3547977e-03   2.3547977e-03   2.3547977e-03   2.3547977e-03   2.3547977e-03   2.3547977e-03   2.3547977e-03   2.3547977e-03   2.3547977e-03   2.3547977e-03   2.3547977e-03   2.3547977e-03   2.3547977e-03   2.3547977e-03   2.3547977e-03   2.3547977e-03   2.3547977e-03   2.3547977e-03   2.3547977e-03   2.3547977e-03   2.3547977e-03   2.3547977e-03   2.3547977e-03   2.3547977e-03   2.3547977e-03   2.3547977e-03   2.3547977e-03   2.3547977e-03   2.3547977e-03   2.3547977e-03   2.3547977e-03   2.3547977e-03   2.3547977e-03   2.3547977e-03   2.3547977e-03   2.3547977e-03   2.3547977e-03   2.3547977e-03   2.3547977e-03   2.3547977e-03   2.3547977e-03   2.3547977e-03   2.3547977e-03   2.3547977e-03   2.3547977e-03   2.3547977e-03   2.3547977e-03   2.3547977e-03   2.3547977e-03   2.3547977e-03   1.5589630e-03   4.5444961e-06   4.5444961e-06   4.5444961e-06   4.5444961e-06   4.5444961e-06   4.5444961e-06   4.5444961e-06   4.5444961e-06   4.5444961e-06   4.5444961e-06   4.5444961e-06   4.5444961e-06   4.5444961e-06   4.5444961e-06   4.5444961e-06   4.5444961e-06   4.5444961e-06   4.5444961e-06   4.5444961e-06   4.5444961e-06   4.4540390e-06   4.4540390e-06   4.4540390e-06   4.4540390e-06   4.4540390e-06   4.4540390e-06   4.4540390e-06   4.4540390e-06   4.4540390e-06   4.4540390e-06   4.4540390e-06   4.4540390e-06   4.4540390e-06   4.4540390e-06   4.4540390e-06   4.4540390e-06   4.4540390e-06   2.2270976e-06   5.9992423e-08   5.9992423e-08   5.9992423e-08   5.9992423e-08   5.9992423e-08   5.9992423e-08   5.9992423e-08   5.9992423e-08   5.9992423e-08   5.9992423e-08   5.9992423e-08   5.9992423e-08   5.9992423e-08   5.9992423e-08   5.9992423e-08   5.9992423e-08   5.9992423e-08   5.9992423e-08   5.9992423e-08   5.9992423e-08   0.0000000e+00   0.0000000e+00   0.0000000e+00   0.0000000e+00   0.0000000e+00   0.0000000e+00   0.0000000e+00   0.0000000e+00   0.0000000e+00   0.0000000e+00   0.0000000e+00   0.0000000e+00   0.0000000e+00   0.0000000e+00   0.0000000e+00   0.0000000e+00   0.0000000e+00   0.0000000e+00   0.0000000e+00   0.0000000e+00   0.0000000e+00   0.0000000e+00   0.0000000e+00   0.0000000e+00   0.0000000e+00   0.0000000e+00   0.0000000e+00   0.0000000e+00   0.0000000e+00   0.0000000e+00   0.0000000e+00   0.0000000e+00   0.0000000e+00   0.0000000e+00   0.0000000e+00   0.0000000e+00   0.0000000e+00   0.0000000e+00   0.0000000e+00   0.0000000e+00
   2.4028553e-03   2.4028553e-03   2.4028553e-03   2.4028553e-03   2.4028553e-03   2.4028553e-03   2.4028553e-03   2.4028553e-03   2.4028553e-03   2.4028553e-03   2.4028553e-03   2.4028553e-03   2.4028553e-03   2.4028553e-03   2.4028553e-03   2.4028553e-03   2.4028553e-03   2.4028553e-03   2.4028553e-03   2.4028553e-03   2.4028553e-03   2.4028553e-03   2.4028553e-03   2.4028553e-03   2.4028553e-03   2.4028553e-03   2.4028553e-03   2.4028553e-03   2.4028553e-03   2.4028553e-03   2.4028553e-03   2.4028553e-03   2.4028553e-03   2.4028553e-03   2.4028553e-03   2.4028553e-03   2.4028553e-03   2.4028553e-03   2.4028553e-03   2.4028553e-03   2.4028553e-03   2.4028553e-03   2.4028553e-03   2.4028553e-03   2.4028553e-03   2.4028553e-03   2.4028553e-03   2.4028553e-03   2.4028553e-03   2.4028553e-03   2.4028553e-03   2.4028553e-03   2.4028553e-03   2.4028553e-03   2.4028553e-03   2.4028553e-03   2.4028553e-03   2.4028553e-03   2.4028553e-03   2.4028553e-03   2.4028553e-03   2.4028553e-03   2.4028553e-03   2.4028553e-03   2.4028553e-03   2.4028553e-03   2.4028553e-03   2.4028553e-03   2.4028553e-03   2.4028553e-03   2.4028553e-03   2.4028553e-03   2.4028553e-03   2.4028553e-03   2.4028553e-03   2.4028553e-03   2.4028553e-03   2.4028553e-03   2.4028553e-03   2.4028553e-03   2.4028553e-03   2.4028553e-03   2.4028553e-03   2.4028553e-03   2.4028553e-03   2.4028553e-03   2.4028553e-03   2.4028553e-03   2.4028553e-03   2.4028553e-03   2.4028553e-03   2.4028553e-03   2.4028553e-03   2.4028553e-03   2.4028553e-03   2.4028553e-03   2.4028553e-03   2.4028553e-03   2.4028553e-03   2.4028553e-03   2.4028553e-03   2.4028553e-03   2.4028553e-03   2.4028553e-03   2.4028553e-03   2.4028553e-03   2.4028553e-03   2.4028553e-03   2.4028553e-03   2.4028553e-03   2.4028553e-03   2.4028553e-03   2.4028553e-03   2.4028553e-03   2.4028553e-03   2.4028553e-03   2.4028553e-03   2.4028553e-03   2.4028553e-03   2.4028553e-03   2.4028553e-03   2.4028553e-03   2.4028553e-03   2.4028553e-03   2.4028553e-03   2.4028553e-03   2.4028553e-03   2.4028553e-03   2.4028553e-03   2.4028553e-03   2.4028553e-03   2.4028553e-03   2.4028553e-03   2.4028553e-03   2.4028553e-03   2.4028553e-03   2.4028553e-03   2.4028553e-03   2.4028553e-03   2.4028553e-03   2.3547977e-03   2.3547977e-03   2.3547977e-03   2.3547977e-03   2.3547977e-03   2.3547977e-03   2.3547977e-03   2.3547977e-03   2.3547977e-03   2.3547977e-03   2.3547977e-03   2.3547977e-03   2.3547977e-03   2.3547977e-03   2.3547977e-03   2.3547977e-03   2.3547977e-03   2.3547977e-03   2.3547977e-03   2.3547977e-03   2.3547977e-03   2.3547977e-03   2.3547977e-03   2.3547977e-03   2.3547977e-03   2.3547977e-03   2.3547977e-03   2.3547977e-03   2.3547977e-03   2.3547977e-03   2.3547977e-03   2.3547977e-03   2.3547977e-03   2.3547977e-03   2.3547977e-03   2.3547977e-03   2.3547977e-03   2.3547977e-03   2.3547977e-03   2.3547977e-03   2.3547977e-03   2.3547977e-03   2.3547977e-03   2.3547977e-03   2.3547977e-03   2.3547977e-03   2.3547977e-03   2.3547977e-03   2.3547977e-03   2.3547977e-03   2.3547977e-03   2.3547977e-03   2.3547977e-03   2.3547977e-03   2.3547977e-03   2.3547977e-03   2.3547977e-03   2.3547977e-03   2.3547977e-03   2.3547977e-03   2.3547977e-03   2.3547977e-03   1.5589630e-03   4.5444961e-06   4.5444961e-06   4.5444961e-06   4.5444961e-06   4.5444961e-06   4.5444961e-06   4.5444961e-06   4.5444961e-06   4.5444961e-06   4.5444961e-06   4.5444961e-06   4.5444961e-06   4.5444961e-06   4.5444961e-06   4.5444961e-06   4.5444961e-06   4.5444961e-06   4.5444961e-06   4.5444961e-06   4.5444961e-06   4.4540390e-06   4.4540390e-06   4.4540390e-06   4.4540390e-06   4.4540390e-06   4.4540390e-06   4.4540390e-06   4.4540390e-06   4.4540390e-06   4.4540390e-06   4.4540390e-06   4.4540390e-06   4.4540390e-06   4.4540390e-06   4.4540390e-06   4.4540390e-06   4.4540390e-06   2.2270976e-06   5.9992423e-08   5.9992423e-08   5.9992423e-08   5.9992423e-08   5.9992423e-08   5.9992423e-08   5.9992423e-08   5.9992423e-08   5.9992423e-08   5.9992423e-08   5.9992423e-08   5.9992423e-08   5.9992423e-08   5.9992423e-08   5.9992423e-08   5.9992423e-08   5.9992423e-08   5.9992423e-08   5.9992423e-08   5.9992423e-08   0.0000000e+00   0.0000000e+00   0.0000000e+00   0.0000000e+00   0.0000000e+00   0.0000000e+00   0.0000000e+00   0.0000000e+00   0.0000000e+00   0.0000000e+00   0.0000000e+00   0.0000000e+00   0.0000000e+00   0.0000000e+00   0.0000000e+00   0.0000000e+00   0.0000000e+00   0.0000000e+00   0.0000000e+00   0.0000000e+00   0.0000000e+00   0.0000000e+00   0.0000000e+00   0.0000000e+00   0.0000000e+00   0.0000000e+00   0.0000000e+00   0.0000000e+00   0.0000000e+00   0.0000000e+00   0.0000000e+00   0.0000000e+00   0.0000000e+00   0.0000000e+00   0.0000000e+00   0.0000000e+00   0.0000000e+00   0.0000000e+00   0.0000000e+00   0.0000000e+00
   2.4028553e-03   2.4028553e-03   2.4028553e-03   2.4028553e-03   2.4028553e-03   2.4028553e-03   2.4028553e-03   2.4028553e-03   2.4028553e-03   2.4028553e-03   2.4028553e-03   2.4028553e-03   2.4028553e-03   2.4028553e-03   2.4028553e-03   2.4028553e-03   2.4028553e-03   2.4028553e-03   2.4028553e-03   2.4028553e-03   2.4028553e-03   2.4028553e-03   2.4028553e-03   2.4028553e-03   2.4028553e-03   2.4028553e-03   2.4028553e-03   2.4028553e-03   2.4028553e-03   2.4028553e-03   2.4028553e-03   2.4028553e-03   2.4028553e-03   2.4028553e-03   2.4028553e-03   2.4028553e-03   2.4028553e-03   2.4028553e-03   2.4028553e-03   2.4028553e-03   2.4028553e-03   2.4028553e-03   2.4028553e-03   2.4028553e-03   2.4028553e-03   2.4028553e-03   2.4028553e-03   2.4028553e-03   2.4028553e-03   2.4028553e-03   2.4028553e-03   2.4028553e-03   2.4028553e-03   2.4028553e-03   2.4028553e-03   2.4028553e-03   2.4028553e-03   2.4028553e-03   2.4028553e-03   2.4028553e-03   2.4028553e-03   2.4028553e-03   2.4028553e-03   2.4028553e-03   2.4028553e-03   2.4028553e-03   2.4028553e-03   2.4028553e-03   2.4028553e-03   2.4028553e-03   2.4028553e-03   2.4028553e-03   2.4028553e-03   2.4028553e-03   2.4028553e-03   2.4028553e-03   2.4028553e-03   2.4028553e-03   2.4028553e-03   2.4028553e-03   2.4028553e-03   2.4028553e-03   2.4028553e-03   2.4028553e-03   2.4028553e-03   2.4028553e-03   2.4028553e-03   2.4028553e-03   2.4028553e-03   2.4028553e-03   2.4028553e-03   2.4028553e-03   2.4028553e-03   2.4028553e-03   2.4028553e-03   2.4028553e-03   2.4028553e-03   2.4028553e-03   2.4028553e-03   2.4028553e-03   2.4028553e-03   2.4028553e-03   2.4028553e-03   2.4028553e-03   2.4028553e-03   2.4028553e-03   2.4028553e-03   2.4028553e-03   2.4028553e-03   2.4028553e-03   2.4028553e-03   2.4028553e-03   2.4028553e-03   2.4028553e-03   2.4028553e-03   2.4028553e-03   2.4028553e-03   2.4028553e-03   2.4028553e-03   2.4028553e-03   2.4028553e-03   2.4028553e-03   2.4028553e-03   2.4028553e-03   2.4028553e-03   2.4028553e-03   2.4028553e-03   2.4028553e-03   2.4028553e-03   2.4028553e-03   2.4028553e-03   2.4028553e-03   2.4028553e-03   2.4028553e-03   2.4028553e-03   2.4028553e-03   2.4028553e-03   2.4028553e-03   2.4028553e-03   2.4028553e-03   2.3547977e-03   2.3547977e-03   2.3547977e-03   2.3547977e-03   2.3547977e-03   2.3547977e-03   2.3547977e-03   2.3547977e-03   2.3547977e-03   2.3547977e-03   2.3547977e-03   2.3547977e-03   2.3547977e-03   2.3547977e-03   2.3547977e-03   2.3547977e-03   2.3547977e-03   2.3547977e-03   2.3547977e-03   2.3547977e-03   2.3547977e-03   2.3547977e-03   2.3547977e-03   2.3547977e-03   2.3547977e-03   2.3547977e-03   2.3547977e-03   2.3547977e-03   2.3547977e-03   2.3547977e-03   2.3547977e-03   2.3547977e-03   2.3547977e-03   2.3547977e-03   2.3547977e-03   2.3547977e-03   2.3547977e-03   2.3547977e-03   2.3547977e-03   2.3547977e-03   2.3547977e-03   2.3547977e-03   2.3547977e-03   2.3547977e-03   2.3547977e-03   2.3547977e-03   2.3547977e-03   2.3547977e-03   2.3547977e-03   2.3547977e-03   2.3547977e-03   2.3547977e-03   2.3547977e-03   2.3547977e-03   2.3547977e-03   2.3547977e-03   2.3547977e-03   2.3547977e-03   2.3547977e-03   2.3547977e-03   2.3547977e-03   2.3547977e-03   1.5589630e-03   4.5444961e-06   4.5444961e-06   4.5444961e-06   4.5444961e-06   4.5444961e-06   4.5444961e-06   4.5444961e-06   4.5444961e-06   4.5444961e-06   4.5444961e-06   4.5444961e-06   4.5444961e-06   4.5444961e-06   4.5444961e-06   4.5444961e-06   4.5444961e-06   4.5444961e-06   4.5444961e-06   4.5444961e-06   4.5444961e-06   4.4540390e-06   4.4540390e-06   4.4540390e-06   4.4540390e-06   4.4540390e-06   4.4540390e-06   4.4540390e-06   4.4540390e-06   4.4540390e-06   4.4540390e-06   4.4540390e-06   4.4540390e-06   4.4540390e-06   4.4540390e-06   4.4540390e-06   4.4540390e-06   4.4540390e-06   2.2270976e-06   5.9992423e-08   5.9992423e-08   5.9992423e-08   5.9992423e-08   5.9992423e-08   5.9992423e-08   5.9992423e-08   5.9992423e-08   5.9992423e-08   5.9992423e-08   5.9992423e-08   5.9992423e-08   5.9992423e-08   5.9992423e-08   5.9992423e-08   5.9992423e-08   5.9992423e-08   5.9992423e-08   5.9992423e-08   5.9992423e-08   0.0000000e+00   0.0000000e+00   0.0000000e+00   0.0000000e+00   0.0000000e+00   0.0000000e+00   0.0000000e+00   0.0000000e+00   0.0000000e+00   0.0000000e+00   0.0000000e+00   0.0000000e+00   0.0000000e+00   0.0000000e+00   0.0000000e+00   0.0000000e+00   0.0000000e+00   0.0000000e+00   0.0000000e+00   0.0000000e+00   0.0000000e+00   0.0000000e+00   0.0000000e+00   0.0000000e+00   0.0000000e+00   0.0000000e+00   0.0000000e+00   0.0000000e+00   0.0000000e+00   0.0000000e+00   0.0000000e+00   0.0000000e+00   0.0000000e+00   0.0000000e+00   0.0000000e+00   0.0000000e+00   0.0000000e+00   0.0000000e+00   0.0000000e+00   0.0000000e+00
   2.4028553e-03   2.4028553e-03   2.4028553e-03   2.4028553e-03   2.4028553e-03   2.4028553e-03   2.4028553e-03   2.4028553e-03   2.4028553e-03   2.4028553e-03   2.4028553e-03   2.4028553e-03   2.4028553e-03   2.4028553e-03   2.4028553e-03   2.4028553e-03   2.4028553e-03   2.4028553e-03   2.4028553e-03   2.4028553e-03   2.4028553e-03   2.4028553e-03   2.4028553e-03   2.4028553e-03   2.4028553e-03   2.4028553e-03   2.4028553e-03   2.4028553e-03   2.4028553e-03   2.4028553e-03   2.4028553e-03   2.4028553e-03   2.4028553e-03   2.4028553e-03   2.4028553e-03   2.4028553e-03   2.4028553e-03   2.4028553e-03   2.4028553e-03   2.4028553e-03   2.4028553e-03   2.4028553e-03   2.4028553e-03   2.4028553e-03   2.4028553e-03   2.4028553e-03   2.4028553e-03   2.4028553e-03   2.4028553e-03   2.4028553e-03   2.4028553e-03   2.4028553e-03   2.4028553e-03   2.4028553e-03   2.4028553e-03   2.4028553e-03   2.4028553e-03   2.4028553e-03   2.4028553e-03   2.4028553e-03   2.4028553e-03   2.4028553e-03   2.4028553e-03   2.4028553e-03   2.4028553e-03   2.4028553e-03   2.4028553e-03   2.4028553e-03   2.4028553e-03   2.4028553e-03   2.4028553e-03   2.4028553e-03   2.4028553e-03   2.4028553e-03   2.4028553e-03   2.4028553e-03   2.4028553e-03   2.4028553e-03   2.4028553e-03   2.4028553e-03   2.4028553e-03   2.4028553e-03   2.4028553e-03   2.4028553e-03   2.4028553e-03   2.4028553e-03   2.4028553e-03   2.4028553e-03   2.4028553e-03   2.4028553e-03   2.4028553e-03   2.4028553e-03   2.4028553e-03   2.4028553e-03   2.4028553e-03   2.4028553e-03   2.4028553e-03   2.4028553e-03   2.4028553e-03   2.4028553e-03   2.4028553e-03   2.4028553e-03   2.4028553e-03   2.4028553e-03   2.4028553e-03   2.4028553e-03   2.4028553e-03   2.4028553e-03   2.4028553e-03   2.4028553e-03   2.4028553e-03   2.4028553e-03   2.4028553e-03   2.4028553e-03   2.4028553e-03   2.4028553e-03   2.4028553e-03   2.4028553e-03   2.4028553e-03   2.4028553e-03   2.4028553e-03   2.4028553e-03   2.4028553e-03   2.4028553e-03   2.4028553e-03   2.4028553e-03   2.4028553e-03   2.4028553e-03   2.4028553e-03   2.4028553e-03   2.4028553e-03   2.4028553e-03   2.4028553e-03   2.4028553e-03   2.4028553e-03   2.4028553e-03   2.4028553e-03   2.4028553e-03   2.4028553e-03   2.4028553e-03   2.3547977e-03   2.3547977e-03   2.3547977e-03   2.3547977e-03   2.3547977e-03   2.3547977e-03   2.3547977e-03   2.3547977e-03   2.3547977e-03   2.3547977e-03   2.3547977e-03   2.3547977e-03   2.3547977e-03   2.3547977e-03   2.3547977e-03   2.3547977e-03   2.3547977e-03   2.3547977e-03   2.3547977e-03   2.3547977e-03   2.3547977e-03   2.3547977e-03   2.3547977e-03   2.3547977e-03   2.3547977e-03   2.3547977e-03   2.3547977e-03   2.3547977e-03   2.3547977e-03   2.3547977e-03   2.3547977e-03   2.3547977e-03   2.3547977e-03   2.3547977e-03   2.3547977e-03   2.3547977e-03   2.3547977e-03   2.3547977e-03   2.3547977e-03   2.3547977e-03   2.3547977e-03   2.3547977e-03   2.3547977e-03   2.3547977e-03   2.3547977e-03   2.3547977e-03   2.3547977e-03   2.3547977e-03   2.3547977e-03   2.3547977e-03   2.3547977e-03   2.3547977e-03   2.3547977e-03   2.3547977e-03   2.3547977e-03   2.3547977e-03   2.3547977e-03   2.3547977e-03   2.3547977e-03   2.3547977e-03   2.3547977e-03   2.3547977e-03   1.5589630e-03   4.5444961e-06   4.5444961e-06   4.5444961e-06   4.5444961e-06   4.5444961e-06   4.5444961e-06   4.5444961e-06   4.5444961e-06   4.5444961e-06   4.5444961e-06   4.5444961e-06   4.5444961e-06   4.5444961e-06   4.5444961e-06   4.5444961e-06   4.5444961e-06   4.5444961e-06   4.5444961e-06   4.5444961e-06   4.5444961e-06   4.4540390e-06   4.4540390e-06   4.4540390e-06   4.4540390e-06   4.4540390e-06   4.4540390e-06   4.4540390e-06   4.4540390e-06   4.4540390e-06   4.4540390e-06   4.4540390e-06   4.4540390e-06   4.4540390e-06   4.4540390e-06   4.4540390e-06   4.4540390e-06   4.4540390e-06   2.2270976e-06   5.9992423e-08   5.9992423e-08   5.9992423e-08   5.9992423e-08   5.9992423e-08   5.9992423e-08   5.9992423e-08   5.9992423e-08   5.9992423e-08   5.9992423e-08   5.9992423e-08   5.9992423e-08   5.9992423e-08   5.9992423e-08   5.9992423e-08   5.9992423e-08   5.9992423e-08   5.9992423e-08   5.9992423e-08   5.9992423e-08   0.0000000e+00   0.0000000e+00   0.0000000e+00   0.0000000e+00   0.0000000e+00   0.0000000e+00   0.0000000e+00   0.0000000e+00   0.0000000e+00   0.0000000e+00   0.0000000e+00   0.0000000e+00   0.0000000e+00   0.0000000e+00   0.0000000e+00   0.0000000e+00   0.0000000e+00   0.0000000e+00   0.0000000e+00   0.0000000e+00   0.0000000e+00   0.0000000e+00   0.0000000e+00   0.0000000e+00   0.0000000e+00   0.0000000e+00   0.0000000e+00   0.0000000e+00   0.0000000e+00   0.0000000e+00   0.0000000e+00   0.0000000e+00   0.0000000e+00   0.0000000e+00   0.0000000e+00   0.0000000e+00   0.0000000e+00   0.0000000e+00   0.0000000e+00   0.0000000e+00
   2.4028553e-03   2.4028553e-03   2.4028553e-03   2.4028553e-03   2.4028553e-03   2.4028553e-03   2.4028553e-03   2.4028553e-03   2.4028553e-03   2.4028553e-03   2.4028553e-03   2.4028553e-03   2.4028553e-03   2.4028553e-03   2.4028553e-03   2.4028553e-03   2.4028553e-03   2.4028553e-03   2.4028553e-03   2.4028553e-03   2.4028553e-03   2.4028553e-03   2.4028553e-03   2.4028553e-03   2.4028553e-03   2.4028553e-03   2.4028553e-03   2.4028553e-03   2.4028553e-03   2.4028553e-03   2.4028553e-03   2.4028553e-03   2.4028553e-03   2.4028553e-03   2.4028553e-03   2.4028553e-03   2.4028553e-03   2.4028553e-03   2.4028553e-03   2.4028553e-03   2.4028553e-03   2.4028553e-03   2.4028553e-03   2.4028553e-03   2.4028553e-03   2.4028553e-03   2.4028553e-03   2.4028553e-03   2.4028553e-03   2.4028553e-03   2.4028553e-03   2.4028553e-03   2.4028553e-03   2.4028553e-03   2.4028553e-03   2.4028553e-03   2.4028553e-03   2.4028553e-03   2.4028553e-03   2.4028553e-03   2.4028553e-03   2.4028553e-03   2.4028553e-03   2.4028553e-03   2.4028553e-03   2.4028553e-03   2.4028553e-03   2.4028553e-03   2.4028553e-03   2.4028553e-03   2.4028553e-03   2.4028553e-03   2.4028553e-03   2.4028553e-03   2.4028553e-03   2.4028553e-03   2.4028553e-03   2.4028553e-03   2.4028553e-03   2.4028553e-03   2.4028553e-03   2.4028553e-03   2.4028553e-03   2.4028553e-03   2.4028553e-03   2.4028553e-03   2.4028553e-03   2.4028553e-03   2.4028553e-03   2.4028553e-03   2.4028553e-03   2.4028553e-03   2.4028553e-03   2.4028553e-03   2.4028553e-03   2.4028553e-03   2.4028553e-03   2.4028553e-03   2.4028553e-03   2.4028553e-03   2.4028553e-03   2.4028553e-03   2.4028553e-03   2.4028553e-03   2.4028553e-03   2.4028553e-03   2.4028553e-03   2.4028553e-03   2.4028553e-03   2.4028553e-03   2.4028553e-03   2.4028553e-03   2.4028553e-03   2.4028553e-03   2.4028553e-03   2.4028553e-03   2.4028553e-03   2.4028553e-03   2.4028553e-03   2.4028553e-03   2.4028553e-03   2.4028553e-03   2.4028553e-03   2.4028553e-03   2.4028553e-03   2.4028553e-03   2.4028553e-03   2.4028553e-03   2.4028553e-03   2.4028553e-03   2.4028553e-03   2.4028553e-03   2.4028553e-03   2.4028553e-03   2.4028553e-03   2.4028553e-03   2.4028553e-03   2.4028553e-03   2.4028553e-03   2.4028553e-03   2.3547977e-03   2.3547977e-03   2.3547977e-03   2.3547977e-03   2.3547977e-03   2.3547977e-03   2.3547977e-03   2.3547977e-03   2.3547977e-03   2.3547977e-03   2.3547977e-03   2.3547977e-03   2.3547977e-03   2.3547977e-03   2.3547977e-03   2.3547977e-03   2.3547977e-03   2.3547977e-03   2.3547977e-03   2.3547977e-03   2.3547977e-03   2.3547977e-03   2.3547977e-03   2.3547977e-03   2.3547977e-03   2.3547977e-03   2.3547977e-03   2.3547977e-03   2.3547977e-03   2.3547977e-03   2.3547977e-03   2.3547977e-03   2.3547977e-03   2.3547977e-03   2.3547977e-03   2.3547977e-03   2.3547977e-03   2.3547977e-03   2.3547977e-03   2.3547977e-03   2.3547977e-03   2.3547977e-03   2.3547977e-03   2.3547977e-03   2.3547977e-03   2.3547977e-03   2.3547977e-03   2.3547977e-03   2.3547977e-03   2.3547977e-03   2.3547977e-03   2.3547977e-03   2.3547977e-03   2.3547977e-03   2.3547977e-03   2.3547977e-03   2.3547977e-03   2.3547977e-03   2.3547977e-03   2.3547977e-03   2.3547977e-03   2.3547977e-03   1.5589630e-03   4.5444961e-06   4.5444961e-06   4.5444961e-06   4.5444961e-06   4.5444961e-06   4.5444961e-06   4.5444961e-06   4.5444961e-06   4.5444961e-06   4.5444961e-06   4.5444961e-06   4.5444961e-06   4.5444961e-06   4.5444961e-06   4.5444961e-06   4.5444961e-06   4.5444961e-06   4.5444961e-06   4.5444961e-06   4.5444961e-06   4.4540390e-06   4.4540390e-06   4.4540390e-06   4.4540390e-06   4.4540390e-06   4.4540390e-06   4.4540390e-06   4.4540390e-06   4.4540390e-06   4.4540390e-06   4.4540390e-06   4.4540390e-06   4.4540390e-06   4.4540390e-06   4.4540390e-06   4.4540390e-06   4.4540390e-06   2.2270976e-06   5.9992423e-08   5.9992423e-08   5.9992423e-08   5.9992423e-08   5.9992423e-08   5.9992423e-08   5.9992423e-08   5.9992423e-08   5.9992423e-08   5.9992423e-08   5.9992423e-08   5.9992423e-08   5.9992423e-08   5.9992423e-08   5.9992423e-08   5.9992423e-08   5.9992423e-08   5.9992423e-08   5.9992423e-08   5.9992423e-08   0.0000000e+00   0.0000000e+00   0.0000000e+00   0.0000000e+00   0.0000000e+00   0.0000000e+00   0.0000000e+00   0.0000000e+00   0.0000000e+00   0.0000000e+00   0.0000000e+00   0.0000000e+00   0.0000000e+00   0.0000000e+00   0.0000000e+00   0.0000000e+00   0.0000000e+00   0.0000000e+00   0.0000000e+00   0.0000000e+00   0.0000000e+00   0.0000000e+00   0.0000000e+00   0.0000000e+00   0.0000000e+00   0.0000000e+00   0.0000000e+00   0.0000000e+00   0.0000000e+00   0.0000000e+00   0.0000000e+00   0.0000000e+00   0.0000000e+00   0.0000000e+00   0.0000000e+00   0.0000000e+00   0.0000000e+00   0.0000000e+00   0.0000000e+00   0.0000000e+00
   2.4028553e-03   2.4028553e-03   2.4028553e-03   2.4028553e-03   2.4028553e-03   2.4028553e-03   2.4028553e-03   2.4028553e-03   2.4028553e-03   2.4028553e-03   2.4028553e-03   2.4028553e-03   2.4028553e-03   2.4028553e-03   2.4028553e-03   2.4028553e-03   2.4028553e-03   2.4028553e-03   2.4028553e-03   2.4028553e-03   2.4028553e-03   2.4028553e-03   2.4028553e-03   2.4028553e-03   2.4028553e-03   2.4028553e-03   2.4028553e-03   2.4028553e-03   2.4028553e-03   2.4028553e-03   2.4028553e-03   2.4028553e-03   2.4028553e-03   2.4028553e-03   2.4028553e-03   2.4028553e-03   2.4028553e-03   2.4028553e-03   2.4028553e-03   2.4028553e-03   2.4028553e-03   2.4028553e-03   2.4028553e-03   2.4028553e-03   2.4028553e-03   2.4028553e-03   2.4028553e-03   2.4028553e-03   2.4028553e-03   2.4028553e-03   2.4028553e-03   2.4028553e-03   2.4028553e-03   2.4028553e-03   2.4028553e-03   2.4028553e-03   2.4028553e-03   2.4028553e-03   2.4028553e-03   2.4028553e-03   2.4028553e-03   2.4028553e-03   2.4028553e-03   2.4028553e-03   2.4028553e-03   2.4028553e-03   2.4028553e-03   2.4028553e-03   2.4028553e-03   2.4028553e-03   2.4028553e-03   2.4028553e-03   2.4028553e-03   2.4028553e-03   2.4028553e-03   2.4028553e-03   2.4028553e-03   2.4028553e-03   2.4028553e-03   2.4028553e-03   2.4028553e-03   2.4028553e-03   2.4028553e-03   2.4028553e-03   2.4028553e-03   2.4028553e-03   2.4028553e-03   2.4028553e-03   2.4028553e-03   2.4028553e-03   2.4028553e-03   2.4028553e-03   2.4028553e-03   2.4028553e-03   2.4028553e-03   2.4028553e-03   2.4028553e-03   2.4028553e-03   2.4028553e-03   2.4028553e-03   2.4028553e-03   2.4028553e-03   2.4028553e-03   2.4028553e-03   2.4028553e-03   2.4028553e-03   2.4028553e-03   2.4028553e-03   2.4028553e-03   2.4028553e-03   2.4028553e-03   2.4028553e-03   2.4028553e-03   2.4028553e-03   2.4028553e-03   2.4028553e-03   2.4028553e-03   2.4028553e-03   2.4028553e-03   2.4028553e-03   2.4028553e-03   2.4028553e-03   2.4028553e-03   2.4028553e-03   2.4028553e-03   2.4028553e-03   2.4028553e-03   2.4028553e-03   2.4028553e-03   2.4028553e-03   2.4028553e-03   2.4028553e-03   2.4028553e-03   2.4028553e-03   2.4028553e-03   2.4028553e-03   2.4028553e-03   2.4028553e-03   2.4028553e-03   2.4028553e-03   2.3547977e-03   2.3547977e-03   2.3547977e-03   2.3547977e-03   2.3547977e-03   2.3547977e-03   2.3547977e-03   2.3547977e-03   2.3547977e-03   2.3547977e-03   2.3547977e-03   2.3547977e-03   2.3547977e-03   2.3547977e-03   2.3547977e-03   2.3547977e-03   2.3547977e-03   2.3547977e-03   2.3547977e-03   2.3547977e-03   2.3547977e-03   2.3547977e-03   2.3547977e-03   2.3547977e-03   2.3547977e-03   2.3547977e-03   2.3547977e-03   2.3547977e-03   2.3547977e-03   2.3547977e-03   2.3547977e-03   2.3547977e-03   2.3547977e-03   2.3547977e-03   2.3547977e-03   2.3547977e-03   2.3547977e-03   2.3547977e-03   2.3547977e-03   2.3547977e-03   2.3547977e-03   2.3547977e-03   2.3547977e-03   2.3547977e-03   2.3547977e-03   2.3547977e-03   2.3547977e-03   2.3547977e-03   2.3547977e-03   2.3547977e-03   2.3547977e-03   2.3547977e-03   2.3547977e-03   2.3547977e-03   2.3547977e-03   2.3547977e-03   2.3547977e-03   2.3547977e-03   2.3547977e-03   2.3547977e-03   2.3547977e-03   2.3547977e-03   1.5589630e-03   4.5444961e-06   4.5444961e-06   4.5444961e-06   4.5444961e-06   4.5444961e-06   4.5444961e-06   4.5444961e-06   4.5444961e-06   4.5444961e-06   4.5444961e-06   4.5444961e-06   4.5444961e-06   4.5444961e-06   4.5444961e-06   4.5444961e-06   4.5444961e-06   4.5444961e-06   4.5444961e-06   4.5444961e-06   4.5444961e-06   4.4540390e-06   4.4540390e-06   4.4540390e-06   4.4540390e-06   4.4540390e-06   4.4540390e-06   4.4540390e-06   4.4540390e-06   4.4540390e-06   4.4540390e-06   4.4540390e-06   4.4540390e-06   4.4540390e-06   4.4540390e-06   4.4540390e-06   4.4540390e-06   4.4540390e-06   2.2270976e-06   5.9992423e-08   5.9992423e-08   5.9992423e-08   5.9992423e-08   5.9992423e-08   5.9992423e-08   5.9992423e-08   5.9992423e-08   5.9992423e-08   5.9992423e-08   5.9992423e-08   5.9992423e-08   5.9992423e-08   5.9992423e-08   5.9992423e-08   5.9992423e-08   5.9992423e-08   5.9992423e-08   5.9992423e-08   5.9992423e-08   0.0000000e+00   0.0000000e+00   0.0000000e+00   0.0000000e+00   0.0000000e+00   0.0000000e+00   0.0000000e+00   0.0000000e+00   0.0000000e+00   0.0000000e+00   0.0000000e+00   0.0000000e+00   0.0000000e+00   0.0000000e+00   0.0000000e+00   0.0000000e+00   0.0000000e+00   0.0000000e+00   0.0000000e+00   0.0000000e+00   0.0000000e+00   0.0000000e+00   0.0000000e+00   0.0000000e+00   0.0000000e+00   0.0000000e+00   0.0000000e+00   0.0000000e+00   0.0000000e+00   0.0000000e+00   0.0000000e+00   0.0000000e+00   0.0000000e+00   0.0000000e+00   0.0000000e+00   0.0000000e+00   0.0000000e+00   0.0000000e+00   0.0000000e+00   0.0000000e+00
   2.4028553e-03   2.4028553e-03   2.4028553e-03   2.4028553e-03   2.4028553e-03   2.4028553e-03   2.4028553e-03   2.4028553e-03   2.4028553e-03   2.4028553e-03   2.4028553e-03   2.4028553e-03   2.4028553e-03   2.4028553e-03   2.4028553e-03   2.4028553e-03   2.4028553e-03   2.4028553e-03   2.4028553e-03   2.4028553e-03   2.4028553e-03   2.4028553e-03   2.4028553e-03   2.4028553e-03   2.4028553e-03   2.4028553e-03   2.4028553e-03   2.4028553e-03   2.4028553e-03   2.4028553e-03   2.4028553e-03   2.4028553e-03   2.4028553e-03   2.4028553e-03   2.4028553e-03   2.4028553e-03   2.4028553e-03   2.4028553e-03   2.4028553e-03   2.4028553e-03   2.4028553e-03   2.4028553e-03   2.4028553e-03   2.4028553e-03   2.4028553e-03   2.4028553e-03   2.4028553e-03   2.4028553e-03   2.4028553e-03   2.4028553e-03   2.4028553e-03   2.4028553e-03   2.4028553e-03   2.4028553e-03   2.4028553e-03   2.4028553e-03   2.4028553e-03   2.4028553e-03   2.4028553e-03   2.4028553e-03   2.4028553e-03   2.4028553e-03   2.4028553e-03   2.4028553e-03   2.4028553e-03   2.4028553e-03   2.4028553e-03   2.4028553e-03   2.4028553e-03   2.4028553e-03   2.4028553e-03   2.4028553e-03   2.4028553e-03   2.4028553e-03   2.4028553e-03   2.4028553e-03   2.4028553e-03   2.4028553e-03   2.4028553e-03   2.4028553e-03   2.4028553e-03   2.4028553e-03   2.4028553e-03   2.4028553e-03   2.4028553e-03   2.4028553e-03   2.4028553e-03   2.4028553e-03   2.4028553e-03   2.4028553e-03   2.4028553e-03   2.4028553e-03   2.4028553e-03   2.4028553e-03   2.4028553e-03   2.4028553e-03   2.4028553e-03   2.4028553e-03   2.4028553e-03   2.4028553e-03   2.4028553e-03   2.4028553e-03   2.4028553e-03   2.4028553e-03   2.4028553e-03   2.4028553e-03   2.4028553e-03   2.4028553e-03   2.4028553e-03   2.4028553e-03   2.4028553e-03   2.4028553e-03   2.4028553e-03   2.4028553e-03   2.4028553e-03   2.4028553e-03   2.4028553e-03   2.4028553e-03   2.4028553e-03   2.4028553e-03   2.4028553e-03   2.4028553e-03   2.4028553e-03   2.4028553e-03   2.4028553e-03   2.4028553e-03   2.4028553e-03   2.4028553e-03   2.4028553e-03   2.4028553e-03   2.4028553e-03   2.4028553e-03   2.4028553e-03   2.4028553e-03   2.4028553e-03   2.4028553e-03   2.4028553e-03   2.4028553e-03   2.4028553e-03   2.4028553e-03   2.3547977e-03   2.3547977e-03   2.3547977e-03   2.3547977e-03   2.3547977e-03   2.3547977e-03   2.3547977e-03   2.3547977e-03   2.3547977e-03   2.3547977e-03   2.3547977e-03   2.3547977e-03   2.3547977e-03   2.3547977e-03   2.3547977e-03   2.3547977e-03   2.3547977e-03   2.3547977e-03   2.3547977e-03   2.3547977e-03   2.3547977e-03   2.3547977e-03   2.3547977e-03   2.3547977e-03   2.3547977e-03   2.3547977e-03   2.3547977e-03   2.3547977e-03   2.3547977e-03   2.3547977e-03   2.3547977e-03   2.3547977e-03   2.3547977e-03   2.3547977e-03   2.3547977e-03   2.3547977e-03   2.3547977e-03   2.3547977e-03   2.3547977e-03   2.3547977e-03   2.3547977e-03   2.3547977e-03   2.3547977e-03   2.3547977e-03   2.3547977e-03   2.3547977e-03   2.3547977e-03   2.3547977e-03   2.3547977e-03   2.3547977e-03   2.3547977e-03   2.3547977e-03   2.3547977e-03   2.3547977e-03   2.3547977e-03   2.3547977e-03   2.3547977e-03   2.3547977e-03   2.3547977e-03   2.3547977e-03   2.3547977e-03   2.3547977e-03   1.5589630e-03   4.5444961e-06   4.5444961e-06   4.5444961e-06   4.5444961e-06   4.5444961e-06   4.5444961e-06   4.5444961e-06   4.5444961e-06   4.5444961e-06   4.5444961e-06   4.5444961e-06   4.5444961e-06   4.5444961e-06   4.5444961e-06   4.5444961e-06   4.5444961e-06   4.5444961e-06   4.5444961e-06   4.5444961e-06   4.5444961e-06   4.4540390e-06   4.4540390e-06   4.4540390e-06   4.4540390e-06   4.4540390e-06   4.4540390e-06   4.4540390e-06   4.4540390e-06   4.4540390e-06   4.4540390e-06   4.4540390e-06   4.4540390e-06   4.4540390e-06   4.4540390e-06   4.4540390e-06   4.4540390e-06   4.4540390e-06   2.2270976e-06   5.9992423e-08   5.9992423e-08   5.9992423e-08   5.9992423e-08   5.9992423e-08   5.9992423e-08   5.9992423e-08   5.9992423e-08   5.9992423e-08   5.9992423e-08   5.9992423e-08   5.9992423e-08   5.9992423e-08   5.9992423e-08   5.9992423e-08   5.9992423e-08   5.9992423e-08   5.9992423e-08   5.9992423e-08   5.9992423e-08   0.0000000e+00   0.0000000e+00   0.0000000e+00   0.0000000e+00   0.0000000e+00   0.0000000e+00   0.0000000e+00   0.0000000e+00   0.0000000e+00   0.0000000e+00   0.0000000e+00   0.0000000e+00   0.0000000e+00   0.0000000e+00   0.0000000e+00   0.0000000e+00   0.0000000e+00   0.0000000e+00   0.0000000e+00   0.0000000e+00   0.0000000e+00   0.0000000e+00   0.0000000e+00   0.0000000e+00   0.0000000e+00   0.0000000e+00   0.0000000e+00   0.0000000e+00   0.0000000e+00   0.0000000e+00   0.0000000e+00   0.0000000e+00   0.0000000e+00   0.0000000e+00   0.0000000e+00   0.0000000e+00   0.0000000e+00   0.0000000e+00   0.0000000e+00   0.0000000e+00
   2.4028553e-03   2.4028553e-03   2.4028553e-03   2.4028553e-03   2.4028553e-03   2.4028553e-03   2.4028553e-03   2.4028553e-03   2.4028553e-03   2.4028553e-03   2.4028553e-03   2.4028553e-03   2.4028553e-03   2.4028553e-03   2.4028553e-03   2.4028553e-03   2.4028553e-03   2.4028553e-03   2.4028553e-03   2.4028553e-03   2.4028553e-03   2.4028553e-03   2.4028553e-03   2.4028553e-03   2.4028553e-03   2.4028553e-03   2.4028553e-03   2.4028553e-03   2.4028553e-03   2.4028553e-03   2.4028553e-03   2.4028553e-03   2.4028553e-03   2.4028553e-03   2.4028553e-03   2.4028553e-03   2.4028553e-03   2.4028553e-03   2.4028553e-03   2.4028553e-03   2.4028553e-03   2.4028553e-03   2.4028553e-03   2.4028553e-03   2.4028553e-03   2.4028553e-03   2.4028553e-03   2.4028553e-03   2.4028553e-03   2.4028553e-03   2.4028553e-03   2.4028553e-03   2.4028553e-03   2.4028553e-03   2.4028553e-03   2.4028553e-03   2.4028553e-03   2.4028553e-03   2.4028553e-03   2.4028553e-03   2.4028553e-03   2.4028553e-03   2.4028553e-03   2.4028553e-03   2.4028553e-03   2.4028553e-03   2.4028553e-03   2.4028553e-03   2.4028553e-03   2.4028553e-03   2.4028553e-03   2.4028553e-03   2.4028553e-03   2.4028553e-03   2.4028553e-03   2.4028553e-03   2.4028553e-03   2.4028553e-03   2.4028553e-03   2.4028553e-03   2.4028553e-03   2.4028553e-03   2.4028553e-03   2.4028553e-03   2.4028553e-03   2.4028553e-03   2.4028553e-03   2.4028553e-03   2.4028553e-03   2.4028553e-03   2.4028553e-03   2.4028553e-03   2.4028553e-03   2.4028553e-03   2.4028553e-03   2.4028553e-03   2.4028553e-03   2.4028553e-03   2.4028553e-03   2.4028553e-03   2.4028553e-03   2.4028553e-03   2.4028553e-03   2.4028553e-03   2.4028553e-03   2.4028553e-03   2.4028553e-03   2.4028553e-03   2.4028553e-03   2.4028553e-03   2.4028553e-03   2.4028553e-03   2.4028553e-03   2.4028553e-03   2.4028553e-03   2.4028553e-03   2.4028553e-03   2.4028553e-03   2.4028553e-03   2.4028553e-03   2.4028553e-03   2.4028553e-03   2.4028553e-03   2.4028553e-03   2.4028553e-03   2.4028553e-03   2.4028553e-03   2.4028553e-03   2.4028553e-03   2.4028553e-03   2.4028553e-03   2.4028553e-03   2.4028553e-03   2.4028553e-03   2.4028553e-03   2.4028553e-03   2.4028553e-03   2.4028553e-03   2.4028553e-03   2.4028553e-03   2.3547977e-03   2.3547977e-03   2.3547977e-03   2.3547977e-03   2.3547977e-03   2.3547977e-03   2.3547977e-03   2.3547977e-03   2.3547977e-03   2.3547977e-03   2.3547977e-03   2.3547977e-03   2.3547977e-03   2.3547977e-03   2.3547977e-03   2.3547977e-03   2.3547977e-03   2.3547977e-03   2.3547977e-03   2.3547977e-03   2.3547977e-03   2.3547977e-03   2.3547977e-03   2.3547977e-03   2.3547977e-03   2.3547977e-03   2.3547977e-03   2.3547977e-03   2.3547977e-03   2.3547977e-03   2.3547977e-03   2.3547977e-03   2.3547977e-03   2.3547977e-03   2.3547977e-03   2.3547977e-03   2.3547977e-03   2.3547977e-03   2.3547977e-03   2.3547977e-03   2.3547977e-03   2.3547977e-03   2.3547977e-03   2.3547977e-03   2.3547977e-03   2.3547977e-03   2.3547977e-03   2.3547977e-03   2.3547977e-03   2.3547977e-03   2.3547977e-03   2.3547977e-03   2.3547977e-03   2.3547977e-03   2.3547977e-03   2.3547977e-03   2.3547977e-03   2.3547977e-03   2.3547977e-03   2.3547977e-03   2.3547977e-03   2.3547977e-03   1.5589630e-03   4.5444961e-06   4.5444961e-06   4.5444961e-06   4.5444961e-06   4.5444961e-06   4.5444961e-06   4.5444961e-06   4.5444961e-06   4.5444961e-06   4.5444961e-06   4.5444961e-06   4.5444961e-06   4.5444961e-06   4.5444961e-06   4.5444961e-06   4.5444961e-06   4.5444961e-06   4.5444961e-06   4.5444961e-06   4.5444961e-06   4.4540390e-06   4.4540390e-06   4.4540390e-06   4.4540390e-06   4.4540390e-06   4.4540390e-06   4.4540390e-06   4.4540390e-06   4.4540390e-06   4.4540390e-06   4.4540390e-06   4.4540390e-06   4.4540390e-06   4.4540390e-06   4.4540390e-06   4.4540390e-06   4.4540390e-06   2.2270976e-06   5.9992423e-08   5.9992423e-08   5.9992423e-08   5.9992423e-08   5.9992423e-08   5.9992423e-08   5.9992423e-08   5.9992423e-08   5.9992423e-08   5.9992423e-08   5.9992423e-08   5.9992423e-08   5.9992423e-08   5.9992423e-08   5.9992423e-08   5.9992423e-08   5.9992423e-08   5.9992423e-08   5.9992423e-08   5.9992423e-08   0.0000000e+00   0.0000000e+00   0.0000000e+00   0.0000000e+00   0.0000000e+00   0.0000000e+00   0.0000000e+00   0.0000000e+00   0.0000000e+00   0.0000000e+00   0.0000000e+00   0.0000000e+00   0.0000000e+00   0.0000000e+00   0.0000000e+00   0.0000000e+00   0.0000000e+00   0.0000000e+00   0.0000000e+00   0.0000000e+00   0.0000000e+00   0.0000000e+00   0.0000000e+00   0.0000000e+00   0.0000000e+00   0.0000000e+00   0.0000000e+00   0.0000000e+00   0.0000000e+00   0.0000000e+00   0.0000000e+00   0.0000000e+00   0.0000000e+00   0.0000000e+00   0.0000000e+00   0.0000000e+00   0.0000000e+00   0.0000000e+00   0.0000000e+00   0.0000000e+00
   2.4028553e-03   2.4028553e-03   2.4028553e-03   2.4028553e-03   2.4028553e-03   2.4028553e-03   2.4028553e-03   2.4028553e-03   2.4028553e-03   2.4028553e-03   2.4028553e-03   2.4028553e-03   2.4028553e-03   2.4028553e-03   2.4028553e-03   2.4028553e-03   2.4028553e-03   2.4028553e-03   2.4028553e-03   2.4028553e-03   2.4028553e-03   2.4028553e-03   2.4028553e-03   2.4028553e-03   2.4028553e-03   2.4028553e-03   2.4028553e-03   2.4028553e-03   2.4028553e-03   2.4028553e-03   2.4028553e-03   2.4028553e-03   2.4028553e-03   2.4028553e-03   2.4028553e-03   2.4028553e-03   2.4028553e-03   2.4028553e-03   2.4028553e-03   2.4028553e-03   2.4028553e-03   2.4028553e-03   2.4028553e-03   2.4028553e-03   2.4028553e-03   2.4028553e-03   2.4028553e-03   2.4028553e-03   2.4028553e-03   2.4028553e-03   2.4028553e-03   2.4028553e-03   2.4028553e-03   2.4028553e-03   2.4028553e-03   2.4028553e-03   2.4028553e-03   2.4028553e-03   2.4028553e-03   2.4028553e-03   2.4028553e-03   2.4028553e-03   2.4028553e-03   2.4028553e-03   2.4028553e-03   2.4028553e-03   2.4028553e-03   2.4028553e-03   2.4028553e-03   2.4028553e-03   2.4028553e-03   2.4028553e-03   2.4028553e-03   2.4028553e-03   2.4028553e-03   2.4028553e-03   2.4028553e-03   2.4028553e-03   2.4028553e-03   2.4028553e-03   2.4028553e-03   2.4028553e-03   2.4028553e-03   2.4028553e-03   2.4028553e-03   2.4028553e-03   2.4028553e-03   2.4028553e-03   2.4028553e-03   2.4028553e-03   2.4028553e-03   2.4028553e-03   2.4028553e-03   2.4028553e-03   2.4028553e-03   2.4028553e-03   2.4028553e-03   2.4028553e-03   2.4028553e-03   2.4028553e-03   2.4028553e-03   2.4028553e-03   2.4028553e-03   2.4028553e-03   2.4028553e-03   2.4028553e-03   2.4028553e-03   2.4028553e-03   2.4028553e-03   2.4028553e-03   2.4028553e-03   2.4028553e-03   2.4028553e-03   2.4028553e-03   2.4028553e-03   2.4028553e-03   2.4028553e-03   2.4028553e-03   2.4028553e-03   2.4028553e-03   2.4028553e-03   2.4028553e-03   2.4028553e-03   2.4028553e-03   2.4028553e-03   2.4028553e-03   2.4028553e-03   2.4028553e-03   2.4028553e-03   2.4028553e-03   2.4028553e-03   2.4028553e-03   2.4028553e-03   2.4028553e-03   2.4028553e-03   2.4028553e-03   2.4028553e-03   2.4028553e-03   2.4028553e-03   2.4028553e-03   2.3547977e-03   2.3547977e-03   2.3547977e-03   2.3547977e-03   2.3547977e-03   2.3547977e-03   2.3547977e-03   2.3547977e-03   2.3547977e-03   2.3547977e-03   2.3547977e-03   2.3547977e-03   2.3547977e-03   2.3547977e-03   2.3547977e-03   2.3547977e-03   2.3547977e-03   2.3547977e-03   2.3547977e-03   2.3547977e-03   2.3547977e-03   2.3547977e-03   2.3547977e-03   2.3547977e-03   2.3547977e-03   2.3547977e-03   2.3547977e-03   2.3547977e-03   2.3547977e-03   2.3547977e-03   2.3547977e-03   2.3547977e-03   2.3547977e-03   2.3547977e-03   2.3547977e-03   2.3547977e-03   2.3547977e-03   2.3547977e-03   2.3547977e-03   2.3547977e-03   2.3547977e-03   2.3547977e-03   2.3547977e-03   2.3547977e-03   2.3547977e-03   2.3547977e-03   2.3547977e-03   2.3547977e-03   2.3547977e-03   2.3547977e-03   2.3547977e-03   2.3547977e-03   2.3547977e-03   2.3547977e-03   2.3547977e-03   2.3547977e-03   2.3547977e-03   2.3547977e-03   2.3547977e-03   2.3547977e-03   2.3547977e-03   2.3547977e-03   1.5589630e-03   4.5444961e-06   4.5444961e-06   4.5444961e-06   4.5444961e-06   4.5444961e-06   4.5444961e-06   4.5444961e-06   4.5444961e-06   4.5444961e-06   4.5444961e-06   4.5444961e-06   4.5444961e-06   4.5444961e-06   4.5444961e-06   4.5444961e-06   4.5444961e-06   4.5444961e-06   4.5444961e-06   4.5444961e-06   4.5444961e-06   4.4540390e-06   4.4540390e-06   4.4540390e-06   4.4540390e-06   4.4540390e-06   4.4540390e-06   4.4540390e-06   4.4540390e-06   4.4540390e-06   4.4540390e-06   4.4540390e-06   4.4540390e-06   4.4540390e-06   4.4540390e-06   4.4540390e-06   4.4540390e-06   4.4540390e-06   2.2270976e-06   5.9992423e-08   5.9992423e-08   5.9992423e-08   5.9992423e-08   5.9992423e-08   5.9992423e-08   5.9992423e-08   5.9992423e-08   5.9992423e-08   5.9992423e-08   5.9992423e-08   5.9992423e-08   5.9992423e-08   5.9992423e-08   5.9992423e-08   5.9992423e-08   5.9992423e-08   5.9992423e-08   5.9992423e-08   5.9992423e-08   0.0000000e+00   0.0000000e+00   0.0000000e+00   0.0000000e+00   0.0000000e+00   0.0000000e+00   0.0000000e+00   0.0000000e+00   0.0000000e+00   0.0000000e+00   0.0000000e+00   0.0000000e+00   0.0000000e+00   0.0000000e+00   0.0000000e+00   0.0000000e+00   0.0000000e+00   0.0000000e+00   0.0000000e+00   0.0000000e+00   0.0000000e+00   0.0000000e+00   0.0000000e+00   0.0000000e+00   0.0000000e+00   0.0000000e+00   0.0000000e+00   0.0000000e+00   0.0000000e+00   0.0000000e+00   0.0000000e+00   0.0000000e+00   0.0000000e+00   0.0000000e+00   0.0000000e+00   0.0000000e+00   0.0000000e+00   0.0000000e+00   0.0000000e+00   0.0000000e+00
   2.4028553e-03   2.4028553e-03   2.4028553e-03   2.4028553e-03   2.4028553e-03   2.4028553e-03   2.4028553e-03   2.4028553e-03   2.4028553e-03   2.4028553e-03   2.4028553e-03   2.4028553e-03   2.4028553e-03   2.4028553e-03   2.4028553e-03   2.4028553e-03   2.4028553e-03   2.4028553e-03   2.4028553e-03   2.4028553e-03   2.4028553e-03   2.4028553e-03   2.4028553e-03   2.4028553e-03   2.4028553e-03   2.4028553e-03   2.4028553e-03   2.4028553e-03   2.4028553e-03   2.4028553e-03   2.4028553e-03   2.4028553e-03   2.4028553e-03   2.4028553e-03   2.4028553e-03   2.4028553e-03   2.4028553e-03   2.4028553e-03   2.4028553e-03   2.4028553e-03   2.4028553e-03   2.4028553e-03   2.4028553e-03   2.4028553e-03   2.4028553e-03   2.4028553e-03   2.4028553e-03   2.4028553e-03   2.4028553e-03   2.4028553e-03   2.4028553e-03   2.4028553e-03   2.4028553e-03   2.4028553e-03   2.4028553e-03   2.4028553e-03   2.4028553e-03   2.4028553e-03   2.4028553e-03   2.4028553e-03   2.4028553e-03   2.4028553e-03   2.4028553e-03   2.4028553e-03   2.4028553e-03   2.4028553e-03   2.4028553e-03   2.4028553e-03   2.4028553e-03   2.4028553e-03   2.4028553e-03   2.4028553e-03   2.4028553e-03   2.4028553e-03   2.4028553e-03   2.4028553e-03   2.4028553e-03   2.4028553e-03   2.4028553e-03   2.4028553e-03   2.4028553e-03   2.4028553e-03   2.4028553e-03   2.4028553e-03   2.4028553e-03   2.4028553e-03   2.4028553e-03   2.4028553e-03   2.4028553e-03   2.4028553e-03   2.4028553e-03   2.4028553e-03   2.4028553e-03   2.4028553e-03   2.4028553e-03   2.4028553e-03   2.4028553e-03   2.4028553e-03   2.4028553e-03   2.4028553e-03   2.4028553e-03   2.4028553e-03   2.4028553e-03   2.4028553e-03   2.4028553e-03   2.4028553e-03   2.4028553e-03   2.4028553e-03   2.4028553e-03   2.4028553e-03   2.4028553e-03   2.4028553e-03   2.4028553e-03   2.4028553e-03   2.4028553e-03   2.4028553e-03   2.4028553e-03   2.4028553e-03   2.4028553e-03   2.4028553e-03   2.4028553e-03   2.4028553e-03   2.4028553e-03   2.4028553e-03   2.4028553e-03   2.4028553e-03   2.4028553e-03   2.4028553e-03   2.4028553e-03   2.4028553e-03   2.4028553e-03   2.4028553e-03   2.4028553e-03   2.4028553e-03   2.4028553e-03   2.4028553e-03   2.4028553e-03   2.4028553e-03   2.4028553e-03   2.4028553e-03   2.3547977e-03   2.3547977e-03   2.3547977e-03   2.3547977e-03   2.3547977e-03   2.3547977e-03   2.3547977e-03   2.3547977e-03   2.3547977e-03   2.3547977e-03   2.3547977e-03   2.3547977e-03   2.3547977e-03   2.3547977e-03   2.3547977e-03   2.3547977e-03   2.3547977e-03   2.3547977e-03   2.3547977e-03   2.3547977e-03   2.3547977e-03   2.3547977e-03   2.3547977e-03   2.3547977e-03   2.3547977e-03   2.3547977e-03   2.3547977e-03   2.3547977e-03   2.3547977e-03   2.3547977e-03   2.3547977e-03   2.3547977e-03   2.3547977e-03   2.3547977e-03   2.3547977e-03   2.3547977e-03   2.3547977e-03   2.3547977e-03   2.3547977e-03   2.3547977e-03   2.3547977e-03   2.3547977e-03   2.3547977e-03   2.3547977e-03   2.3547977e-03   2.3547977e-03   2.3547977e-03   2.3547977e-03   2.3547977e-03   2.3547977e-03   2.3547977e-03   2.3547977e-03   2.3547977e-03   2.3547977e-03   2.3547977e-03   2.3547977e-03   2.3547977e-03   2.3547977e-03   2.3547977e-03   2.3547977e-03   2.3547977e-03   2.3547977e-03   1.5589630e-03   4.5444961e-06   4.5444961e-06   4.5444961e-06   4.5444961e-06   4.5444961e-06   4.5444961e-06   4.5444961e-06   4.5444961e-06   4.5444961e-06   4.5444961e-06   4.5444961e-06   4.5444961e-06   4.5444961e-06   4.5444961e-06   4.5444961e-06   4.5444961e-06   4.5444961e-06   4.5444961e-06   4.5444961e-06   4.5444961e-06   4.4540390e-06   4.4540390e-06   4.4540390e-06   4.4540390e-06   4.4540390e-06   4.4540390e-06   4.4540390e-06   4.4540390e-06   4.4540390e-06   4.4540390e-06   4.4540390e-06   4.4540390e-06   4.4540390e-06   4.4540390e-06   4.4540390e-06   4.4540390e-06   4.4540390e-06   2.2270976e-06   5.9992423e-08   5.9992423e-08   5.9992423e-08   5.9992423e-08   5.9992423e-08   5.9992423e-08   5.9992423e-08   5.9992423e-08   5.9992423e-08   5.9992423e-08   5.9992423e-08   5.9992423e-08   5.9992423e-08   5.9992423e-08   5.9992423e-08   5.9992423e-08   5.9992423e-08   5.9992423e-08   5.9992423e-08   5.9992423e-08   0.0000000e+00   0.0000000e+00   0.0000000e+00   0.0000000e+00   0.0000000e+00   0.0000000e+00   0.0000000e+00   0.0000000e+00   0.0000000e+00   0.0000000e+00   0.0000000e+00   0.0000000e+00   0.0000000e+00   0.0000000e+00   0.0000000e+00   0.0000000e+00   0.0000000e+00   0.0000000e+00   0.0000000e+00   0.0000000e+00   0.0000000e+00   0.0000000e+00   0.0000000e+00   0.0000000e+00   0.0000000e+00   0.0000000e+00   0.0000000e+00   0.0000000e+00   0.0000000e+00   0.0000000e+00   0.0000000e+00   0.0000000e+00   0.0000000e+00   0.0000000e+00   0.0000000e+00   0.0000000e+00   0.0000000e+00   0.0000000e+00   0.0000000e+00   0.0000000e+00
   2.4028553e-03   2.4028553e-03   2.4028553e-03   2.4028553e-03   2.4028553e-03   2.4028553e-03   2.4028553e-03   2.4028553e-03   2.4028553e-03   2.4028553e-03   2.4028553e-03   2.4028553e-03   2.4028553e-03   2.4028553e-03   2.4028553e-03   2.4028553e-03   2.4028553e-03   2.4028553e-03   2.4028553e-03   2.4028553e-03   2.4028553e-03   2.4028553e-03   2.4028553e-03   2.4028553e-03   2.4028553e-03   2.4028553e-03   2.4028553e-03   2.4028553e-03   2.4028553e-03   2.4028553e-03   2.4028553e-03   2.4028553e-03   2.4028553e-03   2.4028553e-03   2.4028553e-03   2.4028553e-03   2.4028553e-03   2.4028553e-03   2.4028553e-03   2.4028553e-03   2.4028553e-03   2.4028553e-03   2.4028553e-03   2.4028553e-03   2.4028553e-03   2.4028553e-03   2.4028553e-03   2.4028553e-03   2.4028553e-03   2.4028553e-03   2.4028553e-03   2.4028553e-03   2.4028553e-03   2.4028553e-03   2.4028553e-03   2.4028553e-03   2.4028553e-03   2.4028553e-03   2.4028553e-03   2.4028553e-03   2.4028553e-03   2.4028553e-03   2.4028553e-03   2.4028553e-03   2.4028553e-03   2.4028553e-03   2.4028553e-03   2.4028553e-03   2.4028553e-03   2.4028553e-03   2.4028553e-03   2.4028553e-03   2.4028553e-03   2.4028553e-03   2.4028553e-03   2.4028553e-03   2.4028553e-03   2.4028553e-03   2.4028553e-03   2.4028553e-03   2.4028553e-03   2.4028553e-03   2.4028553e-03   2.4028553e-03   2.4028553e-03   2.4028553e-03   2.4028553e-03   2.4028553e-03   2.4028553e-03   2.4028553e-03   2.4028553e-03   2.4028553e-03   2.4028553e-03   2.4028553e-03   2.4028553e-03   2.4028553e-03   2.4028553e-03   2.4028553e-03   2.4028553e-03   2.4028553e-03   2.4028553e-03   2.4028553e-03   2.4028553e-03   2.4028553e-03   2.4028553e-03   2.4028553e-03   2.4028553e-03   2.4028553e-03   2.4028553e-03   2.4028553e-03   2.4028553e-03   2.4028553e-03   2.4028553e-03   2.4028553e-03   2.4028553e-03   2.4028553e-03   2.4028553e-03   2.4028553e-03   2.4028553e-03   2.4028553e-03   2.4028553e-03   2.4028553e-03   2.4028553e-03   2.4028553e-03   2.4028553e-03   2.4028553e-03   2.4028553e-03   2.4028553e-03   2.4028553e-03   2.4028553e-03   2.4028553e-03   2.4028553e-03   2.4028553e-03   2.4028553e-03   2.4028553e-03   2.4028553e-03   2.4028553e-03   2.4028553e-03   2.4028553e-03   2.4028553e-03   2.3547977e-03   2.3547977e-03   2.3547977e-03   2.3547977e-03   2.3547977e-03   2.3547977e-03   2.3547977e-03   2.3547977e-03   2.3547977e-03   2.3547977e-03   2.3547977e-03   2.3547977e-03   2.3547977e-03   2.3547977e-03   2.3547977e-03   2.3547977e-03   2.3547977e-03   2.3547977e-03   2.3547977e-03   2.3547977e-03   2.3547977e-03   2.3547977e-03   2.3547977e-03   2.3547977e-03   2.3547977e-03   2.3547977e-03   2.3547977e-03   2.3547977e-03   2.3547977e-03   2.3547977e-03   2.3547977e-03   2.3547977e-03   2.3547977e-03   2.3547977e-03   2.3547977e-03   2.3547977e-03   2.3547977e-03   2.3547977e-03   2.3547977e-03   2.3547977e-03   2.3547977e-03   2.3547977e-03   2.3547977e-03   2.3547977e-03   2.3547977e-03   2.3547977e-03   2.3547977e-03   2.3547977e-03   2.3547977e-03   2.3547977e-03   2.3547977e-03   2.3547977e-03   2.3547977e-03   2.3547977e-03   2.3547977e-03   2.3547977e-03   2.3547977e-03   2.3547977e-03   2.3547977e-03   2.3547977e-03   2.3547977e-03   2.3547977e-03   1.5589630e-03   4.5444961e-06   4.5444961e-06   4.5444961e-06   4.5444961e-06   4.5444961e-06   4.5444961e-06   4.5444961e-06   4.5444961e-06   4.5444961e-06   4.5444961e-06   4.5444961e-06   4.5444961e-06   4.5444961e-06   4.5444961e-06   4.5444961e-06   4.5444961e-06   4.5444961e-06   4.5444961e-06   4.5444961e-06   4.5444961e-06   4.4540390e-06   4.4540390e-06   4.4540390e-06   4.4540390e-06   4.4540390e-06   4.4540390e-06   4.4540390e-06   4.4540390e-06   4.4540390e-06   4.4540390e-06   4.4540390e-06   4.4540390e-06   4.4540390e-06   4.4540390e-06   4.4540390e-06   4.4540390e-06   4.4540390e-06   2.2270976e-06   5.9992423e-08   5.9992423e-08   5.9992423e-08   5.9992423e-08   5.9992423e-08   5.9992423e-08   5.9992423e-08   5.9992423e-08   5.9992423e-08   5.9992423e-08   5.9992423e-08   5.9992423e-08   5.9992423e-08   5.9992423e-08   5.9992423e-08   5.9992423e-08   5.9992423e-08   5.9992423e-08   5.9992423e-08   5.9992423e-08   0.0000000e+00   0.0000000e+00   0.0000000e+00   0.0000000e+00   0.0000000e+00   0.0000000e+00   0.0000000e+00   0.0000000e+00   0.0000000e+00   0.0000000e+00   0.0000000e+00   0.0000000e+00   0.0000000e+00   0.0000000e+00   0.0000000e+00   0.0000000e+00   0.0000000e+00   0.0000000e+00   0.0000000e+00   0.0000000e+00   0.0000000e+00   0.0000000e+00   0.0000000e+00   0.0000000e+00   0.0000000e+00   0.0000000e+00   0.0000000e+00   0.0000000e+00   0.0000000e+00   0.0000000e+00   0.0000000e+00   0.0000000e+00   0.0000000e+00   0.0000000e+00   0.0000000e+00   0.0000000e+00   0.0000000e+00   0.0000000e+00   0.0000000e+00   0.0000000e+00
   2.4028553e-03   2.4028553e-03   2.4028553e-03   2.4028553e-03   2.4028553e-03   2.4028553e-03   2.4028553e-03   2.4028553e-03   2.4028553e-03   2.4028553e-03   2.4028553e-03   2.4028553e-03   2.4028553e-03   2.4028553e-03   2.4028553e-03   2.4028553e-03   2.4028553e-03   2.4028553e-03   2.4028553e-03   2.4028553e-03   2.4028553e-03   2.4028553e-03   2.4028553e-03   2.4028553e-03   2.4028553e-03   2.4028553e-03   2.4028553e-03   2.4028553e-03   2.4028553e-03   2.4028553e-03   2.4028553e-03   2.4028553e-03   2.4028553e-03   2.4028553e-03   2.4028553e-03   2.4028553e-03   2.4028553e-03   2.4028553e-03   2.4028553e-03   2.4028553e-03   2.4028553e-03   2.4028553e-03   2.4028553e-03   2.4028553e-03   2.4028553e-03   2.4028553e-03   2.4028553e-03   2.4028553e-03   2.4028553e-03   2.4028553e-03   2.4028553e-03   2.4028553e-03   2.4028553e-03   2.4028553e-03   2.4028553e-03   2.4028553e-03   2.4028553e-03   2.4028553e-03   2.4028553e-03   2.4028553e-03   2.4028553e-03   2.4028553e-03   2.4028553e-03   2.4028553e-03   2.4028553e-03   2.4028553e-03   2.4028553e-03   2.4028553e-03   2.4028553e-03   2.4028553e-03   2.4028553e-03   2.4028553e-03   2.4028553e-03   2.4028553e-03   2.4028553e-03   2.4028553e-03   2.4028553e-03   2.4028553e-03   2.4028553e-03   2.4028553e-03   2.4028553e-03   2.4028553e-03   2.4028553e-03   2.4028553e-03   2.4028553e-03   2.4028553e-03   2.4028553e-03   2.4028553e-03   2.4028553e-03   2.4028553e-03   2.4028553e-03   2.4028553e-03   2.4028553e-03   2.4028553e-03   2.4028553e-03   2.4028553e-03   2.4028553e-03   2.4028553e-03   2.4028553e-03   2.4028553e-03   2.4028553e-03   2.4028553e-03   2.4028553e-03   2.4028553e-03   2.4028553e-03   2.4028553e-03   2.4028553e-03   2.4028553e-03   2.4028553e-03   2.4028553e-03   2.4028553e-03   2.4028553e-03   2.4028553e-03   2.4028553e-03   2.4028553e-03   2.4028553e-03   2.4028553e-03   2.4028553e-03   2.4028553e-03   2.4028553e-03   2.4028553e-03   2.4028553e-03   2.4028553e-03   2.4028553e-03   2.4028553e-03   2.4028553e-03   2.4028553e-03   2.4028553e-03   2.4028553e-03   2.4028553e-03   2.4028553e-03   2.4028553e-03   2.4028553e-03   2.4028553e-03   2.4028553e-03   2.4028553e-03   2.4028553e-03   2.4028553e-03   2.4028553e-03   2.4028553e-03   2.3547977e-03   2.3547977e-03   2.3547977e-03   2.3547977e-03   2.3547977e-03   2.3547977e-03   2.3547977e-03   2.3547977e-03   2.3547977e-03   2.3547977e-03   2.3547977e-03   2.3547977e-03   2.3547977e-03   2.3547977e-03   2.3547977e-03   2.3547977e-03   2.3547977e-03   2.3547977e-03   2.3547977e-03   2.3547977e-03   2.3547977e-03   2.3547977e-03   2.3547977e-03   2.3547977e-03   2.3547977e-03   2.3547977e-03   2.3547977e-03   2.3547977e-03   2.3547977e-03   2.3547977e-03   2.3547977e-03   2.3547977e-03   2.3547977e-03   2.3547977e-03   2.3547977e-03   2.3547977e-03   2.3547977e-03   2.3547977e-03   2.3547977e-03   2.3547977e-03   2.3547977e-03   2.3547977e-03   2.3547977e-03   2.3547977e-03   2.3547977e-03   2.3547977e-03   2.3547977e-03   2.3547977e-03   2.3547977e-03   2.3547977e-03   2.3547977e-03   2.3547977e-03   2.3547977e-03   2.3547977e-03   2.3547977e-03   2.3547977e-03   2.3547977e-03   2.3547977e-03   2.3547977e-03   2.3547977e-03   2.3547977e-03   2.3547977e-03   1.5589630e-03   4.5444961e-06   4.5444961e-06   4.5444961e-06   4.5444961e-06   4.5444961e-06   4.5444961e-06   4.5444961e-06   4.5444961e-06   4.5444961e-06   4.5444961e-06   4.5444961e-06   4.5444961e-06   4.5444961e-06   4.5444961e-06   4.5444961e-06   4.5444961e-06   4.5444961e-06   4.5444961e-06   4.5444961e-06   4.5444961e-06   4.4540390e-06   4.4540390e-06   4.4540390e-06   4.4540390e-06   4.4540390e-06   4.4540390e-06   4.4540390e-06   4.4540390e-06   4.4540390e-06   4.4540390e-06   4.4540390e-06   4.4540390e-06   4.4540390e-06   4.4540390e-06   4.4540390e-06   4.4540390e-06   4.4540390e-06   2.2270976e-06   5.9992423e-08   5.9992423e-08   5.9992423e-08   5.9992423e-08   5.9992423e-08   5.9992423e-08   5.9992423e-08   5.9992423e-08   5.9992423e-08   5.9992423e-08   5.9992423e-08   5.9992423e-08   5.9992423e-08   5.9992423e-08   5.9992423e-08   5.9992423e-08   5.9992423e-08   5.9992423e-08   5.9992423e-08   5.9992423e-08   0.0000000e+00   0.0000000e+00   0.0000000e+00   0.0000000e+00   0.0000000e+00   0.0000000e+00   0.0000000e+00   0.0000000e+00   0.0000000e+00   0.0000000e+00   0.0000000e+00   0.0000000e+00   0.0000000e+00   0.0000000e+00   0.0000000e+00   0.0000000e+00   0.0000000e+00   0.0000000e+00   0.0000000e+00   0.0000000e+00   0.0000000e+00   0.0000000e+00   0.0000000e+00   0.0000000e+00   0.0000000e+00   0.0000000e+00   0.0000000e+00   0.0000000e+00   0.0000000e+00   0.0000000e+00   0.0000000e+00   0.0000000e+00   0.0000000e+00   0.0000000e+00   0.0000000e+00   0.0000000e+00   0.0000000e+00   0.0000000e+00   0.0000000e+00   0.0000000e+00
   2.4028553e-03   2.4028553e-03   2.4028553e-03   2.4028553e-03   2.4028553e-03   2.4028553e-03   2.4028553e-03   2.4028553e-03   2.4028553e-03   2.4028553e-03   2.4028553e-03   2.4028553e-03   2.4028553e-03   2.4028553e-03   2.4028553e-03   2.4028553e-03   2.4028553e-03   2.4028553e-03   2.4028553e-03   2.4028553e-03   2.4028553e-03   2.4028553e-03   2.4028553e-03   2.4028553e-03   2.4028553e-03   2.4028553e-03   2.4028553e-03   2.4028553e-03   2.4028553e-03   2.4028553e-03   2.4028553e-03   2.4028553e-03   2.4028553e-03   2.4028553e-03   2.4028553e-03   2.4028553e-03   2.4028553e-03   2.4028553e-03   2.4028553e-03   2.4028553e-03   2.4028553e-03   2.4028553e-03   2.4028553e-03   2.4028553e-03   2.4028553e-03   2.4028553e-03   2.4028553e-03   2.4028553e-03   2.4028553e-03   2.4028553e-03   2.4028553e-03   2.4028553e-03   2.4028553e-03   2.4028553e-03   2.4028553e-03   2.4028553e-03   2.4028553e-03   2.4028553e-03   2.4028553e-03   2.4028553e-03   2.4028553e-03   2.4028553e-03   2.4028553e-03   2.4028553e-03   2.4028553e-03   2.4028553e-03   2.4028553e-03   2.4028553e-03   2.4028553e-03   2.4028553e-03   2.4028553e-03   2.4028553e-03   2.4028553e-03   2.4028553e-03   2.4028553e-03   2.4028553e-03   2.4028553e-03   2.4028553e-03   2.4028553e-03   2.4028553e-03   2.4028553e-03   2.4028553e-03   2.4028553e-03   2.4028553e-03   2.4028553e-03   2.4028553e-03   2.4028553e-03   2.4028553e-03   2.4028553e-03   2.4028553e-03   2.4028553e-03   2.4028553e-03   2.4028553e-03   2.4028553e-03   2.4028553e-03   2.4028553e-03   2.4028553e-03   2.4028553e-03   2.4028553e-03   2.4028553e-03   2.4028553e-03   2.4028553e-03   2.4028553e-03   2.4028553e-03   2.4028553e-03   2.4028553e-03   2.4028553e-03   2.4028553e-03   2.4028553e-03   2.4028553e-03   2.4028553e-03   2.4028553e-03   2.4028553e-03   2.4028553e-03   2.4028553e-03   2.4028553e-03   2.4028553e-03   2.4028553e-03   2.4028553e-03   2.4028553e-03   2.4028553e-03   2.4028553e-03   2.4028553e-03   2.4028553e-03   2.4028553e-03   2.4028553e-03   2.4028553e-03   2.4028553e-03   2.4028553e-03   2.4028553e-03   2.4028553e-03   2.4028553e-03   2.4028553e-03   2.4028553e-03   2.4028553e-03   2.4028553e-03   2.4028553e-03   2.4028553e-03   2.4028553e-03   2.4028553e-03   2.3547977e-03   2.3547977e-03   2.3547977e-03   2.3547977e-03   2.3547977e-03   2.3547977e-03   2.3547977e-03   2.3547977e-03   2.3547977e-03   2.3547977e-03   2.3547977e-03   2.3547977e-03   2.3547977e-03   2.3547977e-03   2.3547977e-03   2.3547977e-03   2.3547977e-03   2.3547977e-03   2.3547977e-03   2.3547977e-03   2.3547977e-03   2.3547977e-03   2.3547977e-03   2.3547977e-03   2.3547977e-03   2.3547977e-03   2.3547977e-03   2.3547977e-03   2.3547977e-03   2.3547977e-03   2.3547977e-03   2.3547977e-03   2.3547977e-03   2.3547977e-03   2.3547977e-03   2.3547977e-03   2.3547977e-03   2.3547977e-03   2.3547977e-03   2.3547977e-03   2.3547977e-03   2.3547977e-03   2.3547977e-03   2.3547977e-03   2.3547977e-03   2.3547977e-03   2.3547977e-03   2.3547977e-03   2.3547977e-03   2.3547977e-03   2.3547977e-03   2.3547977e-03   2.3547977e-03   2.3547977e-03   2.3547977e-03   2.3547977e-03   2.3547977e-03   2.3547977e-03   2.3547977e-03   2.3547977e-03   2.3547977e-03   2.3547977e-03   1.5589630e-03   4.5444961e-06   4.5444961e-06   4.5444961e-06   4.5444961e-06   4.5444961e-06   4.5444961e-06   4.5444961e-06   4.5444961e-06   4.5444961e-06   4.5444961e-06   4.5444961e-06   4.5444961e-06   4.5444961e-06   4.5444961e-06   4.5444961e-06   4.5444961e-06   4.5444961e-06   4.5444961e-06   4.5444961e-06   4.5444961e-06   4.4540390e-06   4.4540390e-06   4.4540390e-06   4.4540390e-06   4.4540390e-06   4.4540390e-06   4.4540390e-06   4.4540390e-06   4.4540390e-06   4.4540390e-06   4.4540390e-06   4.4540390e-06   4.4540390e-06   4.4540390e-06   4.4540390e-06   4.4540390e-06   4.4540390e-06   2.2270976e-06   5.9992423e-08   5.9992423e-08   5.9992423e-08   5.9992423e-08   5.9992423e-08   5.9992423e-08   5.9992423e-08   5.9992423e-08   5.9992423e-08   5.9992423e-08   5.9992423e-08   5.9992423e-08   5.9992423e-08   5.9992423e-08   5.9992423e-08   5.9992423e-08   5.9992423e-08   5.9992423e-08   5.9992423e-08   5.9992423e-08   0.0000000e+00   0.0000000e+00   0.0000000e+00   0.0000000e+00   0.0000000e+00   0.0000000e+00   0.0000000e+00   0.0000000e+00   0.0000000e+00   0.0000000e+00   0.0000000e+00   0.0000000e+00   0.0000000e+00   0.0000000e+00   0.0000000e+00   0.0000000e+00   0.0000000e+00   0.0000000e+00   0.0000000e+00   0.0000000e+00   0.0000000e+00   0.0000000e+00   0.0000000e+00   0.0000000e+00   0.0000000e+00   0.0000000e+00   0.0000000e+00   0.0000000e+00   0.0000000e+00   0.0000000e+00   0.0000000e+00   0.0000000e+00   0.0000000e+00   0.0000000e+00   0.0000000e+00   0.0000000e+00   0.0000000e+00   0.0000000e+00   0.0000000e+00   0.0000000e+00
   2.4028553e-03   2.4028553e-03   2.4028553e-03   2.4028553e-03   2.4028553e-03   2.4028553e-03   2.4028553e-03   2.4028553e-03   2.4028553e-03   2.4028553e-03   2.4028553e-03   2.4028553e-03   2.4028553e-03   2.4028553e-03   2.4028553e-03   2.4028553e-03   2.4028553e-03   2.4028553e-03   2.4028553e-03   2.4028553e-03   2.4028553e-03   2.4028553e-03   2.4028553e-03   2.4028553e-03   2.4028553e-03   2.4028553e-03   2.4028553e-03   2.4028553e-03   2.4028553e-03   2.4028553e-03   2.4028553e-03   2.4028553e-03   2.4028553e-03   2.4028553e-03   2.4028553e-03   2.4028553e-03   2.4028553e-03   2.4028553e-03   2.4028553e-03   2.4028553e-03   2.4028553e-03   2.4028553e-03   2.4028553e-03   2.4028553e-03   2.4028553e-03   2.4028553e-03   2.4028553e-03   2.4028553e-03   2.4028553e-03   2.4028553e-03   2.4028553e-03   2.4028553e-03   2.4028553e-03   2.4028553e-03   2.4028553e-03   2.4028553e-03   2.4028553e-03   2.4028553e-03   2.4028553e-03   2.4028553e-03   2.4028553e-03   2.4028553e-03   2.4028553e-03   2.4028553e-03   2.4028553e-03   2.4028553e-03   2.4028553e-03   2.4028553e-03   2.4028553e-03   2.4028553e-03   2.4028553e-03   2.4028553e-03   2.4028553e-03   2.4028553e-03   2.4028553e-03   2.4028553e-03   2.4028553e-03   2.4028553e-03   2.4028553e-03   2.4028553e-03   2.4028553e-03   2.4028553e-03   2.4028553e-03   2.4028553e-03   2.4028553e-03   2.4028553e-03   2.4028553e-03   2.4028553e-03   2.4028553e-03   2.4028553e-03   2.4028553e-03   2.4028553e-03   2.4028553e-03   2.4028553e-03   2.4028553e-03   2.4028553e-03   2.4028553e-03   2.4028553e-03   2.4028553e-03   2.4028553e-03   2.4028553e-03   2.4028553e-03   2.4028553e-03   2.4028553e-03   2.4028553e-03   2.4028553e-03   2.4028553e-03   2.4028553e-03   2.4028553e-03   2.4028553e-03   2.4028553e-03   2.4028553e-03   2.4028553e-03   2.4028553e-03   2.4028553e-03   2.4028553e-03   2.4028553e-03   2.4028553e-03   2.4028553e-03   2.4028553e-03   2.4028553e-03   2.4028553e-03   2.4028553e-03   2.4028553e-03   2.4028553e-03   2.4028553e-03   2.4028553e-03   2.4028553e-03   2.4028553e-03   2.4028553e-03   2.4028553e-03   2.4028553e-03   2.4028553e-03   2.4028553e-03   2.4028553e-03   2.4028553e-03   2.4028553e-03   2.4028553e-03   2.4028553e-03   2.4028553e-03   2.3547977e-03   2.3547977e-03   2.3547977e-03   2.3547977e-03   2.3547977e-03   2.3547977e-03   2.3547977e-03   2.3547977e-03   2.3547977e-03   2.3547977e-03   2.3547977e-03   2.3547977e-03   2.3547977e-03   2.3547977e-03   2.3547977e-03   2.3547977e-03   2.3547977e-03   2.3547977e-03   2.3547977e-03   2.3547977e-03   2.3547977e-03   2.3547977e-03   2.3547977e-03   2.3547977e-03   2.3547977e-03   2.3547977e-03   2.3547977e-03   2.3547977e-03   2.3547977e-03   2.3547977e-03   2.3547977e-03   2.3547977e-03   2.3547977e-03   2.3547977e-03   2.3547977e-03   2.3547977e-03   2.3547977e-03   2.3547977e-03   2.3547977e-03   2.3547977e-03   2.3547977e-03   2.3547977e-03   2.3547977e-03   2.3547977e-03   2.3547977e-03   2.3547977e-03   2.3547977e-03   2.3547977e-03   2.3547977e-03   2.3547977e-03   2.3547977e-03   2.3547977e-03   2.3547977e-03   2.3547977e-03   2.3547977e-03   2.3547977e-03   2.3547977e-03   2.3547977e-03   2.3547977e-03   2.3547977e-03   2.3547977e-03   2.3547977e-03   1.5589630e-03   4.5444961e-06   4.5444961e-06   4.5444961e-06   4.5444961e-06   4.5444961e-06   4.5444961e-06   4.5444961e-06   4.5444961e-06   4.5444961e-06   4.5444961e-06   4.5444961e-06   4.5444961e-06   4.5444961e-06   4.5444961e-06   4.5444961e-06   4.5444961e-06   4.5444961e-06   4.5444961e-06   4.5444961e-06   4.5444961e-06   4.4540390e-06   4.4540390e-06   4.4540390e-06   4.4540390e-06   4.4540390e-06   4.4540390e-06   4.4540390e-06   4.4540390e-06   4.4540390e-06   4.4540390e-06   4.4540390e-06   4.4540390e-06   4.4540390e-06   4.4540390e-06   4.4540390e-06   4.4540390e-06   4.4540390e-06   2.2270976e-06   5.9992423e-08   5.9992423e-08   5.9992423e-08   5.9992423e-08   5.9992423e-08   5.9992423e-08   5.9992423e-08   5.9992423e-08   5.9992423e-08   5.9992423e-08   5.9992423e-08   5.9992423e-08   5.9992423e-08   5.9992423e-08   5.9992423e-08   5.9992423e-08   5.9992423e-08   5.9992423e-08   5.9992423e-08   5.9992423e-08   0.0000000e+00   0.0000000e+00   0.0000000e+00   0.0000000e+00   0.0000000e+00   0.0000000e+00   0.0000000e+00   0.0000000e+00   0.0000000e+00   0.0000000e+00   0.0000000e+00   0.0000000e+00   0.0000000e+00   0.0000000e+00   0.0000000e+00   0.0000000e+00   0.0000000e+00   0.0000000e+00   0.0000000e+00   0.0000000e+00   0.0000000e+00   0.0000000e+00   0.0000000e+00   0.0000000e+00   0.0000000e+00   0.0000000e+00   0.0000000e+00   0.0000000e+00   0.0000000e+00   0.0000000e+00   0.0000000e+00   0.0000000e+00   0.0000000e+00   0.0000000e+00   0.0000000e+00   0.0000000e+00   0.0000000e+00   0.0000000e+00   0.0000000e+00   0.0000000e+00
   2.4028553e-03   2.4028553e-03   2.4028553e-03   2.4028553e-03   2.4028553e-03   2.4028553e-03   2.4028553e-03   2.4028553e-03   2.4028553e-03   2.4028553e-03   2.4028553e-03   2.4028553e-03   2.4028553e-03   2.4028553e-03   2.4028553e-03   2.4028553e-03   2.4028553e-03   2.4028553e-03   2.4028553e-03   2.4028553e-03   2.4028553e-03   2.4028553e-03   2.4028553e-03   2.4028553e-03   2.4028553e-03   2.4028553e-03   2.4028553e-03   2.4028553e-03   2.4028553e-03   2.4028553e-03   2.4028553e-03   2.4028553e-03   2.4028553e-03   2.4028553e-03   2.4028553e-03   2.4028553e-03   2.4028553e-03   2.4028553e-03   2.4028553e-03   2.4028553e-03   2.4028553e-03   2.4028553e-03   2.4028553e-03   2.4028553e-03   2.4028553e-03   2.4028553e-03   2.4028553e-03   2.4028553e-03   2.4028553e-03   2.4028553e-03   2.4028553e-03   2.4028553e-03   2.4028553e-03   2.4028553e-03   2.4028553e-03   2.4028553e-03   2.4028553e-03   2.4028553e-03   2.4028553e-03   2.4028553e-03   2.4028553e-03   2.4028553e-03   2.4028553e-03   2.4028553e-03   2.4028553e-03   2.4028553e-03   2.4028553e-03   2.4028553e-03   2.4028553e-03   2.4028553e-03   2.4028553e-03   2.4028553e-03   2.4028553e-03   2.4028553e-03   2.4028553e-03   2.4028553e-03   2.4028553e-03   2.4028553e-03   2.4028553e-03   2.4028553e-03   2.4028553e-03   2.4028553e-03   2.4028553e-03   2.4028553e-03   2.4028553e-03   2.4028553e-03   2.4028553e-03   2.4028553e-03   2.4028553e-03   2.4028553e-03   2.4028553e-03   2.4028553e-03   2.4028553e-03   2.4028553e-03   2.4028553e-03   2.4028553e-03   2.4028553e-03   2.4028553e-03   2.4028553e-03   2.4028553e-03   2.4028553e-03   2.4028553e-03   2.4028553e-03   2.4028553e-03   2.4028553e-03   2.4028553e-03   2.4028553e-03   2.4028553e-03   2.4028553e-03   2.4028553e-03   2.4028553e-03   2.4028553e-03   2.4028553e-03   2.4028553e-03   2.4028553e-03   2.4028553e-03   2.4028553e-03   2.4028553e-03   2.4028553e-03   2.4028553e-03   2.4028553e-03   2.4028553e-03   2.4028553e-03   2.4028553e-03   2.4028553e-03   2.4028553e-03   2.4028553e-03   2.4028553e-03   2.4028553e-03   2.4028553e-03   2.4028553e-03   2.4028553e-03   2.4028553e-03   2.4028553e-03   2.4028553e-03   2.4028553e-03   2.4028553e-03   2.4028553e-03   2.4028553e-03   2.4028553e-03   2.3547977e-03   2.3547977e-03   2.3547977e-03   2.3547977e-03   2.3547977e-03   2.3547977e-03   2.3547977e-03   2.3547977e-03   2.3547977e-03   2.3547977e-03   2.3547977e-03   2.3547977e-03   2.3547977e-03   2.3547977e-03   2.3547977e-03   2.3547977e-03   2.3547977e-03   2.3547977e-03   2.3547977e-03   2.3547977e-03   2.3547977e-03   2.3547977e-03   2.3547977e-03   2.3547977e-03   2.3547977e-03   2.3547977e-03   2.3547977e-03   2.3547977e-03   2.3547977e-03   2.3547977e-03   2.3547977e-03   2.3547977e-03   2.3547977e-03   2.3547977e-03   2.3547977e-03   2.3547977e-03   2.3547977e-03   2.3547977e-03   2.3547977e-03   2.3547977e-03   2.3547977e-03   2.3547977e-03   2.3547977e-03   2.3547977e-03   2.3547977e-03   2.3547977e-03   2.3547977e-03   2.3547977e-03   2.3547977e-03   2.3547977e-03   2.3547977e-03   2.3547977e-03   2.3547977e-03   2.3547977e-03   2.3547977e-03   2.3547977e-03   2.3547977e-03   2.3547977e-03   2.3547977e-03   2.3547977e-03   2.3547977e-03   2.3547977e-03   1.5589630e-03   4.5444961e-06   4.5444961e-06   4.5444961e-06   4.5444961e-06   4.5444961e-06   4.5444961e-06   4.5444961e-06   4.5444961e-06   4.5444961e-06   4.5444961e-06   4.5444961e-06   4.5444961e-06   4.5444961e-06   4.5444961e-06   4.5444961e-06   4.5444961e-06   4.5444961e-06   4.5444961e-06   4.5444961e-06   4.5444961e-06   4.4540390e-06   4.4540390e-06   4.4540390e-06   4.4540390e-06   4.4540390e-06   4.4540390e-06   4.4540390e-06   4.4540390e-06   4.4540390e-06   4.4540390e-06   4.4540390e-06   4.4540390e-06   4.4540390e-06   4.4540390e-06   4.4540390e-06   4.4540390e-06   4.4540390e-06   2.2270976e-06   5.9992423e-08   5.9992423e-08   5.9992423e-08   5.9992423e-08   5.9992423e-08   5.9992423e-08   5.9992423e-08   5.9992423e-08   5.9992423e-08   5.9992423e-08   5.9992423e-08   5.9992423e-08   5.9992423e-08   5.9992423e-08   5.9992423e-08   5.9992423e-08   5.9992423e-08   5.9992423e-08   5.9992423e-08   5.9992423e-08   0.0000000e+00   0.0000000e+00   0.0000000e+00   0.0000000e+00   0.0000000e+00   0.0000000e+00   0.0000000e+00   0.0000000e+00   0.0000000e+00   0.0000000e+00   0.0000000e+00   0.0000000e+00   0.0000000e+00   0.0000000e+00   0.0000000e+00   0.0000000e+00   0.0000000e+00   0.0000000e+00   0.0000000e+00   0.0000000e+00   0.0000000e+00   0.0000000e+00   0.0000000e+00   0.0000000e+00   0.0000000e+00   0.0000000e+00   0.0000000e+00   0.0000000e+00   0.0000000e+00   0.0000000e+00   0.0000000e+00   0.0000000e+00   0.0000000e+00   0.0000000e+00   0.0000000e+00   0.0000000e+00   0.0000000e+00   0.0000000e+00   0.0000000e+00   0.0000000e+00
   2.4028553e-03   2.4028553e-03   2.4028553e-03   2.4028553e-03   2.4028553e-03   2.4028553e-03   2.4028553e-03   2.4028553e-03   2.4028553e-03   2.4028553e-03   2.4028553e-03   2.4028553e-03   2.4028553e-03   2.4028553e-03   2.4028553e-03   2.4028553e-03   2.4028553e-03   2.4028553e-03   2.4028553e-03   2.4028553e-03   2.4028553e-03   2.4028553e-03   2.4028553e-03   2.4028553e-03   2.4028553e-03   2.4028553e-03   2.4028553e-03   2.4028553e-03   2.4028553e-03   2.4028553e-03   2.4028553e-03   2.4028553e-03   2.4028553e-03   2.4028553e-03   2.4028553e-03   2.4028553e-03   2.4028553e-03   2.4028553e-03   2.4028553e-03   2.4028553e-03   2.4028553e-03   2.4028553e-03   2.4028553e-03   2.4028553e-03   2.4028553e-03   2.4028553e-03   2.4028553e-03   2.4028553e-03   2.4028553e-03   2.4028553e-03   2.4028553e-03   2.4028553e-03   2.4028553e-03   2.4028553e-03   2.4028553e-03   2.4028553e-03   2.4028553e-03   2.4028553e-03   2.4028553e-03   2.4028553e-03   2.4028553e-03   2.4028553e-03   2.4028553e-03   2.4028553e-03   2.4028553e-03   2.4028553e-03   2.4028553e-03   2.4028553e-03   2.4028553e-03   2.4028553e-03   2.4028553e-03   2.4028553e-03   2.4028553e-03   2.4028553e-03   2.4028553e-03   2.4028553e-03   2.4028553e-03   2.4028553e-03   2.4028553e-03   2.4028553e-03   2.4028553e-03   2.4028553e-03   2.4028553e-03   2.4028553e-03   2.4028553e-03   2.4028553e-03   2.4028553e-03   2.4028553e-03   2.4028553e-03   2.4028553e-03   2.4028553e-03   2.4028553e-03   2.4028553e-03   2.4028553e-03   2.4028553e-03   2.4028553e-03   2.4028553e-03   2.4028553e-03   2.4028553e-03   2.4028553e-03   2.4028553e-03   2.4028553e-03   2.4028553e-03   2.4028553e-03   2.4028553e-03   2.4028553e-03   2.4028553e-03   2.4028553e-03   2.4028553e-03   2.4028553e-03   2.4028553e-03   2.4028553e-03   2.4028553e-03   2.4028553e-03   2.4028553e-03   2.4028553e-03   2.4028553e-03   2.4028553e-03   2.4028553e-03   2.4028553e-03   2.4028553e-03   2.4028553e-03   2.4028553e-03   2.4028553e-03   2.4028553e-03   2.4028553e-03   2.4028553e-03   2.4028553e-03   2.4028553e-03   2.4028553e-03   2.4028553e-03   2.4028553e-03   2.4028553e-03   2.4028553e-03   2.4028553e-03   2.4028553e-03   2.4028553e-03   2.4028553e-03   2.4028553e-03   2.4028553e-03   2.3547977e-03   2.3547977e-03   2.3547977e-03   2.3547977e-03   2.3547977e-03   2.3547977e-03   2.3547977e-03   2.3547977e-03   2.3547977e-03   2.3547977e-03   2.3547977e-03   2.3547977e-03   2.3547977e-03   2.3547977e-03   2.3547977e-03   2.3547977e-03   2.3547977e-03   2.3547977e-03   2.3547977e-03   2.3547977e-03   2.3547977e-03   2.3547977e-03   2.3547977e-03   2.3547977e-03   2.3547977e-03   2.3547977e-03   2.3547977e-03   2.3547977e-03   2.3547977e-03   2.3547977e-03   2.3547977e-03   2.3547977e-03   2.3547977e-03   2.3547977e-03   2.3547977e-03   2.3547977e-03   2.3547977e-03   2.3547977e-03   2.3547977e-03   2.3547977e-03   2.3547977e-03   2.3547977e-03   2.3547977e-03   2.3547977e-03   2.3547977e-03   2.3547977e-03   2.3547977e-03   2.3547977e-03   2.3547977e-03   2.3547977e-03   2.3547977e-03   2.3547977e-03   2.3547977e-03   2.3547977e-03   2.3547977e-03   2.3547977e-03   2.3547977e-03   2.3547977e-03   2.3547977e-03   2.3547977e-03   2.3547977e-03   2.3547977e-03   1.5589630e-03   4.5444961e-06   4.5444961e-06   4.5444961e-06   4.5444961e-06   4.5444961e-06   4.5444961e-06   4.5444961e-06   4.5444961e-06   4.5444961e-06   4.5444961e-06   4.5444961e-06   4.5444961e-06   4.5444961e-06   4.5444961e-06   4.5444961e-06   4.5444961e-06   4.5444961e-06   4.5444961e-06   4.5444961e-06   4.5444961e-06   4.4540390e-06   4.4540390e-06   4.4540390e-06   4.4540390e-06   4.4540390e-06   4.4540390e-06   4.4540390e-06   4.4540390e-06   4.4540390e-06   4.4540390e-06   4.4540390e-06   4.4540390e-06   4.4540390e-06   4.4540390e-06   4.4540390e-06   4.4540390e-06   4.4540390e-06   2.2270976e-06   5.9992423e-08   5.9992423e-08   5.9992423e-08   5.9992423e-08   5.9992423e-08   5.9992423e-08   5.9992423e-08   5.9992423e-08   5.9992423e-08   5.9992423e-08   5.9992423e-08   5.9992423e-08   5.9992423e-08   5.9992423e-08   5.9992423e-08   5.9992423e-08   5.9992423e-08   5.9992423e-08   5.9992423e-08   5.9992423e-08   0.0000000e+00   0.0000000e+00   0.0000000e+00   0.0000000e+00   0.0000000e+00   0.0000000e+00   0.0000000e+00   0.0000000e+00   0.0000000e+00   0.0000000e+00   0.0000000e+00   0.0000000e+00   0.0000000e+00   0.0000000e+00   0.0000000e+00   0.0000000e+00   0.0000000e+00   0.0000000e+00   0.0000000e+00   0.0000000e+00   0.0000000e+00   0.0000000e+00   0.0000000e+00   0.0000000e+00   0.0000000e+00   0.0000000e+00   0.0000000e+00   0.0000000e+00   0.0000000e+00   0.0000000e+00   0.0000000e+00   0.0000000e+00   0.0000000e+00   0.0000000e+00   0.0000000e+00   0.0000000e+00   0.0000000e+00   0.0000000e+00   0.0000000e+00   0.0000000e+00
   2.4028553e-03   2.4028553e-03   2.4028553e-03   2.4028553e-03   2.4028553e-03   2.4028553e-03   2.4028553e-03   2.4028553e-03   2.4028553e-03   2.4028553e-03   2.4028553e-03   2.4028553e-03   2.4028553e-03   2.4028553e-03   2.4028553e-03   2.4028553e-03   2.4028553e-03   2.4028553e-03   2.4028553e-03   2.4028553e-03   2.4028553e-03   2.4028553e-03   2.4028553e-03   2.4028553e-03   2.4028553e-03   2.4028553e-03   2.4028553e-03   2.4028553e-03   2.4028553e-03   2.4028553e-03   2.4028553e-03   2.4028553e-03   2.4028553e-03   2.4028553e-03   2.4028553e-03   2.4028553e-03   2.4028553e-03   2.4028553e-03   2.4028553e-03   2.4028553e-03   2.4028553e-03   2.4028553e-03   2.4028553e-03   2.4028553e-03   2.4028553e-03   2.4028553e-03   2.4028553e-03   2.4028553e-03   2.4028553e-03   2.4028553e-03   2.4028553e-03   2.4028553e-03   2.4028553e-03   2.4028553e-03   2.4028553e-03   2.4028553e-03   2.4028553e-03   2.4028553e-03   2.4028553e-03   2.4028553e-03   2.4028553e-03   2.4028553e-03   2.4028553e-03   2.4028553e-03   2.4028553e-03   2.4028553e-03   2.4028553e-03   2.4028553e-03   2.4028553e-03   2.4028553e-03   2.4028553e-03   2.4028553e-03   2.4028553e-03   2.4028553e-03   2.4028553e-03   2.4028553e-03   2.4028553e-03   2.4028553e-03   2.4028553e-03   2.4028553e-03   2.4028553e-03   2.4028553e-03   2.4028553e-03   2.4028553e-03   2.4028553e-03   2.4028553e-03   2.4028553e-03   2.4028553e-03   2.4028553e-03   2.4028553e-03   2.4028553e-03   2.4028553e-03   2.4028553e-03   2.4028553e-03   2.4028553e-03   2.4028553e-03   2.4028553e-03   2.4028553e-03   2.4028553e-03   2.4028553e-03   2.4028553e-03   2.4028553e-03   2.4028553e-03   2.4028553e-03   2.4028553e-03   2.4028553e-03   2.4028553e-03   2.4028553e-03   2.4028553e-03   2.4028553e-03   2.4028553e-03   2.4028553e-03   2.4028553e-03   2.4028553e-03   2.4028553e-03   2.4028553e-03   2.4028553e-03   2.4028553e-03   2.4028553e-03   2.4028553e-03   2.4028553e-03   2.4028553e-03   2.4028553e-03   2.4028553e-03   2.4028553e-03   2.4028553e-03   2.4028553e-03   2.4028553e-03   2.4028553e-03   2.4028553e-03   2.4028553e-03   2.4028553e-03   2.4028553e-03   2.4028553e-03   2.4028553e-03   2.4028553e-03   2.4028553e-03   2.4028553e-03   2.4028553e-03   2.4028553e-03   2.3547977e-03   2.3547977e-03   2.3547977e-03   2.3547977e-03   2.3547977e-03   2.3547977e-03   2.3547977e-03   2.3547977e-03   2.3547977e-03   2.3547977e-03   2.3547977e-03   2.3547977e-03   2.3547977e-03   2.3547977e-03   2.3547977e-03   2.3547977e-03   2.3547977e-03   2.3547977e-03   2.3547977e-03   2.3547977e-03   2.3547977e-03   2.3547977e-03   2.3547977e-03   2.3547977e-03   2.3547977e-03   2.3547977e-03   2.3547977e-03   2.3547977e-03   2.3547977e-03   2.3547977e-03   2.3547977e-03   2.3547977e-03   2.3547977e-03   2.3547977e-03   2.3547977e-03   2.3547977e-03   2.3547977e-03   2.3547977e-03   2.3547977e-03   2.3547977e-03   2.3547977e-03   2.3547977e-03   2.3547977e-03   2.3547977e-03   2.3547977e-03   2.3547977e-03   2.3547977e-03   2.3547977e-03   2.3547977e-03   2.3547977e-03   2.3547977e-03   2.3547977e-03   2.3547977e-03   2.3547977e-03   2.3547977e-03   2.3547977e-03   2.3547977e-03   2.3547977e-03   2.3547977e-03   2.3547977e-03   2.3547977e-03   2.3547977e-03   1.5589630e-03   4.5444961e-06   4.5444961e-06   4.5444961e-06   4.5444961e-06   4.5444961e-06   4.5444961e-06   4.5444961e-06   4.5444961e-06   4.5444961e-06   4.5444961e-06   4.5444961e-06   4.5444961e-06   4.5444961e-06   4.5444961e-06   4.5444961e-06   4.5444961e-06   4.5444961e-06   4.5444961e-06   4.5444961e-06   4.5444961e-06   4.4540390e-06   4.4540390e-06   4.4540390e-06   4.4540390e-06   4.4540390e-06   4.4540390e-06   4.4540390e-06   4.4540390e-06   4.4540390e-06   4.4540390e-06   4.4540390e-06   4.4540390e-06   4.4540390e-06   4.4540390e-06   4.4540390e-06   4.4540390e-06   4.4540390e-06   2.2270976e-06   5.9992423e-08   5.9992423e-08   5.9992423e-08   5.9992423e-08   5.9992423e-08   5.9992423e-08   5.9992423e-08   5.9992423e-08   5.9992423e-08   5.9992423e-08   5.9992423e-08   5.9992423e-08   5.9992423e-08   5.9992423e-08   5.9992423e-08   5.9992423e-08   5.9992423e-08   5.9992423e-08   5.9992423e-08   5.9992423e-08   0.0000000e+00   0.0000000e+00   0.0000000e+00   0.0000000e+00   0.0000000e+00   0.0000000e+00   0.0000000e+00   0.0000000e+00   0.0000000e+00   0.0000000e+00   0.0000000e+00   0.0000000e+00   0.0000000e+00   0.0000000e+00   0.0000000e+00   0.0000000e+00   0.0000000e+00   0.0000000e+00   0.0000000e+00   0.0000000e+00   0.0000000e+00   0.0000000e+00   0.0000000e+00   0.0000000e+00   0.0000000e+00   0.0000000e+00   0.0000000e+00   0.0000000e+00   0.0000000e+00   0.0000000e+00   0.0000000e+00   0.0000000e+00   0.0000000e+00   0.0000000e+00   0.0000000e+00   0.0000000e+00   0.0000000e+00   0.0000000e+00   0.0000000e+00   0.0000000e+00
   2.4028553e-03   2.4028553e-03   2.4028553e-03   2.4028553e-03   2.4028553e-03   2.4028553e-03   2.4028553e-03   2.4028553e-03   2.4028553e-03   2.4028553e-03   2.4028553e-03   2.4028553e-03   2.4028553e-03   2.4028553e-03   2.4028553e-03   2.4028553e-03   2.4028553e-03   2.4028553e-03   2.4028553e-03   2.4028553e-03   2.4028553e-03   2.4028553e-03   2.4028553e-03   2.4028553e-03   2.4028553e-03   2.4028553e-03   2.4028553e-03   2.4028553e-03   2.4028553e-03   2.4028553e-03   2.4028553e-03   2.4028553e-03   2.4028553e-03   2.4028553e-03   2.4028553e-03   2.4028553e-03   2.4028553e-03   2.4028553e-03   2.4028553e-03   2.4028553e-03   2.4028553e-03   2.4028553e-03   2.4028553e-03   2.4028553e-03   2.4028553e-03   2.4028553e-03   2.4028553e-03   2.4028553e-03   2.4028553e-03   2.4028553e-03   2.4028553e-03   2.4028553e-03   2.4028553e-03   2.4028553e-03   2.4028553e-03   2.4028553e-03   2.4028553e-03   2.4028553e-03   2.4028553e-03   2.4028553e-03   2.4028553e-03   2.4028553e-03   2.4028553e-03   2.4028553e-03   2.4028553e-03   2.4028553e-03   2.4028553e-03   2.4028553e-03   2.4028553e-03   2.4028553e-03   2.4028553e-03   2.4028553e-03   2.4028553e-03   2.4028553e-03   2.4028553e-03   2.4028553e-03   2.4028553e-03   2.4028553e-03   2.4028553e-03   2.4028553e-03   2.4028553e-03   2.4028553e-03   2.4028553e-03   2.4028553e-03   2.4028553e-03   2.4028553e-03   2.4028553e-03   2.4028553e-03   2.4028553e-03   2.4028553e-03   2.4028553e-03   2.4028553e-03   2.4028553e-03   2.4028553e-03   2.4028553e-03   2.4028553e-03   2.4028553e-03   2.4028553e-03   2.4028553e-03   2.4028553e-03   2.4028553e-03   2.4028553e-03   2.4028553e-03   2.4028553e-03   2.4028553e-03   2.4028553e-03   2.4028553e-03   2.4028553e-03   2.4028553e-03   2.4028553e-03   2.4028553e-03   2.4028553e-03   2.4028553e-03   2.4028553e-03   2.4028553e-03   2.4028553e-03   2.4028553e-03   2.4028553e-03   2.4028553e-03   2.4028553e-03   2.4028553e-03   2.4028553e-03   2.4028553e-03   2.4028553e-03   2.4028553e-03   2.4028553e-03   2.4028553e-03   2.4028553e-03   2.4028553e-03   2.4028553e-03   2.4028553e-03   2.4028553e-03   2.4028553e-03   2.4028553e-03   2.4028553e-03   2.4028553e-03   2.4028553e-03   2.4028553e-03   2.4028553e-03   2.4028553e-03   2.3547977e-03   2.3547977e-03   2.3547977e-03   2.3547977e-03   2.3547977e-03   2.3547977e-03   2.3547977e-03   2.3547977e-03   2.3547977e-03   2.3547977e-03   2.3547977e-03   2.3547977e-03   2.3547977e-03   2.3547977e-03   2.3547977e-03   2.3547977e-03   2.3547977e-03   2.3547977e-03   2.3547977e-03   2.3547977e-03   2.3547977e-03   2.3547977e-03   2.3547977e-03   2.3547977e-03   2.3547977e-03   2.3547977e-03   2.3547977e-03   2.3547977e-03   2.3547977e-03   2.3547977e-03   2.3547977e-03   2.3547977e-03   2.3547977e-03   2.3547977e-03   2.3547977e-03   2.3547977e-03   2.3547977e-03   2.3547977e-03   2.3547977e-03   2.3547977e-03   2.3547977e-03   2.3547977e-03   2.3547977e-03   2.3547977e-03   2.3547977e-03   2.3547977e-03   2.3547977e-03   2.3547977e-03   2.3547977e-03   2.3547977e-03   2.3547977e-03   2.3547977e-03   2.3547977e-03   2.3547977e-03   2.3547977e-03   2.3547977e-03   2.3547977e-03   2.3547977e-03   2.3547977e-03   2.3547977e-03   2.3547977e-03   2.3547977e-03   1.5589630e-03   4.5444961e-06   4.5444961e-06   4.5444961e-06   4.5444961e-06   4.5444961e-06   4.5444961e-06   4.5444961e-06   4.5444961e-06   4.5444961e-06   4.5444961e-06   4.5444961e-06   4.5444961e-06   4.5444961e-06   4.5444961e-06   4.5444961e-06   4.5444961e-06   4.5444961e-06   4.5444961e-06   4.5444961e-06   4.5444961e-06   4.4540390e-06   4.4540390e-06   4.4540390e-06   4.4540390e-06   4.4540390e-06   4.4540390e-06   4.4540390e-06   4.4540390e-06   4.4540390e-06   4.4540390e-06   4.4540390e-06   4.4540390e-06   4.4540390e-06   4.4540390e-06   4.4540390e-06   4.4540390e-06   4.4540390e-06   2.2270976e-06   5.9992423e-08   5.9992423e-08   5.9992423e-08   5.9992423e-08   5.9992423e-08   5.9992423e-08   5.9992423e-08   5.9992423e-08   5.9992423e-08   5.9992423e-08   5.9992423e-08   5.9992423e-08   5.9992423e-08   5.9992423e-08   5.9992423e-08   5.9992423e-08   5.9992423e-08   5.9992423e-08   5.9992423e-08   5.9992423e-08   0.0000000e+00   0.0000000e+00   0.0000000e+00   0.0000000e+00   0.0000000e+00   0.0000000e+00   0.0000000e+00   0.0000000e+00   0.0000000e+00   0.0000000e+00   0.0000000e+00   0.0000000e+00   0.0000000e+00   0.0000000e+00   0.0000000e+00   0.0000000e+00   0.0000000e+00   0.0000000e+00   0.0000000e+00   0.0000000e+00   0.0000000e+00   0.0000000e+00   0.0000000e+00   0.0000000e+00   0.0000000e+00   0.0000000e+00   0.0000000e+00   0.0000000e+00   0.0000000e+00   0.0000000e+00   0.0000000e+00   0.0000000e+00   0.0000000e+00   0.0000000e+00   0.0000000e+00   0.0000000e+00   0.0000000e+00   0.0000000e+00   0.0000000e+00   0.0000000e+00
   2.4028553e-03   2.4028553e-03   2.4028553e-03   2.4028553e-03   2.4028553e-03   2.4028553e-03   2.4028553e-03   2.4028553e-03   2.4028553e-03   2.4028553e-03   2.4028553e-03   2.4028553e-03   2.4028553e-03   2.4028553e-03   2.4028553e-03   2.4028553e-03   2.4028553e-03   2.4028553e-03   2.4028553e-03   2.4028553e-03   2.4028553e-03   2.4028553e-03   2.4028553e-03   2.4028553e-03   2.4028553e-03   2.4028553e-03   2.4028553e-03   2.4028553e-03   2.4028553e-03   2.4028553e-03   2.4028553e-03   2.4028553e-03   2.4028553e-03   2.4028553e-03   2.4028553e-03   2.4028553e-03   2.4028553e-03   2.4028553e-03   2.4028553e-03   2.4028553e-03   2.4028553e-03   2.4028553e-03   2.4028553e-03   2.4028553e-03   2.4028553e-03   2.4028553e-03   2.4028553e-03   2.4028553e-03   2.4028553e-03   2.4028553e-03   2.4028553e-03   2.4028553e-03   2.4028553e-03   2.4028553e-03   2.4028553e-03   2.4028553e-03   2.4028553e-03   2.4028553e-03   2.4028553e-03   2.4028553e-03   2.4028553e-03   2.4028553e-03   2.4028553e-03   2.4028553e-03   2.4028553e-03   2.4028553e-03   2.4028553e-03   2.4028553e-03   2.4028553e-03   2.4028553e-03   2.4028553e-03   2.4028553e-03   2.4028553e-03   2.4028553e-03   2.4028553e-03   2.4028553e-03   2.4028553e-03   2.4028553e-03   2.4028553e-03   2.4028553e-03   2.4028553e-03   2.4028553e-03   2.4028553e-03   2.4028553e-03   2.4028553e-03   2.4028553e-03   2.4028553e-03   2.4028553e-03   2.4028553e-03   2.4028553e-03   2.4028553e-03   2.4028553e-03   2.4028553e-03   2.4028553e-03   2.4028553e-03   2.4028553e-03   2.4028553e-03   2.4028553e-03   2.4028553e-03   2.4028553e-03   2.4028553e-03   2.4028553e-03   2.4028553e-03   2.4028553e-03   2.4028553e-03   2.4028553e-03   2.4028553e-03   2.4028553e-03   2.4028553e-03   2.4028553e-03   2.4028553e-03   2.4028553e-03   2.4028553e-03   2.4028553e-03   2.4028553e-03   2.4028553e-03   2.4028553e-03   2.4028553e-03   2.4028553e-03   2.4028553e-03   2.4028553e-03   2.4028553e-03   2.4028553e-03   2.4028553e-03   2.4028553e-03   2.4028553e-03   2.4028553e-03   2.4028553e-03   2.4028553e-03   2.4028553e-03   2.4028553e-03   2.4028553e-03   2.4028553e-03   2.4028553e-03   2.4028553e-03   2.4028553e-03   2.4028553e-03   2.4028553e-03   2.4028553e-03   2.4028553e-03   2.3547977e-03   2.3547977e-03   2.3547977e-03   2.3547977e-03   2.3547977e-03   2.3547977e-03   2.3547977e-03   2.3547977e-03   2.3547977e-03   2.3547977e-03   2.3547977e-03   2.3547977e-03   2.3547977e-03   2.3547977e-03   2.3547977e-03   2.3547977e-03   2.3547977e-03   2.3547977e-03   2.3547977e-03   2.3547977e-03   2.3547977e-03   2.3547977e-03   2.3547977e-03   2.3547977e-03   2.3547977e-03   2.3547977e-03   2.3547977e-03   2.3547977e-03   2.3547977e-03   2.3547977e-03   2.3547977e-03   2.3547977e-03   2.3547977e-03   2.3547977e-03   2.3547977e-03   2.3547977e-03   2.3547977e-03   2.3547977e-03   2.3547977e-03   2.3547977e-03   2.3547977e-03   2.3547977e-03   2.3547977e-03   2.3547977e-03   2.3547977e-03   2.3547977e-03   2.3547977e-03   2.3547977e-03   2.3547977e-03   2.3547977e-03   2.3547977e-03   2.3547977e-03   2.3547977e-03   2.3547977e-03   2.3547977e-03   2.3547977e-03   2.3547977e-03   2.3547977e-03   2.3547977e-03   2.3547977e-03   2.3547977e-03   2.3547977e-03   1.5589630e-03   4.5444961e-06   4.5444961e-06   4.5444961e-06   4.5444961e-06   4.5444961e-06   4.5444961e-06   4.5444961e-06   4.5444961e-06   4.5444961e-06   4.5444961e-06   4.5444961e-06   4.5444961e-06   4.5444961e-06   4.5444961e-06   4.5444961e-06   4.5444961e-06   4.5444961e-06   4.5444961e-06   4.5444961e-06   4.5444961e-06   4.4540390e-06   4.4540390e-06   4.4540390e-06   4.4540390e-06   4.4540390e-06   4.4540390e-06   4.4540390e-06   4.4540390e-06   4.4540390e-06   4.4540390e-06   4.4540390e-06   4.4540390e-06   4.4540390e-06   4.4540390e-06   4.4540390e-06   4.4540390e-06   4.4540390e-06   2.2270976e-06   5.9992423e-08   5.9992423e-08   5.9992423e-08   5.9992423e-08   5.9992423e-08   5.9992423e-08   5.9992423e-08   5.9992423e-08   5.9992423e-08   5.9992423e-08   5.9992423e-08   5.9992423e-08   5.9992423e-08   5.9992423e-08   5.9992423e-08   5.9992423e-08   5.9992423e-08   5.9992423e-08   5.9992423e-08   5.9992423e-08   0.0000000e+00   0.0000000e+00   0.0000000e+00   0.0000000e+00   0.0000000e+00   0.0000000e+00   0.0000000e+00   0.0000000e+00   0.0000000e+00   0.0000000e+00   0.0000000e+00   0.0000000e+00   0.0000000e+00   0.0000000e+00   0.0000000e+00   0.0000000e+00   0.0000000e+00   0.0000000e+00   0.0000000e+00   0.0000000e+00   0.0000000e+00   0.0000000e+00   0.0000000e+00   0.0000000e+00   0.0000000e+00   0.0000000e+00   0.0000000e+00   0.0000000e+00   0.0000000e+00   0.0000000e+00   0.0000000e+00   0.0000000e+00   0.0000000e+00   0.0000000e+00   0.0000000e+00   0.0000000e+00   0.0000000e+00   0.0000000e+00   0.0000000e+00   0.0000000e+00
   2.4028553e-03   2.4028553e-03   2.4028553e-03   2.4028553e-03   2.4028553e-03   2.4028553e-03   2.4028553e-03   2.4028553e-03   2.4028553e-03   2.4028553e-03   2.4028553e-03   2.4028553e-03   2.4028553e-03   2.4028553e-03   2.4028553e-03   2.4028553e-03   2.4028553e-03   2.4028553e-03   2.4028553e-03   2.4028553e-03   2.4028553e-03   2.4028553e-03   2.4028553e-03   2.4028553e-03   2.4028553e-03   2.4028553e-03   2.4028553e-03   2.4028553e-03   2.4028553e-03   2.4028553e-03   2.4028553e-03   2.4028553e-03   2.4028553e-03   2.4028553e-03   2.4028553e-03   2.4028553e-03   2.4028553e-03   2.4028553e-03   2.4028553e-03   2.4028553e-03   2.4028553e-03   2.4028553e-03   2.4028553e-03   2.4028553e-03   2.4028553e-03   2.4028553e-03   2.4028553e-03   2.4028553e-03   2.4028553e-03   2.4028553e-03   2.4028553e-03   2.4028553e-03   2.4028553e-03   2.4028553e-03   2.4028553e-03   2.4028553e-03   2.4028553e-03   2.4028553e-03   2.4028553e-03   2.4028553e-03   2.4028553e-03   2.4028553e-03   2.4028553e-03   2.4028553e-03   2.4028553e-03   2.4028553e-03   2.4028553e-03   2.4028553e-03   2.4028553e-03   2.4028553e-03   2.4028553e-03   2.4028553e-03   2.4028553e-03   2.4028553e-03   2.4028553e-03   2.4028553e-03   2.4028553e-03   2.4028553e-03   2.4028553e-03   2.4028553e-03   2.4028553e-03   2.4028553e-03   2.4028553e-03   2.4028553e-03   2.4028553e-03   2.4028553e-03   2.4028553e-03   2.4028553e-03   2.4028553e-03   2.4028553e-03   2.4028553e-03   2.4028553e-03   2.4028553e-03   2.4028553e-03   2.4028553e-03   2.4028553e-03   2.4028553e-03   2.4028553e-03   2.4028553e-03   2.4028553e-03   2.4028553e-03   2.4028553e-03   2.4028553e-03   2.4028553e-03   2.4028553e-03   2.4028553e-03   2.4028553e-03   2.4028553e-03   2.4028553e-03   2.4028553e-03   2.4028553e-03   2.4028553e-03   2.4028553e-03   2.4028553e-03   2.4028553e-03   2.4028553e-03   2.4028553e-03   2.4028553e-03   2.4028553e-03   2.4028553e-03   2.4028553e-03   2.4028553e-03   2.4028553e-03   2.4028553e-03   2.4028553e-03   2.4028553e-03   2.4028553e-03   2.4028553e-03   2.4028553e-03   2.4028553e-03   2.4028553e-03   2.4028553e-03   2.4028553e-03   2.4028553e-03   2.4028553e-03   2.4028553e-03   2.4028553e-03   2.4028553e-03   2.4028553e-03   2.4028553e-03   2.3547977e-03   2.3547977e-03   2.3547977e-03   2.3547977e-03   2.3547977e-03   2.3547977e-03   2.3547977e-03   2.3547977e-03   2.3547977e-03   2.3547977e-03   2.3547977e-03   2.3547977e-03   2.3547977e-03   2.3547977e-03   2.3547977e-03   2.3547977e-03   2.3547977e-03   2.3547977e-03   2.3547977e-03   2.3547977e-03   2.3547977e-03   2.3547977e-03   2.3547977e-03   2.3547977e-03   2.3547977e-03   2.3547977e-03   2.3547977e-03   2.3547977e-03   2.3547977e-03   2.3547977e-03   2.3547977e-03   2.3547977e-03   2.3547977e-03   2.3547977e-03   2.3547977e-03   2.3547977e-03   2.3547977e-03   2.3547977e-03   2.3547977e-03   2.3547977e-03   2.3547977e-03   2.3547977e-03   2.3547977e-03   2.3547977e-03   2.3547977e-03   2.3547977e-03   2.3547977e-03   2.3547977e-03   2.3547977e-03   2.3547977e-03   2.3547977e-03   2.3547977e-03   2.3547977e-03   2.3547977e-03   2.3547977e-03   2.3547977e-03   2.3547977e-03   2.3547977e-03   2.3547977e-03   2.3547977e-03   2.3547977e-03   2.3547977e-03   1.5589630e-03   4.5444961e-06   4.5444961e-06   4.5444961e-06   4.5444961e-06   4.5444961e-06   4.5444961e-06   4.5444961e-06   4.5444961e-06   4.5444961e-06   4.5444961e-06   4.5444961e-06   4.5444961e-06   4.5444961e-06   4.5444961e-06   4.5444961e-06   4.5444961e-06   4.5444961e-06   4.5444961e-06   4.5444961e-06   4.5444961e-06   4.4540390e-06   4.4540390e-06   4.4540390e-06   4.4540390e-06   4.4540390e-06   4.4540390e-06   4.4540390e-06   4.4540390e-06   4.4540390e-06   4.4540390e-06   4.4540390e-06   4.4540390e-06   4.4540390e-06   4.4540390e-06   4.4540390e-06   4.4540390e-06   4.4540390e-06   2.2270976e-06   5.9992423e-08   5.9992423e-08   5.9992423e-08   5.9992423e-08   5.9992423e-08   5.9992423e-08   5.9992423e-08   5.9992423e-08   5.9992423e-08   5.9992423e-08   5.9992423e-08   5.9992423e-08   5.9992423e-08   5.9992423e-08   5.9992423e-08   5.9992423e-08   5.9992423e-08   5.9992423e-08   5.9992423e-08   5.9992423e-08   0.0000000e+00   0.0000000e+00   0.0000000e+00   0.0000000e+00   0.0000000e+00   0.0000000e+00   0.0000000e+00   0.0000000e+00   0.0000000e+00   0.0000000e+00   0.0000000e+00   0.0000000e+00   0.0000000e+00   0.0000000e+00   0.0000000e+00   0.0000000e+00   0.0000000e+00   0.0000000e+00   0.0000000e+00   0.0000000e+00   0.0000000e+00   0.0000000e+00   0.0000000e+00   0.0000000e+00   0.0000000e+00   0.0000000e+00   0.0000000e+00   0.0000000e+00   0.0000000e+00   0.0000000e+00   0.0000000e+00   0.0000000e+00   0.0000000e+00   0.0000000e+00   0.0000000e+00   0.0000000e+00   0.0000000e+00   0.0000000e+00   0.0000000e+00   0.0000000e+00
   2.4028553e-03   2.4028553e-03   2.4028553e-03   2.4028553e-03   2.4028553e-03   2.4028553e-03   2.4028553e-03   2.4028553e-03   2.4028553e-03   2.4028553e-03   2.4028553e-03   2.4028553e-03   2.4028553e-03   2.4028553e-03   2.4028553e-03   2.4028553e-03   2.4028553e-03   2.4028553e-03   2.4028553e-03   2.4028553e-03   2.4028553e-03   2.4028553e-03   2.4028553e-03   2.4028553e-03   2.4028553e-03   2.4028553e-03   2.4028553e-03   2.4028553e-03   2.4028553e-03   2.4028553e-03   2.4028553e-03   2.4028553e-03   2.4028553e-03   2.4028553e-03   2.4028553e-03   2.4028553e-03   2.4028553e-03   2.4028553e-03   2.4028553e-03   2.4028553e-03   2.4028553e-03   2.4028553e-03   2.4028553e-03   2.4028553e-03   2.4028553e-03   2.4028553e-03   2.4028553e-03   2.4028553e-03   2.4028553e-03   2.4028553e-03   2.4028553e-03   2.4028553e-03   2.4028553e-03   2.4028553e-03   2.4028553e-03   2.4028553e-03   2.4028553e-03   2.4028553e-03   2.4028553e-03   2.4028553e-03   2.4028553e-03   2.4028553e-03   2.4028553e-03   2.4028553e-03   2.4028553e-03   2.4028553e-03   2.4028553e-03   2.4028553e-03   2.4028553e-03   2.4028553e-03   2.4028553e-03   2.4028553e-03   2.4028553e-03   2.4028553e-03   2.4028553e-03   2.4028553e-03   2.4028553e-03   2.4028553e-03   2.4028553e-03   2.4028553e-03   2.4028553e-03   2.4028553e-03   2.4028553e-03   2.4028553e-03   2.4028553e-03   2.4028553e-03   2.4028553e-03   2.4028553e-03   2.4028553e-03   2.4028553e-03   2.4028553e-03   2.4028553e-03   2.4028553e-03   2.4028553e-03   2.4028553e-03   2.4028553e-03   2.4028553e-03   2.4028553e-03   2.4028553e-03   2.4028553e-03   2.4028553e-03   2.4028553e-03   2.4028553e-03   2.4028553e-03   2.4028553e-03   2.4028553e-03   2.4028553e-03   2.4028553e-03   2.4028553e-03   2.4028553e-03   2.4028553e-03   2.4028553e-03   2.4028553e-03   2.4028553e-03   2.4028553e-03   2.4028553e-03   2.4028553e-03   2.4028553e-03   2.4028553e-03   2.4028553e-03   2.4028553e-03   2.4028553e-03   2.4028553e-03   2.4028553e-03   2.4028553e-03   2.4028553e-03   2.4028553e-03   2.4028553e-03   2.4028553e-03   2.4028553e-03   2.4028553e-03   2.4028553e-03   2.4028553e-03   2.4028553e-03   2.4028553e-03   2.4028553e-03   2.4028553e-03   2.4028553e-03   2.4028553e-03   2.4028553e-03   2.3547977e-03   2.3547977e-03   2.3547977e-03   2.3547977e-03   2.3547977e-03   2.3547977e-03   2.3547977e-03   2.3547977e-03   2.3547977e-03   2.3547977e-03   2.3547977e-03   2.3547977e-03   2.3547977e-03   2.3547977e-03   2.3547977e-03   2.3547977e-03   2.3547977e-03   2.3547977e-03   2.3547977e-03   2.3547977e-03   2.3547977e-03   2.3547977e-03   2.3547977e-03   2.3547977e-03   2.3547977e-03   2.3547977e-03   2.3547977e-03   2.3547977e-03   2.3547977e-03   2.3547977e-03   2.3547977e-03   2.3547977e-03   2.3547977e-03   2.3547977e-03   2.3547977e-03   2.3547977e-03   2.3547977e-03   2.3547977e-03   2.3547977e-03   2.3547977e-03   2.3547977e-03   2.3547977e-03   2.3547977e-03   2.3547977e-03   2.3547977e-03   2.3547977e-03   2.3547977e-03   2.3547977e-03   2.3547977e-03   2.3547977e-03   2.3547977e-03   2.3547977e-03   2.3547977e-03   2.3547977e-03   2.3547977e-03   2.3547977e-03   2.3547977e-03   2.3547977e-03   2.3547977e-03   2.3547977e-03   2.3547977e-03   2.3547977e-03   1.5589630e-03   4.5444961e-06   4.5444961e-06   4.5444961e-06   4.5444961e-06   4.5444961e-06   4.5444961e-06   4.5444961e-06   4.5444961e-06   4.5444961e-06   4.5444961e-06   4.5444961e-06   4.5444961e-06   4.5444961e-06   4.5444961e-06   4.5444961e-06   4.5444961e-06   4.5444961e-06   4.5444961e-06   4.5444961e-06   4.5444961e-06   4.4540390e-06   4.4540390e-06   4.4540390e-06   4.4540390e-06   4.4540390e-06   4.4540390e-06   4.4540390e-06   4.4540390e-06   4.4540390e-06   4.4540390e-06   4.4540390e-06   4.4540390e-06   4.4540390e-06   4.4540390e-06   4.4540390e-06   4.4540390e-06   4.4540390e-06   2.2270976e-06   5.9992423e-08   5.9992423e-08   5.9992423e-08   5.9992423e-08   5.9992423e-08   5.9992423e-08   5.9992423e-08   5.9992423e-08   5.9992423e-08   5.9992423e-08   5.9992423e-08   5.9992423e-08   5.9992423e-08   5.9992423e-08   5.9992423e-08   5.9992423e-08   5.9992423e-08   5.9992423e-08   5.9992423e-08   5.9992423e-08   0.0000000e+00   0.0000000e+00   0.0000000e+00   0.0000000e+00   0.0000000e+00   0.0000000e+00   0.0000000e+00   0.0000000e+00   0.0000000e+00   0.0000000e+00   0.0000000e+00   0.0000000e+00   0.0000000e+00   0.0000000e+00   0.0000000e+00   0.0000000e+00   0.0000000e+00   0.0000000e+00   0.0000000e+00   0.0000000e+00   0.0000000e+00   0.0000000e+00   0.0000000e+00   0.0000000e+00   0.0000000e+00   0.0000000e+00   0.0000000e+00   0.0000000e+00   0.0000000e+00   0.0000000e+00   0.0000000e+00   0.0000000e+00   0.0000000e+00   0.0000000e+00   0.0000000e+00   0.0000000e+00   0.0000000e+00   0.0000000e+00   0.0000000e+00   0.0000000e+00
   2.4028553e-03   2.4028553e-03   2.4028553e-03   2.4028553e-03   2.4028553e-03   2.4028553e-03   2.4028553e-03   2.4028553e-03   2.4028553e-03   2.4028553e-03   2.4028553e-03   2.4028553e-03   2.4028553e-03   2.4028553e-03   2.4028553e-03   2.4028553e-03   2.4028553e-03   2.4028553e-03   2.4028553e-03   2.4028553e-03   2.4028553e-03   2.4028553e-03   2.4028553e-03   2.4028553e-03   2.4028553e-03   2.4028553e-03   2.4028553e-03   2.4028553e-03   2.4028553e-03   2.4028553e-03   2.4028553e-03   2.4028553e-03   2.4028553e-03   2.4028553e-03   2.4028553e-03   2.4028553e-03   2.4028553e-03   2.4028553e-03   2.4028553e-03   2.4028553e-03   2.4028553e-03   2.4028553e-03   2.4028553e-03   2.4028553e-03   2.4028553e-03   2.4028553e-03   2.4028553e-03   2.4028553e-03   2.4028553e-03   2.4028553e-03   2.4028553e-03   2.4028553e-03   2.4028553e-03   2.4028553e-03   2.4028553e-03   2.4028553e-03   2.4028553e-03   2.4028553e-03   2.4028553e-03   2.4028553e-03   2.4028553e-03   2.4028553e-03   2.4028553e-03   2.4028553e-03   2.4028553e-03   2.4028553e-03   2.4028553e-03   2.4028553e-03   2.4028553e-03   2.4028553e-03   2.4028553e-03   2.4028553e-03   2.4028553e-03   2.4028553e-03   2.4028553e-03   2.4028553e-03   2.4028553e-03   2.4028553e-03   2.4028553e-03   2.4028553e-03   2.4028553e-03   2.4028553e-03   2.4028553e-03   2.4028553e-03   2.4028553e-03   2.4028553e-03   2.4028553e-03   2.4028553e-03   2.4028553e-03   2.4028553e-03   2.4028553e-03   2.4028553e-03   2.4028553e-03   2.4028553e-03   2.4028553e-03   2.4028553e-03   2.4028553e-03   2.4028553e-03   2.4028553e-03   2.4028553e-03   2.4028553e-03   2.4028553e-03   2.4028553e-03   2.4028553e-03   2.4028553e-03   2.4028553e-03   2.4028553e-03   2.4028553e-03   2.4028553e-03   2.4028553e-03   2.4028553e-03   2.4028553e-03   2.4028553e-03   2.4028553e-03   2.4028553e-03   2.4028553e-03   2.4028553e-03   2.4028553e-03   2.4028553e-03   2.4028553e-03   2.4028553e-03   2.4028553e-03   2.4028553e-03   2.4028553e-03   2.4028553e-03   2.4028553e-03   2.4028553e-03   2.4028553e-03   2.4028553e-03   2.4028553e-03   2.4028553e-03   2.4028553e-03   2.4028553e-03   2.4028553e-03   2.4028553e-03   2.4028553e-03   2.4028553e-03   2.4028553e-03   2.4028553e-03   2.4028553e-03   2.3547977e-03   2.3547977e-03   2.3547977e-03   2.3547977e-03   2.3547977e-03   2.3547977e-03   2.3547977e-03   2.3547977e-03   2.3547977e-03   2.3547977e-03   2.3547977e-03   2.3547977e-03   2.3547977e-03   2.3547977e-03   2.3547977e-03   2.3547977e-03   2.3547977e-03   2.3547977e-03   2.3547977e-03   2.3547977e-03   2.3547977e-03   2.3547977e-03   2.3547977e-03   2.3547977e-03   2.3547977e-03   2.3547977e-03   2.3547977e-03   2.3547977e-03   2.3547977e-03   2.3547977e-03   2.3547977e-03   2.3547977e-03   2.3547977e-03   2.3547977e-03   2.3547977e-03   2.3547977e-03   2.3547977e-03   2.3547977e-03   2.3547977e-03   2.3547977e-03   2.3547977e-03   2.3547977e-03   2.3547977e-03   2.3547977e-03   2.3547977e-03   2.3547977e-03   2.3547977e-03   2.3547977e-03   2.3547977e-03   2.3547977e-03   2.3547977e-03   2.3547977e-03   2.3547977e-03   2.3547977e-03   2.3547977e-03   2.3547977e-03   2.3547977e-03   2.3547977e-03   2.3547977e-03   2.3547977e-03   2.3547977e-03   2.3547977e-03   1.5589630e-03   4.5444961e-06   4.5444961e-06   4.5444961e-06   4.5444961e-06   4.5444961e-06   4.5444961e-06   4.5444961e-06   4.5444961e-06   4.5444961e-06   4.5444961e-06   4.5444961e-06   4.5444961e-06   4.5444961e-06   4.5444961e-06   4.5444961e-06   4.5444961e-06   4.5444961e-06   4.5444961e-06   4.5444961e-06   4.5444961e-06   4.4540390e-06   4.4540390e-06   4.4540390e-06   4.4540390e-06   4.4540390e-06   4.4540390e-06   4.4540390e-06   4.4540390e-06   4.4540390e-06   4.4540390e-06   4.4540390e-06   4.4540390e-06   4.4540390e-06   4.4540390e-06   4.4540390e-06   4.4540390e-06   4.4540390e-06   2.2270976e-06   5.9992423e-08   5.9992423e-08   5.9992423e-08   5.9992423e-08   5.9992423e-08   5.9992423e-08   5.9992423e-08   5.9992423e-08   5.9992423e-08   5.9992423e-08   5.9992423e-08   5.9992423e-08   5.9992423e-08   5.9992423e-08   5.9992423e-08   5.9992423e-08   5.9992423e-08   5.9992423e-08   5.9992423e-08   5.9992423e-08   0.0000000e+00   0.0000000e+00   0.0000000e+00   0.0000000e+00   0.0000000e+00   0.0000000e+00   0.0000000e+00   0.0000000e+00   0.0000000e+00   0.0000000e+00   0.0000000e+00   0.0000000e+00   0.0000000e+00   0.0000000e+00   0.0000000e+00   0.0000000e+00   0.0000000e+00   0.0000000e+00   0.0000000e+00   0.0000000e+00   0.0000000e+00   0.0000000e+00   0.0000000e+00   0.0000000e+00   0.0000000e+00   0.0000000e+00   0.0000000e+00   0.0000000e+00   0.0000000e+00   0.0000000e+00   0.0000000e+00   0.0000000e+00   0.0000000e+00   0.0000000e+00   0.0000000e+00   0.0000000e+00   0.0000000e+00   0.0000000e+00   0.0000000e+00   0.0000000e+00
   2.4028553e-03   2.4028553e-03   2.4028553e-03   2.4028553e-03   2.4028553e-03   2.4028553e-03   2.4028553e-03   2.4028553e-03   2.4028553e-03   2.4028553e-03   2.4028553e-03   2.4028553e-03   2.4028553e-03   2.4028553e-03   2.4028553e-03   2.4028553e-03   2.4028553e-03   2.4028553e-03   2.4028553e-03   2.4028553e-03   2.4028553e-03   2.4028553e-03   2.4028553e-03   2.4028553e-03   2.4028553e-03   2.4028553e-03   2.4028553e-03   2.4028553e-03   2.4028553e-03   2.4028553e-03   2.4028553e-03   2.4028553e-03   2.4028553e-03   2.4028553e-03   2.4028553e-03   2.4028553e-03   2.4028553e-03   2.4028553e-03   2.4028553e-03   2.4028553e-03   2.4028553e-03   2.4028553e-03   2.4028553e-03   2.4028553e-03   2.4028553e-03   2.4028553e-03   2.4028553e-03   2.4028553e-03   2.4028553e-03   2.4028553e-03   2.4028553e-03   2.4028553e-03   2.4028553e-03   2.4028553e-03   2.4028553e-03   2.4028553e-03   2.4028553e-03   2.4028553e-03   2.4028553e-03   2.4028553e-03   2.4028553e-03   2.4028553e-03   2.4028553e-03   2.4028553e-03   2.4028553e-03   2.4028553e-03   2.4028553e-03   2.4028553e-03   2.4028553e-03   2.4028553e-03   2.4028553e-03   2.4028553e-03   2.4028553e-03   2.4028553e-03   2.4028553e-03   2.4028553e-03   2.4028553e-03   2.4028553e-03   2.4028553e-03   2.4028553e-03   2.4028553e-03   2.4028553e-03   2.4028553e-03   2.4028553e-03   2.4028553e-03   2.4028553e-03   2.4028553e-03   2.4028553e-03   2.4028553e-03   2.4028553e-03   2.4028553e-03   2.4028553e-03   2.4028553e-03   2.4028553e-03   2.4028553e-03   2.4028553e-03   2.4028553e-03   2.4028553e-03   2.4028553e-03   2.4028553e-03   2.4028553e-03   2.4028553e-03   2.4028553e-03   2.4028553e-03   2.4028553e-03   2.4028553e-03   2.4028553e-03   2.4028553e-03   2.4028553e-03   2.4028553e-03   2.4028553e-03   2.4028553e-03   2.4028553e-03   2.4028553e-03   2.4028553e-03   2.4028553e-03   2.4028553e-03   2.4028553e-03   2.4028553e-03   2.4028553e-03   2.4028553e-03   2.4028553e-03   2.4028553e-03   2.4028553e-03   2.4028553e-03   2.4028553e-03   2.4028553e-03   2.4028553e-03   2.4028553e-03   2.4028553e-03   2.4028553e-03   2.4028553e-03   2.4028553e-03   2.4028553e-03   2.4028553e-03   2.4028553e-03   2.4028553e-03   2.4028553e-03   2.4028553e-03   2.4028553e-03   2.3547977e-03   2.3547977e-03   2.3547977e-03   2.3547977e-03   2.3547977e-03   2.3547977e-03   2.3547977e-03   2.3547977e-03   2.3547977e-03   2.3547977e-03   2.3547977e-03   2.3547977e-03   2.3547977e-03   2.3547977e-03   2.3547977e-03   2.3547977e-03   2.3547977e-03   2.3547977e-03   2.3547977e-03   2.3547977e-03   2.3547977e-03   2.3547977e-03   2.3547977e-03   2.3547977e-03   2.3547977e-03   2.3547977e-03   2.3547977e-03   2.3547977e-03   2.3547977e-03   2.3547977e-03   2.3547977e-03   2.3547977e-03   2.3547977e-03   2.3547977e-03   2.3547977e-03   2.3547977e-03   2.3547977e-03   2.3547977e-03   2.3547977e-03   2.3547977e-03   2.3547977e-03   2.3547977e-03   2.3547977e-03   2.3547977e-03   2.3547977e-03   2.3547977e-03   2.3547977e-03   2.3547977e-03   2.3547977e-03   2.3547977e-03   2.3547977e-03   2.3547977e-03   2.3547977e-03   2.3547977e-03   2.3547977e-03   2.3547977e-03   2.3547977e-03   2.3547977e-03   2.3547977e-03   2.3547977e-03   2.3547977e-03   2.3547977e-03   1.5589630e-03   4.5444961e-06   4.5444961e-06   4.5444961e-06   4.5444961e-06   4.5444961e-06   4.5444961e-06   4.5444961e-06   4.5444961e-06   4.5444961e-06   4.5444961e-06   4.5444961e-06   4.5444961e-06   4.5444961e-06   4.5444961e-06   4.5444961e-06   4.5444961e-06   4.5444961e-06   4.5444961e-06   4.5444961e-06   4.5444961e-06   4.4540390e-06   4.4540390e-06   4.4540390e-06   4.4540390e-06   4.4540390e-06   4.4540390e-06   4.4540390e-06   4.4540390e-06   4.4540390e-06   4.4540390e-06   4.4540390e-06   4.4540390e-06   4.4540390e-06   4.4540390e-06   4.4540390e-06   4.4540390e-06   4.4540390e-06   2.2270976e-06   5.9992423e-08   5.9992423e-08   5.9992423e-08   5.9992423e-08   5.9992423e-08   5.9992423e-08   5.9992423e-08   5.9992423e-08   5.9992423e-08   5.9992423e-08   5.9992423e-08   5.9992423e-08   5.9992423e-08   5.9992423e-08   5.9992423e-08   5.9992423e-08   5.9992423e-08   5.9992423e-08   5.9992423e-08   5.9992423e-08   0.0000000e+00   0.0000000e+00   0.0000000e+00   0.0000000e+00   0.0000000e+00   0.0000000e+00   0.0000000e+00   0.0000000e+00   0.0000000e+00   0.0000000e+00   0.0000000e+00   0.0000000e+00   0.0000000e+00   0.0000000e+00   0.0000000e+00   0.0000000e+00   0.0000000e+00   0.0000000e+00   0.0000000e+00   0.0000000e+00   0.0000000e+00   0.0000000e+00   0.0000000e+00   0.0000000e+00   0.0000000e+00   0.0000000e+00   0.0000000e+00   0.0000000e+00   0.0000000e+00   0.0000000e+00   0.0000000e+00   0.0000000e+00   0.0000000e+00   0.0000000e+00   0.0000000e+00   0.0000000e+00   0.0000000e+00   0.0000000e+00   0.0000000e+00   0.0000000e+00
   2.4028553e-03   2.4028553e-03   2.4028553e-03   2.4028553e-03   2.4028553e-03   2.4028553e-03   2.4028553e-03   2.4028553e-03   2.4028553e-03   2.4028553e-03   2.4028553e-03   2.4028553e-03   2.4028553e-03   2.4028553e-03   2.4028553e-03   2.4028553e-03   2.4028553e-03   2.4028553e-03   2.4028553e-03   2.4028553e-03   2.4028553e-03   2.4028553e-03   2.4028553e-03   2.4028553e-03   2.4028553e-03   2.4028553e-03   2.4028553e-03   2.4028553e-03   2.4028553e-03   2.4028553e-03   2.4028553e-03   2.4028553e-03   2.4028553e-03   2.4028553e-03   2.4028553e-03   2.4028553e-03   2.4028553e-03   2.4028553e-03   2.4028553e-03   2.4028553e-03   2.4028553e-03   2.4028553e-03   2.4028553e-03   2.4028553e-03   2.4028553e-03   2.4028553e-03   2.4028553e-03   2.4028553e-03   2.4028553e-03   2.4028553e-03   2.4028553e-03   2.4028553e-03   2.4028553e-03   2.4028553e-03   2.4028553e-03   2.4028553e-03   2.4028553e-03   2.4028553e-03   2.4028553e-03   2.4028553e-03   2.4028553e-03   2.4028553e-03   2.4028553e-03   2.4028553e-03   2.4028553e-03   2.4028553e-03   2.4028553e-03   2.4028553e-03   2.4028553e-03   2.4028553e-03   2.4028553e-03   2.4028553e-03   2.4028553e-03   2.4028553e-03   2.4028553e-03   2.4028553e-03   2.4028553e-03   2.4028553e-03   2.4028553e-03   2.4028553e-03   2.4028553e-03   2.4028553e-03   2.4028553e-03   2.4028553e-03   2.4028553e-03   2.4028553e-03   2.4028553e-03   2.4028553e-03   2.4028553e-03   2.4028553e-03   2.4028553e-03   2.4028553e-03   2.4028553e-03   2.4028553e-03   2.4028553e-03   2.4028553e-03   2.4028553e-03   2.4028553e-03   2.4028553e-03   2.4028553e-03   2.4028553e-03   2.4028553e-03   2.4028553e-03   2.4028553e-03   2.4028553e-03   2.4028553e-03   2.4028553e-03   2.4028553e-03   2.4028553e-03   2.4028553e-03   2.4028553e-03   2.4028553e-03   2.4028553e-03   2.4028553e-03   2.4028553e-03   2.4028553e-03   2.4028553e-03   2.4028553e-03   2.4028553e-03   2.4028553e-03   2.4028553e-03   2.4028553e-03   2.4028553e-03   2.4028553e-03   2.4028553e-03   2.4028553e-03   2.4028553e-03   2.4028553e-03   2.4028553e-03   2.4028553e-03   2.4028553e-03   2.4028553e-03   2.4028553e-03   2.4028553e-03   2.4028553e-03   2.4028553e-03   2.4028553e-03   2.4028553e-03   2.4028553e-03   2.4028553e-03   2.3547977e-03   2.3547977e-03   2.3547977e-03   2.3547977e-03   2.3547977e-03   2.3547977e-03   2.3547977e-03   2.3547977e-03   2.3547977e-03   2.3547977e-03   2.3547977e-03   2.3547977e-03   2.3547977e-03   2.3547977e-03   2.3547977e-03   2.3547977e-03   2.3547977e-03   2.3547977e-03   2.3547977e-03   2.3547977e-03   2.3547977e-03   2.3547977e-03   2.3547977e-03   2.3547977e-03   2.3547977e-03   2.3547977e-03   2.3547977e-03   2.3547977e-03   2.3547977e-03   2.3547977e-03   2.3547977e-03   2.3547977e-03   2.3547977e-03   2.3547977e-03   2.3547977e-03   2.3547977e-03   2.3547977e-03   2.3547977e-03   2.3547977e-03   2.3547977e-03   2.3547977e-03   2.3547977e-03   2.3547977e-03   2.3547977e-03   2.3547977e-03   2.3547977e-03   2.3547977e-03   2.3547977e-03   2.3547977e-03   2.3547977e-03   2.3547977e-03   2.3547977e-03   2.3547977e-03   2.3547977e-03   2.3547977e-03   2.3547977e-03   2.3547977e-03   2.3547977e-03   2.3547977e-03   2.3547977e-03   2.3547977e-03   2.3547977e-03   1.5589630e-03   4.5444961e-06   4.5444961e-06   4.5444961e-06   4.5444961e-06   4.5444961e-06   4.5444961e-06   4.5444961e-06   4.5444961e-06   4.5444961e-06   4.5444961e-06   4.5444961e-06   4.5444961e-06   4.5444961e-06   4.5444961e-06   4.5444961e-06   4.5444961e-06   4.5444961e-06   4.5444961e-06   4.5444961e-06   4.5444961e-06   4.4540390e-06   4.4540390e-06   4.4540390e-06   4.4540390e-06   4.4540390e-06   4.4540390e-06   4.4540390e-06   4.4540390e-06   4.4540390e-06   4.4540390e-06   4.4540390e-06   4.4540390e-06   4.4540390e-06   4.4540390e-06   4.4540390e-06   4.4540390e-06   4.4540390e-06   2.2270976e-06   5.9992423e-08   5.9992423e-08   5.9992423e-08   5.9992423e-08   5.9992423e-08   5.9992423e-08   5.9992423e-08   5.9992423e-08   5.9992423e-08   5.9992423e-08   5.9992423e-08   5.9992423e-08   5.9992423e-08   5.9992423e-08   5.9992423e-08   5.9992423e-08   5.9992423e-08   5.9992423e-08   5.9992423e-08   5.9992423e-08   0.0000000e+00   0.0000000e+00   0.0000000e+00   0.0000000e+00   0.0000000e+00   0.0000000e+00   0.0000000e+00   0.0000000e+00   0.0000000e+00   0.0000000e+00   0.0000000e+00   0.0000000e+00   0.0000000e+00   0.0000000e+00   0.0000000e+00   0.0000000e+00   0.0000000e+00   0.0000000e+00   0.0000000e+00   0.0000000e+00   0.0000000e+00   0.0000000e+00   0.0000000e+00   0.0000000e+00   0.0000000e+00   0.0000000e+00   0.0000000e+00   0.0000000e+00   0.0000000e+00   0.0000000e+00   0.0000000e+00   0.0000000e+00   0.0000000e+00   0.0000000e+00   0.0000000e+00   0.0000000e+00   0.0000000e+00   0.0000000e+00   0.0000000e+00   0.0000000e+00
   2.4028553e-03   2.4028553e-03   2.4028553e-03   2.4028553e-03   2.4028553e-03   2.4028553e-03   2.4028553e-03   2.4028553e-03   2.4028553e-03   2.4028553e-03   2.4028553e-03   2.4028553e-03   2.4028553e-03   2.4028553e-03   2.4028553e-03   2.4028553e-03   2.4028553e-03   2.4028553e-03   2.4028553e-03   2.4028553e-03   2.4028553e-03   2.4028553e-03   2.4028553e-03   2.4028553e-03   2.4028553e-03   2.4028553e-03   2.4028553e-03   2.4028553e-03   2.4028553e-03   2.4028553e-03   2.4028553e-03   2.4028553e-03   2.4028553e-03   2.4028553e-03   2.4028553e-03   2.4028553e-03   2.4028553e-03   2.4028553e-03   2.4028553e-03   2.4028553e-03   2.4028553e-03   2.4028553e-03   2.4028553e-03   2.4028553e-03   2.4028553e-03   2.4028553e-03   2.4028553e-03   2.4028553e-03   2.4028553e-03   2.4028553e-03   2.4028553e-03   2.4028553e-03   2.4028553e-03   2.4028553e-03   2.4028553e-03   2.4028553e-03   2.4028553e-03   2.4028553e-03   2.4028553e-03   2.4028553e-03   2.4028553e-03   2.4028553e-03   2.4028553e-03   2.4028553e-03   2.4028553e-03   2.4028553e-03   2.4028553e-03   2.4028553e-03   2.4028553e-03   2.4028553e-03   2.4028553e-03   2.4028553e-03   2.4028553e-03   2.4028553e-03   2.4028553e-03   2.4028553e-03   2.4028553e-03   2.4028553e-03   2.4028553e-03   2.4028553e-03   2.4028553e-03   2.4028553e-03   2.4028553e-03   2.4028553e-03   2.4028553e-03   2.4028553e-03   2.4028553e-03   2.4028553e-03   2.4028553e-03   2.4028553e-03   2.4028553e-03   2.4028553e-03   2.4028553e-03   2.4028553e-03   2.4028553e-03   2.4028553e-03   2.4028553e-03   2.4028553e-03   2.4028553e-03   2.4028553e-03   2.4028553e-03   2.4028553e-03   2.4028553e-03   2.4028553e-03   2.4028553e-03   2.4028553e-03   2.4028553e-03   2.4028553e-03   2.4028553e-03   2.4028553e-03   2.4028553e-03   2.4028553e-03   2.4028553e-03   2.4028553e-03   2.4028553e-03   2.4028553e-03   2.4028553e-03   2.4028553e-03   2.4028553e-03   2.4028553e-03   2.4028553e-03   2.4028553e-03   2.4028553e-03   2.4028553e-03   2.4028553e-03   2.4028553e-03   2.4028553e-03   2.4028553e-03   2.4028553e-03   2.4028553e-03   2.4028553e-03   2.4028553e-03   2.4028553e-03   2.4028553e-03   2.4028553e-03   2.4028553e-03   2.4028553e-03   2.4028553e-03   2.4028553e-03   2.4028553e-03   2.3547977e-03   2.3547977e-03   2.3547977e-03   2.3547977e-03   2.3547977e-03   2.3547977e-03   2.3547977e-03   2.3547977e-03   2.3547977e-03   2.3547977e-03   2.3547977e-03   2.3547977e-03   2.3547977e-03   2.3547977e-03   2.3547977e-03   2.3547977e-03   2.3547977e-03   2.3547977e-03   2.3547977e-03   2.3547977e-03   2.3547977e-03   2.3547977e-03   2.3547977e-03   2.3547977e-03   2.3547977e-03   2.3547977e-03   2.3547977e-03   2.3547977e-03   2.3547977e-03   2.3547977e-03   2.3547977e-03   2.3547977e-03   2.3547977e-03   2.3547977e-03   2.3547977e-03   2.3547977e-03   2.3547977e-03   2.3547977e-03   2.3547977e-03   2.3547977e-03   2.3547977e-03   2.3547977e-03   2.3547977e-03   2.3547977e-03   2.3547977e-03   2.3547977e-03   2.3547977e-03   2.3547977e-03   2.3547977e-03   2.3547977e-03   2.3547977e-03   2.3547977e-03   2.3547977e-03   2.3547977e-03   2.3547977e-03   2.3547977e-03   2.3547977e-03   2.3547977e-03   2.3547977e-03   2.3547977e-03   2.3547977e-03   2.3547977e-03   1.5589630e-03   4.5444961e-06   4.5444961e-06   4.5444961e-06   4.5444961e-06   4.5444961e-06   4.5444961e-06   4.5444961e-06   4.5444961e-06   4.5444961e-06   4.5444961e-06   4.5444961e-06   4.5444961e-06   4.5444961e-06   4.5444961e-06   4.5444961e-06   4.5444961e-06   4.5444961e-06   4.5444961e-06   4.5444961e-06   4.5444961e-06   4.4540390e-06   4.4540390e-06   4.4540390e-06   4.4540390e-06   4.4540390e-06   4.4540390e-06   4.4540390e-06   4.4540390e-06   4.4540390e-06   4.4540390e-06   4.4540390e-06   4.4540390e-06   4.4540390e-06   4.4540390e-06   4.4540390e-06   4.4540390e-06   4.4540390e-06   2.2270976e-06   5.9992423e-08   5.9992423e-08   5.9992423e-08   5.9992423e-08   5.9992423e-08   5.9992423e-08   5.9992423e-08   5.9992423e-08   5.9992423e-08   5.9992423e-08   5.9992423e-08   5.9992423e-08   5.9992423e-08   5.9992423e-08   5.9992423e-08   5.9992423e-08   5.9992423e-08   5.9992423e-08   5.9992423e-08   5.9992423e-08   0.0000000e+00   0.0000000e+00   0.0000000e+00   0.0000000e+00   0.0000000e+00   0.0000000e+00   0.0000000e+00   0.0000000e+00   0.0000000e+00   0.0000000e+00   0.0000000e+00   0.0000000e+00   0.0000000e+00   0.0000000e+00   0.0000000e+00   0.0000000e+00   0.0000000e+00   0.0000000e+00   0.0000000e+00   0.0000000e+00   0.0000000e+00   0.0000000e+00   0.0000000e+00   0.0000000e+00   0.0000000e+00   0.0000000e+00   0.0000000e+00   0.0000000e+00   0.0000000e+00   0.0000000e+00   0.0000000e+00   0.0000000e+00   0.0000000e+00   0.0000000e+00   0.0000000e+00   0.0000000e+00   0.0000000e+00   0.0000000e+00   0.0000000e+00   0.0000000e+00
   2.4028553e-03   2.4028553e-03   2.4028553e-03   2.4028553e-03   2.4028553e-03   2.4028553e-03   2.4028553e-03   2.4028553e-03   2.4028553e-03   2.4028553e-03   2.4028553e-03   2.4028553e-03   2.4028553e-03   2.4028553e-03   2.4028553e-03   2.4028553e-03   2.4028553e-03   2.4028553e-03   2.4028553e-03   2.4028553e-03   2.4028553e-03   2.4028553e-03   2.4028553e-03   2.4028553e-03   2.4028553e-03   2.4028553e-03   2.4028553e-03   2.4028553e-03   2.4028553e-03   2.4028553e-03   2.4028553e-03   2.4028553e-03   2.4028553e-03   2.4028553e-03   2.4028553e-03   2.4028553e-03   2.4028553e-03   2.4028553e-03   2.4028553e-03   2.4028553e-03   2.4028553e-03   2.4028553e-03   2.4028553e-03   2.4028553e-03   2.4028553e-03   2.4028553e-03   2.4028553e-03   2.4028553e-03   2.4028553e-03   2.4028553e-03   2.4028553e-03   2.4028553e-03   2.4028553e-03   2.4028553e-03   2.4028553e-03   2.4028553e-03   2.4028553e-03   2.4028553e-03   2.4028553e-03   2.4028553e-03   2.4028553e-03   2.4028553e-03   2.4028553e-03   2.4028553e-03   2.4028553e-03   2.4028553e-03   2.4028553e-03   2.4028553e-03   2.4028553e-03   2.4028553e-03   2.4028553e-03   2.4028553e-03   2.4028553e-03   2.4028553e-03   2.4028553e-03   2.4028553e-03   2.4028553e-03   2.4028553e-03   2.4028553e-03   2.4028553e-03   2.4028553e-03   2.4028553e-03   2.4028553e-03   2.4028553e-03   2.4028553e-03   2.4028553e-03   2.4028553e-03   2.4028553e-03   2.4028553e-03   2.4028553e-03   2.4028553e-03   2.4028553e-03   2.4028553e-03   2.4028553e-03   2.4028553e-03   2.4028553e-03   2.4028553e-03   2.4028553e-03   2.4028553e-03   2.4028553e-03   2.4028553e-03   2.4028553e-03   2.4028553e-03   2.4028553e-03   2.4028553e-03   2.4028553e-03   2.4028553e-03   2.4028553e-03   2.4028553e-03   2.4028553e-03   2.4028553e-03   2.4028553e-03   2.4028553e-03   2.4028553e-03   2.4028553e-03   2.4028553e-03   2.4028553e-03   2.4028553e-03   2.4028553e-03   2.4028553e-03   2.4028553e-03   2.4028553e-03   2.4028553e-03   2.4028553e-03   2.4028553e-03   2.4028553e-03   2.4028553e-03   2.4028553e-03   2.4028553e-03   2.4028553e-03   2.4028553e-03   2.4028553e-03   2.4028553e-03   2.4028553e-03   2.4028553e-03   2.4028553e-03   2.4028553e-03   2.4028553e-03   2.4028553e-03   2.4028553e-03   2.3547977e-03   2.3547977e-03   2.3547977e-03   2.3547977e-03   2.3547977e-03   2.3547977e-03   2.3547977e-03   2.3547977e-03   2.3547977e-03   2.3547977e-03   2.3547977e-03   2.3547977e-03   2.3547977e-03   2.3547977e-03   2.3547977e-03   2.3547977e-03   2.3547977e-03   2.3547977e-03   2.3547977e-03   2.3547977e-03   2.3547977e-03   2.3547977e-03   2.3547977e-03   2.3547977e-03   2.3547977e-03   2.3547977e-03   2.3547977e-03   2.3547977e-03   2.3547977e-03   2.3547977e-03   2.3547977e-03   2.3547977e-03   2.3547977e-03   2.3547977e-03   2.3547977e-03   2.3547977e-03   2.3547977e-03   2.3547977e-03   2.3547977e-03   2.3547977e-03   2.3547977e-03   2.3547977e-03   2.3547977e-03   2.3547977e-03   2.3547977e-03   2.3547977e-03   2.3547977e-03   2.3547977e-03   2.3547977e-03   2.3547977e-03   2.3547977e-03   2.3547977e-03   2.3547977e-03   2.3547977e-03   2.3547977e-03   2.3547977e-03   2.3547977e-03   2.3547977e-03   2.3547977e-03   2.3547977e-03   2.3547977e-03   2.3547977e-03   1.5589630e-03   4.5444961e-06   4.5444961e-06   4.5444961e-06   4.5444961e-06   4.5444961e-06   4.5444961e-06   4.5444961e-06   4.5444961e-06   4.5444961e-06   4.5444961e-06   4.5444961e-06   4.5444961e-06   4.5444961e-06   4.5444961e-06   4.5444961e-06   4.5444961e-06   4.5444961e-06   4.5444961e-06   4.5444961e-06   4.5444961e-06   4.4540390e-06   4.4540390e-06   4.4540390e-06   4.4540390e-06   4.4540390e-06   4.4540390e-06   4.4540390e-06   4.4540390e-06   4.4540390e-06   4.4540390e-06   4.4540390e-06   4.4540390e-06   4.4540390e-06   4.4540390e-06   4.4540390e-06   4.4540390e-06   4.4540390e-06   2.2270976e-06   5.9992423e-08   5.9992423e-08   5.9992423e-08   5.9992423e-08   5.9992423e-08   5.9992423e-08   5.9992423e-08   5.9992423e-08   5.9992423e-08   5.9992423e-08   5.9992423e-08   5.9992423e-08   5.9992423e-08   5.9992423e-08   5.9992423e-08   5.9992423e-08   5.9992423e-08   5.9992423e-08   5.9992423e-08   5.9992423e-08   0.0000000e+00   0.0000000e+00   0.0000000e+00   0.0000000e+00   0.0000000e+00   0.0000000e+00   0.0000000e+00   0.0000000e+00   0.0000000e+00   0.0000000e+00   0.0000000e+00   0.0000000e+00   0.0000000e+00   0.0000000e+00   0.0000000e+00   0.0000000e+00   0.0000000e+00   0.0000000e+00   0.0000000e+00   0.0000000e+00   0.0000000e+00   0.0000000e+00   0.0000000e+00   0.0000000e+00   0.0000000e+00   0.0000000e+00   0.0000000e+00   0.0000000e+00   0.0000000e+00   0.0000000e+00   0.0000000e+00   0.0000000e+00   0.0000000e+00   0.0000000e+00   0.0000000e+00   0.0000000e+00   0.0000000e+00   0.0000000e+00   0.0000000e+00   0.0000000e+00
   2.4028553e-03   2.4028553e-03   2.4028553e-03   2.4028553e-03   2.4028553e-03   2.4028553e-03   2.4028553e-03   2.4028553e-03   2.4028553e-03   2.4028553e-03   2.4028553e-03   2.4028553e-03   2.4028553e-03   2.4028553e-03   2.4028553e-03   2.4028553e-03   2.4028553e-03   2.4028553e-03   2.4028553e-03   2.4028553e-03   2.4028553e-03   2.4028553e-03   2.4028553e-03   2.4028553e-03   2.4028553e-03   2.4028553e-03   2.4028553e-03   2.4028553e-03   2.4028553e-03   2.4028553e-03   2.4028553e-03   2.4028553e-03   2.4028553e-03   2.4028553e-03   2.4028553e-03   2.4028553e-03   2.4028553e-03   2.4028553e-03   2.4028553e-03   2.4028553e-03   2.4028553e-03   2.4028553e-03   2.4028553e-03   2.4028553e-03   2.4028553e-03   2.4028553e-03   2.4028553e-03   2.4028553e-03   2.4028553e-03   2.4028553e-03   2.4028553e-03   2.4028553e-03   2.4028553e-03   2.4028553e-03   2.4028553e-03   2.4028553e-03   2.4028553e-03   2.4028553e-03   2.4028553e-03   2.4028553e-03   2.4028553e-03   2.4028553e-03   2.4028553e-03   2.4028553e-03   2.4028553e-03   2.4028553e-03   2.4028553e-03   2.4028553e-03   2.4028553e-03   2.4028553e-03   2.4028553e-03   2.4028553e-03   2.4028553e-03   2.4028553e-03   2.4028553e-03   2.4028553e-03   2.4028553e-03   2.4028553e-03   2.4028553e-03   2.4028553e-03   2.4028553e-03   2.4028553e-03   2.4028553e-03   2.4028553e-03   2.4028553e-03   2.4028553e-03   2.4028553e-03   2.4028553e-03   2.4028553e-03   2.4028553e-03   2.4028553e-03   2.4028553e-03   2.4028553e-03   2.4028553e-03   2.4028553e-03   2.4028553e-03   2.4028553e-03   2.4028553e-03   2.4028553e-03   2.4028553e-03   2.4028553e-03   2.4028553e-03   2.4028553e-03   2.4028553e-03   2.4028553e-03   2.4028553e-03   2.4028553e-03   2.4028553e-03   2.4028553e-03   2.4028553e-03   2.4028553e-03   2.4028553e-03   2.4028553e-03   2.4028553e-03   2.4028553e-03   2.4028553e-03   2.4028553e-03   2.4028553e-03   2.4028553e-03   2.4028553e-03   2.4028553e-03   2.4028553e-03   2.4028553e-03   2.4028553e-03   2.4028553e-03   2.4028553e-03   2.4028553e-03   2.4028553e-03   2.4028553e-03   2.4028553e-03   2.4028553e-03   2.4028553e-03   2.4028553e-03   2.4028553e-03   2.4028553e-03   2.4028553e-03   2.4028553e-03   2.4028553e-03   2.4028553e-03   2.4028553e-03   2.3547977e-03   2.3547977e-03   2.3547977e-03   2.3547977e-03   2.3547977e-03   2.3547977e-03   2.3547977e-03   2.3547977e-03   2.3547977e-03   2.3547977e-03   2.3547977e-03   2.3547977e-03   2.3547977e-03   2.3547977e-03   2.3547977e-03   2.3547977e-03   2.3547977e-03   2.3547977e-03   2.3547977e-03   2.3547977e-03   2.3547977e-03   2.3547977e-03   2.3547977e-03   2.3547977e-03   2.3547977e-03   2.3547977e-03   2.3547977e-03   2.3547977e-03   2.3547977e-03   2.3547977e-03   2.3547977e-03   2.3547977e-03   2.3547977e-03   2.3547977e-03   2.3547977e-03   2.3547977e-03   2.3547977e-03   2.3547977e-03   2.3547977e-03   2.3547977e-03   2.3547977e-03   2.3547977e-03   2.3547977e-03   2.3547977e-03   2.3547977e-03   2.3547977e-03   2.3547977e-03   2.3547977e-03   2.3547977e-03   2.3547977e-03   2.3547977e-03   2.3547977e-03   2.3547977e-03   2.3547977e-03   2.3547977e-03   2.3547977e-03   2.3547977e-03   2.3547977e-03   2.3547977e-03   2.3547977e-03   2.3547977e-03   2.3547977e-03   1.5589630e-03   4.5444961e-06   4.5444961e-06   4.5444961e-06   4.5444961e-06   4.5444961e-06   4.5444961e-06   4.5444961e-06   4.5444961e-06   4.5444961e-06   4.5444961e-06   4.5444961e-06   4.5444961e-06   4.5444961e-06   4.5444961e-06   4.5444961e-06   4.5444961e-06   4.5444961e-06   4.5444961e-06   4.5444961e-06   4.5444961e-06   4.4540390e-06   4.4540390e-06   4.4540390e-06   4.4540390e-06   4.4540390e-06   4.4540390e-06   4.4540390e-06   4.4540390e-06   4.4540390e-06   4.4540390e-06   4.4540390e-06   4.4540390e-06   4.4540390e-06   4.4540390e-06   4.4540390e-06   4.4540390e-06   4.4540390e-06   2.2270976e-06   5.9992423e-08   5.9992423e-08   5.9992423e-08   5.9992423e-08   5.9992423e-08   5.9992423e-08   5.9992423e-08   5.9992423e-08   5.9992423e-08   5.9992423e-08   5.9992423e-08   5.9992423e-08   5.9992423e-08   5.9992423e-08   5.9992423e-08   5.9992423e-08   5.9992423e-08   5.9992423e-08   5.9992423e-08   5.9992423e-08   0.0000000e+00   0.0000000e+00   0.0000000e+00   0.0000000e+00   0.0000000e+00   0.0000000e+00   0.0000000e+00   0.0000000e+00   0.0000000e+00   0.0000000e+00   0.0000000e+00   0.0000000e+00   0.0000000e+00   0.0000000e+00   0.0000000e+00   0.0000000e+00   0.0000000e+00   0.0000000e+00   0.0000000e+00   0.0000000e+00   0.0000000e+00   0.0000000e+00   0.0000000e+00   0.0000000e+00   0.0000000e+00   0.0000000e+00   0.0000000e+00   0.0000000e+00   0.0000000e+00   0.0000000e+00   0.0000000e+00   0.0000000e+00   0.0000000e+00   0.0000000e+00   0.0000000e+00   0.0000000e+00   0.0000000e+00   0.0000000e+00   0.0000000e+00   0.0000000e+00
   2.4028553e-03   2.4028553e-03   2.4028553e-03   2.4028553e-03   2.4028553e-03   2.4028553e-03   2.4028553e-03   2.4028553e-03   2.4028553e-03   2.4028553e-03   2.4028553e-03   2.4028553e-03   2.4028553e-03   2.4028553e-03   2.4028553e-03   2.4028553e-03   2.4028553e-03   2.4028553e-03   2.4028553e-03   2.4028553e-03   2.4028553e-03   2.4028553e-03   2.4028553e-03   2.4028553e-03   2.4028553e-03   2.4028553e-03   2.4028553e-03   2.4028553e-03   2.4028553e-03   2.4028553e-03   2.4028553e-03   2.4028553e-03   2.4028553e-03   2.4028553e-03   2.4028553e-03   2.4028553e-03   2.4028553e-03   2.4028553e-03   2.4028553e-03   2.4028553e-03   2.4028553e-03   2.4028553e-03   2.4028553e-03   2.4028553e-03   2.4028553e-03   2.4028553e-03   2.4028553e-03   2.4028553e-03   2.4028553e-03   2.4028553e-03   2.4028553e-03   2.4028553e-03   2.4028553e-03   2.4028553e-03   2.4028553e-03   2.4028553e-03   2.4028553e-03   2.4028553e-03   2.4028553e-03   2.4028553e-03   2.4028553e-03   2.4028553e-03   2.4028553e-03   2.4028553e-03   2.4028553e-03   2.4028553e-03   2.4028553e-03   2.4028553e-03   2.4028553e-03   2.4028553e-03   2.4028553e-03   2.4028553e-03   2.4028553e-03   2.4028553e-03   2.4028553e-03   2.4028553e-03   2.4028553e-03   2.4028553e-03   2.4028553e-03   2.4028553e-03   2.4028553e-03   2.4028553e-03   2.4028553e-03   2.4028553e-03   2.4028553e-03   2.4028553e-03   2.4028553e-03   2.4028553e-03   2.4028553e-03   2.4028553e-03   2.4028553e-03   2.4028553e-03   2.4028553e-03   2.4028553e-03   2.4028553e-03   2.4028553e-03   2.4028553e-03   2.4028553e-03   2.4028553e-03   2.4028553e-03   2.4028553e-03   2.4028553e-03   2.4028553e-03   2.4028553e-03   2.4028553e-03   2.4028553e-03   2.4028553e-03   2.4028553e-03   2.4028553e-03   2.4028553e-03   2.4028553e-03   2.4028553e-03   2.4028553e-03   2.4028553e-03   2.4028553e-03   2.4028553e-03   2.4028553e-03   2.4028553e-03   2.4028553e-03   2.4028553e-03   2.4028553e-03   2.4028553e-03   2.4028553e-03   2.4028553e-03   2.4028553e-03   2.4028553e-03   2.4028553e-03   2.4028553e-03   2.4028553e-03   2.4028553e-03   2.4028553e-03   2.4028553e-03   2.4028553e-03   2.4028553e-03   2.4028553e-03   2.4028553e-03   2.4028553e-03   2.4028553e-03   2.4028553e-03   2.4028553e-03   2.3547977e-03   2.3547977e-03   2.3547977e-03   2.3547977e-03   2.3547977e-03   2.3547977e-03   2.3547977e-03   2.3547977e-03   2.3547977e-03   2.3547977e-03   2.3547977e-03   2.3547977e-03   2.3547977e-03   2.3547977e-03   2.3547977e-03   2.3547977e-03   2.3547977e-03   2.3547977e-03   2.3547977e-03   2.3547977e-03   2.3547977e-03   2.3547977e-03   2.3547977e-03   2.3547977e-03   2.3547977e-03   2.3547977e-03   2.3547977e-03   2.3547977e-03   2.3547977e-03   2.3547977e-03   2.3547977e-03   2.3547977e-03   2.3547977e-03   2.3547977e-03   2.3547977e-03   2.3547977e-03   2.3547977e-03   2.3547977e-03   2.3547977e-03   2.3547977e-03   2.3547977e-03   2.3547977e-03   2.3547977e-03   2.3547977e-03   2.3547977e-03   2.3547977e-03   2.3547977e-03   2.3547977e-03   2.3547977e-03   2.3547977e-03   2.3547977e-03   2.3547977e-03   2.3547977e-03   2.3547977e-03   2.3547977e-03   2.3547977e-03   2.3547977e-03   2.3547977e-03   2.3547977e-03   2.3547977e-03   2.3547977e-03   2.3547977e-03   1.5589630e-03   4.5444961e-06   4.5444961e-06   4.5444961e-06   4.5444961e-06   4.5444961e-06   4.5444961e-06   4.5444961e-06   4.5444961e-06   4.5444961e-06   4.5444961e-06   4.5444961e-06   4.5444961e-06   4.5444961e-06   4.5444961e-06   4.5444961e-06   4.5444961e-06   4.5444961e-06   4.5444961e-06   4.5444961e-06   4.5444961e-06   4.4540390e-06   4.4540390e-06   4.4540390e-06   4.4540390e-06   4.4540390e-06   4.4540390e-06   4.4540390e-06   4.4540390e-06   4.4540390e-06   4.4540390e-06   4.4540390e-06   4.4540390e-06   4.4540390e-06   4.4540390e-06   4.4540390e-06   4.4540390e-06   4.4540390e-06   2.2270976e-06   5.9992423e-08   5.9992423e-08   5.9992423e-08   5.9992423e-08   5.9992423e-08   5.9992423e-08   5.9992423e-08   5.9992423e-08   5.9992423e-08   5.9992423e-08   5.9992423e-08   5.9992423e-08   5.9992423e-08   5.9992423e-08   5.9992423e-08   5.9992423e-08   5.9992423e-08   5.9992423e-08   5.9992423e-08   5.9992423e-08   0.0000000e+00   0.0000000e+00   0.0000000e+00   0.0000000e+00   0.0000000e+00   0.0000000e+00   0.0000000e+00   0.0000000e+00   0.0000000e+00   0.0000000e+00   0.0000000e+00   0.0000000e+00   0.0000000e+00   0.0000000e+00   0.0000000e+00   0.0000000e+00   0.0000000e+00   0.0000000e+00   0.0000000e+00   0.0000000e+00   0.0000000e+00   0.0000000e+00   0.0000000e+00   0.0000000e+00   0.0000000e+00   0.0000000e+00   0.0000000e+00   0.0000000e+00   0.0000000e+00   0.0000000e+00   0.0000000e+00   0.0000000e+00   0.0000000e+00   0.0000000e+00   0.0000000e+00   0.0000000e+00   0.0000000e+00   0.0000000e+00   0.0000000e+00   0.0000000e+00
   2.4028553e-03   2.4028553e-03   2.4028553e-03   2.4028553e-03   2.4028553e-03   2.4028553e-03   2.4028553e-03   2.4028553e-03   2.4028553e-03   2.4028553e-03   2.4028553e-03   2.4028553e-03   2.4028553e-03   2.4028553e-03   2.4028553e-03   2.4028553e-03   2.4028553e-03   2.4028553e-03   2.4028553e-03   2.4028553e-03   2.4028553e-03   2.4028553e-03   2.4028553e-03   2.4028553e-03   2.4028553e-03   2.4028553e-03   2.4028553e-03   2.4028553e-03   2.4028553e-03   2.4028553e-03   2.4028553e-03   2.4028553e-03   2.4028553e-03   2.4028553e-03   2.4028553e-03   2.4028553e-03   2.4028553e-03   2.4028553e-03   2.4028553e-03   2.4028553e-03   2.4028553e-03   2.4028553e-03   2.4028553e-03   2.4028553e-03   2.4028553e-03   2.4028553e-03   2.4028553e-03   2.4028553e-03   2.4028553e-03   2.4028553e-03   2.4028553e-03   2.4028553e-03   2.4028553e-03   2.4028553e-03   2.4028553e-03   2.4028553e-03   2.4028553e-03   2.4028553e-03   2.4028553e-03   2.4028553e-03   2.4028553e-03   2.4028553e-03   2.4028553e-03   2.4028553e-03   2.4028553e-03   2.4028553e-03   2.4028553e-03   2.4028553e-03   2.4028553e-03   2.4028553e-03   2.4028553e-03   2.4028553e-03   2.4028553e-03   2.4028553e-03   2.4028553e-03   2.4028553e-03   2.4028553e-03   2.4028553e-03   2.4028553e-03   2.4028553e-03   2.4028553e-03   2.4028553e-03   2.4028553e-03   2.4028553e-03   2.4028553e-03   2.4028553e-03   2.4028553e-03   2.4028553e-03   2.4028553e-03   2.4028553e-03   2.4028553e-03   2.4028553e-03   2.4028553e-03   2.4028553e-03   2.4028553e-03   2.4028553e-03   2.4028553e-03   2.4028553e-03   2.4028553e-03   2.4028553e-03   2.4028553e-03   2.4028553e-03   2.4028553e-03   2.4028553e-03   2.4028553e-03   2.4028553e-03   2.4028553e-03   2.4028553e-03   2.4028553e-03   2.4028553e-03   2.4028553e-03   2.4028553e-03   2.4028553e-03   2.4028553e-03   2.4028553e-03   2.4028553e-03   2.4028553e-03   2.4028553e-03   2.4028553e-03   2.4028553e-03   2.4028553e-03   2.4028553e-03   2.4028553e-03   2.4028553e-03   2.4028553e-03   2.4028553e-03   2.4028553e-03   2.4028553e-03   2.4028553e-03   2.4028553e-03   2.4028553e-03   2.4028553e-03   2.4028553e-03   2.4028553e-03   2.4028553e-03   2.4028553e-03   2.4028553e-03   2.4028553e-03   2.4028553e-03   2.4028553e-03   2.3547977e-03   2.3547977e-03   2.3547977e-03   2.3547977e-03   2.3547977e-03   2.3547977e-03   2.3547977e-03   2.3547977e-03   2.3547977e-03   2.3547977e-03   2.3547977e-03   2.3547977e-03   2.3547977e-03   2.3547977e-03   2.3547977e-03   2.3547977e-03   2.3547977e-03   2.3547977e-03   2.3547977e-03   2.3547977e-03   2.3547977e-03   2.3547977e-03   2.3547977e-03   2.3547977e-03   2.3547977e-03   2.3547977e-03   2.3547977e-03   2.3547977e-03   2.3547977e-03   2.3547977e-03   2.3547977e-03   2.3547977e-03   2.3547977e-03   2.3547977e-03   2.3547977e-03   2.3547977e-03   2.3547977e-03   2.3547977e-03   2.3547977e-03   2.3547977e-03   2.3547977e-03   2.3547977e-03   2.3547977e-03   2.3547977e-03   2.3547977e-03   2.3547977e-03   2.3547977e-03   2.3547977e-03   2.3547977e-03   2.3547977e-03   2.3547977e-03   2.3547977e-03   2.3547977e-03   2.3547977e-03   2.3547977e-03   2.3547977e-03   2.3547977e-03   2.3547977e-03   2.3547977e-03   2.3547977e-03   2.3547977e-03   2.3547977e-03   1.5589630e-03   4.5444961e-06   4.5444961e-06   4.5444961e-06   4.5444961e-06   4.5444961e-06   4.5444961e-06   4.5444961e-06   4.5444961e-06   4.5444961e-06   4.5444961e-06   4.5444961e-06   4.5444961e-06   4.5444961e-06   4.5444961e-06   4.5444961e-06   4.5444961e-06   4.5444961e-06   4.5444961e-06   4.5444961e-06   4.5444961e-06   4.4540390e-06   4.4540390e-06   4.4540390e-06   4.4540390e-06   4.4540390e-06   4.4540390e-06   4.4540390e-06   4.4540390e-06   4.4540390e-06   4.4540390e-06   4.4540390e-06   4.4540390e-06   4.4540390e-06   4.4540390e-06   4.4540390e-06   4.4540390e-06   4.4540390e-06   2.2270976e-06   5.9992423e-08   5.9992423e-08   5.9992423e-08   5.9992423e-08   5.9992423e-08   5.9992423e-08   5.9992423e-08   5.9992423e-08   5.9992423e-08   5.9992423e-08   5.9992423e-08   5.9992423e-08   5.9992423e-08   5.9992423e-08   5.9992423e-08   5.9992423e-08   5.9992423e-08   5.9992423e-08   5.9992423e-08   5.9992423e-08   0.0000000e+00   0.0000000e+00   0.0000000e+00   0.0000000e+00   0.0000000e+00   0.0000000e+00   0.0000000e+00   0.0000000e+00   0.0000000e+00   0.0000000e+00   0.0000000e+00   0.0000000e+00   0.0000000e+00   0.0000000e+00   0.0000000e+00   0.0000000e+00   0.0000000e+00   0.0000000e+00   0.0000000e+00   0.0000000e+00   0.0000000e+00   0.0000000e+00   0.0000000e+00   0.0000000e+00   0.0000000e+00   0.0000000e+00   0.0000000e+00   0.0000000e+00   0.0000000e+00   0.0000000e+00   0.0000000e+00   0.0000000e+00   0.0000000e+00   0.0000000e+00   0.0000000e+00   0.0000000e+00   0.0000000e+00   0.0000000e+00   0.0000000e+00   0.0000000e+00
   2.4028553e-03   2.4028553e-03   2.4028553e-03   2.4028553e-03   2.4028553e-03   2.4028553e-03   2.4028553e-03   2.4028553e-03   2.4028553e-03   2.4028553e-03   2.4028553e-03   2.4028553e-03   2.4028553e-03   2.4028553e-03   2.4028553e-03   2.4028553e-03   2.4028553e-03   2.4028553e-03   2.4028553e-03   2.4028553e-03   2.4028553e-03   2.4028553e-03   2.4028553e-03   2.4028553e-03   2.4028553e-03   2.4028553e-03   2.4028553e-03   2.4028553e-03   2.4028553e-03   2.4028553e-03   2.4028553e-03   2.4028553e-03   2.4028553e-03   2.4028553e-03   2.4028553e-03   2.4028553e-03   2.4028553e-03   2.4028553e-03   2.4028553e-03   2.4028553e-03   2.4028553e-03   2.4028553e-03   2.4028553e-03   2.4028553e-03   2.4028553e-03   2.4028553e-03   2.4028553e-03   2.4028553e-03   2.4028553e-03   2.4028553e-03   2.4028553e-03   2.4028553e-03   2.4028553e-03   2.4028553e-03   2.4028553e-03   2.4028553e-03   2.4028553e-03   2.4028553e-03   2.4028553e-03   2.4028553e-03   2.4028553e-03   2.4028553e-03   2.4028553e-03   2.4028553e-03   2.4028553e-03   2.4028553e-03   2.4028553e-03   2.4028553e-03   2.4028553e-03   2.4028553e-03   2.4028553e-03   2.4028553e-03   2.4028553e-03   2.4028553e-03   2.4028553e-03   2.4028553e-03   2.4028553e-03   2.4028553e-03   2.4028553e-03   2.4028553e-03   2.4028553e-03   2.4028553e-03   2.4028553e-03   2.4028553e-03   2.4028553e-03   2.4028553e-03   2.4028553e-03   2.4028553e-03   2.4028553e-03   2.4028553e-03   2.4028553e-03   2.4028553e-03   2.4028553e-03   2.4028553e-03   2.4028553e-03   2.4028553e-03   2.4028553e-03   2.4028553e-03   2.4028553e-03   2.4028553e-03   2.4028553e-03   2.4028553e-03   2.4028553e-03   2.4028553e-03   2.4028553e-03   2.4028553e-03   2.4028553e-03   2.4028553e-03   2.4028553e-03   2.4028553e-03   2.4028553e-03   2.4028553e-03   2.4028553e-03   2.4028553e-03   2.4028553e-03   2.4028553e-03   2.4028553e-03   2.4028553e-03   2.4028553e-03   2.4028553e-03   2.4028553e-03   2.4028553e-03   2.4028553e-03   2.4028553e-03   2.4028553e-03   2.4028553e-03   2.4028553e-03   2.4028553e-03   2.4028553e-03   2.4028553e-03   2.4028553e-03   2.4028553e-03   2.4028553e-03   2.4028553e-03   2.4028553e-03   2.4028553e-03   2.4028553e-03   2.4028553e-03   2.4028553e-03   2.4028553e-03   2.3547977e-03   2.3547977e-03   2.3547977e-03   2.3547977e-03   2.3547977e-03   2.3547977e-03   2.3547977e-03   2.3547977e-03   2.3547977e-03   2.3547977e-03   2.3547977e-03   2.3547977e-03   2.3547977e-03   2.3547977e-03   2.3547977e-03   2.3547977e-03   2.3547977e-03   2.3547977e-03   2.3547977e-03   2.3547977e-03   2.3547977e-03   2.3547977e-03   2.3547977e-03   2.3547977e-03   2.3547977e-03   2.3547977e-03   2.3547977e-03   2.3547977e-03   2.3547977e-03   2.3547977e-03   2.3547977e-03   2.3547977e-03   2.3547977e-03   2.3547977e-03   2.3547977e-03   2.3547977e-03   2.3547977e-03   2.3547977e-03   2.3547977e-03   2.3547977e-03   2.3547977e-03   2.3547977e-03   2.3547977e-03   2.3547977e-03   2.3547977e-03   2.3547977e-03   2.3547977e-03   2.3547977e-03   2.3547977e-03   2.3547977e-03   2.3547977e-03   2.3547977e-03   2.3547977e-03   2.3547977e-03   2.3547977e-03   2.3547977e-03   2.3547977e-03   2.3547977e-03   2.3547977e-03   2.3547977e-03   2.3547977e-03   2.3547977e-03   1.5589630e-03   4.5444961e-06   4.5444961e-06   4.5444961e-06   4.5444961e-06   4.5444961e-06   4.5444961e-06   4.5444961e-06   4.5444961e-06   4.5444961e-06   4.5444961e-06   4.5444961e-06   4.5444961e-06   4.5444961e-06   4.5444961e-06   4.5444961e-06   4.5444961e-06   4.5444961e-06   4.5444961e-06   4.5444961e-06   4.5444961e-06   4.4540390e-06   4.4540390e-06   4.4540390e-06   4.4540390e-06   4.4540390e-06   4.4540390e-06   4.4540390e-06   4.4540390e-06   4.4540390e-06   4.4540390e-06   4.4540390e-06   4.4540390e-06   4.4540390e-06   4.4540390e-06   4.4540390e-06   4.4540390e-06   4.4540390e-06   2.2270976e-06   5.9992423e-08   5.9992423e-08   5.9992423e-08   5.9992423e-08   5.9992423e-08   5.9992423e-08   5.9992423e-08   5.9992423e-08   5.9992423e-08   5.9992423e-08   5.9992423e-08   5.9992423e-08   5.9992423e-08   5.9992423e-08   5.9992423e-08   5.9992423e-08   5.9992423e-08   5.9992423e-08   5.9992423e-08   5.9992423e-08   0.0000000e+00   0.0000000e+00   0.0000000e+00   0.0000000e+00   0.0000000e+00   0.0000000e+00   0.0000000e+00   0.0000000e+00   0.0000000e+00   0.0000000e+00   0.0000000e+00   0.0000000e+00   0.0000000e+00   0.0000000e+00   0.0000000e+00   0.0000000e+00   0.0000000e+00   0.0000000e+00   0.0000000e+00   0.0000000e+00   0.0000000e+00   0.0000000e+00   0.0000000e+00   0.0000000e+00   0.0000000e+00   0.0000000e+00   0.0000000e+00   0.0000000e+00   0.0000000e+00   0.0000000e+00   0.0000000e+00   0.0000000e+00   0.0000000e+00   0.0000000e+00   0.0000000e+00   0.0000000e+00   0.0000000e+00   0.0000000e+00   0.0000000e+00   0.0000000e+00
   2.4028553e-03   2.4028553e-03   2.4028553e-03   2.4028553e-03   2.4028553e-03   2.4028553e-03   2.4028553e-03   2.4028553e-03   2.4028553e-03   2.4028553e-03   2.4028553e-03   2.4028553e-03   2.4028553e-03   2.4028553e-03   2.4028553e-03   2.4028553e-03   2.4028553e-03   2.4028553e-03   2.4028553e-03   2.4028553e-03   2.4028553e-03   2.4028553e-03   2.4028553e-03   2.4028553e-03   2.4028553e-03   2.4028553e-03   2.4028553e-03   2.4028553e-03   2.4028553e-03   2.4028553e-03   2.4028553e-03   2.4028553e-03   2.4028553e-03   2.4028553e-03   2.4028553e-03   2.4028553e-03   2.4028553e-03   2.4028553e-03   2.4028553e-03   2.4028553e-03   2.4028553e-03   2.4028553e-03   2.4028553e-03   2.4028553e-03   2.4028553e-03   2.4028553e-03   2.4028553e-03   2.4028553e-03   2.4028553e-03   2.4028553e-03   2.4028553e-03   2.4028553e-03   2.4028553e-03   2.4028553e-03   2.4028553e-03   2.4028553e-03   2.4028553e-03   2.4028553e-03   2.4028553e-03   2.4028553e-03   2.4028553e-03   2.4028553e-03   2.4028553e-03   2.4028553e-03   2.4028553e-03   2.4028553e-03   2.4028553e-03   2.4028553e-03   2.4028553e-03   2.4028553e-03   2.4028553e-03   2.4028553e-03   2.4028553e-03   2.4028553e-03   2.4028553e-03   2.4028553e-03   2.4028553e-03   2.4028553e-03   2.4028553e-03   2.4028553e-03   2.4028553e-03   2.4028553e-03   2.4028553e-03   2.4028553e-03   2.4028553e-03   2.4028553e-03   2.4028553e-03   2.4028553e-03   2.4028553e-03   2.4028553e-03   2.4028553e-03   2.4028553e-03   2.4028553e-03   2.4028553e-03   2.4028553e-03   2.4028553e-03   2.4028553e-03   2.4028553e-03   2.4028553e-03   2.4028553e-03   2.4028553e-03   2.4028553e-03   2.4028553e-03   2.4028553e-03   2.4028553e-03   2.4028553e-03   2.4028553e-03   2.4028553e-03   2.4028553e-03   2.4028553e-03   2.4028553e-03   2.4028553e-03   2.4028553e-03   2.4028553e-03   2.4028553e-03   2.4028553e-03   2.4028553e-03   2.4028553e-03   2.4028553e-03   2.4028553e-03   2.4028553e-03   2.4028553e-03   2.4028553e-03   2.4028553e-03   2.4028553e-03   2.4028553e-03   2.4028553e-03   2.4028553e-03   2.4028553e-03   2.4028553e-03   2.4028553e-03   2.4028553e-03   2.4028553e-03   2.4028553e-03   2.4028553e-03   2.4028553e-03   2.4028553e-03   2.4028553e-03   2.4028553e-03   2.4028553e-03   2.3547977e-03   2.3547977e-03   2.3547977e-03   2.3547977e-03   2.3547977e-03   2.3547977e-03   2.3547977e-03   2.3547977e-03   2.3547977e-03   2.3547977e-03   2.3547977e-03   2.3547977e-03   2.3547977e-03   2.3547977e-03   2.3547977e-03   2.3547977e-03   2.3547977e-03   2.3547977e-03   2.3547977e-03   2.3547977e-03   2.3547977e-03   2.3547977e-03   2.3547977e-03   2.3547977e-03   2.3547977e-03   2.3547977e-03   2.3547977e-03   2.3547977e-03   2.3547977e-03   2.3547977e-03   2.3547977e-03   2.3547977e-03   2.3547977e-03   2.3547977e-03   2.3547977e-03   2.3547977e-03   2.3547977e-03   2.3547977e-03   2.3547977e-03   2.3547977e-03   2.3547977e-03   2.3547977e-03   2.3547977e-03   2.3547977e-03   2.3547977e-03   2.3547977e-03   2.3547977e-03   2.3547977e-03   2.3547977e-03   2.3547977e-03   2.3547977e-03   2.3547977e-03   2.3547977e-03   2.3547977e-03   2.3547977e-03   2.3547977e-03   2.3547977e-03   2.3547977e-03   2.3547977e-03   2.3547977e-03   2.3547977e-03   2.3547977e-03   1.5589630e-03   4.5444961e-06   4.5444961e-06   4.5444961e-06   4.5444961e-06   4.5444961e-06   4.5444961e-06   4.5444961e-06   4.5444961e-06   4.5444961e-06   4.5444961e-06   4.5444961e-06   4.5444961e-06   4.5444961e-06   4.5444961e-06   4.5444961e-06   4.5444961e-06   4.5444961e-06   4.5444961e-06   4.5444961e-06   4.5444961e-06   4.4540390e-06   4.4540390e-06   4.4540390e-06   4.4540390e-06   4.4540390e-06   4.4540390e-06   4.4540390e-06   4.4540390e-06   4.4540390e-06   4.4540390e-06   4.4540390e-06   4.4540390e-06   4.4540390e-06   4.4540390e-06   4.4540390e-06   4.4540390e-06   4.4540390e-06   2.2270976e-06   5.9992423e-08   5.9992423e-08   5.9992423e-08   5.9992423e-08   5.9992423e-08   5.9992423e-08   5.9992423e-08   5.9992423e-08   5.9992423e-08   5.9992423e-08   5.9992423e-08   5.9992423e-08   5.9992423e-08   5.9992423e-08   5.9992423e-08   5.9992423e-08   5.9992423e-08   5.9992423e-08   5.9992423e-08   5.9992423e-08   0.0000000e+00   0.0000000e+00   0.0000000e+00   0.0000000e+00   0.0000000e+00   0.0000000e+00   0.0000000e+00   0.0000000e+00   0.0000000e+00   0.0000000e+00   0.0000000e+00   0.0000000e+00   0.0000000e+00   0.0000000e+00   0.0000000e+00   0.0000000e+00   0.0000000e+00   0.0000000e+00   0.0000000e+00   0.0000000e+00   0.0000000e+00   0.0000000e+00   0.0000000e+00   0.0000000e+00   0.0000000e+00   0.0000000e+00   0.0000000e+00   0.0000000e+00   0.0000000e+00   0.0000000e+00   0.0000000e+00   0.0000000e+00   0.0000000e+00   0.0000000e+00   0.0000000e+00   0.0000000e+00   0.0000000e+00   0.0000000e+00   0.0000000e+00   0.0000000e+00
   2.4028553e-03   2.4028553e-03   2.4028553e-03   2.4028553e-03   2.4028553e-03   2.4028553e-03   2.4028553e-03   2.4028553e-03   2.4028553e-03   2.4028553e-03   2.4028553e-03   2.4028553e-03   2.4028553e-03   2.4028553e-03   2.4028553e-03   2.4028553e-03   2.4028553e-03   2.4028553e-03   2.4028553e-03   2.4028553e-03   2.4028553e-03   2.4028553e-03   2.4028553e-03   2.4028553e-03   2.4028553e-03   2.4028553e-03   2.4028553e-03   2.4028553e-03   2.4028553e-03   2.4028553e-03   2.4028553e-03   2.4028553e-03   2.4028553e-03   2.4028553e-03   2.4028553e-03   2.4028553e-03   2.4028553e-03   2.4028553e-03   2.4028553e-03   2.4028553e-03   2.4028553e-03   2.4028553e-03   2.4028553e-03   2.4028553e-03   2.4028553e-03   2.4028553e-03   2.4028553e-03   2.4028553e-03   2.4028553e-03   2.4028553e-03   2.4028553e-03   2.4028553e-03   2.4028553e-03   2.4028553e-03   2.4028553e-03   2.4028553e-03   2.4028553e-03   2.4028553e-03   2.4028553e-03   2.4028553e-03   2.4028553e-03   2.4028553e-03   2.4028553e-03   2.4028553e-03   2.4028553e-03   2.4028553e-03   2.4028553e-03   2.4028553e-03   2.4028553e-03   2.4028553e-03   2.4028553e-03   2.4028553e-03   2.4028553e-03   2.4028553e-03   2.4028553e-03   2.4028553e-03   2.4028553e-03   2.4028553e-03   2.4028553e-03   2.4028553e-03   2.4028553e-03   2.4028553e-03   2.4028553e-03   2.4028553e-03   2.4028553e-03   2.4028553e-03   2.4028553e-03   2.4028553e-03   2.4028553e-03   2.4028553e-03   2.4028553e-03   2.4028553e-03   2.4028553e-03   2.4028553e-03   2.4028553e-03   2.4028553e-03   2.4028553e-03   2.4028553e-03   2.4028553e-03   2.4028553e-03   2.4028553e-03   2.4028553e-03   2.4028553e-03   2.4028553e-03   2.4028553e-03   2.4028553e-03   2.4028553e-03   2.4028553e-03   2.4028553e-03   2.4028553e-03   2.4028553e-03   2.4028553e-03   2.4028553e-03   2.4028553e-03   2.4028553e-03   2.4028553e-03   2.4028553e-03   2.4028553e-03   2.4028553e-03   2.4028553e-03   2.4028553e-03   2.4028553e-03   2.4028553e-03   2.4028553e-03   2.4028553e-03   2.4028553e-03   2.4028553e-03   2.4028553e-03   2.4028553e-03   2.4028553e-03   2.4028553e-03   2.4028553e-03   2.4028553e-03   2.4028553e-03   2.4028553e-03   2.4028553e-03   2.4028553e-03   2.4028553e-03   2.4028553e-03   2.4028553e-03   2.3547977e-03   2.3547977e-03   2.3547977e-03   2.3547977e-03   2.3547977e-03   2.3547977e-03   2.3547977e-03   2.3547977e-03   2.3547977e-03   2.3547977e-03   2.3547977e-03   2.3547977e-03   2.3547977e-03   2.3547977e-03   2.3547977e-03   2.3547977e-03   2.3547977e-03   2.3547977e-03   2.3547977e-03   2.3547977e-03   2.3547977e-03   2.3547977e-03   2.3547977e-03   2.3547977e-03   2.3547977e-03   2.3547977e-03   2.3547977e-03   2.3547977e-03   2.3547977e-03   2.3547977e-03   2.3547977e-03   2.3547977e-03   2.3547977e-03   2.3547977e-03   2.3547977e-03   2.3547977e-03   2.3547977e-03   2.3547977e-03   2.3547977e-03   2.3547977e-03   2.3547977e-03   2.3547977e-03   2.3547977e-03   2.3547977e-03   2.3547977e-03   2.3547977e-03   2.3547977e-03   2.3547977e-03   2.3547977e-03   2.3547977e-03   2.3547977e-03   2.3547977e-03   2.3547977e-03   2.3547977e-03   2.3547977e-03   2.3547977e-03   2.3547977e-03   2.3547977e-03   2.3547977e-03   2.3547977e-03   2.3547977e-03   2.3547977e-03   1.5589630e-03   4.5444961e-06   4.5444961e-06   4.5444961e-06   4.5444961e-06   4.5444961e-06   4.5444961e-06   4.5444961e-06   4.5444961e-06   4.5444961e-06   4.5444961e-06   4.5444961e-06   4.5444961e-06   4.5444961e-06   4.5444961e-06   4.5444961e-06   4.5444961e-06   4.5444961e-06   4.5444961e-06   4.5444961e-06   4.5444961e-06   4.4540390e-06   4.4540390e-06   4.4540390e-06   4.4540390e-06   4.4540390e-06   4.4540390e-06   4.4540390e-06   4.4540390e-06   4.4540390e-06   4.4540390e-06   4.4540390e-06   4.4540390e-06   4.4540390e-06   4.4540390e-06   4.4540390e-06   4.4540390e-06   4.4540390e-06   2.2270976e-06   5.9992423e-08   5.9992423e-08   5.9992423e-08   5.9992423e-08   5.9992423e-08   5.9992423e-08   5.9992423e-08   5.9992423e-08   5.9992423e-08   5.9992423e-08   5.9992423e-08   5.9992423e-08   5.9992423e-08   5.9992423e-08   5.9992423e-08   5.9992423e-08   5.9992423e-08   5.9992423e-08   5.9992423e-08   5.9992423e-08   0.0000000e+00   0.0000000e+00   0.0000000e+00   0.0000000e+00   0.0000000e+00   0.0000000e+00   0.0000000e+00   0.0000000e+00   0.0000000e+00   0.0000000e+00   0.0000000e+00   0.0000000e+00   0.0000000e+00   0.0000000e+00   0.0000000e+00   0.0000000e+00   0.0000000e+00   0.0000000e+00   0.0000000e+00   0.0000000e+00   0.0000000e+00   0.0000000e+00   0.0000000e+00   0.0000000e+00   0.0000000e+00   0.0000000e+00   0.0000000e+00   0.0000000e+00   0.0000000e+00   0.0000000e+00   0.0000000e+00   0.0000000e+00   0.0000000e+00   0.0000000e+00   0.0000000e+00   0.0000000e+00   0.0000000e+00   0.0000000e+00   0.0000000e+00   0.0000000e+00
   2.4028553e-03   2.4028553e-03   2.4028553e-03   2.4028553e-03   2.4028553e-03   2.4028553e-03   2.4028553e-03   2.4028553e-03   2.4028553e-03   2.4028553e-03   2.4028553e-03   2.4028553e-03   2.4028553e-03   2.4028553e-03   2.4028553e-03   2.4028553e-03   2.4028553e-03   2.4028553e-03   2.4028553e-03   2.4028553e-03   2.4028553e-03   2.4028553e-03   2.4028553e-03   2.4028553e-03   2.4028553e-03   2.4028553e-03   2.4028553e-03   2.4028553e-03   2.4028553e-03   2.4028553e-03   2.4028553e-03   2.4028553e-03   2.4028553e-03   2.4028553e-03   2.4028553e-03   2.4028553e-03   2.4028553e-03   2.4028553e-03   2.4028553e-03   2.4028553e-03   2.4028553e-03   2.4028553e-03   2.4028553e-03   2.4028553e-03   2.4028553e-03   2.4028553e-03   2.4028553e-03   2.4028553e-03   2.4028553e-03   2.4028553e-03   2.4028553e-03   2.4028553e-03   2.4028553e-03   2.4028553e-03   2.4028553e-03   2.4028553e-03   2.4028553e-03   2.4028553e-03   2.4028553e-03   2.4028553e-03   2.4028553e-03   2.4028553e-03   2.4028553e-03   2.4028553e-03   2.4028553e-03   2.4028553e-03   2.4028553e-03   2.4028553e-03   2.4028553e-03   2.4028553e-03   2.4028553e-03   2.4028553e-03   2.4028553e-03   2.4028553e-03   2.4028553e-03   2.4028553e-03   2.4028553e-03   2.4028553e-03   2.4028553e-03   2.4028553e-03   2.4028553e-03   2.4028553e-03   2.4028553e-03   2.4028553e-03   2.4028553e-03   2.4028553e-03   2.4028553e-03   2.4028553e-03   2.4028553e-03   2.4028553e-03   2.4028553e-03   2.4028553e-03   2.4028553e-03   2.4028553e-03   2.4028553e-03   2.4028553e-03   2.4028553e-03   2.4028553e-03   2.4028553e-03   2.4028553e-03   2.4028553e-03   2.4028553e-03   2.4028553e-03   2.4028553e-03   2.4028553e-03   2.4028553e-03   2.4028553e-03   2.4028553e-03   2.4028553e-03   2.4028553e-03   2.4028553e-03   2.4028553e-03   2.4028553e-03   2.4028553e-03   2.4028553e-03   2.4028553e-03   2.4028553e-03   2.4028553e-03   2.4028553e-03   2.4028553e-03   2.4028553e-03   2.4028553e-03   2.4028553e-03   2.4028553e-03   2.4028553e-03   2.4028553e-03   2.4028553e-03   2.4028553e-03   2.4028553e-03   2.4028553e-03   2.4028553e-03   2.4028553e-03   2.4028553e-03   2.4028553e-03   2.4028553e-03   2.4028553e-03   2.4028553e-03   2.4028553e-03   2.4028553e-03   2.4028553e-03   2.3547977e-03   2.3547977e-03   2.3547977e-03   2.3547977e-03   2.3547977e-03   2.3547977e-03   2.3547977e-03   2.3547977e-03   2.3547977e-03   2.3547977e-03   2.3547977e-03   2.3547977e-03   2.3547977e-03   2.3547977e-03   2.3547977e-03   2.3547977e-03   2.3547977e-03   2.3547977e-03   2.3547977e-03   2.3547977e-03   2.3547977e-03   2.3547977e-03   2.3547977e-03   2.3547977e-03   2.3547977e-03   2.3547977e-03   2.3547977e-03   2.3547977e-03   2.3547977e-03   2.3547977e-03   2.3547977e-03   2.3547977e-03   2.3547977e-03   2.3547977e-03   2.3547977e-03   2.3547977e-03   2.3547977e-03   2.3547977e-03   2.3547977e-03   2.3547977e-03   2.3547977e-03   2.3547977e-03   2.3547977e-03   2.3547977e-03   2.3547977e-03   2.3547977e-03   2.3547977e-03   2.3547977e-03   2.3547977e-03   2.3547977e-03   2.3547977e-03   2.3547977e-03   2.3547977e-03   2.3547977e-03   2.3547977e-03   2.3547977e-03   2.3547977e-03   2.3547977e-03   2.3547977e-03   2.3547977e-03   2.3547977e-03   2.3547977e-03   1.5589630e-03   4.5444961e-06   4.5444961e-06   4.5444961e-06   4.5444961e-06   4.5444961e-06   4.5444961e-06   4.5444961e-06   4.5444961e-06   4.5444961e-06   4.5444961e-06   4.5444961e-06   4.5444961e-06   4.5444961e-06   4.5444961e-06   4.5444961e-06   4.5444961e-06   4.5444961e-06   4.5444961e-06   4.5444961e-06   4.5444961e-06   4.4540390e-06   4.4540390e-06   4.4540390e-06   4.4540390e-06   4.4540390e-06   4.4540390e-06   4.4540390e-06   4.4540390e-06   4.4540390e-06   4.4540390e-06   4.4540390e-06   4.4540390e-06   4.4540390e-06   4.4540390e-06   4.4540390e-06   4.4540390e-06   4.4540390e-06   2.2270976e-06   5.9992423e-08   5.9992423e-08   5.9992423e-08   5.9992423e-08   5.9992423e-08   5.9992423e-08   5.9992423e-08   5.9992423e-08   5.9992423e-08   5.9992423e-08   5.9992423e-08   5.9992423e-08   5.9992423e-08   5.9992423e-08   5.9992423e-08   5.9992423e-08   5.9992423e-08   5.9992423e-08   5.9992423e-08   5.9992423e-08   0.0000000e+00   0.0000000e+00   0.0000000e+00   0.0000000e+00   0.0000000e+00   0.0000000e+00   0.0000000e+00   0.0000000e+00   0.0000000e+00   0.0000000e+00   0.0000000e+00   0.0000000e+00   0.0000000e+00   0.0000000e+00   0.0000000e+00   0.0000000e+00   0.0000000e+00   0.0000000e+00   0.0000000e+00   0.0000000e+00   0.0000000e+00   0.0000000e+00   0.0000000e+00   0.0000000e+00   0.0000000e+00   0.0000000e+00   0.0000000e+00   0.0000000e+00   0.0000000e+00   0.0000000e+00   0.0000000e+00   0.0000000e+00   0.0000000e+00   0.0000000e+00   0.0000000e+00   0.0000000e+00   0.0000000e+00   0.0000000e+00   0.0000000e+00   0.0000000e+00
   2.4028553e-03   2.4028553e-03   2.4028553e-03   2.4028553e-03   2.4028553e-03   2.4028553e-03   2.4028553e-03   2.4028553e-03   2.4028553e-03   2.4028553e-03   2.4028553e-03   2.4028553e-03   2.4028553e-03   2.4028553e-03   2.4028553e-03   2.4028553e-03   2.4028553e-03   2.4028553e-03   2.4028553e-03   2.4028553e-03   2.4028553e-03   2.4028553e-03   2.4028553e-03   2.4028553e-03   2.4028553e-03   2.4028553e-03   2.4028553e-03   2.4028553e-03   2.4028553e-03   2.4028553e-03   2.4028553e-03   2.4028553e-03   2.4028553e-03   2.4028553e-03   2.4028553e-03   2.4028553e-03   2.4028553e-03   2.4028553e-03   2.4028553e-03   2.4028553e-03   2.4028553e-03   2.4028553e-03   2.4028553e-03   2.4028553e-03   2.4028553e-03   2.4028553e-03   2.4028553e-03   2.4028553e-03   2.4028553e-03   2.4028553e-03   2.4028553e-03   2.4028553e-03   2.4028553e-03   2.4028553e-03   2.4028553e-03   2.4028553e-03   2.4028553e-03   2.4028553e-03   2.4028553e-03   2.4028553e-03   2.4028553e-03   2.4028553e-03   2.4028553e-03   2.4028553e-03   2.4028553e-03   2.4028553e-03   2.4028553e-03   2.4028553e-03   2.4028553e-03   2.4028553e-03   2.4028553e-03   2.4028553e-03   2.4028553e-03   2.4028553e-03   2.4028553e-03   2.4028553e-03   2.4028553e-03   2.4028553e-03   2.4028553e-03   2.4028553e-03   2.4028553e-03   2.4028553e-03   2.4028553e-03   2.4028553e-03   2.4028553e-03   2.4028553e-03   2.4028553e-03   2.4028553e-03   2.4028553e-03   2.4028553e-03   2.4028553e-03   2.4028553e-03   2.4028553e-03   2.4028553e-03   2.4028553e-03   2.4028553e-03   2.4028553e-03   2.4028553e-03   2.4028553e-03   2.4028553e-03   2.4028553e-03   2.4028553e-03   2.4028553e-03   2.4028553e-03   2.4028553e-03   2.4028553e-03   2.4028553e-03   2.4028553e-03   2.4028553e-03   2.4028553e-03   2.4028553e-03   2.4028553e-03   2.4028553e-03   2.4028553e-03   2.4028553e-03   2.4028553e-03   2.4028553e-03   2.4028553e-03   2.4028553e-03   2.4028553e-03   2.4028553e-03   2.4028553e-03   2.4028553e-03   2.4028553e-03   2.4028553e-03   2.4028553e-03   2.4028553e-03   2.4028553e-03   2.4028553e-03   2.4028553e-03   2.4028553e-03   2.4028553e-03   2.4028553e-03   2.4028553e-03   2.4028553e-03   2.4028553e-03   2.4028553e-03   2.4028553e-03   2.4028553e-03   2.4028553e-03   2.3547977e-03   2.3547977e-03   2.3547977e-03   2.3547977e-03   2.3547977e-03   2.3547977e-03   2.3547977e-03   2.3547977e-03   2.3547977e-03   2.3547977e-03   2.3547977e-03   2.3547977e-03   2.3547977e-03   2.3547977e-03   2.3547977e-03   2.3547977e-03   2.3547977e-03   2.3547977e-03   2.3547977e-03   2.3547977e-03   2.3547977e-03   2.3547977e-03   2.3547977e-03   2.3547977e-03   2.3547977e-03   2.3547977e-03   2.3547977e-03   2.3547977e-03   2.3547977e-03   2.3547977e-03   2.3547977e-03   2.3547977e-03   2.3547977e-03   2.3547977e-03   2.3547977e-03   2.3547977e-03   2.3547977e-03   2.3547977e-03   2.3547977e-03   2.3547977e-03   2.3547977e-03   2.3547977e-03   2.3547977e-03   2.3547977e-03   2.3547977e-03   2.3547977e-03   2.3547977e-03   2.3547977e-03   2.3547977e-03   2.3547977e-03   2.3547977e-03   2.3547977e-03   2.3547977e-03   2.3547977e-03   2.3547977e-03   2.3547977e-03   2.3547977e-03   2.3547977e-03   2.3547977e-03   2.3547977e-03   2.3547977e-03   2.3547977e-03   1.5589630e-03   4.5444961e-06   4.5444961e-06   4.5444961e-06   4.5444961e-06   4.5444961e-06   4.5444961e-06   4.5444961e-06   4.5444961e-06   4.5444961e-06   4.5444961e-06   4.5444961e-06   4.5444961e-06   4.5444961e-06   4.5444961e-06   4.5444961e-06   4.5444961e-06   4.5444961e-06   4.5444961e-06   4.5444961e-06   4.5444961e-06   4.4540390e-06   4.4540390e-06   4.4540390e-06   4.4540390e-06   4.4540390e-06   4.4540390e-06   4.4540390e-06   4.4540390e-06   4.4540390e-06   4.4540390e-06   4.4540390e-06   4.4540390e-06   4.4540390e-06   4.4540390e-06   4.4540390e-06   4.4540390e-06   4.4540390e-06   2.2270976e-06   5.9992423e-08   5.9992423e-08   5.9992423e-08   5.9992423e-08   5.9992423e-08   5.9992423e-08   5.9992423e-08   5.9992423e-08   5.9992423e-08   5.9992423e-08   5.9992423e-08   5.9992423e-08   5.9992423e-08   5.9992423e-08   5.9992423e-08   5.9992423e-08   5.9992423e-08   5.9992423e-08   5.9992423e-08   5.9992423e-08   0.0000000e+00   0.0000000e+00   0.0000000e+00   0.0000000e+00   0.0000000e+00   0.0000000e+00   0.0000000e+00   0.0000000e+00   0.0000000e+00   0.0000000e+00   0.0000000e+00   0.0000000e+00   0.0000000e+00   0.0000000e+00   0.0000000e+00   0.0000000e+00   0.0000000e+00   0.0000000e+00   0.0000000e+00   0.0000000e+00   0.0000000e+00   0.0000000e+00   0.0000000e+00   0.0000000e+00   0.0000000e+00   0.0000000e+00   0.0000000e+00   0.0000000e+00   0.0000000e+00   0.0000000e+00   0.0000000e+00   0.0000000e+00   0.0000000e+00   0.0000000e+00   0.0000000e+00   0.0000000e+00   0.0000000e+00   0.0000000e+00   0.0000000e+00   0.0000000e+00
[truncated: 857,427 more chars]
