# Supplementary material for: Anomalously bright single-molecule upconversion electroluminescence
Source: Nat Commun. 2024 Feb 23;15:1677. doi: 10.1038/s41467-024-45450-5 (PMC10891098; doi:10.1038/s41467-024-45450-5)
Supplement: Supplementary file 3 — Source Data [file 41467_2024_45450_MOESM3_ESM.zip › Fig_SI/Fig_S11a.txt]

3.40704	0.45492	0.00848	0.00476	2.19189		3.40704	0.39579	0.00638	0.00475	1.66163
3.40301	0.46526	0.00579	0.01096	1.98511		3.40301	0.39159	0.00618	0.01091	1.6495
3.39898	0.49628	0.00724	0.01241	1.81969		3.39898	0.38301	0.00608	0.01237	1.62621
3.39497	0.51953	0.00707	0.00956	1.37157		3.39497	0.37175	0.00609	0.00954	1.60121
3.39097	0.4375	0.00604	0.00771	1.68056		3.39097	0.35524	0.00624	0.00768	1.56403
3.38698	0.42815	0.00773	0.00731	1.79616		3.38698	0.33568	0.0066	0.0073	1.51968
3.38299	0.27151	0.00835	0.00919	1.71261		3.38299	0.31363	0.00698	0.00913	1.46549
3.37903	0.46296	0.00715	0.00568	1.45903		3.37903	0.2938	0.00732	0.00568	1.41751
3.37507	0.37879	0.01031	0.00631	1.17845		3.37507	0.27178	0.00749	0.00628	1.35579
3.37111	0.22096	0.00779	0.00737	1.36083		3.37111	0.25131	0.00729	0.00734	1.29311
3.36716	0.31646	0.00823	0.00738	1.30802		3.36716	0.23474	0.00692	0.00735	1.2337
3.36323	0.20144	0.00551	0.00551	1.42776		3.36323	0.22243	0.00649	0.00551	1.17818
3.35931	0.20196	0.0085	0.00702	0.97789		3.35931	0.21383	0.00618	0.00698	1.12143
3.35539	0.26573	0.00702	0.0068	0.97789		3.35539	0.20841	0.00574	0.00678	1.06522
3.35148	0.42626	0.00448	0.00661	1.1509		3.35148	0.20557	0.00529	0.00658	1.01595
3.34758	0.24573	0.00662	0.0062	0.74074		3.34758	0.20285	0.00501	0.00616	0.97119
3.3437	0.28995	0.00666	0.00494	0.9307		3.3437	0.20065	0.00468	0.00492	0.93389
3.33982	0.26847	0.00494	0.00558	0.95934		3.33982	0.1969	0.00419	0.00556	0.89662
3.33594	0.31143	0.00387	0.00644	0.97365		3.33594	0.19229	0.00377	0.00639	0.86392
3.33209	0.31385	0.0039	0.00325	0.8658		3.33209	0.18787	0.00362	0.00326	0.84177
3.32823	0.20509	0.00518	0.00626	0.90674		3.32823	0.18032	0.00361	0.00619	0.81432
3.32439	0.26042	0.00456	0.00326	0.86806		3.32439	0.17376	0.00362	0.00327	0.79602
3.32056	0.22846	0.00587	0.00631	1.01538		3.32056	0.16639	0.00357	0.00624	0.77767
3.31673	0.31549	0.00239	0.0037	0.94285		3.31673	0.1585	0.00342	0.0037	0.75865
3.31291	0.23997	0.00436	0.00458	0.88714		3.31291	0.15098	0.0035	0.00455	0.74253
3.30911	0.12061	0.00504	0.00482	0.86257		3.30911	0.14485	0.00364	0.00479	0.72893
3.3053	0.21872	0.00569	0.00416	0.68533		3.3053	0.13978	0.0036	0.00414	0.7101
3.30151	0.16491	0.0044	0.00506	1.01143		3.30151	0.13801	0.00337	0.00501	0.69728
3.29774	0.2542	0.00265	0.00309	0.75155		3.29774	0.13839	0.00314	0.00309	0.68442
3.29396	0.1433	0.00419	0.00485	0.73486		3.29396	0.13919	0.0031	0.00481	0.66628
3.2902	0.25488	0.00332	0.00488	0.7831		3.2902	0.14243	0.00321	0.00486	0.65364
3.28644	0.1773	0.00621	0.00576	0.7831		3.28644	0.14515	0.00334	0.00571	0.63767
3.2827	0.27852	0.00357	0.00334	0.77243		3.2827	0.14821	0.00324	0.00334	0.62525
3.27896	0.28966	0.00423	0.0049	0.77243		3.27896	0.14877	0.00307	0.00484	0.60978
3.27522	0.28966	0.00379	0.00223	0.54961		3.27522	0.147	0.00289	0.00222	0.59491
3.27151	0.22462	0.00247	0.00314	0.55406		3.27151	0.14421	0.00282	0.00311	0.58571
3.26779	0.23522	0.0047	0.00358	0.71685		3.26779	0.13862	0.0029	0.00355	0.57118
3.26409	0.06757	0.0045	0.0036	0.57057		3.26409	0.13385	0.00295	0.00358	0.56201
3.26039	0.25901	0.00315	0.00405	0.72072		3.26039	0.12925	0.0029	0.00402	0.55037
3.25671	0.2038	0.00476	0.00408	0.64915		3.25671	0.12563	0.0029	0.00405	0.54191
3.25303	0.22645	0.0034	0.00408	0.67935		3.25303	0.12163	0.00287	0.00405	0.5305
3.24936	0.18165	0.00182	0.00386	0.69634		3.24936	0.11825	0.00301	0.00382	0.52034
3.2457	0.11384	0.00638	0.00273	0.62234		3.2457	0.11546	0.00337	0.00272	0.50986
3.24204	0.2163	0.00455	0.00433	0.62234		3.24204	0.11305	0.00348	0.00429	0.49775
3.2384	0.24038	0.00458	0.00504	0.56471		3.2384	0.11104	0.00338	0.00501	0.48819
3.23476	0.26328	0.00343	0.00412	0.70208		3.23476	0.10756	0.00312	0.00408	0.4759
3.23114	0.12661	0.0046	0.0023	0.39902		3.23114	0.10376	0.00283	0.0023	0.46623
3.22751	0.20661	0.00253	0.00436	0.45914		3.22751	0.0991	0.00243	0.0043	0.4531
3.2239	0.15005	0.00369	0.00208	0.67713		3.2239	0.09543	0.00212	0.00207	0.44407
3.2203	0.15046	0.00301	0.00208	0.49383		3.2203	0.09215	0.0018	0.00205	0.43385
3.2167	0.17361	0.00162	0.00208	0.58642		3.2167	0.08948	0.00154	0.00207	0.42253
3.21312	0.1513	0.00209	0.00466	0.55866		3.21312	0.08804	0.0015	0.0046	0.41356
3.20954	0.17458	0.00372	0.00326	0.54314		3.20954	0.08679	0.00157	0.00325	0.40235
3.20596	0.23277	0.00209	0.00466	0.5121		3.20596	0.08589	0.00156	0.00461	0.3914
3.2024	0.14045	0.00304	0.00328	0.42135		3.2024	0.08559	0.00159	0.00326	0.38307
3.19885	0.0939	0.00164	0.00399	0.32864		3.19885	0.08574	0.00161	0.00395	0.37433
3.19529	0.16386	0.00351	0.00398	0.53059		3.19529	0.0863	0.00174	0.00396	0.36433
3.19176	0.18886	0.0026	0.00425	0.58231		3.19176	0.08804	0.00186	0.0042	0.35901
3.18823	0.22427	0.00307	0.0026	0.39345		3.18823	0.08848	0.00198	0.0026	0.3511
3.1847	0.23607	0.0026	0.00543	0.3305		3.1847	0.0878	0.00212	0.00536	0.34386
3.18118	0.15388	0.00331	0.00284	0.50505		3.18118	0.08636	0.00229	0.00286	0.33826
3.17768	0.07143	0.00452	0.0069	0.46032		3.17768	0.08502	0.00237	0.00683	0.33401
3.17418	0.22619	0.00429	0.00333	0.47619		3.17418	0.08379	0.00222	0.00333	0.32812
3.17068	0.15476	4.76191E-4	0.00286	0.38095		3.17068	0.08267	0.00201	0.00282	0.32246
3.1672	0.1796	0.00311	0.00287	0.33525		3.1672	0.08234	0.00219	0.00284	0.31883
3.16372	0.11973	0.00407	0.00263	0.52682		3.16372	0.08195	0.00251	0.00261	0.31347
3.16026	0.18064	0.00385	0.00385	0.46564		3.16026	0.0827	0.00279	0.00381	0.3097
3.1568	0.18064	0.00409	0.00289	0.49775		3.1568	0.08329	0.00288	0.00287	0.30383
3.15334	0.21676	0.00506	0.00361	0.32113		3.15334	0.08404	0.00271	0.00358	0.29771
3.14989	0.13285	0.00314	0.00362	0.45089		3.14989	0.08515	0.00226	0.00359	0.29239
3.14645	0.14535	0.00194	0.00339	0.4199		3.14645	0.08697	0.00179	0.00337	0.28702
3.14302	0.19436	0.00219	0.00462	0.42112		3.14302	0.08962	0.00156	0.00458	0.28172
3.1396	0.12183	0.00244	0.00463	0.22742		3.1396	0.09286	0.00162	0.00459	0.27667
3.13619	0.1955	0.00293	0.00293	0.4073		3.13619	0.09671	0.0019	0.0029	0.27212
3.13278	0.18328	0.00318	0.0022	0.35842		3.13278	0.10019	0.00227	0.00218	0.26719
3.12938	0.20833	0.00441	0.00392	0.29412		3.12938	0.10333	0.00262	0.00387	0.26339
3.12598	0.19608	0.00343	0.00319	0.47386		3.12598	0.10495	0.00279	0.00317	0.25908
3.12259	0.19666	0.00492	0.00442	0.37693		3.12259	0.1053	0.00282	0.00438	0.25549
3.11921	0.25888	0.00345	0.00345	0.44379		3.11921	0.10378	0.00263	0.00343	0.25183
3.11584	0.21019	0.00321	0.00321	0.29674		3.11584	0.10013	0.00243	0.00318	0.24804
3.11248	0.21081	0.00248	0.00273	0.34722		3.11248	0.09494	0.00236	0.0027	0.24429
3.10912	0.11161	0.00372	0.00298	0.28108		3.10912	0.08884	0.00247	0.00296	0.23986
3.10577	0.13682	0.00348	0.00522	0.44776		3.10577	0.0836	0.00263	0.00516	0.23619
3.10243	0.11228	0.00499	0.00225	0.2495		3.10243	0.0794	0.00272	0.00224	0.23237
3.0991	0.2002	0.00375	0.0025	0.4004		3.0991	0.07628	0.00259	0.00247	0.22845
3.09577	0.17518	0.003	0.00325	0.5005		3.09577	0.07336	0.00236	0.00323	0.22358
3.09245	0.18825	0.00276	0.00452	0.3012		3.09245	0.07087	0.00221	0.00447	0.21909
3.08914	0.17623	0.00277	0.00327	0.3189		3.08914	0.06853	0.0022	0.00326	0.21462
3.08583	0.13847	0.00403	0.00428	0.25176		3.08583	0.06645	0.00226	0.00424	0.20978
3.08253	0.13889	0.00404	0.00379	0.11785		3.08253	0.06557	0.00221	0.00376	0.20609
3.07924	0.15198	0.00253	0.00329	0.30395		3.07924	0.06604	0.00203	0.00325	0.20299
3.07595	0.07599	0.00253	0.00203	0.42215		3.07595	0.06779	0.00188	0.00201	0.19948
3.07268	0.08919	0.00331	0.00382	0.40775		3.07268	0.07157	0.00181	0.00378	0.19699
3.06941	0.2421	0.0028	0.00331	0.35678		3.06941	0.07562	0.00171	0.00328	0.19292
3.06615	0.24284	0.0023	0.00204	0.32379		3.06615	0.07879	0.00163	0.00202	0.1891
3.06289	0.21728	0.00307	0.0023	0.28971		3.06289	0.07976	0.00158	0.00227	0.18452
3.05964	0.21795	0.00308	0.00333	0.35897		3.05964	0.07904	0.0015	0.00329	0.1805
3.0564	0.10288	0.0018	0.00257	0.27435		3.0564	0.07703	0.00141	0.00257	0.17664
3.05316	0.09002	0.00206	0.0054	0.27435		3.05316	0.07474	0.00146	0.00534	0.17269
3.04993	0.2193	0.0031	0.00284	0.172		3.04993	0.07307	0.00163	0.00282	0.16999
3.04671	0.14234	0.00285	0.00233	0.31056		3.04671	0.07131	0.00175	0.0023	0.16825
3.0435	0.14278	0.00337	0.00337	0.10384		3.0435	0.06965	0.00178	0.00333	0.16744
3.04029	0.25961	0.00337	0.00286	0.29422		3.04029	0.06782	0.00164	0.00283	0.16707
3.03709	0.09115	0.00208	0.0026	0.43403		3.03709	0.06597	0.00141	0.00257	0.1678
3.03389	0.10417	0.0013	0.00313	0.3125		3.03389	0.06465	0.00131	0.00309	0.16825
3.0307	0.13062	0.00313	0.00366	0.29606		3.0307	0.06439	0.00144	0.00362	0.16943
3.02753	0.13144	0.0021	0.00263	0.28041		3.02753	0.0647	0.00165	0.00259	0.17138
3.02435	0.20964	0.00367	0.00183	0.26205		3.02435	0.06394	0.0019	0.00182	0.17199
3.02118	0.27603	0.00368	0.00394	0.19278		3.02118	0.06194	0.00203	0.00389	0.17399
3.01802	0.17141	0.00264	0.00237	0.22855		3.01802	0.0578	0.00201	0.00235	0.17627
3.01487	0.13228	0.00291	0.00265	0.3351		3.01487	0.05251	0.00194	0.00261	0.17854
3.01172	0.05291	0.0037	0.0037	0.31746		3.01172	0.04718	0.00182	0.00367	0.17984
3.00858	0.14597	0.00318	0.00345	0.40694		3.00858	0.04322	0.00159	0.00341	0.18095
3.00545	0.11981	7.98722E-4	0.0016	0.42599		3.00545	0.04049	0.00139	0.00157	0.181
3.00232	0.13312	0.00213	0.00213	0.31949		3.00232	0.03902	0.00149	0.0021	0.17934
2.9992	0.13355	0.00401	0.00374	0.35613		2.9992	0.03903	0.0017	0.00369	0.17732
2.99609	0.10718	0.00429	0.00268	0.25009		2.99609	0.04034	0.00175	0.00267	0.17463
2.99298	0.09378	8.03859E-4	0.00456	0.28582		2.99298	0.04279	0.00161	0.00451	0.17108
2.98988	0.12097	0.00349	0.00376	0.28674		2.98988	0.04628	0.00165	0.00373	0.16806
2.98679	0.22923	0.0027	0.00189	0.14383		2.98679	0.04976	0.00172	0.00187	0.16529
2.9837	0.18878	0.00216	0.0027	0.30565		2.9837	0.05188	0.00185	0.00266	0.16249
2.98061	0.1753	0.00458	0.00324	0.32362		2.98061	0.05265	0.00203	0.00319	0.16015
2.97754	0.14929	0.00271	0.00244	0.34383		2.97754	0.05282	0.00207	0.00243	0.15929
2.97447	0.08143	0.0038	0.00434	0.10858		2.97447	0.0524	0.00207	0.00428	0.15791
2.97141	0.10893	0.00191	0.00245	0.21786		2.97141	0.05266	0.00207	0.00244	0.15778
2.96835	0.20425	0.00381	0.003	0.25418		2.96835	0.05318	0.0022	0.00295	0.15771
2.9653	0.15027	0.00355	0.00273	0.38251		2.9653	0.05372	0.00231	0.0027	0.15842
2.96226	0.15077	0.00329	0.00302	0.20102		2.96226	0.05421	0.00232	0.00298	0.15901
2.95922	0.10965	0.00466	0.00329	0.31067		2.95922	0.05458	0.00218	0.00326	0.15881
2.95619	0.16502	0.00248	0.0033	0.42171		2.95619	0.05531	0.00181	0.00324	0.15854
2.95316	0.17877	0.00248	2.75026E-4	0.42171		2.95316	0.05561	0.00143	2.79667E-4	0.15685
2.95015	0.13843	0.00221	0.00388	0.22148		2.95015	0.05579	0.00118	0.00381	0.15534
2.94713	0.15177	0.00138	0.00331	0.29433		2.94713	0.055	0.00111	0.00327	0.15178
2.94413	0.22222	0.00222	0.00167	0.24074		2.94413	0.05422	0.00129	0.00166	0.14942
2.94113	0.15278	0.005	0.00417	0.31481		2.94113	0.05243	0.00153	0.0041	0.146
2.93814	0.12542	0.00111	0.00251	0.16722		2.93814	0.05089	0.00159	0.00249	0.14318
2.93515	0.12542	0.00251	0.00251	0.35303		2.93515	0.05005	0.00179	0.00248	0.14026
2.93217	0.06991	0.00336	0.0028	0.31693		2.93217	0.05075	0.00206	0.00275	0.13825
2.9292	0.12626	0.00477	0.00112	0.05612		2.9292	0.05302	0.00218	0.00111	0.1369
2.92622	0.19575	0.00308	0.00336	0.261		2.92622	0.05573	0.00198	0.0033	0.13565
2.92326	0.14077	0.00282	0.00253	0.24399		2.92326	0.05871	0.00164	0.00252	0.13668
2.9203	0.2393	0.00197	0.0045	0.22523		2.9203	0.06042	0.0013	0.00446	0.1376
2.91735	0.19774	0.00198	0.00395	0.30132		2.91735	0.06065	0.00111	0.00392	0.13962
2.91441	0.17007	0.00227	0.00255	0.37793		2.91441	0.05937	0.00108	0.00251	0.14204
2.91147	0.09921	0.00227	0.00113	0.13228		2.91147	0.05702	0.00115	0.00112	0.14419
2.90854	0.18487	0.00284	0.00398	0.30338		2.90854	0.05479	0.00125	0.00392	0.14711
2.90561	0.18487	0.00228	0.00284	0.26545		2.90561	0.05236	0.0013	0.00283	0.14955
2.90269	0	0.00257	0.00371	0.28539		2.90269	0.05053	0.00128	0.00366	0.15233
2.89978	0.20046	0.00344	0.00286	0.36273		2.89978	0.04998	0.00116	0.00284	0.15471
2.89687	0.12887	0.002	0.00344	0.36273		2.89687	0.0495	8.85835E-4	0.0034	0.15595
2.89396	0.21478	8.59107E-4	0.00344	0.26728		2.89396	0.04886	6.94832E-4	0.0034	0.15651
2.89107	0.17301	0.00173	0.00317	0.26913		2.89107	0.04769	7.96692E-4	0.00313	0.15762
2.88818	0.18743	0.00173	0.00231	0.2499		2.88818	0.04545	0.00113	0.00228	0.15717
2.88529	0.11534	0.00375	0.0026	0.3268		2.88529	0.04288	0.00156	0.00254	0.1563
2.88241	0.10127	0.00434	2.89351E-4	0.17361		2.88241	0.04103	0.00181	2.68153E-4	0.15549
2.87954	0.1597	0.00203	0.00116	0.30972		2.87954	0.04031	0.00184	0.00113	0.15425
2.87667	0.10163	0.00203	0.00319	0.38715		2.87667	0.04061	0.00192	0.00313	0.15183
2.87381	0.13112	0.00408	0.00117	0.21368		2.87381	0.04247	0.00208	0.00116	0.14913
2.87095	0.11655	0.00408	0.00437	0.2331		2.87095	0.04535	0.00205	0.00431	0.14518
2.8681	0.16082	0.00322	0.00351	0.38986		2.8681	0.0491	0.00178	0.00346	0.14091
2.86526	0.2054	0.00235	8.80282E-4	0.43036		2.86526	0.05276	0.00139	8.7344E-4	0.13563
2.86242	0.19073	0.00235	0.00323	0.43036		2.86242	0.0554	0.00106	0.00316	0.12895
2.85958	0.16138	2.9343E-4	0.00176	0.05869		2.85958	0.05706	9.0513E-4	0.00173	0.12181
2.85675	0.08834	0.00353	0.00118	0.19631		2.85675	0.05822	0.00106	0.00116	0.11542
2.85393	0.22163	0.00296	0.00384	0.19701		2.85393	0.05896	0.00116	0.00377	0.10971
2.85112	0.19276	0.00208	0.00119	0.27679		2.85112	0.05865	0.0012	0.00118	0.10497
2.84831	0.1038	0.00208	0.00356	0.17794		2.84831	0.05717	0.00125	0.0035	0.10099
2.8455	0.16311	0.00326	0.00386	0.17794		2.8455	0.05519	0.00132	0.00383	0.09841
2.8427	0.17857	0.00238	0.00446	0.13889		2.8427	0.05262	0.00131	0.00442	0.09769
2.8399	0.17857	0.00179	0.00327	0.21825		2.8399	0.04888	0.00128	0.00324	0.09812
2.83712	0.17986	0.0045	0.003	0.25979		2.83712	0.04452	0.00127	0.00297	0.10055
2.83433	0.10454	0.00119	0.00388	0.21904		2.83433	0.03908	0.00107	0.00383	0.10296
2.83156	0.13538	0.00211	0.00181	0.14039		2.83156	0.03416	0.00104	0.00178	0.10733
2.82879	0.13538	0.00181	0.00211	0.18051		2.82879	0.02931	0.00118	0.00206	0.11155
2.82602	0.12034	0.00301	0.00181	0.40112		2.82602	0.02497	0.00147	0.00178	0.1159
2.82326	0.18116	0.00302	0.00393	0.46296		2.82326	0.02139	0.00173	0.00386	0.12017
2.8205	0.09058	0.00453	0.00242	0.1409		2.8205	0.01843	0.00184	0.00241	0.12321
2.81775	0.10606	0.00273	0.00455	0.32323		2.81775	0.01694	0.00168	0.00447	0.12605
2.81501	0.10645	0.00152	0.00182	0.16221		2.81501	0.01712	0.00146	0.00181	0.12815
2.81227	0.13686	0.00274	0.00274	0.26358		2.81227	0.01898	0.00137	0.00271	0.12906
2.80953	0.07603	0.00395	0.00456	0.40552		2.80953	0.0224	0.00128	0.00448	0.12902
2.80681	0.18382	0.00184	0	0.34722		2.80681	0.02755	0.00106	0	0.12876
2.80408	0.13736	9.15751E-4	0.00244	0.2849		2.80408	0.03324	9.36593E-4	0.00241	0.12601
2.80136	0.12255	0.00368	0.00551	0.38807		2.80136	0.0399	0.00102	0.00544	0.12339
2.79865	0.13838	0.00154	0.00185	0.123		2.79865	0.04717	0.00108	0.00184	0.12026
2.79594	0.09225	0.00246	0.00277	0.2255		2.79594	0.05439	0.00121	0.00272	0.11677
2.79324	0.27778	0.00401	0.0034	0.0823		2.79324	0.06126	0.00133	0.00335	0.11411
2.79054	0.21605	0.00123	0.00247	0.18519		2.79054	0.06578	0.0013	0.00245	0.11163
2.78785	0.18587	0.00248	0.00434	0.18587		2.78785	0.06819	0.00135	0.00427	0.11002
2.78517	0.15547	0.00373	0.00187	0.33167		2.78517	0.0685	0.00136	0.00185	0.10856
2.78249	0.21766	0.00311	0.00249	0.39386		2.78249	0.06685	0.00116	0.00243	0.1064
2.77981	0.15547	0.00155	0.00155	0.3524		2.77981	0.0636	8.32317E-4	0.00152	0.10367
2.77714	0.12484	0.00156	0.00187	0.12484		2.77714	0.05958	6.40401E-4	0.00184	0.1008
2.77448	0.20363	9.3985E-4	0.00251	0.2924		2.77448	0.05495	6.79545E-4	0.00245	0.09769
2.77182	0.14098	0.00313	0.00157	0.25063		2.77182	0.04935	9.48789E-4	0.00155	0.09402
2.76916	0.25063	0.00282	0.00439	0.25063		2.76916	0.04333	0.00118	0.00433	0.0903
2.76652	0.0947	0.00253	0.00379	0.18939		2.76652	0.03726	0.00134	0.00375	0.08738
2.76387	0.04717	0.00314	0.00283	0.16771		2.76387	0.0317	0.00142	0.0028	0.08382
2.76123	0.20518	0.00316	0.00347	0.10522		2.76123	0.02797	0.00142	0.00341	0.08138
2.75859	0.0947	0.00126	9.4697E-4	0.29461		2.75859	0.02516	0.00142	9.21886E-4	0.07913
2.75596	0.1109	0.0038	9.5057E-4	0.25349		2.75596	0.02373	0.0016	9.09076E-4	0.07739
2.75334	0.15903	0.00254	0.00159	0.33927		2.75334	0.02333	0.00176	0.00155	0.07575
2.75072	0.12723	0.00413	0.00191	0.21204		2.75072	0.02332	0.00191	0.00187	0.07391
2.74811	0.15964	0.00223	0.00287	0.06386		2.74811	0.02362	0.00194	0.00284	0.07265
2.7455	0.19157	0.00447	0.00479	0.21286		2.7455	0.02366	0.00193	0.00474	0.07164
2.7429	0.09615	0.00288	0.00385	0.17094		2.7429	0.02355	0.00173	0.00379	0.0713
2.7403	0.09615	0.00321	6.41027E-4	0.32051		2.7403	0.0237	0.00146	6.45735E-4	0.07096
2.7377	0.14423	0.0016	0.00481	0.23504		2.7377	0.02431	0.0012	0.00472	0.07065
2.73511	0.17696	0.00257	0.00257	0.15015		2.73511	0.02507	0.00112	0.00256	0.07064
2.73253	0.11305	0.00194	0.00388	0.27993		2.73253	0.02559	0.00116	0.00382	0.0707
2.72995	0.14535	0.0042	0.00258	0.27993		2.72995	0.02591	0.00127	0.00254	0.07042
2.72738	0.16213	9.72763E-4	9.72763E-4	0.19455		2.72738	0.02607	0.00127	9.49031E-4	0.0704
2.72481	0.16213	0.00357	0.00292	0.19455		2.72481	0.02577	0.00133	0.00287	0.07024
2.72224	0.14591	0.00292	0.00357	0.02162		2.72224	0.02529	0.00125	0.00352	0.07034
2.71968	0.04883	0.00195	0.0026	0.32552		2.71968	0.02517	0.00101	0.00258	0.07104
2.71713	0.17974	0.00392	0.00327	0.23965		2.71713	0.02583	6.7309E-4	0.00321	0.07169
2.71457	0.14648	0	0.00163	0.36892		2.71457	0.02647	1.95492E-4	0.00162	0.0716
2.71203	0.06562	0.00131	0.00427	0.32808		2.71203	0.02748	0	0.00419	0.07206
2.70949	0.21325	6.56169E-4	0.0023	0.08749		2.70949	0.02829	1.09299E-4	0.00227	0.07192
2.70696	0.16469	0.00198	0.00264	0.24155		2.70696	0.02818	5.31522E-4	0.00259	0.07251
2.70442	0.14764	0.00262	0.00328	0.08749		2.70442	0.02666	0.00105	0.00323	0.07314
2.7019	0.21495	0.00397	0.00231	0.26455		2.7019	0.02435	0.0015	0.00228	0.0755
2.69938	0.09921	0.00265	0.00231	0.19841		2.69938	0.02087	0.0017	0.00229	0.07806
2.69686	0.11574	0.00298	0.00463	0.15432		2.69686	0.01751	0.00176	0.00457	0.0814
2.69435	0.1162	0.00332	0.00365	0.0664		2.69435	0.01493	0.0017	0.00362	0.08582
2.69184	0.1162	0.00398	0.00398	0.2656		2.69184	0.01336	0.00146	0.00393	0.09043
2.68934	0.13333	0.00233	0.00267	0.26667		2.68934	0.01311	0.00104	0.00264	0.09532
2.68684	0.03333	1E-3	0.004	0.31111		2.68684	0.01408	7.22764E-4	0.00395	0.0992
2.68435	0.18407	0.001	0.00368	0.26774		2.68435	0.01641	7.59422E-4	0.00364	0.10233
2.68187	0.16801	0.00336	0.00336	0.40323		2.68187	0.01889	0.00112	0.00334	0.10395
2.67938	0.21754	0.00335	0.00636	0.35698		2.67938	0.02078	0.00147	0.00628	0.10284
2.6769	0.0336	0.00403	0.00302	0.31362		2.6769	0.02218	0.00169	0.00302	0.10065
2.67443	0.2193	0.00304	0.00439	0.40486		2.67443	0.02374	0.00178	0.00433	0.09673
2.67196	0.15182	0.00101	0.00371	0.22492		2.67196	0.0248	0.00194	0.00367	0.09102
2.66949	0.15182	0.00506	0.00304	0.11246		2.66949	0.02587	0.00236	0.00299	0.08463
2.66703	0.11856	0.00474	0.00203	0.22584		2.66703	0.02755	0.00261	0.00201	0.07851
2.66458	0.15306	0.0034	0.00476	0.06803		2.66458	0.03035	0.00261	0.0047	0.07266
2.66213	0.05102	0.00544	0.00408	0.22676		2.66213	0.03438	0.0024	0.00403	0.06716
2.65968	0.11905	0.00272	0.00204	0.20408		2.65968	0.04003	0.00192	0.00201	0.06233
2.65724	0.25615	0.00205	0.00273	0.15938		2.65724	0.04649	0.00146	0.00269	0.05842
2.6548	0.18784	0.00273	0.00376	0.15938		2.6548	0.05191	0.00118	0.00371	0.05492
2.65237	0.13717	0.00343	0.00343	0.22862		2.65237	0.05627	0.00101	0.0034	0.05216
2.64994	0.2915	0.00171	0.00446	0.09145		2.64994	0.05889	9.10329E-4	0.00441	0.04945
2.64752	0.12052	0.00138	0.00344	0.3214		2.64752	0.05954	0.00109	0.0034	0.04701
2.6451	0.22383	0.00241	0.00172	0.22957		2.6451	0.05838	0.00157	0.00168	0.04397
2.64268	0.27548	0.00654	0.00103	0.29844		2.64268	0.05558	0.00211	0.001	0.04034
2.64027	0.12102	0.00138	0.00242	0.36883		2.64027	0.05183	0.00232	0.00236	0.03615
2.63787	0.05208	0.00486	0.00139	0.11574		2.63787	0.04856	0.00249	0.00137	0.03127
2.63547	0.15625	0.00521	0.00451	0.16204		2.63547	0.04664	0.00237	0.00446	0.0261
2.63307	0.19097	0.00382	0.00486	0		2.63307	0.04587	0.00191	0.00481	0.0211
2.63067	0.12153	6.94446E-4	0.00313	0.27778		2.63067	0.04566	0.00141	0.00309	0.01654
2.62829	0.19258	0.0028	0.00245	0.21008		2.62829	0.0461	0.00127	0.0024	0.0124
2.6259	0.19177	0.00244	0.00174	0.11623		2.6259	0.04534	0.00132	0.00171	0.00852
2.62352	0.21008	0.0049	0.0035	0.1634		2.62352	0.04374	0.00147	0.00346	0.00533
2.62115	0.17581	0.00141	0.00563	0.14065		2.62115	0.0406	0.00148	0.00555	0.00282
2.61878	0.12307	0.00352	0.00316	0.14065		2.61878	0.03596	0.00159	0.00315	0.00108
2.61641	0.24613	0.00352	0.00563	0.23441		2.61641	0.03038	0.0017	0.00557	1.38937E-4
2.61405	0.10593	0.00282	0.0053	0.1177		2.61405	0.02385	0.00178	0.00524	0
2.61169	0.1589	0.00318	0.00212	0.18832		2.61169	0.0172	0.00188	0.00209	8.12042E-4
2.60934	0.07092	0.0039	0.00213	0.09456		2.60934	0.01112	0.00195	0.00207	0.00264
2.60699	0.1773	0.0039	0.00177	0.04728		2.60699	0.00623	0.00188	0.00175	0.0056
2.60464	0.07092	0.00248	0.0039	0.1182		2.60464	0.00252	0.00169	0.00383	0.00965
2.6023	0.16026	0.00356	0.00178	0.14245		2.6023	5.17615E-4	0.00151	0.00177	0.01455
2.59997	0.14306	0.00179	0.00358	0.19075		2.59997	0	0.00129	0.00351	0.01987
2.59764	0.07153	0.00358	0.00215	0.33381		2.59764	0.00121	0.00112	0.00211	0.025
2.59531	0.08941	0.00322	0.00179	0.28612		2.59531	0.00458	8.53841E-4	0.00176	0.02953
2.59299	0.12572	0.00144	0.00395	0.23946		2.59299	0.0099	5.59172E-4	0.00388	0.03345
2.59067	0.12572	3.59198E-4	0.00144	0.19157		2.59067	0.01634	5.16043E-4	0.00142	0.03654
2.58835	0.19756	0.00251	0.00216	0.26341		2.58835	0.02303	8.5147E-4	0.0021	0.03907
2.58604	0.21645	0.00361	0.00144	0.21645		2.58604	0.02896	0.00128	0.00141	0.04136
2.58373	0.12626	0.00361	0.00253	0.16835		2.58373	0.03339	0.00152	0.00247	0.04334
2.58143	0.21739	0.00399	0.00217	0.12077		2.58143	0.03679	0.00152	0.00214	0.04565
2.57913	0.25362	0.00145	0.00326	0.16908		2.57913	0.03864	0.00136	0.00321	0.04813
2.57683	0.07246	0.0029	0.00399	0.28986		2.57683	0.03954	0.00133	0.00393	0.05097
2.57454	0.09098	0.00328	0.00291	0.1213		2.57454	0.04119	0.00139	0.00287	0.05433
2.57226	0.25585	0.00292	0.00329	0.2924		2.57226	0.04378	0.00149	0.00324	0.05807
2.56998	0.16447	0.00219	0.00402	0.09747		2.56998	0.0465	0.00166	0.00397	0.06179
2.5677	0.12792	0.00402	0.00402	0.17057		2.5677	0.04995	0.00191	0.00398	0.06575
2.56543	0.20191	0.00404	0.00367	0.26921		2.56543	0.05462	0.00199	0.00361	0.06997
2.56316	0.1652	0.00404	0.00147	0.36711		2.56316	0.05972	0.0018	0.00144	0.07343
2.56089	0.18355	0.00367	0.0033	0.14684		2.56089	0.06533	0.00135	0.00326	0.07609
2.55863	0.12906	3.68735E-4	0.00553	0.39331		2.55863	0.07133	8.24212E-4	0.00547	0.07823
2.55637	0.29499	0.00221	0.00442	0.17207		2.55637	0.07655	5.88571E-4	0.0044	0.07889
2.55412	0.24074	0.00222	0.00444	0.34568		2.55412	0.08016	5.21996E-4	0.00437	0.07881
2.55187	0.35185	0.00296	7.40742E-4	0.14815		2.55187	0.08109	5.04893E-4	7.44689E-4	0.07716
2.54962	0.11111	7.40742E-4	0.00481	0.34568		2.54962	0.07968	4.56164E-4	0.00472	0.0744
2.54738	0.22321	0.00298	0.00186	0.14881		2.54738	0.078	5.14616E-4	0.00183	0.07075
2.54514	0.13021	0.0026	0.00149	0.32242		2.54514	0.07585	4.91554E-4	0.00147	0.06566
2.54291	0.16816	0.00112	0.00598	0.37369		2.54291	0.0746	4.25444E-4	0.0059	0.05965
2.54068	0.26158	0.00224	0.00374	0.3986		2.54068	0.07331	4.79807E-4	0.0037	0.05227
2.53846	0.28153	0.00188	0.00188	0.15015		2.53846	0.0719	6.05608E-4	0.00184	0.04445
2.53623	0.07474	0.00299	0.00224	0.07474		2.53623	0.06936	7.84377E-4	0.00219	0.03641
2.53402	0.20739	0.00189	0.00302	0.05028		2.53402	0.06817	9.42412E-4	0.00299	0.0297
2.53181	0.28281	0.00302	0.00679	0.15083		2.53181	0.06612	0.00113	0.00672	0.02393
2.52959	0.16892	0.00225	0.00563	0.32533		2.52959	0.06297	0.00123	0.00559	0.01939
2.52739	0.24621	0.00455	0.00379	0.15152		2.52739	0.06028	0.00127	0.00375	0.01639
2.52518	0.20739	0.00264	0.00415	0.07541		2.52518	0.05653	0.00101	0.00411	0.0147
2.52299	0.19026	0.00152	0.00571	0.15221		2.52299	0.05406	7.46886E-4	0.00564	0.01496
2.52079	0.05682	0.00189	0.00265	0.17677		2.52079	0.05236	6.94827E-4	0.00261	0.01668
2.5186	0.17123	7.61037E-4	0.00152	0.17757		2.5186	0.05368	9.16753E-4	0.0015	0.02009
2.51642	0.11468	0.00497	0.00535	0.25484		2.51642	0.05701	0.00135	0.00526	0.02491
2.51424	0.19113	0.00382	0.00268	0.25484		2.51424	0.06128	0.00148	0.00266	0.0308
2.51206	0.38226	0.00306	0.0042	0.10194		2.51206	0.06501	0.00131	0.00414	0.03778
2.50988	0.17202	0.00268	0.00306	0.22936		2.50988	0.06639	0.00101	0.00301	0.04588
2.50771	0.21121	0.00154	0.00269	0.17921		2.50771	0.06618	7.83848E-4	0.00266	0.05513
2.50554	0.23041	0.00192	0.00499	0.15361		2.50554	0.06387	8.42037E-4	0.00492	0.0649
2.50338	0.21219	0.00231	0.00309	0.30864		2.50338	0.06024	0.00119	0.00304	0.07543
2.50122	0.21219	0.00424	0.00154	0.30864		2.50122	0.05532	0.00168	0.00149	0.08558
2.49906	0.11574	0.00386	0.00193	0.23148		2.49906	0.0502	0.00204	0.0019	0.09528
2.49691	0.17442	0.00388	0.0062	0.49096		2.49691	0.04615	0.00225	0.00612	0.10477
2.49476	0.15504	0.00388	0.00504	0.56848		2.49476	0.04291	0.00228	0.005	0.11276
2.49262	0.11682	0.00506	0.00506	0.33749		2.49262	0.04099	0.00218	0.00502	0.12037
2.49048	0.23364	0.00195	0.00584	0.25961		2.49048	0.03978	0.00189	0.00577	0.12726
2.48834	0.1947	0.0035	0.00312	0.02596		2.48834	0.03851	0.00173	0.00307	0.13478
2.4862	0.27259	0.00428	0.00195	0.18172		2.4862	0.03688	0.00159	0.00191	0.14366
2.48408	0.15723	0.00275	0.00393	0.23585		2.48408	0.03519	0.00143	0.00386	0.15547
2.48195	0.07825	0.00235	0.00274	0.57381		2.48195	0.03376	0.00139	0.00269	0.1664
2.47983	0.13758	0.00236	0.00275	0.15723		2.47983	0.0344	0.00161	0.00273	0.17973
2.47771	0.17689	0.00511	0.00629	0.4717		2.47771	0.03645	0.002	0.00619	0.19321
2.47559	0.23585	0.00393	0.00236	0.28826		2.47559	0.03943	0.00227	0.00235	0.20724
2.47348	0.05924	0.00237	0.00395	0.50026		2.47348	0.04296	0.00248	0.00388	0.22273
2.47138	0.21825	0.00675	0.00238	0.50265		2.47138	0.04698	0.00269	0.00234	0.23844
2.46927	0.25671	0.00395	0.00197	0.42127		2.46927	0.0496	0.00248	0.00192	0.25179
2.46717	0.21825	0.00516	0.00278	0.42328		2.46717	0.05073	0.00209	0.00275	0.26751
2.46507	0.3373	0	0.00635	0.55556		2.46507	0.04945	0.00164	0.00626	0.282
2.46298	0.13955	0.00439	0.00239	0.5848		2.46298	0.0464	0.00165	0.00236	0.29787
2.46089	0.15949	0.00359	0.0012	0.26582		2.46089	0.0431	0.00176	0.00116	0.31251
2.4588	0.13955	0.00359	0.00399	0.31898		2.4588	0.0412	0.00191	0.00393	0.32768
2.45672	0.10016	0.00361	0.00561	0.77457		2.45672	0.04201	0.00207	0.00556	0.34494
2.45464	0.08013	0.00441	0.00681	0.40064		2.45464	0.04574	0.00218	0.00676	0.36055
2.45257	0.20129	0.00483	0.00564	0.53677		2.45257	0.05241	0.00217	0.00558	0.37793
2.45049	0.30048	0.0012	0.0028	0.8547		2.45049	0.05951	0.00206	0.00278	0.39134
2.44843	0.12136	0.00526	0.00445	0.70119		2.44843	0.06676	0.00219	0.0044	0.40984
2.44636	0.30193	0.00523	0.00564	0.53677		2.44636	0.0719	0.00213	0.00556	0.4221
2.4443	0.34385	0.00243	0.00324	0.45847		2.4443	0.07503	0.00191	0.00321	0.43861
2.44224	0.24272	0.00283	0.00566	0.53937		2.44224	0.07466	0.00183	0.0056	0.45359
2.44019	0.14228	0.00366	0.0065	0.67751		2.44019	0.07263	0.00193	0.00645	0.47139
2.43814	0.18293	0.00569	0.00528	0.59621		2.43814	0.06964	0.00205	0.00523	0.48731
2.43609	0.1626	0.00163	0.00366	0.70461		2.43609	0.06661	0.00205	0.0036	0.5034
2.43405	0.26552	0.00531	0.00368	1.06209		2.43405	0.06401	0.00225	0.00365	0.52189
2.43201	0.22467	0.00327	0.00899	0.76253		2.43201	0.06078	0.00244	0.0089	0.53746
2.42997	0.14297	0.0049	0.00817	0.54466		2.42997	0.05753	0.00274	0.00812	0.55308
2.42794	0.28736	0.00369	0.00616	0.46524		2.42794	0.05508	0.00306	0.00612	0.57215
2.42591	0.0821	0.00616	0.00698	0.76628		2.42591	0.05267	0.00337	0.00691	0.58929
2.42388	0.1642	0.00493	0.00657	0.93049		2.42388	0.05148	0.00339	0.00653	0.60672
2.42186	0.2269	0.0066	0.00784	0.82508		2.42186	0.05124	0.00314	0.00778	0.62703
2.41984	0.18564	0.00371	0.00743	0.85259		2.41984	0.0505	0.00249	0.00738	0.64389
2.41782	0.28878	0.00289	0.00701	0.9626		2.41782	0.04895	0.00183	0.00696	0.66013
2.41581	0.14511	0.0029	0.00705	1.02266		2.41581	0.04615	0.00139	0.00699	0.67897
2.4138	0.18657	0.00249	0.00622	0.80155		2.4138	0.04209	0.00119	0.00618	0.69386
2.41179	0.31095	0.00332	0.00871	0.91211		2.41179	0.03691	0.00124	0.00866	0.70855
2.40979	0.125	0.00292	0.01083	0.72222		2.40979	0.03064	0.00142	0.01076	0.72694
2.40779	0.1875	0.00375	0.00708	1.13889		2.40779	0.02441	0.00165	0.00704	0.74218
2.4058	0.10469	0.00377	0.00503	1.03294		2.4058	0.0193	0.00186	0.00498	0.76151
2.4038	0.14583	0.00333	0.00583	0.61111		2.4038	0.01604	0.00196	0.00576	0.77384
2.40181	0.25126	0.00503	0.00544	0.78169		2.40181	0.01525	0.00201	0.00542	0.79511
2.39983	0.02104	0.00337	0.00884	1.15039		2.39983	0.01681	0.00186	0.00875	0.81749
2.39785	0.14731	0.00253	0.00715	1.20651		2.39785	0.02178	0.00174	0.00712	0.83603
2.39587	0.12626	0.00421	0.008	0.86981		2.39587	0.02959	0.00178	0.00796	0.85437
2.39389	0.18939	0.00253	0.01094	1.31874		2.39389	0.03932	0.00186	0.01086	0.87248
2.39192	0.19036	0.00465	0.00846	1.07163		2.39192	0.04965	0.00206	0.00841	0.8945
2.38995	0.33841	0.00465	0.00592	1.09983		2.38995	0.05858	0.00213	0.00589	0.91166
2.38799	0.2551	0.00468	0.00808	1.0771		2.38799	0.06498	0.00203	0.008	0.93326
2.38602	0.19036	0.00169	0.00635	1.49464		2.38602	0.06781	0.0019	0.00631	0.94523
2.38407	0.25641	0.00256	0.00769	1.33903		2.38407	0.06923	0.00215	0.00762	0.97166
2.38211	0.29762	0.00553	0.0068	1.0771		2.38211	0.06725	0.00255	0.00678	0.98404
2.38016	0.08547	0.00684	0.01068	0.82621		2.38016	0.06419	0.00269	0.01061	1.00841
2.37821	0.27778	0.00385	0.01111	0.71225		2.37821	0.06057	0.00231	0.01106	1.03062
2.37626	0.17094	0.00171	0.01026	1.16809		2.37626	0.05673	0.00182	0.01019	1.05587
2.37432	0.25773	0.00387	0.0073	1.51775		2.37432	0.05372	0.00152	0.00726	1.08876
2.37238	0.12887	0.00344	0.00687	1.57503		2.37238	0.05135	0.00124	0.00682	1.1171
2.37044	0.12887	0.00258	0.00773	1.43184		2.37044	0.05089	9.41943E-4	0.00769	1.14567
2.36851	0.23748	0.00345	0.01036	1.5544		2.36851	0.05271	6.75948E-4	0.0103	1.1805
2.36658	0.23748	0.0013	0.01123	1.5544		2.36658	0.05545	4.40181E-4	0.01118	1.20968
2.36465	0.12953	0.00259	0.01166	1.00748		2.36465	0.05895	4.78114E-4	0.01158	1.23969
2.36273	0.28212	8.68057E-4	0.00825	1.30208		2.36273	0.06349	7.88969E-4	0.00824	1.278
2.3608	0.30225	0.00389	0.01166	1.61197		2.3608	0.067	0.00142	0.01155	1.30465
2.35889	0.26178	0.00524	0.00873	1.42525		2.35889	0.07096	0.00205	0.00871	1.35306
2.35697	0.13021	0.00304	0.01172	1.62037		2.35697	0.07398	0.00239	0.01165	1.38147
2.35506	0.13089	0.00611	0.01178	1.83246		2.35506	0.07916	0.0026	0.01171	1.42471
2.35315	0.26178	0.00393	0.00916	1.59977		2.35315	0.08535	0.00248	0.00912	1.46069
2.35125	0.19737	0.00439	0.01096	1.34503		2.35125	0.0922	0.00227	0.01093	1.50455
2.34935	0.46053	0.00219	0.01623	1.46199		2.34935	0.09782	0.00208	0.01614	1.54064
2.34745	0.28509	0.00526	0.01491	1.78363		2.34745	0.10109	0.00209	0.01487	1.57577
2.34555	0.13158	0.00351	0.0136	2.1345		2.34555	0.10301	0.00207	0.01352	1.60844
2.34366	0.19841	0.00353	0.01146	2.41035		2.34366	0.1055	0.00211	0.01148	1.64583
2.34177	0.26455	0.00397	0.0194	1.85185		2.34177	0.10727	0.00216	0.01923	1.67
2.33989	0.33245	0.00576	0.01108	1.47754		2.33989	0.10847	0.0021	0.01112	1.69893
2.338	0.35273	0.00353	0.01808	1.79306		2.338	0.10643	0.00173	0.01801	1.70612
2.33612	0.19947	0.00222	0.02305	2.15721		2.33612	0.10331	0.00138	0.02295	1.72718
2.33424	0.28812	0.00266	0.0164	2.42317		2.33424	0.09844	0.00129	0.01634	1.73417
2.33237	0.22282	0.00312	0.00891	1.87166		2.33237	0.09313	0.00148	0.00891	1.74521
2.3305	0.28966	0.00401	0.01471	2.0202		2.3305	0.08706	0.00182	0.01463	1.74257
2.32863	0.13369	0.00446	0.01961	2.28758		2.32863	0.08109	0.00214	0.01953	1.73623
2.32676	0.15597	0.0049	0.01738	1.6637		2.32676	0.07616	0.00231	0.01732	1.72704
2.32491	0.36036	0.00405	0.01486	1.98198		2.32491	0.07264	0.00237	0.01486	1.7352
2.32305	0.22401	0.00314	0.02016	1.40382		2.32305	0.06724	0.00242	0.02002	1.71524
2.32119	0.20161	0.00448	0.01344	2.0908		2.32119	0.06178	0.00261	0.01347	1.70559
2.31934	0.27027	0.00811	0.01757	1.8018		2.31934	0.05641	0.00278	0.01741	1.70608
2.31749	0.09009	0.00225	0.00856	1.74174		2.31749	0.05048	0.00269	0.0086	1.69873
2.31564	0.27027	0.0036	0.01577	1.62162		2.31564	0.04502	0.00303	0.01568	1.69293
2.3138	0.2038	0.00634	0.01993	2.11353		2.3138	0.03945	0.0039	0.01985	1.69765
2.31196	0.2038	0.00725	0.01857	2.29469		2.31196	0.03335	0.00499	0.01854	1.69371
2.31012	0.18116	0.0077	0.01902	1.75121		2.31012	0.02704	0.00619	0.01892	1.68997
2.30828	0.2038	0.00951	0.01449	2.2343		2.30828	0.02076	0.00746	0.01451	1.68696
2.30645	0.15938	0.01275	0.02186	1.94293		2.30645	0.01474	0.00869	0.02171	1.6941
2.30462	0.25046	0.01002	0.0173	1.91257		2.30462	0.00923	0.00967	0.01734	1.69393
2.3028	0.22894	0.01282	0.02381	1.221		2.3028	0.00462	0.01093	0.02366	1.70608
2.30097	0	0.01184	0.01685	1.88221		2.30097	0.00209	0.01228	0.01688	1.70366
2.29915	0.02289	0.02106	0.02152	2.16728		2.29915	0.00374	0.014	0.02138	1.72362
2.29733	0.22894	0.01465	0.01557	1.52625		2.29733	0.00955	0.01529	0.01557	1.73739
2.29552	0.18416	0.01888	0.01842	1.53468		2.29552	0.01788	0.017	0.01834	1.76404
2.29371	0.25322	0.01934	0.02026	2.33272		2.29371	0.02757	0.01898	0.0202	1.78337
2.2919	0.18416	0.02486	0.02072	2.02578		2.2919	0.03767	0.02135	0.02066	1.8031
2.29009	0.16114	0.0267	0.02026	1.84162		2.29009	0.04797	0.02371	0.02022	1.8221
2.28829	0.13889	0.02639	0.0213	2.28395		2.28829	0.0584	0.02624	0.02118	1.84947
2.28649	0.30093	0.03194	0.01667	2.31481		2.28649	0.06735	0.02891	0.0167	1.86334
2.2847	0.30261	0.03399	0.0284	2.32775		2.2847	0.07346	0.03186	0.0283	1.88326
2.2829	0.34722	0.03519	0.03148	2.12963		2.2829	0.07434	0.03464	0.03136	1.87734
2.28111	0.25605	0.03864	0.02095	2.17256		2.28111	0.07125	0.03811	0.02097	1.88747
2.27932	0.23277	0.04935	0.02235	1.95531		2.27932	0.06391	0.04145	0.02225	1.8823
2.27754	0.23408	0.04401	0.02294	2.52809		2.27754	0.05431	0.04451	0.02292	1.8831
2.27576	0.18727	0.05103	0.02762	1.77903		2.27576	0.04307	0.04768	0.02748	1.86873
2.27397	0.11639	0.04562	0.01909	2.32775		2.27397	0.03187	0.05117	0.01909	1.84034
2.2722	0.25895	0.06262	0.02307	2.13434		2.2722	0.0226	0.05676	0.02302	1.83954
2.27042	0.16386	0.06414	0.02996	2.09114		2.27042	0.01461	0.06134	0.02986	1.80519
2.26865	0.09416	0.06733	0.02731	2.07156		2.26865	0.00961	0.06619	0.02725	1.78972
2.26688	0.1177	0.08098	0.0226	1.9774		2.26688	0.00828	0.07015	0.02257	1.76376
2.26512	0.11837	0.06534	0.02415	1.83081		2.26512	0.01067	0.07363	0.02408	1.74877
2.26335	0.25895	0.0838	0.02589	1.41243		2.26335	0.01582	0.07723	0.02583	1.71646
2.2616	0.2381	0.08143	0.02714	1.80952		2.2616	0.02266	0.08245	0.02709	1.71697
2.25984	0.11837	0.09328	0.02983	1.86237		2.25984	0.02997	0.08698	0.0298	1.69168
2.25808	0.14205	0.08996	0.03646	1.67298		2.25808	0.03825	0.09238	0.03636	1.67927
2.25633	0.30952	0.09524	0.03286	1.77778		2.25633	0.04668	0.09949	0.03278	1.67908
2.25458	0.21429	0.11524	0.02667	2.31746		2.25458	0.05305	0.10688	0.02671	1.67104
2.25283	0.30952	0.11762	0.03667	1.96825		2.25283	0.057	0.11317	0.03649	1.66355
2.25109	0.23946	0.12548	0.02826	1.88378		2.25109	0.05823	0.1187	0.02824	1.66587
2.24935	0.21552	0.12165	0.02778	1.91571		2.24935	0.05645	0.12241	0.02777	1.65888
2.24761	0.23946	0.12261	0.03784	1.88378		2.24761	0.05256	0.1264	0.0377	1.65207
2.24588	0.24085	0.13487	0.0342	1.66988		2.24588	0.04724	0.13219	0.03419	1.65501
2.24414	0.28736	0.14224	0.03305	1.72414		2.24414	0.04035	0.13682	0.03293	1.63921
2.24242	0.16957	0.14777	0.02713	2.39018		2.24242	0.03404	0.14368	0.02716	1.65182
2.24068	0.09579	0.14272	0.03736	2.13921		2.24068	0.02878	0.14736	0.03723	1.62569
2.23896	0.12112	0.16182	0.03973	1.22739		2.23896	0.02753	0.15541	0.03969	1.63705
2.23724	0.24225	0.16085	0.04021	1.51809		2.23724	0.02952	0.16184	0.04011	1.63032
2.23552	0.0969	0.1749	0.03391	1.74419		2.23552	0.03437	0.16857	0.03393	1.62414
2.23381	0.34113	0.17398	0.03899	2.33918		2.23381	0.0421	0.1761	0.03885	1.62696
2.23209	0.14535	0.18266	0.03343	1.90568		2.23209	0.05043	0.18188	0.03343	1.60917
2.23038	0.17057	0.19786	0.03801	1.88434		2.23038	0.06047	0.18959	0.03794	1.60836
2.22867	0.31676	0.19834	0.04094	1.78687		2.22867	0.0704	0.19519	0.04083	1.59632
2.22696	0.34113	0.20565	0.03752	1.7219		2.22696	0.07883	0.20046	0.03753	1.58261
2.22526	0.29412	0.19167	0.04412	1.76471		2.22526	0.08549	0.20759	0.04399	1.57651
2.22356	0.14706	0.23235	0.04118	2.18954		2.22356	0.08975	0.21595	0.04114	1.5594
2.22186	0.44118	0.2201	0.04314	1.73203		2.22186	0.09287	0.22402	0.04311	1.5404
2.22017	0.12327	0.23817	0.05128	1.44642		2.22017	0.09477	0.23402	0.05116	1.52922
2.21848	0.29586	0.24556	0.04832	1.93951		2.21848	0.09588	0.2426	0.04829	1.50842
2.21678	0.19608	0.23676	0.04755	1.50327		2.21678	0.09593	0.24947	0.04749	1.47832
2.2151	0.27282	0.28472	0.04812	1.71958		2.2151	0.09726	0.26068	0.04802	1.47434
2.21341	0.2712	0.26824	0.04339	1.97239		2.21341	0.09562	0.26354	0.04338	1.44406
2.21173	0.44643	0.26935	0.04712	1.22355		2.21173	0.09302	0.26756	0.04701	1.4309
2.21005	0.29762	0.25893	0.04266	1.75265		2.21005	0.08695	0.27049	0.0426	1.4098
2.20837	0.17361	0.28026	0.04067	1.4881		2.20837	0.07937	0.27629	0.0407	1.38911
2.2067	0.17465	0.28593	0.0524	1.49701		2.2067	0.07256	0.28564	0.05219	1.37704
2.20503	0.27445	0.30539	0.04341	1.99601		2.20503	0.06646	0.29463	0.04345	1.35683
2.20336	0.1996	0.29142	0.0519	1.1976		2.20336	0.06148	0.30392	0.05184	1.33628
2.20169	0.2495	0.31836	0.06437	1.86294		2.20169	0.05795	0.31464	0.06424	1.31582
2.20003	0.2008	0.34388	0.06225	1.27175		2.20003	0.05608	0.32625	0.0622	1.30286
2.19836	0.2994	0.33333	0.05888	1.53027		2.19836	0.05491	0.33078	0.05887	1.27431
2.19671	0.20202	0.34192	0.06566	1.88552		2.19671	0.05578	0.33991	0.06554	1.2685
2.19505	0.1757	0.34137	0.06325	1.77376		2.19505	0.05721	0.34336	0.06319	1.23929
2.1934	0.22727	0.34697	0.06263	1.24579		2.1934	0.06102	0.35322	0.06264	1.22534
2.19174	0.2761	0.35894	0.0738	1.33869		2.19174	0.06516	0.36184	0.07365	1.1982
2.1901	0.17785	0.38313	0.07165	1.01626		2.1901	0.07086	0.37888	0.07162	1.19529
2.18845	0.50505	0.39545	0.07121	1.3468		2.18845	0.07531	0.38832	0.07113	1.17381
2.1868	0.12626	0.41414	0.07071	1.58249		2.1868	0.07897	0.39721	0.07071	1.16252
2.18516	0.22866	0.40803	0.07774	1.32114		2.18516	0.08382	0.40491	0.07757	1.16089
2.18352	0.12703	0.39431	0.06504	0.98238		2.18352	0.08915	0.40941	0.06505	1.1549
2.18189	0.28119	0.41871	0.06544	1.84049		2.18189	0.09588	0.41883	0.06539	1.15862
2.18026	0.35787	0.43303	0.07311	1.09066		2.18026	0.101	0.42696	0.07303	1.15696
2.17862	0.45732	0.44461	0.07825	1.15176		2.17862	0.10257	0.43193	0.0782	1.14997
2.17699	0.30675	0.43558	0.08231	1.67008		2.17699	0.1016	0.44093	0.0822	1.15819
2.17537	0.18004	0.45113	0.0787	1.37174		2.17537	0.09808	0.45065	0.07872	1.16645
2.17375	0.36008	0.46914	0.08693	1.5775		2.17375	0.09302	0.45824	0.08676	1.16698
2.17212	0.15337	0.45245	0.08333	1.67008		2.17212	0.08688	0.46316	0.08342	1.15918
2.1705	0.30864	0.48302	0.10134	1.71468		2.1705	0.08272	0.47571	0.10111	1.16432
2.16889	0.23292	0.48292	0.09369	1.0697		2.16889	0.07943	0.48887	0.09371	1.16857
2.16727	0.10288	0.51543	0.09568	0.99451		2.16727	0.07666	0.49622	0.09561	1.15857
2.16566	0.31056	0.51863	0.10041	1.48378		2.16566	0.07658	0.50775	0.10035	1.16353
2.16405	0.33644	0.49948	0.10145	1.5873		2.16405	0.07605	0.51624	0.10135	1.16137
2.16244	0.2588	0.53106	0.09576	1.31125		2.16244	0.07446	0.52895	0.09572	1.15898
2.16084	0.36458	0.53229	0.09792	1.63194		2.16084	0.07218	0.54877	0.09782	1.1637
2.15924	0.02604	0.58177	0.10312	1.21528		2.15924	0.06817	0.56847	0.10315	1.161
2.15764	0.41667	0.59688	0.12448	1.59722		2.15764	0.06418	0.58614	0.12436	1.15856
2.15604	0.28646	0.62292	0.13021	1.18056		2.15604	0.05866	0.59933	0.13007	1.15642
2.15445	0.15723	0.59801	0.11792	1.18798		2.15445	0.0525	0.61156	0.11795	1.16234
2.15285	0.20833	0.6224	0.11823	1.38889		2.15285	0.04581	0.61635	0.11813	1.15456
2.15127	0.34283	0.63238	0.12025	1.37131		2.15127	0.04021	0.63419	0.12013	1.16901
2.14968	0.15723	0.62945	0.12107	1.43256		2.14968	0.03391	0.64354	0.1212	1.16141
2.14809	0.23585	0.66405	0.15304	1.57233		2.14809	0.02927	0.66132	0.15271	1.16052
2.14651	0.15823	0.69778	0.14241	1.16034		2.14651	0.02671	0.68485	0.14254	1.16588
2.14493	0.13186	0.71097	0.1519	1.47679		2.14493	0.0267	0.70275	0.15167	1.16271
2.14335	0.23734	0.71466	0.14135	1.68776		2.14335	0.02957	0.71897	0.14143	1.15772
2.14177	0.21097	0.74473	0.15401	1.05485		2.14177	0.03443	0.73479	0.15387	1.15047
2.1402	0.23885	0.73779	0.15924	1.91083		2.1402	0.04095	0.7546	0.15916	1.1484
2.13863	0.21231	0.78715	0.16136	1.59236		2.13863	0.04795	0.7705	0.16131	1.13635
2.13706	0.39809	0.80149	0.17357	0.9908		2.13706	0.05505	0.78399	0.1736	1.12222
2.13549	0.07962	0.78079	0.19904	1.34466		2.13549	0.06139	0.79545	0.19881	1.10711
2.13393	0.24038	0.83226	0.18803	1.38889		2.13393	0.06847	0.81426	0.18794	1.09824
2.13237	0.34722	0.79808	0.17254	1.10399		2.13237	0.07442	0.83012	0.17273	1.08177
2.13081	0.32051	0.85203	0.20192	1.38889		2.13081	0.07839	0.85205	0.20159	1.06512
2.12925	0.34722	0.89263	0.19444	1.28205		2.12925	0.0802	0.87537	0.19459	1.04817
2.1277	0.16129	0.92849	0.21129	1.21864		2.1277	0.08083	0.90067	0.211	1.03759
2.12615	0.32258	0.89892	0.19946	1.39785		2.12615	0.08069	0.915	0.19968	1.01999
2.12459	0.13355	0.93056	0.22703	1.4245		2.12459	0.07989	0.92292	0.22668	0.99558
2.12305	0.21645	0.95996	0.21645	1.11833		2.12305	0.08124	0.9487	0.21658	0.9902
2.1215	0.40323	0.94032	0.22688	1.39785		2.1215	0.0807	0.95776	0.22672	0.96599
2.11996	0.40584	0.97294	0.22944	1.11833		2.11996	0.07927	0.98462	0.22936	0.95505
2.11842	0.16234	1.02164	0.23377	1.2987		2.11842	0.07541	1.00955	0.23384	0.9393
2.11688	0.37879	1.04654	0.2619	1.2987		2.11688	0.07136	1.03423	0.26164	0.92558
2.11534	0.05411	1.05574	0.25812	0.97403		2.11534	0.06755	1.05656	0.25815	0.91472
2.11381	0.21786	1.08279	0.27288	0.76253		2.11381	0.06629	1.08396	0.27295	0.91376
2.11228	0.27233	1.12255	0.30065	0.90777		2.11228	0.06606	1.10208	0.30022	0.91149
2.11075	0.46296	1.10349	0.26743	0.72622		2.11075	0.06615	1.11657	0.26768	0.91372
2.10922	0.13617	1.14542	0.28649	1.19826		2.10922	0.06558	1.13067	0.28639	0.91968
2.10769	0.35403	1.13072	0.30283	1.37981		2.10769	0.06591	1.1438	0.30254	0.92767
2.10617	0.13706	1.17105	0.28344	1.24269		2.10617	0.06763	1.16612	0.28361	0.9422
2.10465	0.13706	1.19463	0.30318	1.13304		2.10465	0.07111	1.18116	0.30304	0.9498
2.10313	0.30154	1.18366	0.32072	1.71784		2.10313	0.07651	1.19578	0.32066	0.9555
2.10162	0.41391	1.22572	0.33113	1.03017		2.10162	0.08251	1.2201	0.33093	0.96442
2.1001	0.27412	1.24616	0.31798	1.38889		2.1001	0.08601	1.22854	0.31815	0.95742
2.09859	0.33113	1.26325	0.34768	1.43488		2.09859	0.08946	1.25275	0.34745	0.95935
2.09708	0.38631	1.2213	0.35044	1.39809		2.09708	0.09129	1.27144	0.35039	0.95111
2.09557	0.11038	1.3074	0.35099	1.3245		2.09557	0.09281	1.29792	0.35101	0.93942
2.09407	0.19444	1.36389	0.365	1.25926		2.09407	0.09663	1.33312	0.36481	0.93132
2.09256	0.30353	1.34934	0.35486	0.84621		2.09256	0.10062	1.34446	0.35479	0.90942
2.09106	0.33333	1.38222	0.35889	1.07407		2.09106	0.10598	1.36838	0.35905	0.89951
2.08957	0.33557	1.38479	0.40101	1.044		2.08957	0.11012	1.38879	0.40058	0.88993
2.08807	0.36111	1.38889	0.38167	1		2.08807	0.11057	1.3913	0.38185	0.86939
2.08657	0.52778	1.38222	0.39833	0.96296		2.08657	0.10894	1.40649	0.39815	0.85592
2.08508	0.16779	1.4698	0.40828	1.19314		2.08508	0.10531	1.43634	0.40825	0.84918
2.08359	0.13982	1.43289	0.42394	1.26771		2.08359	0.10107	1.45684	0.42388	0.83742
2.08211	0.25338	1.49662	0.44538	0.6006		2.08211	0.09882	1.49015	0.44529	0.83177
2.08062	0.44743	1.52629	0.4519	1.23042		2.08062	0.09582	1.50243	0.45176	0.81571
2.07914	0.25338	1.51971	0.45495	1.35135		2.07914	0.09337	1.53114	0.45507	0.81056
2.07766	0.33784	1.55011	0.48311	1.35135		2.07766	0.09017	1.54836	0.48285	0.7993
2.07617	0.27964	1.58501	0.47819	1.00671		2.07617	0.0864	1.55284	0.47823	0.78226
2.0747	0.28345	1.572	0.49206	0.75586		2.0747	0.08514	1.58571	0.49188	0.78138
2.07322	0.14077	1.57038	0.48536	1.12613		2.07322	0.0836	1.58975	0.48548	0.76568
2.07175	0.31179	1.61111	0.51417	1.02041		2.07175	0.08537	1.62095	0.51389	0.76153
2.07028	0.31179	1.6593	0.50964	0.79365		2.07028	0.08764	1.64385	0.50974	0.75363
2.06881	0.36848	1.68084	0.52834	1.02041		2.06881	0.09025	1.6632	0.52819	0.74752
2.06735	0.19977	1.68151	0.5371	1.25571		2.06735	0.09337	1.68766	0.53695	0.74815
2.06588	0.22676	1.71372	0.53118	0.45351		2.06588	0.09563	1.68374	0.53134	0.74013
2.06442	0.39954	1.70662	0.57363	0.79909		2.06442	0.09896	1.69628	0.57339	0.74422
2.06296	0.42808	1.68208	0.58105	0.64688		2.06296	0.0999	1.69642	0.5809	0.74444
2.0615	0.22831	1.64897	0.57135	0.98935		2.0615	0.09882	1.70342	0.57145	0.74462
2.06005	0.31609	1.76897	0.6023	1.53257		2.06005	0.09768	1.73269	0.6022	0.74786
2.05859	0.19977	1.78824	0.62329	1.29376		2.05859	0.09488	1.73802	0.62309	0.73672
2.05714	0.28736	1.70747	0.62759	1.53257		2.05714	0.09368	1.76485	0.62767	0.73068
2.05569	0.31609	1.79828	0.6431	1.30268		2.05569	0.09152	1.78694	0.64288	0.71425
2.05424	0.31609	1.81897	0.63506	1.53257		2.05424	0.08834	1.81112	0.63507	0.69347
2.0528	0.34722	1.83333	0.64525	0.46296		2.0528	0.0843	1.84716	0.64519	0.67467
2.05136	0.37616	1.88252	0.65856	0.73302		2.05136	0.07806	1.86812	0.65844	0.65135
2.04991	0.14368	1.92529	0.66379	0.49808		2.04991	0.07036	1.86794	0.6638	0.62593
2.04847	0.28935	1.86632	0.69155	0.46296		2.04847	0.06442	1.88283	0.69142	0.61296
2.04704	0.2331	1.84674	0.70804	0.66045		2.04704	0.05936	1.89811	0.70804	0.60427
2.0456	0.26042	1.93461	0.70891	0.84877		2.0456	0.05483	1.89354	0.70856	0.59136
2.04417	0.17483	1.8817	0.68298	0.66045		2.04417	0.05246	1.91501	0.68341	0.59021
2.04274	0.4662	1.95396	0.73135	1.04895		2.04274	0.05115	1.92543	0.73072	0.58767
2.04131	0.11655	1.9796	0.7127	0.8547		2.04131	0.05031	1.9318	0.71322	0.58672
2.03988	0.17483	1.86946	0.77273	0.89355		2.03988	0.05154	1.93436	0.77202	0.58663
2.03846	0.38146	1.95364	0.75176	0.97809		2.03846	0.05511	1.95832	0.75224	0.59081
2.03703	0.17483	2.00991	0.80245	1.04895		2.03703	0.05875	1.95734	0.8022	0.58624
2.03561	0.35211	1.95599	0.82746	0.78247		2.03561	0.06439	1.97935	0.82713	0.58908
2.0342	0.23641	1.99173	0.79019	1.06383		2.0342	0.07053	2.00257	0.79034	0.59117
2.03278	0.32277	2.02758	0.78815	0.89984		2.03278	0.07631	1.99754	0.78821	0.58409
2.03136	0.14671	1.98826	0.83275	0.93897		2.03136	0.08294	2.00229	0.8325	0.58068
2.02995	0.44326	2.03723	0.84988	0.82742		2.02995	0.09074	2.01957	0.84972	0.58136
2.02854	0.23641	2.00355	0.83924	0.27581		2.02854	0.09691	2.01942	0.83938	0.5786
2.02713	0.32506	2.02896	0.86288	0.90623		2.02713	0.10224	2.01829	0.8627	0.57715
2.02572	0.50236	2.05615	0.86643	0.78802		2.02572	0.10607	2.01387	0.86625	0.57639
2.02432	0.2381	1.99643	0.85833	0.75397		2.02432	0.1087	2.0202	0.85843	0.57992
2.02291	0.26596	1.98522	0.87648	0.90623		2.02291	0.10965	2.0039	0.87642	0.57479
2.02152	0.29976	2.00959	0.92266	1.19904		2.02152	0.11372	2.04	0.92245	0.58073
2.02012	0.20833	2.0875	0.92202	0.95238		2.02012	0.11633	2.03967	0.922	0.57229
2.01872	0.44643	2.05952	0.93631	1.19048		2.01872	0.12061	2.05062	0.93639	0.56606
2.01733	0.35971	2.06475	0.97602	0.67946		2.01733	0.12509	2.07405	0.97558	0.56224
2.01593	0.29762	2.06667	0.94821	0.59524		2.01593	0.12697	2.06807	0.94858	0.54985
2.01454	0.32974	2.11031	1	0.55955		2.01454	0.13003	2.09167	0.99959	0.5456
2.01315	0.38969	2.06115	0.9994	0.67946		2.01315	0.13121	2.09885	0.99941	0.53787
2.01176	0.68945	2.16487	1.01379	0.63949		2.01176	0.13096	2.10713	1.01398	0.53029
2.01038	0	2.11896	1.06582	1.0467		2.01038	0.13034	2.12439	1.06502	0.52604
2.009	0.15097	2.1087	1.01208	0.96618		2.009	0.13189	2.12646	1.013	0.5165
2.00761	0.41966	2.13369	1.10432	0.83933		2.00761	0.13577	2.11766	1.10356	0.50145
2.00624	0.4562	2.12409	1.10766	1.17599		2.00624	0.14379	2.15903	1.10761	0.49533
2.00486	0.30193	2.1878	1.06582	0.68438		2.00486	0.14856	2.16032	1.06595	0.47658
2.00348	0.4529	2.15217	1.08937	0.68438		2.00348	0.15411	2.17728	1.08943	0.46059
2.00211	0.39538	2.25061	1.15207	0.52717		2.00211	0.15973	2.20993	1.15168	0.44787
2.00074	0.39538	2.22263	1.14051	0.77048		2.00074	0.16336	2.21909	1.1405	0.43254
1.99937	0.27372	2.23479	1.12774	0.40552		1.99937	0.16662	2.22286	1.1278	0.41827
1.998	0.36496	2.22384	1.14294	0.81103		1.998	0.17023	2.22367	1.14284	0.4055
1.99663	0.51703	2.20681	1.14538	0.81103		1.99663	0.17357	2.2263	1.14497	0.39402
1.99527	0.4902	2.25184	1.11458	0.28595		1.99527	0.17708	2.25135	1.11503	0.38674
1.99391	0.30637	2.25613	1.17831	0.77614		1.99391	0.17893	2.26472	1.178	0.37835
1.99255	0.30637	2.3027	1.21875	0.77614		1.99255	0.18234	2.28093	1.21863	0.3713
1.99119	0.39828	2.32475	1.23346	0.65359		1.99119	0.18815	2.29532	1.23325	0.36542
1.98983	0.27574	2.30882	1.24142	0.3268		1.98983	0.19607	2.30803	1.24184	0.3608
1.98848	0.49383	2.26852	1.34012	0.82305		1.98848	0.20727	2.34308	1.3394	0.36024
1.98712	0.4902	2.38542	1.32659	0.69444		1.98712	0.21513	2.35514	1.32709	0.35519
1.98577	0.4321	2.43642	1.4	0.32922		1.98577	0.22467	2.40083	1.3994	0.35608
1.98442	0.52469	2.43333	1.38889	0.82305		1.98442	0.23063	2.42194	1.38921	0.35497
1.98308	0.5597	2.44714	1.44341	0.70481		1.98308	0.23576	2.45646	1.44315	0.35642
1.98173	0.40123	2.45432	1.45185	0.69959		1.98173	0.23516	2.4543	1.45168	0.35221
1.98039	0.5908	2.47699	1.47326	0.58043		1.98039	0.23746	2.49007	1.47355	0.35273
1.97905	0.40423	2.51493	1.53856	0.49751		1.97905	0.23838	2.50973	1.53801	0.35008
1.97771	0.15547	2.56032	1.53047	0.95357		1.97771	0.24233	2.52862	1.5307	0.34678
1.97637	0.37313	2.54975	1.56281	0.66335		1.97637	0.25131	2.54437	1.56267	0.34239
1.97503	0.65299	2.54042	1.58769	0.24876		1.97503	0.26353	2.56186	1.58752	0.33722
1.9737	0.31328	2.55451	1.60401	0.66834		1.9737	0.27807	2.60611	1.60413	0.33413
1.97237	0.65789	2.68672	1.62155	0.50125		1.97237	0.28999	2.63801	1.62111	0.32766
1.97104	0.62657	2.69486	1.57957	0.87719		1.97104	0.29807	2.6629	1.5799	0.32
1.96971	0.50125	2.698	1.59586	0.75188		1.96971	0.30094	2.6783	1.5957	0.31058
1.96838	0.59524	2.65602	1.57957	0.66834		1.96838	0.29855	2.68903	1.57888	0.2994
1.96706	0.69444	2.71023	1.49306	0.46296		1.96706	0.29281	2.72461	1.4942	0.28902
1.96573	0.31328	2.72556	1.57644	0.45948		1.96573	0.27776	2.72377	1.5751	0.27349
1.96441	0.75758	2.78093	1.51515	0.54714		1.96441	0.26481	2.76471	1.51618	0.26158
1.96309	0.34722	2.8024	1.57702	0.88384		1.96309	0.2482	2.78124	1.57593	0.24719
1.96177	0.34722	2.78977	1.49811	0.46296		1.96177	0.23392	2.79307	1.49884	0.23248
1.96046	0.38168	2.82952	1.54453	0.29686		1.96046	0.22604	2.82529	1.54384	0.21997
1.95914	0.37879	2.79609	1.51136	0.50505		1.95914	0.22043	2.81588	1.51187	0.2054
1.95783	0.50891	2.83142	1.59288	0.42409		1.95783	0.22409	2.85324	1.59245	0.19555
1.95652	0.57252	2.89567	1.59606	0.29686		1.95652	0.23134	2.86984	1.59577	0.18599
1.95521	0.38168	2.9472	1.55598	0.67854		1.95521	0.24398	2.87802	1.55617	0.17848
1.95391	0.48077	2.86795	1.61474	0.29915		1.95391	0.2656	2.8965	1.61484	0.17412
1.9526	0.4771	2.83842	1.72837	0.59372		1.9526	0.29061	2.87212	1.72783	0.16917
1.95129	0.66794	2.90712	1.83588	0.38168		1.95129	0.32544	2.87663	1.8366	0.16749
1.94999	0.41667	2.88205	2.08526	0.25641		1.94999	0.37079	2.90648	2.08395	0.16922
1.94869	0.60897	2.93141	2.17051	0.42735		1.94869	0.42275	2.92069	2.17139	0.17181
1.9474	0.64599	2.96124	2.48385	0.5168		1.9474	0.48669	2.96073	2.48384	0.17749
1.9461	0.80128	2.98333	2.82885	0.68376		1.9461	0.55005	2.95683	2.828	0.18162
1.94481	0.74289	3.01615	3.11111	0.3876		1.94481	0.62666	2.99836	3.11131	0.18935
1.94351	0.96154	3.03718	3.46026	0.38462		1.94351	0.69645	2.99728	3.46096	0.195
1.94222	1.32429	2.9845	4.06008	0.2584		1.94222	0.7766	3.0539	4.0593	0.20435
1.94093	0.93669	3.1053	4.50452	0.73213		1.94093	0.84812	3.11552	4.50413	0.21247
1.93964	1.19509	3.17313	4.85271	0.73213		1.93964	0.91759	3.20445	4.8533	0.21995
1.93836	0.97656	3.34635	5.33659	0.69444		1.93836	0.99213	3.34243	5.33633	0.22816
1.93707	1.58269	3.46189	5.67636	0.55986		1.93707	1.04873	3.43908	5.6759	0.23185
1.93579	1.5625	3.64714	5.97852	0.52083		1.93579	1.11617	3.5876	5.97902	0.23863
1.93451	1.17188	3.71289	6.24349	0.30382		1.93451	1.17073	3.69994	6.24264	0.24358
1.93323	1.4974	3.80794	6.3418	0.43403		1.93323	1.2241	3.8097	6.34242	0.24902
1.93195	1.52995	3.89258	6.49935	0.69444		1.93195	1.277	3.92609	6.49891	0.25492
1.93068	1.44357	4.04068	6.62533	0.52493		1.93068	1.34114	4.08918	6.62525	0.26306
1.9294	1.39974	4.21484	6.60807	0.65104		1.9294	1.38663	4.20221	6.60836	0.26732
1.92813	1.73885	4.36549	6.69619	0.26247		1.92813	1.45621	4.38169	6.69577	0.276
1.92686	1.5748	4.5643	6.58465	0.69991		1.92686	1.5144	4.51714	6.58415	0.28293
1.92559	1.70604	4.70866	6.35367	0.74366		1.92559	1.57	4.62572	6.35469	0.28971
1.92432	1.83727	4.69947	6.24934	0.30621		1.92432	1.61879	4.70254	6.24828	0.29605
1.92306	2.24868	4.73148	5.99603	0.57319		1.92306	1.66851	4.80043	5.99643	0.30446
1.9218	2.28175	4.83598	5.68651	0.61728		1.9218	1.68747	4.85787	5.68602	0.3096
1.92053	1.87008	4.8878	5.2664	0.69991		1.92053	1.67392	4.86936	5.26728	0.31074
1.91928	1.7	4.984	5.05467	0.8		1.91928	1.68422	4.98008	5.05295	0.31717
1.91802	2.05026	5.01653	4.45106	0.66138		1.91802	1.64113	4.94914	4.45217	0.31354
1.91676	1.71958	4.87169	4.10384	0.74956		1.91676	1.59805	4.92765	4.1035	0.30984
1.9155	1.75265	4.91865	3.83333	0.61728		1.9155	1.54381	4.88606	3.83349	0.30365
1.91425	1.96667	4.884	3.66733	0.71111		1.91425	1.49105	4.85826	3.66673	0.29774
1.913	1.76667	4.74267	3.41867	0.57778		1.913	1.41603	4.76919	3.41906	0.28772
1.91175	1.5	4.78467	3.26133	0.53333		1.91175	1.33459	4.6664	3.2612	0.2767
1.9105	1.26667	4.42	3.09133	0.53333		1.9105	1.25163	4.55107	3.09074	0.26534
1.90925	1.56667	4.422	2.83	0.48889		1.90925	1.17122	4.45309	2.83025	0.25417
1.90801	1.20968	4.41667	2.68078	0.53763		1.90801	1.10353	4.40426	2.68108	0.24565
1.90676	0.93333	4.322	2.58733	0.44444		1.90676	1.02539	4.28703	2.58659	0.23418
1.90552	1.14247	4.25806	2.44422	0.31362		1.90552	0.97278	4.23142	2.44457	0.22778
1.90428	1.31048	4.15995	2.34409	0.76165		1.90428	0.91856	4.13221	2.34391	0.22087
1.90304	1.04167	3.98992	2.23656	0.44803		1.90304	0.86782	4.02835	2.23627	0.21493
1.90181	1.28726	3.93225	2.11653	0.45167		1.90181	0.82596	3.96241	2.11663	0.21179
1.90057	0.97446	3.90188	2.01613	0.49283		1.90057	0.77098	3.83881	2.01601	0.20629
1.89934	1.01626	3.77168	1.98848	0.90334		1.89934	0.72941	3.77604	1.98879	0.20502
1.8981	0.90726	3.6297	1.97312	0.49283		1.8981	0.67722	3.65794	1.97201	0.20107
1.89687	0.98238	3.62737	1.83333	0.4065		1.89687	0.63808	3.61034	1.83449	0.20166
1.89564	0.77913	3.52981	1.8584	0.58717		1.89564	0.59624	3.54161	1.85737	0.2025
1.89442	0.75137	3.55669	1.76708	0.09107		1.89442	0.56389	3.51118	1.76741	0.20728
1.89319	0.60976	3.3645	1.69851	0.81301		1.89319	0.52867	3.43087	1.69841	0.21148
1.89197	0.71721	3.42896	1.67145	0.3643		1.89197	0.50921	3.42213	1.67126	0.22159
1.89075	0.75137	3.4112	1.61475	0.40984		1.89075	0.49129	3.39129	1.61469	0.23265
1.88952	0.71138	3.36382	1.55014	0.18067		1.88952	0.47375	3.33083	1.55012	0.2443
1.8883	0.64891	3.28484	1.52732	0.45537		1.8883	0.46683	3.31854	1.52704	0.26212
1.88709	0.61983	3.34848	1.49518	0.78053		1.88709	0.46129	3.30305	1.49555	0.28118
1.88587	0.92213	3.22951	1.50683	0.7286		1.88587	0.44753	3.22478	1.5063	0.29508
1.88466	0.92975	3.17355	1.45179	0.78053		1.88466	0.43731	3.19597	1.45176	0.3122
1.88344	0.44399	3.14686	1.35587	0.68306		1.88344	0.41584	3.11625	1.35575	0.32174
1.88223	0.5854	3.06474	1.30923	0.78053		1.88223	0.39993	3.08857	1.3096	0.33365
1.88102	0.89532	3.02548	1.34435	1.14784		1.88102	0.37944	3.04163	1.34366	0.33959
1.87981	0.44766	3.04545	1.29821	1.14784		1.87981	0.35725	3.0005	1.29866	0.34216
1.87861	0.65972	2.96944	1.32153	0.37037		1.87861	0.339	2.98444	1.32085	0.34526
1.8774	0.30992	2.90702	1.23967	0.04591		1.8774	0.31721	2.92446	1.24002	0.34245
1.8762	0.72917	2.91597	1.26111	0.78704		1.8762	0.3047	2.91931	1.26104	0.34665
1.875	0.48611	2.93958	1.29236	0.13889		1.875	0.2923	2.89136	1.29213	0.34945
1.8738	0.48611	2.83819	1.27361	0.74074		1.8738	0.28364	2.85892	1.27328	0.35412
1.8726	0.55556	2.81319	1.20764	0.32407		1.8726	0.2791	2.82721	1.20799	0.35992
1.8714	0.41667	2.87292	1.225	1.06481		1.8714	0.2785	2.79553	1.22466	0.36624
1.87021	0.42017	2.7381	1.2381	0.70028		1.87021	0.28446	2.78216	1.23815	0.37484
1.86902	0.59524	2.71779	1.2591	1.07376		1.86902	0.29119	2.75409	1.25896	0.379
1.86782	0.59028	2.70139	1.24514	0.69444		1.86782	0.29608	2.71406	1.24485	0.3781
1.86663	0.70028	2.80252	1.21289	0.79365		1.86663	0.30483	2.72271	1.21306	0.382
1.86544	0.56022	2.65756	1.22059	0.56022		1.86544	0.30882	2.69997	1.22056	0.38151
1.86425	0.56022	2.7479	1.23109	0.56022		1.86425	0.31123	2.67609	1.23055	0.38033
1.86307	0.56497	2.57486	1.17585	0.84746		1.86307	0.31545	2.66965	1.1762	0.38192
1.86188	0.56022	2.66457	1.18417	0.79365		1.86188	0.31429	2.62665	1.1839	0.37655
1.8607	0.60028	2.66949	1.22669	0.32957		1.8607	0.31916	2.6256	1.22695	0.37728
1.85952	0.38842	2.56427	1.30297	1.12994		1.85952	0.32284	2.59757	1.30227	0.37499
1.85834	0.52966	2.56568	1.27048	0.7533		1.85834	0.32915	2.57281	1.27068	0.37252
1.85716	0.6709	2.57627	1.29308	0.7533		1.85716	0.33701	2.5503	1.2935	0.37048
1.85598	0.70621	2.54379	1.38559	0.18832		1.85598	0.3447	2.5265	1.38447	0.36962
1.85481	0.53419	2.49359	1.31054	0.99715		1.85481	0.35458	2.52498	1.31127	0.37399
1.85363	0.84746	2.48093	1.32557	0.84746		1.85363	0.35838	2.48727	1.32517	0.37385
1.85246	0.42735	2.51353	1.34473	0.47483		1.85246	0.3681	2.49596	1.34475	0.38236
1.85129	0.67664	2.51852	1.36467	0.71225		1.85129	0.37739	2.48214	1.36434	0.39073
1.85012	0.71225	2.42664	1.36823	0.37987		1.85012	0.38981	2.46556	1.36857	0.4024
1.84895	0.42735	2.46866	1.45228	0.47483		1.84895	0.40643	2.453	1.45202	0.41763
1.84779	0.57471	2.4375	1.50359	0.86207		1.84779	0.43292	2.46186	1.50306	0.43967
1.84662	0.67664	2.46795	1.44231	0.71225		1.84662	0.45728	2.42851	1.44284	0.45613
1.84546	0.89799	2.4569	1.5079	1.10153		1.84546	0.49259	2.42957	1.50747	0.48151
1.8443	0.64655	2.38865	1.52586	0.86207		1.8443	0.52434	2.40405	1.52579	0.50297
1.84314	1.04167	2.36207	1.55029	0.57471		1.84314	0.55569	2.38073	1.5504	0.52403
1.84198	0.93391	2.38721	1.61422	1.38889		1.84198	0.58425	2.36288	1.6138	0.54437
1.84082	0.89799	2.32687	1.64655	0.86207		1.84082	0.61048	2.34837	1.64694	0.56305
1.83967	1.01449	2.39928	1.76812	1.20773		1.83967	0.64157	2.36069	1.76734	0.58533
1.83851	0.89799	2.29885	1.78592	0.95785		1.83851	0.66301	2.33583	1.7867	0.59622
1.83736	0.7971	2.37246	1.97246	1.11111		1.83736	0.70095	2.36102	1.97157	0.61698
1.8362	0.96983	2.36925	2.01652	0.90996		1.8362	0.73504	2.35067	2.0167	0.62747
1.83506	1.20614	2.42325	2.17836	0.92593		1.83506	0.79852	2.40524	2.17866	0.65622
1.83391	1.34058	2.34783	2.37971	1.11111		1.83391	0.8525	2.40244	2.37878	0.67088
1.83276	0.97826	2.5	2.52391	1.0628		1.83276	0.92717	2.43093	2.52467	0.69504
1.83161	1.15942	2.49058	2.86015	0.72464		1.83161	1.02141	2.4609	2.85955	0.72425
1.83047	1.49854	2.52412	3.24123	1.02339		1.83047	1.14853	2.5218	3.24134	0.76654
1.82933	1.71784	2.57968	3.70468	0.97466		1.82933	1.29165	2.58448	3.70409	0.80956
1.82818	1.5942	2.66304	4.22029	1.40097		1.82818	1.45003	2.66126	4.22048	0.85264
1.82705	1.9174	2.88717	5.18658	0.98328		1.82705	1.68166	2.85935	5.18632	0.92642
1.82591	1.71784	2.99634	6.44737	1.80312		1.82591	1.90786	3.04527	6.44712	0.98468
1.82477	2.08333	3.34795	8.35015	1.12086		1.82477	2.189	3.33548	8.3513	1.05922
1.82363	2.77778	3.70102	11.11038	1.85185		1.82363	2.50821	3.70982	11.10923	1.14297
1.8225	3.39233	4.19322	14.46903	1.3766		1.8225	2.88418	4.2125	14.47219	1.2473
1.82137	3.24484	4.73451	18.39012	0.98328		1.82137	3.26318	4.77889	18.38512	1.35255
1.82024	3.94543	5.44174	21.45502	1.03245		1.82024	3.66395	5.44057	21.45744	1.46966
1.81911	4.09292	6.1733	24.69248	1.3766		1.81911	4.07959	6.18448	24.69277	1.59791
1.81798	4.60914	6.88864	27.81711	1.32743		1.81798	4.50348	6.99706	27.81602	1.73484
1.81685	5.19911	7.9469	30.35325	1.17994		1.81685	4.92594	7.86121	30.35442	1.87677
1.81573	5.91518	8.81473	32.63765	2.18254		1.81573	5.38304	8.81002	32.63284	2.03641
1.8146	5.67847	9.48673	33.17109	3.14651		1.8146	5.72043	9.58527	33.17677	2.15205
1.81348	6.77083	10.58854	34.93304	3.57143		1.81348	6.12715	10.48974	34.93228	2.29
1.81236	6.51042	11.34821	35.83854	3.72024		1.81236	6.438	11.21702	35.83303	2.38596
1.81124	7.51488	11.84673	35.33036	4.51389		1.81124	6.69684	11.82679	35.33589	2.45461
1.81012	7.58929	12.24777	35.35789	3.76984		1.81012	6.89407	12.32504	35.35696	2.49362
1.809	6.99405	12.625	34.95387	3.96825		1.809	7.02698	12.72192	34.95069	2.50449
1.80789	7.43243	13.22523	33.89489	2.25225		1.80789	7.16213	13.12474	33.89714	2.51323
1.80677	7.55208	13.24181	32.33408	2.62897		1.80677	7.10666	13.1472	32.33538	2.45861
1.80566	7.46997	13.247	31.32357	3.15315		1.80566	7.11499	13.24834	31.32192	2.43443
1.80455	7.31982	13.17267	29.13514	1.75175		1.80455	6.99637	13.08495	29.1345	2.37867
1.80344	6.86937	12.75	26.01351	2.1021		1.80344	6.81727	12.78643	26.0112	2.31874
1.80233	7.31982	12.2012	22.17192	2.4024		1.80233	6.58083	12.38477	22.17565	2.25775
1.80122	6.98198	12.06081	18.98348	2.7027		1.80122	6.28761	11.90211	18.98125	2.19757
1.80012	6.59091	11.50682	15.9803	2.0202		1.80012	5.99803	11.41699	15.98047	2.15909
1.79901	5.63063	10.59159	13.23273	2.8028		1.79901	5.56168	10.6352	13.23522	2.08576
1.79791	5.49242	10.11364	11.64546	2.12121		1.79791	5.20325	9.99105	11.64191	2.05519
1.79681	4.50758	9.07576	9.87576	2.27273		1.79681	4.78444	9.21877	9.87885	2.01206
1.79571	4.54545	8.40909	8.86136	2.12121		1.79571	4.36948	8.46906	8.85905	1.97633
1.79461	4.31818	7.79318	7.75379	2.62626		1.79461	3.96532	7.75953	7.75432	1.94876
1.79351	3.71212	7.11591	6.86591	1.91919		1.79351	3.57778	7.09208	6.86579	1.92971
1.79242	3.32569	6.50765	6.23395	2.14067		1.79242	3.24323	6.53557	6.23418	1.93787
1.79132	3.25758	5.86591	5.68712	2.47475		1.79132	2.87845	5.92637	5.68667	1.92069
1.79023	2.37003	5.48547	5.26911	1.68196		1.79023	2.59847	5.49962	5.26905	1.9487
1.78914	2.44648	5.12997	4.83563	1.52905		1.78914	2.32845	5.08319	4.83548	1.96949
1.78804	2.23485	4.68939	4.39091	2.77778		1.78804	2.07398	4.67522	4.39092	1.98159
1.78695	2.1789	4.36621	4.07645	2.44648		1.78695	1.8885	4.40188	4.07621	2.03687
1.78587	2.16049	4.13503	3.76852	2.21193		1.78587	1.72579	4.173	3.76875	2.09839
1.78478	1.4526	3.94801	3.44572	3.10907		1.78478	1.55266	3.9072	3.44503	2.12505
1.78369	2.10245	3.73318	3.08333	2.03874		1.78369	1.41389	3.6997	3.0836	2.17258
1.78261	1.65895	3.55633	2.85417	2.82922		1.78261	1.29826	3.53439	2.85434	2.24167
1.78153	1.69753	3.38503	2.69522	2.88066		1.78153	1.17875	3.3419	2.6948	2.28994
1.78045	1.00309	3.11728	2.48997	3.29218		1.78045	1.0674	3.15837	2.48966	2.33633
1.77937	1.27315	2.93133	2.2554	2.72634		1.77937	0.96623	2.99561	2.25566	2.38018
1.77829	1.38889	2.90586	2.11728	3.13786		1.77829	0.8731	2.85435	2.11724	2.42221
1.77721	0.81019	2.7716	2.01775	3.03498		1.77721	0.78628	2.71854	2.01731	2.46309
1.77614	1.20717	2.57087	1.88785	2.38837		1.77614	0.71369	2.6083	1.88809	2.52774
1.77506	0.81019	2.47685	1.76312	2.77778		1.77506	0.63372	2.45949	1.76279	2.54793
1.77399	0.8567	2.37773	1.62695	2.90758		1.77399	0.57243	2.36476	1.62673	2.61903
1.77292	0.93458	2.21262	1.46807	2.90758		1.77292	0.51175	2.25698	1.46834	2.67026
1.77184	0.69444	2.19676	1.38966	3.13786		1.77184	0.45324	2.14331	1.38943	2.70068
1.77078	0.66824	2.07626	1.34984	2.4109		1.77078	0.41515	2.0958	1.34958	2.81254
1.76971	0.27259	1.99455	1.24844	3.11526		1.76971	0.37443	2.00056	1.24857	2.8517
1.76864	0.77882	1.93847	1.19704	3.16719		1.76864	0.34795	1.93569	1.19683	2.92103
1.76757	0.62305	1.88863	1.12695	3.53063		1.76757	0.32819	1.8786	1.12663	2.9928
1.76651	0.58962	1.82469	1.05189	3.87841		1.76651	0.31637	1.84339	1.05235	3.09427
1.76545	0.58962	1.88208	1.06997	4.03564		1.76545	0.30502	1.79369	1.06942	3.167
1.76439	0.74686	1.68475	1.01965	3.24948		1.76439	0.2957	1.74026	1.01966	3.23891
1.76333	0.35377	1.65487	0.96541	3.45912		1.76333	0.28695	1.69731	0.96529	3.31081
1.76227	0.66824	1.69497	0.91588	3.45912		1.76227	0.2795	1.6644	0.91579	3.38273
1.76121	0.58962	1.6706	0.89151	3.77358		1.76121	0.27145	1.6297	0.89172	3.45425
1.76015	0.62893	1.58097	0.91274	3.51153		1.76015	0.2623	1.58817	0.91207	3.52433
1.7591	0.75397	1.5746	0.84365	4.02116		1.7591	0.25443	1.55878	0.84393	3.62603
1.75805	0.39683	1.48016	0.82143	5.29101		1.75805	0.24404	1.51339	0.82125	3.6896
1.75699	0.15723	1.49921	0.80425	4.29769		1.75699	0.23523	1.45801	0.8042	3.71134
1.75594	0.59524	1.41984	0.81587	3.12169		1.75594	0.23696	1.42997	0.81569	3.79817
1.75489	0.47619	1.39127	0.80635	5.07937		1.75489	0.24034	1.39282	0.80634	3.84542
1.75384	0.51587	1.34206	0.80079	4.81481		1.75384	0.24641	1.36227	0.80043	3.88751
1.7528	0.5609	1.3774	0.77404	3.89957		1.7528	0.25586	1.3518	0.77448	3.9632
1.75175	0.71429	1.31825	0.8119	4.07407		1.75175	0.25949	1.31752	0.81118	3.96152
1.75071	0.44071	1.30769	0.77324	4.48718		1.75071	0.26555	1.31076	0.77355	4.03547
1.74966	0.6746	1.29841	0.78333	5.34392		1.74966	0.26458	1.28073	0.78318	4.03279
1.74862	0.5609	1.26603	0.8141	4.11325		1.74862	0.26594	1.27501	0.81387	4.10888
1.74758	0.48077	1.25561	0.8125	3.89957		1.74758	0.26287	1.25817	0.81248	4.15052
1.74654	0.44071	1.27324	0.82452	3.84615		1.74654	0.25893	1.24098	0.82459	4.19882
1.7455	0.48077	1.21234	0.84936	4.22009		1.7455	0.25434	1.22042	0.84875	4.25471
1.74447	0.56634	1.20469	0.80178	4.31499		1.74447	0.25048	1.21229	0.80225	4.35947
1.74343	0.68109	1.19952	0.83253	5.12821		1.74343	0.23842	1.18291	0.83222	4.38583
1.74239	0.52083	1.16747	0.84295	5.12821		1.74239	0.22403	1.16584	0.84265	4.45711
1.74136	0.6877	1.1335	0.81958	4.58468		1.74136	0.20754	1.16244	0.81975	4.57376
1.74033	0.52589	1.19175	0.83576	4.90831		1.74033	0.18557	1.15168	0.83541	4.64764
1.7393	0.20227	1.16019	0.84709	4.90831		1.7393	0.16351	1.13825	0.84746	4.7203
1.73827	0.36408	1.08576	0.93123	6.04099		1.73827	0.14527	1.12464	0.93054	4.78979
1.73724	0.48544	1.13511	0.91586	5.28587		1.73724	0.13172	1.11795	0.91599	4.85378
1.73621	0.44498	1.11246	0.93204	5.01618		1.73621	0.1229	1.11474	0.93199	4.91186
1.73519	0.1634	1.11356	0.99673	5.99129		1.73519	0.12087	1.12592	0.99663	5.01248
1.73416	0.48544	1.15453	1.06149	5.17799		1.73416	0.12346	1.11726	1.0615	5.0088
1.73314	0.2451	1.13072	1.14542	5.61002		1.73314	0.13383	1.12715	1.14495	5.09681
1.73212	0.3268	1.10049	1.13807	5.71895		1.73212	0.14763	1.12585	1.13825	5.12928
1.7311	0.73529	1.10948	1.1634	5.01089		1.7311	0.16317	1.12743	1.16312	5.15568
1.73008	0.61275	1.18301	1.19036	5.66449		1.73008	0.1762	1.12787	1.19066	5.1769
1.72906	0.4085	1.11683	1.28023	5.71895		1.72906	0.18598	1.1178	1.27971	5.19267
1.72804	0.5719	1.13072	1.28513	5.61002		1.72804	0.19362	1.10068	1.28519	5.20296
1.72702	0.44935	1.05964	1.27533	6.42702		1.72702	0.19939	1.07892	1.27498	5.20811
1.72601	0.28878	1.06353	1.24505	6.21562		1.72601	0.20673	1.072	1.2454	5.26009
1.725	0.61881	1.05528	1.2797	4.84048		1.725	0.21258	1.06214	1.27928	5.25805
1.72398	0.61275	1.01879	1.25327	6.15468		1.72398	0.21513	1.05002	1.25315	5.20561
1.72297	0.24752	1.10479	1.24422	5.06051		1.72297	0.22056	1.06463	1.24431	5.25924
1.72196	0.66007	1.06848	1.2632	5.17052		1.72196	0.22364	1.06386	1.26312	5.26746
1.72095	0.5363	1.07261	1.27393	5.88559		1.72095	0.22438	1.05631	1.27335	5.28368
1.71995	0.54167	1.08083	1.2275	5.72222		1.71995	0.22471	1.05088	1.22854	5.36181
1.71894	0.66007	0.96865	1.27723	5.28053		1.71894	0.2179	1.01803	1.2754	5.34391
1.71793	0.5363	1.04785	1.05776	4.62046		1.71793	0.21085	0.99712	1.05906	5.39054
1.71693	0.58333	0.97583	1.06333	6.11111		1.71693	0.20548	0.98252	1.06283	5.50339
1.71593	0.125	0.9175	1.03583	5.94444		1.71593	0.20019	0.9613	1.03568	5.57196
1.71493	0.54167	0.97333	0.96083	6.11111		1.71493	0.20068	0.94775	0.9605	5.64839
1.71392	0.37129	0.94307	0.82838	6.16062		1.71392	0.20395	0.92512	0.82852	5.67419
1.71293	0.54714	0.90825	0.78788	6.67789		1.71293	0.21792	0.92843	0.78796	5.87678
1.71193	0.66667	0.92167	0.785	6.61111		1.71193	0.22799	0.90372	0.78463	5.90832
1.71093	0.41667	0.90417	0.75167	5.38889		1.71093	0.24122	0.88386	0.75171	6.00144
1.70994	0.58923	0.8569	0.72306	6.56566		1.70994	0.25828	0.8676	0.72265	6.15931
1.70894	0.54167	0.845	0.63667	7.16667		1.70894	0.27022	0.83245	0.63699	6.19525
1.70795	0.71549	0.81818	0.64057	7.51964		1.70795	0.28686	0.81257	0.64029	6.35577
1.70696	0.50505	0.78199	0.61111	5.83614		1.70696	0.29896	0.78504	0.61083	6.45264
1.70597	0.54714	0.76178	0.54209	6.84624		1.70597	0.3098	0.76105	0.54219	6.54965
1.70498	0.54714	0.71717	0.50842	7.29517		1.70498	0.31881	0.74174	0.50827	6.64579
1.70399	0.96801	0.76431	0.47811	8.52974		1.70399	0.32471	0.72753	0.47793	6.73989
1.703	0.63131	0.72559	0.44108	6.95847		1.703	0.32536	0.71188	0.4411	6.83135
1.70201	0.58923	0.67677	0.42929	6.39731		1.70201	0.32289	0.69646	0.42905	6.92269
1.70103	0.42517	0.68793	0.41241	7.65306		1.70103	0.32281	0.69249	0.41249	7.08748
1.70004	0.79966	0.6835	0.41667	7.23906		1.70004	0.31723	0.67741	0.41644	7.11089
1.69906	0.76531	0.70918	0.40391	7.9932		1.69906	0.3186	0.67544	0.40383	7.28159
1.69808	0.46769	0.63861	0.37245	8.10658		1.69808	0.31899	0.66285	0.37217	7.38167
1.6971	0.34014	0.67687	0.32143	8.04989		1.6971	0.32523	0.65107	0.32168	7.4842
1.69612	0.72279	0.63095	0.33588	7.87982		1.69612	0.33903	0.63766	0.33544	7.59041
1.69514	0.72279	0.62925	0.31548	6.23583		1.69514	0.35861	0.62574	0.31558	7.70197
1.69416	0.76531	0.6131	0.33418	8.84354		1.69416	0.38319	0.61583	0.33409	7.82031
1.69319	0.55842	0.60997	0.35911	8.76289		1.69319	0.41708	0.61471	0.35881	8.02462
1.69222	0.98797	0.6366	0.34107	8.47652		1.69222	0.45318	0.6087	0.34111	8.15118
1.69124	0.5102	0.57738	0.33418	8.67347		1.69124	0.48947	0.59485	0.33402	8.1956
1.69027	0.81615	0.60911	0.32131	8.0756		1.69027	0.54301	0.59442	0.32114	8.41071
1.6893	0.90206	0.60052	0.29725	9.50745		1.6893	0.59712	0.58658	0.29727	8.54259
1.68833	1.03093	0.56615	0.29811	9.73654		1.68833	0.65492	0.57776	0.29791	8.67368
1.68736	1.11684	0.57818	0.29038	9.22108		1.68736	0.71452	0.57084	0.29028	8.80319
1.68639	0.85911	0.56873	0.28608	8.99198		1.68639	0.77494	0.56489	0.28599	8.93186
1.68542	1.07388	0.56615	0.29381	9.67927		1.68542	0.83641	0.55991	0.29384	9.06044
1.68446	1.6059	0.55642	0.31858	8.50694		1.68446	0.9058	0.56173	0.31815	9.28471
1.6835	1.21528	0.55382	0.28646	8.56481		1.6835	0.96175	0.55941	0.28658	9.41513
1.68253	0.98797	0.56357	0.2921	11.51203		1.68253	1.00408	0.55151	0.29203	9.44563
1.68157	1.21528	0.58941	0.32031	9.66435		1.68157	1.06506	0.5514	0.31995	9.66658
1.68061	1.86632	0.52691	0.31337	10.12731		1.68061	1.11027	0.5401	0.31361	9.78176
1.67965	1.43229	0.51389	0.3559	11.34259		1.67965	1.14516	0.53016	0.3555	9.88763
1.67869	1.5191	0.52865	0.34896	10.41667		1.67869	1.17029	0.52417	0.34891	9.98216
1.67773	1.77951	0.54601	0.34549	10.99537		1.67773	1.18602	0.51977	0.34554	10.06565
1.67678	1.40351	0.52456	0.37105	10.05848		1.67678	1.20574	0.52021	0.37078	10.24524
1.67582	1.43229	0.48177	0.3533	10.59028		1.67582	1.1962	0.51267	0.35309	10.20237
1.67487	1.35965	0.5193	0.33158	10.52632		1.67487	1.21073	0.52246	0.33177	10.36548
1.67391	1.64931	0.56163	0.36806	11.22685		1.67391	1.20113	0.5228	0.36792	10.30423
1.67296	1.53509	0.53509	0.40263	11.63743		1.67296	1.21814	0.52884	0.40212	10.45117
1.67201	1.62281	0.52105	0.3614	10.2924		1.67201	1.22583	0.52612	0.36172	10.48188
1.67106	1.35965	0.51842	0.39298	10.5848		1.67106	1.23894	0.52284	0.39277	10.50752
1.67011	1.66667	0.5193	0.42193	11.69591		1.67011	1.26066	0.51949	0.42178	10.5295
1.66916	1.35965	0.53246	0.42895	9.94152		1.66916	1.29182	0.51453	0.42884	10.5485
1.66822	1.8617	0.52305	0.41844	11.82033		1.66822	1.34868	0.51086	0.41817	10.67934
1.66727	1.00877	0.50351	0.37719	9.94152		1.66727	1.3877	0.49337	0.37744	10.58494
1.66633	2.17199	0.4734	0.40514	11.70213		1.66633	1.46844	0.48641	0.4047	10.71712
1.66538	1.92982	0.45877	0.3807	12.51462		1.66538	1.52336	0.47395	0.38081	10.62452
1.66444	1.46277	0.49113	0.38741	10.8156		1.66444	1.61358	0.47694	0.38717	10.75958
1.6635	2.08333	0.47074	0.36259	10.46099		1.6635	1.68948	0.47608	0.36237	10.78731
1.66256	2.5266	0.49468	0.32713	10.5792		1.66256	1.76053	0.47483	0.3274	10.8241
1.66162	2.26064	0.48316	0.35284	10.28369		1.66162	1.82097	0.46936	0.35232	10.87165
1.66068	2.43794	0.46277	0.31206	11.58392		1.66068	1.87067	0.45983	0.31207	10.93024
1.65975	2.06093	0.45699	0.29122	11.82796		1.65975	1.93162	0.45371	0.29124	11.1162
1.65881	2.39362	0.4344	0.29699	10.8747		1.65881	1.94675	0.43898	0.2967	11.07342
1.65788	1.74731	0.43369	0.28943	11.11111		1.65788	2.00129	0.4371	0.28943	11.2759
1.65694	2.39362	0.42553	0.29521	12.58865		1.65694	2.01478	0.42953	0.2951	11.24351
1.65601	2.91219	0.45161	0.30824	11.94743		1.65601	2.0701	0.43329	0.30805	11.45467
1.65508	1.88172	0.41756	0.30287	11.82796		1.65508	2.10005	0.43104	0.30274	11.5455
1.65415	2.64337	0.46774	0.30914	11.94743		1.65415	2.13059	0.42749	0.30924	11.63587
1.65322	2.50896	0.41219	0.36201	11.70848		1.65322	2.1594	0.41847	0.36181	11.72448
1.65229	2.24014	0.42025	0.38799	12.60454		1.65229	2.1866	0.40884	0.3876	11.80985
1.65136	3.04659	0.3853	0.35663	12.60454		1.65136	2.21273	0.40098	0.35692	11.88951
1.65044	1.94746	0.38768	0.38859	12.01691		1.65044	2.25937	0.40349	0.38823	12.09191
1.64951	2.55376	0.41756	0.38082	13.20191		1.64951	2.25734	0.40276	0.38081	12.0261
1.64859	2.80797	0.42844	0.38678	12.5		1.64859	2.30023	0.4108	0.38651	12.21146
1.64767	2.85326	0.42029	0.37772	14.97585		1.64767	2.31011	0.41177	0.37799	12.25559
1.64675	2.62681	0.39221	0.4212	11.41304		1.64675	2.30956	0.41075	0.42048	12.28866
1.64582	2.82258	0.44265	0.37545	12.48507		1.64582	2.27461	0.40522	0.37599	12.18284
1.6449	2.26449	0.39312	0.43116	12.62077		1.6449	2.28021	0.40471	0.43056	12.33715
1.64399	2.74725	0.40385	0.41392	13.43101		1.64399	2.28063	0.40517	0.41403	12.49158
1.64307	2.71739	0.39946	0.40127	13.34541		1.64307	2.22574	0.39871	0.40095	12.37244
1.64215	2.6721	0.40127	0.375	12.68116		1.64215	2.19117	0.3982	0.37523	12.38944
1.64124	2.83883	0.40659	0.41117	12.08791		1.64124	2.17922	0.40248	0.41071	12.54678
1.64032	1.90217	0.40217	0.39221	12.62077		1.64032	2.12424	0.3971	0.39238	12.43867
1.63941	2.15201	0.42308	0.41209	13.18681		1.63941	2.12994	0.39824	0.41172	12.61278
1.63849	2.30978	0.37047	0.37953	11.77536		1.63849	2.10601	0.38758	0.37962	12.52235
1.63758	2.1978	0.39286	0.37179	13.43101		1.63758	2.14434	0.38651	0.37137	12.71817
1.63667	2.60989	0.4011	0.32692	12.45421		1.63667	2.17323	0.38122	0.32723	12.78609
1.63576	2.70147	0.36355	0.35989	13.00366		1.63576	2.21016	0.37555	0.35961	12.86306
1.63486	2.87037	0.375	0.36852	11.85185		1.63486	2.27592	0.37719	0.36811	13.0906
1.63395	2.33516	0.37912	0.31777	14.77411		1.63395	2.29335	0.37332	0.31811	13.03421
1.63304	2.24359	0.37271	0.3489	14.77411		1.63304	2.33858	0.37447	0.34846	13.11888
1.63214	2.96296	0.4	0.35	14.25926		1.63214	2.41077	0.37924	0.35011	13.34373
1.63123	3.15934	0.38736	0.37088	13.98046		1.63123	2.42293	0.37229	0.37051	13.26799
1.63033	2.91667	0.36944	0.36944	11.60494		1.63033	2.47701	0.37152	0.36956	13.47987
1.62943	3.00926	0.36019	0.41111	15.92593		1.62943	2.49261	0.36865	0.41096	13.53797
1.62853	2.91667	0.34444	0.45926	14.07407		1.62853	2.49841	0.37047	0.45905	13.5855
1.62763	2.4537	0.41944	0.49167	14.25926		1.62763	2.49853	0.37653	0.49174	13.62258
1.62673	2.87037	0.37222	0.53519	15.92593		1.62673	2.49821	0.37895	0.53475	13.6495
1.62583	2.82407	0.40463	0.51667	13.58025		1.62583	2.49811	0.37951	0.5168	13.66702
1.62493	2.68519	0.35926	0.53148	13.82716		1.62493	2.49946	0.37739	0.53133	13.68005
1.62404	2.99625	0.37828	0.55337	13.54557		1.62404	2.5316	0.38123	0.5532	13.8462
1.62314	2.59259	0.39352	0.54815	15.49383		1.62314	2.50964	0.37725	0.54812	13.70707
1.62225	2.99625	0.39607	0.55243	13.29588		1.62225	2.54737	0.37963	0.55196	13.87999
1.62136	2.94944	0.35581	0.5103	13.04619		1.62136	2.5583	0.37593	0.51095	13.90757
1.62046	2.59259	0.38704	0.5713	14.5679		1.62046	2.54164	0.36966	0.57026	13.79128
1.61957	3.32397	0.37453	0.50187	13.3583		1.61957	2.58337	0.37067	0.50248	13.99553
1.61868	2.76217	0.36236	0.51404	13.67041		1.61868	2.5947	0.36729	0.51349	14.05581
1.61779	2.57491	0.37079	0.46629	15.54307		1.61779	2.60612	0.36445	0.46639	14.12504
1.6169	3.08989	0.37453	0.44288	14.85643		1.6169	2.61758	0.36068	0.44269	14.19943
1.61602	3.0303	0.35227	0.41856	16.03535		1.61602	2.65436	0.35916	0.41839	14.4396
1.61513	3.04307	0.35487	0.39139	14.23221		1.61513	2.62423	0.34938	0.39161	14.35774
1.61425	3.45644	0.35985	0.42235	14.5202		1.61425	2.6441	0.34623	0.42178	14.60615
1.61336	2.99625	0.35393	0.35581	14.4819		1.61336	2.59387	0.3333	0.35579	14.53049
1.61248	2.55682	0.2983	0.30303	15.08838		1.61248	2.59652	0.32758	0.3031	14.78838
1.6116	2.93561	0.32481	0.29356	15.78283		1.6116	2.56926	0.32357	0.29338	14.88248
1.61072	3.125	0.33996	0.27936	15.34091		1.61072	2.54259	0.32262	0.27911	14.97567
1.60984	2.84091	0.30966	0.24148	14.77273		1.60984	2.51793	0.32163	0.2415	15.06674
1.60896	2.46212	0.34186	0.22727	16.60354		1.60896	2.49978	0.32077	0.22709	15.15434
1.60808	2.84091	0.32386	0.21212	15.5303		1.60808	2.49251	0.31626	0.21205	15.23549
1.6072	3.07765	0.31345	0.2036	17.29798		1.6072	2.49587	0.30856	0.20338	15.3095
1.60633	2.53831	0.30556	0.18487	16.15581		1.60633	2.53868	0.30247	0.18483	15.55211
1.60545	2.88826	0.29545	0.18087	16.66667		1.60545	2.53739	0.28923	0.18077	15.43558
1.60458	2.49042	0.25862	0.18582	14.87867		1.60458	2.60708	0.28371	0.18564	15.67102
1.6037	3.45644	0.30966	0.16951	16.47727		1.6037	2.62909	0.27467	0.16942	15.55207
1.60283	2.53831	0.28161	0.15326	15.1341		1.60283	2.71673	0.26954	0.15298	15.79437
1.60196	3.06513	0.24234	0.12548	14.87867		1.60196	2.77898	0.26128	0.1257	15.86468
1.60109	3.35249	0.26149	0.16475	16.34738		1.60109	2.83932	0.25746	0.16444	15.9424
1.60022	3.59195	0.24904	0.16954	16.73052		1.60022	2.89038	0.2568	0.16926	16.02497
1.59935	3.20881	0.28065	0.13602	16.28353		1.59935	2.92694	0.25798	0.13615	16.1098
1.59849	3.53682	0.26647	0.14341	17.44186		1.59849	2.98258	0.25973	0.14314	16.38318
1.59762	3.63985	0.25766	0.13027	15.83653		1.59762	2.95304	0.25347	0.13022	16.27761
1.59675	3.06513	0.25479	0.12261	18.13538		1.59675	2.94237	0.24917	0.12236	16.35677
1.59589	3.58527	0.23934	0.10368	15.76227		1.59589	2.95576	0.24775	0.10379	16.62024
1.59502	3.20881	0.25096	0.12069	20.37037		1.59502	2.89415	0.24209	0.12032	16.49471
1.59416	3.34302	0.25097	0.10853	16.27907		1.59416	2.89914	0.24188	0.10863	16.74269
1.5933	3.05233	0.24322	0.125	15.82687		1.5933	2.87593	0.23821	0.12472	16.79344
1.59244	2.61628	0.24612	0.11725	17.50646		1.59244	2.86558	0.23469	0.11719	16.84142
1.59158	2.95543	0.21802	0.11531	17.24806		1.59158	2.87348	0.23231	0.1152	16.88615
1.59072	2.76163	0.22965	0.11337	17.11886		1.59072	2.89769	0.23391	0.11312	16.92764
1.58986	3.87597	0.25291	0.09884	17.89406		1.58986	2.93308	0.23773	0.09901	16.96576
1.58901	3.62745	0.25392	0.13137	17.5817		1.58901	3.00355	0.24275	0.13093	17.1998
1.58815	3.48837	0.24806	0.11143	17.89406		1.58815	3.00071	0.23944	0.11148	17.03014
1.5873	3.48039	0.23922	0.11275	18.10458		1.5873	3.06476	0.23968	0.11259	17.2577
1.58644	3.39147	0.2345	0.1124	18.08786		1.58644	3.05546	0.23404	0.11225	17.08164
1.58559	3.23529	0.23922	0.11373	17.2549		1.58559	3.11843	0.23425	0.11374	17.3073
1.58474	3.38235	0.22451	0.12843	17.51634		1.58474	3.14823	0.23174	0.12805	17.33514
1.58388	3.97287	0.24806	0.09981	18.02326		1.58388	3.14342	0.22652	0.09999	17.16645
1.58304	2.62897	0.24008	0.1131	16.7328		1.58304	3.2514	0.22631	0.11264	17.61599
1.58218	3.29457	0.20155	0.08043	17.31266		1.58218	3.21295	0.21408	0.08064	17.25576
1.58134	4.36508	0.21329	0.10417	17.46032		1.58134	3.32478	0.21438	0.10379	17.72671
1.58049	3.87255	0.21667	0.09216	18.62745		1.58049	3.30705	0.20903	0.09217	17.58574
1.57964	4.21569	0.23039	0.0951	18.82353		1.57964	3.31253	0.20645	0.09488	17.65874
1.5788	3.42262	0.19048	0.08929	18.38624		1.5788	3.34175	0.20571	0.08932	17.94688
1.57795	3.33333	0.19608	0.10098	17.38562		1.57795	3.28397	0.20366	0.1006	17.8169
1.57711	3.42262	0.23115	0.08234	18.65079		1.57711	3.2999	0.20934	0.08255	18.11548
1.57627	4.56349	0.20833	0.1121	19.31217		1.57627	3.27252	0.21183	0.11167	18.20449
1.57542	3.62745	0.21078	0.09804	17.84314		1.57542	3.2003	0.21177	0.09811	18.07915
1.57458	3.27381	0.2371	0.11012	18.45238		1.57458	3.20663	0.21554	0.10992	18.38498
1.57374	2.92659	0.21528	0.11111	19.17989		1.57374	3.18733	0.21308	0.111	18.47458
1.5729	3.0754	0.20833	0.10714	20.43651		1.5729	3.18713	0.20876	0.10694	18.56062
1.57207	3.61446	0.21486	0.09639	17.33601		1.57207	3.24373	0.20636	0.09644	18.86568
1.57123	3.57143	0.20139	0.1121	20.2381		1.57123	3.23465	0.1987	0.11181	18.71718
1.57039	3.91865	0.19048	0.10119	18.12169		1.57039	3.26934	0.19436	0.10109	18.78569
1.56956	3.91566	0.20281	0.09337	20.14726		1.56956	3.34239	0.19405	0.09337	19.07286
1.56872	3.52183	0.19742	0.10317	20.30423		1.56872	3.33157	0.18965	0.10288	18.89424
1.56789	3.91566	0.19378	0.08936	20.41499		1.56789	3.39647	0.19031	0.08936	19.15714
1.56705	3.57143	0.18254	0.08929	19.37831		1.56705	3.37384	0.18773	0.0891	18.95051
1.56622	3.96586	0.21084	0.08434	19.81258		1.56622	3.42561	0.19161	0.08422	19.18893
1.56539	4.16667	0.18072	0.08133	19.94645		1.56539	3.42778	0.19342	0.08125	19.18939
1.56456	3.46386	0.20382	0.08635	19.07631		1.56456	3.42124	0.19743	0.0861	19.18251
1.56373	3.51406	0.20181	0.07932	20.41499		1.56373	3.411	0.20138	0.0794	19.17126
1.5629	3.51406	0.21084	0.10241	18.60776		1.5629	3.3982	0.20359	0.10207	19.15737
1.56208	4.21748	0.23476	0.09248	20.59621		1.56208	3.42214	0.20383	0.09248	19.37778
1.56125	3.76506	0.19779	0.09237	21.15127		1.56125	3.35424	0.19283	0.09218	19.13333
1.56043	3.9126	0.17785	0.0874	17.88618		1.56043	3.3591	0.18481	0.08728	19.36059
1.5596	3.61446	0.15863	0.08835	17.13521		1.5596	3.27523	0.17542	0.08832	19.13268
1.55878	3.65854	0.17785	0.10874	19.37669		1.55878	3.26693	0.17548	0.10853	19.38506
1.55795	3.46386	0.19177	0.10542	21.61981		1.55795	3.17901	0.17322	0.10525	19.18048
1.55713	3.30285	0.19004	0.08943	18.97019		1.55713	3.1715	0.17337	0.08944	19.44957
1.55631	3.25203	0.15854	0.08943	21.40922		1.55631	3.13105	0.16947	0.08911	19.49066
1.55549	3.35366	0.17683	0.06707	19.7832		1.55549	3.09655	0.16655	0.06715	19.53562
1.55467	3.60772	0.16362	0.0813	19.7832		1.55467	3.06521	0.16375	0.08108	19.58564
1.55385	3.55691	0.17175	0.08638	19.17344		1.55385	3.03297	0.16171	0.0863	19.64143
1.55303	2.99797	0.1626	0.08638	18.90244		1.55303	2.99806	0.15993	0.08608	19.70314
1.55222	3.65226	0.15123	0.06276	20.30178		1.55222	2.99731	0.16134	0.06292	20.01289
1.5514	3.55691	0.17988	0.08333	21.20596		1.5514	2.91692	0.16055	0.08293	19.83376
1.55059	3.54938	0.15638	0.07305	19.89026		1.55059	2.90132	0.16244	0.07318	20.13839
1.54977	2.84553	0.17378	0.09248	21.34146		1.54977	2.81071	0.15979	0.09209	19.94285
1.54896	3.49794	0.1749	0.07202	23.25103		1.54896	2.79167	0.15865	0.07202	20.22589
1.54815	3.24074	0.13683	0.07099	20.85048		1.54815	2.74249	0.15364	0.07091	20.24626
1.54733	1.82927	0.16362	0.08333	21.74797		1.54733	2.67154	0.14843	0.08308	20.00624
1.54652	3.13786	0.15021	0.07922	19.95885		1.54652	2.6861	0.14676	0.07923	20.25016
1.54571	2.9321	0.13992	0.08848	21.60494		1.54571	2.68053	0.14413	0.08818	20.24328
1.5449	3.34362	0.143	0.07305	18.58711		1.5449	2.68222	0.14313	0.07305	20.23714
1.5441	3.38542	0.1625	0.08021	20		1.5441	2.71777	0.14415	0.08007	20.49128
1.54329	2.77778	0.15741	0.08128	20.2332		1.54329	2.68325	0.13936	0.08098	20.24859
1.54248	2.72634	0.12243	0.05658	19.75309		1.54248	2.6797	0.13503	0.05667	20.26772
1.54168	3.59375	0.13021	0.06979	20.97222		1.54168	2.70404	0.13537	0.06959	20.54802
1.54087	3.13786	0.13066	0.07305	21.94787		1.54087	2.6493	0.13549	0.07284	20.32494
1.54007	3.02083	0.17292	0.06354	22.98611		1.54007	2.64785	0.13986	0.06357	20.61031
1.53927	3.02083	0.13437	0.07396	20.27778		1.53927	2.60148	0.13881	0.07369	20.64086
1.53847	3.02083	0.13958	0.06042	22.43056		1.53847	2.54448	0.13657	0.06031	20.67379
1.53766	3.08642	0.1358	0.05144	19.89026		1.53766	2.44808	0.13181	0.05139	20.45471
1.53686	2.70833	0.1375	0.06458	22.43056		1.53686	2.40727	0.12946	0.06444	20.7548
1.53607	2.8481	0.12975	0.07595	20.88608		1.53607	2.36646	0.12602	0.07575	21.07223
1.53527	2.34375	0.13333	0.06667	19.23611		1.53527	2.2733	0.11921	0.06654	20.87696
1.53447	2.34375	0.10312	0.05729	20		1.53447	2.2237	0.11435	0.05726	20.96221
1.53367	2.60417	0.10312	0.06354	22.70833		1.53367	2.19155	0.11288	0.06327	21.06293
1.53287	2.29167	0.14688	0.05104	20.90278		1.53287	2.17728	0.1139	0.05106	21.17424
1.53208	2.53165	0.09916	0.06224	23.13643		1.53208	2.20949	0.11444	0.06203	21.56345
1.53129	2.58439	0.12764	0.06118	23.0661		1.53129	2.23108	0.11433	0.06101	21.68912
1.53049	2.1875	0.12396	0.05208	21.875		1.53049	2.2385	0.11141	0.05207	21.54504
1.5297	2.90084	0.11076	0.06224	20.53446		1.5297	2.31376	0.10992	0.06195	21.94984
1.52891	2.4789	0.09916	0.05169	24.33193		1.52891	2.3636	0.10768	0.05171	22.0855
1.52812	3.2173	0.1192	0.06224	21.23769		1.52812	2.41077	0.10726	0.062	22.22067
1.52733	3.32278	0.11392	0.05591	22.92546		1.52733	2.44654	0.10656	0.05579	22.35521
1.52654	2.58439	0.10443	0.04852	23.27707		1.52654	2.46751	0.10535	0.04841	22.48575
1.52575	2.95359	0.10443	0.04747	23.3474		1.52575	2.47653	0.10411	0.04735	22.6091
1.52496	2.68987	0.12236	0.05274	23.48805		1.52496	2.47331	0.102	0.05262	22.72276
1.52417	3.16456	0.10021	0.05485	23.69902		1.52417	2.45883	0.09711	0.05463	22.82483
1.52339	2.67094	0.09295	0.04167	24.64387		1.52339	2.46337	0.09269	0.04163	23.2078
1.5226	3.00633	0.0865	0.04641	24.61322		1.5226	2.39657	0.08693	0.04626	22.98995
1.52182	2.45727	0.08974	0.05449	21.72365		1.52182	2.38329	0.08508	0.05438	23.34985
1.52103	2.63713	0.0981	0.05907	24.2616		1.52103	2.30591	0.0822	0.05884	23.11125
1.52025	2.45727	0.06517	0.04594	23.64672		1.52025	2.28425	0.08203	0.04591	23.45737
1.51947	3.04487	0.09722	0.04594	27.42165		1.51947	2.2295	0.08374	0.04572	23.50043
1.51869	2.5641	0.09722	0.03632	23.64672		1.51869	2.16858	0.08541	0.03625	23.53715
1.51791	2.5641	0.0812	0.0406	21.2963		1.51791	2.10428	0.0863	0.04052	23.57563
1.51713	2.51068	0.09722	0.05235	23.07692		1.51713	2.03962	0.08745	0.05207	23.6231
1.51635	1.81624	0.09188	0.03846	23.2906		1.51635	1.97865	0.08754	0.03847	23.68066
1.51557	2.67094	0.10256	0.04274	24.50142		1.51557	1.92656	0.08652	0.0425	23.74711
1.5148	1.40693	0.07684	0.03571	23.95382		1.5148	1.90636	0.08539	0.03566	24.12866
1.51402	2.8312	0.08547	0.03953	26.28205		1.51402	1.84782	0.08366	0.03934	23.89476
1.51325	2.38095	0.09307	0.03571	23.80952		1.51325	1.8402	0.08525	0.0356	24.2807
1.51247	2.02991	0.08868	0.03312	24.7151		1.51247	1.78813	0.08465	0.03297	24.04352
1.5117	2.11039	0.09416	0.03247	25.54113		1.5117	1.78709	0.08591	0.03237	24.42836
1.51092	2.02991	0.09081	0.03846	24.92877		1.51092	1.74486	0.08415	0.03829	24.18293
1.51015	2.38095	0.08442	0.03788	23.37662		1.51015	1.75205	0.08421	0.03772	24.56156
1.50938	2.05628	0.0855	0.03139	25.82973		1.50938	1.73894	0.08376	0.03131	24.62252
1.50861	1.83983	0.08658	0.03571	26.62338		1.50861	1.7295	0.08379	0.03554	24.67664
1.50784	2.1645	0.09199	0.0368	22.94372		1.50784	1.72425	0.08346	0.03668	24.72224
1.50707	2.11039	0.0974	0.04113	24.67533		1.50707	1.72034	0.08149	0.041	24.76092
1.5063	1.83983	0.08117	0.04329	26.47908		1.5063	1.71568	0.07757	0.04309	24.78919
1.50554	2.63158	0.06798	0.0318	26.97368		1.50554	1.73073	0.0752	0.03168	25.12865
1.50477	2.21861	0.07468	0.02814	25.97403		1.50477	1.69288	0.07371	0.02809	24.79818
1.50401	2.35746	0.08114	0.04605	26.90058		1.50401	1.69263	0.07638	0.04584	25.10369
1.50324	1.89394	0.08442	0.0487	25.18038		1.50324	1.64443	0.0777	0.04854	24.74316
1.50248	1.86404	0.09101	0.04167	23.61111		1.50248	1.64181	0.08016	0.04157	25.02488
1.50171	1.89394	0.08983	0.0368	26.76768		1.50171	1.60343	0.07866	0.03663	24.65295
1.50095	1.75439	0.07018	0.0307	24.5614		1.50095	1.6169	0.07785	0.03061	24.927
1.50019	2.02851	0.08553	0.03399	23.97661		1.50019	1.62044	0.07681	0.03383	24.87849
1.49943	2.24781	0.07566	0.03618	25.731		1.49943	1.63359	0.07569	0.03601	24.83444
1.49867	1.75439	0.08882	0.03618	25.3655		1.49867	1.65506	0.07462	0.03617	24.79444
1.49791	1.91886	0.07456	0.05154	25		1.49791	1.68636	0.07256	0.05123	24.7589
1.49715	1.91886	0.06908	0.03618	24.19591		1.49715	1.72547	0.07083	0.03614	24.72844
1.49639	2.9057	0.07456	0.0307	26.24269		1.49639	1.76846	0.0701	0.03053	24.70308
1.49564	2	0.08778	0.02667	25.33333		1.49564	1.83313	0.07039	0.02657	25.00965
1.49488	1.86404	0.0614	0.03399	25.0731		1.49488	1.85007	0.06793	0.03386	24.66098
1.49412	2.41228	0.08004	0.04276	25.95029		1.49412	1.89185	0.06766	0.04256	24.64395
1.49337	2.66667	0.05222	0.03778	24.88889		1.49337	1.9557	0.06889	0.03769	24.95734
1.49262	2	0.09222	0.03889	26.51852		1.49262	1.98784	0.07114	0.03876	24.9455
1.49186	2.74123	0.07675	0.03838	23.61111		1.49186	1.98815	0.07034	0.03813	24.60889
1.49111	2.38889	0.08333	0.02333	26.59259		1.49111	2.03264	0.06935	0.02339	24.93425
1.49036	2.22222	0.05889	0.03778	25.7037		1.49036	2.04286	0.06585	0.03743	24.93625
1.48961	3	0.06667	0.02444	26.07408		1.48961	2.04594	0.06357	0.02446	24.94457
1.48886	2.11111	0.07222	0.03333	24.44444		1.48886	2.03989	0.06241	0.03311	24.96139
1.48811	2.05556	0.06556	0.03444	24.88889		1.48811	2.02966	0.06183	0.03436	24.99024
1.48736	2.44444	0.05556	0.04111	24.14815		1.48736	2.01625	0.0626	0.04096	25.03241
1.48661	2.94444	0.07444	0.03889	27.33333		1.48661	1.99613	0.06522	0.03865	25.08783
1.48587	2.47748	0.07658	0.02027	24.47447		1.48587	1.99279	0.06817	0.02029	25.49326
1.48512	2.16667	0.08222	0.02889	25.7037		1.48512	1.93033	0.06743	0.02865	25.22969
1.48438	2.47748	0.06644	0.02703	27.1021		1.48438	1.91891	0.06619	0.02692	25.65628
1.48363	1.94444	0.07111	0.02667	25.85185		1.48363	1.85815	0.063	0.02647	25.40418
1.48289	1.8018	0.05518	0.02365	25.67568		1.48289	1.85445	0.06232	0.02365	25.84355
1.48214	2.11111	0.07	0.04222	25.85185		1.48214	1.8092	0.0626	0.04192	25.59778
1.4814	2.98423	0.06081	0.03604	27.85285		1.4814	1.81645	0.06611	0.036	26.04562
1.48066	1.7455	0.09009	0.03941	27.25225		1.48066	1.79734	0.06987	0.03922	26.14644
1.47992	2.6464	0.06982	0.03491	26.65165		1.47992	1.78032	0.07179	0.03479	26.24618
1.47918	1.8018	0.07995	0.03378	26.8018		1.47918	1.76385	0.07275	0.03366	26.34615
1.47844	2.25225	0.08896	0.03716	26.2012		1.47844	1.75217	0.07197	0.03701	26.44746
1.4777	2.30856	0.06757	0.03716	28.003		1.4777	1.74511	0.06927	0.03699	26.55107
1.47697	2.11187	0.06507	0.02968	27.16895		1.47697	1.76763	0.06842	0.02954	27.02142
1.47623	1.91441	0.06532	0.02252	27.85285		1.47623	1.75122	0.06791	0.0224	26.76443
1.47549	1.8018	0.08446	0.0259	26.35135		1.47549	1.76997	0.06973	0.02583	26.87612
1.47476	2.11187	0.07648	0.03995	27.85388		1.47476	1.82419	0.07133	0.03963	27.36294
1.47402	2.59009	0.0777	0.02703	27.92793		1.47402	1.83497	0.06966	0.02711	27.11514
1.47329	2.11187	0.07192	0.0468	27.39726		1.47329	1.8955	0.06851	0.04649	27.61467
1.47255	2.53378	0.07545	0.03941	28.82883		1.47255	1.90236	0.06487	0.03933	27.37239
1.47182	2.05479	0.06164	0.03539	28.46271		1.47182	1.95458	0.06279	0.03524	27.88317
1.47109	2.7968	0.05594	0.03196	27.32116		1.47109	1.97266	0.06146	0.03184	28.02275
1.47036	2.56849	0.07648	0.03196	30.13699		1.47036	1.9776	0.06215	0.03179	28.16688
1.46963	2.39726	0.06393	0.02854	28.91933		1.46963	1.96953	0.06266	0.02845	28.31363
1.4689	2.62557	0.07306	0.03082	27.32116		1.4689	1.95092	0.06314	0.03057	28.4643
1.46817	2.11187	0.06393	0.01712	29.14764		1.46817	1.92457	0.06287	0.01707	28.62037
1.46744	1.99772	0.07306	0.02169	33.40944		1.46744	1.8966	0.06236	0.02156	28.77964
1.46672	2.08333	0.06481	0.03241	27.23765		1.46672	1.8965	0.06205	0.03218	29.34187
1.46599	2.34018	0.06393	0.0274	29.83257		1.46599	1.84609	0.06042	0.0273	29.10819
1.46526	2.11187	0.06849	0.02968	30.5175		1.46526	1.82037	0.06055	0.02957	29.2856
1.46454	2.31481	0.05556	0.03819	28.47222		1.46454	1.81645	0.06262	0.03802	29.88318
1.46381	2.51142	0.06393	0.03539	27.85388		1.46381	1.75651	0.065	0.03516	29.67608
1.46309	2.60417	0.09375	0.01968	30.09259		1.46309	1.73692	0.06923	0.01968	30.30651
1.46237	2.25694	0.07523	0.03009	29.47531		1.46237	1.68681	0.06908	0.02988	30.53168
1.46165	1.21528	0.06829	0.03241	32.79321		1.46165	1.63856	0.06682	0.03224	30.75581
1.46093	1.85185	0.06597	0.02662	34.33642		1.46093	1.60217	0.06413	0.02646	30.96744
1.4602	1.94064	0.06393	0.02169	31.05023		1.4602	1.55574	0.06097	0.02166	30.73165
1.45948	2.1412	0.07176	0.03819	30.63272		1.45948	1.56187	0.05994	0.03794	31.32714
1.45877	1.87793	0.05047	0.03638	34.66354		1.45877	1.57515	0.05889	0.03628	31.91446
1.45805	2.08333	0.07292	0.03472	34.10494		1.45805	1.55121	0.0575	0.03458	31.58571
1.45733	1.90972	0.06366	0.03241	34.1821		1.45733	1.554	0.05623	0.03219	31.67057
1.45661	1.96759	0.05324	0.02315	31.94444		1.45661	1.56148	0.05488	0.02322	31.73014
1.4559	1.87793	0.05634	0.04108	31.61189		1.4559	1.59499	0.05544	0.04057	32.22067
1.45518	2.1412	0.06481	0.00579	31.55864		1.45518	1.58725	0.05522	0.00601	31.80769
1.45447	1.87793	0.06338	0.027	30.67293		1.45447	1.62485	0.05591	0.02658	32.28773
1.45375	2.1412	0.05671	0.0162	31.25		1.45375	1.61731	0.05418	0.01623	31.8718
1.45304	2.05399	0.06455	0.02817	33.41158		1.45304	1.65272	0.05347	0.02792	32.3537
1.45233	2.05399	0.05399	0.02347	33.64632		1.45233	1.66157	0.05127	0.02331	32.38327
1.45162	1.93662	0.05047	0.01761	32.31612		1.45162	1.66532	0.04966	0.01759	32.40711
1.4509	2.1412	0.05556	0.03241	31.6358		1.4509	1.63929	0.04868	0.03213	31.97421
1.45019	2.58216	0.0493	0.02582	33.64632		1.45019	1.6494	0.05009	0.0257	32.43352
1.44948	2.05399	0.05986	0.02113	31.53365		1.44948	1.62423	0.05201	0.02104	32.43001
1.44877	2.05399	0.05282	0.02934	35.36776		1.44877	1.59108	0.05389	0.02913	32.41152
1.44807	1.60714	0.07738	0.02857	34.44444		1.44807	1.57662	0.05597	0.02846	32.83482
1.44736	2.34742	0.05516	0.02817	32.70736		1.44736	1.51927	0.05386	0.02797	32.31226
1.44665	1.58451	0.06103	0.01995	33.33333		1.44665	1.48594	0.05188	0.01987	32.23324
1.44595	1.54762	0.04048	0.02262	33.49206		1.44595	1.48071	0.05104	0.02241	32.59617
1.44524	2.11268	0.05516	0.01995	33.33333		1.44524	1.44255	0.05125	0.01987	32.02672
1.44453	1.81925	0.06925	0.027	33.02034		1.44453	1.43124	0.05294	0.02679	31.90599
1.44383	1.72619	0.05595	0.025	32.61905		1.44383	1.44671	0.05415	0.02488	32.23437
1.44313	1.90476	0.0631	0.02619	28.96825		1.44313	1.4483	0.05416	0.02604	32.10887
1.44242	1.64319	0.05751	0.02934	31.53365		1.44242	1.43433	0.053	0.02923	31.54125
1.44172	2.2619	0.04643	0.03452	32.69841		1.44172	1.46505	0.05391	0.03428	31.88162
1.44102	1.84524	0.06786	0.02262	30.47619		1.44102	1.47524	0.05549	0.02255	31.77536
1.44032	1.72619	0.06071	0.02619	34.68254		1.44032	1.48628	0.05623	0.02605	31.67082
1.43962	2.02381	0.07143	0.03333	32.14286		1.43962	1.49844	0.05569	0.03313	31.56166
1.43892	2.02381	0.04762	0.02619	33.33333		1.43892	1.50977	0.05329	0.02601	31.44704
1.43822	1.84524	0.06548	0.01548	30.87302		1.43822	1.51966	0.05112	0.01546	31.3262
1.43753	2.17391	0.04469	0.02899	31.72303		1.43753	1.55076	0.04928	0.02869	31.65358
1.43683	1.4881	0.05357	0.02381	29.44444		1.43683	1.53599	0.04739	0.02379	31.07262
1.43613	2.20238	0.05357	0.03571	33.01587		1.43613	1.54357	0.04689	0.03544	30.93888
1.43544	1.81159	0.05072	0.02899	29.79066		1.43544	1.56977	0.04738	0.02892	31.24063
1.43474	2.55952	0.05357	0.03095	31.8254		1.43474	1.54625	0.04685	0.03074	30.63655
1.43405	2.05314	0.05072	0.02657	34.38003		1.43405	1.55927	0.04758	0.02646	30.90015
1.43335	1.36905	0.04881	0.02976	32.53968		1.43335	1.52361	0.04687	0.02962	30.25549
1.43266	2.2343	0.0628	0.03382	30.11272		1.43266	1.53287	0.04692	0.03362	30.4631
1.43197	2.05314	0.05072	0.02657	31.0789		1.43197	1.51853	0.04443	0.02642	30.21252
1.43128	1.75121	0.04348	0.02174	28.90499		1.43128	1.50382	0.04147	0.02168	29.94524
1.43059	1.87198	0.03986	0.03261	30.59581		1.43059	1.49123	0.03971	0.03232	29.66497
1.42989	1.54762	0.04167	0.02262	30.31746		1.42989	1.45988	0.0395	0.02259	28.95229
1.42921	2.38971	0.04779	0.02819	30.96405		1.42921	1.49463	0.04283	0.02792	29.49448
1.42852	1.87198	0.05556	0.01812	30.03221		1.42852	1.46259	0.04508	0.01808	28.75327
1.42783	1.99275	0.0471	0.02536	28.90499		1.42783	1.45112	0.04753	0.02513	28.4355
1.42714	1.81159	0.0628	0.02174	29.06602		1.42714	1.43954	0.0498	0.0216	28.12023
1.42645	1.14734	0.05314	0.02174	26.48953		1.42645	1.43028	0.05069	0.02167	27.81379
1.42577	1.96078	0.0527	0.03309	28.43137		1.42577	1.44608	0.05175	0.03276	27.92815
1.42508	2.29469	0.06522	0.01691	26.89211		1.42508	1.41707	0.05084	0.0169	27.25209
1.4244	2.38971	0.05392	0.02451	27.36928		1.4244	1.42073	0.05001	0.02434	27.39992
1.42371	1.44928	0.04348	0.0314	26.89211		1.42371	1.37393	0.04772	0.0312	26.77651
1.42303	1.83824	0.05515	0.02451	25.98039		1.42303	1.36436	0.0479	0.02435	26.96356
1.42235	1.96078	0.0527	0.01471	29.33006		1.42235	1.33323	0.04715	0.01459	26.77841
1.42167	1.77696	0.06005	0.01716	25.65359		1.42167	1.30309	0.0454	0.01702	26.61006
1.42098	1.38889	0.04227	0.02536	26.40902		1.42098	1.26019	0.04132	0.02519	26.07473
1.4203	1.47059	0.04044	0.02819	27.12418		1.4203	1.26538	0.03841	0.02802	26.31907
1.41962	1.40931	0.04534	0.02328	26.30719		1.41962	1.26464	0.03544	0.02314	26.18854
1.41894	1.77696	0.03799	0.01838	30.06536		1.41894	1.27525	0.03281	0.01823	26.06298
1.41826	2.08333	0.03186	0.01593	25.2451		1.41826	1.29242	0.03151	0.01579	25.93777
1.41759	1.30597	0.02861	0.0199	27.4461		1.41759	1.33179	0.03299	0.01975	26.20128
1.41691	2.02206	0.04902	0.02574	25.81699		1.41691	1.33511	0.03556	0.02557	25.69785
1.41623	1.59314	0.04657	0.02574	25.4085		1.41623	1.35597	0.03806	0.02552	25.58519
1.41556	1.74129	0.04851	0.01493	25.70481		1.41556	1.39327	0.04004	0.01489	25.85905
1.41488	1.96078	0.03922	0.02083	28.02288		1.41488	1.38115	0.04001	0.02055	25.37777
1.41421	2.79851	0.04602	0.01119	25.45605		1.41421	1.39606	0.0414	0.01116	25.65707
1.41353	1.53186	0.05025	0.01838	25.0817		1.41353	1.35226	0.04134	0.01813	25.18699
1.41286	1.6791	0.04353	0.01368	28.19237		1.41286	1.33905	0.04167	0.01359	25.47462
1.41219	1.99005	0.051	0.02114	25.29021		1.41219	1.30088	0.04086	0.02102	25.39127
1.41151	1.47059	0.04289	0.03186	23.69281		1.41151	1.24317	0.03842	0.0316	24.94441
1.41084	1.1194	0.04104	0.02239	27.77778		1.41084	1.22844	0.03675	0.02231	25.25331
1.41017	1.74129	0.04104	0.02239	25.70481		1.41017	1.20535	0.03462	0.02223	25.19938
1.4095	1.61692	0.03607	0.02488	24.46103		1.4095	1.19	0.03285	0.02468	25.15754
1.40883	1.61692	0.03856	0.02114	26.45108		1.40883	1.18114	0.03196	0.02101	25.13033
1.40816	1.36816	0.03234	0.02114	24.29519		1.40816	1.17736	0.03198	0.02103	25.11746
1.40749	1.6791	0.03856	0.02612	24.95854		1.40749	1.17725	0.03325	0.02589	25.12031
1.40683	1.83081	0.04545	0.01768	27.10438		1.40683	1.19414	0.03541	0.01755	25.51807
1.40616	1.86567	0.03856	0.01493	24.21227		1.40616	1.17085	0.03602	0.01481	25.16484
1.40549	1.55473	0.04602	0.0199	25.95357		1.40549	1.15948	0.03693	0.01967	25.20212
1.40483	1.70455	0.03788	0.01389	25.84175		1.40483	1.16133	0.03777	0.01378	25.62709
1.40416	1.80348	0.051	0.01493	24.70979		1.40416	1.12565	0.03738	0.01473	25.28822
1.4035	1.1995	0.03409	0.01515	28.45118		1.4035	1.12367	0.03726	0.01507	25.71193
1.40284	1.51515	0.04545	0.02525	26.59933		1.40284	1.10971	0.03705	0.02499	25.74126
1.40217	1.61692	0.04229	0.01866	27.11443		1.40217	1.0853	0.036	0.0186	25.37228
1.40151	1.1995	0.04293	0.02652	25.42088		1.40151	1.10021	0.0357	0.02629	25.75624
1.40085	1.64141	0.03662	0.02399	26.6835		1.40085	1.10671	0.03476	0.02386	25.74046
1.40019	1.51515	0.04167	0.02399	26.85185		1.40019	1.11857	0.03443	0.02381	25.70798
1.39953	1.38889	0.0404	0.02146	28.53535		1.39953	1.13424	0.03451	0.02137	25.65822
1.39887	1.89394	0.03788	0.02525	24.57912		1.39887	1.15154	0.03529	0.02495	25.59185
1.39821	2.27273	0.03788	0.01136	28.45118		1.39821	1.16595	0.03721	0.01142	25.51469
1.39755	0.88384	0.04798	0.0303	24.24242		1.39755	1.17664	0.03999	0.02997	25.42902
1.39689	1.89394	0.04924	0.01894	26.43098		1.39689	1.19093	0.04219	0.01876	25.34236
1.39623	1.1995	0.04924	0.00505	25.42088		1.39623	1.20702	0.04304	0.00508	25.25833
1.39558	1.60256	0.06026	0.02692	26.5812		1.39558	1.24519	0.04282	0.02662	25.56911
1.39492	2.2096	0.03788	0.02525	22.47475		1.39492	1.24464	0.03943	0.02508	25.11631
1.39427	1.60256	0.0359	0.01667	24.27351		1.39427	1.27594	0.03818	0.01659	25.45261
1.39361	1.51515	0.04167	0.02399	26.26263		1.39361	1.26332	0.03776	0.02381	25.03131
1.39296	1.60256	0.04872	0.02949	25.89744		1.39296	1.28377	0.03966	0.02927	25.38779
1.3923	1.95707	0.0404	0.02273	24.83165		1.3923	1.25677	0.04032	0.02264	24.97769
1.39165	2.17949	0.05897	0.02436	29.31624		1.39165	1.25522	0.04187	0.02411	25.33394
1.391	1.92308	0.04103	0.01282	24.61539		1.391	1.21979	0.04081	0.01271	25.29713
1.39035	1.41026	0.04872	0.01282	25.47009		1.39035	1.17432	0.03901	0.0127	25.25246
1.3897	1.53846	0.04231	0.02179	27.35043		1.3897	1.12643	0.03643	0.02154	25.19811
1.38905	1.28205	0.03333	0.0141	26.5812		1.38905	1.08104	0.03409	0.01399	25.13138
1.3884	1.41026	0.03462	0.01282	24.35897		1.3884	1.04262	0.03312	0.01268	25.05311
1.38775	1.15385	0.04231	0.01795	27.69231		1.38775	1.0125	0.0331	0.01774	24.96605
1.3871	1.92308	0.04872	0.01667	25.12821		1.3871	0.99098	0.03262	0.01653	24.8701
1.38645	1.21795	0.02821	0.02051	25.21368		1.38645	0.97454	0.03122	0.02039	24.76995
1.3858	1.53846	0.02949	0.02821	25.38462		1.3858	0.96558	0.0311	0.02797	24.66955
1.38516	1.30208	0.04557	0.01953	25.17361		1.38516	0.97896	0.03284	0.01939	24.95649
1.38451	1.21795	0.03718	0.01282	23.93162		1.38451	0.97082	0.03325	0.01272	24.48288
1.38387	1.43229	0.04688	0.01823	24.56597		1.38387	1.00141	0.03447	0.01798	24.78498
1.38322	1.60256	0.02821	0.0141	25.89744		1.38322	1.00658	0.03412	0.01405	24.33554
1.38258	1.30208	0.04297	0.02604	26.30208		1.38258	1.04542	0.03573	0.02581	24.65664
1.38193	1.85897	0.05	0.02308	22.82051		1.38193	1.05283	0.03571	0.02289	24.22998
1.38129	1.17188	0.03776	0.01432	24.30556		1.38129	1.08994	0.03522	0.01425	24.57495
1.38065	2.08333	0.04036	0.02214	23.52431		1.38065	1.10787	0.03382	0.02194	24.55466
1.38001	1.88802	0.03646	0.02604	24.65278		1.38001	1.11891	0.03253	0.02585	24.54464
1.37937	1.5625	0.03255	0.02214	24.91319		1.37937	1.12526	0.03206	0.02196	24.53826
1.37872	0.96154	0.04103	0.01795	26.32479		1.37872	1.11552	0.03223	0.01787	24.15045
1.37809	1.38889	0.04101	0.0291	25.74956		1.37809	1.16596	0.03416	0.02884	24.89404
1.37745	1.6276	0.03776	0.02214	26.04167		1.37745	1.16781	0.03463	0.02198	24.46546
1.37681	1.43229	0.03776	0.01432	26.30208		1.37681	1.18834	0.03599	0.01419	24.40492
1.37617	2.08333	0.04557	0.01563	24.82639		1.37617	1.20456	0.0373	0.0155	24.32159
1.37553	1.95313	0.04818	0.02344	26.82292		1.37553	1.20902	0.03725	0.02319	24.21652
1.3749	1.98413	0.05026	0.01587	26.71958		1.3749	1.21849	0.03577	0.01574	24.47294
1.37426	1.88802	0.02344	0.01172	23.52431		1.37426	1.17712	0.03189	0.01157	23.949
1.37362	1.36719	0.03646	0.01302	23.00347		1.37362	1.14692	0.03015	0.01284	23.80079
1.37299	1.45503	0.03836	0.0119	24.95591		1.37299	1.13458	0.02988	0.01171	24.02804
1.37235	1.69271	0.03646	0.00911	21.96181		1.37235	1.092	0.02927	0.00904	23.508
1.37172	1.12434	0.0291	0.01984	22.66314		1.37172	1.0927	0.03048	0.01954	23.74226
1.37109	1.25661	0.03571	0.01058	25.30864		1.37109	1.0898	0.03286	0.01055	23.61093
1.37046	1.78571	0.0463	0.02116	25.57319		1.37046	1.10038	0.03584	0.02091	23.48297
1.36982	1.04167	0.04557	0.01953	22.91667		1.36982	1.10298	0.03713	0.01938	22.99166
1.36919	1.98413	0.0463	0.01984	24.25044		1.36919	1.14887	0.03799	0.01975	23.2334
1.36856	1.52116	0.04233	0.02778	23.63316		1.36856	1.17774	0.03689	0.02745	23.11341
1.36793	1.65344	0.03571	0.01058	23.28042		1.36793	1.20388	0.03532	0.01058	22.9976
1.3673	2.1164	0.03968	0.01852	20.194		1.3673	1.22256	0.03416	0.01828	22.88677
1.36667	1.78571	0.04365	0.0172	23.28042		1.36667	1.2288	0.03294	0.01699	22.781
1.36604	1.78571	0.03704	0.01058	25.13228		1.36604	1.22296	0.03122	0.01055	22.67308
1.36542	2.15054	0.03495	0.02419	26.34409		1.36542	1.22594	0.03028	0.02387	22.91933
1.36479	1.19048	0.0291	0.01455	25.30864		1.36479	1.18199	0.02953	0.01453	22.42504
1.36416	1.5873	0.03307	0.02116	19.48854		1.36416	1.15762	0.031	0.02084	22.28444
1.36354	1.6129	0.04704	0.00806	23.83513		1.36354	1.15416	0.03385	0.00809	22.49875
1.36291	1.32275	0.04101	0.02381	21.86949		1.36291	1.11864	0.03467	0.02351	21.99694
1.36229	1.74731	0.03898	0.02016	22.93907		1.36229	1.12573	0.03568	0.02002	22.20479
1.36166	1.71958	0.04365	0.01587	22.31041		1.36166	1.10209	0.03486	0.01573	21.70811
1.36104	1.07527	0.04435	0.01882	23.92473		1.36104	1.11948	0.03407	0.01868	21.91271
1.36041	1.85185	0.03042	0.02381	21.34039		1.36041	1.10896	0.03155	0.02352	21.42324
1.35979	1.41129	0.03898	0.00941	21.05735		1.35979	1.13787	0.03094	0.00937	21.63017
1.35917	1.47849	0.0336	0.01613	20.60932		1.35917	1.15189	0.03058	0.0159	21.49907
1.35855	2.01613	0.03226	0.01747	24.10394		1.35855	1.1658	0.03142	0.01733	21.37502
1.35793	1.27688	0.03898	0.01882	19.08602		1.35793	1.17465	0.03321	0.0186	21.25423
1.35731	2.08333	0.05108	0.01075	24.64158		1.35731	1.17816	0.03452	0.0106	21.13762
1.35669	2.01613	0.0336	0.00941	19.89247		1.35669	1.17145	0.03392	0.00931	21.01993
1.35607	1.34409	0.04435	0.02419	23.65592		1.35607	1.15496	0.03268	0.02401	20.90236
1.35545	1.74731	0.02419	0.03091	20.96774		1.35545	1.13373	0.03058	0.03062	20.7822
1.35483	1.20968	0.0457	0.0121	20.07168		1.35483	1.10927	0.02887	0.01209	20.66153
1.35422	1.77596	0.03962	0.01776	20.58288		1.35422	1.1026	0.02621	0.01748	20.87823
1.3536	1.47849	0.01613	0.0121	21.23656		1.3536	1.05899	0.02237	0.01201	20.42052
1.35298	1.27688	0.01882	0.01747	20.07168		1.35298	1.03274	0.02148	0.0172	20.29511
1.35237	1.63934	0.03142	0.0123	20.76503		1.35237	1.02286	0.02341	0.01228	20.4927
1.35175	1.68011	0.04032	0.02688	20.96774		1.35175	0.97728	0.02483	0.02651	20.01676
1.35114	1.84426	0.03552	0.0123	20.94718		1.35114	0.96008	0.02567	0.01235	20.17865
1.35052	1.07527	0.02151	0.02688	22.75986		1.35052	0.91022	0.02509	0.0265	19.66653
1.34991	1.22951	0.02732	0.0123	21.5847		1.34991	0.89538	0.02655	0.01228	19.77104
1.3493	1.1612	0.04235	0.01776	19.39891		1.3493	0.87384	0.02828	0.0175	19.52589
1.34869	1.22951	0.03689	0.01366	23.31512		1.34869	0.86175	0.02891	0.01354	19.25707
1.34807	1.41129	0.03091	0.01613	18.63799		1.34807	0.84408	0.02825	0.01594	18.66054
1.34746	1.70765	0.03415	0.01639	18.03279		1.34746	0.85974	0.02851	0.01622	18.66361
1.34685	0.88798	0.03552	0.01366	18.21494		1.34685	0.86581	0.02832	0.01346	18.35663
1.34624	1.50273	0.02732	0.0082	17.57741		1.34624	0.87922	0.02816	0.00811	18.05087
1.34563	0.54645	0.04098	0.01776	17.85064		1.34563	0.89741	0.02837	0.0175	17.74994
1.34503	1.66667	0.0375	0.01528	19.81482		1.34503	0.93489	0.02813	0.01517	17.74599
1.34442	2.04918	0.02596	0.01639	16.84882		1.34442	0.93457	0.02644	0.01611	17.16632
1.34381	2.04918	0.02869	0.00273	15.66485		1.34381	0.93426	0.02593	0.0027	16.88687
1.3432	1.29781	0.03552	0.01366	16.66667		1.3432	0.9183	0.02581	0.01342	16.61783
1.3426	1.875	0.03333	0.01806	17.96296		1.3426	0.90906	0.02544	0.01789	16.62884
1.34199	0.47814	0.03005	0.01776	17.12204		1.34199	0.86807	0.02346	0.01757	16.09783
1.34139	1.18056	0.03056	0.01389	16.2037		1.34139	0.86623	0.02186	0.01375	16.1039
1.34078	1.1612	0.01913	0.01639	16.48452		1.34078	0.84727	0.01973	0.01622	15.58063
1.34018	1.04167	0.02361	0.02083	17.59259		1.34018	0.86712	0.01974	0.02062	15.57232
1.33957	1.43443	0.03005	0.01913	13.57013		1.33957	0.86596	0.02024	0.01902	15.04679
1.33897	1.66667	0.02222	0.025	17.03704		1.33897	0.89432	0.02171	0.02473	15.01673
1.33837	2.01389	0.03611	0.01389	16.94444		1.33837	0.90308	0.02332	0.01376	14.72578
1.33777	1.11111	0.02361	0.00972	17.12963		1.33777	0.90434	0.02426	0.00954	14.42377
1.33716	1.22951	0.03962	0.01093	13.47905		1.33716	0.88864	0.02466	0.01084	13.88191
1.33656	1.25	0.02639	0.02361	16.11111		1.33656	0.90227	0.02467	0.02326	13.80148
1.33596	1.31944	0.02917	0.00833	13.51852		1.33596	0.90088	0.02431	0.00834	13.49326
1.33536	1.59722	0.02778	0.01806	13.88889		1.33536	0.89762	0.02419	0.01776	13.19722
1.33476	1.45833	0.03194	0.01111	13.05556		1.33476	0.88993	0.02424	0.01096	12.92062
1.33417	1.20057	0.03249	0.00706	12.6177		1.33417	0.89275	0.02424	0.00692	12.88562
1.33357	1.59722	0.03333	0.01111	13.51852		1.33357	0.86246	0.02278	0.01089	12.45422
1.33297	1.66667	0.02361	0.00972	11.2037		1.33297	0.8424	0.02145	0.00958	12.27502
1.33237	1.45833	0.01806	0.0125	12.96296		1.33237	0.81944	0.02136	0.01229	12.13853
1.33178	0.56497	0.02825	0.0113	12.05273		1.33178	0.81298	0.02348	0.01117	12.25039
1.33118	1.38889	0.03889	0.01667	12.59259		1.33118	0.7901	0.02496	0.01647	12.00003
