# Supplementary material for: Anomalously bright single-molecule upconversion electroluminescence
Source: Nat Commun. 2024 Feb 23;15:1677. doi: 10.1038/s41467-024-45450-5 (PMC10891098; doi:10.1038/s41467-024-45450-5)
Supplement: Supplementary file 3 — Source Data [file 41467_2024_45450_MOESM3_ESM.zip › Fig_SI/Fig_S11b.txt]

-1.1	--
-1.2	--
-1.3	4.41859E-4
-1.4	0.00144
-1.5	0.0023
-1.6	0.00323
-1.7	0.00402
-1.8	0.00455
-1.9	0.03056
-2	0.06747
-2.1	0.13084
-2.2	0.24773
-2.3	0.32173
-2.4	1.24368
-2.5	1
-2.6	0.92272
-2.7	0.90567
-2.8	0.90535
-2.9	0.90141
-3	0.89669
	--
