# Supplementary material for: Anomalously bright single-molecule upconversion electroluminescence
Source: Nat Commun. 2024 Feb 23;15:1677. doi: 10.1038/s41467-024-45450-5 (PMC10891098; doi:10.1038/s41467-024-45450-5)
Supplement: Supplementary file 3 — Source Data [file 41467_2024_45450_MOESM3_ESM.zip › Fig_SI/Fig_S11c.txt]

-3	8.67788E-13	-3	1.88381E-12
-2.99022	1.13143E-12	-2.99022	1.37926E-12
-2.98043	8.47319E-13	-2.98043	1.88263E-12
-2.97065	9.32292E-13	-2.97065	1.04269E-12
-2.96086	6.34926E-13	-2.96086	1.81295E-12
-2.95108	4.45003E-13	-2.95108	7.43246E-13
-2.94129	8.65504E-13	-2.94129	2.82988E-12
-2.93151	9.9589E-13	-2.93151	1.17308E-12
-2.92172	7.74063E-13	-2.92172	1.46251E-12
-2.91194	7.42753E-13	-2.91194	1.49722E-12
-2.90215	6.50514E-13	-2.90215	1.36447E-12
-2.89237	8.24743E-13	-2.89237	1.57701E-12
-2.88258	6.88669E-13	-2.88258	1.29449E-12
-2.8728	4.97178E-13	-2.8728	1.42548E-12
-2.86301	5.31526E-13	-2.86301	1.16052E-12
-2.85323	3.76397E-13	-2.85323	1.26022E-12
-2.84344	5.22371E-13	-2.84344	1.35938E-12
-2.83366	5.14366E-13	-2.83366	1.47039E-12
-2.82387	5.1631E-13	-2.82387	1.51164E-12
-2.81409	5.57037E-13	-2.81409	1.48923E-12
-2.80431	6.02547E-13	-2.80431	1.61961E-12
-2.79452	2.78423E-13	-2.79452	1.48408E-12
-2.78474	3.41389E-13	-2.78474	1.47315E-12
-2.77495	6.27133E-13	-2.77495	1.94974E-12
-2.76517	6.88483E-13	-2.76517	1.66456E-12
-2.75538	7.24581E-13	-2.75538	1.74043E-12
-2.7456	5.8002E-13	-2.7456	1.59447E-12
-2.73581	6.52714E-13	-2.73581	1.66562E-12
-2.72603	6.696E-13	-2.72603	1.72201E-12
-2.71624	7.24756E-13	-2.71624	1.19066E-12
-2.70646	8.39294E-13	-2.70646	2.14368E-12
-2.69667	8.65182E-13	-2.69667	1.74691E-12
-2.68689	8.40167E-13	-2.68689	1.84577E-12
-2.6771	8.6458E-13	-2.6771	1.86619E-12
-2.66732	8.62412E-13	-2.66732	1.84126E-12
-2.65753	7.95635E-13	-2.65753	1.93632E-12
-2.64775	8.80476E-13	-2.64775	2.05742E-12
-2.63796	1.02443E-12	-2.63796	1.97675E-12
-2.62818	8.06349E-13	-2.62818	2.09421E-12
-2.6184	8.68675E-13	-2.6184	1.86136E-12
-2.60861	8.94318E-13	-2.60861	1.84797E-12
-2.59883	9.39523E-13	-2.59883	1.78395E-12
-2.58904	6.9926E-13	-2.58904	1.7125E-12
-2.57926	9.29015E-13	-2.57926	1.58141E-12
-2.56947	9.72944E-13	-2.56947	1.54003E-12
-2.55969	9.84091E-13	-2.55969	1.48665E-12
-2.5499	9.89021E-13	-2.5499	1.42279E-12
-2.54012	1.04835E-12	-2.54012	1.31107E-12
-2.53033	1.37016E-12	-2.53033	1.26408E-12
-2.52055	1.14592E-12	-2.52055	1.01966E-12
-2.51076	1.21213E-12	-2.51076	8.81248E-13
-2.50098	1.07446E-12	-2.50098	8.76135E-13
-2.49119	1.11164E-12	-2.49119	7.74075E-13
-2.48141	1.3009E-12	-2.48141	6.46026E-13
-2.47162	1.17081E-12	-2.47162	5.61412E-13
-2.46184	1.25488E-12	-2.46184	5.3995E-13
-2.45205	1.10816E-12	-2.45205	3.61885E-13
-2.44227	1.29106E-12	-2.44227	3.6588E-13
-2.43249	1.19339E-12	-2.43249	2.66266E-13
-2.4227	1.23335E-12	-2.4227	1.90198E-13
-2.41292	1.15594E-12	-2.41292	1.23255E-13
-2.40313	1.02336E-12	-2.40313	2.14624E-13
-2.39335	1.03042E-12	-2.39335	2.44171E-14
-2.38356	8.15804E-13	-2.38356	-8.06057E-15
-2.37378	8.29788E-13	-2.37378	1.23257E-13
-2.36399	7.24896E-13	-2.36399	6.89542E-14
-2.35421	6.8184E-13	-2.35421	-7.42174E-16
-2.34442	5.67314E-13	-2.34442	9.49796E-14
-2.33464	4.61718E-13	-2.33464	1.67524E-14
-2.32485	4.10555E-13	-2.32485	-4.17058E-15
-2.31507	3.45067E-13	-2.31507	-5.63627E-16
-2.30528	2.78702E-13	-2.30528	-1.70104E-14
-2.2955	1.30549E-13	-2.2955	3.9339E-14
-2.28571	1.07272E-13	-2.28571	-5.33204E-14
-2.27593	1.31131E-13	-2.27593	1.88236E-14
-2.26614	8.10465E-14	-2.26614	1.8087E-14
-2.25636	6.72407E-14	-2.25636	-3.43082E-14
-2.24658	6.92562E-14	-2.24658	-3.21409E-14
-2.23679	1.50334E-14	-2.23679	8.42071E-14
-2.22701	-1.85613E-15	-2.22701	3.53665E-14
-2.21722	-1.0237E-14	-2.21722	-2.86823E-14
-2.20744	-1.00899E-14	-2.20744	5.86689E-14
-2.19765	4.82366E-14	-2.19765	-1.769E-14
-2.18787	-9.25797E-16	-2.18787	-7.66269E-14
-2.17808	1.15019E-14	-2.17808	-1.55516E-14
-2.1683	-1.09886E-14	-2.1683	-1.7976E-14
-2.15851	-3.20742E-14	-2.15851	-6.62087E-14
-2.14873	-3.29088E-16	-2.14873	2.81038E-14
-2.13894	2.05118E-14	-2.13894	-3.01418E-14
-2.12916	5.39324E-14	-2.12916	-1.21889E-14
-2.11937	-2.64761E-14	-2.11937	-5.8853E-14
-2.10959	-1.17417E-14	-2.10959	6.65009E-14
-2.0998	6.16256E-14	-2.0998	-1.6628E-14
-2.09002	4.48657E-14	-2.09002	6.33755E-15
-2.08023	6.19981E-14	-2.08023	-1.24609E-14
-2.07045	4.25169E-14	-2.07045	7.06585E-14
-2.06067	6.19446E-15	-2.06067	-8.70137E-14
-2.05088	2.33848E-14	-2.05088	-2.13436E-14
-2.0411	9.24757E-14	-2.0411	1.07264E-13
-2.03131	-1.30972E-14	-2.03131	-1.48424E-14
-2.02153	4.00193E-14	-2.02153	-3.6343E-14
-2.01174	-2.41618E-14	-2.01174	-2.67705E-14
-2.00196	4.60567E-14	-2.00196	-3.76238E-14
-1.99217	-3.67103E-15	-1.99217	-5.2992E-16
-1.98239	2.60482E-14	-1.98239	-4.68053E-14
-1.9726	6.64712E-15	-1.9726	5.0094E-14
-1.96282	4.33387E-14	-1.96282	-1.34814E-14
-1.95303	-4.79987E-14	-1.95303	-1.25715E-14
-1.94325	-4.9155E-14	-1.94325	2.70472E-14
-1.93346	-2.83848E-14	-1.93346	-1.5633E-15
-1.92368	3.0911E-14	-1.92368	-3.14439E-14
-1.91389	3.81528E-14	-1.91389	-2.87504E-14
-1.90411	7.54417E-14	-1.90411	3.60555E-15
-1.89432	-3.95167E-14	-1.89432	4.17529E-14
-1.88454	4.08053E-14	-1.88454	-1.46481E-14
-1.87476	-2.83332E-14	-1.87476	3.96903E-14
-1.86497	1.12307E-14	-1.86497	-5.29579E-14
-1.85519	-6.37476E-14	-1.85519	-5.18139E-14
-1.8454	9.33402E-15	-1.8454	4.75645E-14
-1.83562	-4.00016E-14	-1.83562	3.99018E-15
-1.82583	-3.96222E-14	-1.82583	-8.33864E-16
-1.81605	-2.59926E-14	-1.81605	1.78346E-14
-1.80626	3.27625E-14	-1.80626	9.62474E-14
-1.79648	-2.14398E-14	-1.79648	-9.94727E-15
-1.78669	-1.49429E-14	-1.78669	-6.56352E-14
-1.77691	3.67455E-14	-1.77691	2.63689E-14
-1.76712	9.96741E-15	-1.76712	-1.03301E-14
-1.75734	-6.14992E-14	-1.75734	-4.1206E-14
-1.74755	-3.53493E-16	-1.74755	3.93484E-14
-1.73777	-4.58418E-15	-1.73777	5.88136E-14
-1.72798	-1.38562E-14	-1.72798	-4.2082E-14
-1.7182	-9.69258E-15	-1.7182	5.35231E-14
-1.70841	-3.68781E-14	-1.70841	2.75967E-14
-1.69863	4.14212E-14	-1.69863	-4.35212E-14
-1.68885	2.30077E-14	-1.68885	3.87532E-14
-1.67906	1.25802E-14	-1.67906	3.13971E-14
-1.66928	-3.30035E-14	-1.66928	-7.48314E-14
-1.65949	-8.04975E-15	-1.65949	-3.64431E-14
-1.64971	-1.42621E-14	-1.64971	7.11512E-14
-1.63992	9.73064E-14	-1.63992	7.6213E-15
-1.63014	8.25984E-16	-1.63014	-3.80407E-14
-1.62035	-1.14557E-14	-1.62035	2.01362E-14
-1.61057	7.05349E-14	-1.61057	2.10679E-14
-1.60078	3.04628E-16	-1.60078	-2.78886E-14
-1.591	6.82932E-14	-1.591	-5.48477E-14
-1.58121	3.65859E-15	-1.58121	-5.44093E-14
-1.57143	7.30204E-14	-1.57143	1.51566E-14
-1.56164	-3.89764E-14	-1.56164	-8.36143E-14
-1.55186	2.03855E-14	-1.55186	-2.56418E-14
-1.54207	1.83791E-14	-1.54207	7.54056E-15
-1.53229	-6.2384E-14	-1.53229	-4.73772E-14
-1.5225	1.09051E-13	-1.5225	-4.04291E-14
-1.51272	4.06448E-14	-1.51272	1.1959E-14
-1.50294	-3.01246E-14	-1.50294	-5.5407E-14
-1.49315	-6.88018E-15	-1.49315	4.95573E-15
-1.48337	3.51503E-14	-1.48337	7.77905E-15
-1.47358	-2.03508E-14	-1.47358	2.71124E-14
-1.4638	-2.69758E-14	-1.4638	-2.50483E-14
-1.45401	2.23295E-14	-1.45401	-5.36542E-14
-1.44423	8.47953E-15	-1.44423	3.53389E-14
-1.43444	5.6305E-14	-1.43444	-6.02405E-14
-1.42466	1.02978E-14	-1.42466	3.68345E-14
-1.41487	4.06158E-14	-1.41487	2.48294E-14
-1.40509	-2.22578E-14	-1.40509	-5.22143E-14
-1.3953	-3.49081E-14	-1.3953	-9.57553E-15
-1.38552	1.35074E-14	-1.38552	2.26971E-14
-1.37573	-3.93055E-14	-1.37573	-8.15404E-16
-1.36595	-9.06959E-14	-1.36595	-4.04245E-14
-1.35616	-2.4722E-14	-1.35616	-2.617E-14
-1.34638	7.7379E-14	-1.34638	-1.30143E-14
-1.33659	-2.41694E-14	-1.33659	-4.66382E-15
-1.32681	5.54321E-14	-1.32681	2.91084E-14
-1.31703	1.52326E-14	-1.31703	1.76075E-14
-1.30724	2.20724E-14	-1.30724	-1.26049E-14
-1.29746	-2.00723E-15	-1.29746	-3.10848E-14
-1.28767	1.8228E-14	-1.28767	1.28702E-14
-1.27789	1.09242E-14	-1.27789	4.69966E-14
-1.2681	1.36523E-14	-1.2681	-2.90828E-14
-1.25832	5.47494E-15	-1.25832	-2.23693E-15
-1.24853	5.53592E-14	-1.24853	9.71059E-14
-1.23875	5.91962E-14	-1.23875	2.68389E-15
-1.22896	2.11109E-14	-1.22896	-1.71659E-14
-1.21918	3.77857E-15	-1.21918	5.90723E-14
-1.20939	3.86163E-14	-1.20939	7.33419E-15
-1.19961	-4.19454E-14	-1.19961	-7.19279E-14
-1.18982	3.77306E-14	-1.18982	5.04634E-14
-1.18004	-2.22968E-14	-1.18004	2.63613E-14
-1.17025	-4.01476E-14	-1.17025	-4.77676E-14
-1.16047	4.72875E-14	-1.16047	3.13087E-14
-1.15068	-4.6826E-14	-1.15068	-1.4202E-14
-1.1409	2.73915E-14	-1.1409	2.75116E-14
-1.13112	-3.65533E-14	-1.13112	-1.30628E-14
-1.12133	-7.59678E-15	-1.12133	1.67731E-15
-1.11155	5.68236E-14	-1.11155	6.06425E-14
-1.10176	2.05453E-14	-1.10176	-2.53833E-14
-1.09198	-1.9925E-14	-1.09198	3.81762E-14
-1.08219	-2.45771E-15	-1.08219	2.45513E-14
-1.07241	4.52596E-14	-1.07241	2.73029E-15
-1.06262	1.40928E-14	-1.06262	-5.4128E-14
-1.05284	2.3187E-14	-1.05284	4.11262E-14
-1.04305	3.38335E-14	-1.04305	-3.10873E-14
-1.03327	-1.3239E-14	-1.03327	-6.98889E-14
-1.02348	-3.31012E-14	-1.02348	2.22488E-14
-1.0137	2.62213E-14	-1.0137	-2.34538E-14
-1.00391	3.40638E-14	-1.00391	-5.20057E-14
-0.99413	-4.20648E-14	-0.99413	3.11891E-14
-0.98434	2.61494E-14	-0.98434	2.36362E-14
-0.97456	8.85964E-15	-0.97456	1.26988E-14
-0.96478	-9.6356E-15	-0.96478	-2.92287E-16
-0.95499	8.58663E-15	-0.95499	1.03036E-14
-0.94521	5.37606E-14	-0.94521	-9.88097E-15
-0.93542	-5.31584E-14	-0.93542	2.84311E-15
-0.92564	-9.90742E-15	-0.92564	-1.72146E-14
-0.91585	9.7073E-15	-0.91585	-3.27161E-14
-0.90607	-4.51229E-14	-0.90607	1.6139E-14
-0.89628	-2.61568E-14	-0.89628	-3.07801E-14
-0.8865	9.27926E-15	-0.8865	2.12426E-14
-0.87671	2.75927E-15	-0.87671	3.55784E-14
-0.86693	1.50716E-14	-0.86693	-3.55717E-14
-0.85714	3.2059E-15	-0.85714	2.75693E-14
-0.84736	-5.06925E-14	-0.84736	4.21826E-14
-0.83757	-5.9934E-14	-0.83757	-4.50733E-14
-0.82779	4.74419E-14	-0.82779	7.21376E-15
-0.818	-3.23358E-14	-0.818	-2.09811E-14
-0.80822	5.17615E-14	-0.80822	-3.89043E-14
-0.79843	-6.92382E-16	-0.79843	1.41827E-14
-0.78865	-3.31757E-14	-0.78865	1.13907E-14
-0.77887	1.15197E-14	-0.77887	7.4312E-15
-0.76908	-3.46212E-14	-0.76908	-8.76799E-14
-0.7593	2.43352E-14	-0.7593	-7.45069E-14
-0.74951	-1.02151E-15	-0.74951	1.90929E-14
-0.73973	-5.83355E-14	-0.73973	-5.5196E-14
-0.72994	6.51964E-15	-0.72994	3.75905E-14
-0.72016	9.48603E-14	-0.72016	4.52451E-14
-0.71037	-4.45756E-14	-0.71037	-8.95359E-15
-0.70059	4.27735E-14	-0.70059	1.81186E-14
-0.6908	3.99766E-14	-0.6908	-1.73048E-14
-0.68102	-3.39363E-14	-0.68102	-1.6464E-15
-0.67123	3.40252E-14	-0.67123	-1.5547E-14
-0.66145	-4.41627E-14	-0.66145	5.2688E-14
-0.65166	-2.7277E-14	-0.65166	-7.81078E-15
-0.64188	3.47346E-14	-0.64188	6.27544E-14
-0.63209	2.68729E-14	-0.63209	-8.10822E-15
-0.62231	6.35487E-14	-0.62231	4.07426E-14
-0.61252	1.18613E-14	-0.61252	-4.66189E-14
-0.60274	-1.49752E-14	-0.60274	2.46137E-14
-0.59296	4.59642E-14	-0.59296	1.76989E-14
-0.58317	2.00783E-14	-0.58317	-5.79224E-15
-0.57339	-5.41736E-14	-0.57339	9.94602E-15
-0.5636	1.79896E-14	-0.5636	3.93224E-14
-0.55382	1.17121E-14	-0.55382	-6.48907E-14
-0.54403	-1.18079E-14	-0.54403	-3.02031E-14
-0.53425	1.56498E-14	-0.53425	-8.68566E-15
-0.52446	5.08922E-14	-0.52446	-4.53874E-15
-0.51468	-1.06153E-15	-0.51468	9.94777E-15
-0.50489	-3.03586E-14	-0.50489	-1.07799E-14
-0.49511	1.1051E-14	-0.49511	5.61772E-14
-0.48532	-2.48819E-14	-0.48532	-2.90895E-14
-0.47554	2.62549E-14	-0.47554	-5.08531E-15
-0.46575	4.57943E-14	-0.46575	-1.0028E-14
-0.45597	-1.64144E-14	-0.45597	2.80663E-14
-0.44618	5.93387E-14	-0.44618	-5.34678E-14
-0.4364	-5.72605E-14	-0.4364	1.45805E-14
-0.42661	6.10782E-14	-0.42661	-3.74288E-15
-0.41683	-5.92639E-14	-0.41683	-1.74702E-14
-0.40705	4.91046E-14	-0.40705	4.57735E-15
-0.39726	-5.33066E-14	-0.39726	-4.56645E-14
-0.38748	3.10107E-14	-0.38748	-2.69965E-14
-0.37769	2.39772E-14	-0.37769	-5.06882E-14
-0.36791	1.26702E-14	-0.36791	-1.48666E-14
-0.35812	2.17054E-14	-0.35812	-4.09652E-14
-0.34834	-3.28823E-15	-0.34834	1.44207E-14
-0.33855	-2.00803E-14	-0.33855	3.27421E-14
-0.32877	-2.13067E-15	-0.32877	-1.78324E-14
-0.31898	-5.85191E-14	-0.31898	-1.96935E-14
-0.3092	2.51895E-14	-0.3092	-7.00164E-14
-0.29941	-1.01299E-14	-0.29941	2.45159E-14
-0.28963	2.51198E-14	-0.28963	-3.73217E-14
-0.27984	-9.91974E-15	-0.27984	-5.2652E-14
-0.27006	-4.94462E-15	-0.27006	3.56949E-14
-0.26027	1.84232E-14	-0.26027	4.57339E-14
-0.25049	4.90116E-14	-0.25049	1.69991E-14
-0.24071	-1.98752E-14	-0.24071	5.3544E-14
-0.23092	-1.26765E-14	-0.23092	3.28747E-14
-0.22114	-1.71469E-16	-0.22114	1.37066E-14
-0.21135	-1.00614E-13	-0.21135	9.8074E-15
-0.20157	5.64104E-14	-0.20157	4.45382E-14
-0.19178	-2.61427E-14	-0.19178	1.09E-14
-0.182	1.30975E-14	-0.182	-3.57937E-14
-0.17221	-5.98506E-14	-0.17221	1.22288E-14
-0.16243	6.88521E-14	-0.16243	5.04927E-14
-0.15264	-3.67453E-14	-0.15264	-3.89028E-14
-0.14286	-8.67025E-14	-0.14286	-3.87395E-14
-0.13307	3.67637E-14	-0.13307	4.45344E-14
-0.12329	3.33036E-14	-0.12329	-2.48475E-14
-0.1135	-4.36413E-14	-0.1135	-9.65242E-14
-0.10372	5.13087E-14	-0.10372	3.56186E-14
-0.09393	2.44546E-14	-0.09393	1.06552E-14
-0.08415	2.26105E-14	-0.08415	3.21305E-14
-0.07436	-2.3966E-14	-0.07436	-2.18924E-14
-0.06458	-3.79141E-14	-0.06458	-4.72169E-14
-0.05479	-2.85802E-14	-0.05479	-8.26749E-17
-0.04501	3.27505E-14	-0.04501	-7.71501E-14
-0.03523	-1.23405E-14	-0.03523	3.01892E-14
-0.02544	2.68114E-14	-0.02544	7.298E-14
-0.01566	3.07977E-14	-0.01566	-1.12861E-13
-0.00587	4.31769E-14	-0.00587	1.9238E-14
0.00391	1.48214E-15	0.00391	8.30371E-14
0.0137	-1.4059E-14	0.0137	-1.10433E-13
0.02348	3.23572E-14	0.02348	-1.71254E-14
0.03327	-8.47354E-14	0.03327	2.02387E-14
0.04305	-9.79349E-15	0.04305	3.48676E-15
0.05284	-7.99628E-15	0.05284	-3.67521E-14
0.06262	-5.47521E-15	0.06262	4.10468E-14
0.07241	2.76566E-14	0.07241	-2.37006E-15
0.08219	1.65E-14	0.08219	-2.17924E-14
0.09198	6.7382E-14	0.09198	1.38247E-14
0.10176	-1.77333E-14	0.10176	-4.62349E-14
0.11155	2.39658E-14	0.11155	-4.54847E-14
0.12133	3.90094E-14	0.12133	4.57298E-15
0.13112	-4.52125E-14	0.13112	1.34087E-14
0.1409	-3.62157E-14	0.1409	7.30716E-14
0.15069	4.14579E-15	0.15069	-4.67673E-14
0.16047	1.88701E-14	0.16047	6.05005E-16
0.17025	2.76121E-14	0.17025	5.78212E-14
0.18004	9.60907E-14	0.18004	-9.57449E-15
0.18982	6.70045E-14	0.18982	2.84467E-14
0.19961	-6.23179E-15	0.19961	-5.51295E-15
0.20939	2.48016E-14	0.20939	-5.76717E-14
0.21918	-3.09497E-14	0.21918	-1.63574E-14
0.22896	-4.43663E-14	0.22896	-1.80592E-14
0.23875	-2.35197E-15	0.23875	2.30441E-14
0.24853	-6.74237E-14	0.24853	-5.57426E-14
0.25832	7.84679E-16	0.25832	7.09138E-14
0.2681	5.72913E-15	0.2681	-1.43649E-14
0.27789	-4.58875E-14	0.27789	-2.85898E-14
0.28767	-3.16843E-14	0.28767	1.62925E-14
0.29746	4.90454E-14	0.29746	2.0303E-14
0.30724	1.28646E-14	0.30724	-1.16496E-14
0.31703	-2.87992E-14	0.31703	2.38905E-14
0.32681	2.34234E-14	0.32681	2.69698E-14
0.3366	2.10005E-14	0.3366	2.33934E-14
0.34638	3.10255E-15	0.34638	-7.3116E-15
0.35616	3.3343E-14	0.35616	6.80638E-14
0.36595	7.00575E-14	0.36595	4.0712E-14
0.37573	3.34035E-15	0.37573	4.68102E-14
0.38552	-2.07278E-14	0.38552	1.28861E-14
0.3953	9.74706E-16	0.3953	4.69122E-14
0.40509	4.9484E-14	0.40509	1.12656E-13
0.41487	5.00578E-14	0.41487	1.26025E-13
0.42466	4.95771E-14	0.42466	1.97822E-13
0.43444	2.74548E-14	0.43444	2.01262E-13
0.44423	6.95686E-15	0.44423	3.02048E-13
0.45401	1.36589E-15	0.45401	3.24041E-13
0.4638	3.00357E-16	0.4638	3.72866E-13
0.47358	9.12937E-14	0.47358	3.97472E-13
0.48337	-5.48749E-15	0.48337	4.96053E-13
0.49315	1.69812E-14	0.49315	5.05516E-13
0.50294	-3.49476E-14	0.50294	5.17218E-13
0.51272	-3.71063E-14	0.51272	5.39256E-13
0.52251	-1.12877E-14	0.52251	5.9768E-13
0.53229	-2.30342E-14	0.53229	4.5757E-13
0.54207	3.40505E-14	0.54207	4.83813E-13
0.55186	1.49021E-14	0.55186	4.76623E-13
0.56164	2.96722E-15	0.56164	5.11446E-13
0.57143	4.09786E-14	0.57143	5.07139E-13
0.58121	-1.12982E-14	0.58121	4.1099E-13
0.591	4.22812E-14	0.591	4.88988E-13
0.60078	2.55221E-14	0.60078	4.92755E-13
0.61057	2.86995E-15	0.61057	4.47742E-13
0.62035	-8.08542E-15	0.62035	4.98364E-13
0.63014	-1.80887E-14	0.63014	5.21148E-13
0.63992	-3.09947E-14	0.63992	4.3517E-13
0.64971	-2.66917E-14	0.64971	4.89778E-13
0.65949	3.415E-14	0.65949	4.84236E-13
0.66928	3.51297E-14	0.66928	4.45914E-13
0.67906	-2.52989E-14	0.67906	4.46155E-13
0.68885	-3.4178E-14	0.68885	3.855E-13
0.69863	1.1119E-14	0.69863	5.15446E-13
0.70842	2.49068E-15	0.70842	4.10675E-13
0.7182	-3.48017E-14	0.7182	4.50977E-13
0.72798	6.79104E-14	0.72798	4.71123E-13
0.73777	-6.62714E-15	0.73777	4.26491E-13
0.74755	2.80703E-14	0.74755	4.82656E-13
0.75734	1.23133E-14	0.75734	4.97435E-13
0.76712	-1.64803E-14	0.76712	4.6551E-13
0.77691	3.15328E-16	0.77691	5.18081E-13
0.78669	2.4719E-14	0.78669	5.43819E-13
0.79648	4.07017E-14	0.79648	5.53764E-13
0.80626	5.91224E-14	0.80626	4.77784E-13
0.81605	4.63177E-14	0.81605	5.68843E-13
0.82583	1.2046E-13	0.82583	5.18392E-13
0.83562	1.2876E-13	0.83562	4.94265E-13
0.8454	6.64744E-14	0.8454	5.67964E-13
0.85519	2.04548E-13	0.85519	6.14039E-13
0.86497	1.29881E-13	0.86497	6.05156E-13
0.87476	1.56961E-13	0.87476	5.43574E-13
0.88454	2.00415E-13	0.88454	6.40954E-13
0.89433	2.71403E-13	0.89433	6.10409E-13
0.90411	2.58882E-13	0.90411	6.08072E-13
0.91389	3.27891E-13	0.91389	6.37564E-13
0.92368	4.15872E-13	0.92368	6.37449E-13
0.93346	3.81747E-13	0.93346	6.22041E-13
0.94325	4.33632E-13	0.94325	6.32131E-13
0.95303	4.49479E-13	0.95303	6.49266E-13
0.96282	4.69004E-13	0.96282	6.64112E-13
0.9726	5.21232E-13	0.9726	6.50748E-13
0.98239	4.90937E-13	0.98239	6.8325E-13
0.99217	5.88332E-13	0.99217	6.99715E-13
1.00196	6.06025E-13	1.00196	6.49814E-13
1.01174	6.38143E-13	1.01174	7.27596E-13
1.02153	6.26942E-13	1.02153	7.6787E-13
1.03131	7.54703E-13	1.03131	6.9693E-13
1.0411	6.51867E-13	1.0411	7.65602E-13
1.05088	7.64249E-13	1.05088	7.41497E-13
1.06067	8.72197E-13	1.06067	7.45738E-13
1.07045	8.52953E-13	1.07045	6.8769E-13
1.08023	1.05992E-12	1.08023	7.30875E-13
1.09002	1.10509E-12	1.09002	8.18626E-13
1.0998	1.20613E-12	1.0998	8.57556E-13
1.10959	1.22926E-12	1.10959	7.17678E-13
1.11937	1.27925E-12	1.11937	8.82253E-13
1.12916	1.40144E-12	1.12916	7.83639E-13
1.13894	1.40489E-12	1.13894	7.62983E-13
1.14873	1.60983E-12	1.14873	8.557E-13
1.15851	1.65055E-12	1.15851	7.80287E-13
1.1683	1.84901E-12	1.1683	8.38362E-13
1.17808	1.93989E-12	1.17808	9.61441E-13
1.18787	1.89491E-12	1.18787	8.64934E-13
1.19765	2.03487E-12	1.19765	8.57682E-13
1.20744	2.10323E-12	1.20744	9.20114E-13
1.21722	2.02436E-12	1.21722	8.69604E-13
1.22701	2.0144E-12	1.22701	9.58963E-13
1.23679	2.16121E-12	1.23679	8.00055E-13
1.24658	2.07256E-12	1.24658	8.21903E-13
1.25636	2.31845E-12	1.25636	8.71635E-13
1.26614	2.2649E-12	1.26614	9.61463E-13
1.27593	2.03799E-12	1.27593	1.08954E-12
1.28571	2.09409E-12	1.28571	1.04703E-12
1.2955	1.89567E-12	1.2955	9.95678E-13
1.30528	2.26256E-12	1.30528	1.12169E-12
1.31507	2.07394E-12	1.31507	1.18085E-12
1.32485	2.01511E-12	1.32485	1.17714E-12
1.33464	1.87552E-12	1.33464	1.25681E-12
1.34442	1.88238E-12	1.34442	1.27196E-12
1.35421	1.93614E-12	1.35421	1.34329E-12
1.36399	2.20739E-12	1.36399	1.35081E-12
1.37378	1.92546E-12	1.37378	1.2953E-12
1.38356	1.7224E-12	1.38356	1.40186E-12
1.39335	1.62078E-12	1.39335	1.39949E-12
1.40313	1.41795E-12	1.40313	1.53413E-12
1.41292	1.85042E-12	1.41292	1.49864E-12
1.4227	1.7864E-12	1.4227	1.42706E-12
1.43249	1.43939E-12	1.43249	1.53014E-12
1.44227	1.53183E-12	1.44227	1.68282E-12
1.45205	1.12399E-12	1.45205	1.54009E-12
1.46184	1.35824E-12	1.46184	1.48814E-12
1.47162	1.55823E-12	1.47162	1.75716E-12
1.48141	1.3548E-12	1.48141	1.74786E-12
1.49119	1.30165E-12	1.49119	1.73824E-12
1.50098	1.02469E-12	1.50098	1.70918E-12
1.51076	8.01029E-13	1.51076	2.02971E-12
1.52055	8.73592E-13	1.52055	1.90669E-12
1.53033	1.06354E-12	1.53033	1.87419E-12
1.54012	8.59167E-13	1.54012	2.04472E-12
1.5499	1.08766E-12	1.5499	2.08551E-12
1.55969	1.87396E-12	1.55969	2.20477E-12
1.56947	6.78497E-13	1.56947	2.03939E-12
1.57926	6.78497E-13	1.57926	2.13636E-12
1.58904	5.868E-13	1.58904	2.22353E-12
1.59883	5.868E-13	1.59883	2.10416E-12
1.60861	2.962E-13	1.60861	1.61635E-12
1.6184	9.94037E-14	1.6184	2.36197E-12
1.62818	3.86858E-13	1.62818	2.44479E-12
1.63796	1.97803E-13	1.63796	1.90202E-12
1.64775	2.89693E-13	1.64775	2.9166E-12
1.65753	3.56311E-13	1.65753	1.95127E-12
1.66732	6.57465E-14	1.66732	2.01013E-12
1.6771	1.23087E-13	1.6771	2.52092E-12
1.68689	-3.58378E-13	1.68689	2.27521E-12
1.69667	7.73463E-14	1.69667	1.85149E-12
1.70646	9.04511E-14	1.70646	2.31481E-12
1.71624	3.57504E-14	1.71624	3.70632E-12
1.72603	-1.25327E-13	1.72603	2.2638E-12
1.73581	1.99604E-13	1.73581	2.28735E-12
1.7456	2.88357E-14	1.7456	2.27005E-12
1.75538	1.6998E-13	1.75538	3.43222E-12
1.76517	2.54525E-13	1.76517	3.28508E-12
1.77495	7.97326E-15	1.77495	2.0959E-12
1.78474	1.66178E-13	1.78474	2.30229E-12
1.79452	7.61919E-14	1.79452	2.07779E-12
1.80431	3.63513E-14	1.80431	2.68369E-12
1.81409	-6.14378E-14	1.81409	1.56019E-12
1.82387	-1.57143E-13	1.82387	2.77805E-12
1.83366	-3.30218E-13	1.83366	9.62167E-13
1.84344	1.60177E-13	1.84344	6.0977E-13
1.85323	-1.58001E-13	1.85323	5.79549E-13
1.86301	1.55635E-13	1.86301	-5.52678E-15
1.8728	1.91969E-13	1.8728	-5.22678E-15
1.88258	-6.14378E-14	1.88258	-4.52678E-15
1.89237	-6.14378E-14	1.89237	-4.52678E-15
1.90215	-5.10946E-14	1.90215	-4.22678E-15
1.91194	-2.16282E-13	1.91194	-3.75405E-13
1.92172	-2.48245E-14	1.92172	-2.52678E-15
1.93151	-1.70994E-13	1.93151	-2.52678E-15
1.94129	2.93955E-14	1.94129	-2.52678E-15
1.95108	-4.78893E-14	1.95108	-2.52678E-15
1.96086	-6.14378E-14	1.96086	-2.52678E-15
1.97065	2.02884E-13	1.97065	-2.52678E-15
1.98043	-6.14378E-14	1.98043	-3.90715E-13
1.99022	-6.14378E-14	1.99022	-2.52678E-15
2	3.51498E-13	2	2.46456E-13
