# Supplementary material for: Anomalously bright single-molecule upconversion electroluminescence
Source: Nat Commun. 2024 Feb 23;15:1677. doi: 10.1038/s41467-024-45450-5 (PMC10891098; doi:10.1038/s41467-024-45450-5)
Supplement: Supplementary file 3 — Source Data [file 41467_2024_45450_MOESM3_ESM.zip › Fig_SI/Fig_S13a.txt]

2.6682	0.0052	0.00205	0.00269	0.00369	0.00153	0.00287	2.09608E-4
2.66574	0.00928	0.00491	0.00474	0.0033	0.00113	0.00613	0.00144
2.66328	0.00482	0.0037	0.00679	8.76268E-4	0.00236	0.00613	0.00429
2.66082	0.00565	0.0033	0.00437	0.0013	0.00604	0.00816	0.00348
2.65836	0.00648	0.00169	0.00357	0.00334	0.00483	0.0041	0.00268
2.65592	0.00573	0.00294	0.00648	0.00379	0.00284	0.00291	0.00312
2.65348	0.00697	0.00541	0.00568	0.00504	0.00367	0.00455	0.00354
2.65104	0.00617	0.00378	0.00488	0.00301	0.00532	0.00455	0.00601
2.6486	0.00577	0.00379	0.00735	0.00302	0.00288	0.00537	0.00437
2.64617	0.00376	0.00506	0.00452	0.00511	0.00373	0.00663	0.00564
2.64375	0.00296	0.00426	0.00331	0.00556	0.00417	0.00377	0.00236
2.64133	0.00422	0.00469	0.00251	0.00516	0.00543	0.00253	0.00279
2.63891	0.00465	0.00222	0.00542	0.00559	0.00669	0.00378	0.00445
2.6365	0.00759	0.00556	0.00255	0.00521	0.00341	0.00338	0.00282
2.63409	0.00719	0.00225	0.00299	0.00233	0.00301	0.00255	0.00407
2.63169	0.00682	0.00561	0.00385	0.00193	0.00512	0.00132	0.0041
2.62929	0.006	0.00437	0.00428	0.00445	0.00431	0.00132	0.00244
2.6269	0.00479	0.0044	0.006	0.00407	0.00309	0.00468	3.73084E-4
2.62451	0.00397	0.00274	0.00309	0.00409	0.00478	0.00636	0.00164
2.62213	0.00694	0.00192	0.00312	0.00328	0.00356	0.00345	0.0025
2.61975	0.00234	0.00529	0.0065	0.00456	0.00357	0.00303	0.00377
2.61737	0.00782	0.00489	0.004	0.00332	0.00485	0.00136	0.0021
2.615	0.00449	0.00197	0.00361	0.00251	0.00658	0.00348	0.00212
2.61263	0.00746	0.00578	0.00279	0.00252	0.00491	0.00179	8.68223E-4
2.61027	0.0037	0.00369	0.00579	0.0034	0.00198	9.59262E-4	0.0047
2.60791	0.00668	0.00371	0.002	0.00299	0.002	0.00181	0.00344
2.60556	0.00587	7.57226E-4	0.0033	0.00345	0.0033	0.0031	0.00262
2.60321	0.00461	0.00417	0.00418	0.00219	0.00417	0.00524	0.0022
2.60086	0.00548	0.00504	0.00803	0.00477	0.00377	0.00226	0.00477
2.59852	0.00338	0.00294	0.00338	0.00352	0.00466	1.42035E-4	0.00267
2.59618	0.00468	0.00209	0.00298	0.00397	0.00254	0.00528	0.00567
2.59385	0.00386	0.00126	0.00387	0.00229	0	0.00316	0.00356
2.59152	0.00602	0.0047	0.00647	0.00488	0.00342	0.00102	0.00229
2.5892	0.00606	4.28096E-4	0.00609	0.00234	0.00386	0.00405	0.00318
2.58687	0.00734	0.00344	0.00437	0.00449	0.0047	0.00104	0.00404
2.58456	0.00396	2.32956E-5	0.00486	0.00628	0.0017	0.00192	0.00235
2.58225	0.00441	0.0035	0.00185	0.00327	0.00472	0.00582	0.00453
2.57994	0.00399	0.00221	0.00534	0.00156	0.00731	0.00107	0.00282
2.57764	0.00359	0.00572	0.00191	0.00463	0.00342	0.00108	0.00545
2.57534	0.00447	0.00399	0.00411	0.00117	0.00516	0.00152	0.00417
2.57304	0.0084	0.004	0.00543	0.00597	0.00254	0.00458	0.00636
2.57075	0.00627	9.76208E-4	0.00242	0.00427	0.0043	0.00417	0.00334
2.56846	0.00454	0.00448	0.00507	0.00255	0.00255	0.00199	0.00205
2.56618	0.0072	0.00495	0.00336	0.00389	0.00168	0.00201	0.00602
2.5639	0.00941	0.00716	0.00558	0.00567	0.00431	0.00378	0.00209
2.56163	0.00638	0.00544	0.00651	0.00659	0.00344	0.00468	0.00432
2.55936	0.00772	0.00281	0.00433	0.00485	3.56172E-4	0.00117	0.00302
2.55709	0.00685	0.00371	0.00391	0.00179	0.003	0.00691	0.0048
2.55483	0.00734	0.00462	0.00705	0.0058	0.00655	0.00429	0.00395
2.55257	0.00514	0.00419	0	0.00361	7.97258E-4	0.0043	0.0022
2.55032	0.00562	0.00289	0.00398	0.00409	0.0048	0.00433	0.00311
2.54807	0.00608	0.00335	0.00307	0.00633	0.00436	0.00301	0.00224
2.54582	0.00387	0.00247	0.0035	0.00146	0.00525	0.00569	0.00493
2.54358	0.00568	0.00428	0.00173	0.00193	0.00572	0.00394	0.00318
2.54134	0.00659	0.00563	0.00397	0.00552	0.00349	0.00529	0.00142
2.53911	0.00394	0.00567	8.33206E-4	0.00333	0.00395	0.00264	0.00369
2.53688	0.0053	0.00703	0.00216	0.00425	0.00395	0.00445	0.00326
2.53465	0.00935	0.00435	0.00484	0.00696	0.00216	0.0076	0.00193
2.53243	0.0058	0.00438	0.00576	0.0025	0.00352	0.00269	0.00376
2.53021	0.00536	0.00395	0.00396	0.00432	0.00353	0.0036	6.28322E-4
2.528	0.0063	0.00443	0.00215	0.00165	0.00264	0.00273	0.00246
2.52579	0.0036	0.00625	0.00711	0.00619	0.00355	0.0041	0.00203
2.52358	0.00723	0.004	0.00257	0.00486	0.00129	0.00683	0.0016
2.52138	0	0.00449	0.00349	0.00217	0.00494	0.00369	0.00344
2.51918	0.00453	0.00313	0.00485	0.00446	0.00267	0.00189	0.00347
2.51698	0.00498	0.00315	0.00347	0.00585	0.00494	0.00372	0.00349
2.51479	0.00499	0.00454	0.00302	0.00544	0.00588	0.00193	0.00489
2.51261	0.005	0.00549	0.00301	0.00273	0.00546	0.00149	0.00127
2.51042	0.00588	0	0.00254	0	0.00178	0.00287	0.00174
2.50824	0.0059	0.00414	0.00668	0.00824	0.00547	0.00382	0.00407
2.50607	0.00592	0.00279	0.00347	0.00688	0.00319	0.00293	0.0018
2.5039	0.00636	0.00879	0.00391	0.00318	0.0032	0.00295	0.00321
2.50173	0.00681	0.00327	0.00712	0.00455	0.00413	0.00803	0.00369
2.49957	0.00359	0.00515	0.00622	0.0041	0.00415	0.00299	0.00327
2.49741	0.00589	0.00748	0.00251	0.00501	0.00416	0.00625	0.00514
2.49525	0.00727	0.00425	0.00713	0.00685	0.00694	0.00256	0.00146
2.4931	0.00776	0.00195	0.00157	0.00593	0.0014	0.00259	0.00243
2.49095	0.00495	0.00522	0.00155	0.00499	0.00373	0.00354	0.0057
2.4888	0.00633	0.0043	0.00387	0.00125	0.00514	0.00496	0.00294
2.48666	0.00682	0.00807	0.00341	0.00452	0.00283	0.00219	0.00344
2.48452	0.00587	0.00481	0.0034	0.00637	0.00705	0.00455	0.003
2.48239	0.00447	0.00438	0.0034	0.0017	0.00427	0.00412	0.00257
2.48026	0.00305	0.00533	0.0062	0.00403	0.00475	0.00367	0.00213
2.47813	0.00538	0.00346	0.00431	0.00543	0.00288	0.00134	0.00497
2.47601	0.00398	0.0016	0.00668	0.00639	7.03593E-5	0.00372	0.00407
2.47389	0.00208	0.00303	0.00431	0.00496	0.0048	0.00516	0.0041
2.47177	0.00631	0.00917	0.0043	0.00542	0.00339	0.00565	0.00177
2.46966	0.00301	0.00354	0.00573	0.00354	0.00342	0.0019	0.00559
2.46756	0.00491	0.00547	0.00623	0.0064	0.00582	0.00812	0.00422
2.46545	0.00203	0.00403	2.58268E-5	0.00257	0.00154	0.00337	9.08618E-4
2.46335	0.00345	0.00501	0.00335	0.004	0.00537	0.00388	0.00332
2.46125	0.00296	0.00455	0.00715	0.00494	0.00347	0.00533	0.00763
2.45916	0.0063	0.00554	0.00717	0.00543	0.00685	0.00442	0.00292
2.45707	0.00964	0.00412	0.00716	0.00112	0.00542	0.00157	0.00295
2.45499	0.00582	0.0027	0.00142	0.00448	0.00402	0.0016	0.00443
2.4529	0.00434	0.00414	0.00332	0.00445	0.00162	0.00687	0.00444
2.45082	0.00723	0.00368	0.00189	0.00542	0.005	0.00452	0.00593
2.44875	0.00435	0.00418	0.00623	0.00303	0.00455	0.00553	0.00502
2.44667	0.00575	0.0032	0.00572	0.00541	0.00406	0.00312	0.00647
2.44461	0.00628	0.00615	0.00334	0.00302	0.00557	0.0022	0.00317
2.44254	0.00333	0.00516	0.00331	0.00445	0.00507	0.00705	0.0056
2.44048	0.00187	0.00325	0.00623	0.00204	0.01093	0.00613	0.00323
2.43842	0.0038	0.00325	0.00331	0.00931	0.30658	0.0013	0.00957
2.43637	0.00428	0.00571	0.00381	0.00301	1.58906	0.00377	0.00575
2.43432	0.00524	0.00572	0.00478	0.00495	3.67883	0.00233	0.00432
2.43227	0.00717	0.00621	0.00721	0.00641	0.52664	0.00284	0.0024
2.43023	0.00964	0.00625	0.00528	0.00251	0.61306	0.00582	0
2.42819	0.00472	0.00478	0.00185	0.00545	1.0067	0.00633	0.01027
2.42615	0.00372	0.00675	0.00576	0.00397	0.90965	0.00488	4.50886E-4
2.42412	0.00618	0.00235	0.0048	0.00596	1.14814	0.00542	0.00487
2.42209	0.00518	0.00827	0.00677	0.00349	0.83239	0.00446	0.00288
2.42006	0.00319	0.00286	0.00282	0.0025	0.49743	0.00596	0.00434
2.41804	0.00368	0.00536	0.0058	0.00696	0.00683	0.00403	0.00335
2.41602	0.00564	0.00537	0.0058	0.00448	0.00486	0.00208	0.0068
2.414	0.00562	0.00537	0.00431	0.00299	0.00636	0.00557	0.0043
2.41199	0.00612	0.00441	0.00383	0.00151	0.00541	0.00363	0.00481
2.40998	0.0071	0.00592	0.00184	0.00748	0.00443	0.00564	0.00728
2.40797	0.00558	0.00443	0.00283	0.00449	2.68106	0.00368	0.00477
2.40597	0.00209	9.63437E-4	0.00684	0.00201	1.44398	0.00522	0.00678
2.40397	0.00357	0.00347	0.00584	0.0055	0.00849	0.00425	2.63036E-4
2.40197	0.00705	0.00798	0.00434	0.0065	0.00451	0.00677	0.00575
2.39998	0.00505	0.00301	0.00134	0.00402	0.00705	0.00432	0.00325
2.39799	0.00754	0	0.00235	0.00502	0.00657	0.00334	0.00373
2.39601	0.00453	0.00706	0.0069	0.00606	0.00308	0.0059	0.00677
2.39402	0.00248	0.00652	0.00285	0.00502	0.00508	0.00489	0.0022
2.39205	0.00756	0.00658	0.00541	0.00761	0.00769	0.00243	0.00677
2.39007	0.00245	0.0035	0.00236	0.00302	0.00766	0.00851	0.00268
2.3881	0.00345	0.00402	0.00288	0.00557	0.00619	0.00654	0.00674
2.38613	0.00495	0.00452	0.00643	0.00659	0.00113	0.00352	0.00571
2.38416	0.00645	0.00553	0.0044	4.95606E-4	0.00723	0.00253	6.19859E-4
2.3822	0.00595	0.00249	0.00443	0.0056	0.00575	0.00461	0.0052
2.38024	0.00542	0.00554	0.00749	0.00152	0.00679	0.0026	0.00365
2.37829	0.00543	0.00505	0.00343	0.00255	0.00632	0.00777	0.00366
2.37633	0.0013	0.00501	0.00444	0.00509	0.00477	6.07982E-4	0.00465
2.37438	0.00231	0.00452	0.00292	0.00512	0.00686	0.00628	0.00312
2.37243	0.00331	0.00503	0.00498	0.00614	0.00483	0.01092	0.00567
2.37049	0.00537	0.00453	0.00501	0.00257	0.00435	0.0043	0.00208
2.36855	0.00534	3.98215E-4	0.00553	0.0036	0.00488	0.00484	0.0031
2.36661	0.00687	0.00864	0.0045	5.09763E-4	0.00386	0.00848	0.00721
2.36468	0.00377	0.00401	0.00609	0.00207	0.00752	0.00285	0.00257
2.36275	0.00323	0.01022	0.00713	0.00414	0.00443	0.00753	0.00359
2.36082	0.00787	0.00348	0.00507	0.00415	0.00289	0.00549	0.00513
2.3589	0.00685	0.0061	0.00406	0.00105	0.00604	0.00606	0.00306
2.35698	0.00631	0.00245	0.00511	0.00105	0.00449	0.00869	0.00618
2.35506	0.00473	0.00504	0.00407	0.00313	0.00554	0.00195	0.00408
2.35315	0.00263	0.00559	0.0041	0.00472	0.00611	0.0046	0.00357
2.35124	0.00628	0.00296	0.00307	1.66783E-5	0.0056	0.0062	9.37442E-4
2.34933	0.00469	0.00505	0.0036	0.00421	0.00404	0.00623	0.00459
2.34743	0.00732	0.00402	0.00626	0.00371	0.00408	0.00839	0.00197
2.34552	0.0036	0.00661	0.00467	0.00579	0.00407	0	0.00247
2.34362	0.0057	0.00401	0.00576	0.00424	0.00884	0.00471	0.00406
2.34173	0.00571	0.00191	0.00263	0.00427	0.00678	0.00682	0.00354
2.33984	0.00728	0.00297	0	0.0048	0.00415	0.00732	0.00511
2.33795	0.00355	0.00878	0.00369	0.00322	0.00416	0.00254	0.00722
2.33606	0.00671	0.00719	0.00579	0.00429	0.00418	0.00886	0.00192
2.33418	0.00513	0.0051	0.00314	0.00272	0.00847	0.00143	0.00511
2.3323	0.0067	0.00509	4.71911E-4	0.00485	0.00529	0.00354	3.11777E-4
2.33042	0.00455	0.00456	0.00525	0.00592	0.00689	0.00617	0.00456
2.32855	0.00242	0.00886	0.00419	0.00596	0.00534	0.00992	0.0019
2.32668	0.00828	0.00511	0.00472	0.00597	0	0.00402	0.00242
2.32481	0.00666	0.00564	0.00525	0.00544	0.00801	0.00453	0.00402
2.32295	0.00399	0.00567	0.00366	0.0044	0.00535	0.00453	0.00564
2.32108	0.00823	0.00243	0.00203	0.00759	0.00371	0.00555	0.0024
2.31922	0.00234	0.00459	0.00473	0.00119	0.00694	0.00395	0.00401
2.31737	0.0045	0.00353	0.00529	0.00283	0.00534	0.00935	0.00565
2.31551	0.005	0.00512	0.00956	0.00443	0.00584	0.00874	0.00668
2.31366	0.00663	0.00623	0.00365	0.00446	0.00207	0.00553	0.00293
2.31182	0.00339	0.00626	0.0042	0.00613	0.00479	0.00391	0.00456
2.30997	0.00497	0.00785	0.00255	0.0034	0.00799	0.00657	2.07226E-4
2.30813	0.00227	0.00626	0.00255	0.00397	0.00205	0.00604	0.00509
2.3063	0.00336	0.00247	0.00583	0.00346	0.00532	0.00277	0.00511
2.30446	0.00713	0.00463	0.00688	0.00236	0.00963	0.00219	0.00182
2.30263	0.00497	0.00684	0.00581	0.00676	0.0042	0.00437	0.00728
2.3008	0.00222	0.00411	0.00198	0.00513	0.00473	0.00708	7.172E-4
2.29897	0.00385	0.00247	0.00689	0.0035	0.00854	0.00488	0.00672
2.29716	0.00553	0.00526	0.00309	0.00576	0.00199	0.00491	0.00347
2.29534	0.00494	0.00358	3.16751E-4	0.00464	0.00197	0.00706	0.00455
2.29352	0.00548	0.00853	0.00361	0.0052	0.0036	0.0032	0.00289
2.2917	0.00492	0.00633	0.00525	0.00631	0.00798	0.00373	0.00398
2.28989	0.00272	0.00416	0.00361	0.00194	0.00746	0.00705	0.00731
2.28808	0.00382	0.00526	0.00305	0.00582	0.00358	0.00758	0.00676
2.28628	0.00661	0.00696	0.00362	0.00586	0.00303	0.00483	0.00345
2.28447	0.00767	0.00748	0.00801	0.00253	0.00741	0.007	0.00564
2.28267	0.00437	0.00641	0.00805	0.007	0.00744	0.00535	0.00178
2.28088	0.00382	0.00589	0.00306	0.0065	0.00579	0.00481	0.00569
2.27909	0.00828	0.00701	0.00473	0.00372	0.00857	0.00367	0.0068
2.27729	0.00379	0.00364	0.00415	0.00593	0.00684	0.0053	0.00343
2.27551	0.00551	0.01043	0.00363	0.00433	0.00521	0.00254	0.00402
2.27372	0.00603	0.00367	0.00416	0.00376	0.00517	0.00754	0.01014
2.27194	0.00493	0.00763	0.0053	0.00605	0.0063	0.00532	0.00514
2.27016	0.00437	0.0037	0.00755	0.00438	0.00685	0.00362	0.00232
2.26838	0.00717	0.00707	0.00417	0.00608	0.00571	0.00641	0.00456
2.26661	0.00212	0.00599	0.00702	0.00387	0.00572	0.00474	0.00572
2.26484	0.00607	0.00543	0.0025	0.00445	0.00627	0.00981	0.00345
2.26307	0.00381	0.00656	0.00476	0.00673	0.004	0.00528	0.00288
2.2613	0.00437	0.0077	0.00362	0.00844	0.00737	0.00583	0.00401
2.25954	0.00497	0.00547	0.00478	5.50307E-4	0.00228	0.00699	0.00403
2.25778	0.0044	0.00662	0.00762	0	0.0034	0.00186	0.0063
2.25602	0.00553	0.00549	0.00194	0.00736	0.00679	0.00469	6.13536E-4
2.25427	0.00671	0.00724	0.00366	0.00453	0.00453	0.00413	0.00519
2.25252	0.00442	0.00725	0.00195	0.00565	0.00737	0.00355	0.00575
2.25077	0.00442	0.00611	0.00537	0.00563	0.00792	0.00468	0.00175
2.24902	0.00671	0.0044	0.00366	0.00389	0.00619	0.00524	0.00575
2.24728	0.00618	0.00903	0.00368	0.00562	0.0085	0.00181	0.00406
2.24554	0.00273	0.00444	2.35284E-4	0.00272	0.00734	0.00237	0.00578
2.2438	0.00618	0.00387	0.00254	0.00615	0.00617	0.00581	0.0029
2.24207	0.0016	0.00506	0.00544	0.00558	0.00272	0.00584	0.00465
2.24033	0.0062	0.00676	0.00771	0.00381	0.00441	0.00292	0.00462
2.23861	0.00569	0.00394	0.00432	0.00674	0.00677	0.00295	0.00235
2.23688	4.63766E-4	0.00682	0.00429	0.00205	0.0044	0.00581	0.00465
2.23515	0.00625	0.00914	0.00834	0.00724	0.00496	0.00465	0.00522
2.23343	0.00746	0.00339	0.00258	0.00726	0.00555	0.00757	0.00584
2.23171	0.00456	0.00572	0.00142	0.00491	0.0067	0.00408	0.00409
2.23	0.0081	0.00518	0.00494	0.00433	0.0073	0.00293	0.00236
2.22828	0.00225	0.00981	0.00608	0.00313	0.00434	0.00581	2.0232E-5
2.22657	0.00637	0.00695	0.00378	0.00546	0.00727	0.00759	0.00821
2.22486	0.00404	0.00872	0.00554	0.00544	0.00725	0.00349	0.00704
2.22316	0.00172	0.00466	0.00676	0.00663	0.00668	0.00939	0.00649
2.22145	0.00582	0.00464	0.0038	0.00657	0.00429	0.00992	0.00353
2.21976	0.00649	0.00707	0.00385	0.00308	0.0055	0.00234	0.00594
2.21806	0.00529	0.00292	0.00619	0.00363	0.00545	0.00762	0.00414
2.21636	0.00295	0.00587	0.00561	0.00538	0.00544	0.00585	0.00355
2.21467	0.00771	0	0.00269	0.00302	0.00486	0.00352	0.00535
2.21298	0.00418	0.00709	0.00448	0.00478	6.97288E-4	0.00647	0.00121
2.21129	0.0036	0.00234	0.00153	0.00594	0.0066	0.00233	0.00417
2.20961	0.00661	0.00532	0.0075	0.00358	0.00245	0.00235	0.00717
2.20793	0.00663	0.0059	0.00394	0.00237	0.00719	0.00354	0.00777
2.20625	0.00486	0.00648	0.00157	0.00771	0.0042	0.00652	0.00896
2.20457	0.00488	0.0023	0.00515	0.00293	0.00537	0.00295	0.01075
2.2029	0.00253	0.00649	0.00639	0.00233	0.00479	0.00417	0.00183
2.20123	0.00255	0.00229	0.00221	0.00351	0.00118	0.00777	0.00244
2.19956	0.00257	0.00766	0.00701	0.00589	0.00595	0.00358	0.00364
2.19789	0.00379	0.00945	0.00703	0.00348	0.00653	0	0.00364
2.19623	0.00684	0.00407	0.00588	0.0077	0.00475	0.0078	0.00728
2.19457	0.00205	0.00647	0.00107	0.00346	0.00292	0.00476	0.00608
2.19291	0.00569	0.00586	0.00228	0.00525	0.00471	0.00533	0.00488
2.19125	0.00692	0.00525	0.00772	0.00704	0.00469	0.00409	0.00548
2.1896	0.00335	0.00527	0.00293	0.00586	0.00471	0.0047	0.00128
2.18795	0.00276	0.00586	0.0078	0.0016	0.00287	0.0083	0.00552
2.1863	0.00521	0.00766	0.00296	0.00946	0.00649	0.00585	0.0025
2.18465	0.00524	0.00704	0.00236	0.00763	0.00223	0.00764	0.00674
2.18301	0.00713	0.00706	0.00421	0.00522	0.00406	0.00643	8.26595E-5
2.18137	0.00411	0.00644	0.00545	0.00764	0.00282	0.00397	0.0074
2.17973	0.00475	0.00825	0.00364	0.00702	0.00951	0.00577	0.00314
2.1781	0.00604	0.00828	0	0.00459	0.00219	0.00333	0.00685
2.17646	0.00237	0.00334	0.00668	0.00211	0.00521	0.00511	0.00559
2.17483	0.00549	0.00457	0.00547	0.00333	0.00584	0.00818	0.01054
2.1732	0	0.00639	0.00852	0.00209	0.00951	0.00754	1.16883E-4
2.17158	0.00244	0.00518	0.00362	0.0058	0.00338	0.00262	0.00568
2.16995	0.00852	0.00513	0.00359	0.00697	0.00641	0.00381	0.00197
2.16833	0.00545	0.00637	0.00606	0.00392	0.00211	0.00196	0.00446
2.16671	0.00666	0.00512	0.00296	0.00822	0.00704	0.00811	0.00138
2.1651	0.00604	0.00638	0.00482	0.00702	0.00769	0.00503	0.00326
2.16348	0.00412	0.00508	0.00848	0.00264	0.00515	0.00621	0.00572
2.16187	0.00722	0.0082	0.00293	0.00389	0.00455	0.0056	0.00328
2.16027	0.00911	0.00573	0.00606	0.00828	0.00332	0.00561	0.00455
2.15866	0.00778	0.0094	0.00538	0.00697	0.00577	0.00245	0.0064
2.15706	0.00218	0.00444	0.0079	0.00763	0.00454	0.00432	0.00332
2.15545	0.00896	0.00502	0.00722	0.00508	0.0045	0.00613	0.00145
2.15385	0.00524	0.0019	0.00162	0.00198	7.60657E-4	0.00553	0.00834
2.15225	0.00584	0.00438	0.00536	0.00322	0.00512	0.00363	0.00273
2.15066	0.00459	0.00439	0.00161	7.12677E-4	0.00514	4.8937E-4	0.00968
2.14907	0.00834	0.00562	0.00788	0.00573	0.00639	0.00424	0.00528
2.14748	0.00454	0.00623	0.00535	0.00258	0.00512	0.00548	0.00529
2.14589	0.00451	0.00369	0.00471	0.00823	0.00385	0.00609	0.00153
2.14431	0.01148	0.00749	9.31599E-4	0.00384	0.00323	0.00737	0.00535
2.14273	0.00449	0.0062	0.00725	0.0051	0.00575	0.00419	0.00537
2.14115	0.0032	0.00871	0.00533	0.00572	0.0051	0.00417	0.00475
2.13957	0.00444	0.00426	0.01039	0.00762	0.00509	0.00352	0.00729
2.138	0.00635	0.0049	0.00598	0.0032	1.55062E-5	0.00416	0.0048
2.13642	0.00502	0.00358	0.00656	0.00381	0.00697	0.00412	0.00795
2.13485	0.00439	0.00421	0.0085	6.39098E-4	0.00254	9.4403E-4	0.00611
2.13328	0.00118	0.00419	0.00467	0.00191	0.00572	0.00602	0.00294
2.13172	0.00822	0.00548	0.00341	0.00191	0.0051	0.00604	0.00682
2.13015	0.00623	0.00733	0.00656	0.00317	0.00315	0.00726	0.00552
2.12859	0.00497	0.00863	0.00723	0.00639	0.00188	0.00729	0.00493
2.12704	0.00627	0.0106	0.00726	0.00449	0.00511	0.00797	0.00756
2.12548	0.00557	0.00409	0.00656	0.00767	0.00314	0.00278	0.00561
2.12392	0.00234	0.00727	0.00207	0.00318	0.00377	0.00725	0.00563
2.12237	0.00492	0.00471	0.00336	0.00319	0.00443	0.00276	0.00311
2.12082	0.00748	0.00275	0.00464	0.00384	0.00701	0.00662	0.00571
2.11928	0.00815	0.00599	0.00401	0.00386	0.0038	0.0047	0.00642
2.11773	0.0055	0.00141	0.00398	0.0019	0.00441	0.00659	0.00253
2.11619	0.00357	0.00594	0.00464	0.00191	0.00183	0.00273	0.00257
2.11465	0.0068	0.00526	0.00204	0.0097	0.00248	0.01051	0
2.11311	0.00158	0.00524	0.01047	0.00516	0.00636	7.54295E-4	0.00645
2.11157	0.00611	0.00391	0.00527	0.00711	0.00506	0.00464	0.00317
2.11004	0.00417	0.00391	0.00399	0.0065	0.0077	0.0027	0.00576
2.10851	0.00481	0.00584	0.00398	0.00455	0.00247	0.00465	0.00181
2.10698	0.0061	0.00451	0.00332	0.00651	0.00638	0.00333	0.00374
2.10545	0.00412	0.00709	0.00593	0.0026	0.00376	0.00659	0.00893
2.10393	0.00544	0.00514	0.00399	0.00526	0.00444	0.00333	0.00699
2.10241	0.00477	0.00379	0.00793	0	0.00378	0.002	0.00432
2.10089	0.00673	0.00771	0.00332	0.0026	4.82565E-4	0.00857	0.00561
2.09937	0.00869	0.00768	0.00595	0.00192	0.00508	0.0033	0.00492
2.09785	0.00341	0.00305	0.00463	0.00321	0.00574	0.0079	0.00423
2.09634	0.00408	0.00238	0.00531	0.0052	0.0018	0.00728	0.00489
2.09483	0.00539	0.00632	0.00266	0.0085	0.00378	0.00595	0.00619
2.09332	0.0067	0.00431	0.00398	0.00319	0.00378	0.00727	0.00351
2.09181	0.0047	0.00428	0.00597	0.00318	0.0051	0.00329	0.00149
2.09031	0.00605	0.00428	0.00134	0.00718	0.00447	0.00864	0.00347
2.08881	0.00603	0.00891	0.004	0.00849	0.0018	0.00463	0.00478
2.08731	0.00469	0.00555	0.00533	0.0018	0.00446	0.00863	0.00542
2.08581	0.00401	0.01085	0.00533	0.00178	0.00513	0.00662	0.00339
2.08431	0.008	0.00149	6.67197E-4	0.0051	0.00313	0.00662	0.00603
2.08282	0.00133	0.00818	0	0.00445	0.00449	0.00196	0.00202
2.08133	0.004	0.00546	0.00671	0.00711	0.00382	0.00666	0.00669
2.07984	0.00869	0.00677	0.00872	0.00709	0.00248	0.00397	0.00398
2.07835	0.00532	0.00809	6.67189E-4	0.00774	0.00516	0.00665	0.00194
2.07687	0.00467	0.00338	0.00675	0.00506	0.00317	0.00467	0.00396
2.07538	0.00127	0.00668	0.00336	0.00635	0.00315	0.0033	0.00323
2.0739	0.006	0.00399	0.01013	0.00502	0.00587	0.00535	0.00526
2.07243	0.00603	0.00263	0.00407	0.00504	0.00592	0.00267	0.00527
2.07095	0.00463	0.00596	0.00945	0.00363	0.00317	0.00198	0.00386
2.06948	0.00737	0.00461	0.00544	0.00432	0.00388	0.00471	0.00386
2.068	0.00259	0.00792	0.00743	0.00494	0.00318	0.00536	0.00449
2.06653	0.00668	0.00454	0.00407	0.00631	4.82332E-4	0.0054	0.00654
2.06506	0.00327	0.00111	0.00339	8.48578E-4	0.00321	0.00268	0.00516
2.0636	0.00534	0.0052	0.00547	0.00768	0.00734	0.00613	0.00517
2.06214	0.00533	0.0079	0.00547	0.00355	0.00255	0.00888	0.00241
2.06067	0.00733	0.01122	0.01156	0.00351	0.00526	0.00474	0.00441
2.05922	0.00604	0.00652	0.00551	0.0056	0.00327	0.0062	0.00101
2.05776	0.00531	0.00644	0.00409	0.00417	0.00941	0	0.00577
2.0563	0.00394	0.01052	0.00683	0.00347	0.00257	0.00614	0.00712
2.05485	0.00396	0.00849	0.0062	0.00278	0.00397	0.0103	0.00784
2.0534	0.00395	0.00501	0.00621	0.00345	0.00467	0.00407	0.00369
2.05195	0.00602	0.0036	0.00206	0.00136	0.00743	0.00336	0.00229
2.0505	4.96943E-4	0.0084	0.00687	0.00686	0.00951	5.82094E-4	0.00503
2.04906	0.00327	0.00495	0.0097	0.00341	0.00749	0.00473	0.00436
2.04761	0.0067	0.00213	0.00275	0.00544	0.00607	0.00675	0.00224
2.04618	0.00469	0.00772	0.0042	0.0062	0.00546	0.00823	0.00435
2.04474	0.00118	0.00347	0.00762	0.00613	0.00404	0.0019	0.005
2.0433	0.00465	0.00344	0.00761	0.00334	0.00475	0.00466	0.00638
2.04186	0.00535	0.0055	0.00761	0.00262	0.00684	4.78947E-4	0.00358
2.04043	0.00468	0.00411	0.00418	0.00402	0.002	0.00396	0.00429
2.039	0.00468	0.00548	0.00559	0.0089	0.0111	0.00815	0.00987
2.03758	0.00964	0.00478	0.00914	0.00683	0.00626	0.00679	0.0043
2.03615	0.00468	0.00682	0.00626	0.00327	0.00552	0.00393	0.01195
2.03473	0.0026	0.00543	0.01124	0.00539	0.01191	0.00818	0.00286
2.0333	0.00468	0.00956	0.01117	0.01023	0.00135	0.00182	0.00493
2.03188	0.00683	0.00396	0.00141	0.00465	0.00277	0.00604	0.00143
2.03047	0.00333	0.00609	0.00707	0.00395	0.00422	0.00466	0.00498
2.02905	0.0019	0.00532	0.00699	0.00391	0.00913	0.00814	0.00775
2.02764	0.00192	0.00391	0.00563	0.00392	0.00212	0.00678	0
2.02622	0.00614	0.00808	0.0028	0.00317	0	0.00461	0.00702
2.02481	0.00264	0.0067	0	0.00318	0.01204	0.00677	0.00564
2.02341	0.00694	0.00529	0.01209	0.00318	0.00642	0.00395	0.00637
2.022	0.00477	0.00949	0.00628	0.00527	0.00638	0.00321	0.00489
2.02059	0.00832	0.00521	0.00623	2.91295E-4	0.00495	0.00676	0.00488
2.01919	0.0041	0.00594	0.00694	0.00242	0.00856	0.00323	0.00347
2.01779	0.00696	0.00378	0.00475	0.00455	0	0.00749	0.00417
2.01639	0.00554	0.00161	0.0047	0.00953	0.0064	0.00675	0.00201
2.015	0.00199	0.00736	0.00468	0.00239	0.00498	0.00606	0.00704
2.0136	0.00412	0.00514	0.00603	0.00593	0.00206	0.00885	0.00555
2.01221	0.00632	8.43315E-4	0.00386	0.00452	0.00924	0.00386	0.0027
2.01082	0.00632	0.00802	0.00238	0.00523	0.00347	0.00528	0.00701
2.00943	0.00273	0.00657	0.00449	0.00665	0.00488	0.00238	0.00412
2.00805	0.00421	0.01095	0.0052	0.00162	0.00344	0.00817	0.01066
2.00666	0.00419	0.00798	0.00511	0.00519	0.00411	0.00522	0.00482
2.00528	0.01148	0.00657	0.00583	0.01174	0.00774	0.00451	0.00702
2.0039	0.00641	0.00438	0.00216	0.00665	0.00626	0.00304	0.00774
2.00252	0.0057	0.00147	0.00501	0.00157	0.00624	0.0081	0.00266
2.00115	0.00575	0.00367	0.00573	0.00814	0.00772	0.00595	0.00632
1.99977	0.01006	0.00508	0.00637	0.00372	0.00402	0.00227	0.00699
1.9984	0.00504	0.00657	0.00637	0.00154	0.00548	0.00885	0.00338
1.99703	0.00578	0.00438	0.00559	0.00737	0.00692	0.00811	0.00338
1.99566	0.00506	0.00656	0.00336	0.00444	0.00763	0.00663	0.00119
1.99429	0.00361	0.00949	0.00477	0.00225	0.00396	0.00735	0.00191
1.99292	0.00946	0.00584	0.004	0.00516	0.00393	0.00297	0.00483
1.99156	0.00587	0	0.00545	0.00298	0.00321	0.00372	0.00266
1.9902	0	0.00581	0.00173	7.66715E-4	0.00171	0.00371	0.00339
1.98884	0.00734	0.00647	0.00389	0.0037	0.00243	0.00664	0.00265
1.98748	0.00366	0.00713	0.00679	0.00296	0.00902	0.00149	0.00559
1.98613	0.00517	0.00859	0.00606	0.00594	0.00537	0.00372	0.00267
1.98478	0.00295	0.00482	0.00305	0.00149	0.00238	0.00223	0.00119
1.98342	0	0.00765	7.81199E-4	0.0081	0.00896	0.00368	0.00413
1.98207	0.00295	0.00764	0.00519	0.00519	0.00531	0	0.0086
1.98072	0.0022	0.01127	0.00737	0.00222	0.00825	0.00442	0.00564
1.97938	0.0037	0.01576	0.00738	0	0.00979	0.00517	0.00644
1.97803	0.00514	0.01039	0.00432	0.00144	0.00525	0.00436	0.00417
1.97669	0.00815	0.00965	0.00805	0.0044	0.00452	0.00437	0.00421
1.97535	0.00665	0.01182	0.01099	6.3671E-4	0.006	0.00957	0.00944
1.97401	0.00589	0.01026	0.002	0.00583	0.00374	5.85188E-4	0.00347
1.97267	0.00364	0.01317	0.00494	0.00803	0.00746	0.00728	0.00721
1.97134	0.00742	0.01997	0.00719	0.00956	0.00674	0.0058	0.00953
1.97001	0.00515	0.01163	0.01167	0.00953	0.00823	0.00503	0.00804
1.96867	0.00436	0.00998	0.00781	0.00942	0.00517	0.00422	0.00575
1.96734	0.00664	0.01901	0.00632	0.00871	0.0082	0.00574	0.0028
1.96602	0.00213	0.02136	0.00709	0.00951	0.009	0.00273	0.00359
1.96469	0.00737	0.02715	0.01602	0.00414	0.00741	0.00419	0.00959
1.96336	0.00661	0.03009	0.01072	0.00937	0.00364	0.00568	0.00584
1.96204	0.00969	0.03328	0.00774	0.00714	0.01199	0.00343	0.0059
1.96072	0.00286	0.03245	0.01528	0.0056	0.00591	0.00265	0.01273
1.95941	0.00364	0.03492	0.01307	0.01095	0.01739	0.00647	0.00827
1.95809	0.00967	0.04141	0.02051	0.01387	0.00664	0.01246	0.01655
1.95677	0.00966	0.04362	0.02199	0.0093	0.0089	0.01245	0.00899
1.95546	0.00667	0.07442	0.02136	0.01469	0.01659	0.00718	0.01366
1.95415	0.01278	0.06672	0.02896	0.01695	0.01582	0.01938	0.01673
1.95284	0.01201	0.10177	0.03197	0.02151	0.01886	0.01555	0.02286
1.95153	0.01048	0.10781	0.02431	0.02072	0.01961	0.0224	0.01601
1.95022	0.01811	0.10927	0.04183	0.01917	0.02724	0.01705	0.01985
1.94892	0.01517	0.13697	0.06135	0.03621	0.03205	0.02024	0.0331
1.94762	0.01593	0.15075	0.08824	0.03927	0.04051	0.031	0.03774
1.94632	0.02208	0.19531	0.07975	0.03924	0.02819	0.03483	0.04084
1.94502	0.0167	0.21524	0.08895	0.06076	0.04511	0.04636	0.03548
1.94372	0.02131	0.20672	0.09584	0.06381	0.05048	0.05173	0.04089
1.94242	0.02054	0.23127	0.10427	0.05302	0.04817	0.04788	0.0363
1.94113	0.0238	0.22293	0.08877	0.04954	0.04699	0.05056	0.05367
1.93984	0.01449	0.20349	0.09727	0.06657	0.05551	0.04435	0.04749
1.93855	0.01294	0.20032	0.07476	0.04485	0.03767	0.04434	0.03667
1.93726	0.01915	0.17313	0.07706	0.04948	0.03689	0.04046	0.05065
1.93597	0.01527	0.18082	0.06463	0.04403	0.02526	0.042	0.03131
1.93469	0.01696	0.1439	0.05651	0.0342	0.02546	0.02904	0.02924
1.9334	0.00675	0.12567	0.04984	0.01996	0.02991	0.02494	0.02672
1.93212	0.01227	0.10472	0.03849	0.03104	0.02233	0.01888	0.02228
1.93084	0.00837	0.10466	0.03534	0.0154	0.01842	0.01653	0.02153
1.92956	0.0115	0.08117	0.03609	0.01929	0.01061	0.01809	0.02782
1.92829	0.01238	0.08175	0.03557	0.02651	0.01541	0.01586	0.02571
1.92701	0.01463	0.07715	0.02901	0.01691	0.01061	0.01339	0.01226
1.92574	0.01396	0.06983	0.03001	0.01388	0.01148	0.01271	0.01791
1.92447	0.00767	0.0682	0.01896	0.0178	0.01305	0.01507	0.01637
1.9232	0.0124	0.06342	0.015	0.017	0.00912	0.01349	0.02035
1.92193	0.01162	0.04999	0.02679	0.01463	0.0107	0.01979	0.01251
1.92066	0.00926	0.04364	0.0189	0.01225	0.01464	0.01428	0.01728
1.9194	0.01093	0.04076	0.0222	0.0171	0.01	0.01122	0.01587
1.91814	0.01411	0.05261	0.02059	0.01709	0.01159	0.01042	0.01512
1.91688	0.01412	0.02637	0.01343	0.01231	0.0116	0.02074	0.02072
1.91562	0.00778	0.02871	0.01897	0.0131	0.01558	0.00964	0.00966
1.91436	0.00859	0.02549	0.01498	0.00832	0.00923	0.00964	0.00812
1.9131	0.0086	0.03655	0.02052	0.01308	0.01321	0.01123	0.01055
1.91185	0.00547	0.0408	0.00947	0.01077	0.01492	0.00572	0.01148
1.9106	0.00789	0.03195	0.01905	0.00596	0.01093	0.00893	0.01713
1.90935	0.0055	0.02791	0.01424	0.00596	0.01255	0.00813	0.00598
1.9081	0.00951	0.02147	0.00702	0.01315	0.00696	0.01054	0.00763
1.90685	0.01032	0.02303	0.01021	0.00674	0.01337	0.00175	0.01408
1.9056	7.33914E-4	0.01179	0.01339	0.00753	0.00699	0.00656	0.00854
1.90436	0.00882	0.01668	0.003	0.00678	0.00948	0.01226	0.00704
1.90312	0.00722	0.01826	0.00783	0.00436	0.00223	0.01227	0.00952
1.90188	0.0032	0.01903	0.00137	0.00597	0.01273	0.00503	0.00474
1.90064	0.01047	0.02221	0.01265	0.00596	0.01033	0.00504	0.00964
1.8994	0.01049	0.01089	0.00296	0.00918	0.00712	0.00908	0.00486
1.89816	0.00728	0.01247	0.00779	0.00596	0.00231	0.00828	0.01218
1.89693	0.00492	0.01416	0.00621	0.00925	0.00722	0.00593	0.01071
1.8957	0.00737	0.01901	0.00865	0.00519	0.00481	0.01651	0.00833
1.89446	0.01217	0.00915	0.00292	0.00192	0.00156	0.00591	0.01236
1.89323	0.00415	0.01488	0.00782	0.00925	0.00648	0.01004	0.00439
1.89201	0.00748	0.01252	0.00706	0.0085	0	0.00522	0.00777
1.89078	0.00338	0.01564	0.00781	0.00681	0.01137	0.00519	0.01184
1.88956	0.0067	0.01492	0.00705	0.00605	0.00734	0.00935	0.01201
1.88833	0.00423	0.01965	0.00698	0.00356	0.00645	0.00848	0.01116
1.88711	0.0051	0.01487	0.00786	0.00441	0.00649	0.00611	0.00969
1.88589	0.0125	0.01239	0.00376	0.00769	0.00156	0.00695	0.0114
1.88467	0.00842	0.00827	0.00621	0.00441	0.00565	0.00943	0
1.88346	0.0019	0.0174	0.00874	0.00445	0.00238	0.00375	0.00572
1.88224	0.00191	0.01232	0.00375	0.00114	0.00564	0.01194	0.01217
1.88103	0.00525	0.00166	0.01122	0.00694	0.0065	0.00297	0.01056
1.87981	0.00933	0.01639	0.01031	0.00525	0.01874	0.00707	0.01618
1.8786	0.01521	0.01733	0.01287	0.00613	0.00979	0.00881	0.01133
1.8774	0.01203	0.01663	0.00548	0.00951	7.0816E-4	0.00724	0.00554
1.87619	0.00204	0.01978	0.00875	0.00531	0.00731	0.01217	0.01123
1.87498	0.00619	0.01398	0.00131	0.00614	0.01062	0.00889	0.0087
1.87378	0.01044	0.01659	0.00716	0.00537	0.0032	0.01316	0.00872
1.87258	0.00629	0.00907	0.008	0.01204	0.00821	0.00236	0.00534
1.87138	0.00965	0.01073	0.00717	0.00539	0.00404	7.23732E-4	0.01113
1.87018	0.00801	0.01489	0.01551	0.00206	0.00405	0.00409	0.00858
1.86898	0.0072	0.00905	0.00885	0.00374	0.01488	0.0033	0.0077
1.86778	0.00723	0.00737	0.00469	0.00375	0.01073	0	0.00849
1.86659	0.0174	0.01331	0.00558	0.00211	0.00494	0.00755	0.00432
1.8654	0.00483	0.01079	0.00811	0.01136	0.01083	0.00753	0.01016
1.86421	0.00653	0.02087	0.01316	0.00633	0.01252	0.00668	0.0076
1.86302	0.00656	0.0175	0.01737	0.01222	0.01253	0.01423	0.01176
1.86183	0.00491	0.0175	0.00814	0.01308	0.00414	0.00749	0.01341
1.86064	0.00998	0.0217	0.01068	0.00553	0.0134	0.01	0.00917
1.85946	0.00331	0.0185	0.01078	0.00813	0.01268	0.00414	0.01514
1.85827	0.00836	0.03011	0.00482	0.00723	0.00839	0.00157	0.01246
1.85709	0.00761	0.02189	0.00742	0.00816	0	0.01259	0.01168
1.85591	0.00764	0.01427	0.021	0.00648	0.011	0.00411	0.00571
1.85473	0.00682	0.01427	0.00322	0.01157	0.01692	0.00919	0.01162
1.85355	0.01363	0.01089	0.00747	0.00142	0.00759	0.0041	0.01159
1.85238	0.00951	0.01099	0.01439	0.01854	0.00935	0.00754	0.00909
1.8512	0.01031	0.01514	0.00243	0.00484	0.01011	0.00578	0.01153
1.85003	0.00359	0.02382	7.6144E-4	0.00575	0.01445	0.00326	0.0133
1.84886	0.01388	0.00759	0.00933	0.00577	0.00589	0.00924	0.00815
1.84769	0.00536	0.01786	0.00593	0.00322	0.00588	0.00582	0.00812
1.84652	0.00283	0.0059	0.00254	0.00324	0.00501	0.01009	0.02177
1.84535	2.97821E-4	0.00591	0	0.00411	0.00671	0.00752	0.01577
1.84419	0.01154	0.0077	8.54413E-4	0.00503	0.00934	0.00759	0.01416
1.84302	0.01404	0.01449	0.00169	0.00415	0.00498	0.00667	0.01572
1.84186	0.01161	0.00256	0.00343	0.00593	0.00329	0.01104	0.00376
1.8407	0.00561	0.01033	0.01032	0.00595	0.00759	0.00414	0.00719
1.83954	0.00564	0.01121	0.00256	0.00424	0.00155	0.00328	0.0132
1.83838	0.00309	1.87289E-5	0.00256	0.00426	0.00499	0.00845	0.00715
1.83723	0.01097	3.67294E-5	0.01041	0.00345	0.00764	0.00766	0.01415
1.83607	0.00315	0.00264	0.00602	0.00517	0.00584	0.00242	0.00884
1.83492	0.0093	0.00442	0.00522	0.00871	0.0085	7.08296E-4	0.01499
1.83377	0.00586	0.00792	0.00695	0.00439	0.00675	0.00506	0.01149
1.83261	0.00757	0.00873	0.00258	0.00523	0.00497	0.00674	0.00276
1.83147	0.00335	0.00277	0.00175	0.01061	6.68294E-4	0.01038	0.01244
1.83032	0.01205	0.00972	0.00434	0.0088	0.00327	0.00594	0.00885
1.82917	0.00339	0.00627	0.00434	0.00534	0.01197	0.00595	0.00884
1.82803	0.00609	0.00722	0.00526	0.0098	0.00681	0.00162	0.00539
1.82688	0.00694	0.0011	0.00347	1.73399E-4	0.0024	0.00248	0.0088
1.82574	0.00616	0.00376	0.00614	0.00458	0.00242	0.00777	0.00185
1.8246	0.00707	0.00467	0	0.00724	0.00857	0.00866	0.00798
1.82346	0.00974	0.00382	0.00526	0.00551	6.75587E-4	0.00604	0.00622
1.82233	0.00632	0.00742	0.00708	0.00912	0.00865	0.00964	0.00538
1.82119	0.01157	0.003	0.00351	0.00468	0.01033	0.00781	0.01234
1.82006	0.00817	0.00571	0.00532	0.00386	0.00954	0.00523	0.00182
1.81892	0.00989	0.00569	0.00265	0.00298	0.00683	0.00344	0.01232
1.81779	0.00824	0.00577	0.01064	0.00303	0.00336	0.00613	0.00179
1.81666	0.00739	0.00668	0.00887	0.00748	0.00779	0.00614	0.00797
1.81553	0.01274	0.00406	0.01153	0.00485	0.01134	0.01058	0.00885
1.8144	0.01101	0.00232	2.87546E-5	0.00488	0.00604	0.00528	0.00973
1.81328	0.01114	0.00148	0.00361	0.00584	0.00343	0.01159	0
1.81215	0.00754	0.0015	0.00623	5.06552E-4	0.00606	8.79788E-4	0.01058
1.81103	0.00407	0.00512	0.00897	0.00411	0.01059	0.00447	0.00974
1.80991	0.00858	6.95136E-4	0.01255	0.00503	0.00704	0.00359	7.85353E-4
1.80879	0.00772	0.00609	0.00363	0.00684	0.00169	0.01075	0.007
1.80767	0.00419	0.0097	0.00631	0.00508	0.00528	0.00451	0.00875
1.80655	0.01047	0.00527	0.0081	0.00154	0.00886	0.00274	0.00782
1.80544	0.01061	0.00536	7.49373E-5	0.00609	0.00625	0.00278	0.00516
1.80432	0.00966	0.00803	0.00455	0.00695	0.00442	0.00723	0.0033
1.80321	0.00708	0.00994	0.0091	0.00344	0.00808	0.01092	0.0069
1.8021	0.00712	0.00728	0.01091	0.00797	0.00269	0.00553	0.00867
1.80099	0.01076	0.01002	0.00461	0.0035	0	0.00104	0.00594
1.79988	0.0081	0.01096	0.00372	0.01074	0.00359	1.54057E-4	0.00321
1.79877	0.01264	0.01101	0.00463	0.00536	0.01169	0.00468	0.00679
1.79766	0.00997	0.00474	0.00824	0.01079	0.00267	0.0137	0.00586
1.79656	0.00828	0.00756	0.00651	0.00729	0.00906	0.00657	0.00771
1.79546	0.00742	0.0176	0.01379	0.00277	0.00814	0.01114	0.00951
1.79435	0.01009	0.00848	0.00827	0.00187	0.00897	0.00205	0.00489
1.79325	0.00659	0.00224	0.01108	0.00829	0.00268	0.00208	0.00946
1.79215	0.01481	0.00319	0.01109	0.00558	0.00541	0.00392	0.00671
1.79106	0.01498	0.01795	0.00662	0.00383	0.00637	0.00948	0.00584
1.78996	0.01307	0.01328	0.00839	0.012	0.00268	0.00578	0.00395
1.78887	0.01781	0.00887	0.01307	0.01122	0.00454	0.0031	0.01039
1.78777	0.01406	0.00702	0.00478	0.00751	0.00723	3.66277E-4	0.00573
1.78668	0.0078	0.01539	0.00483	2.64034E-4	0.01097	0.00957	0.00852
1.78559	0.00784	0.01452	0.00209	0.01038	0.01005	0.01051	0.00758
1.7845	0.01247	0.00906	0.00303	0.00674	0.00639	0.00869	0.00757
1.78341	0.01526	0.00728	0.00854	0.00861	0.00731	0.01055	0.00755
1.78232	0.01438	0.01008	0.00581	0.00222	0.0064	0.00599	0.00662
1.78124	0.01826	0.01208	0.00865	0.00875	0.00461	0.00792	0.00852
1.78015	0.00712	0.00927	0.00583	0.0142	0.00825	0.01155	0.00476
1.77907	0.01277	0.01496	0.01516	0.00418	0.00926	0.0052	0.01313
1.77799	0.01466	0.01316	0.00499	5.08191E-4	0.00742	0.0043	0.01126
1.77691	0.01006	0.01414	0.00779	0.01165	0.00465	0.00988	0.01125
1.77583	0.01381	0.01327	0.00503	0.00611	0.00744	0.0025	0.00662
1.77475	0.01107	0.02073	0.00689	0.01169	0.01115	0.00716	0.01124
1.77367	0	0.01338	0.00969	0.00801	0.01302	0.00997	0.00845
1.7726	0.02145	0.0173	0.0126	0.01371	0.00848	0.00823	0.00198
1.77153	0.00926	0.00894	0.00514	0.00439	0.00569	0.00639	0.00852
1.77045	0.01005	0.00799	0.00141	0.00529	0.0075	0.0082	0.00566
1.76938	0.01478	0.01279	0.00611	0.01191	0.00946	0.00924	0.00664
1.76831	0.00352	0.00818	0.00333	0.0054	0.01134	0.00647	0.01598
1.76724	0.01282	0.00824	0.00896	0.00636	0.00762	0.00651	0.01131
1.76618	0.01007	0.0112	0.00906	0.0055	0.00393	0	0.0067
1.76511	0.01367	0.00835	0.00432	0.00734	0.00672	0.01024	0.00757
1.76405	0.0081	0.01792	0.00533	0.00556	0.00869	0.0103	0.00953
1.76299	0.01088	0.00855	0.00441	0.00654	0.00871	0.01026	0.00387
1.76192	0.00887	0.01133	0.01093	0.00557	0.00304	0.0064	0.00664
1.76086	0.01363	0.01621	0.00445	0	0.00497	0.01022	0.01142
1.7598	0.01453	0.01061	0.02145	0.00944	0.00688	0.00925	0.01331
1.75875	0.01557	0.00982	0.00263	0.0143	0.00792	0.01027	0.00773
1.75769	0.01067	0.01451	0.01207	0.01228	0.00881	0.01392	0.00954
1.75664	0.01739	0.02328	0.00839	0.00859	0.01273	0.00926	0.00678
1.75558	0.00681	0.01368	0.01117	0.01324	0.00603	0.00159	0.01427
1.75453	0.01159	0.01292	0.00368	0.00861	0.00706	0.0092	0.00679
1.75348	0.0125	0.02251	0.01037	0.00481	0.0147	0.01488	0.0068
1.75243	0.01055	0.02257	0.00373	0.00768	0.01282	0.00724	0.01538
1.75138	0.02098	0.01787	0.01519	0.00864	0.01094	0.01197	0.00968
1.75033	0.0057	0.02555	0.01045	0.01056	0.01002	0.01004	0.00969
1.74928	0.01137	0.01609	0.01143	0.00581	0.011	0.00526	0.01636
1.74824	0.01047	0.00862	0.00291	0.00395	0.00536	0.00528	0.00884
1.7472	0.01234	0.01156	0.01159	0.00877	0.015	0.01583	0.005
1.74615	0.01409	0.02009	0.00484	0.01156	0.00441	0.00995	0.00497
1.74511	0.01033	0.01842	0.0078	0.00592	0.00833	0.01002	0.00407
1.74407	0.01028	0.01079	0.01552	0.00978	0.00451	0.00327	0.00793
1.74303	0.01312	0.0147	0.00786	0.00883	0.0055	0.0071	0.00217
1.742	0.00835	0.01102	0.00311	0.00408	0.00753	0.01103	0.00318
1.74096	0.01495	0.0129	0.01273	0.00694	0.00268	0.00225	0.00797
1.73993	0.00728	0.00727	0.00997	0.00799	0.00759	0.01584	0.01778
1.73889	0.00524	0.01207	0.00894	0.01466	0.01331	0.0051	0.00224
1.73786	0.00913	0.00837	0.01294	0.00705	0.00474	0.00319	0.00907
1.73683	0.01393	0.01231	0.00326	0.00901	0.01253	0.00899	0.01006
1.7358	0.00903	0.00558	0.00135	0.00417	0.0048	0.01189	0.00523
1.73477	0.01092	0.0105	0.00721	3.08202E-4	0.00968	0.01284	0.00816
1.73374	0.01281	8.56096E-4	0.0053	0.00809	0.00778	0.00797	0.00624
1.73272	0.01191	0.00681	0.00833	0.00917	0.00789	0.0051	0.01318
1.73169	0.01077	0.00778	0.00342	0.00716	0.00493	0.00697	4.52701E-4
1.73067	0.00495	0.01184	0.01035	0.00431	0.00795	0.00507	0.01126
1.72965	0.01666	0.00602	0.00843	0.00923	0.00603	0.00996	0.00638
1.72862	0.01451	0.0138	0.00158	0.00333	0.00406	0.01179	0.00732
1.7276	0.00381	0.00811	0.00261	0.00338	0.00708	0.00111	0.00741
1.72659	0.00776	0.00529	0.00564	0.0074	0.01213	0.01002	0.01048
1.72557	0.01057	0.00726	0.00268	0.0044	0.00813	0.00305	0.00452
1.72455	0.00954	0.00732	0.00664	0.0054	0.00718	0.005	0.01141
1.72354	0.01057	0.00647	0.00872	0.01142	0.00432	0.00504	0.01056
1.72252	0.01042	0.00745	0.00475	0.00937	0.00725	0.00204	0.01048
1.72151	0.00552	0.01155	0.00186	5.69655E-4	0.00142	0.007	0.00764
1.7205	0.01041	0.00468	0.00685	0.01247	0.00146	0.00105	0.00965
1.71949	0.00937	0.01564	0.00689	0.00655	0.01338	0.00699	0.00869
1.71848	0.01031	0.00877	0.00297	0.0145	0.01342	0.00995	0.00674
1.71747	0.00333	0.0118	0.00399	0.0066	0.01147	0.00796	0.00479
1.71647	0.01031	0.00999	0.01107	0.00168	0.00362	0.00704	0.01286
1.71546	0.00817	0.00698	0.00506	0.00367	0.0066	0.00993	0.01376
1.71446	0.0072	0.01211	0.00215	0.00773	0.0077	0.00503	0.00792
1.71345	0.00806	0.0081	0.00613	0.00668	0.00667	0.01092	0.00788
1.71245	0.00709	0.00324	0.00623	0.00877	0.01178	0.00402	0.01099
1.71145	0.00504	0.0073	0.00427	0.0058	0.00982	0.00802	0.01202
1.71045	0.00298	0.00537	0.00531	0.00682	0.01386	0.00602	0.00705
1.70945	0.00793	4.30749E-4	0.00335	0.00584	0.0039	0.00101	0.01209
1.70846	0.00593	0.00252	0.00545	0.0039	0.007	0.00102	0.0082
1.70746	0.00582	0.00756	0.00743	0.00589	0.00597	0.00201	0.00316
1.70647	0.00886	0.01477	0.00149	0.00698	0.00607	0.00304	0.01332
1.70547	0.01071	0.00768	0.00451	0.00193	0.00405	0.01001	0.01023
1.70448	0.00673	0.00984	0.0046	0.0141	0.01221	0.00708	0.00734
1.70349	0.01576	0.01293	0.00464	0.00503	0.00922	0.00607	0.00939
1.7025	0.00965	0.00896	0.00166	0.00708	0.00926	0.00507	0.00842
1.70151	0.00656	0.00801	0.00978	0.0071	0.01031	0.00709	0.00543
1.70052	0.01257	0.01413	7.30552E-4	0.00915	0.00631	0.00406	0.00748
1.69954	0.0106	0.01026	7.81014E-4	0.0011	0.00744	0.00717	0.01168
1.69855	0.0074	0.00415	0.00587	0.00717	0.00639	0.0071	0.01261
1.69757	0.01253	0.00425	0.01311	0.01033	0.00751	0.01024	0.00359
1.69659	0.00839	0.0084	9.11924E-4	0.0073	0.00858	0.01024	0.00771
1.6956	0.00724	0.00938	0.00196	0.01937	0.01257	0.00408	0.00767
1.69462	0.01644	0.00954	0.00406	0.01857	0.00764	0.00719	0.00575
1.69364	0.00414	0.00654	0.00411	0.01247	0.00768	0.01026	0.00579
1.69267	0.00516	0.00976	0.01038	0.00747	0.00986	0.00831	0.00796
1.69169	0.01219	0.00563	0.00828	0.01252	0.01694	0.01435	0.01608
1.69071	0.01418	0.01386	0.00424	0.00745	0.01699	0.00722	0.01
1.68974	0.00808	0.00994	0.00845	0.00755	0.00586	0.00524	0.00499
1.68876	0.01304	0.00684	0.00331	0.0075	0.01605	0.00417	0.00702
1.68779	0.00797	0.00697	0.00957	0.00966	0.0111	0.00319	0.00507
1.68682	0.00688	0.006	0.00756	0.00866	0.00289	0.0063	0.0113
1.68585	0.01404	0.01122	0.00657	0.01178	0.01117	0.00631	3.62754E-6
1.68488	0.0078	0.00612	0.01074	0.00665	0.00813	0.01044	0.01242
1.68392	0.0099	0	0.00673	0.00674	0.00825	0.01056	0.00843
1.68295	0.00356	0.00621	0.01908	0.01082	0.01336	0.00531	0.01354
1.68198	0.01175	0.00829	0.00882	0.0026	0	0.00841	0.00534
1.68102	0.00244	0.01361	0.00583	0.00474	0.01143	0.01372	0.00961
1.68006	0.01592	0.01676	0.01317	0.00893	0.01348	0.00644	0.0107
1.67909	0.01261	0.01043	0.00793	0.00887	0.00817	0.00948	0.01165
1.67813	0.00643	0.01577	0.0091	0.00482	0.01553	2.19817E-4	0.00766
1.67717	0.00533	0.00955	0.00394	0.01318	0.00614	0.00857	0.00771
1.67621	0.01777	0.00645	0.00502	0.01425	0.01133	0.00962	0.00774
1.67526	3.94384E-6	0.00971	0.01249	0.00811	0.01248	0.0129	0.01103
1.6743	0.01245	0.01173	0.00928	0.00389	0.01025	0.00757	0.00992
1.67334	0.00614	0.02009	0.00516	0.00287	0.00816	0.00551	0.00578
1.67239	0.01035	0.00876	0.00842	0.01346	0.00823	0.00979	0.01431
1.67143	0.00498	0.01808	0.00422	0.00397	0.00813	0.01179	0.01213
1.67048	0.00602	0.00988	0.00536	0.01878	0.01242	0.00983	0.01122
1.66953	0.00596	0.01518	0.01068	0.01038	0.00504	0.00774	0.01549
1.66858	0.00695	0.00995	0.00862	0.01041	0.01029	0.01302	0.00397
1.66763	0.00689	0.01104	0.00761	0.00834	0.01449	0.00778	0.00503
1.66669	0.01542	0.01013	0.012	0.00633	0.00506	0.00682	0.01259
1.66574	0.01098	0.00796	0.01402	0.01366	0.01237	0.00782	0.00935
1.66479	0.01513	0.01642	0.0067	0	0.00921	0.00994	0.0062
1.66385	0.00779	0.00919	0.00682	0.00744	0.01036	0.00369	0.01484
1.66291	0.00241	0.00923	0.01432	0.01275	0.00504	0.01115	0
1.66196	0.01074	0.01233	0.0058	0.0084	0.01551	0.01106	0.0168
1.66102	0.00441	0.00824	0.00803	0.00636	0.00929	0.01439	0.01055
1.66008	0.01073	0.00722	0.00915	0.00637	0.00929	0.01335	0.00944
1.65914	2.89531E-5	0.01045	0.01239	0.01489	0.00717	0.00805	0.01046
1.6582	0.0138	0.01581	0.00605	0.00638	7.88327E-4	0.0134	0.00936
1.65727	0.00743	0.01279	0.00294	0.01505	0.01263	0.01142	0.0148
1.65633	0.00835	0.01164	0.00721	0.00426	0.0125	0.01025	0.00929
1.6554	0.0073	0.00643	0.00626	0.0043	0.01264	0.00932	0.00505
1.65447	0.01261	0.01507	0.00524	0.00753	0.0105	0.00612	0.00826
1.65353	0.01029	0.01708	0.00629	0.00957	0.01359	0.01246	0.01027
1.6526	0.01894	0.01515	0.00211	0	0.00944	0.00832	0.00175
1.65167	0.01565	0.00767	0.01829	0.01183	0.00623	0.01265	0.01249
1.65074	0.01343	0.00556	0.00758	0.00753	0.01055	0.00945	0.01677
1.64981	0.00691	0.00775	0.01516	0.0086	0.01271	0.01163	0.00708
1.64889	0.01236	0.01548	0.01538	0.0087	0.01177	0.0107	0.00605
1.64796	0.01754	0.0046	0.00989	0	0.0138	0.00954	0.01348
1.64703	0.00564	0.00895	0.00994	0.0129	0.00629	0.00311	0.00377
1.64611	0.00672	0.01452	0.00792	0.00652	0.00855	0.00861	0.01248
1.64519	0.01535	0.01021	0.00688	0.0087	0.01183	0.00756	0.01679
1.64427	0.01529	0.0146	0.00911	0.00978	0.00641	0.00867	0.0135
1.64335	0.0087	0.00812	0.0059	0.00978	0.00969	0.00436	0.00587
1.64243	0.00537	0.00708	0.00704	0.01196	0.01405	0.00439	0.00584
1.64151	0.014	0.01038	0.01035	0.00435	0.00972	0.00551	0.00907
1.64059	0.00741	0.00824	0.0104	0.0087	0.00214	1.06906E-4	0.00578
1.63967	0.01277	0.00502	0.01155	0.00978	0	0.00775	0.00902
1.63876	0.00186	0.00841	0.01063	0	0.01535	0.01556	0.02009
1.63784	0.0072	0.00945	0.01056	0.00543	0.01188	0.00673	0.01658
1.63693	0.00612	0.01069	0.00963	0.0044	0.00758	0.01453	0.01235
1.63602	0.01374	0.01403	0.01078	0.0044	0.01414	0.01237	0.00793
1.63511	0.00928	0.00747	0.01084	0.00989	0.00751	0.00362	0.0112
1.63419	0.00802	0.01286	0.01293	0.00978	0.01173	0.00905	0.01215
1.63329	0.01035	0.01652	0.01883	0.01333	0.00973	0.01373	0.00684
1.63238	0.01676	0.00869	0	0.00549	0.0052	0.00263	0.00895
1.63147	0.0134	0.01092	0.01314	0	0.00736	0.00816	0.00563
1.63056	0.00234	0.01206	0.00539	0.01097	0.00622	0.0093	0.0188
1.62966	0.00119	0.01445	0.00652	0.00997	0.0107	0.00167	0.00899
1.62875	0.0143	0.01983	0.00311	0.00875	0.00615	0.01377	0.01108
1.62785	0.01216	0.00786	0.00754	0.00883	0.00841	0.00508	0.00452
1.62695	0.0121	0.01012	0.00972	0.00882	0.01726	0.00734	0.01895
1.62605	0.00647	0.01127	0.01524	0.00658	0.0139	0.01628	0.01227
1.62515	0.00752	0.0202	0.01297	0.01324	0.00831	0.01521	0.00225
1.62425	0.00967	0.01246	0.0107	0.01434	0.00717	0.00525	0.01335
1.62335	0.01627	0.00916	0.00511	0.01433	0.0138	0.01196	0.0089
1.62246	0.01863	0.00593	0.00849	0.00886	0.00381	0.0054	0.01348
1.62156	0.01169	0.00923	0.01836	0.0032	0.00818	0.00539	0.01332
1.62066	0.00607	0.00704	0.01165	0.00652	0.01148	0.00654	0.00442
1.61977	0.00944	0.0139	0.01062	0.00996	0.00933	0.00891	0.00671
1.61888	0.00938	0.01057	0.01282	0.00883	0.01492	0.0157	0.00558
1.61799	0.00706	0.01397	0.00829	0.0032	0.00478	0.00788	0.00557
1.6171	0.00924	0.01738	0.01162	0.00994	0.00812	0.01243	0.01455
1.6162	0.01019	0.01055	0.00813	0.00871	0.01022	0.00678	0.00216
1.61532	0.01035	0.00741	0.01509	0.00663	0.00815	0.00926	0.01243
1.61443	0.01017	0.01298	0.01601	0.01329	0.01028	0.01145	0.01117
1.61354	0.00561	0.01189	0.0025	0.01441	0.00688	0.00589	0.01004
1.61266	0.01584	0.01661	0.0184	0.00661	0.0092	0.00942	0.00788
1.61177	0.00997	0.01982	0.01029	0.00766	0.01469	0.01274	0.00329
1.61089	0.00207	0.01326	0.00583	0.01684	0.00801	0.00726	0.00901
1.61	0.01434	0.00752	0.00461	0.0099	0.01239	0.00611	0.01004
1.60912	0.00535	0.01332	0.01259	0.00547	0.00341	0.00396	0.01242
1.60824	0.0087	0.01221	0.00914	0.01001	0.01134	0.01652	0.00106
1.60736	0.01659	0.01224	0.00116	0.00888	0.00677	0.00975	0.01129
1.60648	0.01312	0.01341	0.01136	0.01115	0.00561	0.00981	0.01129
1.6056	0.01646	0.01344	0.01019	0.00547	0.01126	0.01327	0.00902
1.60473	0.01889	0.01247	0.00683	0.01588	0.00562	0.00658	0.01143
1.60385	0.01407	0.01577	0.00786	0.00888	0.00554	0.00884	0.01131
1.60298	0.00612	0.01023	0.01597	0.01588	0.00673	0.01934	0.01144
1.6021	0.00713	0.01014	0.00781	0.00661	0.01344	0.00555	0.00564
1.60123	0.00945	0.01374	0.00558	0.01244	0.00898	0.00913	0.01031
1.60036	0.01054	0.01147	0.01015	0.01245	0.00781	0	0.01032
1.59949	0.01048	0	0.00782	0.00556	0.00549	0.01491	0.00688
1.59862	0.02192	0.01032	0.01355	0.01246	0.01122	0.00913	0
1.59775	0.01611	0.01719	0.00893	0.01131	0.002	0.00451	0.00804
1.59688	0.00686	0.01257	0.01695	0.01132	0.00428	0.01023	0.02068
1.59601	0.00795	0.00564	8.3263E-4	0.00788	0.01576	0.01251	0.01148
1.59514	0.01249	0.01596	0.01001	0.01019	0.00654	0.00904	0.00343
1.59428	0.01141	0.01612	0.0101	0.00915	0.01009	0.01261	0.01974
1.59341	0.00433	0.01245	0.00651	0.01021	0.01225	0.00556	0.01262
1.59255	0.01479	0.01722	0.01704	0.01034	0.00424	0.01375	0.01741
1.59169	0.01357	0.02534	0.01702	0.01384	0.00771	0.00793	0.00811
1.59083	0.00887	0.01717	0.00421	0.01269	0.01119	0.01258	0.00928
1.58997	0.00649	0.01365	0.01	0.00572	0.00768	0.01373	0.0151
1.58911	6.21615E-4	0.01246	0.00998	0.0069	0.00534	0.01373	0.00929
1.58825	0.01103	0.01127	0.00997	0.01156	0.01231	0.00675	0.01045
1.58739	0.01098	0.01472	0.00879	0.00925	0.01113	0.00558	0.00814
1.58653	0.01093	0.01353	0.01226	0.01043	0.00414	0.00791	0.0093
1.58568	0.01218	0.01013	0.01239	0.01645	0.01242	0.01154	0.01178
1.58482	0.00153	0.01114	0.0099	0.00813	0.00761	0.00327	0.007
1.58397	0.00503	0.0136	0.01001	0.00942	0.00886	0.01273	0.00944
1.58312	0.01086	0.01474	0.02176	0.00944	0.01356	0.01273	0.00475
1.58226	0.02231	0.00756	0.0087	0.00586	0.00874	0.01492	0.0082
1.58141	0.01547	0.00997	0.00997	0.0083	0.01001	0.01629	0.0083
1.58056	0.00836	0.01935	0.01349	0.0189	0.00883	0.01159	0.00597
1.57971	0.00596	0.0099	0.0076	0.00598	0.00765	0.01043	0.00598
1.57886	0.01298	0.01104	0.01229	0.01071	0.00411	0.0128	0.00482
1.57802	0.00951	0.00757	0.00886	0.00371	0.00534	0.00939	0.01442
1.57717	0.01289	0.0098	0.00639	0.00957	0.01351	0.00695	0.00838
1.57632	0.01637	0.01212	0.01933	0.00959	0.01351	0.01638	0.00723
1.57548	0.02248	0.01342	0.00527	0.00854	0.00414	0.01303	0.00733
1.57464	0.01291	0.0229	0.00169	0.00737	5.64953E-4	0.00829	0.00735
1.5738	0.00692	0.0062	0.00525	0.01216	0.01366	0.0095	0.01214
1.57295	0.00327	0.00845	0.00519	0.01674	0.00879	0.00941	0.00966
1.57211	0.00683	0.01089	0.0112	0.00387	0.01008	0.00955	0.01933
1.57127	0.00322	0.01681	0.0112	0.00985	0.0077	0.01672	0.00507
1.57043	0.00795	0.01677	0.00524	0.00392	0.01008	0.00842	0.00985
1.5696	0.00559	0.01814	0.00892	0.01484	0.01262	0.01337	0.00397
1.56876	0.02097	0.01312	0.01239	0.01588	0.00294	0.0061	0.00634
1.56792	0.01141	0.01308	0.0112	0.004	0.01128	0.00613	0.01351
1.56709	0.0103	0.02043	0.01013	0.00889	0.01383	0.01226	0.00285
1.56625	0.01134	0.01182	0.00882	0.00643	0.0089	0.01691	0.00523
1.56542	0.01023	0.01313	0.02218	0.00895	0.00781	0.01353	0.01255
1.56459	0.00417	0.01429	0.00893	0.015	0.00782	0.00995	0.00777
1.56375	0.01362	0.00575	0.00764	0.01009	0.00892	0.0182	0.00294
1.56292	0.01375	0.02144	0.01015	0.01506	0.0018	0.00521	0.00783
1.56209	0.01372	0.01296	0.01377	0.01147	0.01145	0.00766	0.01148
1.56126	0.00766	0.01051	0.00535	0.00548	0.01628	0.01372	0.00429
1.56044	0.0065	0.00938	0.00786	0.00801	0.01526	0.01027	0.00926
1.55961	0.02085	0.01766	0.00657	0.01638	0.00786	0.01501	0.01039
1.55878	0.00637	0.01039	0.01743	0.01159	0.00546	0.00179	0.01524
1.55796	0.01008	0.00438	0.00912	0.00932	0.01407	0.0043	0.00815
1.55713	0.00872	0.01031	0.00902	0.01165	0.00668	0.00911	0.00689
1.55631	0.00636	0.01405	0.00671	0.01182	0.00556	0.00926	0.01799
1.55549	0.00146	0.00547	0.00916	0.00697	0.00923	0.01053	0.00949
1.55466	0.01588	0.01139	0.00425	0.01294	0.01274	0.01285	0.01785
1.55384	0.00507	0.01758	0.01164	0.01679	0.01291	0.00818	0.01811
1.55302	0.00505	0.01144	0.01043	0.01195	0.00317	0.0131	0.0145
1.5522	0.01844	0.01383	0.01167	0.02173	0.01294	0.00339	0.00723
1.55138	0.00744	0.01257	0.0117	0.00835	0.00564	0.00954	0.01093
1.55057	0.00504	0.00774	0.01186	0.00972	0.0119	0.00723	0.01111
1.54975	0.00374	0.01004	0.00687	0.01207	0.01299	0.01695	0.00858
1.54893	0.00372	0.01	0.00811	0.00966	0.013	0.01456	0.01107
1.54812	0.01116	0.00637	0.00577	0.01846	0.00824	0.00615	0.00632
1.54731	0.00497	0.00756	0.00703	0.01108	0.01567	0.01114	0.01377
1.54649	0.00855	0.00986	0.00454	0.01952	0.00818	0.01349	0.01487
1.54568	0.01605	0.00624	0.00833	0.01115	0.00953	0.01	0.00523
1.54487	0.00863	0.00866	0.01577	0.01612	0.00955	0.01869	0.01269
1.54406	0.01232	0.00244	0.0158	0.00751	0.00957	0.01257	0.01644
1.54325	0.0123	0.01598	0.0109	0.01248	0.00836	0.02127	0.01279
1.54244	0.00735	0.00976	0.01464	0.01992	0.01455	0.02132	0.01531
1.54163	0.01475	0.01095	0.01221	0.00637	0.00593	0.00902	0.0092
1.54083	0.01242	0.00104	0.01116	0.00898	0.01228	0.01294	0.01311
1.54002	0.00979	0.00715	0.01477	0.01755	0.01092	0.01406	0.01795
1.53922	0.0149	0.00969	0	0.00655	0.00358	0.01929	0.01823
1.53841	0.0073	0.00335	0.00736	0.01637	0.00602	0.00923	0.01188
1.53761	0.00489	0.0096	0.01115	0.01161	0.01362	0.0144	0.01459
1.5368	0.00729	0.0045	0.0159	0.01397	0.01101	0.01057	0.01447
1.536	0.01113	0.01326	0.02105	0.01292	0.00867	0.0045	0.01096
1.5352	0.01987	0.00571	0.00725	0.01421	0.0087	0.01955	0.01102
1.5344	0.01112	0.01316	0.01221	0.01174	0.00872	0.01211	0.00983
1.5336	0.00862	0.00937	0.00966	0.01177	0.015	0.01341	0.01114
1.5328	0.00487	0.00307	0.01212	0.0143	0.00753	0.01346	0.01245
1.53201	0.00619	0.01319	0.01856	0.01325	0.01271	0.02761	0.01393
1.53121	0.01236	0.01173	0.01079	0.01686	0.00508	0.01732	0.01382
1.53042	0.00619	0.00677	0.01721	0.00825	0.00644	0.01759	0.01279
1.52962	0.00487	0.01414	0.01196	0.00942	0.01138	0.01242	0.0102
1.52882	0.00487	0.00409	0.01068	0.00695	0.01016	0.01248	0.00651
1.52803	0.00494	0.0041	0.00951	0.01593	0.01032	0.01269	0.00413
1.52724	0.00748	0.01165	0.00821	0.01343	0.00275	0.01147	0.00925
1.52645	0.01381	0.01287	0.01577	0.01346	0.01797	0.01406	0.01818
1.52566	0.00749	0.0065	0.01068	0.0021	0.01294	0.01791	0.01192
1.52487	0.0113	0.00898	0.01318	0.01479	0.01297	0.01543	0.00819
1.52408	0.00498	0.00768	0.01568	0.01609	0.01426	0.00788	0.01711
1.52329	0.01512	0.00636	0.0068	0.00726	0.01303	0.01427	0.01465
1.5225	0.02272	0.00885	0.0169	0.01108	0.00926	0.01052	0.01599
1.52172	0.00893	0.0102	0.01324	0.01382	0.00428	0.01455	0.01754
1.52093	0.01263	0.0037	0.00672	0.01494	0.01311	0.01569	0.01233
1.52015	0.01793	0.01781	0.01319	0.019	0.00562	0.01722	0.00999
1.51936	0	0.00489	0.013	0.0074	0.00938	0.01326	0.01373
1.51858	0.00768	0.01644	0.01828	0.0165	0.01722	0.01732	0.0127
1.51779	0.00631	0.00354	0.00537	0.02265	0.00944	0.01969	0.01135
1.51701	0.00894	0.00354	0.00157	0.01143	0.01729	0.01742	0.02054
1.51623	0.01407	0.00222	0.01309	0.01274	0.01219	0.02004	0.00907
1.51545	0.00639	0.00474	0.00154	0.01276	0.0135	0.01111	0.01555
1.51467	0.00255	0.00983	0.0028	0.0192	0.01225	0.01886	0.0246
1.5139	0.0039	0.01511	0.00932	0	0.00725	0.01525	0.0224
1.51312	0.00768	0.00975	0.01047	0.01664	0.00719	0.00998	0.01192
1.51234	0.00639	0.01356	0.00917	0.00507	0.00594	0.01772	0.01712
1.51157	0.01425	0.00331	0.00668	0.01161	0.01124	0.0128	0.02391
1.51079	0.00767	0.00194	0.01556	0.02168	0.01369	0.01141	0.01983
1.51002	0.01947	0.00972	0.00926	0.01804	0.0139	0.02329	0.01627
1.50924	0.01025	0.00828	0.004	0.01522	0.0176	0.01278	0.00844
1.50847	0	0.00705	0.01703	0.0011	0.01007	0.01689	0.01253
1.5077	0.01168	0.00572	0.01573	0.01536	0.0101	0.01174	0.0191
1.50693	0.00647	0.00828	0.00273	0.01663	0.01663	0.01049	0.01268
1.50616	0.01297	0.00825	0.00402	0.01271	0.00757	0.01054	0.01795
1.50539	0.01686	0.01081	0.01571	0.01008	0.0115	0.02097	0.00504
1.50462	0.01555	0.00948	0.00791	0.02564	0.01802	0.01063	0.01291
1.50385	0.00516	0.01074	0.00272	0.01392	0.01286	0.01457	0
1.50308	0.01425	0.00941	0.00401	0.0061	0.009	0.01201	0.00643
1.50232	0.01443	0.01214	0.00801	0.01141	0.01836	0.01879	0.01828
1.50155	0.01944	0.00286	0.0196	0.01643	0.01815	0.0147	0.01538
1.50079	0.01444	0.00944	0.00538	0.00346	0	0.00704	0.00894
1.50002	0.00906	0.01319	0.01311	0.01508	0.01818	0.01089	0.01525
1.49926	0.00655	0.00807	0.00802	0.01261	0.01447	0.01239	0.01276
1.4985	0.02498	0.00804	0.01065	0.01653	0.01579	0.0098	0.01664
1.49774	0.01052	0.00801	0.01198	0.00729	0	0.01773	0.01658
1.49698	0	0.00535	0.01198	0.0191	0.01183	0.0112	0.01125
1.49622	0.00788	0.0027	0.00541	0.00854	0.00918	0.02702	0.02173
1.49546	0.01313	0.00662	0.00542	0.02562	0.01048	0.01785	0.01509
1.4947	0.01051	0.00528	0.00806	0.01111	0.01047	0.0271	0.01899
1.49394	0.01841	0.00657	0.01596	0.00845	0.01045	0.01398	0.00578
1.49319	0.01333	0.01197	0.00685	0.01253	0.01191	0.01688	0.01913
1.49243	0.01972	0.00784	0.00414	0.02023	0.00648	0.01275	0.00436
1.49168	0.00264	0.00526	0.0162	0.00714	0.00922	0.01695	0.0097
1.49092	0.00655	0.01175	0.01206	0.01096	0.01698	0.01282	0.02663
1.49017	0.01065	0.00522	0.00156	0.01774	0.00919	0.02103	0.02561
1.48942	0	0.01053	0.01357	0.01237	0.01851	0.01706	0.01356
1.48866	0.00784	0.00643	0.00552	0.00692	0.00378	0.01161	0.01597
1.48791	0.01456	0.00916	0.01627	0.01231	0.00382	0.0238	0.0148
1.48716	0.01318	0.01314	0.01496	0.01495	0.00781	0.01983	0.0121
1.48641	0.0118	0.00646	0.00564	0.01358	0.00247	0.01987	0.01872
1.48566	0.01175	0.00778	0.01366	0.00955	0.00779	0.0159	0.01202
1.48491	0.00236	0.01443	0.01101	0.01085	0.01045	0.02127	0.01598
1.48417	0.0118	0.01326	0.01253	0.01637	0.01599	0.02564	0.01075
1.48342	0.01027	0.00907	0.00438	0.01479	0.0171	0	0.01324
1.48268	0.01712	0.01188	0.00716	0.00955	0.01867	0.01618	0.02285
1.48193	0.00752	0.00638	0.01509	0.01472	0.01175	0.01326	0.01585
1.48119	0.00758	0.00375	0.00721	0.01894	0.00109	0.02152	0.02008
1.48044	0.00211	0.01036	0.00713	0.00799	0.01441	0.0172	0.01445
1.4797	0.0048	0.00779	0.00726	0.01617	0.02	0.0147	0.01598
1.47896	0.00881	0.01859	0.00863	0.0202	0.01459	0.01872	0.0146
1.47822	0.01688	0.01318	0.01136	0.01206	0.01729	0.01328	0.01862
1.47748	0.00604	0.01047	0.00328	0.00662	0.00783	0.02	0.01995
1.47674	0.01141	0.01181	0.00466	0.01064	0.01729	0.01456	0.00237
1.476	0.00732	0.00505	0.00739	0.00385	0.01053	0.01452	0.01586
1.47526	0.00593	0.0091	0.00472	0.00112	0.01323	0.01178	0.01854
1.47452	0.0032	0.0118	0.0088	0.01054	0.01458	0.02255	0.01447
1.47379	0.01143	0.00511	0.01443	0.0134	0.01204	0.01597	0.01602
1.47305	0.00719	0.00909	0.01427	0.01453	0.01864	0.01571	0.01849
1.47232	0.02369	0.00785	0.01586	0.00237	0.01068	0.01588	0.01736
1.47158	0.01118	0.01585	0.01298	0.01582	0.01053	0.01292	0.01576
1.47085	0.00445	0.00511	0.01867	0.01464	0.02164	0.02128	0.01596
1.47012	0.02497	0.00511	0.01186	0.00365	0.0148	0.01575	0.0187
1.46938	0.00433	0.00234	0.00498	0.01438	0.0092	0.01279	0.01303
1.46865	0.00984	0.00374	0.00919	0.01728	0.00659	0.01018	0.01731
1.46792	0.01255	0.00512	0.01334	0.00629	0.01755	0.01287	0.02142
1.46719	0.00705	0.00512	0.00378	0.00489	0.01619	0.02105	0.00908
1.46646	0.00839	0.01197	0.01752	0.01856	0.01209	0.02237	0.01456
1.46573	0.01384	0.00787	0.00523	0.01716	0.00114	0.01821	0.01182
1.46501	0.00846	0.01076	0.0109	0.02015	0.01506	0.01841	0.02309
1.46428	0.01653	0.01473	0.00531	0.00477	0.00801	0.00852	0.02141
1.46355	0.01514	0.00515	0.00946	0.01159	0.0135	0.01121	0.02278
1.46283	0.00561	0.00384	0.00269	0.01034	0.01232	0.01687	0.01755
1.4621	2.69653E-5	0.01476	0.00818	0.01428	0.01216	0.01111	0.00909
1.46138	0.01667	0.01081	0	0.00611	0.01374	0.01955	0.02173
1.46066	0.00554	0.0011	0.01113	0.01442	0.00959	0.02505	0.01479
1.45993	0.01503	0.00383	0.0069	0.01145	0.01221	0.02465	0.01871
1.45921	0.0055	0.00112	0.01396	0.01714	0.00962	0.01244	0.0162
1.45849	0.0152	0.00669	0.01259	0.01016	0.0138	0.01933	0.01205
1.45777	0.01518	0.02337	0.00984	0.0143	0.01381	0.00678	0.01623
1.45705	0.01378	0.00672	0.02375	0.01289	0.00828	0.01089	0.0218
1.45633	0.00959	0.01229	0.01267	0.01981	0.01386	0.01916	0.02043
1.45561	0.01652	0.00953	0.00854	0.017	0	0.02188	0.02045
1.4549	0.02096	0.0125	0.01715	0.01581	0.01124	0.02636	0.0109
1.45418	0.0026	0.0054	0.00862	0.0114	0.00966	0.02594	0.0191
1.45346	0.02898	0.00541	0.01282	0.01832	0.00825	0.0106	0.01079
1.45275	0.01388	0.00832	0.01164	0.01573	0.00834	0.01491	0.02505
1.45203	0.01645	0.01656	0.01013	0.00855	0.01097	0.01603	0.0164
1.45132	0.01667	0.00696	0.01029	0.01146	0.0111	0.01479	0.01947
1.45061	0.0237	0.01261	0.01312	0.00721	0.02375	0.02036	0.01809
1.4499	0.02651	0.00841	0.00328	0.01141	0.01105	0.02453	0.00826
1.44918	0.01502	0.0097	0.01714	0.00151	0.00949	0.01718	0.01512
1.44847	0.00959	0.00564	0.01318	0.017	0.0082	0.02158	0.0196
1.44776	0.01239	0.00566	0.01179	0.01276	0.01663	0.01448	0.01963
1.44705	0.01802	0.0085	0.0076	0.00288	0.01379	0.0116	0.01544
1.44634	0.01379	0.01557	0.00903	0.00427	0.01941	0.01998	0.01548
1.44564	0.00827	0.00153	0.01777	0.01859	0.00967	0.01878	0.01859
1.44493	0.00392	0.01703	0.01615	0.00282	0.00388	0.01281	0.02119
1.44422	0.02223	0.0072	0.00774	0.01125	0.01373	0.00993	0.00996
1.44352	0.00968	0.00876	0.01361	0.00997	0.01391	0.01429	0.00872
1.44281	0.00532	0.01289	0.00782	0.00418	0.02075	0.01543	0.02131
1.44211	0.01682	0.00167	0.00795	0.00565	0.01246	0.01702	0.01023
1.4414	0.02081	0.00168	0.0163	0.01542	0.01509	0.01812	0.0214
1.4407	0.00968	0.00459	0.00797	0.00991	0.01387	0.01402	0.0089
1.44	0.0054	0.00605	0.0137	0.00846	0.01529	0.01824	0.01895
1.4393	0.01826	0.01179	0.01514	0.00845	0.01385	0.01674	0.01614
1.4386	0.00397	0.00468	0.0123	0.01273	0.01384	0.01382	0.01761
1.43789	0.01942	0.01028	0.01075	0.00972	0.01787	0.01496	0.01319
1.4372	0.00694	0.00192	0.01545	0.00999	0.00389	0.02257	0.01797
1.4365	0.01685	0.01335	0.01241	0.00555	0.01954	0.01218	0.01634
1.4358	0.00828	0.01196	0.01101	0.01268	0.01954	0.0064	0.01068
1.4351	0.02258	0.01628	0.01105	0.00553	0.01668	0.02061	0.01217
1.4344	0.01973	0.01774	0.01109	0.01695	0.01382	0.02054	0.01651
1.43371	0.01858	0.01079	0.01563	0.01719	0.01257	0.01787	0.0197
1.43301	0.0069	0.00496	0.00542	0.00837	0.0024	0.01326	0.01662
1.43232	0.01136	0.01086	0.00695	0.00414	0.01837	0.01918	0.01692
1.43162	0.0155	7.43295E-4	0.02115	0.00836	0.00526	0.01027	0.01818
1.43093	0.02154	0.02108	0.00987	0.00703	0.01403	0.01469	0.01271
1.43024	0.01576	0.00663	0.01713	0.00703	0.00534	0.01317	0.01712
1.42955	0.00853	0.00957	0.01134	0.01427	0.01839	0.01165	0.02153
1.42885	0.01986	0.00947	0.01264	0.00978	0.00956	0.01142	0.01701
1.42816	0.01292	0.01255	0.00561	0.00848	0.01405	0.02166	0.02022
1.42747	0.02599	0.01693	0.01869	0.00703	0.01261	0.01579	0
1.42679	0.01022	0.00399	0.01165	0.00419	0.01575	0.02036	0.01617
1.4261	0.02168	0.01847	0.00572	0.01138	0.01987	0.02144	0.02027
1.42541	0.01736	0.01562	0.0188	0.01573	0.00539	0.01703	0.01592
1.42472	0	0.00986	0	0.01719	0.0141	0.01696	0.02316
1.42404	0.01764	0.01445	0.01027	0.00569	0.00549	0.00978	0.01174
1.42335	0.01593	0.01138	0.01445	0.00561	0.01412	0.00667	0.02027
1.42267	0.02351	0.00275	0.0117	0.016	0.0114	0.01111	0.02645
1.42198	0.00144	0.01724	0.00862	0.01432	0.01125	0.00943	0.01449
1.4213	0.00587	0.00578	0.01757	0.00719	0.00996	0.01833	0.01324
1.42061	0.00724	0.0101	0.01442	0.0042	0.02287	0.01075	0.01596
1.41993	0.01029	0	0.00582	0.01163	0.01734	0.01231	0.01768
1.41925	0.01765	0.00734	0.01909	0.01459	0.01	0.01959	0.02211
1.41857	0.01178	0.02203	0.01618	0.01313	0.01149	0.01952	0.0236
1.41789	0.01767	0.00879	0.01763	0.01462	0.00857	0.01651	0.01774
1.41721	0.01621	0.00584	0.00732	0.01317	0.00564	0.01204	0.00894
1.41653	0.01034	0.00731	0.0176	0.01025	0.01007	0.01785	0.01925
1.41585	0.02065	0.01171	0.01465	0.01027	0.0145	0.01337	0.02075
1.41517	0.01478	0.00877	0.00876	0	0.01746	0.00449	0.01489
1.4145	0.01502	0.01636	0.01338	0.01043	0.02073	0.01792	0.01663
1.41382	0.00599	0.01024	0.00879	0.01761	0.01309	0.01465	0.01789
1.41314	0.01189	0.01613	0.0191	0.00437	0.01311	0.01606	0.01792
1.41247	0.01508	0.00742	0.01194	0.01188	0.01333	0.01474	0.01225
1.41179	1.7266E-4	0.00732	0.00881	0.01169	0.01316	0.01152	0.01357
1.41112	0.01065	0.01042	0.01042	0.00887	0.01785	0.01014	0.02127
1.41045	0.02112	0.01938	0.01637	0.01036	0.00892	0.0056	0.02279
1.40978	0.02115	0.01492	0.01338	0.00886	0.01491	0.013	0.01835
1.4091	0.01351	0.01324	0.0117	0.00432	0.0059	0.00834	0.02547
1.40843	0.01226	0.01196	0.0104	0.0193	0.01496	9.38341E-4	0.01843
1.40776	0.01229	0.00899	0.01191	0.01035	0.00902	0.02028	0.01549
1.40709	0.00784	0.00752	0.0164	0.00736	0.01651	0.01724	0.02001
1.40642	0.0034	0.0135	0.01493	0.00737	0.00907	0.00972	0.01707
1.40576	0.01713	0.00615	0.00756	0.02415	0.00772	0.01587	0.02191
1.40509	0.00646	0.0031	0.01639	0.01783	0.0136	0.01259	0.00969
1.40442	0.01247	0.01356	0.00892	0.01336	0.00915	0.01403	0.02467
1.40375	0.02594	0.01806	0.00891	0.00741	0.01365	0.01696	0.01875
1.40309	0.02335	0.00775	0.01358	0.01057	0.0154	0.00807	0.02059
1.40242	0.03349	0.01065	0.01787	0.00742	0.00774	0.01984	0.01735
1.40176	0.0098	0.01084	0.01058	0.01816	0.02001	0.02009	0.02524
1.40109	0.00672	0.0122	0.01342	0.01194	0.0078	0.02272	0.01745
1.40043	0.00687	0.00938	0	0.02423	0.01249	0.01544	0.01928
1.39977	0.02207	0.01244	0.01211	0.00906	0.01403	0.01387	0.01782
1.3991	0.01283	0.01676	0.0164	0.00444	0.01684	0.01063	0.0221
1.39844	0.02672	0.00795	0.01058	0.00299	0.01258	0.0062	0.01947
1.39778	0.02071	0.01404	0.01966	0.00449	0.01261	0.00615	0.01801
1.39712	0.02834	0.01105	0.00904	0.00903	5.16163E-4	0.01823	0.01805
1.39646	0.01173	0.00654	0.01509	0.01811	0.01115	0.00758	0.02872
1.3958	0.00422	0.01869	0.01358	0.00751	0.02634	0.01056	0
1.39515	0.01204	0.01132	0.01071	0.0107	0.01446	0.01684	0.02301
1.39449	0.00737	0.00664	0.01814	0.00751	0.01428	0.00896	0.02714
1.39383	0.0241	0.0188	0.01512	0.01357	0.02491	0.00438	0.01344
1.39318	0.01838	0.0099	0.01075	0.00916	0.01763	0.01517	0.0136
1.39252	0.00908	0.01433	0.01514	0.01963	0.00528	0.01945	0.01942
1.39187	0.01236	0.00998	0.00769	0.01071	0.00693	0.0074	0.02276
1.39121	0.03497	0.0235	0.01362	0.02268	0.00989	0.01634	0.02086
1.39056	0.02174	0.0116	0.0092	0.00765	0.01315	0.00117	0.02266
1.3899	0.01087	0.01601	0.00905	0.01966	0.01298	0.00718	0.01771
1.38925	0.00958	0.0086	0.00918	0.02151	0.01782	0.0211	0.01176
1.3886	0.01427	0.01172	0.0184	0.01997	0.02093	0.00722	0.01785
1.38795	0.00665	0.01484	0.00916	0.00768	0.02097	0.01642	0.01933
1.3873	0.02058	0.01796	0.01531	0	0.01638	0.01639	0.01928
1.38665	0.01912	0.01339	0.01224	0.01846	0.01795	0.01482	0.02076
1.386	0.01612	0.01651	0.00456	0.01692	0.01798	0.01017	0.01609
1.38535	0.02082	0.00579	0.01381	0.01538	0.01648	0.00707	0.01603
1.3847	0.02091	0.01045	0.01536	0.01538	0.01805	0.01319	0.01905
1.38406	0.01039	0.01534	0.01092	0.01718	0.00586	0.0165	0.01929
1.38341	0.01647	0.01361	0.01692	0.01231	0.01196	0.01314	0.02663
1.38276	0.01194	0.01366	0.01383	0.01538	0.00583	0.01465	0.01273
1.38212	0.00597	0.00923	0.0156	0.00938	0.01846	0.00704	0.02069
1.38147	0.00751	0.01375	0.02304	0.00616	0.01051	0.01153	0.00955
1.38083	0.02334	0.00777	0.02494	0.00939	0.00914	0.00544	0.01745
1.38018	0.02462	0.01385	0.00455	0.01233	0.01211	0.0161	0.01713
1.37954	0.0126	0.02505	0.0171	0.01253	0.02014	0.01164	0.01579
1.3789	0.00645	0.01416	0.00774	0.01566	0.02173	0.01162	0.01574
1.37826	0.03311	0.00171	0.01712	0.02036	0.01706	0.01004	0.01881
1.37762	0.00665	0.01738	0.01869	0.00943	0.01866	0.01002	0.01876
1.37697	0.02204	0.01101	0.01072	0.01237	0.00302	0.00831	0.02303
1.37633	0.02561	0.01279	0.01247	0.00789	0.01091	0.0053	0.02335
1.3757	0.04041	0.02574	0.01268	0.01755	0	0.01172	0.01573
1.37506	0.00707	0.01758	0.0125	0.01729	0.01247	0.00215	0.01388
1.37442	0.02124	0.01451	0.02655	0.00324	0.01087	0.01151	0.0154
1.37378	0.01979	0.01143	0.01247	0.0095	0.01709	0.00369	0.01067
1.37314	0.00584	0.01304	0.01245	0.00483	0.00768	0.00836	0.02781
1.37251	0.02668	0.01965	0.00787	0.01286	0.02047	0.0069	0.02186
1.37187	0.00919	0.01002	0.00774	0.00799	0.00761	0.0099	0.01367
1.37124	0.01422	0.02293	0.00626	0.01131	0.00611	0.01481	0.01226
1.3706	0.02349	0.01168	0.0171	0.00803	0.01223	0.01301	0.01516
1.36997	0.00493	0.0135	0.01262	0.01928	0.01715	0.01639	0.00743
1.36933	0.01591	0.02584	0.01557	0.01275	0.01842	0.0255	0.02447
1.3687	0.01311	0.00726	0.00789	2.78201E-4	0.02185	5.02534E-4	0.01212
1.36807	0.0291	0.01524	0.01743	0.00665	0.00594	0.0132	0.00892
1.36744	0.02923	0.01847	0.0111	0.01461	0.01543	0.02113	0.02159
1.36681	0.02459	0.01058	0	0.01622	0.02174	0.01002	0.01204
1.36618	0.01202	0.01063	0.01743	0.00513	0.0106	0.0116	0.02471
1.36555	0.01532	0.01862	0.02058	0.00674	0.00739	0.00366	0.02151
1.36492	0.03291	0.01708	0.00627	0.01788	0.01212	0.01001	0.01831
1.36429	0.02034	0.01078	0.01736	0.00997	0.01843	4.89739E-4	0.02464
1.36366	0.02364	0.01718	0.01099	0.01158	0.0184	4.909E-4	0.01669
1.36303	0.03488	0.00453	0.01097	0.00844	0.01042	0.0116	0.01508
1.36241	0.02429	0.01917	0.01596	0.00215	0.01862	0.01341	0.01208
1.36178	0.02086	0.00463	0.02046	0.0212	0.01829	0.00526	0.01187
1.36116	0.01488	0.00798	0.01271	0.01189	0.00887	0.00858	0.02657
1.36053	0.01796	0.01584	0.00456	0.01015	0.0325	0.01162	0.0055
1.35991	0.02484	0.00486	0.00624	0.01195	0.0217	0.00698	0.00396
1.35928	0.0341	0.01753	0.01248	0.01497	0.01655	0.01164	0.01659
1.35866	0.02672	0.03076	0.01106	0.01525	0.02162	0.01667	0.02975
1.35804	0.03331	0.00662	0.01266	0.01367	0.01191	0.02152	0.012
1.35741	0.03451	0.01767	0.02039	0.01666	0.00533	0.01801	0.01181
1.35679	0.02231	0.02123	0.01426	0.01374	0.01022	0.01186	0.01038
1.35617	0.01761	0.00837	0.00781	0.01539	0.01018	0.00219	0.01683
1.35555	0.01453	0.02939	0.01587	0.01059	0.01015	0.01672	0.00554
1.35493	0.0437	0.01492	0.00942	0.01546	0.00688	0.00867	0.01361
1.35431	0.03094	0.02142	0.02232	0.01711	0.01491	0.0103	0.02168
1.35369	0.02463	0.01179	0.01749	0.00748	0.01165	0.01354	0.02007
1.35308	0.01207	0.00875	0.02597	0.0142	0.02164	0.01541	0.01221
1.35246	0.01041	0.03285	0.00943	0.02046	0.0148	0.00873	0.01364
1.35184	0.02023	0.01838	0.01589	0.01889	0.01476	0.0152	0.02816
1.35122	0.02038	0.01197	0.01751	0.01249	0.00827	0.01199	0.00882
1.35061	0.01594	0.01386	0.00961	0.0111	0.01001	0.00892	0.0139
1.34999	0.01422	0.01851	0.02398	0.00935	0.01304	0.00557	0.02014
1.34938	0.02936	0.01558	0.02602	0.01118	0.01485	0.00732	0.0254
1.34877	0.02131	0.01563	0.02276	0.01123	0.01809	0.0057	0.0205
1.34815	0.01467	0.0251	0.01111	0.01593	0.01131	0.00563	0.0218
1.34754	0.01834	0.02227	0.00803	0.01951	0.00327	0.01722	0.01398
1.34693	0.02012	0.00428	0.0146	0.01793	0.01634	0.00577	0.01565
1.34632	0.02192	0.02564	0.01298	0.01634	0.02123	0.01399	0.02551
1.3457	0.01849	0.01881	0.01601	0	0.01439	0.01218	0.02028
1.34509	0.02222	0.01097	0.00974	0.01306	0.01623	0.01076	0.02064
1.34448	0.01418	0.03396	0.02123	0.00808	0.00636	0.00423	0.02723
1.34388	0.0179	0.0179	0.00828	0.01483	0.01476	0.01433	0.02271
1.34327	0.02104	0.02257	0.0098	0.01616	0.01613	0.01248	0.01909
1.34266	0.02775	0.01441	0.01146	0.00955	0.00953	0.00923	0.01912
1.34205	0.03118	0.01281	0.02132	0.01442	0.0095	0.00762	0.01096
1.34144	0.01986	0.01285	0.01315	0.01928	0.02422	0.01092	0.01755
1.34084	0.01368	0.01644	0.01506	0.01288	0.00792	0.01614	0.01621
1.34023	0.02016	0.01621	0.01648	0.01425	0.02251	0.00935	0.02418
1.33962	0.02359	0.01461	0.01159	0.00928	0.00444	0.0143	0.01766
1.33902	0.03081	0.01656	0.01848	0.02105	0.01782	0.00623	0.00966
1.33842	0.02263	0.01326	0.01017	0.006	0.00778	0.0196	0.02137
1.33781	0.02078	0.02127	0.00839	0.02061	0.0109	0.01439	0.00631
1.33721	0.01961	0	0.0119	0.01757	0.01938	0.018	0.00979
1.33661	0.02143	0.0133	0.01526	0.02086	0.01602	0.02471	0.01817
1.336	0.01631	0.01305	0.01013	0.01227	0.01736	0.01122	0.01464
1.3354	0.01507	0.01157	0.01866	0.01743	0.01762	0.00145	0.0166
1.3348	0.01522	0.01987	0.01536	0.01405	0.00926	0.01482	0.01831
1.3342	0.02371	0.01984	0.01039	0.01734	0.02089	0.00819	0.01502
1.3336	0.02219	0.01314	0.01709	0.0173	0.00919	0.01156	0.01507
1.333	0.01401	0.02311	0.01213	0.01392	0.01083	0.01493	0.01346
1.3324	0.0325	0.01641	0.01716	0.00388	0.0108	0.00664	0.01851
1.33181	0.02642	0.00818	0.01241	0.01407	0.02452	0.02883	0.02565
1.33121	0.02613	0.01135	0.02557	0.02046	0.00741	0.00839	0.02027
1.33061	0.02128	0.02132	0.01227	0.00542	0.01072	0.00677	0.02533
1.33001	0.01144	0.02296	0.01231	0.01871	0.01236	0.00514	0.01871
1.32942	0.01348	0.01654	0.01934	0.01391	0.00237	0.02053	0.02587
1.32882	0.0134	0.01957	0.01739	0.01697	0.01897	0.0119	0.01549
1.32823	0.01718	0.01649	0.00924	0.00705	0.0074	0.01553	0.0192
1.32763	0.02205	0.03618	0.02246	0.01357	0.01892	0.02366	0.01726
1.32704	0.0141	0.01643	0.00932	0.01545	0.01074	0.01563	0.01931
1.32645	0.01933	0.01979	0.01614	0.01542	0.00902	0.02755	0.01767
1.32585	0.02583	0.00611	0.01758	0.02846	0.00718	0.0138	0.02243
1.32526	0.02303	0.00788	0.01453	0.01026	0.00898	0.01578	0.01778
1.32467	0.02318	0.02141	0.01627	0.00854	0.01743	0.01753	0.02123
1.32408	0.01994	0.00613	0.0197	0.01359	0.01232	0.00741	0.01112
1.32349	0.00992	0.01628	0.01296	0.01526	0.01231	0.00916	0.01457
1.3229	0.01686	0.00947	0.01978	0.01014	0.02076	0.00921	0.01124
1.32231	0.01531	0.02131	0.00457	0.0152	0.00888	7.90798E-4	0.01299
1.32172	0.02224	0.01281	0.0097	0.00669	0.01225	0.0178	0.01813
1.32113	0.01053	0.01618	0.01991	0.01006	0.00884	0.01785	0.0148
1.32054	0.01576	0.01616	0.02165	0.01172	0.00882	0.01961	0.02842
1.31996	0.01101	0.01814	0.01344	0.02397	0.02103	0.01138	0.02552
1.31937	0.01607	0.0229	0.02343	0.01337	0.01727	0.01803	0.02176
1.31878	0.01453	0.00932	0.01669	0.01504	0.00369	0.01469	0.0269
1.3182	0.03562	0.01463	0.01185	0.01872	0.00719	0.015	0.02915
1.31761	0.01313	0.01267	0.01678	0.0133	0.01045	0.01311	0.01515
1.31703	0.01177	0.00597	0.01194	0.01695	0.002	0.01167	0.02065
1.31644	0.02358	0.0228	0.01517	0.01834	0.01043	0.01831	0.02374
1.31586	0	0.00939	0.02927	0.01347	0.01404	0.01869	0.01904
1.31528	0.01197	0.01282	0.00862	0.00483	0.00886	0.01187	0.02082
1.3147	0.00842	0.02142	0.00867	0.01688	0.00885	0.01883	0.02605
1.31411	0.02178	0.00918	0.01704	0.0081	0.01547	0.01858	0.02228
1.31353	0.02206	0.0214	0.01393	0.00305	0.01746	0	0.01927
1.31295	0.01162	0.01449	0.01053	0.00649	0.00711	0.01716	0.02105
1.31237	0.02362	0.01275	0.01747	0.0151	2.0571E-4	0.00673	0.02456
1.31179	0.02353	0.02653	0.01406	0.00474	0.01744	0.01527	0.01599
1.31121	0.01999	0.00583	0.01928	0.01162	0.01744	0.00658	0.02639
1.31063	0.02335	0.00755	3.59085E-4	0.00989	0.00882	0.0134	0.01783
1.31006	0.00438	0.01293	0.01445	0.01707	0.01072	0.01532	0.02522
1.30948	0.01112	0.01098	0.01596	0.00815	0.02088	0.02016	0.02139
1.3089	0.01622	0.01787	0.01084	0.00986	0.01226	0.02354	0.02489
1.30832	0.00925	0.01959	0.01433	0.01158	0.01571	0.0183	0.02667
1.30775	0.02337	0.01466	0.00936	0.01003	0.01774	0.01505	0.02018
1.30717	0.01772	0.01268	0.01097	0.01158	0.00882	0.01645	0.02505
1.3066	0.01445	0.01115	0.01998	0.0223	0.00898	0.01316	0.02905
1.30602	0.00551	0.01785	0.0214	0.01502	0.0071	0.0077	0.02516
1.30545	0.0108	0.01114	0.00954	0.01353	0.01951	0.02006	0.02389
1.30488	0.02126	0.0129	0.02362	0.01529	0.01425	0.01298	0.02044
1.3043	0.01049	0.01095	0.01463	0.01331	0.01746	0.0196	0.02186
1.30373	0.00183	0.01641	0.01493	0.00828	0.01602	0.01814	0.0258
1.30316	0.01756	0.02343	0.022	0.0118	0.01077	0.01107	0.0276
1.30259	0.01048	0.00939	0.02204	0.0083	0.01955	0.01804	0.02239
1.30202	0.02446	0.01115	0.01682	0.01884	0.01254	0.01273	0.01893
1.30144	0.01364	0.01958	0.02347	0.01507	0.00199	0.00212	0.0152
1.30087	0.01909	0.01292	0.01164	0.01008	0.01958	0.01615	0.01903
1.30031	0.01402	0.0203	0.0101	0.01564	0.00923	0.01818	0.02834
1.29974	0.01372	0.00767	0.01172	0.01713	0.01259	0.01255	0.02965
1.29917	0.00841	0.00768	0.01352	0.01014	0.01436	0.01251	0.0139
1.2986	0.03643	0.00768	0.0118	0.02244	0.02315	0.00721	0.03324
1.29803	0.01182	0.01997	0.0136	0.00843	0.0179	0.01244	0.02803
1.29747	0.01378	0.02391	0.01567	0.01217	0.02538	0.0162	0
1.2969	0.02402	0.01123	0.01543	0.00671	0.0039	0.0036	0.02276
1.29633	0.00818	0.01299	0.01548	0.012	0.00568	0.02462	0.02622
1.29577	0.01186	0.01145	0.02294	0.01403	0.02187	0.01253	0.01951
1.2952	0.01512	0.01127	0.01556	0.01031	0.00922	0.02105	0.01211
1.29464	0.0207	0.01863	0.03909	0.01231	0.00762	0.01426	0.01764
1.29408	0.03495	0.00793	0.01413	0.01056	0.02729	0.01601	0.0158
1.29351	0.02904	0.02009	0.01743	0.01567	0.01455	0.02273	0.02425
1.29295	0.01524	0.01332	0.01778	0.02491	0.01662	0.01775	0.02285
1.29239	0.0277	0.01334	0.01246	0.0196	0.00415	0.0088	0.0228
1.29183	0.01517	0.0205	0	0	0.01846	0.01592	0.02989
1.29126	0.00785	0.02017	0.01399	0.00873	0.01641	0.00861	0.02406
1.2907	0.01868	0.01698	0.01777	0.00527	0.01851	0.0141	0.02265
1.29014	0.00972	0.0045	0.01417	0.00343	0.0239	0.01766	0.02617
1.28958	0.01505	0.01881	0.02305	0.01232	0.01678	0.01943	0.02433
1.28902	0.02217	0.01883	0.01943	0.01586	0.00431	0.01048	0.02249
1.28847	0.02073	0.02101	0.03065	0.01611	0.01896	0.01248	0.01738
1.28791	0.00962	0.01352	0.03006	0.01935	0.01687	0.00689	0.01702
1.28735	0.02567	0.02962	0.02108	0.01396	0.01869	0.01402	0.02053
1.28679	0.02744	0.00464	0.01211	0.01571	0.02407	0.0158	0.02761
1.28624	0.02428	0.01748	0.01955	0.00505	0.01909	0.01426	0.02624
1.28568	0.03275	0.02791	0.02094	0.01208	0.0045	0.01579	0.02035
1.28512	0.02024	0.01722	0.01732	0.02276	0.01346	0.014	0.02386
1.28457	0.01514	0.01211	0.01577	0.00315	0.03374	0.01971	0.03332
1.28401	0.022	0.01371	0.01722	0.01556	0.01532	0.01757	0.02016
1.28346	0.0242	0.02671	0.00839	0.01582	0.01745	0.01789	0.01683
1.2829	0.02911	0.01912	0.02427	0.00837	0.00824	0.01757	0.02361
1.28235	0.02054	0.02677	0.02284	0.0176	0.01752	0.01244	0.03306
1.2818	0.01144	0.02498	0.01733	0.01212	0.01574	0.01972	0.01845
1.28125	0.02235	0.03411	0.01001	0.00664	0.01396	0.01063	0.02565
1.28069	0.02908	0.02638	0.01692	0.01901	0.01732	0.01938	0.02691
1.28014	0.01506	0.01781	0.01535	0.01024	0.01768	0.01065	0.01824
1.27959	0.0187	0.01965	0.02075	0.02113	0.01045	0.01975	0.0218
1.27904	0.00415	0.03059	0.02979	0.00475	0.01231	0.00703	0.01991
1.27849	0.01688	0.01608	0.0261	0.01383	0.01417	0.00704	0.03075
1.27794	0.02415	0.01248	0.01513	0.00836	0.02149	0.01797	0.02704
1.27739	0.01688	0.01251	0.02235	0.01562	0.02153	0.01253	0.03242
1.27685	0.0135	0.00908	0.02456	0.02145	0.00902	0.01648	0.02739
1.2763	0.0278	0.00713	0.03133	0.02469	0.01072	0.01984	0.02864
1.27575	0.02963	0.02353	0.0149	0.01741	0.00894	0.00895	0.02129
1.2752	0.02418	0.01629	0.01485	0.01922	0.00899	0.01624	0.01939
1.27466	0.01168	0.02404	0.02617	0.0103	0.01291	0.00175	0.03078
1.27411	0.00602	0	0.01473	0.00102	0	0.02174	0.02651
1.27356	0.01876	0.01269	0.02194	0.01374	0.01817	0.00722	0.01734
1.27302	0.02468	0.01103	0.02599	0.01584	0.02404	0.01294	0.02128
1.27247	0.01334	0.01079	0.01455	0.01737	0.01087	0.01091	0.02809
1.27193	0.01546	0.01651	0.02031	0.01028	0.01476	0.00559	0.02482
1.27139	0.02103	0.01648	0.0184	0.01584	0.01845	0.02044	0.02289
1.27084	0.01885	0.01432	0.01073	0.01555	0.01447	0.01828	0.03148
1.2703	0.01737	0.009	0.01827	0.01213	0.01103	0.01495	0.00605
1.26976	0.00814	0.02562	0.02006	0.01214	0.01102	0.00758	0.01707
1.26922	0.00632	0.01447	0.00703	0.00843	0.01658	0.01687	0.01143
1.26868	0.01561	0.00888	0.01993	0.01029	0.01843	0.01691	0.0169
1.26814	0.01934	0.0181	0.02172	0.014	0.01843	0.0151	0.03348
1.2676	0.01011	0.0125	0.01424	0.00844	0.01843	0.00773	0.02228
1.26706	0.01941	0.02727	0.01603	0.00845	0.01843	0.02259	0.01849
1.26652	0.025	0.01797	0.01041	0.01031	0.01102	0.00781	0.01654
1.26598	0.01207	0.01423	0.0159	0.01587	0.01473	0.01156	0.02016
1.26544	0.02507	0.01418	0.01398	0.01218	0.01103	0.00976	0.01451
1.2649	0.01771	0.01414	0.01391	0.01775	0.00918	0.01907	0.01627
1.26436	0.01775	0.00669	0.01014	0.00479	0.024	0.01541	0.03099
1.26383	0.02756	0.01432	0.0197	0.00867	0.00937	0.01009	0.02016
1.26329	0.01599	0.01957	0.01371	0.00852	0.01106	0.01922	0.01969
1.26275	0.02158	0.02138	0.0229	0.0215	0.01663	0.02112	0.02515
1.26222	0.01072	0.01231	0.01572	0.02004	0.01507	0.02157	0.01043
1.26168	0.01613	0.01759	0.02277	0.01598	0.02037	0.01753	0.02866
1.26115	0.02214	0.00656	0.03068	0.02007	0.00189	0.01037	0.0159
1.26062	0.04672	0.00463	0.01551	0.01254	0	0.01232	0.01957
1.26008	0.01443	0.02302	0.01701	0.00678	0.0037	0.01215	0.01911
1.25955	0.01665	0.00454	0.01349	0.01824	0.00942	0.01433	0.00805
1.25902	0.02048	0.01582	0.02097	0.01827	0.02452	0.02194	0.02305
1.25848	0.01831	0.01363	0.02051	0.01054	0.0111	0.01974	0.01511
1.25795	0.02439	0.01196	0.01705	0.01077	0.00376	0.01641	0.01718
1.25742	0.02068	0.02135	0.01321	0.01834	0.02829	0.01081	0.01708
1.25689	0	0.0232	0.01125	0.0127	0.00565	0.03352	0.02453
1.25636	0.02826	0.01372	0.01496	0.01084	0.01886	0.01472	0.01499
1.25583	0.00557	0.01934	0.02055	0.01464	0.01886	0.00913	0.02809
1.2553	0.00552	0.01742	0.01293	0.01467	0.01886	0.01109	0.02044
1.25477	0.00737	0.02681	0.01286	0.00904	0.01132	0.0206	0.02789
1.25424	0.02244	0.01356	0.02034	0.02417	0.02642	0.01313	0.03156
1.25371	0.01298	0.01729	0.01461	0.00722	0.02265	0	0.02391
1.25319	0.01512	0.01566	0.01482	0.01893	0.01732	0.01543	0.02042
1.25266	0.0167	0.01155	0.01259	0.0186	0.03021	0.01708	0.00861
1.25213	0.00347	0.01151	0.00686	0.01486	0.01512	0.01524	0.0236
1.25161	0.02084	0.00977	0.01654	0.02095	0.01926	0.01943	0.02779
1.25108	0.00913	0.0171	0.01993	0.01681	0.00192	0.01534	0.01018
1.25055	0.01856	0.01329	0.01987	0.01496	0.01137	0.02861	0.02517
1.25003	0.02276	0.01927	0.00287	0.01144	0.02313	0.01576	0.01785
1.2495	0.0261	0.0151	0.0103	0.02633	6.18488E-5	0.01554	0.01175
1.24898	0.01316	0.00958	0.01812	0.02688	0.02123	0.02169	0.02533
1.24846	0.01316	0.00955	0.01613	0	0.01739	0.02753	0.00792
1.24793	0.02235	0.0131	0.01199	0.01885	0.00764	0.02898	0.02465
1.24741	0.0247	0.02678	0.01216	0.01535	0.01741	0.01231	0.02694
1.24689	0.00933	0.02098	0.02171	0.01533	0.01165	0.0124	0.00952
1.24637	0.01512	0.02863	0.01203	0.02112	0.01359	0.01057	0.03057
1.24584	0.01863	0.01485	0.01551	0.01318	0.01901	0.02177	0.01102
1.24532	0.02862	0.00934	0.01767	0.00768	0.01938	0.01644	0.0092
1.2448	0.01518	0.00738	0.01376	0.00192	0.02324	0.0203	0.01102
1.24428	0.0152	0.01889	0.02139	0.01153	0.00595	0.02416	0.00707
1.24376	0.01908	0.01309	0.02133	0.01345	0.01173	0.02033	0.01658
1.24325	0.01557	0.02704	0.00992	0.01959	0.01982	0.01684	0.01483
1.24273	0.01723	0.01879	0.01352	0.01151	0.01369	0.01657	0.01252
1.24221	0.00573	0.02261	0.01538	0.0096	0.00985	0.02046	0.01626
1.24169	0.01538	0.02258	0.03263	0.01153	0.01564	0.01284	0.01808
1.24117	0.01919	0.00909	0.01719	0.02692	0.01566	0.01869	0.02182
1.24066	0.01953	0.02493	0.0057	0.01372	0.01794	0.0152	0.02214
1.24014	0.02104	0.00904	0.01708	0.01537	0.02146	0.0246	0.01969
1.23962	0.01908	0.01478	0.01894	0.01729	0.02532	0.01893	0.01766
1.23911	0.02138	0.00917	0.0173	0.01566	0.02584	0.01549	0.01791
1.23859	0.01133	0.01474	0.00538	0.02306	0.01766	0.02298	0.01938
1.23808	0.03114	0.02088	0.01327	0.02156	0.01019	0	0.01378
1.23756	0.02091	0.01661	0.01104	0	0.01386	0.01335	0.01726
1.23705	0.02718	0.00515	0.00532	0.0196	0.01611	0.02329	0.01553
1.23654	0.00951	0.02866	0.02684	0.00782	0.01809	0.02518	0.00955
1.23603	0.01341	0.01688	0.00326	0.01958	0.02203	0.01135	0.01141
1.23551	0.01315	0.01846	0.02046	0.01342	0.01393	0.03218	0.0207
1.235	0.00753	0.02469	0.02473	0.00978	0.01423	0.02879	0.00532
1.23449	0.01145	0.02075	0.01292	0.00587	0.01621	0.01496	0.00914
1.23398	0.02908	0.00897	0.00895	0	0.02799	0.01883	0.0012
1.23347	0.01731	0.0168	0.01675	0.01172	0.02017	0.01485	0.01679
1.23296	0.02321	0.00698	0.01082	0.00971	0.02019	0.02655	0.00885
1.23245	0.00752	0.00893	0.00686	0.01359	0.0261	0.01277	0.01071
1.23194	0.00948	0.01284	0.0225	0.01354	0.0222	0.01075	0.01846
1.23143	0.02125	0.00891	0.01266	0.01743	0.01438	0.02049	0.02425
1.23092	0.02322	0.02459	0.0185	0.01739	0.02616	0.01254	0.01435
1.23041	0.00559	0.02065	0.0165	0.01146	0.00462	0.02811	0.01621
1.2299	0.01347	0.02065	0.0145	0.02122	0.02033	0.02215	0.00632
1.2294	0.01777	0.01105	0.01075	0.0076	0.01876	0.01449	0.00835
1.22889	0.02137	0.01476	0.00854	0.01329	0.01057	0.01803	0.02378
1.22838	0.01553	0.00887	0.01439	0.02502	0.0204	0.01792	0.008
1.22788	0.02189	0.01904	0.00864	0.02348	0.01483	0.01618	0.00607
1.22737	0.02348	0.01475	0.01432	0.01317	0.00868	0.01185	0.00782
1.22687	0	0.01704	0.00658	0.00939	0.01088	0.00799	0.01589
1.22636	0.00775	0.01671	0.01034	0.0072	0.01853	0.01558	0.01745
1.22586	0.01181	0.01704	0.01452	0.02331	0.01693	0.0158	0.00971
1.22535	0.01542	0.02064	0.0142	0.01889	0.0127	0.01344	0.0114
1.22485	0.02364	0.00905	0.02046	0.01723	0.01498	0.00561	0.00754
1.22435	0.00955	0.01306	0.00843	0.00919	0.025	0.00752	0.02145
1.22385	0.03347	0.01106	0.0084	0.01115	0.01903	0.01343	0.01737
1.22334	0.02096	0.01674	0.01213	0.01286	0.01083	0.0268	0.01106
1.22284	0.0173	0.01708	0.01635	0.01308	0.02308	0.00925	0.0012
1.22234	0.01921	0.01909	0.01233	0.00504	0.0131	0.01116	0.01512
1.22184	0.02714	0.0031	0.0103	0.015	0.02113	0.01108	0.00904
1.22134	0.00906	0.02311	0.02228	0.02296	0.01715	0.01299	0.01296
1.22084	0.01699	0.01712	0.02626	0.01293	0.02518	0.01891	0.02088
1.22034	0.01891	0.01514	0.02024	0.01289	0.0072	0.02482	0.0108
1.21984	0.01883	0.02115	0.01422	0.00486	0.00723	0.02874	0.01673
1.21934	0.01076	0.02317	0.01021	0.01282	0.01526	0.02066	0.02065
1.21884	0.00869	0.01318	0.00419	0.01279	0.00528	0.01058	0.01058
1.21835	0.01492	0.02571	0.01038	0.00485	0.01766	0.01276	0.02296
1.21785	0.01655	0.00322	0.02015	0.01472	0.02533	0.01242	0.00643
1.21735	0.00648	0.02124	1.40781E-4	0.02268	0.02336	0.02234	0.01036
1.21685	0.01442	0.01326	0.00613	0.02065	0.00539	0.02027	0.01429
1.21636	0.02281	0.02376	0.02257	0.02512	0.01777	0.0206	0.01043
1.21586	0.03029	0.00731	0.0121	0.00459	0.01544	0.02012	0.01415
1.21537	0.00431	0.0136	0.01642	0.02506	0.02394	0.01025	0.01845
1.21487	0.01017	0.02136	0.00808	0.01652	0.01149	0.00597	0.01802
1.21438	0.02664	0.02386	0.0164	0.01479	0.00971	0.01622	0.00199
1.21388	0.01205	0.01741	0.00806	0.01646	0.02354	0.01582	0.00789
1.21339	0.02244	0.01575	0.00209	0.01065	0.01589	0.00587	0.00594
1.2129	0.0183	0.01783	0.02045	0.0147	0.00979	0.02417	0.01608
1.2124	0.01588	0.0155	0.01204	3.74762E-4	0.02562	0.02161	0.0097
1.21191	0.00798	0.01789	0.01227	0.00852	0.02005	0.00158	0.02616
1.21142	0.01813	0.01181	0.00819	0.02686	0.02211	0.00763	0.01386
1.21093	0.01195	0.02204	0.01634	0.01254	0.01602	0.01777	0.0138
1.21044	0.02619	0.02004	0.01226	0.01048	0.01808	0.02382	0.01782
1.20995	0.02205	0.02619	0.00613	0.01045	0.00995	0.0156	0.01164
1.20945	0.00756	0.02171	0.018	0.01022	0.01777	0.02122	0.01935
1.20897	0.00366	0.01224	0.01458	0.0127	0.01646	0.01579	0.01802
1.20848	0.01578	0.01203	0.00816	0.01038	0.02227	0.0052	0.00943
1.20799	0.00349	0.02432	0.01632	0.01444	0.02025	0.01331	0.0053
1.2075	0.02181	0.01415	0.01836	0.01238	0.03253	0.01325	0.01137
1.20701	0.00339	0.01624	0.0102	0.0246	0.02235	0.02748	0.02153
1.20652	0.01355	0.02444	0.01019	0.00622	0.01217	0.01721	0.00923
1.20603	0.01351	0	0.01223	0.00824	0.0224	0.01512	0.00918
1.20555	0.01999	0.02915	0.01666	0.03131	0.02081	0.01746	0.02183
1.20506	0.00934	0.02037	0.00611	0.01432	0	0.01501	0.00297
1.20457	0.01746	0.01219	0.01632	0.00206	0.0204	0.01088	0.00904
1.20409	0.01779	0.03534	0.02083	0.01667	0.01039	0.00481	0.00711
1.2036	0.01943	0.02235	0.01836	0.0204	0.02241	0.01283	0.00284
1.20312	0.00312	0.01031	0.01041	0.01665	0.0062	0.01097	0.01744
