# Supplementary material for: Anomalously bright single-molecule upconversion electroluminescence
Source: Nat Commun. 2024 Feb 23;15:1677. doi: 10.1038/s41467-024-45450-5 (PMC10891098; doi:10.1038/s41467-024-45450-5)
Supplement: Supplementary file 3 — Source Data [file 41467_2024_45450_MOESM3_ESM.zip › Fig_SI/Fig_S13b.txt]

2.6682	0.01333	0.02136	0.03825	0.02339	0.02029	0.00491	0.03408
2.66574	0.02151	0.01735	0.03562	0.03701	0.01898	0.00631	0.03955
2.66328	0.02563	0.02012	0.05059	0.02759	0.02309	0.03482	0.02741
2.66082	0.02433	0.01746	0.04389	0.02901	0.01907	0.02945	0.03966
2.65836	0.02575	0.03378	0.04533	0.03721	0.01776	0.02679	0.02075
2.65592	0.00826	0.02729	0.02528	0.01982	0.01249	0.03663	0.03874
2.65348	0.03701	0.01505	0.02263	0.00897	0.01527	0.02712	0.02513
2.65104	0.01248	0.03424	0.03226	0.01724	0.02761	0.0381	0.03613
2.6486	0.0262	0.02884	0.03781	0.02004	0.0222	0.0327	0.02526
2.64617	0.02226	0.03039	0.04216	0.02157	0.02097	0.01231	0.03092
2.64375	0.01691	0.00579	0.03826	0.01899	0.01835	0.01656	0.0256
2.64133	0.01973	0.01274	0.02868	0.01906	0.01978	0.03039	0.02842
2.63891	0.01704	0.02108	0.02185	0.00675	0.00606	0.01117	0.01884
2.6365	0.01718	0.01985	0.02061	0.00824	0.02551	0.02511	0.02314
2.63409	0.01172	0.01854	0.03035	0.01662	0.01726	0.00166	0.01629
2.63169	0.02295	0.03813	0.02498	0.01539	0.01739	0.02396	0.03032
2.62929	0.0133	0.00209	0.00284	0.00853	0.01467	0.00597	0.02345
2.6269	0.01483	0.01472	0.02246	0.02678	0.00224	0.01722	0.0278
2.62451	0.00933	0.02317	0.02255	0.01711	0.02044	0.00893	0.01254
2.62213	0.01364	0.01914	0.03113	0.01727	0.01358	0.01744	0.03507
2.61975	0.02633	0.02762	0.03261	0.01596	0.03325	0.01191	0.02674
2.61737	0.0152	0.01929	0.0145	0.01185	0.02491	0.01198	0.01841
2.615	0.0055	0.03492	0.01606	0.02184	0.02508	0.02336	0.03403
2.61263	0.02528	0.0125	0.01188	0.00786	0.01249	0.01781	0.01159
2.61027	0.01276	0.01546	0.02609	0.01647	0.01543	0.02079	0.00607
2.60791	0.01708	0.00565	0.02331	0.02787	0.0155	0.0138	0.03016
2.60556	0.00589	0.01285	0.01635	0.03518	0.00428	0.02813	0.02611
2.60321	0.00456	0.03846	0.02632	0.014	0.01854	0.01402	0.01342
2.60086	0.02025	0.01444	0.03204	0.00984	0.02144	0.02687	0.03762
2.59852	0.01045	0.01885	0.01943	0.01853	0.00878	0.01425	0.00796
2.59618	0.01624	0.00754	0.03091	0.02576	0.00743	0.02003	0.03939
2.59385	0.0164	0.01196	0.01681	0.00165	0.01469	0.01162	0.02391
2.59152	0.02365	0.01061	0.02263	0.0132	0.0119	0.00884	0.02974
2.5892	0.01953	0.01362	0.0185	0.01911	0.01059	0.01328	0.03141
2.58687	0.00953	0.00364	0.0228	0.01627	0.01348	0.02476	0.03424
2.58456	0.00682	0.02107	0	0.00642	0.01656	0.0063	0
2.58225	0.01558	0.01395	0.0274	0.00797	0.01808	0.01938	0.02593
2.57994	0.01279	0.02414	0.02451	0.00664	0.00661	0.00793	0.0331
2.57764	0.00425	0.02144	0.02176	0.02417	0.01976	0.01675	0.02305
2.57534	0.01015	0.00994	0.02467	0.00979	0.00824	0.01974	0.00561
2.57304	0.0117	0.02597	0.01308	0.0215	0.01847	0.00824	0.02875
2.57075	0.01768	0.0189	0.019	0.01879	0.02299	0.02148	0.02447
2.56846	0.01923	0.00735	0.02343	0.00435	0.01143	0.02885	0.01133
2.56618	0.02089	0.02064	0.01337	0.00156	0.0101	0.00715	0.02011
2.5639	0.02099	0.01196	0.01632	0.00753	0.01311	0.01455	0.02154
2.56163	0.01972	0.00477	0.01942	0.03999	0.00444	0.01619	0.00985
2.55936	0.03598	0.02249	0.01656	0.00193	0.01333	0.00454	0.04652
2.55709	0.0126	0.02699	0.04005	0.0182	0.02369	0.02373	0.02594
2.55483	0.02604	0.01393	0.02104	0.02873	0.01356	0.02246	0.02013
2.55257	0.00845	0.01551	0.0137	0.01115	0.0048	0.01372	0.02453
2.55032	0.00415	0.02161	0.05081	0.01429	0.00638	0.02277	0.02018
2.54807	0.00871	0.0306	0.01675	0.00256	5.46342E-4	0.01251	0.02313
2.54582	0.01031	0.01588	0.02271	0.01306	0.0036	0.0141	0.01422
2.54358	0.01493	0.03838	0.02287	0.01027	0.01412	0.0098	0.01427
2.54134	0.02249	0.00574	0.03632	0.03867	0.0276	0.03223	0.02319
2.53911	0.01374	0.00288	0.00663	0.02103	0.00838	0.01754	0.01432
2.53688	0.00788	0	0.02016	0.02116	0.00698	0.01615	0.00982
2.53465	0.01846	0.00606	0.04116	0.01232	0.00856	0.02224	0.02925
2.53243	0.01116	0.01818	0.02031	0.01101	0.02521	0.02396	0.00535
2.53021	0.02029	0.01376	0.02329	0.01414	0.0193	0.01656	0.00535
2.528	0.01598	0.01391	0.01893	0.02489	0.02551	0.03183	0.00839
2.52579	0.0327	0.02305	0.01893	0.02201	0.0075	0.01234	0.01593
2.52358	0.02076	0.02917	0.01894	0.00555	0.0076	0.01698	0.0099
2.52138	0.00886	0.00514	0.02662	0.0239	0.01227	0.00656	0.00996
2.51918	0.02262	0.0219	0.01456	0.01494	0.03964	0.01577	0.01906
2.51698	0.02124	0.00835	0.00856	0.00902	0.01095	0.02498	0.01755
2.51479	0.01537	0.00696	0.01472	0.03812	0.01414	0.01152	8.98482E-4
2.51261	0.02322	0.03155	0.01487	0.0155	0.02653	0.01169	0.03303
2.51042	0.01259	0.0178	0.02402	0.02318	0.02194	0.02545	0.00245
2.50824	0.00973	0.02715	0.01033	0.00966	0.00991	0.01651	0.0086
2.50607	0.03142	0.0074	0.03492	0.01599	0.02695	0.02747	0.00866
2.5039	0.00698	0.03053	0.01809	0.02228	0.01015	0.01684	0.04247
2.50173	0.01634	0.01834	0.02883	0.00553	0.02868	0.00774	0.02252
2.49957	0.02581	0.0108	0.01508	0.00879	0.02429	0.03568	0.03037
2.49741	0.01514	0.01862	0.02433	0.02284	0.01821	0.00957	0.01496
2.49525	0.01992	0.03569	0.00741	0.02454	0.00134	0.0313	0.03197
2.4931	0	0.0158	0.0137	0	0.02471	0.01761	0.02129
2.49095	0.02014	0.02365	0.04168	0.00616	0	0.01464	0.00427
2.4888	0.01548	0.01444	0.02782	0.01388	0.02646	0.01322	0.01051
2.48666	0.00779	0.03641	0	0.01235	0.00799	0.0212	0.01995
2.48452	0.01712	0.01782	0.01862	0.02013	0.02366	0.03378	0.04024
2.48239	0.0344	0.02426	0.02019	0.00775	0.01604	0.03876	0.01856
2.48026	0	0.01341	0.0295	0.03126	0.01145	0.01855	0.01234
2.47813	0.01407	0.03385	0.031	0.01565	0.03033	0.02337	0.01082
2.47601	0.01411	0.01525	0.02479	0.00313	0.02272	0.02676	0.02035
2.47389	0.02038	0.0295	0.01529	0.02041	0.03854	0.01746	0.0204
2.47177	0.03138	0.01859	0.00736	0.02669	9.11584E-4	0.00659	0
2.46966	0.01097	0.02036	0.01839	0.00627	0.01998	0.03835	0.01262
2.46756	0.02847	0.00945	0.01684	0.01265	0.03605	0.02438	0.02853
2.46545	0.02359	0.02689	0.0088	0.02367	0.01545	0.00229	0.00626
2.46335	0.00623	0.02553	0.01832	0	0.02833	0.01197	0.00787
2.46125	0.02844	0.00182	0.0135	0.02062	0.00462	0.02322	0.01421
2.45916	0.01741	0.02107	0.02627	0.01273	0.02389	0.02348	0.01268
2.45707	0.00623	0.02596	0.01027	0.0191	0.01443	0.00289	0.01427
2.45499	0.00946	0.01657	0.0247	0.024	0.01301	0.02229	0.02235
2.4529	0.03652	0.01659	0.01975	0.00634	0.02741	0	0.01427
2.45082	0.02226	0.01838	0.01499	0.00477	0.00842	0.0224	0.01595
2.44875	0.01754	0.0234	0.03112	0.03216	0.0134	0.0112	0.02569
2.44667	0.00142	0.03141	0.0149	0.01277	0.02788	0.01431	0.03359
2.44461	0.00144	0.02211	0.02957	0.01451	0.03959	0.01118	0.01451
2.44254	0.01753	0.01727	0.02295	0.00962	0.02985	0.0127	0.01283
2.44048	0.03218	0.02232	0.03435	0.04041	0.04791	0.01111	0.02585
2.43842	0.01114	0.02404	0.02784	0.0032	0.01728	0.01433	0.01454
2.43637	0.02258	0.03564	0.01981	0.01948	0.02886	0.02413	0.00161
2.43432	0.03559	0.03574	0.0149	0.0081	0.02735	0.00622	0.02602
2.43227	0.02747	0.02122	0.0295	0.01462	0.02096	0.00132	0.01953
2.43023	0.0129	0.02469	0.03942	0.01797	0.01138	0.02091	0.00984
2.42819	0.01617	0.03133	0.02142	0.01145	0.01804	0.00456	0.00822
2.42615	0.01618	0.01183	0.01486	0.0229	0.02306	0.02743	0.01968
2.42412	0.03105	0.02349	0.0264	0.00662	0.02165	0.0292	0.01816
2.42209	0.01792	0.03181	0.03294	0.01978	0.02341	0.01278	0.00668
2.42006	0.01629	0.02534	0.01979	0.0198	0.02353	0.00785	0.00997
2.41804	0.00978	0.02888	0.01986	0.01497	0.01222	0.02604	0.03149
2.41602	0.01804	0.02073	0.04294	0.01006	0.00904	0.01944	0.02325
2.414	0.0032	0.01919	0.01982	0.01504	0.01082	0.02935	0.02328
2.41199	0.02147	0.02769	0.00167	0.01846	0.01099	0.02951	0.01844
2.40998	0.01651	0.01122	0.01989	0.02347	0.00946	0.02122	0.0168
2.40797	0.01155	0.02127	0.01988	0.02019	0.03612	0.02621	0.02511
2.40597	0.02163	0.03649	0.01997	0.022	0.03142	0.02469	0.01526
2.40397	0.02498	0.02161	0.03163	0.0287	0.02655	0.02804	0.02362
2.40197	0.02	0.03006	0.02495	0.01208	0.01168	0.02306	0.01532
2.39998	0.01845	0.03703	0.01837	0.01219	0.01521	0.02152	0.0104
2.39799	0.02349	0.02375	0.02172	0.01223	0.03544	0.03159	0.02048
2.39601	0.0371	0.02062	0.02687	0.01403	0.01554	0.01999	0.01219
2.39402	0.00678	0.02733	0.01166	0.02071	0.03067	0.01824	0.02054
2.39205	0.01872	0.0311	0.02024	0.02436	0.02434	0.02184	4.76833E-4
2.39007	0.03212	0.02434	0.0134	0.02429	0.0193	0.01671	0.03081
2.3881	0.00693	0.03475	0.02025	0.02785	0.01445	0.01344	0.01407
2.38613	0.02049	0.0298	0.01517	0.01607	0.0315	0.0304	0.01916
2.38416	0.02221	0.01978	0.0321	0.03474	0.04178	0.02705	0.02764
2.3822	0.00875	0.02682	0.02207	0.02988	0.02852	0.01703	0.0244
2.38024	0.01728	0.01843	0.01017	0.02144	0.00995	0.00686	0.01252
2.37829	0.01911	0.03576	0.02391	0.02334	0.04432	0.01207	0.02628
2.37633	0.00884	0	0.0272	0.02671	0.01191	0.02396	0.02106
2.37438	0.02601	0.03577	0.02223	0.02351	0.02236	0.02584	0.01094
2.37243	0.02092	0.03222	0.0137	0.0065	0.0242	0.01392	0.01267
2.37049	0.00732	0.03397	0.00691	0.02724	0.02446	0.03123	0.01105
2.36855	0.03141	0.03557	0.02239	0.03248	0.01257	0.02441	0.00764
2.36661	0.01254	0.01483	0.04647	0.02741	0.03848	0.02274	0.01455
2.36468	0.00229	0.01824	0.02428	0	0.02326	0.01947	0.02156
2.36275	0.00923	0.01639	0.03294	0.01718	0.03031	0.02471	0.04232
2.36082	0.02654	0.03182	0.01224	0.01364	0.01835	0.02822	0.01817
2.3589	0.00936	0.03708	0.01754	0.01189	0.02553	0.00933	0.02698
2.35698	0.03024	0.02655	0.04361	0.01704	0.02566	0.01114	0.02875
2.35506	0.00597	0.02297	0.02108	0.01351	0.04489	0.02162	0.01663
2.35315	0.0235	0.02472	0.00551	0.01526	0.02083	0.01657	0.01327
2.35124	0.03053	0.0124	0.04567	0.03789	0.01922	0.01489	0.00807
2.34933	0.03057	0.04893	0.01777	0.01864	0.0211	0.03242	0.02731
2.34743	0.00972	0.0368	0.03544	0.02571	0.02837	0.03617	0.02574
2.34552	0.03415	0.03127	0.0091	0.02029	0.03883	0.03955	0.01518
2.34362	0.02386	0.02783	0.02848	0.03263	0.04268	0.02229	0.0153
2.34173	0.01874	0.04199	0.01985	0.02394	0.03598	0.02778	0.01543
2.33984	0.02937	0.02073	0.03575	0.00627	0.03083	0.01904	0.00313
2.33795	0.01884	0.01181	0.01639	0.03093	0.01862	0.01912	0.02432
2.33606	0.01889	0.02759	0.027	0.02032	0.04345	0.02979	0.02611
2.33418	0.0155	0.02587	0.04137	0.02395	0.02608	0.03181	0.00501
2.3323	0.01555	0.02933	0.00773	0.01329	0.01736	0.03189	0.00683
2.33042	0.01206	0.04874	0.01487	0.01149	0.01927	0.03376	0.0317
2.32855	0.01931	0.03821	0.02926	0.02045	0.0302	0.02868	0.01766
2.32668	0.01046	0.03278	0.01327	0.01686	0.04817	0.03412	0.02128
2.32481	0.01764	0.01666	0.00976	0.02041	0.04117	0.0164	0.03738
2.32295	0.02676	0.03458	0.02958	0.01872	0.04153	0.0345	0
2.32108	0.01954	0.04145	0.01343	0.01683	0.03432	0.01659	0.02137
2.31922	0.01612	0.02188	0.00461	0.0187	0.02568	0.02216	0.01609
2.31737	0.01807	0.01652	0.01912	0.02961	0.02776	0.03139	0.01616
2.31551	1.15321E-4	0.03248	0.03343	0.00795	0.05105	0.02057	0.02502
2.31366	0.01279	0.01816	0.03367	0.03502	0.03164	0.03881	0.02515
2.31182	0.00205	0.03269	0.01762	0.02616	0.0229	0.02645	0.04342
2.30997	0.01652	0.02704	0.02841	0.02602	0.04634	0.02102	0.01977
2.30813	0.01849	0.01444	0.0377	0.0298	0.03223	0.03393	0.00541
2.3063	0.03505	0.01445	0.038	0.01904	0.04712	0.03059	0.00911
2.30446	0.01862	0.0288	0.00708	0.02258	0.04519	0.03055	0.02897
2.30263	0.02607	0.03619	0.0327	0.0209	0.03282	0.01627	0.0273
2.3008	6.39748E-4	0.01427	0	0.01728	0.01839	0	0.02
2.29897	0.02439	0.03607	0.02539	0.02823	0.03674	0.03643	0.00907
2.29716	0.01552	0.01984	0.04029	0.01936	0.0244	0.0442	0.0239
2.29534	0.02466	0.01052	0.03446	0.02844	0.04088	0.02747	0.02194
2.29352	0.02107	0.04344	0.02702	0.01931	0.03736	0.03113	0.03843
2.2917	0.02664	0.02507	0.01775	0.03949	0.0265	0.02381	0.03478
2.28989	0.01949	0.02885	0.01037	0.00844	0.02496	0.02026	0.01289
2.28808	0.03246	0.01407	0.04525	0.03242	0.04536	0.03319	0.00736
2.28628	0.0253	0.03818	0.01946	0.01783	0.02353	0.02604	0.04814
2.28447	0.02708	0.04161	0.0174	0.00856	0.02722	0.02598	0.01472
2.28267	0.02175	0.027	0.02666	0.02717	0.04231	0.02435	0.02592
2.28088	0.01823	0.0178	0.02298	0.00875	0.04642	0.04692	0.03537
2.27909	0.01831	0.01963	0.03033	0.0237	0	0.01534	0.00372
2.27729	0.0294	0.03245	0.02822	0.01251	0.01653	0.01904	0.0111
2.27551	0.01296	0.02717	0.01345	0.02582	0.03344	0.03048	0.02247
2.27372	0.02041	0.02699	0.02073	0.01828	0.02939	0.05266	0.00745
2.27194	0.01686	0.02899	0.02637	0.02219	0.03885	0.02486	0.00375
2.27016	0.02818	0.03646	0.02254	0.01476	0.03878	0.0286	1.41416E-5
2.26838	1.50385E-4	0.03082	0.03369	0.04666	0.04808	0.01924	0.02249
2.26661	0.02281	0.02721	0.02625	0.03192	0.03322	0.02878	0.02074
2.26484	0.00592	0.03473	0.02993	0.02069	0.02932	0.0194	0.04523
2.26307	0.03422	0.01589	0.01478	0.01887	0.02918	0.03829	0.0283
2.2613	0.03616	0.01776	0.02788	0.03213	0.06482	0.02519	0.00759
2.25954	0.01181	0.03111	0.03363	0.01156	0.04616	0.01973	0.02848
2.25778	0.02135	0.04247	0.0165	0.02678	0.01765	0.01223	7.83403E-5
2.25602	0.02142	0.02731	0.03347	0.02497	0.04217	0.04072	0.02661
2.25427	0.03114	0.03128	0.03168	0.02329	0.0385	0.04103	0.02486
2.25252	0.03884	0.00652	0.0316	0.02528	0.02884	0.02007	0.04012
2.25077	0.00463	0.02177	0.01438	0.01965	0.0287	0.03149	0.0287
2.24902	0.02185	0.04464	0.01622	0.02546	0.03618	0.0372	0.0211
2.24728	0.02589	0.0315	0.03347	0.03911	0.04774	0.00867	0.0174
2.24554	0.03552	0.0296	0.01807	0.02388	0.03994	0.01441	0.03657
2.2438	0.0222	0.0277	0.03333	0.02206	0.02448	0.0374	0.01169
2.24207	0.04747	0.0144	0.01033	0.00881	0.03411	0.03382	0.02141
2.24033	0.02425	0.022	0.0102	0.02802	0.03186	0.01837	0.01939
2.23861	0.01881	0.01841	0.01607	0.04008	0.03403	0.04578	0.01382
2.23688	0.01688	0.03953	0.03325	0.02262	0.03176	0.03402	0.00798
2.23515	0.02846	0.04149	0.00814	0.03622	0.03161	0.03988	0.01956
2.23343	0.03455	0.02433	0.02944	0.03655	0.04133	0.01887	0.02164
2.23171	0.02496	0.00888	0.03326	0.01148	0.0218	0.03058	0.01778
2.23	0.02707	0.03822	0.0217	0.01558	0.03543	0.03463	0.02766
2.22828	0.04447	0.02641	0.02539	0.03113	0.02925	0.0286	0.02559
2.22657	0	0.01687	0.03132	0.0373	0.02537	0.03264	0.03161
2.22486	0.02139	0.03837	0.02542	0.01794	0.02716	0.03651	0.01604
2.22316	0.01557	0.03473	0.02356	0.01622	0.04088	0.03279	0.04558
2.22145	0.01739	0.03655	0.03896	0.03965	0.021	0.03259	0.03169
2.21976	0.00967	0.00747	0.0157	0.02844	0.03884	0.0429	0.01632
2.21806	0.01546	0.03888	0.03125	0.01078	0.03649	0.03488	0.02606
2.21636	0.0017	0.02719	0.01747	0.04034	0.02653	0.03102	0.02021
2.21467	0.02535	0.04518	0.01358	0.03087	0.0502	0.03523	0.02036
2.21298	0.02139	0.04725	0.04707	0.02314	0.03229	0.03138	0.00659
2.21129	0.03518	0	0.02336	0.02332	0.03213	0.03541	0.01254
2.20961	0.04133	0.01376	0.03536	0.00578	0.02819	0	0.01067
2.20793	0.01751	0.04338	0.02738	0	0.02604	0.03162	0.02658
2.20625	0.01749	0.02739	0.01345	0.01767	0.00802	0.03148	0.02066
2.20457	0.02542	0.05503	0.02334	0.03137	0.02968	0.02938	0.03459
2.2029	0.01558	0.00333	0.05937	0.02941	0.04168	0.03941	0.02485
2.20123	0.01758	0.0551	0.02341	0.04321	0.04351	0.02532	0.00493
2.19956	0.01758	0.01304	0.00542	0.04901	0.05132	0.03118	0.01097
2.19789	0.02556	0.0149	0.03932	0.02287	0.0292	0.03704	0.01101
2.19623	0.01568	0.03092	0.02346	0.04894	0.02921	0.06326	0.01714
2.19457	0.02372	0.02878	0.01943	0.03471	0.02302	0.01496	0.02321
2.19291	0.04983	5.36949E-4	0.01338	0.02049	0.03892	0.01886	0.02326
2.19125	0.03579	0.0245	0.02742	0.0384	0.01666	0.05089	0.02531
2.1896	0.02187	0.02653	0.0215	0.02836	0.02871	0.02685	0.03158
2.18795	0.01381	0.04054	0.03159	0.02415	0.0346	0.03078	0.01546
2.1863	0.01584	0.03636	0.04572	0.01589	0.04656	0.04684	0.0236
2.18465	0.03405	0.01199	0.03156	0.02786	0.0282	0.01845	0.01152
2.18301	0.02005	0.01396	0.04597	0.03396	0.00381	0.02659	0.02994
2.18137	0.02414	0.03212	0.02158	0.02161	0.03413	0.0265	0.01374
2.17973	0.03229	0.01166	0.02767	0.01942	0.02583	0.0325	0.01989
2.1781	0.03456	0.00546	0.03807	0.02347	0.02172	0.02442	0.03847
2.17646	0.01609	0.02359	0.02564	0.02114	0.02345	0.02418	0.02203
2.17483	0.03667	0.03178	0.0299	0.01907	0.01524	0.02628	0.01609
2.1732	0.02648	0.01325	0.03195	0.02301	0.03756	0.01801	0.04683
2.17158	0.02873	0.03582	0.0445	0.01683	0.02733	0.03655	0.01014
2.16995	0.02246	0.03547	0.00743	0.02475	0.02289	0.02192	0.02241
2.16833	0.01441	0.0335	0.03012	0.02269	0.01257	0.03431	0.0329
2.16671	0.03091	0.02925	0.0219	0.01636	0.01651	0.03012	0.0165
2.1651	0.03736	0.02102	0.01378	0.01632	0.03093	0.0178	0.02702
2.16348	0.03101	0.0187	0.03636	0.02019	0.02027	0.03407	0.02692
2.16187	0.03125	0.03939	0.00762	0.03052	0.01815	0.02178	0.04579
2.16027	0.01274	0.03325	0.02229	0.02014	0.02433	0.04059	0.0149
2.15866	0.01893	0.02256	0.02219	0.0323	0.02815	0.01956	0.02523
2.15706	0.02118	0.03299	0.02028	0.01778	0.04064	0.03836	0.02129
2.15545	0.03353	0.04508	0.05125	0.00717	0.00916	0.03598	0.03572
2.15385	0.0088	0.02231	0.03911	0.02583	0.01528	0.03614	0.03185
2.15225	0.00678	0.02843	0.02875	0.03819	0.01094	0.04024	0.03401
2.15066	0.00898	0.02009	0.04995	0.02781	0.01502	0.05511	0.02172
2.14907	0.01323	0.03044	0.03113	0.03186	0.05258	0.06134	0.0176
2.14748	0.02378	0.01354	0.01442	0.00867	0.02514	0.01516	0.02817
2.14589	0.01757	0.02809	0.02499	0.05046	0.01029	0.02139	0.01986
2.14431	0.05995	0.04712	0.03156	0.03166	0.0376	0.04678	0.01796
2.14273	0.04736	0.04067	0	0.01887	0.01843	0.03618	0.03281
2.14115	0.02424	0.0321	0.0378	0.0335	0.04778	0.02136	0.04133
2.13957	0.0201	0.03619	0.02075	0.02282	0.02862	0.0403	0.01822
2.138	0.04578	0.02992	0.03777	0.00798	0.01163	0.04263	0.00993
2.13642	0.00127	0.02539	0.05004	0.03101	0.03037	0.02122	0.04161
2.13485	0.02897	0.0509	0.00774	0.03108	0.03462	0.01283	0.05047
2.13328	0.03755	0.02317	0.02034	0.03732	0.01746	0.0234	0.03357
2.13172	0.02079	0.02533	0.04169	0.03316	0.0238	0.0577	0.02747
2.13015	0.01864	0.05264	0.04554	0.00735	0.02347	0.00209	0.02103
2.12859	0.02527	0.02508	0.02219	0.04146	0.0213	0.02986	0.01058
2.12704	0.02985	0.05307	0.05445	0.03086	0.03201	0.03433	0
2.12548	0.0597	0.03551	0.03687	0.0284	0.04017	0.0405	0.03837
2.12392	0	0.01402	0.01964	0.02614	0.03572	0.0533	0.04469
2.12237	0.06228	0.02474	0.04329	0.01974	0.02717	0.05149	0.03413
2.12082	0.02994	0.01172	0.03026	0.04113	0.01194	0.04502	0.0319
2.11928	0.03009	0.02466	0.02599	0.02829	0.02915	0.02366	0.02989
2.11773	0.017	0.03728	0.0429	0.02155	0.02019	0.04932	0.02107
2.11619	0.0366	0.02658	0.02141	0.03023	0.01148	0.01285	0.03416
2.11465	0.00626	0.03295	0.02344	0.00848	0.03295	0.05181	0.02764
2.11311	0.02137	0.01769	0.02115	0.01053	0.01113	0.02152	0.0103
2.11157	0.04517	0.01324	0.03185	0.02774	0.00879	0.05398	0.0406
2.11004	0.04761	0.01539	0.00797	0.01691	0.03481	0.03258	0.00384
2.10851	0.03451	0.03052	0.03182	0.04731	0.02156	0.03915	0.04743
2.10698	0.02143	0.02823	0.02517	0.01888	0.00832	0.01957	0.0213
2.10545	0.00618	0.01504	0.0098	0.02314	0.03864	0	0.04527
2.10393	0.02157	0.01284	0.02729	0.04073	0.0453	0.04591	0.02804
2.10241	0.04349	0.02808	0.05568	0.02966	0.01224	0.01068	0.02796
2.10089	0.0172	0.03016	0.04022	0.00106	0.03618	0.01498	0.04762
2.09937	0.03915	0.03663	0.03133	0.01192	0.0097	0.02144	0.03219
2.09785	0.02597	0.02337	0.03341	0.03595	0.02268	0.0257	0.02553
2.09634	0.02394	0.00576	0.02027	0.01622	0.01825	0.02133	0.03449
2.09483	0.04827	0.01227	0.04003	0.02054	0.01367	0.03888	0.03444
2.09332	0.02839	0.04087	0.00681	0.02487	0.0444	0.03657	0.04102
2.09181	0.02839	0.02973	0.01773	0.02257	0.00229	0.02763	0.01889
2.09031	0.02418	0.04316	0.01774	0.04041	0.01547	0.02771	0.05233
2.08881	0.0153	0.02084	0.02875	0.01588	0.01753	0.03872	0.04344
2.08731	0.02863	0.03185	0.01754	0.02913	0.02848	0.02529	0.02787
2.08581	0.01531	0.0162	0.03744	0.0246	0.0372	0.0563	0.03232
2.08431	0.0242	0.01389	0.01956	0.0223	0.03037	0.01398	0.02566
2.08282	0.04897	0.01836	0.02406	0.04026	0.0237	0.03189	0.0415
2.08133	0.02661	0.00261	0.04186	0.0111	0.01907	0.0251	0.05045
2.07984	0.0468	0.0495	0.01939	0.02445	0.0368	0.01159	0.0459
2.07835	0.03347	0.02928	0.02376	0.03332	0.0098	0.02718	0.0145
2.07687	0	0.01363	0.02607	0.01095	0.03673	0.03631	0.03929
2.07538	0.03112	0.05596	0.04817	0.02871	0.0162	0.04943	0.0367
2.0739	0.02662	0.01121	0.03264	0.04235	0.0139	0.04745	0.05715
2.07243	0.03799	0.04069	0.02823	0.02896	0.03198	0.03638	0.04614
2.07095	0.00603	0.06061	0.05047	0.01294	0.01584	0.03834	0.04351
2.06948	0.01043	0.01787	0.01444	0.00843	0.03394	0.01588	0.03698
2.068	0.0192	0.01317	0.02552	0.00381	0.02906	0.02925	0.02994
2.06653	0.03275	0.01546	0.03467	0.01738	0.03364	0.02941	0.02785
2.06506	0.02353	0.02674	0.02552	0.00372	0.02896	0.04073	0.02329
2.0636	0.00528	0.02686	0.00736	0.01739	0.0039	0.01817	0.01661
2.06214	0.00973	0.05875	0.03925	0.01277	0.02202	0.03414	0.04174
2.06067	0.01636	0.01974	0.02304	0.01264	0.024	0.02936	0.03693
2.05922	0.03027	0.01996	0.0187	0.04725	0.01958	0.01367	0.02596
2.05776	0.05278	0.02206	0.02992	0.0309	0.03073	0.01357	0.05079
2.0563	0.04587	0.02658	0.01387	0.01488	0.02146	0.01357	0.03243
2.05485	0.05302	0.03591	0.0323	0.03563	0.02837	0.03437	0.04174
2.0534	0.0323	0.01287	0.03457	0.0172	0.02593	0.03899	0.03704
2.05195	0.02078	0.02202	0.00925	0.03556	0.0258	0.01603	0.04843
2.0505	0.02766	0.02199	0.00922	0.01024	0.01877	0.04356	0.05526
2.04906	0.037	0.02442	0	0.01491	0.03729	0.02078	0.0278
2.04761	0.01837	0.02653	0.01353	0.01249	0.01622	0	0.04135
2.04618	0	0.02455	0.01111	0.01264	0.01399	0.03239	0.0279
2.04474	0.04132	0.0313	0.0293	0.02874	0.0346	0.0296	0.00914
2.0433	0.02476	0.01971	0.04765	0.02872	0.0368	0.02935	0.01143
2.04186	0.03138	0.03823	0.0359	0.01714	0.03205	0.06845	0.02302
2.04043	0.03592	0.00819	0.01967	0.04289	0.05547	0.03839	0.0442
2.039	0.0449	0.05248	0.03581	0.01258	0.00873	0.03815	0.01861
2.03758	0.02139	0.02462	0.01703	0.02206	0.01807	0.02879	0
2.03615	0.02089	0.02439	0.02598	0.02424	0.02949	0.03301	0.03475
2.03473	0.01836	0.03625	0.03531	0.02443	0.0202	0.033	0.03007
2.0333	0.02956	0.04994	0.0162	0.0033	0.01762	0.03724	0.03898
2.03188	0.04823	0.01739	0.02783	0.02212	0.02234	0.03261	0.0273
2.03047	0.03169	0.03166	0.00179	0.03885	0.0153	0.03265	0.04617
2.02905	0.02175	0.02436	0.00155	0.03625	0.03623	0.03224	0.05031
2.02764	0.03575	0.02687	0.01551	0.03889	0.02221	0.05121	0.02678
2.02622	0.0516	0.03136	0.04567	0.02692	0.04779	0.0225	0.0287
2.02481	0.02326	0.03629	0.00556	0.03188	7.60173E-4	0.02485	0.04284
2.02341	0.035	0.0294	0.0482	0.03216	0.01973	0.0701	0.0429
2.022	0.02734	0.02447	0.03815	0.04616	0.02897	0.01743	0.02344
2.02059	0.0081	0.03632	0.04972	0.02728	0.02891	0.03621	0.00901
2.01919	0.02688	0.02946	0.04031	0.04183	0.00762	0.03396	0.01359
2.01779	0.03845	0.01045	0.02579	0.02761	0.03137	0.02907	0.01571
2.01639	0.03097	0.02476	0.01841	0.02287	0.02655	0.04324	0.02022
2.015	0.01888	0.03457	0.03029	0.0183	0.03149	0.02424	0.0369
2.0136	0.04222	0.03677	0.03221	0.01586	0.04075	0.03584	0.02685
2.01221	0.04699	0.03231	0.02503	0.01841	0.03621	0	0.02197
2.01082	0.03707	0.04199	0.01761	0.05683	0.01697	0.03322	0.05528
2.00943	0.00797	0.01091	0.00779	0.04014	0.02892	0.04244	0.01425
2.00805	0.02702	0.06906	0.02695	0.01399	0.03635	0.0279	0.00682
2.00666	0.01691	0.04229	0.02414	0.02121	0.00969	0.01536	0.03047
2.00528	0.00704	0.03306	0.0072	0.03349	0.04356	0.02235	0.03525
2.0039	0.02604	0.03319	0.02147	0.02157	0.03382	0.06546	0.05429
2.00252	0.04987	0.03576	0.0068	0	0.02176	0.02402	0.01535
2.00115	0.02558	0.04105	0.03343	0.0506	0.01707	0.03113	0.03707
1.99977	0.01541	0.02641	0.03301	0.04973	0.02646	0.01121	0.01719
1.9984	0.01277	0	0.0063	0.04236	0.02671	0.05473	0.04136
1.99703	0.02218	0.02375	0.00606	0.01511	0	0.02518	0.04349
1.99566	0.04133	0.04505	0.04231	0.04137	0.02626	0.04914	0.00426
1.99429	0.04588	0.02498	0.0153	0.01167	0.02089	0.02688	0.02098
1.99292	0.02853	0.03171	0.01261	0.00872	0.0301	0.0192	0.05474
1.99156	0.02597	0.03625	0.03454	0.0083	0.01264	0.03859	0.04503
1.9902	0.02074	0.01359	0.02953	0.02742	0.00478	0.03577	0.02756
1.98884	0.01552	0.04483	0	0.04899	0.01653	0.01579	0.02235
1.98748	0.03236	0.03198	0.04115	0.04359	0.03318	0.01788	0.02693
1.98613	0.00759	0.05138	0.02116	0.04836	0.04527	0.01764	0.04903
1.98478	0.02703	0.02857	0.02802	0.05528	0.00526	0.00492	0.02895
1.98342	0.00446	0.03758	0.02485	0.01516	0.04392	0.02657	0.04312
1.98207	0.00912	0.04219	0.02698	0.03206	0.02152	0.02145	0.06286
1.98072	0.01375	0.01934	0.01904	0.01923	0.02103	0.03836	0.05759
1.97938	0.01603	0.07606	0.05345	0.02634	0.02319	0.04573	0.05021
1.97803	0.01313	0.06007	0.04758	0.04539	0.01759	0.0376	0.03716
1.97669	0.0179	0.03504	0.05485	0.04273	0.03713	0.05741	0.0346
1.97535	0.01262	0.03444	0.0394	0.00741	0.01923	0.01972	0.03426
1.97401	0.04465	0.03879	0.04385	0.01686	0.03368	0.0666	0.03391
1.97267	0.02693	0.02324	0.07316	0.03873	0.04564	0.03637	0.03357
1.97134	0.02182	0.08295	0.01803	0.05105	0.05301	0.05631	0.02344
1.97001	0.04408	0.07231	0.08013	0.05055	0.02745	0.0434	0.07321
1.96867	0.03848	0.06119	0.04666	0.05216	0.0367	0.04518	0.03002
1.96734	0.0109	0.08609	0.11665	0.09967	0.12171	0.08023	0.05244
1.96602	0.06372	0.11388	0.07659	0.13023	0.09183	0.0552	0.06005
1.96469	0.03788	0.11991	0.14063	0.08364	0.08815	0.05941	0.06676
1.96336	0.0376	0.15688	0.13256	0.13828	0.07764	0.09914	0.07391
1.96204	0.04264	0.17259	0.1608	0.13882	0.11563	0.09951	0.11704
1.96072	0.01963	0.20983	0.16782	0.10043	0.16313	0.08396	0.1293
1.95941	0.07547	0.18281	0.21689	0.18211	0.16135	0.11985	0.09683
1.95809	0.03421	0.29947	0.21975	0.18275	0.17984	0.14886	0.08563
1.95677	0.09707	0.29125	0.26718	0.20244	0.17937	0.12827	0.15092
1.95546	0.12043	0.34627	0.27884	0.26964	0.17772	0.17213	0.18223
1.95415	0.10743	0.42197	0.4564	0.33529	0.28157	0.21245	0.2302
1.95284	0.11988	0.546	0.60853	0.44165	0.37269	0.24515	0.28835
1.95153	0.14251	0.68785	0.73521	0.57853	0.48673	0.36946	0.35668
1.95022	0.23639	0.84752	0.88988	0.72307	0.54733	0.47086	0.47335
1.94892	0.2482	1.20981	1.17309	0.93581	0.81006	0.68436	0.60226
1.94762	0.31204	1.47582	1.48535	1.34043	1.01729	0.825	0.77624
1.94632	0.33229	1.69824	1.71557	1.55529	1.29888	1.00667	0.91432
1.94502	0.38076	2.00015	1.92784	1.60094	1.57534	1.09092	0.9883
1.94372	0.42922	1.9277	1.94011	1.64658	1.4031	1.02388	0.92638
1.94242	0.43666	1.85525	1.78829	1.67685	1.32316	0.96452	0.94139
1.94113	0.41396	1.62092	1.65173	1.31208	1.20377	0.80366	0.84753
1.93984	0.37237	1.47039	1.33335	1.2754	0.91908	0.68185	0.74638
1.93855	0.31787	1.38448	1.14417	0.93123	0.85146	0.60396	0.62714
1.93726	0.3383	1.1461	0.95758	0.76276	0.71407	0.55192	0.50273
1.93597	0.28897	0.99559	0.91826	0.68733	0.71881	0.50245	0.41967
1.93469	0.26235	0.89334	0.80249	0.72084	0.52607	0.38622	0.43299
1.9334	0.20066	0.77725	0.61225	0.59847	0.52673	0.3131	0.4551
1.93212	0.21763	0.74361	0.59306	0.48805	0.40281	0.33082	0.32547
1.93084	0.17834	0.59715	0.56126	0.56829	0.39979	0.33046	0.36937
1.92956	0.20157	0.59911	0.51906	0.47405	0.37854	0.28844	0.29088
1.92829	0.10845	0.52445	0.48323	0.38543	0.38373	0.25098	0.33741
1.92701	0.13084	0.45983	0.41643	0.36369	0.29177	0.25649	0.2641
1.92574	0.07917	0.48907	0.50054	0.38707	0.29104	0.28179	0.21594
1.92447	0.10259	0.37033	0.43964	0.35246	0.35101	0.19221	0.29432
1.9232	0.11027	0.35922	0.36824	0.29949	0.29024	0.21549	0.20997
1.92193	0.1127	0.35334	0.31261	0.28326	0.27672	0.18104	0.23061
1.92066	0.08102	0.32649	0.3672	0.29067	0.23171	0.2017	0.225
1.9194	0.06296	0.38932	0.35108	0.24488	0.21993	0.20827	0.29522
1.91814	0.10775	0.31728	0.28443	0.30262	0.24072	0.20794	0.19169
1.91688	0.11287	0.32725	0.27334	0.28363	0.23769	0.19969	0.19399
1.91562	0.09682	0.34518	0.29929	0.20381	0.26113	0.14646	0.17777
1.91436	0.0755	0.29168	0.23265	0.18483	0.23431	0.14615	0.1695
1.9131	0.10708	0.23555	0.19247	0.12883	0.18898	0.12467	0.16916
1.91185	0.10245	0.21551	0.21753	0.16941	0.21413	0.15737	0.10351
1.9106	0.08629	0.23095	0.2117	0.15297	0.15778	0.13841	0.14851
1.90935	0.08882	0.20637	0.20056	0.13386	0.0961	0.11945	0.14286
1.9081	0.09134	0.17648	0.13608	0.14943	0.14643	0.07649	0.10786
1.90685	0.04854	0.13592	0.20495	0.13567	0.13543	0.09754	0.08355
1.9056	0.03774	0.17271	0.20715	0.13525	0.12977	0.09993	0.08057
1.90436	0.0406	0.15205	0.14385	0.12517	0.09823	0.08433	0.12124
1.90312	0.04854	0.11926	0.14609	0.15971	0.08448	0.04105	0.09674
1.90188	0.05918	0.18056	0.11876	0.10285	0.11911	0.09993	0.12601
1.90064	0.051	0.08596	0.15596	0.12127	0.09193	0.07009	0.10958
1.8994	0.0509	0.1392	0.11252	0.09937	0.05131	0.10479	0.06629
1.89816	0.06693	0.11989	0.09059	0.09898	0.09941	0.08842	0.08482
1.89693	0.0728	0.13662	0.12614	0.08315	0.09451	0.08618	0.08253
1.8957	0.04019	0.13072	0.10405	0.12884	0.05901	0.04529	0.08225
1.89446	0.02365	0.10768	0.08669	0.12475	0.05557	0.03664	0.04101
1.89323	0.0346	0.05931	0.08429	0.08475	0.08558	0.04484	0.05734
1.89201	0.0676	0.09758	0.0846	0.0687	0.09968	0.07232	0.07941
1.89078	0.06969	0.18306	0.13773	0.07593	0.09863	0.05254	0.046
1.88956	0.09752	0.1322	0.11391	0.10354	0.11012	0.09649	0.07073
1.88833	0.06957	0.10361	0.12888	0.1132	0.12797	0.08737	0.08075
1.88711	0.05917	0.15321	0.13233	0.12747	0.11786	0.03599	0.11398
1.88589	0.07005	0.15007	0.14292	0.08343	0.12038	0.06312	0.08097
1.88467	0.03722	0.11687	0.18085	0.11865	0.09284	0.11485	0.12994
1.88346	0.04025	0.13674	0.13794	0.07249	0.07963	0.09359	0.11978
1.88224	0.03443	0.16802	0.13924	0.10167	0.07332	0.0626	0.10221
1.88103	0.04847	0.13599	0.13182	0.11324	0.09578	0.12908	0.06705
1.87981	0.07265	0.10173	0.08675	0.07925	0.08116	0.11421	0.05539
1.8786	0.04844	0.12978	0.08718	0.11545	0.07064	0.0296	0.09147
1.8774	0.04885	0.11385	0.09876	0.07726	0.09606	0.06027	0.05596
1.87619	0.0264	0.15391	0.15278	0.04607	0.08961	0.08994	0.11042
1.87498	0.04019	0.10401	0.13051	0.09542	0.12252	0.0788	0.08824
1.87378	0.07109	0.18791	0.13414	0.13209	0.07063	0.10989	0.08604
1.87258	0.06279	0.1654	0.10892	0.12909	0.10106	0.12089	0.09702
1.87138	0.06004	0.22346	0.21149	0.12054	0.09539	0.09578	0.11355
1.87018	0.06841	0.24541	0.18074	0.14256	0.12027	0.12069	0.08565
1.86898	0.05733	0.15073	0.16944	0.14514	0.12296	0.07337	0.12719
1.86778	0.09072	0.17826	0.22206	0.17551	0.14786	0.11774	0.1132
1.86659	0.06913	0.19074	0.17614	0.18801	0.10981	0.11025	0.11405
1.8654	0.04678	0.15691	0.21522	0.14583	0.10973	0.10178	0.13917
1.86421	0.09446	0.25475	0.20667	0.2381	0.14888	0.08771	0.08866
1.86302	0.06934	0.21815	0.19536	0.17633	0.18244	0.13528	0.1194
1.86183	0.10583	0.20397	0.27928	0.19019	0.1964	0.16044	0.10532
1.86064	0.08912	0.1982	0.26799	0.22928	0.21036	0.13239	0.08846
1.85946	0.10974	0.28166	0.2391	0.20002	0.17258	0.13348	0.14283
1.85827	0.0445	0.25955	0.21462	0.15622	0.18511	0.14635	0.11078
1.85709	0.09583	0.2814	0.24745	0.19699	0.18667	0.12779	0.1032
1.85591	0.08181	0.24739	0.20222	0.2082	0.16971	0.09671	0.1512
1.85473	0.14689	0.22753	0.16547	0.10924	0.1669	0.11648	0.08056
1.85355	0.08488	0.22744	0.15699	0.1346	0.13584	0.08824	0.08903
1.85238	0.0544	0.21508	0.20106	0.12429	0.14558	0.1118	0.11257
1.8512	0.09927	0.15387	0.1909	0.19663	0.11895	0.13347	0.06361
1.85003	0.07749	0.158	0.23529	0.10425	0.16276	0.10899	0.07841
1.84886	0.05485	0.23204	0.2154	0.10137	0.13147	0.09194	0.03285
1.84769	0.06641	0.19785	0.18126	0.14123	0.10019	0.05779	0.06706
1.84652	0.04378	0.13516	0.09587	0.12128	0.11736	0.09203	0.07565
1.84535	0.07814	0.12379	0.13868	0.11558	0.05192	0.07499	0.09279
1.84419	0.02153	0.15648	0.1055	0.09072	0.09843	0.06421	0.07066
1.84302	0.06998	0.09536	0.11895	0.08427	0.09769	0.09791	0.05587
1.84186	0.0478	0.13359	0.10862	0.11375	0.08427	0.03849	0.04493
1.8407	0.03077	0.0963	0.07714	0.07069	0.06427	0.07019	0.03064
1.83954	0.05972	0.09925	0.10029	0.07935	0.08164	0.0358	0.06522
1.83838	0.02833	0.13096	0.07747	0.05068	0.11339	0.05313	0.0337
1.83723	0.0491	0.08002	0.07543	0.09466	0.02176	0.074	0.00801
1.83607	0.04317	0.07371	0.08359	0.07093	0.08207	0.05335	0.0454
1.83492	0.09016	0.04549	0.09033	0.06294	0.07425	0.07713	0.07201
1.83377	0.04403	0.09202	0.07316	0.07463	0.02225	0.04827	0.06343
1.83261	0.04678	0.09425	0.04979	0.03673	0.05959	0.07672	0.04578
1.83147	0.05957	0.06685	0.04506	0.08135	0.07545	0.0051	0.02333
1.83032	0.01876	0.05195	0.05653	0.06337	0.07208	0.06608	0.03487
1.82917	0.04224	0.06665	0.05101	0.04612	0.02881	0.08072	0.05531
1.82803	0.05168	0.12007	0.0693	0.05251	0.01173	0.02311	0.04134
1.82688	0.07181	0.04388	0.06609	0.08699	0.05244	0.03757	0.06433
1.82574	0.0084	0.09128	0.0553	0.05575	0.07066	0.02053	0.02414
1.8246	0.03504	0.07984	0.09364	0.07639	0.02412	0.02071	0.03894
1.82346	0.06754	0.08009	0.07937	0.06779	0.0536	0.01797	0.05083
1.82233	0.0862	0.04863	0.08043	0.04204	0.06614	0.05077	0.05737
1.82119	0.03903	0.08941	0.04793	0.0594	0.08043	0.05052	0.0366
1.82006	0.02793	0.05215	0.06348	0.04539	0.05487	0.04528	0.03123
1.81892	0.06021	0.07538	0.09841	0.03058	0.04589	0.02462	0.04287
1.81779	0.06114	0.08522	0.03774	0.01633	0.05248	0.04276	0.06117
1.81666	0.0114	0.04424	0.07061	0.02836	0.03507	0.05773	0.0437
1.81553	4.19199E-17	0.06229	0.05039	0.03745	0.07077	0.03731	0.02328
1.8144	0.06188	0.07738	0.10098	0.0023	0.02977	0.07589	0.03532
1.81328	0.02664	0.04272	0.06662	0.0621	0.03631	0.04706	0.05076
1.81215	0.0529	0.0604	0.08715	0.01461	0.054	0.03213	0.03286
1.81103	0.01169	0.01371	0.06756	0.04181	0.08457	0.03863	0.07805
1.80991	0.08904	0.06767	0.06211	0.04804	0.05514	0.04484	0.04855
1.80879	0.03545	0.05617	0.11022	0.08107	0.0406	0.00344	0.0637
1.80767	0.05924	0.0655	0.05121	0.03672	0.09452	0.04537	0.03719
1.80655	0.06221	0.10759	0.09339	0.08464	0.05321	0.08434	0.06127
1.80544	0.06576	0.06995	0.10377	0.0767	0.03002	0.07036	0.02006
1.80432	0.04735	0.1531	0.13016	0.08527	0.08666	0.03133	0.08267
1.80321	0.03281	0.07684	0.1439	0.11339	0.06379	0.09797	0.07169
1.8021	0.03887	0.11634	0.12344	0.11673	0.0942	0.08926	0.07199
1.80099	0.06295	0.13181	0.14203	0.12608	0.10359	0.08355	0.07829
1.79988	0.08702	0.09926	0.1456	0.05736	0.05893	0.04482	0.05757
1.79877	0.06608	0.11475	0.09814	0.12077	0.08334	0.05413	0.05188
1.79766	0.07518	0.10623	0.11975	0.10011	0.11377	0.06045	0.07321
1.79656	0.0608	0.15617	0.11538	0.06806	0.04551	0.03405	0.08328
1.79546	0.04575	0.14153	0.16144	0.08964	0.08532	0.04953	0.08966
1.79435	0.03342	0.12274	0.13959	0.08621	0.09697	0.05842	0.05614
1.79325	0.08233	0.10317	0.08693	0.04193	0.08312	0.05928	0.10849
1.79215	0.04608	0.12187	0.15726	0.11807	0.10172	0.06871	0.11489
1.79106	0.07415	0.12659	0.04619	0.08592	0.09392	0.0911	0.1071
1.78996	0.04634	0.15627	0.07673	0.05827	0.1147	0.07243	0.06707
1.78887	0.05913	0.06346	0.07502	0.07145	0.09479	0.04593	0.02216
1.78777	0.03145	0.14524	0.06591	0.04091	0.04891	0.05192	0.05866
1.78668	0.05024	0.11656	0.11305	0.06618	0.0865	0.03135	0.05037
1.78559	0.05346	0.08959	0.11678	0.1033	0.09612	0.05923	0.04767
1.7845	0.05362	0.07793	0.08993	0.08844	0.07211	0.05654	0.0786
1.78341	0.09049	0.10297	0.08755	0.09805	0.07868	0.04162	0.07589
1.78232	0.05703	0.11884	0.14939	0.08932	0.08831	0.09704	0.0579
1.78124	0.0886	0.13904	0.13296	0.1122	0.09885	0.07671	0.04954
1.78015	0.05127	0.10777	0.18135	0.11468	0.05559	0.10086	0.07696
1.77907	0.07971	0.20504	0.17448	0.15015	0.13374	0.10218	0.06261
1.77799	0.04287	0.17786	0.1474	0.11666	0.09409	0.11491	0.05989
1.77691	0.06777	0.14142	0.11416	0.16034	0.12851	0.09678	0.06335
1.77583	0.09576	0.11734	0.11795	0.08982	0.11356	0.13731	0.0884
1.77475	0.10832	0.11486	0.11249	0.10881	0.03687	0.08215	0.08569
1.77367	0.06841	0.14634	0.12246	0.05991	0.06513	0.06403	0.06754
1.7726	0.03812	0.08913	0.09941	0.07653	0.11918	0.08995	0.09347
1.77153	0.06949	0.11156	0.11259	0.06144	0.0449	0.04364	0.08139
1.77045	0.0413	0.08954	0.0814	0.08913	0.10053	0.09302	0.08101
1.76938	0.05749	0.16888	0.12338	0.08735	0.08015	0.07873	0.02296
1.76831	0.02346	0.12278	0.07427	0.07228	0.10868	0.03553	0.07629
1.76724	0.07044	0.16079	0.12172	0.0977	0.07491	0.07956	0.05487
1.76618	0.0745	0.16294	0.11417	0.10855	0.1107	0.07759	0.11552
1.76511	0.09275	0.12155	0.15121	0.08624	0.14132	0.06483	0.08055
1.76405	0.06558	0.14849	0.15652	0.14103	0.11485	0.11934	0.07854
1.76299	0.06584	0.14913	0.06919	0.10067	0.14051	0.05689	0.11353
1.76192	0.09664	0.16083	0.17831	0.07843	0.07427	0.08795	0.05989
1.76086	0.09782	0.15356	0.08952	0.10799	0.10692	0.06405	0.08286
1.7598	0.0635	0.13218	0.1217	0.13367	0.10742	0.03305	0.0801
1.75875	0.06757	0.14679	0.12359	0.12277	0.07086	0.09095	0.09712
1.75769	0.07979	0.16491	0.21435	0.16303	0.16503	0.12827	0.09659
1.75664	0.04591	0.1703	0.1822	0.15559	0.17346	0.10772	0.12647
1.75558	0.06777	0.20707	0.17806	0.13893	0.14088	0.11973	0.08163
1.75453	0.08776	0.19699	0.22492	0.17254	0.23162	0.0991	0.1082
1.75348	0.05949	0.19445	0.12407	0.15404	0.11784	0.06145	0.1308
1.75243	0.06931	0.16018	0.16288	0.13235	0.1374	0.04921	0.06452
1.75138	0.07596	0.15447	0.1763	0.10749	0.10299	0.1195	0.07761
1.75033	0.06673	0.13924	0.10399	0.08897	0.13524	0.10726	0.07165
1.74928	0.06068	0.1494	0.09836	0.08317	0.08178	0.05692	0.05616
1.74824	0.03914	0.09379	0.07758	0.05888	0.06706	0.07395	0.04106
1.7472	0.0619	0.12648	0.08791	0.12032	0.06757	0.10006	0.08312
1.74615	0.02987	0.12275	0.07507	0.0721	0.08013	0.04561	0.04461
1.74511	0.06573	0.07008	0.08612	0.06693	0.08141	0.05293	0.05184
1.74407	0.02118	0.0643	0.09643	0.06749	0.02102	0.07263	0.05222
1.74303	0.06638	0.10019	0.09071	0.06163	0.0632	0.05707	0.05581
1.742	0.035	0.0921	0.06641	0.04336	0.0352	0.05488	0.03086
1.74096	0.02217	0.07261	0.09209	0.0435	0.04178	0.06123	0.02453
1.73993	0.01948	0.0157	0.03219	0.05096	0.02975	0.08497	0.04458
1.73889	0.01643	0.05784	0.04858	0.02218	0.06843	0.03655	0.05415
1.73786	0.02988	0.03315	0.04973	0.03915	0.00165	0.03414	0.07124
1.73683	0.09819	0.04672	0.02451	0.05266	0.04747	0.05403	0.04572
1.7358	0.05646	0.03763	0.06078	0.06617	0.04474	0.05452	0.03315
1.73477	0.06651	0.06738	0.04202	0.04408	0.03553	0.06472	0.0044
1.73374	0.04421	0.00327	0.06209	0.0317	0.00692	0.05227	0.01773
1.73272	0.04174	0.04314	0.04375	0.02605	0.04344	0.03693	0.07384
1.73169	0.03197	0.0498	0.05044	0.03606	0.01763	0.02735	0.04761
1.73067	0.04247	0.0313	0.04504	0.02391	0.02158	0.05097	0.00271
1.72965	0.0069	0.02537	0.01954	0.03429	0.06457	0.05145	0.02923
1.72862	0.07841	0.04514	0.01997	0.02483	0.02884	0.03849	0.00668
1.7276	0.07304	0.05273	0.06654	0.04199	0.02963	0.03613	0.04635
1.72659	0.01147	0.01425	0.04142	0.01989	0.02383	0.06012	0.0142
1.72557	0.05097	0.02125	0.0547	0.03333	0.06332	0.03063	0.04712
1.72455	0.07751	0.04145	0.00955	0.04043	0.06382	0.02133	0.04423
1.72354	0.02919	0.02925	0.04656	0.03812	0.00224	0.05503	0.04835
1.72252	0.01952	0.00667	0.04669	0.02199	0.05501	0.04849	0.02865
1.72151	0.02674	0.03373	0.06424	0.01952	0.04616	0	0.05573
1.7205	0.01395	0.05411	0.05822	0.02343	0.04666	0.04955	0
1.71949	0.06387	0.05799	0.0324	0.02402	0.05376	0.07931	0.08567
1.71848	0.06424	0.05196	0.07257	0.01141	0.04766	0.06288	0.04262
1.71747	0.04484	0.03934	0.04673	0.0615	0.02176	0.02667	0.05238
1.71647	0.04908	0.0303	0.03109	0.0394	0.01582	0.03704	0.03943
1.71546	0.05235	0.08338	0.07423	0	0.02606	0.04997	0.10495
1.71446	0	0.03144	0.05885	0.01682	0.02682	0.03724	0.03592
1.71345	0.02629	0.03169	0.09841	0.0399	0.05016	0.0271	0.03877
1.71245	0.03311	0.05589	0.06325	0.09045	0.05783	0.06753	0.01244
1.71145	0.04966	0.01645	0.08045	0.0573	0.04832	0.04103	0.00573
1.71045	0.03622	0.007	0.05096	0.02083	0.01548	0.03787	0.03898
1.70945	0.0461	0.04088	0.04481	0.04772	0.03598	0.07138	0.06223
1.70846	0.02962	0.03174	0.04913	0.0821	0.03348	0.05545	0.03584
1.70746	0.02921	0.05529	0.04247	0.02151	0.01699	0.04841	0.01207
1.70647	0.03275	0.00925	0.05685	0.02195	0.02439	0.05919	0.01886
1.70547	0.04565	0.05635	0.06677	0.02196	0.05464	0.05214	0.04861
1.70448	0.03252	0.05071	0.04435	0.01232	0.02538	0.06299	0.00189
1.70349	0.0021	0.0344	0.05492	0.01593	0.00904	0.03628	0.05908
1.7025	0.02892	0.04839	0.03518	0.05996	0.02301	0.0365	0.04219
1.70151	0.03891	0.05901	0.07268	0.0299	0.06391	0.04683	0.01521
1.70052	0.02532	0.03933	0.04282	0.04025	0.05429	0.03023	0.05221
1.69954	0.04587	0.02663	0.05391	0.03414	0.05873	0.03077	0.05611
1.69855	0.0251	0.0235	0.09084	0.04753	0.01821	0.0206	0.0252
1.69757	0.04907	0.02085	0.04118	0.03468	0.03927	0.03806	0.05944
1.69659	0.03536	0.06557	0.08582	0.03155	0.05338	0.0111	0.0322
1.6956	0.03827	0.0351	0.082	0.07191	0.02306	0.02809	0.03185
1.69462	0.06238	0.04616	0.04243	0.0321	0	0.06265	0.03216
1.69364	0.0521	0.01264	0.09725	0.01877	0.03742	0.0391	0.06616
1.69267	0.05598	0.03388	0.03337	0.05705	0.0653	0.02602	0.01872
1.69169	0.05193	0.02041	0.09124	0.02954	0.01041	0.05325	0.01852
1.69071	0.04845	0.07531	0.0372	0.05023	0.07881	0.04332	0.04913
1.68974	0.02484	0.06281	0.04483	0.03386	0.05594	0.03717	0.06338
1.68876	0.03473	0.00141	0.06856	0.04061	0.04179	0.03026	0.00491
1.68779	0.01785	0.05	0.05932	0.02757	0.02506	0.03429	0.0084
1.68682	0.03497	0.0264	0.03906	0.02786	0.06303	0.07238	0.05995
1.68585	0.01773	0.06123	0.08752	0.05564	0.08401	0.01769	0.03934
1.68488	0.03142	0.04107	0.07413	0.01126	0.03969	0.04203	0.08403
1.68392	0.01781	0.03501	0.07177	0.03946	0.05749	0.06707	0.03978
1.68295	0.03821	0.02134	0.0748	0.03247	0.05004	0.03917	0.02564
1.68198	0.02099	0.07675	0.05794	0.05682	0.06395	0.10133	0.03597
1.68102	0.02117	0.07454	0.03109	0.05424	0.05803	0.04018	0.01554
1.68006	0.02114	0.05419	0.02794	0.07538	0.0549	0.05784	0.01209
1.67909	0.07245	0.0644	0.06233	0.02679	0.05779	0.03691	0.02574
1.67813	0.03151	0.069	0.03203	0.06209	0.03757	0.05496	0.02256
1.67717	0.07316	0	0.04274	0.04502	0.08287	0.03442	0.0226
1.67621	0.03495	0.03791	0.02914	0.03839	0.04502	0.04861	0.02958
1.67526	0.04233	0.06259	0.0508	0.03559	0.0704	0.04241	0.0159
1.6743	0.04536	0.04089	0.07139	0.06677	0.08357	0.04921	0.04008
1.67334	0.01758	0.04415	0.04389	0.00109	0.04191	0.03561	0.05402
1.67239	0.05637	0.05142	0.03409	0.04352	0.04954	0.06787	0.01253
1.67143	0.02454	0.05767	0.05484	0.05379	0.0563	0.0501	0.02287
1.67048	0.01429	0.07917	0.07673	0.04764	0.05723	0.04041	0.03369
1.66953	0.03185	0.04045	0.0419	0.00233	0.03618	0.03017	0.03374
1.66858	0.06696	0.06489	0.04566	0.03772	0.05373	0.06557	0.06187
1.66763	0.04243	0.05768	0.03889	0.031	0.0469	0.04832	0.01281
1.66669	0.06419	0.04037	0.05018	0.07774	0.07255	0.06332	0.01655
1.66574	0.04951	0.03631	0.04989	0.05617	0.05455	0.05242	0.0375
1.66479	0.06358	0.02211	0.0817	0.02139	0.06157	0.02114	0.05862
1.66385	0.06431	0.04345	0.07926	0.0432	0.0835	0.05712	0.03804
1.66291	0.04308	0.01847	0.1043	0.03287	0.05178	0.09643	0.03456
1.66196	0.03567	0.01812	0.08588	0.00476	0.04102	0.03254	0.06235
1.66102	0.02901	0.04656	0.05863	0.01576	0.03822	0.07928	0.056
1.66008	0.04327	0.04999	0.05885	0.03025	0.05238	0.05475	0.04898
1.65914	0.05399	0.05697	0.05905	0.06601	0.05945	0.0515	0.01006
1.6582	0.0186	0.04268	0.09471	0.04505	0.04546	0.08725	0.0527
1.65727	0.04756	0.02869	0.0565	0.03151	0.03194	0.04546	0.01035
1.65633	0.05424	0.0531	0.07028	0.04921	0	0.05591	0.04579
1.6554	0.04776	0.04281	0.06405	0.06438	0.06079	0.03888	0.02845
1.65447	0.05861	0.07139	0.07499	0.00377	0.05348	0.05709	0.03572
1.65353	0.03328	0.02445	0.06019	0.09623	0.02805	0.02485	0.02125
1.6526	0.00867	0.0533	0.10403	0.02589	0.03542	0.03257	0.02875
1.65167	0.03746	0.02814	0.06836	0.04054	0.0389	0.02209	0.02527
1.65074	0.05193	0.02447	0.07928	0.05519	0.04597	0.09765	0.02179
1.64981	0.04132	0.02799	0.05078	0.05909	0.02079	0.03341	0.00397
1.64889	0.01654	0.06084	0.06599	0.06004	0.05357	0.04855	0.05123
1.64796	0.04159	0.03864	0.04751	0.02745	0.04936	0.04114	0.01853
1.64703	0.03818	0.03859	0.07276	0.09228	0.05649	0.0665	0.03298
1.64611	0.02789	0.05346	0.05559	0.03925	0.03171	0.053	0.03708
1.64519	0.06428	0.02805	0.10284	0.05044	0.04618	0.0569	0.01184
1.64427	0.04636	0.03889	0.04864	0.02539	0.02442	0.0318	0.02645
1.64335	0.05743	0.01349	0.04154	0.04745	0.04615	0.09004	0.05194
1.64243	0.02492	0.0026	0.03081	0.01154	0.06063	0.06857	0.02671
1.64151	0.06862	0.0533	0.07442	0.06621	0.06427	0.02536	0.05944
1.64059	0	0.02792	0.07456	0.04478	0.04254	0.06548	0.04145
1.63967	0.06504	0.02791	0.04209	0.04511	0.03894	0.08748	0.00898
1.63876	0.02528	0.04653	0.06099	0.03128	0.04305	0.03741	0.04951
1.63784	0.04294	0.05327	0.07495	0.08561	0.04262	0.06625	0.03462
1.63693	0.06892	0.06484	0.09421	0.05757	0.07242	0.08556	0.03147
1.63602	0.03948	0.05387	0.05037	0.02861	0.0688	0.02721	0.02795
1.63511	0.05401	0.05022	0.06514	0.08022	0.04688	0.08606	0.0574
1.63419	0.01707	0.0171	0.06093	0.01083	0.03556	0.03104	0.02431
1.63329	0.02846	0.07677	0.09201	0.03362	0.04753	0.06161	0.03983
1.63238	0.07933	0.05766	0.05813	0.06654	0.04341	0.07217	0.06152
1.63147	0.01331	0.02473	0.0802	0.05223	0.01785	0.07241	0.02504
1.63056	0.05719	0.01744	0.03267	0.05257	0.05823	0.06166	0.02886
1.62966	0.0133	0.04362	0.08127	0.01647	0.05526	0.07371	0.02935
1.62875	0.03872	0.09815	0.07682	0.0789	0.04743	0.04017	0.01819
1.62785	0.02426	0.02525	0	0.0542	0.04805	0.089	0.04448
1.62695	0.07976	0.02164	0.05916	0.04712	0.04815	0.04479	0.04835
1.62605	0.07601	0.04765	0.03684	0.04745	0.01864	0.05243	0.01148
1.62515	0.08708	0.05146	0.07011	0.07003	0.04098	0.06748	0.05239
1.62425	0.05372	0.02567	0.05149	0	0.03	0.06771	0.02664
1.62335	0.03518	0.04802	0.04027	0.03303	0.05605	0.07165	0.03052
1.62246	0.0318	0	0.07809	0.04433	0.05681	0.08017	0.00483
1.62156	0.07959	0.03683	0.04749	0.05099	0.06002	0.05727	0.00495
1.62066	0.02773	0.03293	0.05849	0.06552	0.05276	0.05379	0.01995
1.61977	0.02803	0.05183	0.05903	0.03976	0.07973	0.07334	0.05032
1.61888	0.07297	0.06289	0.09263	0.08816	0.07988	0.06606	0.06549
1.61799	0.07297	0.029	0.09252	0.08037	0.04633	0.05876	0.04321
1.6171	0.0243	0.11497	0.09241	0.0464	0.06897	0.04022	0.03218
1.6162	0.03886	0.06166	0.07275	0.05304	0.04986	0.06217	0.06164
1.61532	0.04356	0.03638	0.06292	0.08051	0.05874	0.06754	0.02916
1.61443	0.06557	0.03955	0.03963	0.04565	0.0358	0.03703	0.02155
1.61354	0.0656	0.05439	0.04326	0.07911	0.03973	0.09343	0.03673
1.61266	0.04366	0.017	0.05499	0.04946	0.02522	0	0.01463
1.61177	0.0507	0.01667	0.07672	0.1011	0.06633	0.07097	0.0409
1.61089	0.05133	0.03566	0.09262	0.07171	0.08244	0.0299	0.03022
1.61	0.07327	0.07259	0.03153	0.08192	0.00681	0.05184	0.03759
1.60912	0.01357	0.03163	0.07343	0.0637	0.06771	0.09013	0.05338
1.60824	0.05151	0.07697	0.05057	0.08241	0.05655	0.05206	0.03846
1.60736	0.04022	0.05414	0.02013	0.0481	0.02269	0.07838	0.06899
1.60648	0.04408	0.00479	0.05788	0.04032	0.03807	0.07439	0.01619
1.6056	0.02143	0.05014	0.08046	0.03254	0.04966	0.0401	0.07324
1.60473	0.03326	0.01231	0.09275	0.09018	0.08878	0.08251	0.07433
1.60385	0.04433	0.03481	0.0764	0.07381	0.07664	0.12682	0.03964
1.60298	0.05259	0.01213	0.05032	0.02465	0.0586	0.03994	0.04418
1.6021	0.03316	0.03085	0.10642	0.06206	0.03924	0.03549	0.02499
1.60123	0.0758	0.03113	0.09217	0.02044	0.0476	0.07018	0.02554
1.60036	0.04525	0.00807	0.11885	0.0739	0.1015	0.03548	0.04879
1.59949	0.05685	0.04248	0.06889	0.07373	0.04428	0.05058	0.05288
1.59862	0.03016	0.04242	0.06874	0.08122	0.05604	0.104	0.04543
1.59775	0.04177	0.02704	0.09924	0.04274	0.06779	0.05781	0.06486
1.59688	0.02657	0.07296	0.0761	0.0694	0.0604	0.05376	0
1.59601	0.06885	0.06142	0.04913	0.03093	0.11048	0.09186	0.03805
1.59514	0.05366	0.0652	0.04898	0.04226	0.04178	0.06482	0.02246
1.59428	0.0428	0.02328	0.09202	0.06585	0.09682	0.10023	0.09221
1.59341	0.07311	0.0268	0.0525	0.00748	0.05001	0.04522	0.01042
1.59255	0.05473	0.03483	0.02969	0.0113	0.05088	0.08429	0.02968
1.59169	0.05102	0.00767	0.07217	0.04604	0.07442	0.0608	0.05657
1.59083	0.07056	0.0154	0.06037	0.02264	0.06698	0.07608	0.05631
1.58997	0.0436	0.09677	0.07571	0.04964	0.07892	0.04873	0.07159
1.58911	0.05541	0.05023	0.07167	0.04176	0.0754	0.04463	0.03647
1.58825	0.05172	0.07735	0.05988	0.03	0.07575	0.06379	0.02074
1.58739	0.02865	0.04245	0.08296	0.04538	0.0412	0.04418	0.02441
1.58653	0.02109	0.04244	0.05954	0.04526	0.06867	0.04785	0.05132
1.58568	0.00586	0.02724	0.06791	0.03391	0.0502	0.04819	0.07524
1.58482	0.02537	0.01142	0.03981	0.08767	0.08489	0.08617	0.07028
1.58397	0.04549	0.039	0.06756	0.04154	0	0.0399	0.01993
1.58312	0.03001	0.0743	0.07523	0.01791	0.05848	0.07889	0.0864
1.58226	0.05314	0.01143	0.0703	0.05637	0.03807	0.07776	0.02318
1.58141	0.02654	0.06256	0.09448	0.01772	0.03432	0.07454	0.05855
1.58056	0.04638	0.05081	0.09038	0.02155	0.05361	0.09392	0.05051
1.57971	0.04269	0.03907	0.03922	0.04499	0.06505	0.04273	0.05424
1.57886	0.04293	0.06654	0.0861	0.03706	0.02942	0.0582	0.01876
1.57802	0.0318	0.07133	0.04726	0.06123	0.04531	0.06265	0.0307
1.57717	0.067	0.01169	0.07005	0.04083	0.0484	0.07738	0.07329
1.57632	0.04767	0.05486	0.06987	0.06429	0.0442	0.04972	0.05351
1.57548	0.05249	0.01587	0.08242	0.04912	0.06031	0.03819	0.06191
1.57464	0.04484	0.03575	0.07826	0.01732	0.06002	0.07369	0.08158
1.5738	0.0253	0.06358	0.04632	0.05297	0.07164	0.04571	0.05364
1.57295	0.03709	0.03934	0.07305	0.0523	0.01168	0.06849	0.01756
1.57211	0.07754	0.06764	0.06183	0.06875	0.06709	0.04926	0.00571
1.57127	0.05395	0.05579	0.0418	0.00918	0.04302	0.07286	0.06507
1.57043	0.03049	0.036	0.03367	0.07263	0.0626	0.04884	0.04904
1.5696	0.05531	0.06461	0.06602	0.03332	0.05104	0.0412	0.04948
1.56876	0.09052	0.02819	0.04917	0.04479	0.07001	0.08416	0.0289
1.56792	0.01947	0.03619	0.0093	0.06461	0.03404	0.03634	0.05256
1.56709	0	0.02465	0.10159	0.04529	0.07437	0.09681	0.06511
1.56625	0.05139	0.05617	0.08432	0.02886	0.04546	0.07563	0.03245
1.56542	0.06786	0.0248	0.10121	0.0051	0.00962	0.00807	0.01263
1.56459	0.04758	0.04094	0.00865	0.05329	0.0857	0.04	0.03257
1.56375	0.06668	0.02863	0.07979	0.01694	0.06461	0.03537	0.04
1.56292	0.01914	0.07324	0.06852	0.01313	0.02902	0.02757	0.03232
1.56209	0.05115	0.06128	0.09242	0.03321	0.06895	0.05148	0.03622
1.56126	0.05504	0.04932	0.09223	0.04527	0.07677	0.06736	0.04814
1.56044	0.07592	0.02969	0.07284	0.05804	0.04497	0.05174	0.0161
1.55961	0.05078	0.06557	0.07981	0.05736	0.0643	0.03889	0.01178
1.55878	0.07878	0.01748	0.07159	0.06943	0.03197	0.05477	0.05184
1.55796	0.05525	0.07064	0.04789	0.06218	0.0972	0.07559	0.07675
1.55713	0.01433	0.05785	0.02303	0.00925	0.05165	0.05443	0.07975
1.55631	0.06319	0.07493	0.05565	0.05818	0.06835	0.07525	0.0481
1.55549	0.0631	0.07097	0.04733	0.0257	0.03564	0.03849	0.07647
1.55466	0.05021	0.03811	0.10281	0.07363	0.09125	0.07803	0.07144
1.55384	0.04669	0.03462	0.05103	0.07051	0.07185	0.08288	0.01532
1.55302	0.04258	0.07946	0.07524	0.05025	0.05541	0.0624	0.09247
1.5522	0.07912	0.02266	0.02221	0.04218	0.07556	0.06631	0.00703
1.55138	0.1116	0.04312	0.0383	0.04224	0.07132	0.10274	0.03541
1.55057	0.03064	0.03144	0.04682	0.03048	0.09261	0.0339	0.03578
1.54975	0.05463	0.02712	0.02575	0.04238	0.04253	0.05773	0.01901
1.54893	0.02209	0.05571	0.05403	0.05465	0.03017	0.06979	0.02301
1.54812	0.06349	0.0483	0.03395	0.02661	0.03861	0.07051	0.05204
1.54731	0.05524	0.06078	0.08727	0.05961	0.03434	0.08273	0.02729
1.54649	0.03829	0.0236	0.02507	0.05491	0.04597	0.06533	0.01877
1.54568	0.08403	0.03226	0.0499	0.01453	0.08342	0.07836	0.05599
1.54487	0.05523	0.02829	0.0662	0.07636	0.04213	0.10292	0.01479
1.54406	0.02232	0.0449	0.03722	0.09704	0.07491	0.09046	0.03944
1.54325	0.00999	0.0574	0.03706	0.04365	0.06242	0.07389	0.06821
1.54244	0.04293	0.06579	0.06982	0.09726	0.04172	0.03674	0.04348
1.54163	0.0265	0.08241	0.06555	0.0233	0.04159	0.06544	0.08871
1.54083	0.03936	0.03777	0.04955	0.06955	0.08781	0.09533	0.03563
1.54002	0.03479	0.05805	0.04055	0.02355	0.02076	0.04468	0.03516
1.53922	0.07277	0.07977	0.08257	0.0198	0.06673	0.08264	0.01891
1.53841	0.10484	7.59817E-4	0.03614	0.00735	0.05757	0.02803	0.02277
1.53761	0.04371	0.07178	0.06561	0.03257	0.03318	0.0658	0.03971
1.5368	0.05556	0.06284	0.05231	0.06112	0.04089	0.02787	0.04332
1.536	0.04798	0.0388	0.04449	0.02036	0.04546	0.07398	0.08136
1.5352	0.06471	0.05566	0.06102	0.04968	0.04536	0.07809	0.03968
1.5344	0.04394	0.05585	0.05671	0.03316	0.0536	0.01136	0.03968
1.5336	0.07318	0.03938	0.09408	0.07082	0.04517	0.05297	0.03552
1.5328	0.10658	0.06874	0.03978	0.09598	0.03676	0.09876	0.06469
1.53201	0.04472	0.02339	0.05703	0.08893	0.05823	0.04088	0.04864
1.53121	0.05675	0.03997	0.01453	0.00881	0.08659	0.05283	0.01471
1.53042	0.01114	0.03225	0.04834	0.08505	0.07495	0.07457	0.08665
1.52962	0.04025	0.03205	0.04762	0.02999	0.02811	0.08612	0.06892
1.52882	0.04035	0.03225	0.03084	0.04684	0.07388	0.00693	0.03977
1.52803	0.04518	0.00754	0.05221	0.04762	0.10007	0.03655	0.03187
1.52724	0.07061	0.05837	0.04788	0.09	0.04515	0.07873	0.02346
1.52645	0.06227	0.07547	0.00979	0.0058	0.01978	0.09138	0.04459
1.52566	0.05817	0.03352	0.02234	0.0271	0.02395	0.06186	0.03619
1.52487	0.0414	0	0.05177	0.04417	0.03234	0.05343	0.03201
1.52408	0.0373	0.03379	0.0348	0.06969	0.06605	0.07032	0.06159
1.52329	0.02477	0.0718	0.05158	0.02347	0.04069	0.04503	0.04898
1.5225	0.07131	0.0634	0.03461	0.01947	0.03222	0.06615	0.04481
1.52172	0.08945	0.03006	0.03496	0.08403	0.02405	0.05424	0.08391
1.52093	0.05891	0.05503	0.0724	0.03255	0.07436	0.04517	0.02384
1.52015	0.08972	0.0173	0.03051	0.04173	0.07956	0.06717	0.06694
1.51936	0.05497	0.02557	0.0638	0.06252	0.02791	0.06216	0.04506
1.51858	0.08573	0.08578	0.04744	0.07636	0.04962	0.0502	0.02862
1.51779	0.0637	0.06365	0.02567	0.03342	0.03632	0.04544	0.06208
1.51701	5.632E-4	0.01751	2.84189E-4	0.05972	0.07952	0.06321	0.04586
1.51623	0.07337	0.01758	0.02158	0.10269	0.05816	0.05905	0.07158
1.51545	0.00515	0.05183	0.08562	0.07301	0.07954	0.11472	0.08022
1.51467	0.01386	0.03482	0.05137	0.07752	0.05818	0.06783	0.0162
1.5139	0.07048	0.09163	0.00868	0.05712	0.04596	0.07315	0.02949
1.51312	0.02701	0.06917	0.02561	0.10791	0.08813	0.06807	0.05058
1.51234	0.06137	0.02652	0.0512	0.05687	0.06679	0.04258	0.01649
1.51157	0.05368	0.07026	0.01718	0.10548	0.08501	0	0.03412
1.51079	0.06599	0.06519	0.03828	0.07873	0.07114	0.05106	0.06371
1.51002	0.05404	0.02718	0.01276	0.06702	0.05912	0.04717	0.05166
1.50924	0.07489	0.04402	0.02965	0.05787	0.07977	0.05063	0.04684
1.50847	0.05441	0.03172	0.03	0.07619	0.03324	0.05553	0.04323
1.5077	0.04161	0.03615	0.08191	0.10675	0.003	0.03379	0.05634
1.50693	0.05479	0.01463	0.05158	0.03342	0.03337	0.05535	0.05213
1.50616	0.08096	0.04505	0.05588	0.06398	0.09838	0.1072	0.00465
1.50539	0.06817	0.04085	0.01257	0.04693	0.04218	0.05074	0.03076
1.50462	0.02942	0.05396	0.03419	0.03853	0.0639	0.0419	0.09583
1.50385	0.00365	0.04543	0.06015	0.05612	0.02502	0.04172	0.03103
1.50308	0.0255	0.05855	0.0255	0.08235	0.05974	0.06322	0.04849
1.50232	0.04798	0.05069	0.03897	0.10125	0.0738	0.09024	0.02296
1.50155	0.09519	0.02853	0.0601	0.04393	0.034	0.07595	0.04878
1.50079	0.10982	0.00712	0.03457	0.04917	0.04333	0.08121	0.0715
1.50002	0.04368	0.04613	0.03845	0.08343	0.06453	0.04105	0.05341
1.49926	0.08834	0.05127	0.0565	0.04094	0.03041	0.02391	0.02796
1.4985	0.05787	0.05143	0.04334	0.04999	0.03494	0.09395	0.02374
1.49774	0.06688	0.05597	0.04772	0.10728	0	0.10697	0.01514
1.49698	0.08466	0.02981	0.04773	0.10756	0.03064	0.04545	0.01092
1.49622	0.0542	0.0519	0.0609	0.03766	0.07005	0.08042	0.14268
1.49546	0.10708	0.074	0.09161	0.04671	0.04825	0.00574	0.04198
1.4947	0.07223	0.03907	0.02583	0.06015	0.07012	0.04071	0.10356
1.49394	0.05055	0.01293	0.07848	0.08674	0.06568	0.0713	0.05989
1.49319	0.03815	0.02661	0.02621	0.05262	0.04889	0.06326	0.02088
1.49243	0.05544	0.06153	0.04343	0.08729	0.03943	0.04918	0.02958
1.49168	0.08312	0.00475	0.08404	0.07985	0.04881	0.01419	0.04795
1.49092	0.03404	0.06627	0.08736	0.04837	0.0614	7.56804E-4	0.06506
1.49017	0.07033	0.04512	0.07968	0.08041	0.03997	0.04512	0.0528
1.48942	0.03949	0.10753	0.02195	0.02291	0.09327	0.05394	0.07523
1.48866	0.04363	0.04051	0.02609	0.04482	0.02193	0.13649	0.05691
1.48791	0.07561	0.05902	0.05315	0.09014	0.0222	0.09381	0.01787
1.48716	0.06701	0.05921	0.08431	0.08598	0.04441	0.08041	0.02698
1.48641	0.0673	0.05053	0.0266	0.0507	0.05778	0.03147	0.07609
1.48566	0.07205	0.08184	0	0.09987	0.09333	0.05808	0.07632
1.48491	0.08128	0.05538	0.09328	0.10459	0.07999	0.0447	0.06323
1.48417	0.07822	0.0338	0.03592	0.06124	0.02252	0.06329	0.04631
1.48342	0.04196	0.0469	0.08429	0.07847	0.03557	0.06241	0.06816
1.48268	0.07439	0.06577	0.03134	0.03927	0.04506	0.07223	0.06481
1.48193	0.05151	0.034	0.05756	0.04346	0.04892	0.03124	0.03753
1.48119	0.07057	0.03467	0.0493	0.08487	0.0631	0.03165	0.06081
1.48044	0.07001	0.03887	0.02639	0.07067	0.01784	0.009	0.05136
1.4797	0.0443	0.04863	0.07178	0.00884	0.05415	0.06767	0.02531
1.47896	0.0672	0.05336	0.1078	0.1037	0.0722	0.07667	0.06162
1.47822	0	0.0626	0.03572	0.10398	0.0497	0.06317	0.05288
1.47748	0.08521	0.04031	0.03121	0.06821	0.02272	0.02714	0.04867
1.47674	0.05329	0.06757	0.04022	0.07299	0.07231	0.02265	0.07149
1.476	0.08444	0.0633	0.04922	0.06875	0.03182	0.0497	0.06277
1.47526	0.00755	0.09508	0.07625	0.10505	0.06339	0.07225	0
1.47452	0.03878	0.03226	0.0222	0.02422	0.04093	0.04976	0.06284
1.47379	0.09836	0.06035	0.08188	0.00656	0.03241	0.01395	0.08173
1.47305	0.04267	0.05978	0.05376	0.06528	0.06807	0.02281	0.04888
1.47232	0.08405	0.02889	0.08192	0.08927	0.03254	0.07796	0.03567
1.47158	0.02856	0.05579	0.00425	0.0703	0.03216	0.05894	0.05753
1.47085	0.07432	0.05225	0.04543	0.08979	0.03724	0.1009	0.09924
1.47012	0.11055	0.06164	0.05003	0.06721	0.06928	0.00964	0.07167
1.46938	0.05021	0.02503	0.04488	0.10709	0.10445	0.04111	0.0525
1.46865	0.06431	0.06674	0.0501	0.08597	0.08313	0.08741	0.06674
1.46792	0.04119	0.07158	0.02731	0.07709	0.03299	0.05096	0.0118
1.46719	0.05917	0.09925	0.01822	0.04536	0.04677	0.06931	0.0573
1.46646	0.0452	0.02646	0.03652	0.06388	0.05141	0.0831	0.02062
1.46573	0.0632	0.05412	0.02288	0.07325	0.05607	0.05579	0.0707
1.46501	0.00827	0.08291	0.0464	0.07914	0.03843	0.02889	0.03449
1.46428	0.0353	0.05464	0.07779	0.08285	0.10649	0.06055	0.05213
1.46355	0.10354	0.08685	0.03218	0.07852	0.01526	0.10176	0.0246
1.46283	0.10009	0.07445	0.06047	0.09373	0.04798	0.0431	0.04798
1.4621	0.07564	0.08742	0.01861	0.05615	0.00176	0.12939	0.04721
1.46138	0.0996	0.08893	0.06524	0.04327	0.05745	0.07112	0.00608
1.46066	0.0577	0.08922	0.06068	0.0759	0.0159	0.00644	0.03375
1.45993	0.00188	0.08364	0.04622	0.05224	0.10255	0.06128	0.07884
1.45921	0.09427	0.08501	0.04231	0.11801	0.05779	0.07153	0.03816
1.45849	0.00609	0.05743	0.06091	0.09508	0.06717	0.08093	0.04269
1.45777	0.09846	0.0669	0.04248	0.03974	0.0071	0.0533	0.02871
1.45705	0.0288	0.05794	0.03793	0.07235	0.03501	0.03031	0.04713
1.45633	0.08878	0.09067	0.06116	0.08182	0.06754	0.09528	0.01002
1.45561	0.04228	0.10025	0.05663	0.06814	0.07693	0.05377	0.07938
1.4549	0.08961	0.07832	0.0763	0.09279	0.0312	0.08757	0.06634
1.45418	0.03262	0.03569	0.01515	0.05466	0.09108	0.10504	0.0283
1.45346	0.05558	0.05897	0.06617	0.0456	0.07271	0.03114	0.02824
1.45275	0.04209	0.06	0.02965	0.04175	0.05509	0.04584	0.08021
1.45203	0.07373	0.05488	0.06175	0.07378	0.07299	0.04076	0.05589
1.45132	0.0699	0.07948	0.04395	0.11727	0.08825	0.10256	0.04253
1.45061	0.06972	0	0.08162	0.06582	0.0978	0.05111	0.06595
1.4499	0.0273	0.0795	0.04417	0.10356	0.06509	0.07478	0.01895
1.44918	0.08695	0.1105	0.05294	0.07453	0.08286	0.06932	0.04179
1.44847	0.04106	0.07887	0.04911	0.07577	0.02785	0.04702	0.03764
1.44776	0.08786	0.06919	0.04923	0.029	0.06088	0.08949	0.09864
1.44705	0.04545	0.02665	0.05873	0.12308	0.02818	0.04275	0.1033
1.44634	0.04531	0.05925	0.04947	0.0904	0.04714	0.07114	0.05162
1.44564	0.10772	0.05508	0.04079	0.08711	0.05751	0.02952	0.06662
1.44493	0.06852	0.06343	0.04974	0.09075	0.08505	0.08567	0.06565
1.44422	0.09186	0.02566	0.0264	0.05806	0.00542	0.02486	0.04215
1.44352	0.06448	0.08772	0.05072	0.06382	0.06758	0.03974	0.01417
1.44281	0.07284	0.02993	0.00319	0.07248	0.06212	0.11453	0.02804
1.44211	0.02615	0.09204	0.051	0.05939	0.04416	0.06403	0.03795
1.4414	0.07731	0.05772	0.09268	0.08688	0.09067	0.06336	0.01863
1.4407	0.05927	0.09648	0.07034	0.05494	0.03027	0.08832	0.0189
1.44	0.03536	0.12017	0.05143	0.0932	0.04	0.08857	0.05223
1.4393	0.07813	0.07719	0.05635	0.03621	0.08307	0.0793	0.09033
1.4386	0.05899	0.02469	0.06603	0.10779	0.06423	0.07479	0.02366
1.43789	0.03461	0.03832	0.04647	0.12989	0.08701	0.05521	0.0515
1.4372	0.01621	0.04898	0.05764	0.12414	0.08008	0.08122	0.04817
1.4365	0.06829	0.04822	0.09983	0.06536	0.10773	0.07556	0.08084
1.4358	0.05869	0.0815	0.09048	0.1036	0.06036	0.0282	0.05229
1.4351	0.13959	0.06698	0.04303	0.0704	0.02727	0.06657	0.04755
1.4344	0.07286	0.07628	0.05272	0.10387	0.03704	0.10492	0.019
1.43371	0.01107	0.10133	0.04883	0.11034	0.05715	0.05358	0.0193
1.43301	0.0442	0.02826	0.00545	0.05652	0.04706	0.03403	0.04763
1.43232	0.11727	0.03813	0.04435	0.14442	0.12049	0.0976	0.06768
1.43162	0.02508	0.08024	0.01532	0.08058	0	0.06314	0.06675
1.43093	0.09305	0.11985	0.04472	0.13984	0.08683	0.02569	0.06776
1.43024	0.08337	0.02789	0.04973	0.04818	0.08671	0.10809	0.10162
1.42955	0.08336	0.02289	0.04025	0	0.10591	0.05523	0.10651
1.42885	0.05358	0.05574	0.07796	0.09035	0.08999	0.08329	0.05741
1.42816	0.02537	0.08537	0.08411	0.04322	0.05739	0.04613	0.05347
1.42747	0.04469	0.06105	0.04082	0.05759	0.06697	0.03191	0.06802
1.42679	0.05027	0.0863	0.07593	0.08773	0.06786	0.06209	0.04458
1.4261	0.05438	0.0221	0.03156	0.10083	0.05236	0.08079	0.06331
1.42541	0.04957	0.09441	0.0511	0.09587	0.06683	0.06175	0.0344
1.42472	0.03994	0.07011	0.06098	0.05225	0.10065	0.06203	0.11177
1.42404	0.07487	0.0465	0.01309	0.12642	0.08252	0.08774	0.07917
1.42335	0.03518	0.06985	0.02761	0.04715	0.05235	0.07226	0.06362
1.42267	0.03084	0.08055	0.08215	0.08201	0.07768	0.09322	0.06463
1.42198	0.09325	0.07925	0.03771	0.09035	0.08144	0.04867	0.03963
1.4213	0.04076	0.00185	0.03361	0.02781	0.02879	0.07908	0.0501
1.42061	0.0982	0.05485	0.06234	0.10938	0.0526	0.0444	0.06396
1.41993	0.08011	0.03103	0.0684	0.12554	0.03877	0.10906	0.065
1.41925	0.03117	0.03091	0	0.07637	0.02908	0.05051	0.08471
1.41857	0.09498	0.06512	0.06849	0.07132	0.06344	0.0655	0.07501
1.41789	0.03134	0.12384	0.039	0.12018	0.07829	0.02657	0.0261
1.41721	0.08046	0.07472	0.06863	0.11022	0	0.10038	0.05562
1.41653	0.02664	0.03051	0.0734	0.07084	0.05381	0.07124	0.02143
1.41585	0.02676	0.05983	0.07822	0.08048	0.05371	0.07151	0.00684
1.41517	0.05138	0.07446	0.04902	0.0656	0.08791	0.06689	0.03147
1.4145	0.07218	0.03568	0.04962	0.09626	0.06922	0.04329	0.02709
1.41382	0.05654	0.04978	0.07826	0.06527	0.05346	0.06743	0.04152
1.41314	0.09589	0.07422	0.07353	0.11412	0.07303	0.12652	0.04656
1.41247	0.09249	0.03049	0.04465	0.10569	0.02931	0.09386	0.05237
1.41179	0.05207	0.079	0.03905	0.06474	0.0338	0.06333	0.06155
1.41112	0.0729	0.04529	0.09453	0.09538	0.05919	0.09439	0.04768
1.41045	0.05814	0.10493	0.08445	0.10016	0.05921	0.06978	0.01301
1.40978	0.04339	0.05015	0.08442	0.04526	0.03437	0.12477	0.07286
1.4091	0.01842	0.08367	0.0098	0.04441	0.10749	0.1428	0.01311
1.40843	0.06862	0.06497	0.01978	0.10956	0.07439	0.08549	0.00351
1.40776	0.06384	0.03507	0.0297	0.05464	0.06456	0.08574	0.03352
1.40709	0.07399	0.04	0.00995	0.0644	0.06468	0.05615	0.04365
1.40642	0.0941	0.07479	0.04963	0.0642	0.07948	0.06635	0.06373
1.40576	0.08058	0.03044	0.04026	0.09023	0.0452	0.07266	0.09519
1.40509	0.08458	0.0399	0.0597	0.07873	0.07922	0.09172	0.07902
1.40442	0.0848	0.08963	0.09937	0.03872	0.08407	0.08699	0.02944
1.40375	0.07508	0.09458	0.02972	0.06339	0.06907	0.05738	0.07443
1.40309	0.03605	0.07073	0.11111	0.0793	0.04479	0.08879	0
1.40242	0.06064	0.08458	0.05459	0.06796	0.08388	0.07775	0.06462
1.40176	0.0719	0.04545	0.06553	0.09908	0.09527	0.07412	0.03019
1.40109	0.04124	0.08457	0.0597	0.05759	0.01427	0.06826	0.07446
1.40043	0.08253	0.04544	0.04531	0.0734	0.05998	0.07458	0.0907
1.39977	0.09291	0.0808	0.09078	0.07318	0.01462	0.11016	0.07048
1.3991	0.05199	0.04974	0.04478	0.08183	0.09907	0.11371	0.04455
1.39844	0.07327	0.09091	0.0453	0.07779	0.06535	0.11061	0.06037
1.39778	0.07356	0.09091	0.10088	0.10788	0.0554	0.11588	0.03006
1.39712	0.08901	0.04038	0.06061	0.0925	0	0.05549	0.04522
1.39646	0.02365	0.04541	0.0857	0.07713	0.08052	0.08096	0.00482
1.3958	0.02396	0.04538	0.09078	0.0567	0.08022	0.09632	0.10584
1.39515	0.05029	0.04093	0.0359	0.10349	0.06064	0.07238	0.09209
1.39449	0.0852	0.03529	0.10085	0.02594	0.0393	0.08664	0.04022
1.39383	0.02492	0.05047	0.05543	0.09642	0.08456	0.07674	0.07054
1.39318	0.05641	0.10769	0.09231	0.08741	0.03946	0.04223	0.05114
1.39252	0.05589	0.02018	0.08569	0.0808	0.05883	0.04684	0.0504
1.39187	0.06223	0.05123	0.02038	0.04591	0.02872	0.1093	0.04096
1.39121	0.09698	0.09083	0.0303	0.08033	0.05834	0.07248	0.07069
1.39056	0.07832	0.05632	0.03058	0.10184	0.08977	0.04814	0.09746
1.3899	0.14314	0.06055	0.09583	0.04451	0.09829	0.08295	0.07583
1.38925	0.10982	0.03074	0.01026	0.08598	0.04317	0.10493	0.02063
1.3886	0.02814	0.05128	0.08697	0.09599	0.02244	0.06408	0.05659
1.38795	0.09518	0.04612	0.11269	0.0701	0.04274	0.054	0.11818
1.3873	0.11095	0.11788	0	0.07499	0.06305	0.11059	0.0362
1.38665	0.03441	0.04605	0.05106	0.06961	0.10388	0.05435	0.00549
1.386	0.0707	0.04602	0.07648	0.11039	0.05755	0.06991	0.04658
1.38535	0.0711	0.03068	0.08655	0.10502	0.06763	0.04956	0.06717
1.3847	0.06124	0.04611	0.06584	0.10477	0.06746	0.08049	0.04673
1.38406	0.08344	0	0.05625	0.06449	0.06312	0.0767	0.0267
1.38341	0.01077	0.0615	0.06545	0.07864	0.06712	0.08593	0.11868
1.38276	0.11887	0.02556	0.06013	0.063	0.07722	0.1066	0.08798
1.38212	0.06385	0.0728	0.06089	0.03769	0.01056	0.08238	0.02174
1.38147	0.05304	0.05627	0.08544	0.05738	0.06665	0.06587	0.03688
1.38083	0.05429	0.00505	0.0762	0.0424	0.03628	0.06183	0.06359
1.38018	0.09491	0.08701	0.06975	0.06714	0.05098	0.10204	0.05757
1.37954	0.0239	0.07274	0.0238	0.06273	0.05164	0.10376	0.08982
1.3789	0.06601	0.04148	0.02886	0.05726	0.00983	0.11951	0.03263
1.37826	0.11332	0.02065	0.09641	0.09347	0.09303	0.07799	0.02752
1.37762	0.06689	0.05192	0.09627	0.06718	0.05124	0	0.10054
1.37697	0.0304	0.04602	0.05363	0.08641	0.06572	0.11782	0.0632
1.37633	0.05737	0.01551	0.07518	0.06668	0.05101	0.09349	0.01741
1.3757	0.11164	0.03165	0.09741	0.07806	0.08345	0.10542	0.02309
1.37506	0.04265	0.05722	0.04888	0.03492	0.12892	0.08284	0.02805
1.37442	0.07955	0.04163	0.10085	0.09197	0.08716	0.10356	0.05421
1.37378	0.0748	0.10418	0.02783	0.06568	0.08707	0.10345	0.05433
1.37314	0.09088	0.05215	0.03813	0.07585	0.08698	0.0825	0.03882
1.37251	0.11925	0.09007	0.08097	0.05564	0.04594	0.06252	0.08188
1.37187	0.08138	0.03143	0.06918	0.05973	0.06077	0.08224	0.04428
1.37124	0.13076	0.06903	0.03844	0.01281	0.06165	0.11515	0.0504
1.3706	0.12397	0.07323	0.10025	0.0905	0.00332	0.12884	0.06537
1.36997	0.02588	0.05331	0.03827	0.12343	0.09325	0.05667	0.01362
1.36933	0.04156	0.03694	0.1001	0.02752	0.06048	0.04523	0.01356
1.3687	0.08502	0.09052	0.09104	0.04887	0.04551	0.0458	0.04037
1.36807	0.05903	0.08532	0.0751	0.0116	0.04017	0.10386	0.03523
1.36744	0.07009	0.03251	0.0909	0.06956	0.03483	0.12487	0.07771
1.36681	0.06526	0.03791	0.02206	0.12224	0.06653	0.10357	0.04082
1.36618	0.07632	0.08034	0.08021	0.09554	0.08236	0.03993	0.03567
1.36555	0.08737	0.06459	0.04841	0.08473	0.06116	0.07682	0.04112
1.36492	0.07726	0.04354	0.01662	0.17444	0.0823	0.07137	0.05186
1.36429	0.05655	0.07012	0.02716	0.08956	0.02937	0.10297	0.06789
1.36366	0.08348	0.08612	0.02183	0.08404	0.06109	0.06049	0.0416
1.36303	0.07865	0.06509	0.05884	0.11557	0.08753	0.12913	0.05236
1.36241	0.12341	0.03402	0.03825	0.06344	0.08893	0.06654	0.04802
1.36178	0.07958	0.08654	0.0482	0.0728	0.07164	0.10236	0.03686
1.36116	0.03832	0.04507	0.11885	0.07375	0.09968	0.11461	0
1.36053	0.10166	0.02863	0.11166	0.06178	0.06106	0.01211	0.03169
1.35991	0.10915	0.08838	0.07581	0.00342	0.07281	0.06054	0.0429
1.35928	0.07613	0.04482	0.09047	0.00845	0.01346	0.09117	0.0845
1.35866	0.09932	0.04033	0.0543	0.06214	0.06208	0.10324	0.01591
1.35804	0.0944	0.06201	0.09194	0.07269	0.03522	0.07083	0.04278
1.35741	0.08807	0.08235	0.10636	0.13482	0.07172	0.13305	0.05797
1.35679	0.06305	0.04623	0.02206	0.08841	0.08366	0.07589	0.06426
1.35617	0.10114	0.04641	0.08121	0.02369	0.01381	0.14026	0.06963
1.35555	0.09622	0.09499	0.09199	0.0235	0.06761	0.09171	0.0804
1.35493	0.12355	0.08979	0.03826	0.05556	0.11067	0.08619	0.02665
1.35431	0.10786	0.04698	0.07592	0.03924	0.07846	0.13442	0.11807
1.35369	0.11368	0.08481	0.07057	0.0498	0.03551	0.06975	0.04285
1.35308	0.12145	0.05909	0.07723	0.06683	0.09079	0.14178	0.12011
1.35246	0.09842	0.08522	0.0384	0.04406	0.08939	0.10709	0.04834
1.35184	0.06121	0.05854	0.02768	0.03851	0.02494	0.12306	0
1.35122	0.11541	0.06413	0.04923	0.05984	0.06803	0.0799	0.09675
1.35061	0.07947	0.02169	0.07742	0.06065	0.0583	0.06467	0.10377
1.34999	0.13776	0.04306	0.10849	0.08638	0.06282	0.0366	0.09132
1.34938	0.10765	0.13142	0.06662	0.03845	0.03662	0.06437	0.06548
1.34877	0.13539	0.08793	0.03937	0.04375	0.05857	0.11341	0.08186
1.34815	0.15511	0.09212	0.04956	0.06977	0.04159	0.06843	0.04827
1.34754	0.10343	0.072	0.01767	0.05437	0.02052	0.1022	0.04359
1.34693	0.16394	0.06678	0.11064	0.05968	0.08073	0.13484	0.12556
1.34632	0.08784	0.07795	0.01237	0.05406	0.06445	0.11285	0.03267
1.3457	0.09219	0.03929	0.08215	0.04767	0.1173	0.03025	0.15581
1.34509	0.13235	0.01832	0.08906	0.09203	0.04284	0.09071	0.0327
1.34448	0.12181	0.06229	0.01813	0.03178	0.09215	0.04687	0.06004
1.34388	0.10201	0.04135	0.02966	0.07106	0.05493	0.06974	0.06661
1.34327	0.07886	0.05733	0.07846	0.04244	0.04325	0.06301	0.071
1.34266	0.10656	0.06851	0.05126	0.04231	0.06525	0.11752	0.05464
1.34205	0.07414	0.07969	0.06778	0.10776	0.02715	0.09008	0.04374
1.34144	0.09637	0.04716	0.09523	0.053	0.04369	0.08449	0.06564
1.34084	0.14835	0.04266	0.04694	0.07043	0.03903	0.09689	0.09455
1.34023	0.09709	0.0313	0.07909	0.05823	0.09866	0.06787	0.0985
1.33962	0.08105	0.09714	0.09563	0.11277	0.11523	0.11693	0.0439
1.33902	0.04943	0.05458	0.04181	0.02009	0.08399	0.09654	0.0169
1.33842	0.122	0.11597	0.06975	0.06444	0.08973	0.06311	0.04473
1.33781	0.16953	0.1034	0.05783	0.04689	0.05566	0.08383	0.06591
1.33721	0.07269	0.11652	0.07007	0.05313	0.02344	0.11845	0.04484
1.33661	0.12858	0.04457	0.07579	0.08637	0.03474	0.0128	0.04491
1.336	0.11587	0.04411	0.00913	0.03569	0.04529	0.11086	0.07156
1.3354	0.0348	0.12845	0.08723	0.01397	0.06847	0.07928	0.10615
1.3348	0.1129	0.12873	0.06519	0.09167	0.05201	0.0903	0.07289
1.3342	0.07433	0.0568	0.03206	0.05271	0.07445	0.10688	0.08408
1.3336	0.11908	0.05708	0.13782	0.04708	0.08577	0.10681	0.05638
1.333	0.14717	0.07958	0.04358	0.13589	0.09155	0.08451	0.07869
1.3324	0.08636	0.0743	0.04379	0.05805	0.06401	0.08999	0.0621
1.33181	0.12768	0.0589	0.07298	0.04768	0.08794	0.12535	0.0237
1.33121	0.14806	0.14709	0.11088	0.05238	0.07006	0.05097	0.02895
1.33061	0.14835	0.04738	0	0.04121	0.07031	0.11758	0.07905
1.33001	0.14863	0.06988	0.08326	0.09116	0.07057	0.08419	0.05692
1.32942	0.08929	0.02615	0.06199	0.07571	0.03813	0.07427	0.08059
1.32882	0.08252	0.0149	0.06649	0.06885	0.09887	0.05076	0.01823
1.32823	0.14633	0.09453	0.05063	0.06433	0.08389	0.10808	0.04125
1.32763	0.09415	0.02102	0.07751	0.06322	0.04389	0.05068	0.04623
1.32704	0.12992	0.06121	0.10138	0.03036	0.05621	0.08541	0.08667
1.32645	0.11323	0.0728	0.05048	0.02468	0	0.07973	0.03594
1.32585	0.06714	0.07743	0.09964	0.00203	0.11668	0.06727	0.07435
1.32526	0.07417	0.07902	0.09568	0.00769	0.03394	0.09099	0.01358
1.32467	0.11962	0.1358	0.09568	0.03592	0.00571	0.12488	0.03066
1.32408	0.17637	0.10219	0.06744	0.03026	0.08498	0.07967	0.02513
1.32349	0.08056	0.06858	0.06746	0.0472	0.09081	0.07967	0.03656
1.3229	0.13729	0.13102	0.05053	0.04154	0.13054	0.07402	0.07624
1.32231	0.16577	0.00136	0.05055	0.09238	0.11942	0.07968	0.03118
1.32172	0.10385	0.08638	0.09012	0.04719	0.08558	0.11924	0.06521
1.32113	0.13231	0.08666	0.07885	0.0246	0.05738	0.06842	0.05405
1.32054	0.09862	0.08695	0.01673	0.115	0.03484	0.07974	0.05419
1.31996	0.13501	0.11172	0.06878	0.05378	0.08154	0.0754	0.084
1.31937	0.13293	0.0423	0.11851	0.06983	0.13681	0.0798	0.02059
1.31878	0.11619	0.09907	0.08466	0.0529	0.02962	0.09114	0.09419
1.3182	0.1069	0.08957	0.0402	0.05959	0.11075	0.11	0.06723
1.31761	0.11094	0.07704	0.03958	0.1264	0.06373	0.06298	0.07189
1.31703	0.15327	0.07865	0.03459	0.0539	0.05339	0.12158	0.07904
1.31644	0.07175	0.02674	0.02842	0.04736	0.09774	0.11393	0.04961
1.31586	0.05019	0.11943	0.02899	0.03673	0.02484	0.05274	0.09086
1.31528	0.11934	0.09671	0.0693	0.09999	0.07671	0.03557	0.01631
1.3147	0.09652	0.03951	0.09238	0.06556	0.05387	0.08162	0.06246
1.31411	0.12332	0.11255	0.03441	0.00799	0.04181	0.09727	0.15761
1.31353	0.09114	0.08604	0.05809	0.09438	0.10006	0.13352	0.10878
1.31295	0.12579	0.10356	0.08691	0.04271	0.0369	0.1566	0.05149
1.31237	0.07423	0.08659	0.08702	0.09449	0.04271	0.01876	0.08614
1.31179	0.11462	0.09261	0.05839	0.07731	0.1118	0.09357	0.08632
1.31121	0.15501	0.06413	0.06424	0.03714	0.10044	0.08219	0.02903
1.31063	0	0.09315	0.11033	0.06594	0.0776	0.09381	0.01771
1.31006	0.09925	0.07751	0.07144	0.08471	0.06156	0.07218	0.01237
1.30948	0.09737	0.05908	0.04734	0.04885	0.06056	0.06531	0.06981
1.3089	0.07423	0.11094	0.05895	0.02019	0.05488	0.09992	0.04701
1.30832	0.1258	0.0422	0.09356	0.03751	0.09518	0.08282	0.04719
1.30775	0.1103	0.07235	0.04269	0.04408	0.12037	0.10195	0.06577
1.30717	0.09098	0.123	0.11105	0.07213	0.07245	0.10608	0.1223
1.3066	0.15088	0.07855	0.08974	0.06177	0.07384	0.09639	0.04277
1.30602	0.1481	0.1061	0.05959	0.04353	0.05545	0.01442	0.0997
1.30545	0.14466	0.03799	0.03154	0.09116	0.10917	0.1201	0.03147
1.30488	0.1854	0.02064	0.10186	0.02107	0.12097	0.06764	0.06675
1.3043	0.12455	0.06074	0.03127	0.07826	0.07876	0.10112	0.0543
1.30373	0.14408	0.04449	0.00273	0.10898	0.05686	0.13816	0.04376
1.30316	0.12048	0.10319	0.02042	0.10323	0.09792	0.05645	0.04981
1.30259	0.07349	0.09171	0.04982	0.09163	0.15651	0.14435	0.04416
1.30202	0.1493	0.10947	0.0909	0.09758	0.02798	0.08605	0.04436
1.30144	0.08903	0.05033	0.078	0.03855	0.06787	0.07325	0.06104
1.30087	0.11377	0.05143	0.05028	0.07443	0.08674	0.0572	0.01554
1.30031	0.11558	0.05259	0.06325	0.10565	0.08248	0.11796	0.06961
1.29974	0.10747	0.06359	0.05645	0.02204	0.08704	0.09855	0.03351
1.29917	0.17741	0.04045	0.06246	0.08643	0.12228	0.0929	0.05712
1.2986	0.11285	0.08163	0.03338	0.04555	0.09906	0.07558	0.10998
1.29803	0.136	0	0.06864	0.0807	0.0466	0.11089	0.11604
1.29747	0.13817	0.06543	0.08194	0.10601	0.10713	0	0.02905
1.2969	0.09455	0.10518	0.04558	0.03406	0.09375	0.11086	0.04048
1.29633	0.09429	0.07595	0.11008	0.03414	0.11149	0.05798	0.04071
1.29577	0.08381	0.10709	0.12413	0.14793	0.13748	0.03493	0
1.2952	0.12886	0.07599	0.07534	0.05185	0.10602	0.09266	0.1051
1.29464	0.13683	0.08926	0.10067	0.07074	0.0724	0.0525	0.05918
1.29408	0.03535	0.05355	0.08299	0.06489	0.00117	0.05229	0.06501
1.29351	0.11048	0.1462	0.05248	0.10479	0.09493	0.05116	0.04032
1.29295	0.11812	0.10122	0.0655	0.09488	0.09088	0.06971	0.06468
1.29239	0.10592	0.06553	0.02402	0.07714	0.10301	0.06949	0.16571
1.29183	0.10562	0.0596	0.06587	0.0356	0.09132	0.08713	0.11198
1.29126	0.10932	0.09952	0.0532	0	0.08995	0.06783	0.08063
1.2907	0.04548	0.05372	0.07219	0.06557	0.05607	0.05692	0.09977
1.29014	0.06898	0.07757	0.07833	0.0359	0.00869	0.09838	0.11152
1.28958	0.11628	0.07167	0.09042	0.01814	0.10416	0.05056	0.10543
1.28902	0.10405	0.08363	0.09061	0.06588	0.0806	0.04442	0.02197
1.28847	0.09954	0.09127	0.10456	0.0672	0.13685	0.08139	0.13132
1.28791	0.09148	0.13138	0.07908	0.01255	0.093	0.15119	0.06336
1.28735	0.14472	0.08977	0.00188	0.06029	0.04563	0.06173	0.05134
1.28679	0.13247	0.10771	0.0616	0.01281	0.04589	0.12703	0.11075
1.28624	0.1224	0.09156	0.08109	0.01926	0.04698	0.11097	0.06415
1.28568	0.14962	0.04238	0.04412	0.07858	0.09998	0.11478	0.10456
1.28512	0.07783	0.1258	0.07407	0.04893	0.07048	0.07295	0.06279
1.28457	0.06676	0.11606	0.05137	0.07422	0.05992	0.05593	0.04565
1.28401	0.13663	0.12003	0.02683	0.07306	0.07697	0.10239	0.08045
1.28346	0.14479	0.11623	0.076	0.09264	0.08471	0.09803	0.05757
1.2829	0.0704	0.08449	0.09268	0.11486	0.05371	0.10805	0.06836
1.28235	0.1016	0.09219	0.11274	0.02005	0.1277	0.122	0.13618
1.2818	0.13151	0.0741	0.10688	0.08678	0.05526	0.1158	0.03912
1.28125	0.1311	0.08632	0.01616	0.02625	0.1101	0.07323	0.04511
1.28069	0.11051	0.08488	0.1113	0.07348	0.11436	0.10156	0.05613
1.28014	0.06363	0.05016	0.07109	0.08708	0.09249	0.13358	0.12375
1.27959	0.11777	0.12905	0.05916	0.04481	0.08672	0.07286	0.06308
1.27904	0.11129	0.02613	0.08359	0.05709	0.1052	0.09092	0.03877
1.27849	0.0745	0.09291	0.07166	0.05725	0.08731	0.04839	0.05689
1.27794	0.1165	0.1112	0.13851	0.03923	0.08155	0.09071	0.05684
1.27739	0.09183	0.08706	0.04174	0.08183	0.07579	0.0785	0.07497
1.27685	0.11779	0.0394	0.09208	0.08353	0.08367	0.09838	0.15656
1.2763	0.06066	0.12365	0.10272	0.07599	0.08851	0.04802	0.06883
1.27575	0.05416	0.09346	0.09078	0.10028	0.02215	0.10249	0.06273
1.2752	0.15068	0.01478	0.08491	0.00336	0.1073	0.07211	0.03845
1.27466	0.15302	0.07691	0.0558	0.09606	0.05404	0.10424	0.08235
1.27411	0.11949	0.14835	0.06709	0.07011	0.0776	0.0841	0.05052
1.27356	0.09479	0.08181	0.11575	0.03379	0.09003	0.05374	0.08686
1.27302	0.15781	0.07728	0.04401	0.09631	0.10435	0.06703	0.04524
1.27247	0.06357	0.13054	0.09187	0.0341	0.09064	0.05366	0.0141
1.27193	0.126	0.1084	0.12462	0.04107	0.09263	0.08548	0.06373
1.27139	0.13787	0.08383	0.0569	0.12766	0.10529	0.04841	0.08225
1.27084	0.12278	0.10668	0.08635	0.10127	0.06125	0.10811	0.06862
1.2703	0.10605	0.10261	0.0943	0.10334	0.08739	0.12243	0.03903
1.26976	0.1426	0.10891	0.08213	0.04798	0.09387	0.10391	0.04521
1.26922	0.11125	0.09051	0.05761	0.07885	0.05714	0.05454	0.02052
1.26868	0.08608	0.10298	0.03309	0.05416	0.08831	0.04839	0.08843
1.26814	0.12879	0.09076	0.10117	0.09121	0.10097	0.0731	0.09462
1.2676	0.06657	0.11558	0.11986	0.10973	0.06424	0.08548	0.06994
1.26706	0.11546	0.1157	0.13238	0.14061	0.07072	0.07935	0.07614
1.26652	0.10262	0.08497	0.07083	0.04185	0.09572	0.07322	0.06381
1.26598	0.0836	0.09744	0.09569	0.07289	0.12072	0.09181	0.07001
1.26544	0.09545	0.0667	0.07734	0.05454	0.13953	0.08572	0.01449
1.2649	0.10112	0.08534	0.08368	0.13496	0.13984	0.07345	0.02686
1.26436	0.09445	0.13486	0.15175	0.11044	0.15249	0.11674	0.10714
1.26383	0.13974	0.06207	0.12962	0.03099	0.10536	0.07493	0.1155
1.26329	0.08109	0.12279	0.08417	0.06768	0.10987	0.11688	0.1134
1.26275	0.11763	0.17231	0.13989	0	0.06696	0.10467	0.08258
1.26222	0.06902	0.10022	0.09238	0.08152	0.0811	0.11307	0.08419
1.26168	0.09193	0.05529	0.0291	0.04273	0.11693	0	0.08268
1.26115	0.11201	0.17597	0.08641	0.11875	0.09428	0.12553	0.04027
1.26062	0.09264	0	0.08656	0.08705	0.17004	0.07495	0.07177
1.26008	0.05956	0.06779	0.15919	0.11613	0.0931	0.10416	0.10137
1.25955	0.06646	0.08152	0.13091	0.0867	0.08258	0.05565	0.05932
1.25902	0.0974	0.06884	0.12478	0.06766	0.07029	0.1247	0.19146
1.25848	0.10127	0.086	0.0362	0.10327	0.11248	0.08514	0.10773
1.25795	0.0838	0.10011	0.04961	0.04217	0.07086	0.06767	0.0721
1.25742	0.07072	0.07486	0.17555	0.05459	0.07743	0.0989	0.02186
1.25689	0.12052	0.10622	0.04362	0.05444	0.09029	0.04207	0.03452
1.25636	0.076	0.07468	0.10033	0.07945	0.0717	0.0796	0.04089
1.25583	0.05034	0.15006	0.10048	0.04159	0.08456	0.08568	0.04726
1.2553	0.08758	0.10596	0	0.11695	0.1037	0.08547	0.12281
1.25477	0.11853	0.0933	0.10679	0.11056	0.06624	0.12302	0.00969
1.25424	0.10546	0.09322	0.10036	0.08529	0.08537	0.0222	0.06009
1.25371	0.0861	0.14346	0.10027	0.18583	0.13596	0.09749	0.04132
1.25319	0.10008	0.06282	0.05079	0.06752	0.10039	0.07996	0.07426
1.25266	0.09771	0.08044	0.10002	0.04101	0.13021	0.04684	0.06667
1.25213	0.13497	0.09296	0.09359	0.06608	0.10531	0.12215	0.05419
1.25161	0.06656	0.15879	0.08886	0.09932	0.15888	0.07946	0.10021
1.25108	0.04597	0.06769	0.08077	0.09108	0.14985	0.08409	0.01037
1.25055	0.04549	0.14939	0.05549	0.08471	0.11237	0.09651	0.04193
1.25003	0.0459	0.04323	0.0372	0.04783	0.11478	0.07898	0.06208
1.2495	0.09488	0.09897	0.14959	0.09091	0.11286	0.10879	0.04844
1.24898	0.16676	0.06878	0.10748	0.06057	0.02554	0.14278	0.07512
1.24846	0.13425	0.16489	0.09453	0.11823	0.08989	0.04648	0.08165
1.24793	0.1124	0.07999	0.06119	0.12226	0.12617	0.07063	0.04878
1.24741	0.15257	0.10072	0.09429	0.07329	0.10961	0.16802	0.07548
1.24689	0.10085	0.08147	0.07494	0.04764	0.01369	0.03968	0.13329
1.24637	0.13246	0.09427	0.09405	0.05404	0.06521	0.09084	0.10778
1.24584	0.01634	0.1365	0.06071	0.0593	0.05792	0.06386	0.08072
1.24532	0.0675	0.1391	0.02971	0.00277	0.16824	0.07139	0.03112
1.2448	0.09914	0.06858	0.08728	0.06048	0.1236	0.03922	0.05048
1.24428	0.06666	0.07498	0.09998	0.04127	0.08537	0.03912	0.06344
1.24376	0.00857	0.08779	0.06139	0.02847	0.09842	0.05826	0.10845
1.24325	0.08675	0.08951	0.05594	0.10749	0.05482	0.07891	0.03228
1.24273	0.04623	0.10061	0.05475	0.09263	0.07322	0.03884	0.08946
1.24221	0.13558	0.12626	0.11233	0.05421	0.07344	0.1221	0.03832
1.24169	0.1352	0.06858	0.08017	0.0799	0.15058	0.05792	0
1.24117	0.06431	0.08782	0.13775	0.0479	0.17643	0.06425	0.10259
1.24066	0.05867	0.07649	0.04229	0.10119	0.1278	0.03276	0.0981
1.24014	0.07641	0.11992	0.05419	0.05443	0.10631	0.01284	0.0065
1.23962	0.14016	0.06866	0.1246	0.02888	0.05523	0.08971	0.08346
1.23911	0.10333	0.12232	0.0681	0.08181	0.10227	0.09141	0.03286
1.23859	0.0369	0.09436	0.09232	0.10597	0.08768	0.07677	0.00664
1.23808	0.06342	0.142	0.09403	0.14082	0.10919	0.14358	0.04605
1.23756	0.0683	0.08162	0.04724	0.11257	0.16498	0.02539	0.06445
1.23705	0.10853	0.06365	0.0742	0.06914	0.15533	0.05854	0.105
1.23654	0.08862	0.09639	0.06103	0.07579	0.10976	0.13041	0.05278
1.23603	0.08177	0.14219	0.06092	0.08245	0.14262	0.03889	0.03325
1.23551	0.09914	0.08182	0.0917	0.07459	0.09518	0.07658	0.05832
1.235	0.10733	0.09655	0.08686	0.10234	0.08414	0.13037	0.04647
1.23449	0.09398	0.11622	0.09983	0.10905	0.09737	0.09115	0.02693
1.23398	0.07409	0.07053	0.08013	0.08963	0.11059	0.06501	0.04662
1.23347	0.11305	0.15557	0.08003	0.04407	0.12385	0.03234	0.06631
1.23296	0.08665	0.10335	0.0734	0.03773	0.13055	0.09117	0.05334
1.23245	0.1387	0.14918	0.07984	0.09021	0	0.11079	0.07957
1.23194	0.02735	0.12312	0.06668	0.09693	0.11095	0.04544	0.12541
1.23143	0.06634	0.04477	0.0862	0.03176	0.13692	0.06508	0.04054
1.23092	0.03997	0.06447	0.06651	0.0777	0.13677	0.03899	0.17789
1.23041	0.02669	0.09724	0.15139	0.1171	0.09087	0.01946	0.06688
1.2299	0.11146	0.12348	0.09249	0.0846	0.11685	0.09143	0.06698
1.2294	0.04015	0.03938	0.07426	0.11982	0.19235	0	0.05509
1.22889	0.07184	0.07137	0.13809	0	0.06422	0.0325	0.04104
1.22838	0.08474	0.11067	0.06611	0.04536	0.10328	0.0846	0.02807
1.22788	0.1196	0.19296	0.08736	0.05919	0.14518	0.0461	0.04207
1.22737	0.03867	0.11086	0.07904	0.08377	0.12257	0.02543	0.09364
1.22687	0.08596	0.08654	0.08055	0.06507	0.1182	0.11245	0.06895
1.22636	0.07761	0	0.09197	0.03076	0.10265	0.04474	0.10693
1.22586	0.06569	0.08651	0.04041	0.05771	0.10454	0.03881	0.09584
1.22535	0.11657	0.12387	0.05264	0.05625	0.07618	0.03145	0.04179
1.22485	0.11211	0.08618	0.02697	0.08371	0.05754	0.07869	0.1094
1.22435	0.08534	0.11936	0.06691	0.0634	0.13737	0.01865	0.08285
1.22385	0.12524	0.14588	0.10019	0.11647	0.15053	0.11194	0.0963
1.22334	0.0116	0.07752	0.15047	0.08124	0.13434	0.10317	0.09452
1.22284	0.10509	0.05225	0.09343	0.06249	0.11684	0.10519	0.08987
1.22234	0.13171	0.10542	0.03339	0.00878	0.10333	0.07834	0.09665
1.22184	0.07833	0.13191	0.04001	0.10841	0.07648	0.09816	0.13011
1.22134	0.06495	0.10507	0.11331	0.00805	0.07629	0.10466	0.07689
1.22084	0.08493	0.10488	0.0866	0.07435	0.08278	0.01117	0.12368
1.22034	0.09824	0.07137	0.07991	0.06067	0.16926	0.12434	0.09714
1.21984	0.05159	0.05119	0.06656	0.09365	0.10241	0.05086	0.07059
1.21934	0.05827	0.06433	0.07321	0.07329	0.08221	0.04404	0.09738
1.21884	0.06495	0.08414	0.0332	0.12628	0.13535	0.0773	0.06418
1.21835	0.07315	0.06525	0.08148	0.06729	0.16512	0.11282	0.07242
1.21785	0.12509	0.11042	0.0065	0.03894	0.10163	0.12382	0.06442
1.21735	0.08517	0.06356	0.0665	0.05193	0.1481	0.07041	0.13787
1.21685	0.04526	0.14337	0.1265	0.04492	0.15457	0.057	0.08466
1.21636	0.05308	0.13248	0.08148	0.03868	0.12351	0.05129	0.07971
1.21586	0.1521	0.1763	0.09319	0.05092	0.18085	0.15009	0.11158
1.21537	0.08052	0.07085	0.11552	0.04482	0.14353	0.02372	0.03915
1.21487	0.06572	0.08924	0.08656	0.11695	0.08713	0.15642	0.11849
1.21438	0.07401	0.03643	0.12918	0.08501	0.0955	0.07782	0.14825
1.21388	0.09926	0.04216	0.1333	0.02966	0.12006	0.07611	0.10541
1.21339	0.06053	0.10404	0	0.05717	0.12911	0.0707	0.10768
1.2129	0.05393	0.14465	0.0611	0.01605	0.00646	0.11136	0.0806
1.2124	0.09309	0.08822	0.16643	0.08876	0.05947	0.05569	0.09245
1.21191	0	0.13742	0.07447	0.04946	0.18293	0.03632	0.04684
1.21142	0.07454	0.11681	0.07441	0.04917	0.14871	0.07704	0.10819
1.21093	0.12868	0.10299	0.08796	0.02167	0.1009	0.12456	0.0879
1.21044	0.12861	0.11639	0.1015	0.08262	0.16873	0.13806	0.04042
1.20995	0.07396	0.10257	0.06742	0.04832	0.16173	0.04272	0.04736
1.20945	0.09226	0.10698	0.12601	0.01375	0.14496	0.02176	0.09321
1.20897	0.06814	0.11123	0.04786	0.09738	0.06747	0.04338	0
1.20848	0.0462	0.13596	0.04001	0.06111	0.11352	0.12401	0.08158
1.20799	0.05967	0.12895	0.04674	0.08125	0.18135	0.08988	0.05431
1.2075	0.1141	0.10834	0.0943	0.01976	0.16075	0.01493	0.06786
1.20701	0.12091	0.0401	0.01941	0.11474	0.11295	0.09645	0.10182
1.20652	0.0869	0.0331	0.09419	0.06687	0.15357	0.10313	0.01333
1.20603	0.06637	0.12813	0.12136	0.06663	0.09897	0.0622	0.0949
1.20555	0.06068	0.09587	0.06135	0.11638	0.07306	0.09809	0.16628
1.20506	0.10694	0.09371	0.03284	0.03214	0.04418	0.12318	0.0268
1.20457	0.05239	0.10032	0.14167	0.07952	0.06441	0.06864	0.02677
1.20409	0.11589	0.14388	0.07515	0.10873	0.10724	0.05606	0.10371
1.2036	0.07261	0.10674	0.0872	0.07907	0.13209	3.69121E-4	0.08798
1.20312	0.06015	0.0671	0.10288	0.03883	0.16245	0.05581	0.05509
