# Supplementary material for: Anomalously bright single-molecule upconversion electroluminescence
Source: Nat Commun. 2024 Feb 23;15:1677. doi: 10.1038/s41467-024-45450-5 (PMC10891098; doi:10.1038/s41467-024-45450-5)
Supplement: Supplementary file 3 — Source Data [file 41467_2024_45450_MOESM3_ESM.zip › Fig_SI/Fig_S2a.txt]

3.407	-0.125	-0.17451	3.407	0	-0.00321
3.403	-0.125	-0.17395	3.403	0	-0.00401
3.399	-0.125	-0.1728	3.399	0	-0.00558
3.395	-0.125	-0.17102	3.395	0	-0.00791
3.391	-0.125	-0.16857	3.391	0	-0.01092
3.387	-0.125	-0.16537	3.387	0	-0.01451
3.383	-0.125	-0.16133	3.383	0	-0.01855
3.379	-0.125	-0.15634	3.379	0	-0.0228
3.3751	-0.12821	-0.15028	3.3751	0	-0.02696
3.3711	-0.125	-0.14303	3.3711	0	-0.03061
3.3672	-0.12821	-0.13444	3.3672	0	-0.03322
3.3632	-0.125	-0.12436	3.3632	0	-0.03409
3.3593	-0.12821	-0.11266	3.3593	0	-0.03237
3.3554	-0.12821	-0.09917	3.3554	0	-0.02706
3.3515	-0.12821	-0.08375	3.3515	0	-0.01701
3.3476	-0.12821	-0.06628	3.3476	0	-9.12057E-4
3.3437	-0.12821	-0.04663	3.3437	0	0.02259
3.3398	-0.12821	-0.02472	3.3398	0	0.05488
3.3359	-0.12821	-4.86764E-4	3.3359	0	0.09722
3.3321	-0.13158	0.0261	3.3321	0	0.15061
3.3282	-0.12821	0.05503	3.3282	0	0.21562
3.3244	-0.13158	0.08622	3.3244	0	0.29214
3.3206	-0.13158	0.11956	3.3206	0	0.3792
3.3167	1.2735	0.15484	3.3167	0	0.47483
3.3129	-0.13158	0.19181	3.3129	0	0.57608
3.3091	1.28947	0.23022	3.3091	1.2807	0.67923
3.3053	1.24561	0.26974	3.3053	1.39474	0.78016
3.3015	1.26316	0.31003	3.3015	1.14035	0.87517
3.2977	1.15789	0.35078	3.2977	1.38596	0.96092
3.294	1.24324	0.39165	3.294	1.27928	1.03507
3.2902	1.17544	0.43233	3.2902	1.33333	1.09631
3.2864	1.16667	0.47248	3.2864	1.24561	1.14428
3.2827	-0.13514	0.5118	3.2827	1.15315	1.17955
3.279	-0.13514	0.55	3.279	1.33333	1.20317
3.2752	-0.13158	0.58677	3.2752	1.33333	1.21609
3.2715	1.10811	0.62183	3.2715	1.23423	1.21981
3.2678	0.94595	0.65485	3.2678	1.08108	1.21638
3.2641	0.95495	0.68563	3.2641	1.27928	1.20794
3.2604	-0.13514	0.71401	3.2604	0.98198	1.19599
3.2567	-0.13514	0.73994	3.2567	1.06306	1.18241
3.253	0.88288	0.76337	3.253	1.07207	1.16819
3.2494	0.84259	0.78424	3.2494	1.06481	1.15379
3.2457	0.82883	0.80254	3.2457	1.14414	1.13924
3.242	0.86486	0.81828	3.242	1.14414	1.12415
3.2384	1.25926	0.83149	3.2384	1.05556	1.10816
3.2348	0.85185	0.8422	3.2348	1.36111	1.09098
3.2311	0.79279	0.85053	3.2311	1.14414	1.07211
3.2275	0.88889	0.8566	3.2275	1.19444	1.05199
3.2239	0.96296	0.86051	3.2239	0.92593	1.0314
3.2203	0.7963	0.86237	3.2203	0.91667	1.01175
3.2167	0.87963	0.86234	3.2167	0.92593	0.99397
3.2131	1	0.86054	3.2131	0.81481	0.97855
3.2095	0.87037	0.85709	3.2095	0.89815	0.96565
3.206	0.81905	0.85218	3.206	0.9619	0.95475
3.2024	0.75	0.846	3.2024	1.07407	0.94499
3.1989	0.78095	0.83872	3.1989	0.99048	0.93556
3.1953	0.76852	0.83048	3.1953	1.02778	0.92622
3.1918	0.64762	0.82139	3.1918	0.77143	0.91699
3.1882	0.96296	0.81154	3.1882	0.93519	0.90834
3.1847	0.85714	0.80097	3.1847	0.70476	0.90013
3.1812	0.82857	0.78977	3.1812	0.90476	0.89233
3.1777	0.86667	0.77803	3.1777	1.08571	0.8841
3.1742	0.77143	0.76588	3.1742	1.17143	0.87468
3.1707	0.78095	0.75347	3.1707	0.8	0.86411
3.1672	0.52381	0.74097	3.1672	0.73333	0.85346
3.1637	0.73333	0.72853	3.1637	0.77143	0.84346
3.1603	0.62745	0.71626	3.1603	0.92157	0.83433
3.1568	0.64762	0.70425	3.1568	0.74286	0.82595
3.1533	0.5619	0.69257	3.1533	0.81905	0.8186
3.1499	0.79412	0.68127	3.1499	0.97059	0.81217
3.1465	0.60784	0.67033	3.1465	0.56863	0.80655
3.143	0.68571	0.6598	3.143	0.67619	0.80233
3.1396	0.72549	0.64969	3.1396	0.82353	0.79918
3.1362	0.54902	0.64004	3.1362	0.86275	0.79619
3.1328	0.57843	0.63088	3.1328	0.87255	0.7926
3.1294	0.4902	0.62224	3.1294	0.83333	0.78793
3.126	0.7451	0.61413	3.126	0.7549	0.78208
3.1226	0.57843	0.60648	3.1226	0.77451	0.77516
3.1192	0.36275	0.59931	3.1192	0.79412	0.76717
3.1158	0.77451	0.5926	3.1158	0.78431	0.75809
3.1125	0.69697	0.58626	3.1125	0.68687	0.74804
3.1091	0.5	0.58028	3.1091	0.83333	0.73724
3.1058	0.47475	0.57467	3.1058	0.77778	0.72565
3.1024	0.51961	0.56942	3.1024	0.61765	0.71365
3.0991	0.54545	0.56448	3.0991	0.74747	0.7019
3.0958	0.62626	0.55979	3.0958	0.67677	0.69057
3.0924	0.54902	0.55526	3.0924	0.67647	0.68009
3.0891	0.59596	0.55086	3.0891	0.58586	0.6708
3.0858	0.58586	0.54652	3.0858	0.62626	0.66301
3.0825	0.47475	0.54222	3.0825	0.80808	0.65668
3.0792	0.77778	0.53792	3.0792	0.61616	0.65156
3.076	0.625	0.5336	3.076	0.60417	0.64807
3.0727	0.49495	0.52927	3.0727	0.45455	0.64647
3.0694	0.41414	0.525	3.0694	0.77778	0.64679
3.0661	0.38384	0.52084	3.0661	0.63636	0.64829
3.0629	0.47917	0.5168	3.0629	0.60417	0.65081
3.0596	0.50505	0.51285	3.0596	0.63636	0.65412
3.0564	0.70833	0.50892	3.0564	0.70833	0.65778
3.0532	0.60417	0.50495	3.0532	0.6875	0.66127
3.0499	0.43434	0.50097	3.0499	0.67677	0.66429
3.0467	0.69792	0.49701	3.0467	0.53125	0.66668
3.0435	0.38542	0.49309	3.0435	0.77083	0.66833
3.0403	0.375	0.4893	3.0403	0.5625	0.66855
3.0371	0.58333	0.48569	3.0371	0.90625	0.66709
3.0339	0.46875	0.48226	3.0339	0.77083	0.66324
3.0307	-0.15625	0.47905	3.0307	0.71875	0.65719
3.0275	-0.15625	0.4761	3.0275	0.58333	0.64963
3.0244	0.39785	0.47341	3.0244	0.5914	0.64155
3.0212	0.58333	0.47096	3.0212	0.63542	0.6336
3.018	0.40625	0.46871	3.018	0.60417	0.62622
3.0149	0.53763	0.46662	3.0149	0.72043	0.61986
3.0117	0.48958	0.46468	3.0117	0.44792	0.61484
3.0086	0.62366	0.46287	3.0086	0.54839	0.61196
3.0055	0.32258	0.4612	3.0055	0.55914	0.61131
3.0023	0.39583	0.45972	3.0023	0.57292	0.61266
2.9992	0.39785	0.45844	2.9992	0.64516	0.61555
2.9961	0.4086	0.45734	2.9961	0.64515	0.61933
2.993	0.63441	0.45639	2.993	0.74191	0.62348
2.9899	0.4086	0.45552	2.9899	0.6774	0.62762
2.9868	0.43011	0.45474	2.9868	0.46233	0.63188
2.9837	0.33333	0.45403	2.9837	0.65588	0.63664
2.9806	0.45161	0.45336	2.9806	0.68816	0.64155
2.9775	0.43011	0.45268	2.9775	0	0.64634
2.9745	0.48889	0.4519	2.9745	0.79994	0.65098
2.9714	0.45161	0.45096	2.9714	0.50527	0.65519
2.9684	0.58889	0.44977	2.9684	0.6554	0.65937
2.9653	0.39785	0.44829	2.9653	0.64496	0.66324
2.9623	0.46667	0.4465	2.9623	0.58863	0.66651
2.9592	0.43011	0.44436	2.9592	0.81691	0.66881
2.9562	0.58889	0.44185	2.9562	0.77743	0.66938
2.9532	0.54444	0.43894	2.9532	0.56628	0.66813
2.9501	0.3871	0.43564	2.9501	0.65549	0.66546
2.9471	0.55556	0.43202	2.9471	0.61064	0.66129
2.9441	0.31111	0.42812	2.9441	0.84393	0.65551
2.9411	0.43333	0.42403	2.9411	0.62168	0.64776
2.9381	0.28889	0.41978	2.9381	0.54386	0.63847
2.9352	0.62069	0.41542	2.9352	0.64303	0.62793
2.9322	0.55556	0.41096	2.9322	0.82157	0.61603
2.9292	0.28889	0.40646	2.9292	0.57709	0.6027
2.9262	0.6	0.40204	2.9262	0.58817	0.58871
2.9233	0.31034	0.39777	2.9233	0.65439	0.57472
2.9203	-0.16667	0.39379	2.9203	0.3881	0.56139
2.9173	-0.16667	0.39021	2.9173	0.48808	0.54972
2.9144	0.1954	0.38709	2.9144	0.58533	0.54001
2.9115	0.4023	0.38442	2.9115	0.3899	0.53226
2.9085	0.35556	0.38216	2.9085	0.46577	0.52667
2.9056	0.50575	0.38024	2.9056	0.47031	0.52282
2.9027	0.12644	0.3786	2.9027	0.71166	0.52
2.8998	0.49425	0.37723	2.8998	0.65416	0.51727
2.8969	0.34483	0.37601	2.8969	0.5277	0.51447
2.894	0.63218	0.37491	2.894	0.35526	0.51205
2.8911	0.29885	0.37384	2.8911	0.61961	0.51052
2.8882	0.2069	0.37283	2.8882	0.35522	0.5097
2.8853	0.3908	0.37186	2.8853	0.5391	0.50994
2.8824	0.48276	0.37085	2.8824	0.63103	0.51088
2.8795	0.3908	0.36973	2.8795	0.4471	0.51231
2.8767	0.33333	0.36848	2.8767	0.42735	0.51459
2.8738	0.43678	0.36708	2.8738	0.56201	0.51772
2.871	0.39286	0.36549	2.871	0.43921	0.52135
2.8681	0.37931	0.36372	2.8681	0.57347	0.5253
2.8653	0.36905	0.36176	2.8653	0.72489	0.52903
2.8624	0.37931	0.35962	2.8624	0.50447	0.53223
2.8596	0.44048	0.35732	2.8596	0.46295	0.53538
2.8567	0.37931	0.35488	2.8567	0.46997	0.53884
2.8539	0.30952	0.35235	2.8539	0.53435	0.54262
2.8511	0.28571	0.3498	2.8511	0.58195	0.54643
2.8483	0.38095	0.34726	2.8483	0.49861	0.54993
2.8455	0.29762	0.34476	2.8455	0.58193	0.55293
2.8427	0.34524	0.34234	2.8427	0.64144	0.55503
2.8399	0.42857	0.34	2.8399	0.53429	0.55594
2.8371	0.28571	0.33777	2.8371	0.54618	0.55579
2.8343	0.42857	0.33569	2.8343	0.54618	0.5546
2.8316	0.19753	0.3338	2.8316	0.65281	0.55234
2.8288	0.2381	0.33216	2.8288	0.53425	0.54893
2.826	0.28571	0.33079	2.826	0.43901	0.54479
2.8233	0.20988	0.32966	2.8233	0.59106	0.54023
2.8205	0.32143	0.32875	2.8205	0.46281	0.53509
2.8178	0.37037	0.32796	2.8178	0.80093	0.52945
2.815	0.38095	0.32722	2.815	0.4628	0.52307
2.8123	0.30864	0.32646	2.8123	0.43054	0.51665
2.8095	0.61905	0.32564	2.8095	0.47469	0.51062
2.8068	0.40741	0.3247	2.8068	0.64042	0.50502
2.8041	0.19753	0.32367	2.8041	0.49227	0.49972
2.8014	0.18519	0.32261	2.8014	0.38116	0.49518
2.7986	0.38095	0.32153	2.7986	0.4866	0.49182
2.7959	0.41975	0.32041	2.7959	0.47993	0.48958
2.7932	0.30864	0.31923	2.7932	0.45523	0.48832
2.7905	0.14815	0.31802	2.7905	0.50462	0.4879
2.7879	0.35897	0.31679	2.7879	0.49838	0.488
2.7852	0.32099	0.31551	2.7852	0.35647	0.48838
2.7825	0.22222	0.31415	2.7825	0.6898	0.48887
2.7798	0.40741	0.3127	2.7798	0.65278	0.48868
2.7771	0.34568	0.31111	2.7771	0.35648	0.48787
2.7745	0.25641	0.30934	2.7745	0.37019	0.48719
2.7718	0.24691	0.3074	2.7718	0.65279	0.4868
2.7692	0.38462	0.30526	2.7692	0.28046	0.48636
2.7665	0.2963	0.30288	2.7665	0.517	0.4862
2.7639	0.33333	0.30022	2.7639	0.52408	0.48584
2.7612	0.40741	0.29727	2.7612	0.61578	0.48495
2.7586	0.28205	0.29403	2.7586	0.44717	0.48338
2.756	0.55128	0.29052	2.756	0.40872	0.48154
2.7533	0.17284	0.28676	2.7533	0.5047	0.4797
2.7507	0.23077	0.28287	2.7507	0.48567	0.47778
2.7481	0.32051	0.27891	2.7481	0.46004	0.47581
2.7455	0.28205	0.27492	2.7455	0.37031	0.47386
2.7429	0.32051	0.27096	2.7429	0.54981	0.47193
2.7403	0.15385	0.26709	2.7403	0.43444	0.46955
2.7377	0.15385	0.2634	2.7377	0.62676	0.46661
2.7351	0.28205	0.25991	2.7351	0.51138	0.46282
2.7325	0.26923	0.25664	2.7325	0.37038	0.4586
2.73	0.52	0.25358	2.73	0.50521	0.4546
2.7274	0.24359	0.25076	2.7274	0.40887	0.45103
2.7248	-0.19231	0.24825	2.7248	0.26787	0.44839
2.7222	-0.19231	0.24616	2.7222	0.43455	0.44695
2.7197	-0.2	0.24448	2.7197	0.65196	0.44621
2.7171	0.21776	0.24315	2.7171	0.42177	0.44563
2.7146	0.49293	0.24202	2.7146	0.452	0.44551
2.712	0.3584	0.24094	2.712	0.29362	0.44601
2.7095	0.34588	0.23981	2.7095	0.42539	0.44734
2.707	0.35904	0.23861	2.707	0.3454	0.44904
2.7044	0.26813	0.23734	2.7044	0.62701	0.45056
2.7019	0.292	0.23604	2.7019	0.43879	0.45084
2.6994	0.18517	0.23476	2.6994	0.47881	0.44961
2.6969	0.19833	0.23359	2.6969	0.59884	0.44653
2.6944	0.15817	0.23258	2.6944	0.50555	0.44137
2.6918	0.12631	0.23179	2.6918	0.42203	0.4346
2.6893	0.22453	0.23122	2.6893	0.37227	0.42698
2.6868	0.07772	0.23086	2.6868	0.35896	0.4192
2.6843	0.15757	0.23069	2.6843	0.45233	0.41171
2.6819	0.34454	0.23062	2.6819	0.4851	0.40467
2.6794	0.29063	0.23055	2.6794	0.38572	0.39843
2.6769	0.29049	0.23041	2.6769	0.43909	0.39372
2.6744	0.13036	0.23017	2.6744	0.19913	0.39118
2.672	0.30232	0.22981	2.672	0.2769	0.39172
2.6695	0.29009	0.22926	2.6695	0.33253	0.39539
2.667	0.42329	0.2285	2.667	0.30591	0.40178
2.6646	0.24636	0.22753	2.6646	0.38814	0.41013
2.6621	0.10305	0.22641	2.6621	0.49265	0.41928
2.6597	0.21833	0.2252	2.6597	0.45767	0.42794
2.6572	0.18281	0.22392	2.6572	0.45273	0.43517
2.6548	0.17643	0.22261	2.6548	0.59664	0.44018
2.6524	0.25965	0.22125	2.6524	0.43001	0.44226
2.6499	0.07581	0.21984	2.6499	0.3862	0.44137
2.6475	0.24553	0.21837	2.6475	0.569	0.43741
2.6451	0.16208	0.21681	2.6451	0.40237	0.43005
2.6427	0.48142	0.2151	2.6427	0.4441	0.41951
2.6403	0.05076	0.21318	2.6403	0.59693	0.4059
2.6379	0.25899	0.21108	2.6379	0.61087	0.38944
2.6355	0.35611	0.20876	2.6355	0.33315	0.37116
2.6331	0.28657	0.20619	2.6331	0.36099	0.35292
2.6307	0.14758	0.2034	2.6307	0.29161	0.33645
2.6283	0.2586	0.20047	2.6283	0	0.32347
2.6259	0.09183	0.19743	2.6259	0	0.31553
2.6235	0.21675	0.19434	2.6235	0	0.31313
2.6212	0.22607	0.19123	2.6212	0.42029	0.31573
2.6188	0.20268	0.18813	2.6188	0.26389	0.32178
2.6164	0.16093	0.18508	2.6164	0.36111	0.3302
2.6141	0.18233	0.18214	2.6141	0.50725	0.33965
2.6117	0.17465	0.17936	2.6117	0.43056	0.34891
2.6093	0.28569	0.17676	2.6093	0.41667	0.35749
2.607	0.12412	0.1744	2.607	0.36232	0.36528
2.6046	0.11887	0.17235	2.6046	0.375	0.37246
2.6023	0.29788	0.17068	2.6023	0.33333	0.37916
2.6	0.08042	0.16942	2.6	0.30435	0.38555
2.5976	0.09089	0.16867	2.5976	0.29167	0.39158
2.5953	0.12375	0.16848	2.5953	0.49275	0.39682
2.593	-0.00675	0.16888	2.593	0.62319	0.40038
2.5907	0.10913	0.16986	2.5907	0.43478	0.40181
2.5884	0.36993	0.17139	2.5884	0.36232	0.40155
2.586	-0.00665	0.17339	2.586	0.33333	0.40018
2.5837	0.06546	0.17584	2.5837	0.21739	0.3981
2.5814	0.16686	0.17868	2.5814	0.50725	0.3954
2.5791	0.34071	0.1818	2.5791	0.56522	0.3914
2.5768	0.16675	0.18508	2.5768	0.43478	0.38594
2.5745	0.21017	0.18846	2.5745	0	0.37957
2.5723	0.15908	0.19189	2.5723	0	0.37309
2.57	0.07964	0.19529	2.57	0.31884	0.3663
2.5677	0.32597	0.19861	2.5677	0.46377	0.35799
2.5654	0.31143	0.20172	2.5654	0.57971	0.3467
2.5632	0.12859	0.20456	2.5632	0.42424	0.3315
2.5609	0.34035	0.20712	2.5609	0.47826	0.31231
2.5586	0.18088	0.20932	2.5586	0.2029	0.28952
2.5564	0.32544	0.21117	2.5564	0.4697	0.26419
2.5541	0.09386	0.21264	2.5541	0.30435	0.23702
2.5519	0.23445	0.21377	2.5519	0.43939	0.20951
2.5496	0.36916	0.21454	2.5496	0	0.1835
2.5474	0.24955	0.21492	2.5474	0	0.1617
2.5451	0.10825	0.21498	2.5451	0	0.14607
2.5429	0.2495	0.21475	2.5429	0	0.13786
2.5407	0.23432	0.21427	2.5407	0	0.13767
2.5385	0.26461	0.21356	2.5385	0	0.1455
2.5362	-0.03677	0.21266	2.5362	0	0.16074
2.534	0.37064	0.21163	2.534	0	0.18213
2.5318	0.17365	0.21044	2.5318	0.37879	0.20772
2.5296	0.26455	0.20914	2.5296	0.69697	0.2348
2.5274	0.21908	0.20774	2.5274	0.28788	0.26139
2.5252	0.18877	0.2063	2.5252	0.42424	0.28637
2.523	0.26452	0.20485	2.523	0.43939	0.30872
2.5208	0.12815	0.20345	2.5208	0.22727	0.32805
2.5186	0.18876	0.20214	2.5186	0.4697	0.34457
2.5164	0.113	0.20098	2.5164	0.4697	0.35801
2.5142	0.23421	0.19998	2.5142	0.24242	0.36867
2.5121	0.15013	0.19915	2.5121	0.30159	0.37737
2.5099	0.11302	0.19849	2.5099	0.33333	0.38434
2.5077	0.11302	0.198	2.5077	0.40909	0.38949
2.5055	0.31	0.19764	2.5055	0.68182	0.39247
2.5034	0.24541	0.19734	2.5034	0.38095	0.39303
2.5012	0.17367	0.19705	2.5012	0.39394	0.3919
2.4991	0.16608	0.19678	2.4991	0.38095	0.38978
2.4969	0.26461	0.1965	2.4969	0.43939	0.38736
2.4948	0.13437	0.19618	2.4948	0.1746	0.38528
2.4926	-0.06868	0.19581	2.4926	0.28788	0.38446
2.4905	0.13441	0.19535	2.4905	0.4127	0.38494
2.4883	0.27985	0.1947	2.4883	0.36364	0.38632
2.4862	0.40432	0.19373	2.4862	0.34921	0.38834
2.4841	0.22975	0.19233	2.4841	0.38095	0.39063
2.4819	0.23448	0.19047	2.4819	0.42424	0.39264
2.4798	0.13457	0.18813	2.4798	0.4127	0.39376
2.4777	0.16637	0.18531	2.4777	0.53968	0.39353
2.4756	0.45211	0.18199	2.4756	0.36508	0.39161
2.4735	0.19819	0.17813	2.4735	0.46032	0.38826
2.4714	0.40457	0.17379	2.4714	0.26984	0.38365
2.4693	0.15065	0.16903	2.4693	0.52381	0.37826
2.4672	0.29356	0.16398	2.4672	0.4127	0.37208
2.4651	0.0079	0.15876	2.4651	0.31746	0.3657
2.463	0.11906	0.15354	2.463	0.38095	0.35995
2.4609	0.03976	0.14845	2.4609	0.19048	0.3554
2.4588	0.16679	0.14358	2.4588	0.33333	0.35273
2.4567	-0.18235	0.13901	2.4567	0.33333	0.35192
2.4546	0.30978	0.13479	2.4546	0.34921	0.35283
2.4526	0.12533	0.13093	2.4526	0.48333	0.35526
2.4505	0.04006	0.12748	2.4505	0.28571	0.35899
2.4484	0.16711	0.12447	2.4484	0.34921	0.36435
2.4464	0.24222	0.12193	2.4464	0.36667	0.37135
2.4443	0.0244	0.11989	2.4443	0.26984	0.37991
2.4422	-0.05489	0.11842	2.4422	0.07937	0.38996
2.4402	0.00912	0.11757	2.4402	0.51667	0.40089
2.4381	0.15162	0.1173	2.4381	0.4127	0.4111
2.4361	0.00928	0.11757	2.4361	0.6	0.41953
2.4341	0.17603	0.11833	2.4341	0.5	0.42508
2.432	0.136	0.11948	2.432	0.49206	0.42747
2.43	0.00955	0.12097	2.43	0.58333	0.42672
2.4279	0.32665	0.12274	2.4279	0.34921	0.42319
2.4259	0.15975	0.12469	2.4259	0.46667	0.41788
2.4239	0.00985	0.12678	2.4239	0.35	0.4115
2.4219	0.00995	0.129	2.4219	0.33333	0.40493
2.4198	0.1683	0.13129	2.4198	0.31746	0.3988
2.4178	0.32683	0.13355	2.4178	0.33333	0.3934
2.4158	0.0436	0.13568	2.4158	0.38333	0.38864
2.4138	0.21038	0.13767	2.4138	0.36667	0.38415
2.4118	0.24383	0.13944	2.4118	0.41667	0.37952
2.4098	0.12728	0.14097	2.4098	0.41667	0.37427
2.4078	0.14407	0.14228	2.4078	0.7	0.36811
2.4058	0.01085	0.14335	2.4058	0.41667	0.36091
2.4038	0.21098	0.14419	2.4038	0.26667	0.35361
2.4018	0.07777	0.14476	2.4018	0.21667	0.34736
2.3998	0.29457	0.14503	2.3998	0.38333	0.34293
2.3979	0.15232	0.14497	2.3979	0.35088	0.34052
2.3959	0.1115	0.14457	2.3959	0.18333	0.3405
2.3939	0.04497	0.14386	2.3939	0.2	0.34329
2.3919	0.37843	0.14281	2.3919	0.2	0.34864
2.3899	0.22858	0.14141	2.3899	0.5	0.35566
2.388	0.34604	0.13968	2.388	0.54386	0.36281
2.386	0.19553	0.13768	2.386	0.38333	0.36919
2.3841	0.03056	0.13557	2.3841	0.35088	0.37465
2.3821	-0.00415	0.13348	2.3821	0.35	0.37912
2.3802	-0.03928	0.13155	2.3802	0.42105	0.38241
2.3782	-0.03717	0.12985	2.3782	0.33333	0.3842
2.3763	0.1014	0.12838	2.3763	0.33333	0.38434
2.3743	-0.0035	0.12709	2.3743	0.53333	0.38245
2.3724	0.20702	0.12593	2.3724	0.45614	0.37791
2.3704	-0.01982	0.12479	2.3704	0.56667	0.37075
2.3685	0.33019	0.12359	2.3685	0.47368	0.36138
2.3666	0.19004	0.12221	2.3666	0.21053	0.35101
2.3647	0.1376	0.12059	2.3647	0.17544	0.34135
2.3627	0.31425	0.1187	2.3627	0.41667	0.33351
2.3608	0.01519	0.1165	2.3608	0.14035	0.32786
2.3589	0.24347	0.11404	2.3589	0.19298	0.32517
2.357	0.2437	0.11131	2.357	0.33333	0.32543
2.3551	0.19128	0.10837	2.3551	0.10526	0.32803
2.3531	-0.1514	0.10531	2.3531	0.43333	0.3324
2.3512	0.20928	0.10227	2.3512	0.42105	0.33707
2.3493	-0.05363	0.09927	2.3493	0.54386	0.34107
2.3474	0.10449	0.09643	2.3474	0.19298	0.34379
2.3455	0.19247	0.09376	2.3455	0.61404	0.34544
2.3437	0.07381	0.09131	2.3437	0.35185	0.34559
2.3418	-0.26316	0.08915	2.3418	0.29825	0.34475
2.3399	-0.26316	0.08735	2.3399	0.36842	0.34349
2.338	0.08772	0.08588	2.338	0.22807	0.34212
2.3361	0.31579	0.08465	2.3361	0.2807	0.34111
2.3342	0.01756	0.08355	2.3342	0.38596	0.34039
2.3324	0.25928	0.08255	2.3324	0.33333	0.3396
2.3305	0.07021	0.08159	2.3305	0.47368	0.33863
2.3286	0.10532	0.08068	2.3286	0.15789	0.3373
2.3268	0.1297	0.07983	2.3268	0.38889	0.33608
2.3249	0.10533	0.07904	2.3249	0.45614	0.33468
2.323	-0.08761	0.07834	2.323	0.50877	0.33308
2.3212	-0.11097	0.07778	2.3212	1.92593	0.33183
2.3193	1.57895E-4	0.07734	2.3193	0	0.33224
2.3175	0.20391	0.07692	2.3175	0	0.33567
2.3156	0.0704	0.07643	2.3156	0	0.34261
2.3138	0.40769	0.0758	2.3138	0	0.35277
2.312	0.09293	0.07496	2.312	1.83333	0.36503
2.3101	0.19333	0.07392	2.3101	0.54386	0.37747
2.3083	0.13006	0.07272	2.3083	0.53704	0.38816
2.3064	0.03554	0.07141	2.3064	0.49123	0.39596
2.3046	0.09313	0.0701	2.3046	0.66667	0.40039
2.3028	0.14874	0.06885	2.3028	0.31481	0.40141
2.301	0.01917	0.06775	2.301	0.33333	0.40003
2.2992	0.18589	0.06691	2.2992	0.42593	0.39684
2.2973	0.03582	0.06644	2.2973	0.35088	0.39214
2.2955	0.11194	0.06647	2.2955	0.48148	0.38634
2.2937	-0.27687	0.06714	2.2937	0.27778	0.37969
2.2919	-0.2768	0.06857	2.2919	0.66667	0.37286
2.2901	-0.09154	0.07085	2.2901	0.16667	0.36606
2.2883	-0.01739	0.07394	2.2883	0.35185	0.36049
2.2865	-0.03583	0.07777	2.2865	0.22222	0.35654
2.2847	0.09389	0.08221	2.2847	0.31481	0.35456
2.2829	0.131	0.08712	2.2829	0.57407	0.35429
2.2811	-0.10965	0.09234	2.2811	0.37037	0.3553
2.2793	0.2423	0.09774	2.2793	0.16667	0.35801
2.2775	0.07572	0.10311	2.2775	0.24074	0.36291
2.2758	0.17831	0.1083	2.2758	0.35294	0.3697
2.274	0.22406	0.11315	2.274	0.46296	0.37754
2.2722	0.20563	0.11753	2.2722	0.35185	0.38549
2.2704	0.11315	0.12134	2.2704	0.46296	0.39301
2.2687	0.27676	0.12453	2.2687	0.4902	0.39941
2.2669	0.2615	0.12702	2.2669	0.35185	0.40432
2.2651	0.15048	0.12881	2.2651	0.46296	0.40779
2.2633	0.28022	0.12993	2.2633	0.2963	0.40962
2.2616	0.00271	0.13043	2.2616	0.56863	0.40987
2.2598	0.0397	0.13041	2.2598	0.61111	0.4081
2.2581	0.10098	0.12992	2.2581	0.5098	0.40455
2.2563	0.24363	0.12899	2.2563	0.2037	0.40026
2.2546	0.04239	0.12761	2.2546	0.2549	0.3968
2.2528	0.11424	0.12584	2.2528	0.38889	0.3949
2.2511	0.21912	0.1237	2.2511	0.33333	0.39467
2.2494	0.25847	0.12119	2.2494	0.19608	0.39618
2.2476	0.15163	0.11837	2.2476	0.46296	0.39924
2.2459	0.16069	0.11533	2.2459	0.39216	0.40281
2.2441	0.15189	0.11219	2.2441	0.57407	0.40617
2.2424	0.06292	0.10907	2.2424	0.43137	0.40855
2.2407	0.02384	0.10612	2.2407	0.56863	0.40987
2.239	-0.19171	0.10345	2.239	0.2549	0.4102
2.2372	0.18944	0.10118	2.2372	0.38889	0.41026
2.2355	0.02425	0.0993	2.2355	0.4902	0.41012
2.2338	0.06363	0.09786	2.2338	0.2549	0.40974
2.2321	-0.07349	0.09689	2.2321	0.5098	0.40946
2.2304	0.12275	0.09637	2.2304	0.5098	0.40892
2.2287	0.20133	0.09627	2.2287	0.27451	0.40825
2.227	-0.01422	0.09652	2.227	0.35294	0.40802
2.2253	-0.15131	0.09713	2.2253	0.33333	0.40823
2.2236	0.18218	0.09805	2.2236	0.45098	0.4086
2.2219	0.14312	0.09915	2.2219	0.43137	0.4085
2.2202	0.26094	0.10035	2.2202	0.64706	0.40751
2.2185	0.10424	0.10156	2.2185	0.21569	0.40533
2.2168	0.14361	0.10277	2.2168	0.41176	0.40254
2.2151	0.06535	0.10396	2.2151	0.47059	0.39896
2.2134	0.14394	0.10512	2.2134	0.5098	0.39446
2.2117	0.06569	0.10625	2.2117	0.3529	0.38923
2.21	-0.11062	0.10733	2.21	0.43133	0.38397
2.2084	0.25765	0.10836	2.2084	0.20833	0.37923
2.2067	0.22306	0.10923	2.2067	0.31369	0.37579
2.205	0.1252	0.10993	2.205	0.33329	0.37366
2.2034	0.25821	0.11044	2.2034	0.58333	0.37262
2.2017	-0.07051	0.11079	2.2017	0.27451	0.37219
2.2	0.263	0.11104	2.2	0.41176	0.3728
2.1984	0.11296	0.11119	2.1984	0.22917	0.37439
2.1967	-0.06996	0.1113	2.1967	0.52941	0.3771
2.1951	0.11338	0.11143	2.1951	0.29167	0.38043
2.1934	-0.06959	0.11156	2.1934	0.25484	0.38455
2.1917	0.12669	0.11171	2.1917	0.54896	0.38919
2.1901	0.13481	0.11179	2.1901	0.35417	0.39355
2.1885	0.38502	0.11174	2.1885	0.45825	0.39748
2.1868	-0.0688	0.11153	2.1868	0.17641	0.40067
2.1852	0.03127	0.11116	2.1852	0.66667	0.40307
2.1835	0.24531	0.11062	2.1835	0.39216	0.40378
2.1819	0.26088	0.10983	2.1819	0.47917	0.40284
2.1803	0.01108	0.10878	2.1803	0.35417	0.40024
2.1786	0.16751	0.10751	2.1786	0.47059	0.39633
2.177	0.03235	0.10602	2.177	0.375	0.39124
2.1754	0.15758	0.10433	2.1754	0.45821	0.38545
2.1738	0.17865	0.10244	2.1738	0.33325	0.37935
2.1721	0.08992	0.10038	2.1721	0.47059	0.37367
2.1705	-0.11257	0.09817	2.1705	0.24983	0.36895
2.1689	0.32517	0.09587	2.1689	0.22908	0.36615
2.1673	0.05456	0.09345	2.1673	0.33333	0.36569
2.1657	0.24229	0.09095	2.1657	0.6875	0.36738
2.1641	0.09671	0.08841	2.1641	0	0.37088
2.1624	-0.12445	0.0859	2.1624	0	0.37686
2.1608	-0.02781	0.08353	2.1608	0.41633	0.38496
2.1592	0.11825	0.08129	2.1592	0.45767	0.3938
2.1576	0.26433	0.07918	2.1576	0.66567	0.40218
2.156	-0.15208	0.07719	2.156	0.37367	0.40918
2.1545	0.17138	0.07536	2.1545	0.68716	0.41483
2.1528	-0.00541	0.07369	2.1528	0.21386	0.41899
2.1513	-0.07253	0.07219	2.1513	0.15317	0.42252
2.1497	0.22392	0.07084	2.1497	0.58083	0.42539
2.1481	0.09919	0.06959	2.1481	0.4764	0.42666
2.1465	-0.15056	0.06842	2.1465	0.66363	0.42602
2.1449	0.16221	0.06735	2.1449	0.24671	0.42343
2.1433	0.26663	0.06629	2.1433	0.39229	0.41973
2.1418	-0.07087	0.06521	2.1418	0.55151	0.41504
2.1402	0.05883	0.06416	2.1402	0.24598	0.40933
2.1386	-0.02423	0.06311	2.1386	0.57908	0.4032
2.1371	-0.13667	0.06205	2.1371	0.30636	0.39652
2.1355	0.14298	0.06092	2.1355	0.39117	0.38992
2.1339	0.55992	0.05962	2.1339	0.55763	0.38361
2.1324	0.13087	0.05805	2.1324	0.26127	0.37782
2.1308	-0.1062	0.0562	2.1308	0.2239	0.37349
2.1292	0.10242	0.05406	2.1292	0.34871	0.37106
2.1277	0.22067	0.05161	2.1277	0.21619	0.3703
2.1261	0.10298	0.04879	2.1261	0.515	0.37088
2.1246	0.08793	0.04565	2.1246	0.3936	0.3718
2.1231	-0.04509	0.04222	2.1231	0.54898	0.37269
2.1215	-0.08365	0.03858	2.1215	0.327	0.37327
2.12	0.19998	0.03475	2.12	0.37084	0.37404
2.1184	2.70833E-4	0.03072	2.1184	0.22252	0.37525
2.1169	-0.06607	0.02655	2.1169	0.32609	0.37716
2.1153	-0.01998	0.02225	2.1153	0.32637	0.37934
2.1138	-0.24321	0.01783	2.1138	0.50356	0.38113
2.1123	0.06822	0.01328	2.1123	0.5034	0.38163
2.1107	0.00175	0.00849	2.1107	0.28429	0.38048
2.1092	0.22442	0.0034	2.1092	0.52533	0.37786
2.1077	0.11364	-0.00209	2.1077	0.41411	0.37354
2.1062	0.00287	-0.00797	2.1062	0.45842	0.36791
2.1046	0.0655	-0.01421	2.1046	0.26298	0.36155
2.1031	0.00353	-0.02076	2.1031	0.16929	0.35547
2.1016	0.27053	-0.02756	2.1016	0.43584	0.35024
2.1001	-0.08469	-0.03453	2.1001	0.23573	0.34562
2.0986	-0.08436	-0.04149	2.0986	0.4134	0.34178
2.0971	0.07153	-0.04832	2.0971	0.47996	0.33841
2.0956	0.09411	-0.05487	2.0956	0.25764	0.33551
2.0941	-0.30555	-0.06098	2.0941	0.25756	0.33371
2.0926	-0.3052	-0.06641	2.0926	0.47969	0.33328
2.0911	-0.30485	-0.07102	2.0911	0.1685	0.33414
2.0896	-0.3045	-0.07472	2.0896	0.21286	0.33684
2.0881	0.2514	-0.07751	2.0881	0.32391	0.34123
2.0866	0.27398	-0.07945	2.0866	0.52382	0.3466
2.0851	0.85211	-0.08052	2.0851	0.19043	0.35215
2.0836	-0.30308	-0.0806	2.0836	0.4126	0.35784
2.0821	-0.30272	-0.07958	2.0821	0.4792	0.36292
2.0806	-0.30236	-0.07741	2.0806	0.50138	0.36692
2.0791	-0.30199	-0.07412	2.0791	0.39022	0.36986
2.0777	0.3435	-0.06979	2.0777	0.27519	0.37239
2.0762	-0.10127	-0.06461	2.0762	0.12346	0.37525
2.0747	0.05467	-0.05863	2.0747	0.56787	0.37872
2.0732	-0.25607	-0.05197	2.0732	0.25673	0.38216
2.0718	-0.27396	-0.04466	2.0718	0.51314	0.3857
2.0703	0.01133	-0.03683	2.0703	0.27891	0.38892
2.0688	0.1006	-0.02867	2.0688	0.59	0.39196
2.0673	-0.0768	-0.02034	2.0673	0.36776	0.39446
2.0659	0.25148	-0.01197	2.0659	0.22735	0.39689
2.0644	-0.0538	-0.0037	2.0644	0.2344	0.39958
2.063	0.18086	0.0044	2.063	0.56067	0.40212
2.0615	0.05807	0.01225	2.0615	0.50107	0.40342
2.06	0.16958	0.01983	2.06	0.6122	0.40307
2.0586	-0.17504	0.02713	2.0586	0.37021	0.40109
2.0571	0.17036	0.03421	2.0571	0.27889	0.39837
2.0557	-0.15039	0.04103	2.0557	0.29883	0.39563
2.0542	0.08224	0.04765	2.0542	0.3456	0.39307
2.0528	0.08855	0.05401	2.0528	0.53698	0.39044
2.0514	-0.05388	0.0601	2.0514	0.48938	0.38725
2.0499	0.32789	0.06591	2.0499	0.32347	0.38369
2.0485	0.2565	0.0714	2.0485	0.22756	0.38037
2.047	0.03982	0.07658	2.047	0.41242	0.37766
2.0456	0.01929	0.08156	2.0456	0.3705	0.37525
2.0442	-0.0041	0.08641	2.0442	0.442	0.37297
2.0427	-0.20341	0.09119	2.0427	0.50147	0.37067
2.0413	-0.00321	0.09592	2.0413	0.25164	0.36848
2.0399	-0.0504	0.10053	2.0399	0.2755	0.36715
2.0385	0.04529	0.10492	2.0385	0.29938	0.36689
2.037	0.28713	0.10895	2.037	0.34616	0.36746
2.0356	0.40333	0.11242	2.0356	0.34717	0.36835
2.0342	0.07043	0.11524	2.0342	0.46629	0.36891
2.0328	0.28517	0.11736	2.0328	0.56162	0.36842
2.0314	0.21419	0.11873	2.0314	0.41886	0.36658
2.0299	0.20033	0.11937	2.0299	0.14657	0.36391
2.0285	0.16748	0.11931	2.0285	0.39524	0.36117
2.0271	0.26319	0.11862	2.0271	0.3239	0.35824
2.0257	-0.14113	0.11741	2.0257	0.41926	0.35519
2.0243	0.00219	0.1158	2.0243	0.41936	0.35191
2.0229	0.09788	0.11387	2.0229	0.32424	0.34859
2.0215	0.38407	0.11164	2.0215	0.27674	0.34574
2.0201	-0.09167	0.10912	2.0201	0.37212	0.34375
2.0187	0.31357	0.10641	2.0187	0.13414	0.3427
2.0173	0.09976	0.10353	2.0173	0.49143	0.34278
2.0159	-0.25692	0.10058	2.0159	0.30107	0.34336
2.0145	0.3864	0.09767	2.0145	0.30121	0.34445
2.0131	-0.23217	0.09479	2.0131	0.46802	0.34587
2.0118	0.0069	0.09204	2.0118	0.35033	0.34722
2.0104	0.38783	0.08942	2.0104	0.27786	0.34866
2.009	-0.20693	0.08692	2.009	0.278	0.35038
2.0076	0.00783	0.08458	2.0076	0.25436	0.3522
2.0062	0.15117	0.08239	2.0062	0.445	0.35365
2.0049	0.00946	0.08028	2.0049	0.68454	0.35377
2.0035	0.15214	0.07824	2.0035	0.46917	0.35205
2.0021	0.15262	0.0762	2.0021	0.32648	0.34898
2.0007	0.03405	0.07415	2.0007	0.1838	0.3456
1.9994	0.16541	0.07207	1.9994	0.17249	0.34283
1.998	0.08264	0.06996	1.998	0.58893	0.3409
1.9966	0.226	0.06784	1.9966	0.2796	0.33931
1.9953	0.16697	0.06574	1.9953	0.2244	0.3385
1.9939	-0.13016	0.06374	1.9939	0.28	0.33863
1.9926	-0.01144	0.06196	1.9926	0.37869	0.33934
1.9912	0.06131	0.06045	1.9912	0.66136	0.34001
1.9898	0.01417	0.05924	1.9898	0.2092	0.34018
1.9885	0.04144	0.05836	1.9885	0.63579	0.34043
1.9871	-0.12768	0.05782	1.9871	0.20964	0.34075
1.9858	0.04251	0.05762	1.9858	0.27728	0.34213
1.9844	-0.00764	0.0577	1.9844	0.32914	0.34499
1.9831	0.0949	0.058	1.9831	0.2265	0.34942
1.9817	-0.14949	0.05843	1.9817	0.35343	0.35545
1.9804	0.22418	0.05891	1.9804	0.22702	0.36256
1.979	0.42295	0.0593	1.979	0.28248	0.37023
1.9777	0.30218	0.05951	1.9777	0.56087	0.37731
1.9764	-0.05623	0.05954	1.9764	0.45859	0.38226
1.975	-0.05171	0.05946	1.975	0.56895	0.38432
1.9737	0.20126	0.05931	1.9737	0.56172	0.38308
1.9724	-0.15715	0.05908	1.9724	0.35687	0.37889
1.971	0.04505	0.05881	1.971	0.45069	0.37289
1.9697	0.33113	0.05848	1.9697	0.38308	0.36607
1.9684	0.15221	0.05804	1.9684	0.15262	0.35982
1.9671	-0.05238	0.05756	1.9671	0.2042	0.35559
1.9657	-0.02431	0.0571	1.9657	0.1899	0.354
1.9644	-0.0769	0.05672	1.9644	0.58944	0.35501
1.9631	0.18005	0.05642	1.9631	0.33333	0.35787
1.9618	0.10369	0.05616	1.9618	0.20544	0.36271
1.9605	0.02733	0.05596	1.9605	0.4109	0.36959
1.9591	0.0259	0.05585	1.9591	0.38186	0.37784
1.9578	0.36179	0.05583	1.9578	0.3859	0.38701
1.9565	-0.15046	0.05591	1.9565	0.30931	0.39667
1.9552	0.15779	0.05618	1.9552	0.46351	0.40637
1.9539	-0.14933	0.05666	1.9539	0.56641	0.41528
1.9526	-0.17441	0.0574	1.9526	0.33597	0.42281
1.9513	0.05692	0.0584	1.9513	0.38762	0.42905
1.95	0.08313	0.05958	1.95	0.64438	0.43369
1.9487	0.28882	0.06083	1.9487	0.77295	0.43622
1.9474	-0.12085	0.0621	1.9474	0.23485	0.43697
1.9461	0.31562	0.06337	1.9461	0.46597	0.43731
1.9448	-0.27356	0.06458	1.9448	0.46636	0.43778
1.9435	0.18854	0.06575	1.9435	0.46672	0.43906
1.9422	0.08656	0.06679	1.9422	0.26197	0.44195
1.9409	0.11277	0.06769	1.9409	0.31364	0.44741
1.9396	0.01077	0.06841	1.9396	0.36531	0.45562
1.9384	0.23453	0.06896	1.9384	0.75728	0.46616
1.9371	0.11449	0.0693	1.9371	0.51992	0.47822
1.9358	0.14072	0.06948	1.9358	0.39213	0.49196
1.9345	0.06436	0.06954	1.9345	0.34126	0.50774
1.9332	0.09056	0.06955	1.9332	0.72626	0.52546
1.932	-0.20681	0.06959	1.932	0.39833	0.54433
1.9307	0.09174	0.06975	1.9307	0.65015	0.56436
1.9294	0.06667	0.07002	1.9294	0.57367	0.58492
1.9281	-0.06095	0.07041	1.9281	0.70228	0.60579
1.9269	0.40681	0.07093	1.9269	0.56683	0.62668
1.9256	0.09405	0.07155	1.9256	0.36979	0.64775
1.9243	0.04333	0.07231	1.9243	0.65228	0.6689
1.9231	-0.00797	0.07327	1.9231	1.04044	0.68903
1.9218	0.04451	0.07447	1.9218	0.73008	0.70699
1.9205	0.07072	0.07592	1.9205	0.60231	0.72263
1.9193	-0.11719	0.07763	1.9193	0.70856	0.73593
1.918	-0.15888	0.07959	1.918	0.83397	0.74631
1.9168	0.3285	0.08175	1.9168	1.07064	0.75307
1.9155	0.04741	0.08396	1.9155	0.65541	0.75592
1.9143	-0.17023	0.08617	1.9143	0.96053	0.75555
1.913	0.20244	0.08828	1.913	0.55377	0.75222
1.9118	0.16436	0.09016	1.9118	0.82264	0.74696
1.9105	0.15231	0.09168	1.9105	0.65728	0.74
1.9092	0.20418	0.09276	1.9092	0.65774	0.73191
1.908	0.33294	0.09334	1.908	0.74086	0.72284
1.9068	-0.05533	0.0934	1.9068	0.88028	0.71263
1.9055	0.48797	0.09299	1.9055	0.01818	0.70118
1.9043	-0.10961	0.09212	1.9043	0.02022	0.68906
1.903	-0.07495	0.09086	1.903	0.01916	0.67656
1.9018	0.53056	0.08924	1.9018	0.74353	0.66362
1.9006	-0.07994	0.08722	1.9006	0.79961	0.6498
1.8993	0.31141	0.08482	1.8993	0.58477	0.635
1.8981	0.00467	0.08204	1.8981	0.8285	0.61975
1.8969	-0.13358	0.07891	1.8969	0.57906	0.60435
1.8956	0.18497	0.07546	1.8956	0.58631	0.58985
1.8944	0.08989	0.07165	1.8944	0.46906	0.57722
1.8932	-0.07614	0.06746	1.8932	0.33072	0.5674
1.892	0.23006	0.06289	1.892	0.55353	0.56082
1.8907	0.18731	0.05788	1.8907	0.4089	0.55699
1.8895	0.23133	0.05246	1.8895	0.55467	0.55538
1.8883	0.2875	0.04666	1.8883	0.61081	0.55481
1.8871	-0.1563	0.0406	1.8871	0.69472	0.55409
1.8859	0.12211	0.03447	1.8859	0.72308	0.5523
1.8847	-0.26615	0.0284	1.8847	0.557	0.54913
1.8834	0.06259	0.02254	1.8834	0.41213	0.54503
1.8822	-0.07044	0.01696	1.8822	0.28042	0.54045
1.881	0.29131	0.01176	1.881	0.66989	0.53528
1.8798	0.01417	0.00698	1.8798	0.61494	0.52845
1.8786	-0.15188	0.00278	1.8786	0.61556	0.51949
1.8774	0.09875	-7.04218E-4	1.8774	0.75506	0.50833
1.8762	-0.15062	-0.00339	1.8762	0.42233	0.49535
1.875	-0.23332	-0.00516	1.875	0.56183	0.48187
1.8738	-0.17714	-0.00593	1.8738	0.31247	0.46885
1.8726	-0.20429	-0.0057	1.8726	0.1742	0.45764
1.8714	0.10189	-0.00454	1.8714	0.39706	0.44888
1.8702	-0.00858	-0.00256	1.8702	0.481	0.44227
1.869	-0.28574	1.36809E-4	1.869	0.64831	0.43723
1.8678	-0.28511	0.00347	1.8678	0.4545	0.43337
1.8666	0.21553	0.00727	1.8666	0.20514	0.43115
1.8654	0.07725	0.01128	1.8654	0.51133	0.43112
1.8642	0.189	0.01533	1.8642	0.34533	0.43295
1.8631	0.02503	0.01924	1.8631	0.74106	0.43668
1.8619	0.10689	0.02293	1.8619	0.15218	0.44194
1.8607	0.05197	0.0263	1.8607	0.04173	0.44936
1.8595	0.02481	0.02927	1.8595	0.43128	0.45854
1.8583	0.19211	0.03181	1.8583	0.76528	0.46816
1.8572	0.05873	0.03385	1.8572	0.56285	0.47675
1.856	0.41556	0.03539	1.856	0.54439	0.48382
1.8548	0.24953	0.03644	1.8548	0.43394	0.4893
1.8536	-0.41653	0.03709	1.8536	0.43461	0.49338
1.8525	0.06142	0.03751	1.8525	0.6567	0.49603
1.8513	0.02917	0.03778	1.8513	0.38042	0.4969
1.8501	0.05756	0.03799	1.8501	0.79778	0.49635
1.849	-0.17897	0.03823	1.849	0.29529	0.49423
1.8478	-0.10789	0.03859	1.8478	0.32692	0.49138
1.8466	0.30939	0.03911	1.8466	0.52206	0.48783
1.8455	0.03515	0.03976	1.8455	0.63088	0.48291
1.8443	-0.27271	0.04059	1.8443	0.66233	0.47611
1.8431	-0.27209	0.04165	1.8431	0.63525	0.46757
1.842	0.09779	0.04291	1.842	0.39076	0.45821
1.8408	0.14581	0.04425	1.8408	0.30333	0.44968
1.8397	0.12942	0.04557	1.8397	0.14987	0.4433
1.8385	0.45258	0.04681	1.8385	0.47142	0.43975
1.8374	0.31258	0.04794	1.8374	0.57567	0.43875
1.8362	-0.29621	0.04903	1.8362	0.61175	0.44013
1.8351	0.13206	0.05019	1.8351	0.2742	0.44435
1.8339	-0.01722	0.05148	1.8339	0.39097	0.4526
1.8328	0.04248	0.05298	1.8328	0.82124	0.46535
1.8316	0.09511	0.05475	1.8316	0.50353	0.48275
1.8305	-0.19862	0.05682	1.8305	0.45918	0.50599
1.8293	0.15189	0.05927	1.8293	0.36608	0.53632
1.8282	0.10573	0.06207	1.8282	0.70321	0.5748
1.8271	0.01548	0.06527	1.8271	0.704	0.62174
1.8259	0.01481	0.06888	1.8259	0.70164	0.67801
1.8248	-0.01352	0.07294	1.8248	0.61473	0.74486
1.8236	0.12711	0.07743	1.8236	0.28644	0.82368
1.8225	0.13933	0.08233	1.8225	0.61633	0.91522
1.8214	-0.13276	0.08762	1.8214	0.61715	1.01959
1.8202	0.18447	0.09331	1.8202	1.09425	1.13583
1.8191	-0.28295	0.09934	1.8191	1.22485	1.26193
1.818	0.53588	0.10567	1.818	1.49839	1.39569
1.8169	0.1123	0.11219	1.8169	1.28712	1.53475
1.8157	0.02019	0.11886	1.8157	2.04172	1.67719
1.8146	-0.12882	0.12566	1.8146	2.07667	1.82016
1.8135	-0.12818	0.13252	1.8135	1.92597	1.96177
1.8124	0.3573	0.13928	1.8124	1.80561	2.10108
1.8112	0.05036	0.14573	1.8112	2.15589	2.23696
1.8101	0.298	0.15169	1.8101	2.56485	2.36731
1.809	0.41988	0.15699	1.809	2.65661	2.48967
1.8079	0.05688	0.16147	1.8079	2.71806	2.60237
1.8068	0.20903	0.16509	1.8068	2.38555	2.7045
1.8057	0.45212	0.16773	1.8057	3.38636	2.79568
1.8046	0.14973	0.16932	1.8046	2.72061	2.87459
1.8034	0.0545	0.16985	1.8034	2.49467	2.94045
1.8023	0.30252	0.16931	1.8023	3.32848	2.99184
1.8012	0.36379	0.16765	1.8012	3.02618	3.02663
1.8001	0.21291	0.16486	1.8001	3.17848	3.04386
1.799	0.21355	0.161	1.799	3.66424	3.04253
1.7979	0.18388	0.15615	1.7979	3.48333	3.0223
1.7968	-0.08821	0.1504	1.7968	3.48424	2.98326
1.7957	0.42758	0.14387	1.7957	3.09121	2.92657
1.7946	0.39791	0.13658	1.7946	2.72833	2.85426
1.7935	0.21676	0.12866	1.7935	2.69891	2.76912
1.7924	-0.23716	0.12028	1.7924	2.7907	2.67338
1.7913	-0.02439	0.11168	1.7913	2.18548	2.56896
1.7902	0.12776	0.103	1.7902	2.42879	2.45829
1.7891	0.12839	0.09431	1.7891	2.52058	2.34289
1.788	-0.26493	0.08572	1.788	1.91539	2.22415
1.787	-0.29072	0.07735	1.787	2.14123	2.10418
1.7859	0.49391	0.06921	1.7859	2.06867	1.9841
1.7848	0.40364	0.06125	1.7848	1.82712	1.86523
1.7837	0.19215	0.0535	1.7837	1.40379	1.74924
1.7826	-0.14055	0.04606	1.7826	1.7077	1.63765
1.7815	-0.29144	0.0391	1.7815	1.64797	1.53092
1.7805	-0.15323	0.0327	1.7805	1.34707	1.42986
1.7794	0.25527	0.0269	1.7794	1.1043	1.33579
1.7783	0.31652	0.02163	1.7783	1.07488	1.24965
1.7772	0.04442	0.01693	1.7772	1.197	1.17147
1.7761	-0.10648	0.0129	1.7761	1.13727	1.10051
1.7751	-0.1831	0.00967	1.7751	1.11867	1.03619
1.774	-0.10521	0.00732	1.774	1.10876	0.97806
1.7729	-0.13491	0.00585	1.7729	0.86724	0.92608
1.7718	-0.07367	0.00524	1.7718	0.89842	0.88078
1.7708	-0.0137	0.00542	1.7708	0.45593	0.84241
1.7697	0.23061	0.00627	1.7697	0.80933	0.81133
1.7686	-0.04148	0.00768	1.7686	0.84055	0.78686
1.7676	-0.24496	0.00962	1.7676	0.5589	0.76836
1.7665	0.3537	0.01201	1.7665	0.69082	0.75539
1.7654	0.20279	0.01472	1.7654	0.75233	0.74672
1.7644	-0.1096	0.01771	1.7644	0.89523	0.74077
1.7633	-0.15961	0.02099	1.7633	0.54203	0.73602
1.7623	-0.20822	0.02452	1.7623	0.69723	0.73161
1.7612	0.02345	0.02822	1.7612	0.93779	0.72588
1.7602	-0.07353	0.03191	1.7602	1.09923	0.71701
1.7591	0.23682	0.03543	1.7591	0.9093	0.70406
1.758	0.14652	0.03856	1.758	0.54658	0.68708
1.757	0.36183	0.04118	1.757	0.83557	0.66695
1.7559	-0.0947	0.04316	1.7559	0.88173	0.64396
1.7549	0.32987	0.0445	1.7549	0.43757	0.61911
1.7538	-0.15406	0.04514	1.7538	0.39873	0.59432
1.7528	0.36453	0.04507	1.7528	0.8396	0.57074
1.7517	0.27142	0.04426	1.7517	0.82479	0.54871
1.7507	-0.10077	0.04272	1.7507	0.1416	0.52954
1.7497	0.13323	0.04057	1.7497	0.24261	0.5155
1.7486	-0.1207	0.03785	1.7486	0.40327	0.50784
1.7476	0.10123	0.03465	1.7476	0.14463	0.50682
1.7465	0.27445	0.031	1.7465	0.25361	0.51224
1.7455	-0.13073	0.02694	1.7455	0.57997	0.52285
1.7445	0.20327	0.02262	1.7445	0.481	0.53643
1.7434	0.12479	0.0181	1.7434	0.71091	0.55104
1.7424	0.2046	0.01351	1.7424	0.81633	0.56448
1.7414	-0.09473	0.00904	1.7414	0.55067	0.57522
1.7403	-0.38853	0.00493	1.7403	0.77427	0.58268
1.7393	0.03997	0.00137	1.7393	0.78603	0.58617
1.7383	-0.35937	-0.00151	1.7383	0.5537	0.58578
1.7372	0.03755	-0.00359	1.7372	0.5043	0.58243
1.7362	-0.3247	-0.00481	1.7362	0.7224	0.57688
1.7352	-0.02403	-0.00512	1.7352	0.55673	0.56954
1.7342	-0.19003	-0.00452	1.7342	0.52443	0.56144
1.7331	-0.14185	-0.00305	1.7331	0.35645	0.55356
1.7321	0.04463	-7.9508E-4	1.7321	0.62643	0.54672
1.7311	-0.08803	0.0021	1.7311	0.26079	0.54091
1.7301	0.04597	0.00552	1.7301	0.7618	0.5365
1.7291	0.14667	0.00931	1.7291	0.5628	0.53286
1.728	0.07333	0.01332	1.728	0.66409	0.53028
1.727	-0.052	0.01746	1.727	0.39817	0.52915
1.726	0.14867	0.02167	1.726	0.46583	0.53049
1.725	-0.084	0.02585	1.725	0.5002	0.53472
1.724	0.08333	0.02995	1.724	0.46787	0.54194
1.723	0.11733	0.03389	1.723	0.66887	0.55212
1.722	0.118	0.03759	1.722	0.63653	0.56486
1.7209	-0.10421	0.04102	1.7209	0.45839	0.58029
1.72	-0.08959	0.04418	1.72	0.41322	0.59889
1.7189	0.07882	0.04699	1.7189	0.339	0.62056
1.7179	0.05403	0.04936	1.7179	0.80723	0.64446
1.7169	0.1214	0.05119	1.7169	0.84157	0.66873
1.7159	0.22207	0.05238	1.7159	0.67593	0.69222
1.7149	0.3561	0.05287	1.7149	0.81027	0.71453
1.7139	-0.30989	0.05264	1.7139	0.57793	0.73515
1.7129	0.05747	0.05178	1.7129	0.81227	0.75405
1.7119	0.12483	0.05025	1.7119	0.4466	0.77048
1.7109	0.12553	0.04807	1.7109	0.78093	0.78399
1.7099	0.19287	0.04522	1.7099	0.98193	0.79311
1.7089	0.22687	0.04178	1.7089	1.18293	0.79634
1.708	0.03067	0.03782	1.708	0.79696	0.79299
1.707	0.02833	0.0335	1.707	0.9516	0.78333
1.706	0.16237	0.029	1.706	1.01927	0.76765
1.705	0.09643	0.02445	1.705	0.72027	0.74695
1.704	-0.26955	0.02007	1.704	0.5546	0.72318
1.703	-0.30217	0.01607	1.703	0.02225	0.69814
1.702	-0.13477	0.01262	1.702	0.45657	0.67292
1.701	0.23263	0.00977	1.701	0.62423	0.64848
1.7	-0.5	0.00753	1.7	0.72523	0.62492
1.6991	-0.22229	0.00599	1.6991	0.73285	0.60222
1.6981	-0.23345	0.00515	1.6981	0.29387	0.58081
1.6971	-0.23351	0.00496	1.6971	1.1282	0.5617
1.6961	0.03313	0.0053	1.6961	0.09585	0.54491
1.6951	0.03313	0.00596	1.6951	0.59683	0.53093
1.6942	0.18496	0.00673	1.6942	0.29387	0.51936
1.6932	0.03313	0.00744	1.6932	0.93213	0.51011
1.6922	0.23313	0.00797	1.6922	0.56643	0.50222
1.6912	0.2332	0.00819	1.6912	0.46743	0.49565
1.6903	0.03696	0.00807	1.6903	0.55748	0.49066
1.6893	-0.16668	0.00763	1.6893	0.33607	0.48738
1.6883	-0.13327	0.00693	1.6883	0.4037	0.48625
1.6874	0.03719	0.00594	1.6874	0.78296	0.48706
1.6864	0.36687	0.0046	1.6864	0.40563	0.48919
1.6854	0.33363	0.00285	1.6854	0.20661	0.49306
1.6845	-0.03659	7.12337E-4	1.6845	0.78619	0.49869
1.6835	-0.16617	-0.00169	1.6835	0.40853	0.5051
1.6825	-0.0327	-0.00426	1.6825	0.4095	0.51232
1.6816	0.37119	-0.00695	1.6816	0.49311	0.51995
1.6806	-0.13247	-0.00974	1.6806	0.61143	0.52709
1.6797	-0.36923	-0.01249	1.6797	0.75452	0.53274
1.6787	-0.19883	-0.01515	1.6787	0.58003	0.53627
1.6777	0.03467	-0.01771	1.6777	0.6143	0.53794
1.6768	0.44607	-0.02026	1.6768	0.57252	0.53821
1.6758	0.23497	-0.02284	1.6758	0.44957	0.5379
1.6749	-0.25726	-0.02544	1.6749	0.2413	0.538
1.6739	-0.23135	-0.02795	1.6739	0.65147	0.53908
1.673	0.15056	-0.03033	1.673	0.35452	0.54071
1.672	0.10237	-0.03264	1.672	0.5867	0.54298
1.6711	-0.18237	-0.03484	1.6711	0.54181	0.54521
1.6701	-0.26393	-0.03685	1.6701	0.55523	0.54692
1.6692	-0.07081	-0.03866	1.6692	0.9513	0.5476
1.6682	0.23647	-0.04032	1.6682	0.52377	0.5468
1.6673	0.15185	-0.04188	1.6673	0.43485	0.54503
1.6663	0.60357	-0.04332	1.6663	0.72563	0.54271
1.6654	-0.21802	-0.04456	1.6654	0.43693	0.53974
1.6644	0.07067	-0.04548	1.6644	0.76083	0.53681
1.6635	-0.10641	-0.04603	1.6635	0.40196	0.53412
1.6626	-0.47654	-0.0461	1.6626	0.32892	0.5328
1.6616	-0.26199	-0.04563	1.6616	0.39693	0.53335
1.6607	-0.17974	-0.04461	1.6607	1.10874	0.53549
1.6598	0.0057	-0.04311	1.6598	0.77644	0.53833
1.6588	0.30537	-0.04125	1.6588	0.53303	0.54143
1.6579	-0.21597	-0.03914	1.6579	0.55622	0.54532
1.6569	-0.09413	-0.03678	1.6569	0.23486	0.55047
1.656	0.15496	-0.03424	1.656	0.52122	0.55739
1.6551	-0.067	-0.03163	1.6551	0.44815	0.5656
1.6542	0.19256	-0.02897	1.6542	0.56026	0.57448
1.6532	-0.02643	-0.0263	1.6532	0.70513	0.58283
1.6523	-0.28835	-0.02359	1.6523	0.63633	0.58941
1.6514	0.0823	-0.02083	1.6514	0.71141	0.59355
1.6504	-0.059	-0.01804	1.6504	0.50783	0.59476
1.6495	-0.06526	-0.01526	1.6495	0.52822	0.59313
1.6486	-0.28716	-0.0125	1.6486	0.86252	0.58831
1.6477	0.2687	-0.00981	1.6477	0.41907	0.57969
1.6467	-0.25789	-0.00732	1.6467	0.67803	0.56763
1.6458	0.19522	-0.00507	1.6458	0.75437	0.55185
1.6449	-0.10074	-0.00319	1.6449	0.97756	0.53256
1.644	0.38104	-0.00172	1.644	1.12667	0.51084
1.6431	0.34433	-7.73742E-4	1.6431	0.2758	0.48874
1.6421	0.2102	-3.43703E-4	1.6421	0.24909	0.46875
1.6412	-0.02541	-3.55929E-4	1.6412	0.27773	0.45252
1.6403	-0.2473	-6.63111E-4	1.6403	0.72315	0.44091
1.6394	-0.17289	-0.00113	1.6394	0.27965	0.43403
1.6385	0.30889	-0.00169	1.6385	0.2806	0.43304
1.6376	0.087	-0.00234	1.6376	0.28155	0.43845
1.6367	-0.06081	-0.00301	1.6367	0.2825	0.45011
1.6358	-0.13456	-0.00356	1.6358	1.46863	0.4672
1.6349	-0.20829	-0.00391	1.6349	0.50663	0.4882
1.634	-0.24499	-0.004	1.634	0.58163	0.51161
1.633	0.04647	-0.00386	1.633	0.6243	0.53599
1.6321	0.12607	-0.00356	1.6321	0.65756	0.56025
1.6312	-0.05878	-0.0032	1.6312	0.3622	0.58369
1.6303	0.12674	-0.0028	1.6303	0.69644	0.60608
1.6294	-0.20625	-0.0024	1.6294	0.58626	0.62631
1.6285	0.16444	-0.00201	1.6285	0.62422	0.64369
1.6276	0.23889	-0.0017	1.6276	0.95848	0.65736
1.6267	-0.05707	-0.00147	1.6267	0.70015	0.66633
1.6258	-0.39005	-0.00127	1.6258	0.77511	0.67067
1.6249	-0.50081	-0.00105	1.6249	0.739	0.67057
1.624	0.2403	-8.54838E-4	1.624	0.851	0.6667
1.6231	0.05544	-7.83206E-4	1.6231	0.55559	0.66008
1.6222	0.64841	-8.69971E-4	1.6222	0.37133	0.65248
1.6214	0.22983	-0.00112	1.6214	0.54375	0.64519
1.6205	-0.12867	-0.00153	1.6205	0.63237	0.63853
1.6196	0.01981	-0.00201	1.6196	0.70733	0.63234
1.6187	-0.31315	-0.00251	1.6187	0.7823	0.62643
1.6178	-0.20169	-0.00299	1.6178	0.33871	0.62098
1.6169	0.132	-0.00348	1.6169	0.41367	0.61683
1.616	0.16941	-0.00409	1.616	0.67381	0.61384
1.6151	0.16978	-0.00486	1.6151	0.63763	0.61103
1.6142	0.02196	-0.00578	1.6142	0.49033	0.60772
1.6134	0.19179	-0.0068	1.6134	0.96929	0.60335
1.6125	-0.05137	-0.00782	1.6125	0.93652	0.59683
1.6116	-0.27324	-0.00871	1.6116	0.64107	0.58808
1.6107	-0.27288	-0.00934	1.6107	0.60489	0.57805
1.6098	-0.08733	-0.00964	1.6098	0.53167	0.56794
1.609	0.15217	-0.00966	1.609	0.39074	0.55907
1.6081	-0.27179	-0.00945	1.6081	0.31113	0.55259
1.6072	0.09896	-0.00902	1.6072	0.31197	0.54895
1.6063	0.06226	-0.00843	1.6063	0.90541	0.54766
1.6055	-0.30453	-0.00773	1.6055	0.56117	0.54737
1.6046	-0.04811	-0.00693	1.6046	0.5367	0.54773
1.6037	0.13744	-0.00613	1.6037	0.7227	0.54845
1.6028	-0.08441	-0.00544	1.6028	1.01981	0.54921
1.602	0.15546	-0.00492	1.602	0.27321	0.55042
1.6011	-0.1207	-0.00465	1.6011	0.46589	0.55333
1.6002	0.13889	-0.00467	1.6002	0.50374	0.55824
1.5994	0.615	-0.00505	1.5994	0.31762	0.56504
1.5985	-0.08259	-0.00582	1.5985	0.65348	0.57337
1.5976	0.17704	-0.00698	1.5976	0.72837	0.58195
1.5967	0.0663	-0.00852	1.5967	0.91437	0.58987
1.5959	0.325	-0.01043	1.5959	0.40454	0.59689
1.595	-0.22927	-0.01262	1.595	0.28631	0.60378
1.5942	-0.25752	-0.01494	1.5942	1.15633	0.61054
1.5933	-0.22854	-0.01729	1.5933	0.54715	0.61619
1.5924	0.14219	-0.01968	1.5924	0.58496	0.62033
1.5916	0.11871	-0.02215	1.5916	0.78396	0.62228
1.5907	-0.15337	-0.02471	1.5907	0.73463	0.62114
1.5899	0.03621	-0.02732	1.5899	0.66067	0.61675
1.589	0.14367	-0.02995	1.589	0.18062	0.60945
1.5881	-0.04115	-0.0326	1.5881	0.84804	0.5998
1.5873	-0.21256	-0.03517	1.5873	0.95492	0.58748
1.5864	-0.44783	-0.03757	1.5864	0.36808	0.57309
1.5856	0.12158	-0.03979	1.5856	0.49825	0.55826
1.5847	0.10844	-0.04187	1.5847	0.73996	0.54379
1.5839	-0.29425	-0.04382	1.5839	0.37494	0.5302
1.583	0.10919	-0.04559	1.583	0.33402	0.51882
1.5822	-0.2101	-0.0472	1.5822	0.3766	0.51028
1.5813	0.55433	-0.04861	1.5813	0.66881	0.50449
1.5805	-0.16763	-0.04985	1.5805	0.87825	0.50071
1.5796	0.14767	-0.0509	1.5796	0.411	0.49894
1.5788	-0.16679	-0.05179	1.5788	0.37988	0.50016
1.5779	-0.03678	-0.05248	1.5779	0.33839	0.50495
1.5771	-0.041	-0.05297	1.5771	0.67317	0.51332
1.5763	-0.04058	-0.05327	1.5763	0.17395	0.5246
1.5754	-0.2209	-0.05336	1.5754	0.59978	0.53879
1.5746	0.16854	-0.05323	1.5746	0.67554	0.55489
1.5737	-0.10907	-0.05293	1.5737	0.52711	0.57217
1.5729	-0.28896	-0.05243	1.5729	0.46879	0.59047
1.5721	0.08646	-0.05172	1.5721	0.92788	0.60938
1.5712	-0.47836	-0.05087	1.5712	0.41807	0.62799
1.5704	-0.07942	-0.04991	1.5704	0.84613	0.64636
1.5696	-0.16237	-0.04893	1.5696	0.72188	0.66373
1.5687	-0.25507	-0.04804	1.5687	0.56826	0.68015
1.5679	-0.03654	-0.04739	1.5679	0.80675	0.69595
1.5671	0.08883	-0.04721	1.5671	0.5575	0.71094
1.5662	0.30156	-0.04771	1.5662	0.90363	0.72544
1.5654	0.21463	-0.04906	1.5654	0.51733	0.73911
1.5646	0.00671	-0.05134	1.5646	0.64308	0.75235
1.5637	0.0063	-0.05456	1.5637	1.12785	0.76468
1.5629	0.3825	-0.0587	1.5629	0.72787	0.77514
1.5621	-0.07546	-0.06371	1.5621	0.93696	0.78374
1.5613	0.00829	-0.06949	1.5613	0.85433	0.7903
1.5604	-0.21451	-0.07591	1.5604	0.57489	0.79527
1.5596	0.38408	-0.08283	1.5596	0.27246	0.79942
1.5588	-0.19888	-0.09017	1.5588	0.93983	0.80264
1.5579	0.11989	-0.09775	1.5579	0.61381	0.80419
1.5571	-0.48976	-0.10545	1.5571	0.60796	0.80395
1.5563	-0.23937	-0.11306	1.5563	1.10863	0.80099
1.5555	0.01104	-0.12049	1.5555	1.026	0.79358
1.5547	-0.11358	-0.12765	1.5547	1.11004	0.78102
1.5538	0.19567	-0.13443	1.5538	1.13548	0.76349
1.553	-0.23782	-0.14071	1.553	0.69475	0.74221
1.5522	-0.23743	-0.14627	1.5522	0.44546	0.71942
1.5514	-0.23705	-0.15094	1.5514	0.73779	0.69712
1.5506	-0.23667	-0.15457	1.5506	0.4885	0.67635
1.5498	-0.23628	-0.15707	1.5498	0.78083	0.65835
1.549	-0.2359	-0.15835	1.549	0.48983	0.64356
1.5481	-0.20935	-0.15836	1.5481	0.51007	0.63301
1.5473	-0.23514	-0.15708	1.5473	1.11617	0.62702
1.5465	-0.23477	-0.15451	1.5465	0.20017	0.62539
1.5457	-0.23439	-0.15068	1.5457	0.70083	0.62865
1.5449	-0.23401	-0.14565	1.5449	0.40981	0.63642
1.5441	-0.23363	-0.1395	1.5441	0.41047	0.64867
1.5433	0.43342	-0.13236	1.5433	0.99446	0.66448
1.5425	-0.06621	-0.12437	1.5425	0.62008	0.68202
1.5417	-0.31585	-0.11565	1.5417	0.99571	0.70047
1.5409	0.43454	-0.10628	1.5409	0.53804	0.71872
1.5401	-0.14842	-0.09638	1.5401	0.622	0.73669
1.5393	-0.14808	-0.08605	1.5393	0.95596	0.75352
1.5385	-0.14771	-0.07539	1.5385	0.70658	0.76783
1.5377	-0.314	-0.06453	1.5377	1.04054	0.77909
1.5369	0.18638	-0.05361	1.5369	0.7495	0.78647
1.5361	0.10342	-0.04286	1.5361	0.91679	0.79012
1.5353	-0.22957	-0.03244	1.5353	1.04238	0.78999
1.5345	-0.06254	-0.02244	1.5345	0.70967	0.78664
1.5337	0.39617	-0.01304	1.5337	0.62692	0.78154
1.5329	0.0215	-0.0044	1.5329	0.62754	0.77584
1.5321	0.14688	0.00337	1.5321	0.62813	0.76999
1.5313	0.14725	0.01019	1.5313	1.25371	0.76383
1.5305	-0.06075	0.01601	1.5305	0.83767	0.75653
1.5297	-0.31038	0.02086	1.5297	0.62992	0.74809
1.5289	0.23163	0.02471	1.5289	0.8805	0.73883
1.5281	0.14867	0.02746	1.5281	0.75608	0.72857
1.5273	0.19067	0.02908	1.5273	0.79833	0.71777
1.5265	0.23271	0.02959	1.5265	0.34055	0.70698
1.5257	-0.18363	0.02903	1.5257	0.54946	0.69716
1.525	-0.01895	0.02756	1.525	1.15243	0.68827
1.5242	0.73375	0.02524	1.5242	0.75892	0.67962
1.5234	0.19246	0.0221	1.5234	0.42617	0.67138
1.5226	0.23446	0.01821	1.5226	0.76004	0.66406
1.5218	-0.05688	0.01368	1.5218	0.55225	0.65727
1.521	-0.59818	0.00868	1.521	0.76117	0.65108
1.5203	-0.06419	0.00339	1.5203	0.58481	0.64504
1.5195	-0.0975	-0.00209	1.5195	0.47058	0.63925
1.5187	0.44454	-0.00765	1.5187	0.76279	0.63351
1.5179	-0.09679	-0.01324	1.5179	0.805	0.62691
1.5171	0.44521	-0.01871	1.5171	0.38885	0.61914
1.5164	0.17586	-0.02395	1.5164	1.01643	0.61065
1.5156	-0.3041	-0.02878	1.5156	1.34825	0.60104
1.5148	-0.2621	-0.03295	1.5148	0.64042	0.59098
1.514	-0.17842	-0.03629	1.514	0.59929	0.58114
1.5132	-0.38643	-0.03868	1.5132	0.55817	0.57243
1.5125	-0.06029	-0.04008	1.5125	1.16229	0.56585
1.5117	-0.01075	-0.04052	1.5117	0.43417	0.56233
1.5109	-0.17708	-0.04004	1.5109	0.43467	0.56328
1.5102	-0.15438	-0.03867	1.5102	0.25927	0.56952
1.5094	-0.46807	-0.03647	1.5094	0.0607	0.58133
1.5086	-0.05104	-0.03358	1.5086	0.26953	0.59803
1.5078	0.36596	-0.03017	1.5078	1.18671	0.61837
1.5071	-0.24807	-0.02646	1.5071	0.92824	0.64013
1.5063	0.07496	-0.02256	1.5063	0.64604	0.66163
1.5055	0.24196	-0.01865	1.5055	0.97983	0.68221
1.5048	-0.29453	-0.01488	1.5048	0.73943	0.70112
1.504	0.20096	-0.01133	1.504	0.60583	0.71864
1.5032	-0.00704	-0.00814	1.5032	0.77296	0.73526
1.5025	0.27805	-0.00539	1.5025	0.55062	0.75091
1.5017	0.07696	-0.00317	1.5017	0.64896	0.76575
1.501	0.13595	-0.00147	1.501	0.98029	0.77909
1.5002	0.07763	-2.57602E-4	1.5002	0.69154	0.78973
1.4994	-0.04704	5.45633E-4	1.4994	1.27537	0.79732
1.4987	-0.14862	0.00105	1.4987	0.93429	0.80103
1.4979	0.07863	0.00135	1.4979	1.02629	0.80086
1.4971	0.03729	0.00149	1.4971	0.65179	0.79741
1.4964	-0.09986	0.00153	1.4964	0.79305	0.79216
1.4956	-0.37872	0.00156	1.4956	0.65271	0.78597
1.4949	-0.24197	0.00162	1.4949	0.74648	0.7797
1.4941	0.20529	0.00166	1.4941	0.69529	0.77361
1.4934	0.94929	0.00158	1.4934	0.79514	0.76781
1.4926	-0.04404	0.00132	1.4926	0.77954	0.76204
1.4919	-0.28804	8.32183E-4	1.4919	0.98667	0.75618
1.4911	0.20663	4.57273E-5	1.4911	0.40543	0.75019
1.4904	-0.00157	-0.00119	1.4904	0.70195	0.74493
1.4896	0.12396	-0.00295	1.4896	0.53133	0.74027
1.4889	-7.61905E-4	-0.00534	1.4889	1.0839	0.73589
1.4881	-3.33333E-4	-0.00837	1.4881	0.86554	0.73063
1.4874	-0.71429	-0.01209	1.4874	1.27538	0.72438
1.4866	0.29154	-0.01654	1.4866	0.65808	0.71765
1.4859	0.42829	-0.02175	1.4859	0.51448	0.7115
1.4851	0.16633	-0.02769	1.4851	0.78396	0.70677
1.4844	-0.47639	-0.03424	1.4844	0.51548	0.70346
1.4836	-0.29167	-0.04124	1.4836	0.4515	0.70195
1.4829	-0.09533	-0.04857	1.4829	1.13552	0.70185
1.4821	0.16646	-0.05623	1.4821	0.82733	0.70186
1.4814	-0.04786	-0.06422	1.4814	0.56505	0.70161
1.4807	0.0951	-0.07246	1.4807	0.89886	0.7013
1.4799	-0.125	-0.08088	1.4799	0.62025	0.70053
1.4792	-0.19057	-0.08933	1.4792	0.47128	0.69973
1.4784	0.0415	-0.09771	1.4784	0.95446	0.69894
1.4777	-0.19071	-0.10592	1.4777	0.71038	0.69734
1.477	-0.14295	-0.11384	1.477	0.568	0.69502
1.4762	-0.125	-0.12136	1.4762	0.91408	0.69217
1.4755	-0.09533	-0.12841	1.4755	0.56895	0.68839
1.4748	-0.2859	-0.13488	1.4748	0.85514	0.68414
1.474	-0.33352	-0.14068	1.474	0.37371	0.67935
1.4733	-0.2382	-0.14576	1.4733	0.76095	0.67466
1.4726	-0.2381	-0.15014	1.4726	1.19	0.66969
1.4718	-0.16671	-0.15388	1.4718	0	0.66445
1.4711	-1.42857E-4	-0.15705	1.4711	0.8091	0.6595
1.4704	0.09505	-0.15976	1.4704	0.18957	0.65524
1.4696	-0.33341	-0.16202	1.4696	0.49879	0.65269
1.4689	-0.38095	-0.1638	1.4689	0.71243	0.65201
1.4682	0.28567	-0.16512	1.4682	0.75962	0.65264
1.4674	-0.20845	-0.16605	1.4674	0.62258	0.65433
1.4667	-0.04776	-0.16661	1.4667	0.56819	0.6573
1.466	-4.7619E-5	-0.16681	1.466	0.47249	0.66163
1.4653	-0.09524	-0.16663	1.4653	0.75771	0.66697
1.4645	-0.50006	-0.166	1.4645	0.91263	0.6722
1.4638	-0.143	-0.1648	1.4638	0.75681	0.67659
1.4631	-0.61918	-0.16301	1.4631	0.51829	0.68034
1.4624	-0.23816	-0.1606	1.4624	0.70829	0.68403
1.4616	-0.20833	-0.15762	1.4616	0.57771	0.68752
1.4609	-0.1429	-0.15412	1.4609	0.23121	0.6908
1.4602	-0.33347	-0.1502	1.4602	1.13552	0.69335
1.4595	-1.42857E-4	-0.14595	1.4595	0.84938	0.69383
1.4588	-0.04767	-0.14151	1.4588	0.99181	0.69176
1.4581	0	-0.13698	1.4581	0.61038	0.68735
1.4573	-0.12504	-0.13242	1.4573	0.45038	0.68181
1.4566	-0.4287	-0.12784	1.4566	0.94286	0.67598
1.4559	-0.04776	-0.12324	1.4559	0.51386	0.66979
1.4552	0.57138	-0.11873	1.4552	0.70386	0.66414
1.4545	-0.09524	-0.11435	1.4545	0.08438	0.65923
1.4538	-0.28578	-0.11017	1.4538	0.98871	0.65545
1.453	-0.08346	-0.10623	1.453	0.69804	0.6527
1.4523	-0.23822	-0.10262	1.4523	0.51162	0.65187
1.4516	0.09519	-0.09946	1.4516	0.2731	0.65404
1.4509	-0.19048	-0.09688	1.4509	0.606	0.65969
1.4502	0.04757	-0.09496	1.4502	0.5579	0.66826
1.4495	0.23795	-0.09382	1.4495	0.84319	0.67895
1.4488	0.33319	-0.09352	1.4488	0.65229	0.69044
1.4481	0.09519	-0.09405	1.4481	0.7471	0.70212
1.4474	-0.47619	-0.0953	1.4474	0.74662	0.7132
1.4466	-4.16667E-5	-0.09712	1.4466	0.73625	0.72312
1.446	0.05539	-0.09943	1.446	1.20339	0.73143
1.4452	-0.08346	-0.10212	1.4452	0.36049	0.7378
1.4445	-0.42864	-0.10502	1.4445	0.79248	0.74269
1.4438	-0.52381	-0.10796	1.4438	0.64919	0.74557
1.4431	-0.23817	-0.11086	1.4431	0.83924	0.74617
1.4424	-0.19062	-0.1137	1.4424	0.88643	0.74378
1.4417	0.14271	-0.11653	1.4417	0.69548	0.73812
1.441	-0.1429	-0.11943	1.441	0.98076	0.72952
1.4403	-0.04762	-0.12239	1.4403	0.93271	0.71815
1.4396	-9.52381E-5	-0.1254	1.4396	0.50367	0.7051
1.4389	-1.42857E-4	-0.12844	1.4389	0.40801	0.69236
1.4382	-0.61919	-0.13143	1.4382	0.69329	0.68108
1.4375	-0.19057	-0.13427	1.4375	1.35952	0.67147
1.4368	-0.09524	-0.1369	1.4368	0.64476	0.6638
1.4361	-0.23817	-0.13928	1.4361	0.59671	0.65841
1.4354	-1.42857E-4	-0.14138	1.4354	0.54867	0.65557
1.4347	0.38081	-0.14318	1.4347	0.59581	0.65523
1.4341	-0.16678	-0.14463	1.4341	0.86128	0.6569
1.4333	-0.41667	-0.14559	1.4333	0.77058	0.65978
1.4327	0.111	-0.14597	1.4327	0.52692	0.66392
1.432	-0.23827	-0.14571	1.432	0.54643	0.66986
1.4313	-0.23826	-0.14471	1.4313	0.49838	0.67757
1.4306	-0.23818	-0.14288	1.4306	0.78367	0.68642
1.4299	-0.71429	-0.14017	1.4299	0.64033	0.69509
1.4292	0.52367	-0.13658	1.4292	0.92562	0.70268
1.4285	-0.42887	-0.13213	1.4285	0.87757	0.70803
1.4278	-0.33375	-0.12684	1.4278	0.49614	0.71091
1.4271	0.04705	-0.12077	1.4271	1.11476	0.71181
1.4264	-0.0959	-0.11409	1.4264	1.40005	0.71042
1.4258	-0.33429	-0.10689	1.4258	0.52173	0.70749
1.4251	-0.09619	-0.09926	1.4251	0.63724	0.70393
1.4244	-0.23916	-0.09136	1.4244	0.9701	0.69991
1.4237	0.2369	-0.08334	1.4237	0.35062	0.69529
1.423	-0.33461	-0.07541	1.423	0.6359	0.69098
1.4224	0.22061	-0.06769	1.4224	1.13022	0.68696
1.4217	0.14138	-0.06039	1.4217	0.44452	0.68297
1.421	0.28414	-0.05362	1.421	1.25362	0.67976
1.4203	-0.14452	-0.04743	1.4203	0.53886	0.6772
1.4196	-0.23988	-0.04178	1.4196	0.82414	0.67573
1.4189	0.3791	-0.03667	1.4189	0.63319	0.67518
1.4183	0.05328	-0.03217	1.4183	0.57156	0.67608
1.4176	-0.04967	-0.02824	1.4176	0.67995	0.6787
1.4169	0.04548	-0.02485	1.4169	0.34616	0.6829
1.4162	-0.1451	-0.02194	1.4162	0.8219	0.6885
1.4156	-0.28046	-0.01946	1.4156	0.68061	0.69435
1.4149	0.37857	-0.01736	1.4149	0.91624	0.69987
1.4142	-0.00243	-0.01571	1.4142	0.72533	0.70442
1.4135	-0.38347	-0.01447	1.4135	0.86776	0.70823
1.4129	-0.05856	-0.0136	1.4129	0.62294	0.71162
1.4122	-0.24075	-0.01315	1.4122	0.4859	0.71558
1.4115	0.61633	-0.01318	1.4115	0.86638	0.7207
1.4108	0.28295	-0.01383	1.4108	0.485	0.72664
1.4102	0.21889	-0.01519	1.4102	0.95422	0.73367
1.4095	0.23519	-0.01729	1.4095	0.24602	0.74113
1.4088	-0.43153	-0.02007	1.4088	0.2932	0.74916
1.4082	-0.05906	-0.02339	1.4082	0.95267	0.75706
1.4075	0.23505	-0.0272	1.4075	0.19707	0.76313
1.4068	-0.33645	-0.03144	1.4068	0.9109	0.76648
1.4062	-0.00367	-0.036	1.4062	0.95111	0.76559
1.4055	0.33014	-0.04082	1.4055	1.00524	0.7596
1.4048	-0.52705	-0.04586	1.4048	1.00481	0.74836
1.4042	-0.1705	-0.05097	1.4042	1.06067	0.73267
1.4035	0.94905	-0.05607	1.4035	0.48014	0.71422
1.4028	-0.14619	-0.06111	1.4028	0.52729	0.69569
1.4022	0.4405	-0.06608	1.4022	0.44801	0.67888
1.4015	-0.09867	-0.07095	1.4015	0.47881	0.66484
1.4008	-0.24155	-0.07566	1.4008	0.62124	0.65372
1.4002	0.5515	-0.08013	1.4002	1.002	0.64489
1.3995	-0.2416	-0.08437	1.3995	0.47748	0.63759
1.3989	-0.61523	-0.08833	1.3989	0.88989	0.63206
1.3982	0.28214	-0.09202	1.3982	1.14329	0.62782
1.3976	0.1625	-0.09552	1.3976	0.27775	0.62539
1.3969	-0.57502	-0.09879	1.3969	0.66619	0.62591
1.3962	-0.4798	-0.10174	1.3962	0.4753	0.62954
1.3956	-0.05978	-0.10433	1.3956	0.77622	0.63662
1.3949	0.09162	-0.10661	1.3949	0.09348	0.64681
1.3943	-0.44871	-0.1086	1.3943	0.60856	0.66039
1.3936	-0.00367	-0.11027	1.3936	0.61643	0.67712
1.393	-0.17094	-0.11166	1.393	0.44087	0.69649
1.3923	-0.14652	-0.11277	1.3923	0.75843	0.71773
1.3917	-0.44873	-0.11364	1.3917	0.88433	0.73911
1.391	-0.33701	-0.11429	1.391	0.66233	0.75911
1.3903	0.09157	-0.11487	1.3903	0.85238	0.77685
1.3897	0.21794	-0.11555	1.3897	0.82728	0.791
1.389	-0.0989	-0.11647	1.389	1.47057	0.8006
1.3884	-0.33761	-0.11767	1.3884	1.10406	0.80485
1.3878	0.38461	-0.11919	1.3878	1.32578	0.80316
1.3871	-0.00362	-0.12111	1.3871	0.85024	0.796
1.3864	0.2821	-0.12349	1.3864	0.70695	0.78464
1.3858	0.16244	-0.12632	1.3858	0.54651	0.77058
1.3852	-0.50419	-0.12952	1.3852	0.32379	0.75499
1.3845	-0.19405	-0.1329	1.3845	0.94376	0.73821
1.3839	0.1625	-0.13638	1.3839	0.54503	0.7198
1.3832	-0.05114	-0.1399	1.3832	1.18105	0.70021
1.3826	-0.39298	-0.14331	1.3826	1.26628	0.67919
1.3819	-0.14633	-0.14642	1.3819	0.704	0.6574
1.3813	-0.50402	-0.14914	1.3813	0.59867	0.63607
1.3806	-0.43199	-0.15134	1.3806	0.4651	0.61664
1.38	-0.00394	-0.15301	1.38	0.54213	0.60038
1.3794	-0.17056	-0.15421	1.3794	0.54166	0.58793
1.3787	-0.2414	-0.15494	1.3787	0.46387	0.57964
1.3781	-0.55937	-0.15519	1.3781	1.37406	0.57569
1.3775	0.21844	-0.15503	1.3775	0.54023	0.57571
1.3768	-0.33652	-0.15455	1.3768	0.46265	0.57936
1.3762	0.49633	-0.1538	1.3762	0.53929	0.58615
1.3755	0.04452	-0.15286	1.3755	0.60471	0.59507
1.3749	-0.17022	-0.15179	1.3749	1.26056	0.60491
1.3743	0.05206	-0.15058	1.3743	1.31567	0.61448
1.3736	-0.43149	-0.14925	1.3736	1.07971	0.62301
1.373	-0.17	-0.1477	1.373	1.03694	0.62993
1.3723	-0.2409	-0.14597	1.3723	0.5551	0.63571
1.3717	-0.6143	-0.14405	1.3717	0.53604	0.64198
1.3711	-0.11422	-0.14201	1.3711	0.20226	0.64998
1.3705	0.05256	-0.13996	1.3705	0.86844	0.66049
1.3698	0.23557	-0.138	1.3698	0.31544	0.67351
1.3692	0.27494	-0.13617	1.3692	0.47868	0.6899
1.3686	-0.16944	-0.13442	1.3686	0.14489	0.70952
1.3679	-0.24037	-0.13261	1.3679	0.69524	0.73139
1.3673	-0.28033	-0.1306	1.3673	0.644	0.75404
1.3667	1.60867	-0.1283	1.3667	0.97689	0.77581
1.366	-0.57345	-0.12567	1.366	0.88457	0.79455
1.3654	-0.16889	-0.12268	1.3654	0.92044	0.80894
1.3648	-0.33546	-0.11934	1.3648	1.08672	0.81806
1.3642	-0.16867	-0.1157	1.3642	0.75294	0.82148
1.3635	0.28414	-0.11188	1.3635	0.78786	0.81977
1.3629	-0.16839	-0.108	1.3629	1.08539	0.81316
1.3623	0.49839	-0.10411	1.3623	1.36278	0.80173
1.3617	0.77633	-0.10026	1.3617	0.69567	0.78655
1.361	-0.23922	-0.09648	1.361	0.64352	0.76923
1.3604	-0.00117	-0.09277	1.3604	0.80594	0.75092
1.3598	-0.27881	-0.08921	1.3598	0.74994	0.73227
1.3592	-0.112	-0.08582	1.3592	0.694	0.71414
1.3585	0.33271	-0.08269	1.3585	0.3564	0.6975
1.3579	0.49944	-0.07994	1.3579	0.69317	0.68321
1.3573	-0.16706	-0.07758	1.3573	0.63722	0.67115
1.3567	-0.16683	-0.07557	1.3567	0.58128	0.66127
1.3561	-0.83333	-0.07391	1.3561	0.69194	0.65331
1.3555	-0.11133	-0.07264	1.3555	1.136	0.64669
1.3548	0.04729	-0.07179	1.3548	0.68767	0.64098
1.3542	0.055	-0.07141	1.3542	0.24634	0.63658
1.3536	0.16594	-0.07151	1.3536	0.52372	0.63409
1.353	-0.1675	-0.07203	1.353	1.07889	0.63319
1.3524	-1E-3	-0.07288	1.3524	1.24517	0.63306
1.3518	-0.22333	-0.07395	1.3518	0.63367	0.6338
1.3511	-0.14395	-0.07515	1.3511	0.49519	0.63586
1.3505	-0.16806	-0.07642	1.3505	0.52182	0.63966
1.3499	0.054	-0.07772	1.3499	0.02144	0.64502
1.3493	-0.00167	-0.07906	1.3493	0.63217	0.65123
1.3487	0.16489	-0.08041	1.3487	0.74294	0.65731
1.3481	-0.44634	-0.08168	1.3481	0.57589	0.6622
1.3475	-0.61313	-0.08273	1.3475	0.79778	0.6652
1.3469	-0.11322	-0.08349	1.3469	0.85294	0.66527
1.3462	-0.38287	-0.08395	1.3462	0.77843	0.6619
1.3456	0.27544	-0.08413	1.3456	0.85222	0.65538
1.345	-0.058	-0.08412	1.345	0.07412	0.64653
1.3444	-0.0025	-0.08391	1.3444	0.18488	0.63696
1.3438	-0.55815	-0.0835	1.3438	0.629	0.62782
1.3432	0.05289	-0.08286	1.3432	0.57311	0.61939
1.3426	-0.11383	-0.08203	1.3426	0.57272	0.61194
1.342	0.16383	-0.08098	1.342	1.51689	0.60556
1.3414	-0.16956	-0.07971	1.3414	0.73878	0.60011
1.3408	-0.11406	-0.07816	1.3408	0.34954	0.59549
1.3402	-0.3919	-0.07627	1.3402	0.46032	0.5922
1.3396	-0.28084	-0.07402	1.3396	0.79333	0.58986
1.339	-0.33645	-0.07145	1.339	1.23744	0.58749
1.3384	-0.11428	-0.0687	1.3384	0.62606	0.585
1.3378	0.33011	-0.06595	1.3378	0.34795	0.58255
1.3372	0.38561	-0.06345	1.3372	0.95878	0.58048
1.3366	0.2745	-0.06131	1.3366	0.45845	0.57828
1.336	-0.17	-0.05959	1.336	0.68039	0.57652
1.3354	0.27444	-0.05828	1.3354	0.23563	0.57521
1.3348	0.10772	-0.05737	1.3348	0.40201	0.57487
1.3342	-0.33674	-0.05681	1.3342	0.95728	0.57504
1.3336	-0.72565	-0.05646	1.3336	0.79033	0.57454
1.333	-0.00344	-0.05627	1.333	0.4567	0.5732
1.3324	0.71878	-0.05622	1.3324	0.56756	0.57176
1.3318	-0.0035	-0.05624	1.3318	0.73394	0.57039
1.3312	-0.28126	-0.05628	1.3312	0.34476	0.56926
