# Supplementary material for: Anomalously bright single-molecule upconversion electroluminescence
Source: Nat Commun. 2024 Feb 23;15:1677. doi: 10.1038/s41467-024-45450-5 (PMC10891098; doi:10.1038/s41467-024-45450-5)
Supplement: Supplementary file 3 — Source Data [file 41467_2024_45450_MOESM3_ESM.zip › Fig_SI/Fig_S2b.txt]

3.407	-0.62491	-0.62435	3.407	-0.47895	-0.47852
3.403	-0.6249	-0.62441	3.403	-0.47894	-0.47856
3.399	-0.6249	-0.62456	3.399	-0.47894	-0.47868
3.395	-0.6249	-0.62485	3.395	-0.47894	-0.4789
3.391	-0.6249	-0.62535	3.391	-0.47893	-0.47928
3.387	-0.62489	-0.62614	3.387	-0.47893	-0.47988
3.383	-0.62489	-0.62726	3.383	-0.47892	-0.48074
3.379	-0.62489	-0.62871	3.379	-0.47892	-0.48185
3.3751	-0.64091	-0.63035	3.3751	-0.4912	-0.4831
3.3711	-0.62489	-0.63186	3.3711	-0.47891	-0.48426
3.3672	-0.64091	-0.63345	3.3672	-0.49119	-0.48547
3.3632	-0.62488	-0.63497	3.3632	-0.4789	-0.48664
3.3593	-0.6409	-0.63667	3.3593	-0.49118	-0.48793
3.3554	-0.6409	-0.63825	3.3554	-0.49117	-0.48915
3.3515	-0.64089	-0.63967	3.3515	-0.49117	-0.49023
3.3476	-0.64089	-0.641	3.3476	-0.49116	-0.49124
3.3437	-0.64089	-0.64235	3.3437	-0.49116	-0.49228
3.3398	-0.64088	-0.64387	3.3398	-0.49115	-0.49344
3.3359	-0.64088	-0.6456	3.3359	-0.49115	-0.49476
3.3321	-0.65774	-0.64744	3.3321	-0.50406	-0.49617
3.3282	-0.64088	-0.64907	3.3282	-0.49113	-0.49741
3.3244	-0.65774	-0.65067	3.3244	-0.50405	-0.49864
3.3206	-0.65773	-0.65201	3.3206	-0.50405	-0.49966
3.3167	-0.64086	-0.65322	3.3167	-0.49112	-0.50058
3.3129	-0.65773	-0.65471	3.3129	-0.50403	-0.50172
3.3091	-0.65772	-0.65627	3.3091	-0.50403	-0.50292
3.3053	-0.65772	-0.65787	3.3053	-0.50402	-0.50413
3.3015	-0.65771	-0.6595	3.3015	-0.50401	-0.50538
3.2977	-0.65771	-0.66119	3.2977	-0.50401	-0.50668
3.294	-0.67548	-0.66286	3.294	-0.51762	-0.50795
3.2902	-0.6577	-0.66426	3.2902	-0.50399	-0.50902
3.2864	-0.6577	-0.66576	3.2864	-0.50399	-0.51016
3.2827	-0.67547	-0.66742	3.2827	-0.5176	-0.51143
3.279	-0.67547	-0.66888	3.279	-0.51759	-0.51255
3.2752	-0.65769	-0.6702	3.2752	-0.50396	-0.51355
3.2715	-0.67546	-0.67176	3.2715	-0.51758	-0.51474
3.2678	-0.67545	-0.6733	3.2678	-0.51757	-0.51592
3.2641	-0.67545	-0.67477	3.2641	-0.51756	-0.51705
3.2604	-0.67544	-0.67622	3.2604	-0.51755	-0.51815
3.2567	-0.67544	-0.67773	3.2567	-0.51754	-0.5193
3.253	-0.67543	-0.67933	3.253	-0.51754	-0.52053
3.2494	-0.69419	-0.68096	3.2494	-0.5319	-0.52177
3.2457	-0.67542	-0.68234	3.2457	-0.51752	-0.52282
3.242	-0.67541	-0.68387	3.242	-0.51751	-0.52399
3.2384	-0.69417	-0.6856	3.2384	-0.53187	-0.52531
3.2348	-0.69416	-0.68715	3.2348	-0.53186	-0.52649
3.2311	-0.6754	-0.68856	3.2311	-0.51748	-0.52757
3.2275	-0.69415	-0.69025	3.2275	-0.53184	-0.52885
3.2239	-0.69415	-0.69196	3.2239	-0.53183	-0.53016
3.2203	-0.69414	-0.69362	3.2203	-0.53182	-0.53143
3.2167	-0.69413	-0.6953	3.2167	-0.53181	-0.53271
3.2131	-0.69413	-0.69706	3.2131	-0.5318	-0.53405
3.2095	-0.69412	-0.69891	3.2095	-0.53179	-0.53546
3.206	-0.71394	-0.70074	3.206	-0.54697	-0.53686
3.2024	-0.69411	-0.70217	3.2024	-0.53177	-0.53795
3.1989	-0.71393	-0.7035	3.1989	-0.54695	-0.53896
3.1953	-0.69409	-0.70461	3.1953	-0.53175	-0.5398
3.1918	-0.71392	-0.7059	3.1918	-0.54693	-0.54079
3.1882	-0.69408	-0.70727	3.1882	-0.53172	-0.54183
3.1847	-0.7139	-0.709	3.1847	-0.5469	-0.54315
3.1812	-0.71389	-0.71071	3.1812	-0.54689	-0.54445
3.1777	-0.71388	-0.71227	3.1777	-0.54688	-0.54564
3.1742	-0.71388	-0.71371	3.1742	-0.54686	-0.54674
3.1707	-0.71387	-0.71514	3.1707	-0.54685	-0.54782
3.1672	-0.71386	-0.71667	3.1672	-0.54684	-0.54899
3.1637	-0.71385	-0.71837	3.1637	-0.54682	-0.55029
3.1603	-0.73484	-0.72014	3.1603	-0.56289	-0.55164
3.1568	-0.71383	-0.72168	3.1568	-0.54679	-0.5528
3.1533	-0.71382	-0.72339	3.1533	-0.54678	-0.55411
3.1499	-0.73481	-0.72533	3.1499	-0.56285	-0.55558
3.1465	-0.7348	-0.72702	3.1465	-0.56283	-0.55687
3.143	-0.71379	-0.7285	3.143	-0.54673	-0.558
3.1396	-0.73478	-0.73019	3.1396	-0.5628	-0.55928
3.1362	-0.73477	-0.73175	3.1362	-0.56278	-0.56048
3.1328	-0.73475	-0.73311	3.1328	-0.56277	-0.5615
3.1294	-0.73474	-0.73431	3.1294	-0.56275	-0.56242
3.126	-0.73473	-0.7355	3.126	-0.56273	-0.56332
3.1226	-0.73472	-0.73683	3.1226	-0.56271	-0.56433
3.1192	-0.73471	-0.73844	3.1192	-0.5627	-0.56556
3.1158	-0.7347	-0.74035	3.1158	-0.56268	-0.567
3.1125	-0.75695	-0.74237	3.1125	-0.57971	-0.56855
3.1091	-0.73467	-0.74407	3.1091	-0.56264	-0.56984
3.1058	-0.75692	-0.74572	3.1058	-0.57967	-0.57109
3.1024	-0.73465	-0.74713	3.1024	-0.5626	-0.57216
3.0991	-0.7569	-0.74867	3.0991	-0.57963	-0.57333
3.0958	-0.75689	-0.75008	3.0958	-0.57961	-0.5744
3.0924	-0.73461	-0.75152	3.0924	-0.56255	-0.5755
3.0891	-0.75686	-0.75349	3.0891	-0.57957	-0.57699
3.0858	-0.75684	-0.75564	3.0858	-0.57955	-0.57863
3.0825	-0.75683	-0.75778	3.0825	-0.57953	-0.58026
3.0792	-0.75681	-0.7598	3.0792	-0.57951	-0.58179
3.076	-0.78045	-0.76153	3.076	-0.59759	-0.58311
3.0727	-0.75678	-0.76265	3.0727	-0.57946	-0.58395
3.0694	-0.75677	-0.76379	3.0694	-0.57944	-0.58481
3.0661	-0.75675	-0.76528	3.0661	-0.57942	-0.58595
3.0629	-0.78039	-0.76712	3.0629	-0.5975	-0.58734
3.0596	-0.75672	-0.76885	3.0596	-0.57937	-0.58866
3.0564	-0.78035	-0.77071	3.0564	-0.59745	-0.59007
3.0532	-0.78034	-0.7723	3.0532	-0.59742	-0.59127
3.0499	-0.75667	-0.77373	3.0499	-0.57929	-0.59235
3.0467	-0.7803	-0.77549	3.0467	-0.59737	-0.59369
3.0435	-0.78028	-0.77722	3.0435	-0.59734	-0.595
3.0403	-0.78026	-0.77882	3.0403	-0.59732	-0.59621
3.0371	-0.78024	-0.78033	3.0371	-0.59729	-0.59735
3.0339	-0.78023	-0.78185	3.0339	-0.59726	-0.5985
3.0307	-0.78021	-0.78349	3.0307	-0.59723	-0.59974
3.0275	-0.78019	-0.78528	3.0275	-0.5972	-0.6011
3.0244	-0.80533	-0.78709	3.0244	-0.61644	-0.60246
3.0212	-0.78015	-0.78851	3.0212	-0.59714	-0.60353
3.018	-0.78012	-0.79007	3.018	-0.59711	-0.60471
3.0149	-0.80527	-0.79188	3.0149	-0.61634	-0.60608
3.0117	-0.78008	-0.79353	3.0117	-0.59705	-0.60734
3.0086	-0.80522	-0.79529	3.0086	-0.61628	-0.6087
3.0055	-0.8052	-0.79677	3.0055	-0.61625	-0.60986
3.0023	-0.78002	-0.79807	3.0023	-0.59696	-0.6109
2.9992	-0.80515	-0.79971	2.9992	-0.61618	-0.61221
2.9961	-0.80513	-0.80129	2.9961	-0.61614	-0.61349
2.993	-0.80511	-0.80272	2.993	-0.61611	-0.61465
2.9899	-0.80508	-0.80407	2.9899	-0.61607	-0.6157
2.9868	-0.80506	-0.80555	2.9868	-0.61604	-0.61676
2.9837	-0.80503	-0.80739	2.9837	-0.616	-0.61795
2.9806	-0.805	-0.80984	2.9806	-0.61596	-0.61936
2.9775	-0.80498	-0.81299	2.9775	-0.61593	-0.62096
2.9745	-0.83178	-0.81672	2.9745	-0.63642	-0.62259
2.9714	-0.80492	-0.82049	2.9714	-0.61585	-0.62381
2.9684	-0.83173	-0.82451	2.9684	-0.63634	-0.62488
2.9653	-0.80487	-0.82823	2.9653	-0.61577	-0.62566
2.9623	-0.83167	-0.83145	2.9623	-0.63625	-0.62657
2.9592	-0.80481	-0.8328	2.9592	-0.61569	-0.62757
2.9562	-0.83161	-0.83093	2.9562	-0.63617	-0.62906
2.9532	-0.83158	-0.82307	2.9532	-0.63612	-0.63089
2.9501	-0.80472	-0.80651	2.9501	-0.61556	-0.63323
2.9471	-0.83151	-0.77895	2.9471	-0.63604	-0.63654
2.9441	-0.83148	-0.73801	2.9441	-0.63599	-0.64036
2.9411	-0.83145	-0.68392	2.9411	-0.63594	-0.64425
2.9381	-0.83141	-0.62161	2.9381	-0.6359	-0.64751
2.9352	-0.86005	-0.56336	2.9352	-0.65777	-0.64906
2.9322	0.94644	-0.53196	2.9322	-0.6358	-0.6472
2.9292	-0.83131	-0.56503	2.9292	-0.63575	-0.64071
2.9262	-0.83128	-0.62625	2.9262	-0.6357	-0.62776
2.9233	-0.8599	-0.69265	2.9233	-0.65757	-0.6063
2.9203	-0.8312	-0.75149	2.9203	-0.6356	-0.57467
2.9173	-0.83117	-0.79838	2.9173	-0.63555	-0.53377
2.9144	-0.85979	-0.83295	2.9144	-0.65741	-0.48753
2.9115	-0.85975	-0.85643	2.9115	-0.65735	-0.44501
2.9085	-0.83105	-0.87143	2.9085	0.83683	-0.42372
2.9056	-0.85967	-0.88069	2.9056	-0.65724	-0.45182
2.9027	-0.85962	-0.88496	2.9027	-0.65719	-0.49443
2.8998	-0.85958	-0.88392	2.8998	-0.65713	-0.52693
2.8969	-0.85954	-0.87599	2.8969	-0.65707	-0.53285
2.894	-0.8595	-0.85837	2.894	-0.65701	-0.50223
2.8911	-0.85945	-0.82745	2.8911	-0.65695	-0.43132
2.8882	-0.85941	-0.77966	2.8882	-0.65689	-0.32411
2.8853	-0.85936	-0.71304	2.8853	-0.65682	-0.19586
2.8824	-0.85932	-0.6296	2.8824	0.78003	-0.07848
2.8795	-0.85927	-0.5387	2.8795	0.78009	-0.02693
2.8767	1.16366	-0.46115	2.8767	-0.68008	-0.05324
2.8738	-0.85917	-0.43381	2.8738	0.83767	-0.12908
2.871	-0.88981	-0.41229	2.871	-0.67995	-0.25748
2.8681	-0.85908	-0.37348	2.8681	-0.65643	-0.39312
2.8653	-0.8897	-0.31814	2.8653	-0.67981	-0.51181
2.8624	1.09506	-0.2713	2.8624	-0.65629	-0.60252
2.8596	-0.8896	-0.28657	2.8596	-0.67966	-0.66262
2.8567	1.12388	-0.34926	2.8567	-0.65615	-0.69218
2.8539	-0.88949	-0.47482	2.8539	-0.67951	-0.69211
2.8511	-0.88943	-0.60504	2.8511	-0.67944	-0.66152
2.8483	-0.88938	-0.70243	2.8483	-0.67936	-0.59889
2.8455	-0.88932	-0.74376	2.8455	-0.67928	-0.5036
2.8427	-0.88926	-0.7151	2.8427	-0.6792	-0.37906
2.8399	-0.8892	-0.60984	2.8399	-0.67912	-0.23743
2.8371	-0.88914	-0.43005	2.8371	1.04714	-0.10593
2.8343	-0.88908	-0.19177	2.8343	0.66033	-0.03381
2.8316	1.20769	0.06598	2.8316	-0.70402	-0.01272
2.8288	0.74795	0.26936	2.8288	-0.67879	4.45663E-4
2.826	1.04563	0.40156	2.826	0.72009	0.01419
2.8233	-0.92175	0.46975	2.8233	-0.70376	0.00308
2.8205	0.95649	0.51328	2.8205	0.89884	-0.02303
2.8178	1.1463	0.50191	2.8178	-0.70358	-0.08965
2.815	1.10542	0.42759	2.815	1.01807	-0.17615
2.8123	-0.92147	0.31446	2.8123	-0.70339	-0.29265
2.8095	0.59961	0.22059	2.8095	-0.67817	-0.38952
2.8068	-0.92133	0.14222	2.8068	-0.7032	-0.43768
2.8041	0.99231	0.09455	2.8041	-0.7031	-0.42248
2.8014	1.14673	0.0396	2.8014	-0.703	-0.34255
2.7986	-0.88821	-0.01571	2.7986	-0.6778	-0.21056
2.7959	-0.92103	-0.00911	2.7959	0.99472	-0.05718
2.7932	-0.92095	0.07803	2.7932	0.93312	0.06354
2.7905	0.93099	0.21878	2.7905	-0.70259	0.15015
2.7879	1.03096	0.33623	2.7879	-0.7295	0.24469
2.7852	0.71509	0.38909	2.7852	1.02602	0.34654
2.7825	1.11642	0.3708	2.7825	1.08784	0.4064
2.7798	-0.92055	0.29112	2.7798	0.81019	0.40891
2.7771	0.8388	0.19706	2.7771	-0.70205	0.3728
2.7745	0.74295	0.07508	2.7745	1.00183	0.33688
2.7718	-0.92029	-0.05629	2.7718	0.71793	0.28619
2.7692	-0.95559	-0.14514	2.7692	-0.7287	0.23902
2.7665	0.74654	-0.18273	2.7665	-0.70159	0.23527
2.7639	-0.95541	-0.20087	2.7639	0.52154	0.26643
2.7612	0.77759	-0.18489	2.7612	0.96531	0.27716
2.7586	-0.95522	-0.15785	2.7586	1.16282	0.22487
2.756	0.61538	-0.09469	2.756	-0.72808	0.10138
2.7533	-0.91965	-0.01021	2.7533	1.02741	-0.0546
2.7507	0.83994	0.11628	2.7507	-0.72782	-0.24581
2.7481	-0.95482	0.26002	2.7481	-0.72769	-0.42092
2.7455	0.77606	0.43241	2.7455	-0.72756	-0.55268
2.7429	1.16077	0.58411	2.7429	-0.72743	-0.62918
2.7403	1.06471	0.68299	2.7403	-0.72729	-0.64727
2.7377	0.55202	0.72573	2.7377	-0.72715	-0.60869
2.7351	0.80853	0.72808	2.7351	-0.72701	-0.5192
2.7325	0.71247	0.69714	2.7325	-0.72687	-0.39047
2.73	1.0411	0.64401	2.73	1.1442	-0.24457
2.7274	0.61654	0.58056	2.7274	-0.72658	-0.12039
2.7248	-0.95385	0.53853	2.7248	-0.72644	0.01264
2.7222	0.96933	0.55143	2.7222	1.03654	0.15475
2.7197	0.6749	0.57817	2.7197	0.67813	0.26923
2.7171	0.71317	0.59856	2.7171	-0.72599	0.36346
2.7146	1.00847	0.59723	2.7146	0.44513	0.46527
2.712	0.90571	0.56456	2.712	1.03715	0.548
2.7095	0.70873	0.51146	2.7095	1.14547	0.58401
2.707	-0.99114	0.46594	2.707	0.5123	0.57009
2.7044	0.87404	0.46584	2.7044	0.30045	0.53113
2.7019	0.30913	0.47615	2.7019	0.81263	0.4891
2.6994	0.60927	0.48229	2.6994	0.24613	0.45445
2.6969	0.8094	0.46132	2.6969	-0.7537	0.45382
2.6944	0.7762	0.39663	2.6944	1.01313	0.50342
2.6918	1.16314	0.28905	2.6918	0.46151	0.55909
2.6893	-0.99019	0.15834	2.6893	0.8135	0.60214
2.6868	0.24327	0.06802	2.6868	1.11367	0.60902
2.6843	-0.98991	0.02414	2.6843	1.11387	0.56674
2.6819	0.56622	0.04153	2.6819	-0.78399	0.48754
2.6794	0.64373	0.08432	2.6794	0.8809	0.41103
2.6769	-0.98947	0.14286	2.6769	0.9144	0.31322
2.6744	0.87737	0.2355	2.6744	0.5146	0.19364
2.672	0.84462	0.32393	2.672	-0.7832	0.08185
2.6695	-0.35567	0.40198	2.6695	0.415	0.02348
2.667	0.6778	0.48948	2.667	-0.75148	0.0209
2.6646	0.5326	0.56839	2.6646	-0.78258	0.09607
2.6621	0.71147	0.63009	2.6621	0.94893	0.2323
2.6597	0.84545	0.66416	2.6597	0.50257	0.369
2.6572	1.0118	0.66426	2.6572	1.116	0.48139
2.6548	0.39441	0.63311	2.6548	1.09326	0.55138
2.6524	0.53347	0.5908	2.6524	-0.78151	0.59261
2.6499	0.74563	0.5455	2.6499	0.84997	0.64581
2.6475	1.08938	0.5025	2.6475	1.0592	0.683
2.6451	-1.0285	0.4771	2.6451	1.12889	0.68643
2.6427	0.60361	0.51395	2.6427	0.43469	0.65713
2.6403	0.43021	0.5824	2.6403	0.40017	0.61828
2.6379	1.15955	0.65632	2.6379	0.43514	0.58191
2.6355	0.81253	0.70193	2.6355	1.19927	0.54917
2.6331	1.19465	0.71064	2.6331	-0.77966	0.51386
2.6307	0.50042	0.67938	2.6307	1.13031	0.50228
2.6283	0.6742	0.62928	2.6283	1.16528	0.47607
2.6259	0.29247	0.57252	2.6259	0.47108	0.42826
2.6235	0.70934	0.52353	2.6235	0.26299	0.38633
2.6212	0.92156	0.48273	2.6212	-0.81228	0.37992
2.6188	-1.02637	0.45984	2.6188	0.47181	0.4325
2.6164	1.05715	0.48652	2.6164	1.09708	0.50791
2.6141	0.66855	0.52012	2.6141	0.96388	0.572
2.6117	0.71038	0.5465	2.6117	0.26427	0.62002
2.6093	0.74531	0.55898	2.6093	0.57705	0.66686
2.607	0.56054	0.55904	2.607	0.81978	0.70961
2.6046	0.08601	0.5575	2.6046	0.33451	0.74085
2.6023	0.52478	0.56525	2.6023	0.96529	0.7587
2.6	1.10471	0.56958	2.6	0.96558	0.74094
2.5976	0.36448	0.55579	2.5976	0.8909	0.67568
2.5953	0.59793	0.53593	2.5953	0.6763	0.56228
2.593	0.16341	0.51247	2.593	0.78529	0.41084
2.5907	0.7796	0.49098	2.5907	0.06094	0.23718
2.5884	0.41754	0.45961	2.5884	0.27866	0.07583
2.586	0.6434	0.42089	2.586	-0.77433	-0.04749
2.5837	0.09192	0.37529	2.5837	-0.80769	-0.09693
2.5814	0.3458	0.33438	2.5814	0.82304	-0.07294
2.5791	0.16493	0.29558	2.5791	-0.80706	-0.01157
2.5768	0.56373	0.25686	2.5768	0.13529	0.09599
2.5745	0.09297	0.20967	2.5745	0.49793	0.21873
2.5723	-0.05405	0.1608	2.5723	0.52091	0.32762
2.57	0.02105	0.11121	2.57	0.78844	0.40761
2.5677	-0.08739	0.05113	2.5677	0.60761	0.45329
2.5654	0.16652	-0.03376	2.5654	0.24562	0.47829
2.5632	0.51527	-0.16467	2.5632	-0.00803	0.50398
2.5609	0.2033	-0.35279	2.5609	0.82601	0.54007
2.5586	-1.06453	-0.57535	2.5586	0.82634	0.57068
2.5564	-1.11262	-0.78174	2.5564	0.14458	0.59423
2.5541	-1.06395	-0.94583	2.5541	0.64591	0.62193
2.5519	-1.11201	-1.05803	2.5519	1.24379	0.64248
2.5496	-1.06336	-1.11464	2.5496	0.17558	0.64582
2.5474	-1.11139	-1.11469	2.5474	1.05515	0.65191
2.5451	-1.06276	-1.05461	2.5451	0.42993	0.65723
2.5429	-1.11075	-0.9307	2.5429	0.22261	0.67841
2.5407	-1.11043	-0.73963	2.5407	0.7533	0.72072
2.5385	-1.11011	-0.48711	2.5385	0.90519	0.76664
2.5362	0.35152	-0.19737	2.5362	0.90246	0.80027
2.534	0.36784	0.07421	2.534	1.01962	0.81265
2.5318	0.29242	0.2997	2.5318	1.0958	0.79991
2.5296	0.93667	0.46582	2.5296	0.37652	0.76856
2.5274	1.20216	0.55897	2.5274	0.83144	0.73989
2.5252	-0.31261	0.58907	2.5252	1.02125	0.71556
2.523	0.6347	0.59819	2.523	0.22621	0.70185
2.5208	1.12746	0.58334	2.5208	0.11299	0.7203
2.5186	0.14299	0.54333	2.5186	1.06042	0.76868
2.5164	0.40848	0.50419	2.5164	0.90932	0.81439
2.5142	0.56038	0.47194	2.5142	1.25068	0.8394
2.5121	0.15091	0.4478	2.5121	0.91385	0.83046
2.5099	0.3717	0.43742	2.5099	0.2667	0.79485
2.5077	0.78875	0.4316	2.5077	1.10049	0.74405
2.5055	0.33458	0.41786	2.5055	0.98727	0.66312
2.5034	0.1525	0.40158	2.5034	0.43952	0.55492
2.5012	0.75201	0.38397	2.5012	0.19277	0.43855
2.4991	-0.04512	0.3538	2.4991	0.20242	0.32733
2.4969	0.48765	0.3182	2.4969	0.95125	0.22229
2.4948	0.55095	0.26442	2.4948	-0.86804	0.1182
2.4926	0.07178	0.18812	2.4926	0.7628	0.04631
2.4905	0.27401	0.09932	2.4905	-0.43052	-0.01148
2.4883	0.565	0.00223	2.4883	-0.18322	-0.03741
2.4862	-0.12194	-0.09024	2.4862	0.91968	-0.03469
2.4841	-1.15325	-0.13701	2.4841	-0.8655	-0.01383
2.4819	-1.10041	-0.09859	2.4819	-0.82567	0.0624
2.4798	0.79206	0.01368	2.4798	1.04032	0.18863
2.4777	0.03857	0.13838	2.4777	0.04877	0.31509
2.4756	0.71361	0.25303	2.4756	0.68421	0.43461
2.4735	0.87282	0.33011	2.4735	1.00222	0.52668
2.4714	-0.15849	0.36519	2.4714	0.725	0.58329
2.4693	0.4769	0.38092	2.4693	0.05091	0.62019
2.4672	0.75516	0.3738	2.4672	0.52766	0.66022
2.4651	0.23976	0.34512	2.4651	0.84567	0.69778
2.463	-0.27563	0.31523	2.463	0.68754	0.7206
2.4609	0.43913	0.29923	2.4609	1.04524	0.72383
2.4588	0.51897	0.28266	2.4588	0.84738	0.70098
2.4567	0.79722	0.25806	2.4567	0.21306	0.66159
2.4546	0.08345	0.22979	2.4546	0.6898	0.62257
2.4526	-0.99518	0.22916	2.4526	0.55825	0.57835
2.4505	0.28286	0.28016	2.4505	0.65131	0.52676
2.4484	1.07702	0.34559	2.4484	0.61222	0.46462
2.4464	0.21475	0.38835	2.4464	0.97679	0.39496
2.4443	0.80028	0.40793	2.4443	-0.65641	0.32822
2.4422	0.5627	0.39515	2.4422	0.41563	0.30389
2.4402	0.29975	0.36041	2.4402	0.47871	0.31226
2.4381	0.60345	0.32253	2.4381	-0.05933	0.34919
2.4361	-0.61579	0.29727	2.4361	0.39671	0.41889
2.4341	-0.03192	0.31444	2.4341	0.48071	0.50512
2.432	0.36698	0.35822	2.432	0.8156	0.59052
2.43	1.26092	0.39544	2.43	1.19038	0.65654
2.4279	0.32841	0.39339	2.4279	0.93591	0.69587
2.4259	0.17875	0.36262	2.4259	-0.39158	0.72788
2.4239	0.67938	0.31044	2.4239	0.98408	0.78397
2.4219	0.26329	0.23497	2.4219	1.06813	0.83953
2.4198	0.37036	0.15275	2.4198	0.62111	0.87999
2.4178	-0.56883	0.08179	2.4178	1.40287	0.90218
2.4158	-0.19321	0.05091	2.4158	0.94525	0.89002
2.4138	-0.10925	0.05647	2.4138	1.19596	0.85244
2.4118	0.39137	0.08257	2.4118	0.11338	0.80113
2.4098	0.10033	0.10505	2.4098	0.32242	0.76497
2.4078	0.43429	0.11518	2.4078	1.32317	0.73844
2.4058	0.01829	0.104	2.4058	0.74058	0.69391
2.4038	0.43558	0.07851	2.4038	0.533	0.63296
2.4018	-0.02208	0.04141	2.4018	0.99208	0.55954
2.3998	-0.52142	0.01327	2.3998	0.74283	0.47256
2.3979	0.1536	0.01149	2.3979	-0.44535	0.39259
2.3959	-0.02008	0.0267	2.3959	0.49437	0.3537
2.3939	-0.01942	0.05667	2.3939	-0.21317	0.34806
2.3919	0.10625	0.09682	2.3919	0.78763	0.37488
2.3899	0.10696	0.13876	2.3899	0.28842	0.40531
2.388	0.59575	0.1746	2.388	0.56759	0.43114
2.386	-0.26667	0.19481	2.386	0.99833	0.4383
2.3841	0.33408	0.21096	2.3841	0.08684	0.41956
2.3821	0.35975	0.21152	2.3821	0.16663	0.39567
2.3802	0.68645	0.19115	2.3802	0.87803	0.37077
2.3782	0.27787	0.15188	2.3782	0.25162	0.33754
2.3763	-0.84711	0.12052	2.3763	-0.04127	0.31401
2.3743	0.11267	0.1302	2.3743	0.50329	0.31393
2.3724	0.1632	0.16564	2.3724	0.00439	0.33327
2.3704	0.69746	0.2107	2.3704	0.17167	0.37747
2.3685	-0.05452	0.24911	2.3685	1.14654	0.43556
2.3666	0.42873	0.28895	2.3666	0.00711	0.48623
2.3647	0.605	0.32311	2.3647	0.7975	0.54375
2.3627	0.0755	0.35146	2.3627	0.21683	0.59842
2.3608	-0.35829	0.38798	2.3608	0.66781	0.65324
2.3589	1.13377	0.43285	2.3589	0.71259	0.69211
2.357	0.8714	0.44893	2.357	1.32759	0.69969
2.3551	0.4775	0.43413	2.3551	0.8461	0.66164
2.3531	0.16279	0.40748	2.3531	0.47137	0.59501
2.3512	-0.04711	0.39017	2.3512	0.14627	0.5261
2.3493	0.34846	0.39118	2.3493	0.54202	0.475
2.3474	0.52478	0.39761	2.3474	0.27982	0.44282
2.3455	0.61338	0.39442	2.3455	0.28083	0.43404
2.3437	0.23171	0.37294	2.3437	0.52898	0.44495
2.3418	0.26425	0.33544	2.3418	0.54601	0.46422
2.3399	1.05461	0.27714	2.3399	0.76632	0.48469
2.338	0.35373	0.18967	2.338	-0.2414	0.50331
2.3361	-0.21553	0.10357	2.3361	0.94386	0.5311
2.3342	-0.52162	0.05757	2.3342	0.63785	0.54186
2.3324	-0.45704	0.07444	2.3324	0.76704	0.53001
2.3305	0.26969	0.14799	2.3305	0.4207	0.49477
2.3286	0.00746	0.24546	2.3286	0.42175	0.44723
2.3268	0.98106	0.34018	2.3268	0.86301	0.39476
2.3249	0.31636	0.39356	2.3249	-0.36553	0.34345
2.323	0.75588	0.39909	2.323	0.11803	0.32284
2.3212	0.47481	0.34636	2.3212	0.40356	0.32697
2.3193	0.31921	0.24282	2.3193	0.7343	0.33967
2.3175	0.29167	0.10235	2.3175	0.22074	0.3486
2.3156	0.10184	-0.05736	2.3156	0.34184	0.36115
2.3138	-0.16921	-0.20916	2.3138	0.31574	0.3783
2.312	-1.27928	-0.31793	2.312	-0.05338	0.40008
2.3101	-1.21095	-0.34657	2.3101	1.2225	0.42339
2.3083	0.57468	-0.30602	2.3083	0.36574	0.42247
2.3064	-0.41947	-0.25045	2.3064	-0.26636	0.41148
2.3046	0.29907	-0.19001	2.3046	0.8775	0.40178
2.3028	-0.02394	-0.14329	2.3028	0.41579	0.37082
2.301	-0.43949	-0.10442	2.301	0.46338	0.31984
2.2992	0.02454	-0.06157	2.2992	0.1869	0.25233
2.2973	-0.28272	-0.01967	2.2973	-0.2164	0.17895
2.2955	0.35083	0.02068	2.2955	1.11546	0.10708
2.2937	0.58347	0.04571	2.2937	-0.64248	0.02437
2.2919	-0.29505	0.05814	2.2919	-0.08556	-0.03115
2.2901	-0.71056	0.08762	2.2901	0.10097	-0.05478
2.2883	0.26282	0.1461	2.2883	-0.45319	-0.04453
2.2865	0.17134	0.20565	2.2865	0.01116	0.00936
2.2847	0.7281	0.24417	2.2847	-0.03375	0.09623
2.2829	0.35889	0.23783	2.2829	0.47694	0.2055
2.2811	0.31375	0.187	2.2811	-0.07718	0.32011
2.2793	0.45384	0.09813	2.2793	0.6187	0.43654
2.2775	-0.10051	-0.01604	2.2775	0.66644	0.53144
2.2758	-1.23261	-0.12493	2.2758	0.51113	0.59054
2.274	0.22597	-0.20222	2.274	0.90088	0.60634
2.2722	0.08829	-0.27698	2.2722	1.45796	0.56736
2.2704	0.08954	-0.35683	2.2704	0.44102	0.47685
2.2687	-0.73721	-0.43117	2.2687	-0.41377	0.38258
2.2669	-0.50981	-0.46706	2.2669	-0.06514	0.33055
2.2651	-1.24933	-0.44687	2.2651	0.16792	0.32691
2.2633	-0.87769	-0.35509	2.2633	0.53986	0.35806
2.2616	0.2975	-0.21635	2.2616	0.18118	0.40242
2.2598	-0.1344	-0.08141	2.2598	0.91352	0.44753
2.2581	0.83941	0.02468	2.2581	0.33181	0.46985
2.2563	0.23856	0.07419	2.2563	0.77806	0.46913
2.2546	-0.28525	0.08015	2.2546	0.4825	0.43825
2.2528	-0.17551	0.0638	2.2528	0.08708	0.3855
2.2511	0.30574	0.02812	2.2511	0.78044	0.3214
2.2494	0.69931	-0.03588	2.2494	0.97843	0.24156
2.2476	-0.17153	-0.12332	2.2476	-1.06481	0.16452
2.2459	-1.16058	-0.19255	2.2459	0.24544	0.14568
2.2441	-0.6781	-0.20433	2.2441	-0.50866	0.17897
2.2424	-0.03025	-0.16782	2.2424	0.83431	0.26329
2.2407	0.16725	-0.11588	2.2407	0.1975	0.36318
2.239	0.16873	-0.07447	2.239	0.24696	0.47173
2.2372	-0.11704	-0.05542	2.2372	0.65037	0.57374
2.2355	-0.02441	-0.05838	2.2355	0.93417	0.64276
2.2338	0.17314	-0.08609	2.2338	1.27784	0.6562
2.2321	0.07662	-0.13958	2.2321	0.34701	0.60602
2.2304	-0.41206	-0.20693	2.2304	0.9849	0.51526
2.2287	-0.5576	-0.26541	2.2287	0.25029	0.39402
2.227	-0.45804	-0.30255	2.227	0.10387	0.27588
2.2253	0.47485	-0.32047	2.2253	-0.48368	0.18723
2.2236	-0.74907	-0.32909	2.2236	-0.33593	0.14586
2.2219	-1.09067	-0.29854	2.2219	0.10598	0.13602
2.2202	-0.5499	-0.21996	2.2202	1.33221	0.11786
2.2185	0.33402	-0.12411	2.2185	0.00951	0.05004
2.2168	0.8748	-0.05822	2.2168	0.40245	-0.04808
2.2151	-0.15299	-0.04664	2.2151	-0.13598	-0.15914
2.2134	0.24074	-0.06705	2.2134	-0.91945	-0.24327
2.2117	-0.64	-0.10245	2.2117	-0.9186	-0.25945
2.21	-0.09917	-0.12045	2.21	-0.52559	-0.20046
2.2084	-0.25984	-0.11556	2.2084	0.53625	-0.09203
2.2067	0.19824	-0.0812	2.2067	0.06441	0.02385
2.205	-0.73147	-0.018	2.205	-0.22877	0.13659
2.2034	0.2662	0.08735	2.2034	0.69542	0.23765
2.2017	-0.09093	0.21252	2.2017	1.24373	0.3002
2.2	0.00882	0.34411	2.2	-0.32392	0.32031
2.1984	1.20906	0.45354	2.1984	-0.55146	0.34123
2.1967	1.38475	0.49547	2.1967	1.00162	0.37399
2.1951	0.22307	0.46234	2.1951	0.38818	0.38499
2.1934	0.26069	0.39105	2.1934	0.51348	0.372
2.1917	0.26245	0.30655	2.1917	0.75961	0.33296
2.1901	-0.44849	0.22726	2.1901	0.23531	0.2729
2.1885	0.17839	0.16938	2.1885	-0.38854	0.21815
2.1868	0.26765	0.11535	2.1868	0.37069	0.19317
2.1852	-0.02625	0.04805	2.1852	-0.64661	0.19211
2.1835	1.8398	-0.04203	2.1835	1.15725	0.21797
2.1819	-1.32454	-0.16811	2.1819	0.5537	0.23181
2.1803	-1.32264	-0.24932	2.1803	-0.12219	0.24167
2.1786	0.37461	-0.26261	2.1786	-0.50603	0.27169
2.177	-0.64172	-0.2386	2.177	0.71359	0.32779
2.1754	-0.37938	-0.17604	2.1754	0.50651	0.37704
2.1738	-0.11698	-0.09385	2.1738	0.55984	0.40576
2.1721	0.43093	-0.0211	2.1721	0.72422	0.40678
2.1705	0.35568	0.01197	2.1705	0.19786	0.38061
2.1689	0.04516	-0.00227	2.1689	0.61583	0.34364
2.1673	-0.26536	-0.05427	2.1673	-0.26823	0.30313
2.1657	0.30958	-0.13211	2.1657	0.35807	0.27993
2.1641	0.25948	-0.23443	2.1641	-0.10932	0.26634
2.1624	-0.88132	-0.33775	2.1624	0.97681	0.25856
2.1608	-1.35104	-0.39395	2.1608	-0.00245	0.23402
2.1592	-0.04693	-0.38204	2.1592	0.62396	0.20603
2.1576	-0.25318	-0.32892	2.1576	-0.05172	0.1761
2.156	-0.77198	-0.24471	2.156	-0.4149	0.16665
2.1545	-0.099	-0.13575	2.1545	-0.05217	0.18868
2.1528	0.35578	-0.03475	2.1528	0.39647	0.22413
2.1513	0.40544	0.02743	2.1513	0.78422	0.24289
2.1497	0.22599	0.03944	2.1497	0.21583	0.22348
2.1481	0.33224	0.00885	2.1481	0.84229	0.17146
2.1465	-0.44688	-0.04747	2.1465	-0.24995	0.09203
2.1449	-0.65307	-0.09644	2.1449	0.16818	0.02394
2.1433	-0.07797	-0.12499	2.1433	-0.5074	-0.01119
2.1418	0.03022	-0.14786	2.1418	-0.48406	0.01549
2.1402	0.23885	-0.17745	2.1402	-0.13979	0.10803
2.1386	-0.22771	-0.21724	2.1386	-0.19031	0.24548
2.1371	-0.29611	-0.24991	2.1371	1.07644	0.39451
2.1355	-0.69208	-0.25865	2.1355	1.27109	0.50001
2.1339	-0.37734	-0.22899	2.1339	0.54354	0.54095
2.1324	-0.12239	-0.16808	2.1324	0.74811	0.53486
2.1308	0.04375	-0.09055	2.1308	0.49458	0.49942
2.1292	0.51474	-0.00869	2.1292	-0.18089	0.46293
2.1277	-0.55961	0.0719	2.1277	0.14211	0.45348
2.1261	0.1026	0.17178	2.1261	1.02026	0.46697
2.1246	-0.44367	0.27995	2.1246	-0.52111	0.48372
2.1231	0.94767	0.38196	2.1231	1.25844	0.51171
2.1215	1.04698	0.42716	2.1215	1.07724	0.50869
2.12	1.00811	0.39319	2.12	0.8175	0.46974
2.1184	-0.1463	0.2887	2.1184	-0.27359	0.41838
2.1169	0.79089	0.15306	2.1169	0.04333	0.3955
2.1153	-0.55828	0.00389	2.1153	-0.06187	0.4074
2.1138	-1.03744	-0.10926	2.1138	1.15806	0.44277
2.1123	-0.53494	-0.16501	2.1123	0.38211	0.46684
2.1107	0.3863	-0.18833	2.1107	-0.00464	0.4806
2.1092	0.35906	-0.22272	2.1092	1.33022	0.48081
2.1077	-0.30506	-0.28295	2.1077	0.38761	0.43995
2.1062	0.03083	-0.35468	2.1062	0.11172	0.37298
2.1046	-0.95828	-0.4247	2.1046	0.26276	0.29227
2.1031	-0.24178	-0.4605	2.1031	1.05994	0.19708
2.1016	-1.23917	-0.45626	2.1016	0.00628	0.08522
2.1001	-0.29211	-0.39525	2.1001	-0.88071	-0.00234
2.0986	-0.56728	-0.29983	2.0986	-0.54544	-0.02861
2.0971	0.21317	-0.18725	2.0971	0.28983	-5.09228E-4
2.0956	-0.06194	-0.08812	2.0956	1.014	0.04922
2.0941	0.32961	-0.01301	2.0941	-0.59517	0.10233
2.0926	0.16561	0.02879	2.0926	-0.371	0.18882
2.0911	-0.22061	0.04514	2.0911	0.63094	0.30383
2.0896	0.11539	0.05073	2.0896	0.57739	0.41448
2.0881	0.11811	0.04698	2.0881	0.30161	0.50426
2.0866	-0.32361	0.03852	2.0866	1.35917	0.56482
2.0851	0.12356	0.03354	2.0851	0.1945	0.57765
2.0836	-0.04033	0.02216	2.0836	0.47428	0.56398
2.0821	0.01794	-0.00106	2.0821	0.143	0.52586
2.0806	0.13183	-0.04464	2.0806	1.25617	0.46088
2.0791	0.5235	-0.11615	2.0791	0.036	0.34747
2.0777	-0.56708	-0.21437	2.0777	0.99315	0.20383
2.0762	-1.02644	-0.30607	2.0762	-0.45989	0.03259
2.0747	0.03189	-0.37565	2.0747	-0.34672	-0.12417
2.0732	-1.02083	-0.44356	2.0732	0.32206	-0.24898
2.0718	0.15929	-0.50984	2.0718	-0.96223	-0.33549
2.0703	-0.18183	-0.60341	2.0703	-0.89598	-0.34881
2.0688	-0.12344	-0.71973	2.0688	-0.5605	-0.28539
2.0673	-1.56498	-0.83319	2.0673	-0.22506	-0.16904
2.0659	-1.31655	-0.88836	2.0659	0.05875	-0.0373
2.0644	-1.22588	-0.86638	2.0644	0.83478	0.06945
2.063	-1.31035	-0.76984	2.063	0.77768	0.11566
2.0615	0.55772	-0.61927	2.0615	-0.27206	0.10404
2.06	-1.27271	-0.46224	2.06	0.50794	0.07041
2.0586	0.18714	-0.28747	2.0586	-0.70345	0.03176
2.0571	-0.48906	-0.12421	2.0571	-0.59883	0.02698
2.0557	0.43161	0.02205	2.0557	0.55125	0.05818
2.0542	0.128	0.12753	2.0542	-0.2055	0.09621
2.0528	0.19988	0.18898	2.0528	0.25833	0.13655
2.0514	0.73875	0.20313	2.0514	0.85601	0.15958
2.0499	0.30367	0.16728	2.0499	0.07894	0.15181
2.0485	-0.14762	0.1055	2.0485	0.20601	0.13454
2.047	-0.24589	0.04869	2.047	-0.24989	0.12544
2.0456	-0.37923	0.01508	2.0456	-0.3844	0.14575
2.0442	-0.2569	0.00819	2.0442	0.45137	0.19794
2.0427	0.4855	0.0118	2.0427	0.368	0.25797
2.0413	0.04726	-0.00354	2.0413	0.21815	0.31449
2.0399	0.88387	-0.0436	2.0399	0.63732	0.36164
2.0385	-0.71994	-0.11164	2.0385	0.40167	0.38872
2.037	-0.50217	-0.1645	2.037	0.09944	0.39886
2.0356	-0.59423	-0.18946	2.0356	1.12095	0.3958
2.0342	0.36149	-0.19069	2.0342	-0.0075	0.36833
2.0328	-0.52798	-0.19259	2.0328	0.29262	0.34149
2.0314	0.18964	-0.19194	2.0314	-0.12155	0.32152
2.0299	-0.15317	-0.20231	2.0299	0.72222	0.31223
2.0285	-0.27976	-0.21818	2.0285	0.3597	0.29527
2.0271	0.19982	-0.23156	2.0271	0.48131	0.2728
2.0257	-1.04673	-0.23757	2.0257	-0.34946	0.25017
2.0243	-0.32905	-0.20974	2.0243	-0.16839	0.24321
2.0229	-0.02798	-0.16206	2.0229	0.72708	0.23771
2.0215	0.39214	-0.11448	2.0215	0.67012	0.19891
2.0201	-0.25917	-0.08026	2.0201	0.31554	0.11653
2.0187	-0.49375	-0.04732	2.0187	-0.51518	0.00383
2.0173	0.40256	-0.01253	2.0173	0.85649	-0.11598
2.0159	0.4656	0.00494	2.0159	-0.80759	-0.24564
2.0145	-0.66185	0.00664	2.0145	-1.04305	-0.33925
2.0131	-0.30119	0.01717	2.0131	-0.92139	-0.37902
2.0118	0.25635	0.02771	2.0118	0.35673	-0.38235
2.0104	1.01542	0.01352	2.0104	0.69101	-0.39376
2.009	0.00702	-0.03871	2.009	-1.33011	-0.42082
2.0076	-1.23939	-0.0922	2.0076	-0.55363	-0.41684
2.0062	0.43083	-0.10788	2.0062	-0.4319	-0.38063
2.0049	-0.55776	-0.10404	2.0049	0.11468	-0.3178
2.0035	-0.93101	-0.07203	2.0035	-0.96227	-0.23655
2.0021	0.62024	-0.02588	2.0021	-0.12625	-0.12345
2.0007	0.50476	-0.02258	2.0007	-0.24262	-0.00136
1.9994	0.5475	-0.08682	1.9994	0.575	0.10674
1.998	0.51202	-0.21692	1.998	0.41762	0.16577
1.9966	-1.44858	-0.37946	1.9966	0.89649	0.16411
1.9953	-0.40224	-0.5046	1.9953	0.26327	0.1027
1.9939	-1.08411	-0.57595	1.9939	-0.8242	0.0191
1.9926	-1.16353	-0.572	1.9926	-0.17949	-0.04109
1.9912	-1.2553	-0.49664	1.9912	-0.75917	-0.07444
1.9898	0.41506	-0.38335	1.9898	0.73167	-0.08444
1.9885	0.64327	-0.30354	1.9885	0.72686	-0.10882
1.9871	0.36298	-0.28869	1.9871	-1.04847	-0.1445
1.9858	-0.95122	-0.32296	1.9858	-0.67744	-0.14661
1.9844	-1.05815	-0.3579	1.9844	0.38571	-0.11549
1.9831	0.0825	-0.37649	1.9831	-0.73551	-0.07802
1.9817	0.37798	-0.39672	1.9817	0.51036	-0.03601
1.9804	-1.19147	-0.41363	1.9804	0.80904	-0.02415
1.979	-1.10256	-0.38351	1.979	-0.31732	-0.04981
1.9777	-1.18327	-0.30158	1.9777	-0.78744	-0.07871
1.9764	1.32077	-0.19898	1.9764	0.56179	-0.08993
1.975	0.39696	-0.15094	1.975	-0.84455	-0.098
1.9737	-0.27353	-0.15671	1.9737	0.31154	-0.08486
1.9724	-0.46173	-0.18814	1.9724	-0.1341	-0.06977
1.971	-0.66298	-0.22292	1.971	-0.59786	-0.05218
1.9697	0.05942	-0.25242	1.9697	0.64128	-0.03475
1.9684	-0.38519	-0.29001	1.9684	0.1316	-0.04743
1.9671	-0.25276	-0.33348	1.9671	-0.12173	-0.08637
1.9657	-0.11179	-0.38536	1.9657	0.06845	-0.13875
1.9644	-0.62904	-0.44417	1.9644	-0.43603	-0.19354
1.9631	-0.49667	-0.49473	1.9631	-0.17647	-0.22934
1.9618	-0.55654	-0.5311	1.9618	-0.42974	-0.23688
1.9605	-0.68051	-0.54746	1.9605	-0.49071	-0.20423
1.9591	-0.86607	-0.53923	1.9591	-0.15512	-0.12913
1.9578	-0.09513	-0.50852	1.9578	-0.22795	-0.02361
1.9565	-1.24468	-0.47375	1.9565	0.0316	0.09896
1.9552	0.0416	-0.43269	1.9552	0.16301	0.21503
1.9539	0.1741	-0.42165	1.9539	1.32	0.29765
1.9526	-0.27038	-0.45322	1.9526	0.36167	0.3173
1.9513	-0.77891	-0.51021	1.9513	0.36487	0.29556
1.95	-0.3259	-0.56628	1.95	-0.40115	0.25623
1.9487	-1.60362	-0.60854	1.9487	-0.20564	0.22658
1.9474	-0.38135	-0.61206	1.9474	0.88731	0.20101
1.9461	-0.44115	-0.60168	1.9461	0.82641	0.15229
1.9448	0.01192	-0.59071	1.9448	-1.02933	0.08753
1.9435	-1.07346	-0.5844	1.9435	-4.48718E-4	0.04755
1.9422	-1.06917	-0.5579	1.9422	0.13096	0.0173
1.9409	-0.0391	-0.51081	1.9409	1.15987	-0.02066
1.9396	-0.29115	-0.46828	1.9396	-0.63173	-0.07807
1.9384	-0.58847	-0.43189	1.9384	-1.09753	-0.10765
1.9371	-0.28244	-0.39435	1.9371	0.27224	-0.08983
1.9358	-0.66263	-0.35621	1.9358	-0.04506	-0.0545
1.9345	-0.33776	-0.31241	1.9345	0.08647	-0.01347
1.9332	0.05128	-0.27323	1.9332	0.02564	0.02195
1.932	0.06035	-0.25021	1.932	0.23965	0.04541
1.9307	-0.51679	-0.23866	1.9307	-0.03192	0.05079
1.9294	-0.3841	-0.21835	1.9294	0.48423	0.04163
1.9281	-0.57199	-0.18299	1.9281	-0.47404	0.01737
1.9269	-0.19819	-0.13456	1.9269	-0.02382	-4.27008E-4
1.9256	0.71897	-0.09447	1.9256	-0.01865	-0.01477
1.9243	-0.17397	-0.08734	1.9243	0.24109	-0.02984
1.9231	-0.3225	-0.09711	1.9231	-0.29083	-0.05
1.9218	-0.10096	-0.11205	1.9218	0.31179	-0.0661
1.9205	0.03179	-0.1317	1.9205	-0.19769	-0.08098
1.9193	-0.65521	-0.15504	1.9193	-0.6966	-0.07864
1.918	0.36128	-0.17288	1.918	-0.63968	-0.04887
1.9168	0.18792	-0.20104	1.9168	1.04674	-0.01238
1.9155	-1.03994	-0.22863	1.9155	-0.18429	-0.01943
1.9143	-0.70507	-0.22531	1.9143	0.35958	-0.0673
1.913	-0.26167	-0.20132	1.913	0.39936	-0.16153
1.9118	1.24924	-0.19086	1.9118	-1.23034	-0.2863
1.9105	-0.89359	-0.23118	1.9105	-0.29897	-0.39778
1.9092	0.52122	-0.28749	1.9092	0.15314	-0.4993
1.908	-0.26375	-0.35816	1.908	-1.28881	-0.58927
1.9068	-1.71715	-0.40109	1.9068	-0.59069	-0.63349
1.9055	-1.13173	-0.36947	1.9055	-1.31108	-0.6327
1.9043	0.72333	-0.28232	1.9043	-0.02778	-0.58555
1.903	-0.03282	-0.19672	1.903	-0.34276	-0.52456
1.9018	-0.44729	-0.11952	1.9018	-0.78424	-0.4544
1.9006	0.11326	-0.04934	1.9006	-0.64167	-0.37063
1.8993	0.55782	-0.00121	1.8993	-0.07609	-0.28529
1.8981	-0.2934	0.01799	1.8981	0.75458	-0.22401
1.8969	-0.21903	0.02931	1.8969	-0.49167	-0.20192
1.8956	-0.1334	0.03826	1.8956	-0.32224	-0.18525
1.8944	0.06882	0.03789	1.8944	0.14076	-0.1547
1.8932	0.76826	0.01271	1.8932	-1.31386	-0.09782
1.892	-0.54618	-0.05125	1.892	-0.06014	0.0126
1.8907	1.03897	-0.13017	1.8907	0.20436	0.14298
1.8895	-1.16111	-0.22499	1.8895	1.26681	0.25611
1.8883	-0.4616	-0.27817	1.8883	-0.04896	0.31782
1.8871	-1.28993	-0.279	1.8871	0.64924	0.3445
1.8859	-0.72931	-0.22593	1.8859	0.30576	0.3342
1.8847	1.56743	-0.16796	1.8847	0.86507	0.30019
1.8834	0.68231	-0.17926	1.8834	-0.86465	0.25434
1.8822	-1.47803	-0.24721	1.8822	0.45597	0.23675
1.881	0.12424	-0.31615	1.881	-0.16528	0.23157
1.8798	-0.35681	-0.39192	1.8798	0.81069	0.23392
1.8786	-0.83778	-0.45838	1.8786	0.32833	0.21907
1.8774	-0.20771	-0.4976	1.8774	-0.08451	0.19113
1.8762	-0.41097	-0.51063	1.8762	0.05813	0.15968
1.875	-1.23924	-0.48405	1.875	1.10354	0.12052
1.8738	-0.12299	-0.39942	1.8738	-0.97599	0.06435
1.8726	-0.25681	-0.27608	1.8726	0.13889	0.03104
1.8714	-1.2934	-0.11955	1.8714	0.07326	0.00845
1.8702	0.3784	0.06562	1.8702	-0.06187	-0.01018
1.869	1.35576	0.2162	1.869	0.15028	-0.02838
1.8678	0.24972	0.28458	1.8678	-0.81812	-0.05225
1.8666	0.32431	0.28012	1.8666	1.26896	-0.07895
1.8654	0.46826	0.21047	1.8654	0.16167	-0.14395
1.8642	0.75118	0.08546	1.8642	-1.08453	-0.21532
1.8631	-1.22038	-0.07218	1.8631	-0.72439	-0.24584
1.8619	-0.28021	-0.20643	1.8619	0.10361	-0.23176
1.8607	-0.13625	-0.31868	1.8607	-0.30924	-0.19325
1.8595	0.28556	-0.41402	1.8595	-0.86097	-0.13372
1.8583	-1.4454	-0.48841	1.8583	0.39285	-0.06238
1.8572	-0.51061	-0.50282	1.8572	1.1903	-0.02479
1.856	-0.11569	-0.4661	1.856	-0.78007	-0.04376
1.8548	-1.08278	-0.38746	1.8548	-0.08181	-0.08135
1.8536	-0.59153	-0.2586	1.8536	0.47757	-0.13641
1.8525	-0.10939	-0.106	1.8525	-0.38394	-0.20784
1.8513	0.39097	0.02725	1.8513	-0.90363	-0.26383
1.8501	0.53507	0.09784	1.8501	-0.41368	-0.28138
1.849	1.11962	0.08069	1.849	0.2347	-0.26946
1.8478	0.26757	-0.02744	1.8478	-1.16992	-0.24369
1.8466	-0.8384	-0.17784	1.8466	0.22278	-0.19446
1.8455	-0.68174	-0.30705	1.8455	0.77758	-0.15847
1.8443	-0.68924	-0.38463	1.8443	-0.5334	-0.15155
1.8431	-0.68403	-0.39888	1.8431	-0.52958	-0.14276
1.842	-0.13455	-0.35334	1.842	-0.04318	-0.12023
1.8408	-0.67375	-0.2658	1.8408	-0.38299	-0.09143
1.8397	0.10394	-0.1431	1.8397	0.4197	-0.05998
1.8385	-0.31625	-0.01249	1.8385	-0.37528	-0.04408
1.8374	0.49394	0.11114	1.8374	-0.48098	-0.03795
1.8362	0.3191	0.19771	1.8362	0.95181	-0.05236
1.8351	0.65674	0.23626	1.8351	0.20924	-0.12024
1.8339	0.53771	0.22194	1.8339	-0.70715	-0.2243
1.8328	-0.61992	0.17088	1.8328	0.36917	-0.3308
1.8316	0.68694	0.11503	1.8316	-0.90777	-0.43011
1.8305	0.14894	0.04679	1.8305	-1.51639	-0.47764
1.8293	-0.76111	-0.01285	1.8293	-0.4834	-0.45264
1.8282	0.08439	-0.03778	1.8282	-0.37159	-0.38633
1.8271	0.09	-0.03932	1.8271	0.23864	-0.31146
1.8259	-0.81514	-0.02267	1.8259	0.63931	-0.26004
1.8248	1.16182	0.01343	1.8248	-0.66205	-0.23658
1.8236	0.09792	0.03064	1.8236	-0.60299	-0.20061
1.8225	0.18826	0.048	1.8225	0.02818	-0.13295
1.8214	-1.32136	0.08794	1.8214	-0.57364	-0.03452
1.8202	0.39118	0.17989	1.8202	-0.52201	0.10179
1.8191	0.7353	0.28283	1.8191	0.57114	0.25617
1.818	0.43795	0.3663	1.818	0.42379	0.37758
1.8169	1.35258	0.42246	1.8169	2.01894	0.43076
1.8157	-0.42167	0.44704	1.8157	0.53507	0.38274
1.8146	0.60621	0.48229	1.8146	0.43644	0.27997
1.8135	0.15727	0.52704	1.8135	-0.46848	0.17652
1.8124	0.99621	0.58628	1.8124	-0.46424	0.13427
1.8112	-0.33174	0.64654	1.8112	-0.42167	0.18286
1.8101	1.46189	0.71483	1.8101	0.30174	0.322
1.809	0.86144	0.74926	1.809	0.4575	0.52118
1.8079	1.54879	0.74529	1.8079	0.46174	0.74886
1.8068	-0.79409	0.70398	1.8068	1.9053	0.97035
1.8057	1.48417	0.66658	1.8057	0.84894	1.13656
1.8046	0.50492	0.59941	1.8046	2.14106	1.24519
1.8034	-0.22653	0.50969	1.8034	0.57757	1.27952
1.8023	1.19788	0.39993	1.8023	2.22523	1.26766
1.8012	1.05189	0.23579	1.8012	0.5628	1.20259
1.8001	0.07258	0.02285	1.8001	1.62765	1.1252
1.799	-0.90674	-0.19249	1.799	-0.11061	1.04437
1.7979	-0.7497	-0.36137	1.7979	1.63606	0.9941
1.7968	-0.13811	-0.47063	1.7968	-0.32947	0.95065
1.7957	-1.3447	-0.52653	1.7957	1.34144	0.92238
1.7946	0.10023	-0.5187	1.7946	1.34568	0.85365
1.7935	-0.5003	-0.47769	1.7935	2.78932	0.70974
1.7924	-0.64629	-0.40309	1.7924	-0.38826	0.48057
1.7913	-0.3378	-0.29562	1.7913	-0.38409	0.26002
1.7902	-0.33227	-0.16817	1.7902	-0.37985	0.09853
1.7891	-0.4025	-0.03574	1.7891	-0.37561	0.01434
1.788	-0.09402	0.07849	1.788	-0.37136	0.00177
1.787	1.90258	0.13296	1.787	-0.40383	0.03564
1.7859	0.29568	0.07752	1.7859	1.53106	0.07211
1.7848	-0.07758	-0.04951	1.7848	1.08076	0.04537
1.7837	-1.13273	-0.19891	1.7837	-0.96045	-0.03743
1.7826	-0.29394	-0.32285	1.7826	0.33167	-0.11739
1.7815	-0.21273	-0.42021	1.7815	-0.57318	-0.18175
1.7805	-0.56133	-0.4884	1.7805	-0.7925	-0.19531
1.7794	-0.20189	-0.51448	1.7794	-1.39802	-0.14242
1.7783	-2.01461	-0.48914	1.7783	0.7275	-0.0373
1.7772	-0.26674	-0.38744	1.7772	1.48932	0.04303
1.7761	0.3447	-0.26072	1.7761	-0.70333	0.05983
1.7751	-0.11492	-0.1543	1.7751	0.48108	0.04664
1.774	0.88583	-0.08319	1.774	-0.16447	-0.00115
1.7729	-0.47242	-0.06047	1.7729	0.21864	-0.06642
1.7718	-0.16402	-0.05074	1.7718	-0.00432	-0.14021
1.7708	-0.6745	-0.03923	1.7708	-1.91667	-0.19933
1.7697	0.30129	-0.01679	1.7697	1.14008	-0.21377
1.7686	0.07932	-0.00608	1.7686	-0.21992	-0.23941
1.7676	-0.15683	-0.01383	1.7676	-0.32125	-0.26443
1.7665	1.15068	-0.0425	1.7665	-0.59136	-0.27602
1.7654	-0.51068	-0.10171	1.7654	0.39727	-0.26422
1.7644	-1.05592	-0.1414	1.7644	-1.22563	-0.23486
1.7633	-0.04545	-0.13199	1.7633	-0.50439	-0.16066
1.7623	-0.1275	-0.08961	1.7623	0.94925	-0.0639
1.7612	-0.26212	-0.02605	1.7612	-0.04235	0.01596
1.7602	-0.03258	0.04498	1.7602	-0.45908	0.09012
1.7591	0.80902	0.09799	1.7591	0.11674	0.16685
1.758	0.73856	0.10359	1.758	0.0447	0.22698
1.757	-0.8485	0.06795	1.757	1.47	0.24881
1.7559	0.44598	0.02901	1.7559	0.50682	0.20156
1.7549	-0.33692	-0.02115	1.7549	-0.18833	0.11548
1.7538	0.60803	-0.06957	1.7538	0.05985	0.03609
1.7528	-0.32542	-0.1191	1.7528	-1.01333	-0.00627
1.7517	-0.66947	-0.1387	1.7517	-0.08402	0.01992
1.7507	0.01933	-0.10765	1.7507	0.41175	0.09583
1.7497	-0.22492	-0.03176	1.7497	-0.83408	0.19741
1.7486	-0.65386	0.0895	1.7486	0.83644	0.31645
1.7476	0.70308	0.24701	1.7476	1.67433	0.39313
1.7465	-0.34045	0.39448	1.7465	-0.065	0.39364
1.7455	1.96442	0.50842	1.7455	1.016	0.34824
1.7445	0.97008	0.52858	1.7445	0.27017	0.26424
1.7434	0.58402	0.46755	1.7434	-1.11418	0.18234
1.7424	-0.35192	0.35994	1.7424	0.36192	0.14356
1.7414	0.987	0.24624	1.7414	0.36617	0.12406
1.7403	-0.6128	0.1313	1.7403	0.33667	0.11095
1.7393	-0.6685	0.05704	1.7393	-0.29217	0.10342
1.7383	0.67042	0.02815	1.7383	0.21208	0.11196
1.7372	-0.74909	0.01307	1.7372	-0.48523	0.12728
1.7362	0.26492	0.01233	1.7362	0.88708	0.14508
1.7352	1.60375	-0.01163	1.7352	0.14125	0.13046
1.7342	-0.89067	-0.08376	1.7342	1.22883	0.0856
1.7331	-1.18348	-0.14823	1.7331	-1.0003	0.01322
1.7321	0.70367	-0.18955	1.7321	-0.34617	-0.02677
1.7311	-0.79083	-0.24399	1.7311	-0.75858	-0.02518
1.7301	0.46467	-0.30319	1.7301	0.49558	0.01124
1.7291	0.05342	-0.38609	1.7291	0.66642	0.03907
1.728	-0.93129	-0.47327	1.728	0.30659	0.0391
1.727	-0.68567	-0.52332	1.727	-1.07525	0.02347
1.726	-1.34692	-0.51772	1.726	0.679	0.01773
1.725	-0.25817	-0.4461	1.725	-0.56683	-0.00754
1.724	-0.41942	-0.33951	1.724	0.02067	-0.04866
1.723	0.08592	-0.21964	1.723	1.02483	-0.12996
1.722	-0.242	-0.11214	1.722	0.11233	-0.27226
1.7209	0.61818	-0.02742	1.7209	-1.25771	-0.43868
1.72	-0.34963	0.01764	1.72	-0.79185	-0.57306
1.7189	0.70364	0.03844	1.7189	-0.87136	-0.66025
1.7179	-0.38733	0.03201	1.7179	-0.871	-0.69599
1.7169	-0.29875	0.02866	1.7169	-0.70017	-0.68661
1.7159	-0.79342	0.03769	1.7159	-0.02933	-0.64717
1.7149	1.8785	0.05207	1.7149	-1.10851	-0.59342
1.7139	-1.11625	0.02319	1.7139	-0.93767	-0.5102
1.7129	-0.27767	-0.00622	1.7129	0.39983	-0.40814
1.7119	0.97758	-0.05041	1.7119	0.15392	-0.31921
1.7109	0.06608	-0.1372	1.7109	-1.42525	-0.23499
1.7099	-0.92867	-0.24303	1.7099	-0.17108	-0.12342
1.7089	-0.34017	-0.33414	1.7089	-0.25033	-0.01191
1.708	-0.37222	-0.41108	1.708	1.02278	0.06969
1.707	-0.91317	-0.47469	1.707	1.008	0.07965
1.706	0.34192	-0.52386	1.706	-0.07125	0.02387
1.705	-0.48625	-0.57943	1.705	-0.73375	-0.04531
1.704	-1.23117	-0.61893	1.704	-0.64633	-0.08031
1.703	-0.39275	-0.61522	1.703	-1.05883	-0.068
1.702	-0.971	-0.57181	1.702	0.94525	-0.02351
1.701	-0.88258	-0.48105	1.701	0.28275	-0.01155
1.7	0.28908	-0.35526	1.7	0.4535	-0.04836
1.6991	-0.50648	-0.22686	1.6991	-0.32491	-0.13548
1.6981	-0.45083	-0.096	1.6981	-0.03833	-0.24937
1.6971	0.55417	0.02313	1.6971	0.21583	-0.37594
1.6961	1.05917	0.09863	1.6961	-1.11342	-0.49055
1.6951	-0.10258	0.12516	1.6951	-1.35932	-0.53898
1.6942	-0.4788	0.14537	1.6942	-1.04287	-0.49815
1.6932	-1.426	0.19057	1.6932	0.31558	-0.38601
1.6922	1.57892	0.26083	1.6922	-0.18033	-0.24772
1.6912	0.58383	0.2754	1.6912	-0.84292	-0.09338
1.6903	0.2837	0.21943	1.6903	0.17907	0.07029
1.6893	1.01025	0.09349	1.6893	1.66525	0.19908
1.6883	-0.98492	-0.09861	1.6883	-0.414	0.25423
1.6874	1.04065	-0.30726	1.6874	0.37787	0.2703
1.6864	-0.89192	-0.52715	1.6864	0.01075	0.2484
1.6854	-1.97043	-0.68555	1.6854	0.26483	0.19507
1.6845	-1.62852	-0.72801	1.6845	0.94694	0.10492
1.6835	-0.21083	-0.66431	1.6835	-0.227	-0.02392
1.6825	0.12725	-0.54923	1.6825	-0.47292	-0.15124
1.6816	-0.96444	-0.41491	1.6816	-0.15065	-0.24696
1.6806	0.55333	-0.25965	1.6806	-1.71483	-0.29711
1.6797	-0.30583	-0.10922	1.6797	0.69176	-0.28288
1.6787	-1.02058	0.05124	1.6787	-0.37342	-0.25637
1.6777	0.40075	0.22676	1.6777	0.38067	-0.22093
1.6768	1.83935	0.36881	1.6768	-0.31324	-0.18576
1.6758	0.49342	0.43753	1.6758	-0.86125	-0.13
1.6749	-0.74296	0.46659	1.6749	-0.11907	-0.03915
1.6739	0.91933	0.49246	1.6739	0.48017	0.06473
1.673	0.37843	0.49113	1.673	0.07509	0.15558
1.672	0.4285	0.45994	1.672	-0.01175	0.22811
1.6711	1.59231	0.39059	1.6711	1.47296	0.27299
1.6701	0.52092	0.27321	1.6701	-0.50367	0.26893
1.6692	-0.99019	0.158	1.6692	-0.09213	0.25462
1.6682	-0.22	0.10757	1.6682	0.25442	0.23012
1.6673	-0.88759	0.12711	1.6673	1.21315	0.17815
1.6663	0.03892	0.20543	1.6663	0.2625	0.08265
1.6654	1.90009	0.2806	1.6654	-1.18537	-0.02068
1.6644	0.88117	0.28238	1.6644	-0.06275	-0.08718
1.6635	0.52102	0.22148	1.6635	0.67546	-0.13038
1.6626	-0.77037	0.13857	1.6626	-0.80157	-0.16262
1.6616	-0.18892	0.0893	1.6616	-0.71742	-0.15594
1.6607	0.16537	0.08385	1.6607	-0.23713	-0.11432
1.6598	-1.3113	0.11851	1.6598	0.50806	-0.06984
1.6588	1.32425	0.19363	1.6588	0.628	-0.06068
1.6579	0.73546	0.23809	1.6579	0.14667	-0.09616
1.6569	0.2495	0.23729	1.6569	-1.28067	-0.15115
1.656	0.65241	0.20149	1.656	0.34074	-0.18838
1.6551	0.00907	0.14157	1.6551	0.53037	-0.22706
1.6542	-0.0788	0.09095	1.6542	-1.87257	-0.25993
1.6532	-1.15	0.07645	1.6532	0.31867	-0.24188
1.6523	0.67139	0.11636	1.6523	-0.38213	-0.20841
1.6514	0.49083	0.16769	1.6514	0.36306	-0.16702
1.6504	-0.22067	0.21517	1.6504	-1.08588	-0.13387
1.6495	0.68537	0.25969	1.6495	0.835	-0.09863
1.6486	-0.5137	0.28038	1.6486	0.56167	-0.09857
1.6477	1.80574	0.27761	1.6477	-0.26713	-0.12427
1.6467	0.12933	0.21208	1.6467	-0.56975	-0.1333
1.6458	-0.03694	0.12087	1.6458	-1.09157	-0.09038
1.6449	-0.31009	0.03695	1.6449	-0.53157	0.01795
1.644	0.25	-0.01462	1.644	1.41741	0.15509
1.6431	-0.94917	-0.02614	1.6431	-0.05954	0.25697
1.6421	-0.9335	0.02336	1.6421	0.78383	0.32263
1.6412	1.37463	0.10865	1.6412	0.96796	0.33529
1.6403	0.73102	0.15669	1.6403	-1.06454	0.30121
1.6394	0.08731	0.15772	1.6394	1.43991	0.25831
1.6385	0.09176	0.13072	1.6385	0.14824	0.17622
1.6376	0.28139	0.09113	1.6376	-0.58796	0.08362
1.6367	-1.10306	0.05244	1.6367	-0.02778	0.00783
1.6358	0.10509	0.03766	1.6358	-0.30093	-0.05744
1.6349	1.03537	0.01204	1.6349	0.16657	-0.12023
1.634	0.57685	-0.05582	1.634	0.1712	-0.20079
1.633	-1.56025	-0.14615	1.633	-0.175	-0.30499
1.6321	0.21519	-0.20755	1.6321	0.36574	-0.42014
1.6312	-1.26194	-0.25929	1.6312	-2.12963	-0.52702
1.6303	1.89046	-0.29956	1.6303	-0.83065	-0.56713
1.6294	-1.6238	-0.37664	1.6294	0.00546	-0.5621
1.6285	-0.50833	-0.42933	1.6285	-0.08435	-0.54673
1.6276	-0.1337	-0.45877	1.6276	-0.91481	-0.52744
1.6267	-0.96278	-0.47006	1.6267	-0.44898	-0.48755
1.6258	-0.58815	-0.45206	1.6258	-1.46459	-0.42973
1.6249	-0.21352	-0.41823	1.6249	1.5012	-0.35472
1.624	-0.57963	-0.38888	1.624	-1.64394	-0.31502
1.6231	0.62824	-0.37405	1.6231	0.02574	-0.27032
1.6222	0.26204	-0.39333	1.6222	0.39926	-0.24676
1.6214	-1.57542	-0.41619	1.6214	-0.38073	-0.25568
1.6205	-0.93315	-0.37934	1.6205	-1.16861	-0.2761
1.6196	-1.02157	-0.27744	1.6196	0.87148	-0.29332
1.6187	-0.27667	-0.13286	1.6187	0.22648	-0.33725
1.6178	1.11648	-0.00516	1.6178	-1.25189	-0.37957
1.6169	1.30583	0.03891	1.6169	-1.52649	-0.36375
1.616	0.0137	-0.01132	1.616	-0.22694	-0.2769
1.6151	-0.81546	-0.10318	1.6151	0.42444	-0.16426
1.6142	-0.44102	-0.18275	1.6142	0.52028	-0.06858
1.6134	0.02937	-0.23171	1.6134	0.17219	-0.00314
1.6125	-1.4513	-0.24466	1.6125	0.15639	0.04817
1.6116	0.40472	-0.20316	1.6116	-0.6737	0.11027
1.6107	0.13111	-0.14909	1.6107	-0.48528	0.21346
1.6098	0.13528	-0.09393	1.6098	0.07352	0.34888
1.609	-0.98896	-0.03516	1.609	1.85729	0.47268
1.6081	-0.31944	0.04122	1.6081	0.17278	0.5273
1.6072	0.79565	0.10148	1.6072	1.75019	0.52436
1.6063	1.17028	0.09389	1.6063	-0.65389	0.45779
1.6055	0.07125	0.00143	1.6055	-0.41937	0.38278
1.6046	-0.85833	-0.13911	1.6046	1.48241	0.29897
1.6037	0.25704	-0.28747	1.6037	0.745	0.16587
1.6028	-1.59074	-0.43931	1.6028	-0.73306	0.00216
1.602	-0.11823	-0.5631	1.602	0.22073	-0.14451
1.6011	1.38046	-0.68486	1.6011	-1.5597	-0.26325
1.6002	-1.76343	-0.80838	1.6002	-0.35259	-0.32493
1.5994	-3.125	-0.83417	1.5994	0.54469	-0.36522
1.5985	-1.11231	-0.7105	1.5985	0.02454	-0.42117
1.5976	0.09019	-0.50018	1.5976	-1.17574	-0.48436
1.5967	0.27435	-0.28612	1.5967	0.21657	-0.52407
1.5959	0.41177	-0.1217	1.5959	-2.25257	-0.54414
1.595	0.36509	-0.03228	1.595	0.77889	-0.51139
1.5942	0.40979	-0.01654	1.5942	-1.20323	-0.47805
1.5933	-0.28481	-0.05331	1.5933	0.13759	-0.43187
1.5924	-0.93361	-0.10009	1.5924	-0.22935	-0.39681
1.5916	-0.11344	-0.12596	1.5916	-0.775	-0.36839
1.5907	0.91722	-0.14166	1.5907	0.05528	-0.33375
1.5899	-1.15604	-0.15732	1.5899	-0.45479	-0.30035
1.589	-0.65769	-0.13013	1.589	-0.03046	-0.25621
1.5881	0.08269	-0.06721	1.5881	-0.95296	-0.19708
1.5873	0.7175	-0.00205	1.5873	0.0776	-0.10739
1.5864	0.17463	0.03935	1.5864	0.07241	-0.0094
1.5856	-0.32469	0.06697	1.5856	0.60615	0.08389
1.5847	0.17426	0.09753	1.5847	-0.29111	0.16358
1.5839	-0.22073	0.1282	1.5839	-0.21948	0.24689
1.583	-0.65926	0.15998	1.583	1.19722	0.32827
1.5822	1.8626	0.17641	1.5822	-0.4201	0.37889
1.5813	-0.01102	0.12007	1.5813	0.64852	0.41335
1.5805	-0.01229	0.01785	1.5805	1.4626	0.40629
1.5796	0.8225	-0.10989	1.5796	-0.17796	0.34414
1.5788	-1.05365	-0.24433	1.5788	0.22042	0.26611
1.5779	-1.49194	-0.32002	1.5779	-0.54139	0.18533
1.5771	-0.11573	-0.31196	1.5771	0.43646	0.11264
1.5763	-0.74042	-0.25377	1.5763	0.64865	0.02252
1.5754	1.19407	-0.16925	1.5754	0.39481	-0.09432
1.5746	-0.84375	-0.10652	1.5746	-0.69781	-0.21589
1.5737	-0.47185	-0.04556	1.5737	-1.54281	-0.29573
1.5729	0.51125	-0.00318	1.5729	0.5599	-0.3115
1.5721	0.51177	-0.01753	1.5721	-0.68625	-0.30317
1.5712	0.64056	-0.10102	1.5712	0.68963	-0.26719
1.5704	-1.36219	-0.23961	1.5704	-0.67865	-0.21912
1.5696	0.09688	-0.38217	1.5696	-0.46646	-0.12672
1.5687	0.27185	-0.53371	1.5687	-1.80007	0.01932
1.5679	-1.15188	-0.67528	1.5679	0.99958	0.21127
1.5671	-1.46365	-0.74765	1.5671	1.52427	0.35048
1.5662	-2.31894	-0.71543	1.5662	1.91389	0.37769
1.5654	0.30854	-0.57902	1.5654	-0.65563	0.29232
1.5646	-0.21146	-0.41899	1.5646	0.18156	0.17062
1.5637	0.55343	-0.27156	1.5637	-0.20556	0.04144
1.5629	-1.1474	-0.16255	1.5629	-0.54	-0.06583
1.5621	0.72844	-0.07652	1.5621	-0.22365	-0.13415
1.5613	0.41677	-0.04731	1.5613	-0.01146	-0.17018
1.5604	9.25926E-4	-0.06847	1.5604	-0.46981	-0.18506
1.5596	-0.62302	-0.11038	1.5596	0.30865	-0.182
1.5588	-1.03875	-0.13992	1.5588	-0.3126	-0.17843
1.5579	1.02194	-0.14964	1.5579	-0.08926	-0.16726
1.5571	-0.20344	-0.17699	1.5571	-0.20083	-0.14812
1.5563	0.00594	-0.20087	1.5563	-0.09292	-0.11672
1.5555	-0.61802	-0.20149	1.5555	-0.40156	-0.07141
1.5547	-1.03365	-0.14872	1.5547	0.64385	-0.00935
1.5538	-0.64009	-0.03327	1.5538	-1.18361	0.05577
1.553	0.53104	0.10993	1.553	1.27635	0.14296
1.5522	0.94885	0.21559	1.5522	-0.2824	0.20922
1.5514	1.36656	0.23947	1.5514	0.24219	0.26826
1.5506	-0.19469	0.17402	1.5506	0.66271	0.30918
1.5498	0.63979	0.06801	1.5498	0.66635	0.31978
1.549	-0.5049	-0.0482	1.549	0.6701	0.30556
1.5481	-1.5588	-0.11568	1.5481	-0.60472	0.28931
1.5473	-0.71073	-0.0983	1.5473	-0.36406	0.31208
1.5465	1.68635	-0.03213	1.5465	0.78552	0.37021
1.5457	-0.91656	0.01616	1.5457	1.20594	0.42621
1.5449	0.54302	0.06584	1.5449	-0.76958	0.46339
1.5441	0.4401	0.08951	1.5441	0.6925	0.50403
1.5433	0.44146	0.08366	1.5433	0.69615	0.50876
1.5425	-0.59885	0.06228	1.5425	2.8874	0.44764
1.5417	0.3399	0.05728	1.5417	-1.37975	0.30008
1.5409	-1.22125	0.06749	1.5409	0.18646	0.16751
1.5401	0.6551	0.10589	1.5401	-0.95573	0.06734
1.5393	0.5524	0.12099	1.5393	0.08958	0.01795
1.5385	1.69958	0.08881	1.5385	0.40583	-0.01346
1.5377	-1.73656	0.0069	1.5377	-0.00719	-0.05609
1.5369	-0.06844	-0.04665	1.5369	0.62146	-0.11818
1.5361	0.66208	-0.08088	1.5361	-0.10406	-0.20551
1.5353	-0.89896	-0.10598	1.5353	-0.93375	-0.28691
1.5345	0.14417	-0.09495	1.5345	-0.3051	-0.3261
1.5337	-0.06271	-0.06045	1.5337	-0.8224	-0.31918
1.5329	-1.10292	-0.00318	1.5329	0.11875	-0.26117
1.5321	0.87771	0.07602	1.5321	-0.8151	-0.17227
1.5313	0.15	0.12137	1.5313	0.12604	-0.05367
1.5305	0.46406	0.11714	1.5305	-0.49542	0.06129
1.5297	0.67385	0.04904	1.5297	1.07073	0.14826
1.5289	0.36281	-0.07988	1.5289	1.38677	0.15504
1.5281	-0.36479	-0.23531	1.5281	0.34865	0.07558
1.5273	-1.4049	-0.36083	1.5273	-1.21031	-0.03461
1.5265	-0.77844	-0.40647	1.5265	-0.06083	-0.10636
1.5257	-0.15188	-0.37448	1.5257	-1.20313	-0.12926
1.525	-0.40988	-0.2857	1.525	0.29571	-0.09065
1.5242	-0.77375	-0.14985	1.5242	-0.05021	-0.03157
1.5234	0.68615	0.01715	1.5234	0.37	0.02629
1.5226	0.37521	0.16818	1.5226	0.26927	0.06027
1.5218	-0.0399	0.28958	1.5218	0.37698	0.06493
1.521	1.31583	0.37803	1.521	-0.14031	0.04525
1.5203	-0.28012	0.41374	1.5203	-0.16036	0.02185
1.5195	0.2774	0.42381	1.5195	-0.44583	0.00603
1.5187	1.63313	0.40064	1.5187	0.28677	-8.23716E-7
1.5179	-0.24031	0.32934	1.5179	0.39448	-0.01662
1.5171	0.17802	0.2566	1.5171	0.18958	-0.04987
1.5164	0.20524	0.20066	1.5164	-0.06952	-0.08525
1.5156	-0.96458	0.17581	1.5156	-1.20313	-0.09628
1.5148	0.28698	0.19658	1.5148	0.25875	-0.05568
1.514	0.49698	0.2205	1.514	-0.05021	0.00847
1.5132	0.49854	0.20957	1.5132	0.37	0.08382
1.5125	0.57167	0.13966	1.5125	0.00214	0.15508
1.5117	1.23094	0.00107	1.5117	0.00521	0.22126
1.5109	-1.37156	-0.1943	1.5109	0.84198	0.27376
1.5102	-0.01798	-0.37305	1.5102	0.72798	0.29313
1.5094	-2.2016	-0.52066	1.5094	-0.08875	0.28837
1.5086	0.19583	-0.60483	1.5086	-0.60625	0.2902
1.5078	-0.32333	-0.67733	1.5078	1.06375	0.31048
1.5071	-0.84381	-0.74988	1.5071	0.02905	0.31628
1.5063	0.305	-0.81652	1.5063	0.65375	0.31229
1.5055	-2.50591	-0.87596	1.5055	0.24042	0.28888
1.5048	-1.19536	-0.87086	1.5048	0.39762	0.25345
1.504	0.3099	-0.82536	1.504	0.14292	0.21102
1.5032	-1.25094	-0.77983	1.5032	-0.79125	0.17378
1.5025	-0.11821	-0.71789	1.5025	0.76607	0.15055
1.5017	-1.45594	-0.6467	1.5017	1.09031	0.10188
1.501	-1.305	-0.54343	1.501	-1.25024	0.01908
1.5002	1.15146	-0.42572	1.5002	0.6801	-0.05708
1.4994	-0.93021	-0.34931	1.4994	0.475	-0.14933
1.4987	-0.94214	-0.29105	1.4987	-0.8819	-0.24352
1.4979	1.57313	-0.25684	1.4979	-0.66437	-0.2943
1.4971	-0.09187	-0.28516	1.4971	-0.55698	-0.28822
1.4964	-2.00798	-0.32295	1.4964	-0.63286	-0.23035
1.4956	-0.60948	-0.30752	1.4956	-0.34219	-0.13919
1.4949	-0.3375	-0.26043	1.4949	0.80298	-0.05336
1.4941	0.53969	-0.21831	1.4941	0.91417	-0.02166
1.4934	0.61869	-0.22166	1.4934	-0.61833	-0.05004
1.4926	-1.01958	-0.2731	1.4926	0.60802	-0.09766
1.4919	-0.33	-0.33321	1.4919	-1.20631	-0.15212
1.4911	0.12958	-0.39989	1.4911	-0.4274	-0.16571
1.4904	-1.15952	-0.47088	1.4904	0.11036	-0.14344
1.4896	-0.49219	-0.51748	1.4896	-0.42115	-0.10341
1.4889	-0.20345	-0.54537	1.4889	-0.1206	-0.05102
1.4881	-0.69719	-0.55901	1.4881	0.10594	-0.00757
1.4874	-1.0331	-0.54573	1.4874	0.83881	0.00219
1.4866	-0.17313	-0.4998	1.4866	0.32042	-0.04086
1.4859	-0.19595	-0.43984	1.4859	-1.41607	-0.11397
1.4851	-1.21156	-0.36813	1.4851	0.43063	-0.17635
1.4844	0.76012	-0.27478	1.4844	0.73369	-0.25229
1.4836	0.45833	-0.19205	1.4836	-0.6049	-0.33576
1.4829	-1.37905	-0.10045	1.4829	-1.99744	-0.37141
1.4821	-1.30927	0.052	1.4821	0.13021	-0.31735
1.4814	0.7675	0.25337	1.4814	-0.32393	-0.213
1.4807	1.12643	0.42367	1.4807	0.15571	-0.07541
1.4799	1.61219	0.50861	1.4799	-0.48583	0.07286
1.4792	0.53488	0.48903	1.4792	0.99583	0.22076
1.4784	-0.05125	0.40097	1.4784	0.35344	0.32935
1.4777	0.4194	0.28275	1.4777	0.05012	0.3984
1.477	0.06417	0.15006	1.477	0.52964	0.42892
1.4762	-0.98396	0.02546	1.4762	0.98729	0.40448
1.4755	1.25821	-0.07281	1.4755	1.13155	0.31371
1.4748	0.06952	-0.17697	1.4748	-0.65083	0.17436
1.474	-1.91677	-0.2527	1.474	-0.56656	0.04509
1.4733	0.43024	-0.25335	1.4733	-0.04893	-0.05672
1.4726	-0.6394	-0.21546	1.4726	-0.04571	-0.14425
1.4718	0.27542	-0.14142	1.4718	1.10865	-0.23032
1.4711	-1.58821	-0.05478	1.4711	-0.15821	-0.32278
1.4704	1.7469	0.04171	1.4704	-2.65502	-0.36258
1.4696	0.5926	0.06866	1.4696	0.17969	-0.2824
1.4689	0.67905	0.03193	1.4689	-0.86286	-0.12957
1.4682	-1.46202	-0.03643	1.4682	0.33083	0.07169
1.4674	-0.75698	-0.072	1.4674	1.02135	0.2605
1.4667	1.51762	-0.08165	1.4667	1.64667	0.38894
1.466	-0.26631	-0.10649	1.466	-0.4931	0.44713
1.4653	-0.62179	-0.10767	1.4653	0.58155	0.48807
1.4645	-0.95917	-0.05435	1.4645	0.0949	0.51776
1.4638	0.33405	0.05863	1.4638	0.11155	0.54687
1.4631	-1.56893	0.19118	1.4631	3.09083	0.56491
1.4624	3.31369	0.31699	1.4624	-2.38226	0.53966
1.4616	0.40104	0.32171	1.4616	1.66823	0.56516
1.4609	0.46	0.24088	1.4609	0.48107	0.58938
1.4602	-0.49071	0.11396	1.4602	0.84119	0.61542
1.4595	-0.01274	-0.00861	1.4595	0.13	0.64098
1.4588	-1.55869	-0.10664	1.4588	0.84726	0.67506
1.4581	1.06202	-0.16013	1.4581	0.61214	0.70108
1.4573	-0.5276	-0.22169	1.4573	0.74656	0.71108
1.4566	0.94631	-0.28282	1.4566	2.6419	0.69268
1.4559	-1.79012	-0.35033	1.4559	-2.23602	0.63525
1.4552	-0.71702	-0.36955	1.4552	1.33833	0.62561
1.4545	-0.23917	-0.35781	1.4545	2.17464	0.60705
1.4538	1.31012	-0.34983	1.4538	-0.91774	0.55846
1.453	-1.03979	-0.37437	1.453	0.44958	0.53714
1.4523	-0.59143	-0.37722	1.4523	0.51667	0.52655
1.4516	-0.58976	-0.33741	1.4516	1.59095	0.50582
1.4509	-0.94536	-0.2447	1.4509	-0.19179	0.45352
1.4502	-0.7056	-0.10147	1.4502	0.52536	0.40254
1.4495	1.08167	0.05487	1.4495	0.17095	0.35347
1.4488	1.67857	0.15671	1.4488	0.17381	0.31303
1.4481	0.01345	0.18777	1.4481	1.2481	0.27886
1.4474	-0.81821	0.20788	1.4474	-1.24905	0.24159
1.4466	-1.33958	0.26814	1.4466	1.09698	0.24033
1.446	1.13236	0.36833	1.446	-0.06194	0.23968
1.4452	1.16313	0.42789	1.4452	-0.5649	0.24703
1.4445	0.2594	0.40442	1.4445	2.09536	0.25473
1.4438	1.5706	0.29229	1.4438	-0.16381	0.21451
1.4431	-0.45167	0.07863	1.4431	0.19595	0.17013
1.4424	-0.09298	-0.18552	1.4424	-0.87274	0.14645
1.4417	0.26571	-0.47564	1.4417	0.20143	0.16961
1.441	-1.51857	-0.76257	1.441	-0.03405	0.21478
1.4403	-1.63607	-0.98009	1.4403	1.27821	0.25874
1.4396	-1.39643	-1.09978	1.4396	-0.74298	0.26582
1.4389	-2.10917	-1.12602	1.4389	2.95012	0.25133
1.4382	0.9875	-1.07802	1.4382	-1.92817	0.18014
1.4375	-2.22524	-1.02416	1.4375	0.5744	0.15204
1.4368	-0.91417	-0.92952	1.4368	-0.4944	0.16143
1.4361	-0.5556	-0.81924	1.4361	0.2225	0.22381
1.4354	-0.31595	-0.71772	1.4354	0.10607	0.3219
1.4347	-1.62405	-0.63614	1.4347	0.9419	0.43835
1.4341	0.60694	-0.56562	1.4341	-0.00917	0.54502
1.4333	0.56073	-0.54665	1.4333	1.24531	0.63895
1.4327	-3.00071	-0.56112	1.4327	0.41333	0.68946
1.432	0.1675	-0.53553	1.432	0.83298	0.6962
1.4313	-0.06917	-0.51837	1.4313	1.31167	0.64501
1.4306	-0.42488	-0.52296	1.4306	1.31417	0.52856
1.4299	-0.42345	-0.54018	1.4299	-0.1119	0.37288
1.4292	-0.89821	-0.55601	1.4292	-0.94286	0.24323
1.4285	-0.65869	-0.55058	1.4285	0.25012	0.18069
1.4278	-0.77631	-0.52112	1.4278	0.13345	0.16699
1.4271	-0.17964	-0.4703	1.4271	-0.10226	0.18736
1.4264	-0.77345	-0.41351	1.4264	0.25738	0.22534
1.4258	0.07153	-0.35164	1.4258	1.13639	0.24998
1.4251	-1.12786	-0.30355	1.4251	0.97643	0.23195
1.4244	1.37357	-0.26697	1.4244	-0.8069	0.18623
1.4237	-1.24405	-0.28081	1.4237	-0.09036	0.16503
1.423	-1.12369	-0.30199	1.423	-0.32607	0.1709
1.4224	1.60736	-0.33556	1.4224	0.45556	0.19362
1.4217	0.06952	-0.42768	1.4217	1.10714	0.19813
1.421	-3.50054	-0.52735	1.421	-0.08107	0.16245
1.4203	1.14369	-0.55871	1.4203	-0.19786	0.11007
1.4196	-0.75976	-0.59456	1.4196	1.11393	0.05228
1.4189	0.07488	-0.62258	1.4189	-1.38381	-0.01499
1.4183	-1.99444	-0.63872	1.4183	-0.63958	-0.04277
1.4176	-0.99381	-0.60405	1.4176	0.88262	-0.0505
1.4169	0.79321	-0.54742	1.4169	1.00393	-0.08747
1.4162	-0.515	-0.51717	1.4162	-1.13679	-0.15632
1.4156	-1.01597	-0.49461	1.4156	-0.07361	-0.20511
1.4149	-0.03619	-0.46096	1.4149	-0.89429	-0.23094
1.4142	-0.51107	-0.42348	1.4142	0.06024	-0.22432
1.4135	-2.17643	-0.3682	1.4135	0.18143	-0.20892
1.4129	1.21222	-0.28553	1.4129	-0.75806	-0.19421
1.4122	0.44512	-0.25631	1.4122	0.78095	-0.17011
1.4115	-0.8631	-0.28646	1.4115	0.42595	-0.15477
1.4108	-0.1475	-0.34685	1.4108	-1.35762	-0.11874
1.4102	1.21819	-0.43718	1.4102	-0.74819	-0.00358
1.4095	-2.28786	-0.54717	1.4095	-0.28202	0.18723
1.4088	-0.50095	-0.58379	1.4088	0.79143	0.41299
1.4082	-2.80515	-0.54102	1.4082	0.64792	0.60951
1.4075	1.6444	-0.40873	1.4075	1.74798	0.73154
1.4068	-0.85429	-0.28997	1.4068	2.10714	0.73575
1.4062	0.67153	-0.18514	1.4062	0.37722	0.62962
1.4055	0.45774	-0.12286	1.4055	-0.03179	0.48921
1.4048	-1.08869	-0.08892	1.4048	-1.10119	0.37796
1.4042	-0.43528	-0.04006	1.4042	1.35653	0.33326
1.4035	0.1044	0.01696	1.4035	-0.50202	0.31853
1.4028	0.82	0.05565	1.4028	0.80952	0.34838
1.4022	0.26361	0.05388	1.4022	0.66889	0.39636
1.4015	-1.20131	0.02772	1.4015	-0.37714	0.4591
1.4008	-0.36679	0.00375	1.4008	0.22	0.54686
1.4002	3.04583	-0.0529	1.4002	1.09222	0.62805
1.3995	-1.79286	-0.19565	1.3995	-0.13333	0.65479
1.3989	-1.11792	-0.32296	1.3989	3.31889	0.60237
1.3982	-1.07619	-0.41317	1.3982	0.9419	0.40668
1.3976	-0.28208	-0.48435	1.3976	-0.84333	0.13946
1.3969	1.90214	-0.58772	1.3969	-0.36393	-0.10081
1.3962	0.11774	-0.76441	1.3962	-0.36202	-0.2648
1.3956	-4.16667	-0.93103	1.3956	-2.36475	-0.3163
1.3949	-1.90595	-0.9601	1.3949	-0.4775	-0.22401
1.3943	-0.14181	-0.88592	1.3943	2.08389	-0.059
1.3936	0.4725	-0.79007	1.3936	-1.18821	0.09495
1.393	-0.28361	-0.71694	1.393	0.42139	0.26121
1.3923	-1.19679	-0.64778	1.3923	1.19631	0.39901
1.3917	-0.84208	-0.54217	1.3917	1.39778	0.47555
1.391	-1.43738	-0.38716	1.391	-0.58595	0.49794
1.3903	0.2281	-0.18478	1.3903	0.8444	0.51938
1.3897	-0.29083	0.01042	1.3897	-0.67958	0.53887
1.389	1.05893	0.16456	1.389	0.84786	0.57168
1.3884	0.95625	0.22866	1.3884	1.54667	0.57212
1.3878	0.67708	0.19848	1.3878	2.24306	0.50836
1.3871	0.93631	0.10615	1.3871	-0.81381	0.39725
1.3864	-0.8506	0.00774	1.3864	-0.81214	0.34241
1.3858	-1.54931	8.18474E-4	1.3858	0.30444	0.38689
1.3852	-2.24514	0.14005	1.3852	-0.66583	0.51602
1.3845	2.36024	0.40258	1.3845	1.8119	0.71099
1.3839	-1.41458	0.6463	1.3839	0.44903	0.89391
1.3832	4.5006	0.82699	1.3832	1.45798	1.04195
1.3826	0.94375	0.79738	1.3826	1.70292	1.11002
1.3819	2.7125	0.59386	1.3819	1.46119	1.07381
1.3813	-1.97556	0.26018	1.3813	1.70653	0.93871
1.3806	-0.1469	-0.054	1.3806	2.05952	0.72942
1.38	-0.72833	-0.31082	1.38	-2.03981	0.50907
1.3794	-0.31306	-0.47705	1.3794	-0.2325	0.40728
1.3787	-1.34095	-0.54033	1.3787	-0.19774	0.42623
1.3781	-1.28806	-0.48011	1.3781	-0.36778	0.53611
1.3775	-0.87264	-0.31587	1.3775	1.85625	0.67591
1.3768	1.98893	-0.10748	1.3768	2.66405	0.73943
1.3762	-0.18097	0.05733	1.3762	1.44306	0.67949
1.3755	0.79607	0.19567	1.3755	-1.85681	0.54513
1.3749	-0.60042	0.31273	1.3749	2.14097	0.42358
1.3743	0.23167	0.44373	1.3743	-0.49625	0.28197
1.3736	0.79262	0.57821	1.3736	-0.30476	0.17328
1.373	0.92333	0.69513	1.373	0.34056	0.11161
1.3723	0.79024	0.78415	1.3723	0.17429	0.08714
1.3717	0.92069	0.84635	1.3717	-0.76722	0.1015
1.3711	0.91931	0.88313	1.3711	0.34556	0.16068
1.3705	0.91792	0.89958	1.3705	0.90278	0.22722
1.3698	0.7856	0.90261	1.3698	0.18	0.27293
1.3692	0.91528	0.90004	1.3692	1.73931	0.30339
1.3686	0.91389	0.89387	1.3686	-2.14793	0.31951
1.3679	0.78214	0.88682	1.3679	1.25548	0.39401
1.3673	0.91125	0.88264	1.3673	1.04972	0.47626
1.3667	0.90986	0.87983	1.3667	-0.61542	0.55868
1.366	0.77869	0.87832	1.366	0.18821	0.66236
1.3654	0.90722	0.87956	1.3654	2.30444	0.74969
1.3648	0.90583	0.88	1.3648	1.05597	0.75936
1.3642	0.90444	0.87749	1.3642	0.50194	0.70779
1.3635	0.77417	0.87115	1.3635	1.14583	0.62625
1.3629	0.90181	0.86146	1.3629	-0.46722	0.53567
1.3623	0.90056	0.84405	1.3623	-0.32681	0.48302
1.3617	0.89917	0.81657	1.3617	-0.0475	0.46509
1.361	0.76964	0.7795	1.361	1.74631	0.43817
1.3604	1.45208	0.73743	1.3604	1.34444	0.33295
1.3598	-0.77139	0.69448	1.3598	-0.18194	0.1455
1.3592	1.72722	0.69049	1.3592	1.06958	-0.07751
1.3585	0.52702	0.692	1.3585	-1.34381	-0.30581
1.3579	1.03028	0.7174	1.3579	-1.4275	-0.45175
1.3573	1.02889	0.77683	1.3573	-0.73153	-0.47959
1.3567	-1.19458	0.89606	1.3567	-1.56347	-0.40238
1.3561	0.19306	1.11349	1.3561	0.24347	-0.24576
1.3555	2.275	1.36295	1.3555	0.38389	-0.09344
1.3548	0.75845	1.53229	1.3548	0.92548	-0.00465
1.3542	7.82806	1.55494	1.3542	0.38667	-0.01477
1.3536	-0.50653	1.32562	1.3536	0.38819	-0.11266
1.353	-2.03556	1.05275	1.353	-0.86042	-0.26711
1.3524	-0.23139	0.8531	1.3524	-0.58125	-0.42187
1.3518	2.26736	0.68906	1.3518	-0.99653	-0.55036
1.3511	0.51381	0.46876	1.3511	-0.13869	-0.63397
1.3505	3.37597	0.17928	1.3505	-0.99375	-0.67639
1.3499	-1.62528	-0.19007	1.3499	-1.13139	-0.65654
1.3493	-2.45986	-0.49014	1.3493	-0.57444	-0.56922
1.3487	-0.93333	-0.64354	1.3487	-0.43417	-0.43298
1.3481	-1.21236	-0.67137	1.3481	-0.71056	-0.26661
1.3475	1.42528	-0.60921	1.3475	0.40194	-0.08898
1.3469	-2.18694	-0.5197	1.3469	0.54208	0.05887
1.3462	-1.28036	-0.36374	1.3462	0.58488	0.16041
1.3456	-0.245	-0.18562	1.3456	-0.28847	0.2233
1.345	3.22611	-0.07543	1.345	-0.14833	0.27641
1.3444	-0.52514	-0.12626	1.3444	0.96417	0.32302
1.3438	-0.10972	-0.26609	1.3438	-0.00667	0.34519
1.3432	-1.49972	-0.44286	1.3432	-0.14417	0.35701
1.3426	-1.91764	-0.59671	1.3426	1.10708	0.35501
1.342	0.99792	-0.72058	1.342	1.94181	0.31063
1.3414	0.44111	-0.8735	1.3414	-0.55694	0.23294
1.3408	-3.17111	-1.02856	1.3408	-3.19444	0.21253
1.3402	-1.64444	-1.0931	1.3402	1.80514	0.30055
1.3396	-0.81236	-1.08161	1.3396	0.41583	0.37776
1.339	-0.95236	-1.03614	1.339	2.08208	0.40016
1.3384	-0.81458	-0.98528	1.3384	0.83167	0.32566
1.3378	-0.26014	-0.95343	1.3378	-0.69625	0.19627
1.3372	-0.81681	-0.95646	1.3372	-0.00208	0.07927
1.3366	-1.37347	-0.97556	1.3366	-0.69681	-0.00265
1.336	-1.93014	-0.98496	1.336	-0.41917	-0.03089
1.3354	-1.23681	-0.97877	1.3354	-0.55819	-0.02153
1.3348	1.12333	-0.99835	1.3348	2.21944	-0.01011
1.3342	-1.65556	-1.09799	1.3342	-0.28069	-0.05895
1.3336	-0.68444	-1.22587	1.3336	-0.14194	-0.11894
1.333	-2.21319	-1.35806	1.333	-0.83639	-0.15203
1.3324	-2.21431	-1.44356	1.3324	-1.94754	-0.12132
1.3318	-1.24306	-1.47412	1.3318	0.69139	-0.02414
1.3312	-1.10528	-1.48003	1.3312	1.10806	0.05088
