# Supplementary material for: Anomalously bright single-molecule upconversion electroluminescence
Source: Nat Commun. 2024 Feb 23;15:1677. doi: 10.1038/s41467-024-45450-5 (PMC10891098; doi:10.1038/s41467-024-45450-5)
Supplement: Supplementary file 3 — Source Data [file 41467_2024_45450_MOESM3_ESM.zip › Fig_SI/Fig_S6a.dat]

   6.8723377e-05   6.8723377e-05   6.8723377e-05   6.8723377e-05   6.8723377e-05   6.8723377e-05   6.8723377e-05   6.8723377e-05   6.8723377e-05   6.8723377e-05   6.8723377e-05   6.8723377e-05   6.8723377e-05   6.8723377e-05   6.8723377e-05   6.8723377e-05   6.8723377e-05   6.8723377e-05   6.8723377e-05   6.8723377e-05   6.8723377e-05   6.8723377e-05   6.8723377e-05   6.8723377e-05   6.8723377e-05   6.8723377e-05   6.8723377e-05   6.8723377e-05   6.8723377e-05   6.8723377e-05   6.8723377e-05   6.8723377e-05   6.8723377e-05   6.8723377e-05   6.8723377e-05   6.8723377e-05   6.8723377e-05   6.8723377e-05   6.8723377e-05   6.8723377e-05   6.8723377e-05   6.8723377e-05   6.8723377e-05   6.8723377e-05   6.8723377e-05   6.8723377e-05   6.8723377e-05   6.8723377e-05   6.8723377e-05   6.8723377e-05   6.8723377e-05   6.8723377e-05   6.8723377e-05   6.8723377e-05   6.8723377e-05   6.8723377e-05   6.8723377e-05   6.8723377e-05   6.8723377e-05   6.8723377e-05   6.8723377e-05   6.8723377e-05   6.8723377e-05   6.8723377e-05   6.8723377e-05   6.8723377e-05   6.8723377e-05   6.8723377e-05   6.8723377e-05   6.8723377e-05   6.8723377e-05   6.8723377e-05   6.8723377e-05   6.8723377e-05   6.8723377e-05   6.8723377e-05   6.8723377e-05   6.8723377e-05   6.8723377e-05   6.8723377e-05   6.8723377e-05   6.8723377e-05   6.8723377e-05   6.8723377e-05   6.8723377e-05   6.8723377e-05   6.8723377e-05   6.8723377e-05   6.8723377e-05   6.8723377e-05   6.8723377e-05   6.8723377e-05   6.8723377e-05   6.8723377e-05   6.8723377e-05   6.8723377e-05   6.8723377e-05   6.8723377e-05   6.8723377e-05   6.8723377e-05   6.8723377e-05   6.8723377e-05   6.8723377e-05   6.8723377e-05   6.8723377e-05   6.8723377e-05   6.8723377e-05   6.8723377e-05   6.8723377e-05   6.8723377e-05   6.8723377e-05   6.8723377e-05   6.8723377e-05   6.8723377e-05   6.8723377e-05   6.8723377e-05   6.8723377e-05   6.8723377e-05   6.8723377e-05   6.8723377e-05   6.8723377e-05   6.8723377e-05   6.8723377e-05   6.8723377e-05   6.8723377e-05   6.8723377e-05   6.8723377e-05   6.8723377e-05   6.8723377e-05   6.8723377e-05   6.8723377e-05   6.8723377e-05   6.8723377e-05   6.8723377e-05   6.8723377e-05   6.8723377e-05   6.8723377e-05   6.8723377e-05   6.8723377e-05   6.8723377e-05   6.8723377e-05   6.8723377e-05   6.8723377e-05   6.8723377e-05   6.8723377e-05   6.8723377e-05   6.8723377e-05   6.8723377e-05   6.8723377e-05   6.8723377e-05   6.8723377e-05   6.8723377e-05   6.8723377e-05   6.8723377e-05   6.8723377e-05   6.8723377e-05   6.8723377e-05   6.8723377e-05   6.8723377e-05   6.8723377e-05   6.8723377e-05   6.8723377e-05   6.8723377e-05   6.8723377e-05   6.8723377e-05   6.8723377e-05   6.8723377e-05   6.8723377e-05   6.8723377e-05   6.8723377e-05   6.8723377e-05   6.8723377e-05   6.8723377e-05   6.8723377e-05   6.8723377e-05   6.8723377e-05   6.8723377e-05   6.8723377e-05   6.8723377e-05   6.8723377e-05   6.8723377e-05   6.8723377e-05   6.8723377e-05   6.8723377e-05   6.8723377e-05   6.8723377e-05   6.8723377e-05   6.8723377e-05   6.8723377e-05   6.8723377e-05   6.8723377e-05   6.8723377e-05   6.8723377e-05   6.8723377e-05   6.8723377e-05   6.8723377e-05   6.8723377e-05   6.8723377e-05   6.8723377e-05   6.8723377e-05   6.8723377e-05   6.8723377e-05   6.8723377e-05   6.8723377e-05   6.8723377e-05   6.8723377e-05   6.8723377e-05   6.8723377e-05   6.8723377e-05   6.8723377e-05   6.8723377e-05   6.8723377e-05   6.8723377e-05   6.8723377e-05   6.8723377e-05   6.8723377e-05   6.8723377e-05   6.8723377e-05   6.8723377e-05   6.8723377e-05   6.8723377e-05   6.8723377e-05   6.8723377e-05   6.8723377e-05   6.8723377e-05   6.8723377e-05   6.8723377e-05   6.8723377e-05   6.8723377e-05   6.8723377e-05   6.8723377e-05   6.8723377e-05   6.8723377e-05   6.8723377e-05   6.8723377e-05   6.8723377e-05   6.8723377e-05   6.8723377e-05   6.8723377e-05   6.8723377e-05   6.8723377e-05   2.7582037e-06   2.7582037e-06   2.7582037e-06   2.7582037e-06   2.7582037e-06   2.7582037e-06   2.7582037e-06   2.7582037e-06   2.7582037e-06   2.7582037e-06   2.7582037e-06   2.7582037e-06   2.7582037e-06   2.7582037e-06   2.7582037e-06   2.7582037e-06   2.7582037e-06   2.7582037e-06   2.7582037e-06   2.7582037e-06   2.7582037e-06   2.7582037e-06   2.7582037e-06   2.7582037e-06   2.7582037e-06   2.7582037e-06   2.7582037e-06   2.7582037e-06   2.7582037e-06   2.7582037e-06   2.7582037e-06   2.7582037e-06   2.7582037e-06   2.7582037e-06   2.7582037e-06   2.7582037e-06   2.7582037e-06   2.7582037e-06   2.7582037e-06   2.7582037e-06   2.7582037e-06   2.7582037e-06   2.7582037e-06   2.7582037e-06   2.7582037e-06   2.7582037e-06   2.7582037e-06   2.7582037e-06   2.7582037e-06   2.7582037e-06   2.7582037e-06   2.7582037e-06   2.7582037e-06   2.7582037e-06   2.7582037e-06   2.7582037e-06   2.7582037e-06   2.7582037e-06   2.7582037e-06   2.7582037e-06   2.7582037e-06   2.7582037e-06   2.7582037e-06   2.7582037e-06   2.7582037e-06   2.7582037e-06   2.7582037e-06   2.7582037e-06   2.7582037e-06   2.7582037e-06   2.7582037e-06   2.7582037e-06   2.7582037e-06   2.7582037e-06   2.7582037e-06   2.7582037e-06   2.7582037e-06   2.7582037e-06   2.7582037e-06   2.7582037e-06   2.7582037e-06   2.7582037e-06   2.7582037e-06   2.7582037e-06   2.7582037e-06   2.7582037e-06   2.7582037e-06   2.7582037e-06   2.7582037e-06   2.7582037e-06   2.7582037e-06   2.7582037e-06   2.7582037e-06   2.7582037e-06   2.7582037e-06   2.7582037e-06   2.7582037e-06   2.7582037e-06   2.7582037e-06   2.7582037e-06   2.7582037e-06   2.7582037e-06   2.7582037e-06   2.7582037e-06   2.7582037e-06   2.7582037e-06   2.7582037e-06   2.7582037e-06   2.7582037e-06   2.7582037e-06   2.7582037e-06   2.7582037e-06   2.7582037e-06   2.7582037e-06   2.7582037e-06   2.7582037e-06   2.7582037e-06   2.7582037e-06   2.7582037e-06   1.4825948e-06   0.0000000e+00   0.0000000e+00   0.0000000e+00   0.0000000e+00   0.0000000e+00   0.0000000e+00   0.0000000e+00   0.0000000e+00   0.0000000e+00   0.0000000e+00   0.0000000e+00   0.0000000e+00   0.0000000e+00   0.0000000e+00   0.0000000e+00   0.0000000e+00   0.0000000e+00   0.0000000e+00   0.0000000e+00   0.0000000e+00   0.0000000e+00   0.0000000e+00   0.0000000e+00   0.0000000e+00   0.0000000e+00   0.0000000e+00   0.0000000e+00   0.0000000e+00   0.0000000e+00   0.0000000e+00   0.0000000e+00   0.0000000e+00   0.0000000e+00   0.0000000e+00   0.0000000e+00   0.0000000e+00   0.0000000e+00   0.0000000e+00   0.0000000e+00   0.0000000e+00
   3.2316264e-05   3.2316264e-05   3.2316264e-05   3.2316264e-05   3.2316264e-05   3.2316264e-05   3.2316264e-05   3.2316264e-05   3.2316264e-05   3.2316264e-05   3.2316264e-05   3.2316264e-05   3.2316264e-05   3.2316264e-05   3.2316264e-05   3.2316264e-05   3.2316264e-05   3.2316264e-05   3.2316264e-05   3.2316264e-05   3.2316264e-05   3.2316264e-05   3.2316264e-05   3.2316264e-05   3.2316264e-05   3.2316264e-05   3.2316264e-05   3.2316264e-05   3.2316264e-05   3.2316264e-05   3.2316264e-05   3.2316264e-05   3.2316264e-05   3.2316264e-05   3.2316264e-05   3.2316264e-05   3.2316264e-05   3.2316264e-05   3.2316264e-05   3.2316264e-05   3.2316264e-05   3.2316264e-05   3.2316264e-05   3.2316264e-05   3.2316264e-05   3.2316264e-05   3.2316264e-05   3.2316264e-05   3.2316264e-05   3.2316264e-05   3.2316264e-05   3.2316264e-05   3.2316264e-05   3.2316264e-05   3.2316264e-05   3.2316264e-05   3.2316264e-05   3.2316264e-05   3.2316264e-05   3.2316264e-05   3.2316264e-05   3.2316264e-05   3.2316264e-05   3.2316264e-05   3.2316264e-05   3.2316264e-05   3.2316264e-05   3.2316264e-05   3.2316264e-05   3.2316264e-05   3.2316264e-05   3.2316264e-05   3.2316264e-05   3.2316264e-05   3.2316264e-05   3.2316264e-05   3.2316264e-05   3.2316264e-05   3.2316264e-05   3.2316264e-05   3.2316264e-05   3.2316264e-05   3.2316264e-05   3.2316264e-05   3.2316264e-05   3.2316264e-05   3.2316264e-05   3.2316264e-05   3.2316264e-05   3.2316264e-05   3.2316264e-05   3.2316264e-05   3.2316264e-05   3.2316264e-05   3.2316264e-05   3.2316264e-05   3.2316264e-05   3.2316264e-05   3.2316264e-05   3.2316264e-05   3.2316264e-05   3.2316264e-05   3.2316264e-05   3.2316264e-05   3.2316264e-05   3.2316264e-05   3.2316264e-05   3.2316264e-05   3.2316264e-05   3.2316264e-05   3.2316264e-05   3.2316264e-05   3.2316264e-05   3.2316264e-05   3.2316264e-05   3.2316264e-05   3.2316264e-05   3.2316264e-05   3.2316264e-05   3.2316264e-05   3.2316264e-05   3.2316264e-05   3.2316264e-05   3.2316264e-05   3.2316264e-05   3.2316264e-05   3.2316264e-05   3.2316264e-05   3.2316264e-05   3.2316264e-05   3.2316264e-05   3.2316264e-05   3.2316264e-05   3.2316264e-05   3.2316264e-05   3.2316264e-05   3.2316264e-05   3.2316264e-05   3.2316264e-05   3.2316264e-05   3.2316264e-05   3.2316264e-05   3.2316264e-05   3.2316264e-05   3.2316264e-05   3.2316264e-05   3.2316264e-05   3.2316264e-05   3.2316264e-05   3.2316264e-05   3.2316264e-05   3.2316264e-05   3.2316264e-05   3.2316264e-05   3.2316264e-05   3.2316264e-05   3.2316264e-05   3.2316264e-05   3.2316264e-05   3.2316264e-05   3.2316264e-05   3.2316264e-05   3.2316264e-05   3.2316264e-05   3.2316264e-05   3.2316264e-05   3.2316264e-05   3.2316264e-05   3.2316264e-05   3.2316264e-05   3.2316264e-05   3.2316264e-05   3.2316264e-05   3.2316264e-05   3.2316264e-05   3.2316264e-05   3.2316264e-05   3.2316264e-05   3.2316264e-05   3.2316264e-05   3.2316264e-05   3.2316264e-05   3.2316264e-05   3.2316264e-05   3.2316264e-05   3.2316264e-05   3.2316264e-05   3.2316264e-05   3.2316264e-05   3.2316264e-05   3.2316264e-05   3.2316264e-05   3.2316264e-05   3.2316264e-05   3.2316264e-05   3.2316264e-05   3.2316264e-05   3.2316264e-05   3.2316264e-05   3.2316264e-05   3.2316264e-05   3.2316264e-05   3.2316264e-05   3.2316264e-05   3.2316264e-05   3.2316264e-05   3.2316264e-05   3.2316264e-05   3.2316264e-05   3.2316264e-05   3.2316264e-05   3.2316264e-05   3.2316264e-05   3.2316264e-05   3.2316264e-05   3.2316264e-05   3.2316264e-05   3.2316264e-05   3.2316264e-05   3.2316264e-05   3.2316264e-05   3.2316264e-05   3.2316264e-05   3.2316264e-05   3.2316264e-05   3.2316264e-05   3.2316264e-05   3.2316264e-05   3.2316264e-05   3.2316264e-05   3.2316264e-05   3.2316264e-05   3.2316264e-05   3.2316264e-05   3.2316264e-05   3.2316264e-05   3.2316264e-05   3.2316264e-05   3.2316264e-05   3.2316264e-05   3.2316264e-05   6.8034386e-06   6.8034386e-06   6.8034386e-06   6.8034386e-06   6.8034386e-06   6.8034386e-06   6.8034386e-06   6.8034386e-06   6.8034386e-06   6.8034386e-06   6.8034386e-06   6.8034386e-06   6.8034386e-06   6.8034386e-06   6.8034386e-06   6.8034386e-06   6.8034386e-06   6.8034386e-06   6.8034386e-06   6.8034386e-06   6.8034386e-06   6.8034386e-06   6.8034386e-06   6.8034386e-06   6.8034386e-06   6.8034386e-06   6.8034386e-06   6.8034386e-06   6.8034386e-06   6.8034386e-06   6.8034386e-06   6.8034386e-06   6.8034386e-06   6.8034386e-06   6.8034386e-06   6.8034386e-06   6.8034386e-06   6.8034386e-06   6.8034386e-06   6.8034386e-06   6.8034386e-06   6.8034386e-06   6.8034386e-06   6.8034386e-06   6.8034386e-06   6.8034386e-06   6.8034386e-06   6.8034386e-06   6.8034386e-06   6.8034386e-06   6.8034386e-06   6.8034386e-06   6.8034386e-06   6.8034386e-06   6.8034386e-06   6.8034386e-06   6.8034386e-06   6.8034386e-06   6.8034386e-06   6.8034386e-06   6.8034386e-06   6.8034386e-06   6.8034386e-06   6.8034386e-06   6.8034386e-06   6.8034386e-06   6.8034386e-06   6.8034386e-06   6.8034386e-06   6.8034386e-06   6.8034386e-06   6.8034386e-06   6.8034386e-06   6.8034386e-06   6.8034386e-06   6.8034386e-06   6.8034386e-06   6.8034386e-06   6.8034386e-06   6.8034386e-06   6.8034386e-06   6.8034386e-06   6.8034386e-06   6.8034386e-06   6.8034386e-06   6.8034386e-06   6.8034386e-06   6.8034386e-06   6.8034386e-06   6.8034386e-06   6.8034386e-06   6.8034386e-06   6.8034386e-06   6.8034386e-06   6.8034386e-06   6.8034386e-06   6.8034386e-06   6.8034386e-06   6.8034386e-06   6.8034386e-06   6.8034386e-06   6.8034386e-06   6.8034386e-06   6.8034386e-06   6.8034386e-06   6.8034386e-06   6.8034386e-06   6.8034386e-06   6.8034386e-06   6.8034386e-06   6.8034386e-06   6.8034386e-06   6.8034386e-06   6.8034386e-06   6.8034386e-06   6.8034386e-06   6.8034386e-06   6.8034386e-06   3.4905962e-06   6.3091812e-08   0.0000000e+00   0.0000000e+00   0.0000000e+00   0.0000000e+00   0.0000000e+00   0.0000000e+00   0.0000000e+00   0.0000000e+00   0.0000000e+00   0.0000000e+00   0.0000000e+00   0.0000000e+00   0.0000000e+00   0.0000000e+00   0.0000000e+00   0.0000000e+00   0.0000000e+00   0.0000000e+00   0.0000000e+00   0.0000000e+00   0.0000000e+00   0.0000000e+00   0.0000000e+00   0.0000000e+00   0.0000000e+00   0.0000000e+00   0.0000000e+00   0.0000000e+00   0.0000000e+00   0.0000000e+00   0.0000000e+00   0.0000000e+00   0.0000000e+00   0.0000000e+00   0.0000000e+00   0.0000000e+00   0.0000000e+00   0.0000000e+00   0.0000000e+00   0.0000000e+00
   3.2316264e-05   3.2316264e-05   3.2316264e-05   3.2316264e-05   3.2316264e-05   3.2316264e-05   3.2316264e-05   3.2316264e-05   3.2316264e-05   3.2316264e-05   3.2316264e-05   3.2316264e-05   3.2316264e-05   3.2316264e-05   3.2316264e-05   3.2316264e-05   3.2316264e-05   3.2316264e-05   3.2316264e-05   3.2316264e-05   3.2316264e-05   3.2316264e-05   3.2316264e-05   3.2316264e-05   3.2316264e-05   3.2316264e-05   3.2316264e-05   3.2316264e-05   3.2316264e-05   3.2316264e-05   3.2316264e-05   3.2316264e-05   3.2316264e-05   3.2316264e-05   3.2316264e-05   3.2316264e-05   3.2316264e-05   3.2316264e-05   3.2316264e-05   3.2316264e-05   3.2316264e-05   3.2316264e-05   3.2316264e-05   3.2316264e-05   3.2316264e-05   3.2316264e-05   3.2316264e-05   3.2316264e-05   3.2316264e-05   3.2316264e-05   3.2316264e-05   3.2316264e-05   3.2316264e-05   3.2316264e-05   3.2316264e-05   3.2316264e-05   3.2316264e-05   3.2316264e-05   3.2316264e-05   3.2316264e-05   3.2316264e-05   3.2316264e-05   3.2316264e-05   3.2316264e-05   3.2316264e-05   3.2316264e-05   3.2316264e-05   3.2316264e-05   3.2316264e-05   3.2316264e-05   3.2316264e-05   3.2316264e-05   3.2316264e-05   3.2316264e-05   3.2316264e-05   3.2316264e-05   3.2316264e-05   3.2316264e-05   3.2316264e-05   3.2316264e-05   3.2316264e-05   3.2316264e-05   3.2316264e-05   3.2316264e-05   3.2316264e-05   3.2316264e-05   3.2316264e-05   3.2316264e-05   3.2316264e-05   3.2316264e-05   3.2316264e-05   3.2316264e-05   3.2316264e-05   3.2316264e-05   3.2316264e-05   3.2316264e-05   3.2316264e-05   3.2316264e-05   3.2316264e-05   3.2316264e-05   3.2316264e-05   3.2316264e-05   3.2316264e-05   3.2316264e-05   3.2316264e-05   3.2316264e-05   3.2316264e-05   3.2316264e-05   3.2316264e-05   3.2316264e-05   3.2316264e-05   3.2316264e-05   3.2316264e-05   3.2316264e-05   3.2316264e-05   3.2316264e-05   3.2316264e-05   3.2316264e-05   3.2316264e-05   3.2316264e-05   3.2316264e-05   3.2316264e-05   3.2316264e-05   3.2316264e-05   3.2316264e-05   3.2316264e-05   3.2316264e-05   3.2316264e-05   3.2316264e-05   3.2316264e-05   3.2316264e-05   3.2316264e-05   3.2316264e-05   3.2316264e-05   3.2316264e-05   3.2316264e-05   3.2316264e-05   3.2316264e-05   3.2316264e-05   3.2316264e-05   3.2316264e-05   3.2316264e-05   3.2316264e-05   3.2316264e-05   3.2316264e-05   3.2316264e-05   3.2316264e-05   3.2316264e-05   3.2316264e-05   3.2316264e-05   3.2316264e-05   3.2316264e-05   3.2316264e-05   3.2316264e-05   3.2316264e-05   3.2316264e-05   3.2316264e-05   3.2316264e-05   3.2316264e-05   3.2316264e-05   3.2316264e-05   3.2316264e-05   3.2316264e-05   3.2316264e-05   3.2316264e-05   3.2316264e-05   3.2316264e-05   3.2316264e-05   3.2316264e-05   3.2316264e-05   3.2316264e-05   3.2316264e-05   3.2316264e-05   3.2316264e-05   3.2316264e-05   3.2316264e-05   3.2316264e-05   3.2316264e-05   3.2316264e-05   3.2316264e-05   3.2316264e-05   3.2316264e-05   3.2316264e-05   3.2316264e-05   3.2316264e-05   3.2316264e-05   3.2316264e-05   3.2316264e-05   3.2316264e-05   3.2316264e-05   3.2316264e-05   3.2316264e-05   3.2316264e-05   3.2316264e-05   3.2316264e-05   3.2316264e-05   3.2316264e-05   3.2316264e-05   3.2316264e-05   3.2316264e-05   3.2316264e-05   3.2316264e-05   3.2316264e-05   3.2316264e-05   3.2316264e-05   3.2316264e-05   3.2316264e-05   3.2316264e-05   3.2316264e-05   3.2316264e-05   3.2316264e-05   3.2316264e-05   3.2316264e-05   3.2316264e-05   3.2316264e-05   3.2316264e-05   3.2316264e-05   3.2316264e-05   3.2316264e-05   3.2316264e-05   3.2316264e-05   3.2316264e-05   3.2316264e-05   3.2316264e-05   3.2316264e-05   3.2316264e-05   3.2316264e-05   3.2316264e-05   3.2316264e-05   3.2316264e-05   3.2316264e-05   3.2316264e-05   3.2316264e-05   3.2316264e-05   3.2316264e-05   3.2316264e-05   3.2316264e-05   3.2316264e-05   3.2316264e-05   3.2316264e-05   3.2316264e-05   6.8034386e-06   6.8034386e-06   6.8034386e-06   6.8034386e-06   6.8034386e-06   6.8034386e-06   6.8034386e-06   6.8034386e-06   6.8034386e-06   6.8034386e-06   6.8034386e-06   6.8034386e-06   6.8034386e-06   6.8034386e-06   6.8034386e-06   6.8034386e-06   6.8034386e-06   6.8034386e-06   6.8034386e-06   6.8034386e-06   6.8034386e-06   6.8034386e-06   6.8034386e-06   6.8034386e-06   6.8034386e-06   6.8034386e-06   6.8034386e-06   6.8034386e-06   6.8034386e-06   6.8034386e-06   6.8034386e-06   6.8034386e-06   6.8034386e-06   6.8034386e-06   6.8034386e-06   6.8034386e-06   6.8034386e-06   6.8034386e-06   6.8034386e-06   6.8034386e-06   6.8034386e-06   6.8034386e-06   6.8034386e-06   6.8034386e-06   6.8034386e-06   6.8034386e-06   6.8034386e-06   6.8034386e-06   6.8034386e-06   6.8034386e-06   6.8034386e-06   6.8034386e-06   6.8034386e-06   6.8034386e-06   6.8034386e-06   6.8034386e-06   6.8034386e-06   6.8034386e-06   6.8034386e-06   6.8034386e-06   6.8034386e-06   6.8034386e-06   6.8034386e-06   6.8034386e-06   6.8034386e-06   6.8034386e-06   6.8034386e-06   6.8034386e-06   6.8034386e-06   6.8034386e-06   6.8034386e-06   6.8034386e-06   6.8034386e-06   6.8034386e-06   6.8034386e-06   6.8034386e-06   6.8034386e-06   6.8034386e-06   6.8034386e-06   6.8034386e-06   6.8034386e-06   6.8034386e-06   6.8034386e-06   6.8034386e-06   6.8034386e-06   6.8034386e-06   6.8034386e-06   6.8034386e-06   6.8034386e-06   6.8034386e-06   6.8034386e-06   6.8034386e-06   6.8034386e-06   6.8034386e-06   6.8034386e-06   6.8034386e-06   6.8034386e-06   6.8034386e-06   6.8034386e-06   6.8034386e-06   6.8034386e-06   6.8034386e-06   6.8034386e-06   6.8034386e-06   6.8034386e-06   6.8034386e-06   6.8034386e-06   6.8034386e-06   6.8034386e-06   6.8034386e-06   6.8034386e-06   6.8034386e-06   6.8034386e-06   6.8034386e-06   6.8034386e-06   6.8034386e-06   6.8034386e-06   3.4905962e-06   6.3091812e-08   6.3091812e-08   0.0000000e+00   0.0000000e+00   0.0000000e+00   0.0000000e+00   0.0000000e+00   0.0000000e+00   0.0000000e+00   0.0000000e+00   0.0000000e+00   0.0000000e+00   0.0000000e+00   0.0000000e+00   0.0000000e+00   0.0000000e+00   0.0000000e+00   0.0000000e+00   0.0000000e+00   0.0000000e+00   0.0000000e+00   0.0000000e+00   0.0000000e+00   0.0000000e+00   0.0000000e+00   0.0000000e+00   0.0000000e+00   0.0000000e+00   0.0000000e+00   0.0000000e+00   0.0000000e+00   0.0000000e+00   0.0000000e+00   0.0000000e+00   0.0000000e+00   0.0000000e+00   0.0000000e+00   0.0000000e+00   0.0000000e+00   0.0000000e+00   0.0000000e+00   0.0000000e+00
   3.2316264e-05   3.2316264e-05   3.2316264e-05   3.2316264e-05   3.2316264e-05   3.2316264e-05   3.2316264e-05   3.2316264e-05   3.2316264e-05   3.2316264e-05   3.2316264e-05   3.2316264e-05   3.2316264e-05   3.2316264e-05   3.2316264e-05   3.2316264e-05   3.2316264e-05   3.2316264e-05   3.2316264e-05   3.2316264e-05   3.2316264e-05   3.2316264e-05   3.2316264e-05   3.2316264e-05   3.2316264e-05   3.2316264e-05   3.2316264e-05   3.2316264e-05   3.2316264e-05   3.2316264e-05   3.2316264e-05   3.2316264e-05   3.2316264e-05   3.2316264e-05   3.2316264e-05   3.2316264e-05   3.2316264e-05   3.2316264e-05   3.2316264e-05   3.2316264e-05   3.2316264e-05   3.2316264e-05   3.2316264e-05   3.2316264e-05   3.2316264e-05   3.2316264e-05   3.2316264e-05   3.2316264e-05   3.2316264e-05   3.2316264e-05   3.2316264e-05   3.2316264e-05   3.2316264e-05   3.2316264e-05   3.2316264e-05   3.2316264e-05   3.2316264e-05   3.2316264e-05   3.2316264e-05   3.2316264e-05   3.2316264e-05   3.2316264e-05   3.2316264e-05   3.2316264e-05   3.2316264e-05   3.2316264e-05   3.2316264e-05   3.2316264e-05   3.2316264e-05   3.2316264e-05   3.2316264e-05   3.2316264e-05   3.2316264e-05   3.2316264e-05   3.2316264e-05   3.2316264e-05   3.2316264e-05   3.2316264e-05   3.2316264e-05   3.2316264e-05   3.2316264e-05   3.2316264e-05   3.2316264e-05   3.2316264e-05   3.2316264e-05   3.2316264e-05   3.2316264e-05   3.2316264e-05   3.2316264e-05   3.2316264e-05   3.2316264e-05   3.2316264e-05   3.2316264e-05   3.2316264e-05   3.2316264e-05   3.2316264e-05   3.2316264e-05   3.2316264e-05   3.2316264e-05   3.2316264e-05   3.2316264e-05   3.2316264e-05   3.2316264e-05   3.2316264e-05   3.2316264e-05   3.2316264e-05   3.2316264e-05   3.2316264e-05   3.2316264e-05   3.2316264e-05   3.2316264e-05   3.2316264e-05   3.2316264e-05   3.2316264e-05   3.2316264e-05   3.2316264e-05   3.2316264e-05   3.2316264e-05   3.2316264e-05   3.2316264e-05   3.2316264e-05   3.2316264e-05   3.2316264e-05   3.2316264e-05   3.2316264e-05   3.2316264e-05   3.2316264e-05   3.2316264e-05   3.2316264e-05   3.2316264e-05   3.2316264e-05   3.2316264e-05   3.2316264e-05   3.2316264e-05   3.2316264e-05   3.2316264e-05   3.2316264e-05   3.2316264e-05   3.2316264e-05   3.2316264e-05   3.2316264e-05   3.2316264e-05   3.2316264e-05   3.2316264e-05   3.2316264e-05   3.2316264e-05   3.2316264e-05   3.2316264e-05   3.2316264e-05   3.2316264e-05   3.2316264e-05   3.2316264e-05   3.2316264e-05   3.2316264e-05   3.2316264e-05   3.2316264e-05   3.2316264e-05   3.2316264e-05   3.2316264e-05   3.2316264e-05   3.2316264e-05   3.2316264e-05   3.2316264e-05   3.2316264e-05   3.2316264e-05   3.2316264e-05   3.2316264e-05   3.2316264e-05   3.2316264e-05   3.2316264e-05   3.2316264e-05   3.2316264e-05   3.2316264e-05   3.2316264e-05   3.2316264e-05   3.2316264e-05   3.2316264e-05   3.2316264e-05   3.2316264e-05   3.2316264e-05   3.2316264e-05   3.2316264e-05   3.2316264e-05   3.2316264e-05   3.2316264e-05   3.2316264e-05   3.2316264e-05   3.2316264e-05   3.2316264e-05   3.2316264e-05   3.2316264e-05   3.2316264e-05   3.2316264e-05   3.2316264e-05   3.2316264e-05   3.2316264e-05   3.2316264e-05   3.2316264e-05   3.2316264e-05   3.2316264e-05   3.2316264e-05   3.2316264e-05   3.2316264e-05   3.2316264e-05   3.2316264e-05   3.2316264e-05   3.2316264e-05   3.2316264e-05   3.2316264e-05   3.2316264e-05   3.2316264e-05   3.2316264e-05   3.2316264e-05   3.2316264e-05   3.2316264e-05   3.2316264e-05   3.2316264e-05   3.2316264e-05   3.2316264e-05   3.2316264e-05   3.2316264e-05   3.2316264e-05   3.2316264e-05   3.2316264e-05   3.2316264e-05   3.2316264e-05   3.2316264e-05   3.2316264e-05   3.2316264e-05   3.2316264e-05   3.2316264e-05   3.2316264e-05   3.2316264e-05   3.2316264e-05   3.2316264e-05   3.2316264e-05   3.2316264e-05   3.2316264e-05   3.2316264e-05   3.2316264e-05   3.2316264e-05   6.8034386e-06   6.8034386e-06   6.8034386e-06   6.8034386e-06   6.8034386e-06   6.8034386e-06   6.8034386e-06   6.8034386e-06   6.8034386e-06   6.8034386e-06   6.8034386e-06   6.8034386e-06   6.8034386e-06   6.8034386e-06   6.8034386e-06   6.8034386e-06   6.8034386e-06   6.8034386e-06   6.8034386e-06   6.8034386e-06   6.8034386e-06   6.8034386e-06   6.8034386e-06   6.8034386e-06   6.8034386e-06   6.8034386e-06   6.8034386e-06   6.8034386e-06   6.8034386e-06   6.8034386e-06   6.8034386e-06   6.8034386e-06   6.8034386e-06   6.8034386e-06   6.8034386e-06   6.8034386e-06   6.8034386e-06   6.8034386e-06   6.8034386e-06   6.8034386e-06   6.8034386e-06   6.8034386e-06   6.8034386e-06   6.8034386e-06   6.8034386e-06   6.8034386e-06   6.8034386e-06   6.8034386e-06   6.8034386e-06   6.8034386e-06   6.8034386e-06   6.8034386e-06   6.8034386e-06   6.8034386e-06   6.8034386e-06   6.8034386e-06   6.8034386e-06   6.8034386e-06   6.8034386e-06   6.8034386e-06   6.8034386e-06   6.8034386e-06   6.8034386e-06   6.8034386e-06   6.8034386e-06   6.8034386e-06   6.8034386e-06   6.8034386e-06   6.8034386e-06   6.8034386e-06   6.8034386e-06   6.8034386e-06   6.8034386e-06   6.8034386e-06   6.8034386e-06   6.8034386e-06   6.8034386e-06   6.8034386e-06   6.8034386e-06   6.8034386e-06   6.8034386e-06   6.8034386e-06   6.8034386e-06   6.8034386e-06   6.8034386e-06   6.8034386e-06   6.8034386e-06   6.8034386e-06   6.8034386e-06   6.8034386e-06   6.8034386e-06   6.8034386e-06   6.8034386e-06   6.8034386e-06   6.8034386e-06   6.8034386e-06   6.8034386e-06   6.8034386e-06   6.8034386e-06   6.8034386e-06   6.8034386e-06   6.8034386e-06   6.8034386e-06   6.8034386e-06   6.8034386e-06   6.8034386e-06   6.8034386e-06   6.8034386e-06   6.8034386e-06   6.8034386e-06   6.8034386e-06   6.8034386e-06   6.8034386e-06   6.8034386e-06   6.8034386e-06   6.8034386e-06   3.4905962e-06   6.3091812e-08   6.3091812e-08   6.3091812e-08   0.0000000e+00   0.0000000e+00   0.0000000e+00   0.0000000e+00   0.0000000e+00   0.0000000e+00   0.0000000e+00   0.0000000e+00   0.0000000e+00   0.0000000e+00   0.0000000e+00   0.0000000e+00   0.0000000e+00   0.0000000e+00   0.0000000e+00   0.0000000e+00   0.0000000e+00   0.0000000e+00   0.0000000e+00   0.0000000e+00   0.0000000e+00   0.0000000e+00   0.0000000e+00   0.0000000e+00   0.0000000e+00   0.0000000e+00   0.0000000e+00   0.0000000e+00   0.0000000e+00   0.0000000e+00   0.0000000e+00   0.0000000e+00   0.0000000e+00   0.0000000e+00   0.0000000e+00   0.0000000e+00   0.0000000e+00   0.0000000e+00   0.0000000e+00   0.0000000e+00
   3.2316264e-05   3.2316264e-05   3.2316264e-05   3.2316264e-05   3.2316264e-05   3.2316264e-05   3.2316264e-05   3.2316264e-05   3.2316264e-05   3.2316264e-05   3.2316264e-05   3.2316264e-05   3.2316264e-05   3.2316264e-05   3.2316264e-05   3.2316264e-05   3.2316264e-05   3.2316264e-05   3.2316264e-05   3.2316264e-05   3.2316264e-05   3.2316264e-05   3.2316264e-05   3.2316264e-05   3.2316264e-05   3.2316264e-05   3.2316264e-05   3.2316264e-05   3.2316264e-05   3.2316264e-05   3.2316264e-05   3.2316264e-05   3.2316264e-05   3.2316264e-05   3.2316264e-05   3.2316264e-05   3.2316264e-05   3.2316264e-05   3.2316264e-05   3.2316264e-05   3.2316264e-05   3.2316264e-05   3.2316264e-05   3.2316264e-05   3.2316264e-05   3.2316264e-05   3.2316264e-05   3.2316264e-05   3.2316264e-05   3.2316264e-05   3.2316264e-05   3.2316264e-05   3.2316264e-05   3.2316264e-05   3.2316264e-05   3.2316264e-05   3.2316264e-05   3.2316264e-05   3.2316264e-05   3.2316264e-05   3.2316264e-05   3.2316264e-05   3.2316264e-05   3.2316264e-05   3.2316264e-05   3.2316264e-05   3.2316264e-05   3.2316264e-05   3.2316264e-05   3.2316264e-05   3.2316264e-05   3.2316264e-05   3.2316264e-05   3.2316264e-05   3.2316264e-05   3.2316264e-05   3.2316264e-05   3.2316264e-05   3.2316264e-05   3.2316264e-05   3.2316264e-05   3.2316264e-05   3.2316264e-05   3.2316264e-05   3.2316264e-05   3.2316264e-05   3.2316264e-05   3.2316264e-05   3.2316264e-05   3.2316264e-05   3.2316264e-05   3.2316264e-05   3.2316264e-05   3.2316264e-05   3.2316264e-05   3.2316264e-05   3.2316264e-05   3.2316264e-05   3.2316264e-05   3.2316264e-05   3.2316264e-05   3.2316264e-05   3.2316264e-05   3.2316264e-05   3.2316264e-05   3.2316264e-05   3.2316264e-05   3.2316264e-05   3.2316264e-05   3.2316264e-05   3.2316264e-05   3.2316264e-05   3.2316264e-05   3.2316264e-05   3.2316264e-05   3.2316264e-05   3.2316264e-05   3.2316264e-05   3.2316264e-05   3.2316264e-05   3.2316264e-05   3.2316264e-05   3.2316264e-05   3.2316264e-05   3.2316264e-05   3.2316264e-05   3.2316264e-05   3.2316264e-05   3.2316264e-05   3.2316264e-05   3.2316264e-05   3.2316264e-05   3.2316264e-05   3.2316264e-05   3.2316264e-05   3.2316264e-05   3.2316264e-05   3.2316264e-05   3.2316264e-05   3.2316264e-05   3.2316264e-05   3.2316264e-05   3.2316264e-05   3.2316264e-05   3.2316264e-05   3.2316264e-05   3.2316264e-05   3.2316264e-05   3.2316264e-05   3.2316264e-05   3.2316264e-05   3.2316264e-05   3.2316264e-05   3.2316264e-05   3.2316264e-05   3.2316264e-05   3.2316264e-05   3.2316264e-05   3.2316264e-05   3.2316264e-05   3.2316264e-05   3.2316264e-05   3.2316264e-05   3.2316264e-05   3.2316264e-05   3.2316264e-05   3.2316264e-05   3.2316264e-05   3.2316264e-05   3.2316264e-05   3.2316264e-05   3.2316264e-05   3.2316264e-05   3.2316264e-05   3.2316264e-05   3.2316264e-05   3.2316264e-05   3.2316264e-05   3.2316264e-05   3.2316264e-05   3.2316264e-05   3.2316264e-05   3.2316264e-05   3.2316264e-05   3.2316264e-05   3.2316264e-05   3.2316264e-05   3.2316264e-05   3.2316264e-05   3.2316264e-05   3.2316264e-05   3.2316264e-05   3.2316264e-05   3.2316264e-05   3.2316264e-05   3.2316264e-05   3.2316264e-05   3.2316264e-05   3.2316264e-05   3.2316264e-05   3.2316264e-05   3.2316264e-05   3.2316264e-05   3.2316264e-05   3.2316264e-05   3.2316264e-05   3.2316264e-05   3.2316264e-05   3.2316264e-05   3.2316264e-05   3.2316264e-05   3.2316264e-05   3.2316264e-05   3.2316264e-05   3.2316264e-05   3.2316264e-05   3.2316264e-05   3.2316264e-05   3.2316264e-05   3.2316264e-05   3.2316264e-05   3.2316264e-05   3.2316264e-05   3.2316264e-05   3.2316264e-05   3.2316264e-05   3.2316264e-05   3.2316264e-05   3.2316264e-05   3.2316264e-05   3.2316264e-05   3.2316264e-05   3.2316264e-05   3.2316264e-05   3.2316264e-05   3.2316264e-05   3.2316264e-05   3.2316264e-05   3.2316264e-05   3.2316264e-05   3.2316264e-05   6.8034386e-06   6.8034386e-06   6.8034386e-06   6.8034386e-06   6.8034386e-06   6.8034386e-06   6.8034386e-06   6.8034386e-06   6.8034386e-06   6.8034386e-06   6.8034386e-06   6.8034386e-06   6.8034386e-06   6.8034386e-06   6.8034386e-06   6.8034386e-06   6.8034386e-06   6.8034386e-06   6.8034386e-06   6.8034386e-06   6.8034386e-06   6.8034386e-06   6.8034386e-06   6.8034386e-06   6.8034386e-06   6.8034386e-06   6.8034386e-06   6.8034386e-06   6.8034386e-06   6.8034386e-06   6.8034386e-06   6.8034386e-06   6.8034386e-06   6.8034386e-06   6.8034386e-06   6.8034386e-06   6.8034386e-06   6.8034386e-06   6.8034386e-06   6.8034386e-06   6.8034386e-06   6.8034386e-06   6.8034386e-06   6.8034386e-06   6.8034386e-06   6.8034386e-06   6.8034386e-06   6.8034386e-06   6.8034386e-06   6.8034386e-06   6.8034386e-06   6.8034386e-06   6.8034386e-06   6.8034386e-06   6.8034386e-06   6.8034386e-06   6.8034386e-06   6.8034386e-06   6.8034386e-06   6.8034386e-06   6.8034386e-06   6.8034386e-06   6.8034386e-06   6.8034386e-06   6.8034386e-06   6.8034386e-06   6.8034386e-06   6.8034386e-06   6.8034386e-06   6.8034386e-06   6.8034386e-06   6.8034386e-06   6.8034386e-06   6.8034386e-06   6.8034386e-06   6.8034386e-06   6.8034386e-06   6.8034386e-06   6.8034386e-06   6.8034386e-06   6.8034386e-06   6.8034386e-06   6.8034386e-06   6.8034386e-06   6.8034386e-06   6.8034386e-06   6.8034386e-06   6.8034386e-06   6.8034386e-06   6.8034386e-06   6.8034386e-06   6.8034386e-06   6.8034386e-06   6.8034386e-06   6.8034386e-06   6.8034386e-06   6.8034386e-06   6.8034386e-06   6.8034386e-06   6.8034386e-06   6.8034386e-06   6.8034386e-06   6.8034386e-06   6.8034386e-06   6.8034386e-06   6.8034386e-06   6.8034386e-06   6.8034386e-06   6.8034386e-06   6.8034386e-06   6.8034386e-06   6.8034386e-06   6.8034386e-06   6.8034386e-06   6.8034386e-06   3.4905962e-06   6.3091812e-08   6.3091812e-08   6.3091812e-08   6.3091812e-08   0.0000000e+00   0.0000000e+00   0.0000000e+00   0.0000000e+00   0.0000000e+00   0.0000000e+00   0.0000000e+00   0.0000000e+00   0.0000000e+00   0.0000000e+00   0.0000000e+00   0.0000000e+00   0.0000000e+00   0.0000000e+00   0.0000000e+00   0.0000000e+00   0.0000000e+00   0.0000000e+00   0.0000000e+00   0.0000000e+00   0.0000000e+00   0.0000000e+00   0.0000000e+00   0.0000000e+00   0.0000000e+00   0.0000000e+00   0.0000000e+00   0.0000000e+00   0.0000000e+00   0.0000000e+00   0.0000000e+00   0.0000000e+00   0.0000000e+00   0.0000000e+00   0.0000000e+00   0.0000000e+00   0.0000000e+00   0.0000000e+00   0.0000000e+00   0.0000000e+00
   3.2316264e-05   3.2316264e-05   3.2316264e-05   3.2316264e-05   3.2316264e-05   3.2316264e-05   3.2316264e-05   3.2316264e-05   3.2316264e-05   3.2316264e-05   3.2316264e-05   3.2316264e-05   3.2316264e-05   3.2316264e-05   3.2316264e-05   3.2316264e-05   3.2316264e-05   3.2316264e-05   3.2316264e-05   3.2316264e-05   3.2316264e-05   3.2316264e-05   3.2316264e-05   3.2316264e-05   3.2316264e-05   3.2316264e-05   3.2316264e-05   3.2316264e-05   3.2316264e-05   3.2316264e-05   3.2316264e-05   3.2316264e-05   3.2316264e-05   3.2316264e-05   3.2316264e-05   3.2316264e-05   3.2316264e-05   3.2316264e-05   3.2316264e-05   3.2316264e-05   3.2316264e-05   3.2316264e-05   3.2316264e-05   3.2316264e-05   3.2316264e-05   3.2316264e-05   3.2316264e-05   3.2316264e-05   3.2316264e-05   3.2316264e-05   3.2316264e-05   3.2316264e-05   3.2316264e-05   3.2316264e-05   3.2316264e-05   3.2316264e-05   3.2316264e-05   3.2316264e-05   3.2316264e-05   3.2316264e-05   3.2316264e-05   3.2316264e-05   3.2316264e-05   3.2316264e-05   3.2316264e-05   3.2316264e-05   3.2316264e-05   3.2316264e-05   3.2316264e-05   3.2316264e-05   3.2316264e-05   3.2316264e-05   3.2316264e-05   3.2316264e-05   3.2316264e-05   3.2316264e-05   3.2316264e-05   3.2316264e-05   3.2316264e-05   3.2316264e-05   3.2316264e-05   3.2316264e-05   3.2316264e-05   3.2316264e-05   3.2316264e-05   3.2316264e-05   3.2316264e-05   3.2316264e-05   3.2316264e-05   3.2316264e-05   3.2316264e-05   3.2316264e-05   3.2316264e-05   3.2316264e-05   3.2316264e-05   3.2316264e-05   3.2316264e-05   3.2316264e-05   3.2316264e-05   3.2316264e-05   3.2316264e-05   3.2316264e-05   3.2316264e-05   3.2316264e-05   3.2316264e-05   3.2316264e-05   3.2316264e-05   3.2316264e-05   3.2316264e-05   3.2316264e-05   3.2316264e-05   3.2316264e-05   3.2316264e-05   3.2316264e-05   3.2316264e-05   3.2316264e-05   3.2316264e-05   3.2316264e-05   3.2316264e-05   3.2316264e-05   3.2316264e-05   3.2316264e-05   3.2316264e-05   3.2316264e-05   3.2316264e-05   3.2316264e-05   3.2316264e-05   3.2316264e-05   3.2316264e-05   3.2316264e-05   3.2316264e-05   3.2316264e-05   3.2316264e-05   3.2316264e-05   3.2316264e-05   3.2316264e-05   3.2316264e-05   3.2316264e-05   3.2316264e-05   3.2316264e-05   3.2316264e-05   3.2316264e-05   3.2316264e-05   3.2316264e-05   3.2316264e-05   3.2316264e-05   3.2316264e-05   3.2316264e-05   3.2316264e-05   3.2316264e-05   3.2316264e-05   3.2316264e-05   3.2316264e-05   3.2316264e-05   3.2316264e-05   3.2316264e-05   3.2316264e-05   3.2316264e-05   3.2316264e-05   3.2316264e-05   3.2316264e-05   3.2316264e-05   3.2316264e-05   3.2316264e-05   3.2316264e-05   3.2316264e-05   3.2316264e-05   3.2316264e-05   3.2316264e-05   3.2316264e-05   3.2316264e-05   3.2316264e-05   3.2316264e-05   3.2316264e-05   3.2316264e-05   3.2316264e-05   3.2316264e-05   3.2316264e-05   3.2316264e-05   3.2316264e-05   3.2316264e-05   3.2316264e-05   3.2316264e-05   3.2316264e-05   3.2316264e-05   3.2316264e-05   3.2316264e-05   3.2316264e-05   3.2316264e-05   3.2316264e-05   3.2316264e-05   3.2316264e-05   3.2316264e-05   3.2316264e-05   3.2316264e-05   3.2316264e-05   3.2316264e-05   3.2316264e-05   3.2316264e-05   3.2316264e-05   3.2316264e-05   3.2316264e-05   3.2316264e-05   3.2316264e-05   3.2316264e-05   3.2316264e-05   3.2316264e-05   3.2316264e-05   3.2316264e-05   3.2316264e-05   3.2316264e-05   3.2316264e-05   3.2316264e-05   3.2316264e-05   3.2316264e-05   3.2316264e-05   3.2316264e-05   3.2316264e-05   3.2316264e-05   3.2316264e-05   3.2316264e-05   3.2316264e-05   3.2316264e-05   3.2316264e-05   3.2316264e-05   3.2316264e-05   3.2316264e-05   3.2316264e-05   3.2316264e-05   3.2316264e-05   3.2316264e-05   3.2316264e-05   3.2316264e-05   3.2316264e-05   3.2316264e-05   3.2316264e-05   3.2316264e-05   3.2316264e-05   3.2316264e-05   3.2316264e-05   3.2316264e-05   6.8034386e-06   6.8034386e-06   6.8034386e-06   6.8034386e-06   6.8034386e-06   6.8034386e-06   6.8034386e-06   6.8034386e-06   6.8034386e-06   6.8034386e-06   6.8034386e-06   6.8034386e-06   6.8034386e-06   6.8034386e-06   6.8034386e-06   6.8034386e-06   6.8034386e-06   6.8034386e-06   6.8034386e-06   6.8034386e-06   6.8034386e-06   6.8034386e-06   6.8034386e-06   6.8034386e-06   6.8034386e-06   6.8034386e-06   6.8034386e-06   6.8034386e-06   6.8034386e-06   6.8034386e-06   6.8034386e-06   6.8034386e-06   6.8034386e-06   6.8034386e-06   6.8034386e-06   6.8034386e-06   6.8034386e-06   6.8034386e-06   6.8034386e-06   6.8034386e-06   6.8034386e-06   6.8034386e-06   6.8034386e-06   6.8034386e-06   6.8034386e-06   6.8034386e-06   6.8034386e-06   6.8034386e-06   6.8034386e-06   6.8034386e-06   6.8034386e-06   6.8034386e-06   6.8034386e-06   6.8034386e-06   6.8034386e-06   6.8034386e-06   6.8034386e-06   6.8034386e-06   6.8034386e-06   6.8034386e-06   6.8034386e-06   6.8034386e-06   6.8034386e-06   6.8034386e-06   6.8034386e-06   6.8034386e-06   6.8034386e-06   6.8034386e-06   6.8034386e-06   6.8034386e-06   6.8034386e-06   6.8034386e-06   6.8034386e-06   6.8034386e-06   6.8034386e-06   6.8034386e-06   6.8034386e-06   6.8034386e-06   6.8034386e-06   6.8034386e-06   6.8034386e-06   6.8034386e-06   6.8034386e-06   6.8034386e-06   6.8034386e-06   6.8034386e-06   6.8034386e-06   6.8034386e-06   6.8034386e-06   6.8034386e-06   6.8034386e-06   6.8034386e-06   6.8034386e-06   6.8034386e-06   6.8034386e-06   6.8034386e-06   6.8034386e-06   6.8034386e-06   6.8034386e-06   6.8034386e-06   6.8034386e-06   6.8034386e-06   6.8034386e-06   6.8034386e-06   6.8034386e-06   6.8034386e-06   6.8034386e-06   6.8034386e-06   6.8034386e-06   6.8034386e-06   6.8034386e-06   6.8034386e-06   6.8034386e-06   6.8034386e-06   3.4905962e-06   6.3091812e-08   6.3091812e-08   6.3091812e-08   6.3091812e-08   6.3091812e-08   0.0000000e+00   0.0000000e+00   0.0000000e+00   0.0000000e+00   0.0000000e+00   0.0000000e+00   0.0000000e+00   0.0000000e+00   0.0000000e+00   0.0000000e+00   0.0000000e+00   0.0000000e+00   0.0000000e+00   0.0000000e+00   0.0000000e+00   0.0000000e+00   0.0000000e+00   0.0000000e+00   0.0000000e+00   0.0000000e+00   0.0000000e+00   0.0000000e+00   0.0000000e+00   0.0000000e+00   0.0000000e+00   0.0000000e+00   0.0000000e+00   0.0000000e+00   0.0000000e+00   0.0000000e+00   0.0000000e+00   0.0000000e+00   0.0000000e+00   0.0000000e+00   0.0000000e+00   0.0000000e+00   0.0000000e+00   0.0000000e+00   0.0000000e+00   0.0000000e+00
   3.2316264e-05   3.2316264e-05   3.2316264e-05   3.2316264e-05   3.2316264e-05   3.2316264e-05   3.2316264e-05   3.2316264e-05   3.2316264e-05   3.2316264e-05   3.2316264e-05   3.2316264e-05   3.2316264e-05   3.2316264e-05   3.2316264e-05   3.2316264e-05   3.2316264e-05   3.2316264e-05   3.2316264e-05   3.2316264e-05   3.2316264e-05   3.2316264e-05   3.2316264e-05   3.2316264e-05   3.2316264e-05   3.2316264e-05   3.2316264e-05   3.2316264e-05   3.2316264e-05   3.2316264e-05   3.2316264e-05   3.2316264e-05   3.2316264e-05   3.2316264e-05   3.2316264e-05   3.2316264e-05   3.2316264e-05   3.2316264e-05   3.2316264e-05   3.2316264e-05   3.2316264e-05   3.2316264e-05   3.2316264e-05   3.2316264e-05   3.2316264e-05   3.2316264e-05   3.2316264e-05   3.2316264e-05   3.2316264e-05   3.2316264e-05   3.2316264e-05   3.2316264e-05   3.2316264e-05   3.2316264e-05   3.2316264e-05   3.2316264e-05   3.2316264e-05   3.2316264e-05   3.2316264e-05   3.2316264e-05   3.2316264e-05   3.2316264e-05   3.2316264e-05   3.2316264e-05   3.2316264e-05   3.2316264e-05   3.2316264e-05   3.2316264e-05   3.2316264e-05   3.2316264e-05   3.2316264e-05   3.2316264e-05   3.2316264e-05   3.2316264e-05   3.2316264e-05   3.2316264e-05   3.2316264e-05   3.2316264e-05   3.2316264e-05   3.2316264e-05   3.2316264e-05   3.2316264e-05   3.2316264e-05   3.2316264e-05   3.2316264e-05   3.2316264e-05   3.2316264e-05   3.2316264e-05   3.2316264e-05   3.2316264e-05   3.2316264e-05   3.2316264e-05   3.2316264e-05   3.2316264e-05   3.2316264e-05   3.2316264e-05   3.2316264e-05   3.2316264e-05   3.2316264e-05   3.2316264e-05   3.2316264e-05   3.2316264e-05   3.2316264e-05   3.2316264e-05   3.2316264e-05   3.2316264e-05   3.2316264e-05   3.2316264e-05   3.2316264e-05   3.2316264e-05   3.2316264e-05   3.2316264e-05   3.2316264e-05   3.2316264e-05   3.2316264e-05   3.2316264e-05   3.2316264e-05   3.2316264e-05   3.2316264e-05   3.2316264e-05   3.2316264e-05   3.2316264e-05   3.2316264e-05   3.2316264e-05   3.2316264e-05   3.2316264e-05   3.2316264e-05   3.2316264e-05   3.2316264e-05   3.2316264e-05   3.2316264e-05   3.2316264e-05   3.2316264e-05   3.2316264e-05   3.2316264e-05   3.2316264e-05   3.2316264e-05   3.2316264e-05   3.2316264e-05   3.2316264e-05   3.2316264e-05   3.2316264e-05   3.2316264e-05   3.2316264e-05   3.2316264e-05   3.2316264e-05   3.2316264e-05   3.2316264e-05   3.2316264e-05   3.2316264e-05   3.2316264e-05   3.2316264e-05   3.2316264e-05   3.2316264e-05   3.2316264e-05   3.2316264e-05   3.2316264e-05   3.2316264e-05   3.2316264e-05   3.2316264e-05   3.2316264e-05   3.2316264e-05   3.2316264e-05   3.2316264e-05   3.2316264e-05   3.2316264e-05   3.2316264e-05   3.2316264e-05   3.2316264e-05   3.2316264e-05   3.2316264e-05   3.2316264e-05   3.2316264e-05   3.2316264e-05   3.2316264e-05   3.2316264e-05   3.2316264e-05   3.2316264e-05   3.2316264e-05   3.2316264e-05   3.2316264e-05   3.2316264e-05   3.2316264e-05   3.2316264e-05   3.2316264e-05   3.2316264e-05   3.2316264e-05   3.2316264e-05   3.2316264e-05   3.2316264e-05   3.2316264e-05   3.2316264e-05   3.2316264e-05   3.2316264e-05   3.2316264e-05   3.2316264e-05   3.2316264e-05   3.2316264e-05   3.2316264e-05   3.2316264e-05   3.2316264e-05   3.2316264e-05   3.2316264e-05   3.2316264e-05   3.2316264e-05   3.2316264e-05   3.2316264e-05   3.2316264e-05   3.2316264e-05   3.2316264e-05   3.2316264e-05   3.2316264e-05   3.2316264e-05   3.2316264e-05   3.2316264e-05   3.2316264e-05   3.2316264e-05   3.2316264e-05   3.2316264e-05   3.2316264e-05   3.2316264e-05   3.2316264e-05   3.2316264e-05   3.2316264e-05   3.2316264e-05   3.2316264e-05   3.2316264e-05   3.2316264e-05   3.2316264e-05   3.2316264e-05   3.2316264e-05   3.2316264e-05   3.2316264e-05   3.2316264e-05   3.2316264e-05   3.2316264e-05   3.2316264e-05   3.2316264e-05   3.2316264e-05   3.2316264e-05   3.2316264e-05   6.8034386e-06   6.8034386e-06   6.8034386e-06   6.8034386e-06   6.8034386e-06   6.8034386e-06   6.8034386e-06   6.8034386e-06   6.8034386e-06   6.8034386e-06   6.8034386e-06   6.8034386e-06   6.8034386e-06   6.8034386e-06   6.8034386e-06   6.8034386e-06   6.8034386e-06   6.8034386e-06   6.8034386e-06   6.8034386e-06   6.8034386e-06   6.8034386e-06   6.8034386e-06   6.8034386e-06   6.8034386e-06   6.8034386e-06   6.8034386e-06   6.8034386e-06   6.8034386e-06   6.8034386e-06   6.8034386e-06   6.8034386e-06   6.8034386e-06   6.8034386e-06   6.8034386e-06   6.8034386e-06   6.8034386e-06   6.8034386e-06   6.8034386e-06   6.8034386e-06   6.8034386e-06   6.8034386e-06   6.8034386e-06   6.8034386e-06   6.8034386e-06   6.8034386e-06   6.8034386e-06   6.8034386e-06   6.8034386e-06   6.8034386e-06   6.8034386e-06   6.8034386e-06   6.8034386e-06   6.8034386e-06   6.8034386e-06   6.8034386e-06   6.8034386e-06   6.8034386e-06   6.8034386e-06   6.8034386e-06   6.8034386e-06   6.8034386e-06   6.8034386e-06   6.8034386e-06   6.8034386e-06   6.8034386e-06   6.8034386e-06   6.8034386e-06   6.8034386e-06   6.8034386e-06   6.8034386e-06   6.8034386e-06   6.8034386e-06   6.8034386e-06   6.8034386e-06   6.8034386e-06   6.8034386e-06   6.8034386e-06   6.8034386e-06   6.8034386e-06   6.8034386e-06   6.8034386e-06   6.8034386e-06   6.8034386e-06   6.8034386e-06   6.8034386e-06   6.8034386e-06   6.8034386e-06   6.8034386e-06   6.8034386e-06   6.8034386e-06   6.8034386e-06   6.8034386e-06   6.8034386e-06   6.8034386e-06   6.8034386e-06   6.8034386e-06   6.8034386e-06   6.8034386e-06   6.8034386e-06   6.8034386e-06   6.8034386e-06   6.8034386e-06   6.8034386e-06   6.8034386e-06   6.8034386e-06   6.8034386e-06   6.8034386e-06   6.8034386e-06   6.8034386e-06   6.8034386e-06   6.8034386e-06   6.8034386e-06   3.4905962e-06   6.3091812e-08   6.3091812e-08   6.3091812e-08   6.3091812e-08   6.3091812e-08   6.3091812e-08   0.0000000e+00   0.0000000e+00   0.0000000e+00   0.0000000e+00   0.0000000e+00   0.0000000e+00   0.0000000e+00   0.0000000e+00   0.0000000e+00   0.0000000e+00   0.0000000e+00   0.0000000e+00   0.0000000e+00   0.0000000e+00   0.0000000e+00   0.0000000e+00   0.0000000e+00   0.0000000e+00   0.0000000e+00   0.0000000e+00   0.0000000e+00   0.0000000e+00   0.0000000e+00   0.0000000e+00   0.0000000e+00   0.0000000e+00   0.0000000e+00   0.0000000e+00   0.0000000e+00   0.0000000e+00   0.0000000e+00   0.0000000e+00   0.0000000e+00   0.0000000e+00   0.0000000e+00   0.0000000e+00   0.0000000e+00   0.0000000e+00   0.0000000e+00   0.0000000e+00
   3.2316264e-05   3.2316264e-05   3.2316264e-05   3.2316264e-05   3.2316264e-05   3.2316264e-05   3.2316264e-05   3.2316264e-05   3.2316264e-05   3.2316264e-05   3.2316264e-05   3.2316264e-05   3.2316264e-05   3.2316264e-05   3.2316264e-05   3.2316264e-05   3.2316264e-05   3.2316264e-05   3.2316264e-05   3.2316264e-05   3.2316264e-05   3.2316264e-05   3.2316264e-05   3.2316264e-05   3.2316264e-05   3.2316264e-05   3.2316264e-05   3.2316264e-05   3.2316264e-05   3.2316264e-05   3.2316264e-05   3.2316264e-05   3.2316264e-05   3.2316264e-05   3.2316264e-05   3.2316264e-05   3.2316264e-05   3.2316264e-05   3.2316264e-05   3.2316264e-05   3.2316264e-05   3.2316264e-05   3.2316264e-05   3.2316264e-05   3.2316264e-05   3.2316264e-05   3.2316264e-05   3.2316264e-05   3.2316264e-05   3.2316264e-05   3.2316264e-05   3.2316264e-05   3.2316264e-05   3.2316264e-05   3.2316264e-05   3.2316264e-05   3.2316264e-05   3.2316264e-05   3.2316264e-05   3.2316264e-05   3.2316264e-05   3.2316264e-05   3.2316264e-05   3.2316264e-05   3.2316264e-05   3.2316264e-05   3.2316264e-05   3.2316264e-05   3.2316264e-05   3.2316264e-05   3.2316264e-05   3.2316264e-05   3.2316264e-05   3.2316264e-05   3.2316264e-05   3.2316264e-05   3.2316264e-05   3.2316264e-05   3.2316264e-05   3.2316264e-05   3.2316264e-05   3.2316264e-05   3.2316264e-05   3.2316264e-05   3.2316264e-05   3.2316264e-05   3.2316264e-05   3.2316264e-05   3.2316264e-05   3.2316264e-05   3.2316264e-05   3.2316264e-05   3.2316264e-05   3.2316264e-05   3.2316264e-05   3.2316264e-05   3.2316264e-05   3.2316264e-05   3.2316264e-05   3.2316264e-05   3.2316264e-05   3.2316264e-05   3.2316264e-05   3.2316264e-05   3.2316264e-05   3.2316264e-05   3.2316264e-05   3.2316264e-05   3.2316264e-05   3.2316264e-05   3.2316264e-05   3.2316264e-05   3.2316264e-05   3.2316264e-05   3.2316264e-05   3.2316264e-05   3.2316264e-05   3.2316264e-05   3.2316264e-05   3.2316264e-05   3.2316264e-05   3.2316264e-05   3.2316264e-05   3.2316264e-05   3.2316264e-05   3.2316264e-05   3.2316264e-05   3.2316264e-05   3.2316264e-05   3.2316264e-05   3.2316264e-05   3.2316264e-05   3.2316264e-05   3.2316264e-05   3.2316264e-05   3.2316264e-05   3.2316264e-05   3.2316264e-05   3.2316264e-05   3.2316264e-05   3.2316264e-05   3.2316264e-05   3.2316264e-05   3.2316264e-05   3.2316264e-05   3.2316264e-05   3.2316264e-05   3.2316264e-05   3.2316264e-05   3.2316264e-05   3.2316264e-05   3.2316264e-05   3.2316264e-05   3.2316264e-05   3.2316264e-05   3.2316264e-05   3.2316264e-05   3.2316264e-05   3.2316264e-05   3.2316264e-05   3.2316264e-05   3.2316264e-05   3.2316264e-05   3.2316264e-05   3.2316264e-05   3.2316264e-05   3.2316264e-05   3.2316264e-05   3.2316264e-05   3.2316264e-05   3.2316264e-05   3.2316264e-05   3.2316264e-05   3.2316264e-05   3.2316264e-05   3.2316264e-05   3.2316264e-05   3.2316264e-05   3.2316264e-05   3.2316264e-05   3.2316264e-05   3.2316264e-05   3.2316264e-05   3.2316264e-05   3.2316264e-05   3.2316264e-05   3.2316264e-05   3.2316264e-05   3.2316264e-05   3.2316264e-05   3.2316264e-05   3.2316264e-05   3.2316264e-05   3.2316264e-05   3.2316264e-05   3.2316264e-05   3.2316264e-05   3.2316264e-05   3.2316264e-05   3.2316264e-05   3.2316264e-05   3.2316264e-05   3.2316264e-05   3.2316264e-05   3.2316264e-05   3.2316264e-05   3.2316264e-05   3.2316264e-05   3.2316264e-05   3.2316264e-05   3.2316264e-05   3.2316264e-05   3.2316264e-05   3.2316264e-05   3.2316264e-05   3.2316264e-05   3.2316264e-05   3.2316264e-05   3.2316264e-05   3.2316264e-05   3.2316264e-05   3.2316264e-05   3.2316264e-05   3.2316264e-05   3.2316264e-05   3.2316264e-05   3.2316264e-05   3.2316264e-05   3.2316264e-05   3.2316264e-05   3.2316264e-05   3.2316264e-05   3.2316264e-05   3.2316264e-05   3.2316264e-05   3.2316264e-05   3.2316264e-05   3.2316264e-05   3.2316264e-05   3.2316264e-05   3.2316264e-05   6.8034386e-06   6.8034386e-06   6.8034386e-06   6.8034386e-06   6.8034386e-06   6.8034386e-06   6.8034386e-06   6.8034386e-06   6.8034386e-06   6.8034386e-06   6.8034386e-06   6.8034386e-06   6.8034386e-06   6.8034386e-06   6.8034386e-06   6.8034386e-06   6.8034386e-06   6.8034386e-06   6.8034386e-06   6.8034386e-06   6.8034386e-06   6.8034386e-06   6.8034386e-06   6.8034386e-06   6.8034386e-06   6.8034386e-06   6.8034386e-06   6.8034386e-06   6.8034386e-06   6.8034386e-06   6.8034386e-06   6.8034386e-06   6.8034386e-06   6.8034386e-06   6.8034386e-06   6.8034386e-06   6.8034386e-06   6.8034386e-06   6.8034386e-06   6.8034386e-06   6.8034386e-06   6.8034386e-06   6.8034386e-06   6.8034386e-06   6.8034386e-06   6.8034386e-06   6.8034386e-06   6.8034386e-06   6.8034386e-06   6.8034386e-06   6.8034386e-06   6.8034386e-06   6.8034386e-06   6.8034386e-06   6.8034386e-06   6.8034386e-06   6.8034386e-06   6.8034386e-06   6.8034386e-06   6.8034386e-06   6.8034386e-06   6.8034386e-06   6.8034386e-06   6.8034386e-06   6.8034386e-06   6.8034386e-06   6.8034386e-06   6.8034386e-06   6.8034386e-06   6.8034386e-06   6.8034386e-06   6.8034386e-06   6.8034386e-06   6.8034386e-06   6.8034386e-06   6.8034386e-06   6.8034386e-06   6.8034386e-06   6.8034386e-06   6.8034386e-06   6.8034386e-06   6.8034386e-06   6.8034386e-06   6.8034386e-06   6.8034386e-06   6.8034386e-06   6.8034386e-06   6.8034386e-06   6.8034386e-06   6.8034386e-06   6.8034386e-06   6.8034386e-06   6.8034386e-06   6.8034386e-06   6.8034386e-06   6.8034386e-06   6.8034386e-06   6.8034386e-06   6.8034386e-06   6.8034386e-06   6.8034386e-06   6.8034386e-06   6.8034386e-06   6.8034386e-06   6.8034386e-06   6.8034386e-06   6.8034386e-06   6.8034386e-06   6.8034386e-06   6.8034386e-06   6.8034386e-06   6.8034386e-06   3.4905962e-06   6.3091812e-08   6.3091812e-08   6.3091812e-08   6.3091812e-08   6.3091812e-08   6.3091812e-08   6.3091812e-08   0.0000000e+00   0.0000000e+00   0.0000000e+00   0.0000000e+00   0.0000000e+00   0.0000000e+00   0.0000000e+00   0.0000000e+00   0.0000000e+00   0.0000000e+00   0.0000000e+00   0.0000000e+00   0.0000000e+00   0.0000000e+00   0.0000000e+00   0.0000000e+00   0.0000000e+00   0.0000000e+00   0.0000000e+00   0.0000000e+00   0.0000000e+00   0.0000000e+00   0.0000000e+00   0.0000000e+00   0.0000000e+00   0.0000000e+00   0.0000000e+00   0.0000000e+00   0.0000000e+00   0.0000000e+00   0.0000000e+00   0.0000000e+00   0.0000000e+00   0.0000000e+00   0.0000000e+00   0.0000000e+00   0.0000000e+00   0.0000000e+00   0.0000000e+00   0.0000000e+00
   3.2316264e-05   3.2316264e-05   3.2316264e-05   3.2316264e-05   3.2316264e-05   3.2316264e-05   3.2316264e-05   3.2316264e-05   3.2316264e-05   3.2316264e-05   3.2316264e-05   3.2316264e-05   3.2316264e-05   3.2316264e-05   3.2316264e-05   3.2316264e-05   3.2316264e-05   3.2316264e-05   3.2316264e-05   3.2316264e-05   3.2316264e-05   3.2316264e-05   3.2316264e-05   3.2316264e-05   3.2316264e-05   3.2316264e-05   3.2316264e-05   3.2316264e-05   3.2316264e-05   3.2316264e-05   3.2316264e-05   3.2316264e-05   3.2316264e-05   3.2316264e-05   3.2316264e-05   3.2316264e-05   3.2316264e-05   3.2316264e-05   3.2316264e-05   3.2316264e-05   3.2316264e-05   3.2316264e-05   3.2316264e-05   3.2316264e-05   3.2316264e-05   3.2316264e-05   3.2316264e-05   3.2316264e-05   3.2316264e-05   3.2316264e-05   3.2316264e-05   3.2316264e-05   3.2316264e-05   3.2316264e-05   3.2316264e-05   3.2316264e-05   3.2316264e-05   3.2316264e-05   3.2316264e-05   3.2316264e-05   3.2316264e-05   3.2316264e-05   3.2316264e-05   3.2316264e-05   3.2316264e-05   3.2316264e-05   3.2316264e-05   3.2316264e-05   3.2316264e-05   3.2316264e-05   3.2316264e-05   3.2316264e-05   3.2316264e-05   3.2316264e-05   3.2316264e-05   3.2316264e-05   3.2316264e-05   3.2316264e-05   3.2316264e-05   3.2316264e-05   3.2316264e-05   3.2316264e-05   3.2316264e-05   3.2316264e-05   3.2316264e-05   3.2316264e-05   3.2316264e-05   3.2316264e-05   3.2316264e-05   3.2316264e-05   3.2316264e-05   3.2316264e-05   3.2316264e-05   3.2316264e-05   3.2316264e-05   3.2316264e-05   3.2316264e-05   3.2316264e-05   3.2316264e-05   3.2316264e-05   3.2316264e-05   3.2316264e-05   3.2316264e-05   3.2316264e-05   3.2316264e-05   3.2316264e-05   3.2316264e-05   3.2316264e-05   3.2316264e-05   3.2316264e-05   3.2316264e-05   3.2316264e-05   3.2316264e-05   3.2316264e-05   3.2316264e-05   3.2316264e-05   3.2316264e-05   3.2316264e-05   3.2316264e-05   3.2316264e-05   3.2316264e-05   3.2316264e-05   3.2316264e-05   3.2316264e-05   3.2316264e-05   3.2316264e-05   3.2316264e-05   3.2316264e-05   3.2316264e-05   3.2316264e-05   3.2316264e-05   3.2316264e-05   3.2316264e-05   3.2316264e-05   3.2316264e-05   3.2316264e-05   3.2316264e-05   3.2316264e-05   3.2316264e-05   3.2316264e-05   3.2316264e-05   3.2316264e-05   3.2316264e-05   3.2316264e-05   3.2316264e-05   3.2316264e-05   3.2316264e-05   3.2316264e-05   3.2316264e-05   3.2316264e-05   3.2316264e-05   3.2316264e-05   3.2316264e-05   3.2316264e-05   3.2316264e-05   3.2316264e-05   3.2316264e-05   3.2316264e-05   3.2316264e-05   3.2316264e-05   3.2316264e-05   3.2316264e-05   3.2316264e-05   3.2316264e-05   3.2316264e-05   3.2316264e-05   3.2316264e-05   3.2316264e-05   3.2316264e-05   3.2316264e-05   3.2316264e-05   3.2316264e-05   3.2316264e-05   3.2316264e-05   3.2316264e-05   3.2316264e-05   3.2316264e-05   3.2316264e-05   3.2316264e-05   3.2316264e-05   3.2316264e-05   3.2316264e-05   3.2316264e-05   3.2316264e-05   3.2316264e-05   3.2316264e-05   3.2316264e-05   3.2316264e-05   3.2316264e-05   3.2316264e-05   3.2316264e-05   3.2316264e-05   3.2316264e-05   3.2316264e-05   3.2316264e-05   3.2316264e-05   3.2316264e-05   3.2316264e-05   3.2316264e-05   3.2316264e-05   3.2316264e-05   3.2316264e-05   3.2316264e-05   3.2316264e-05   3.2316264e-05   3.2316264e-05   3.2316264e-05   3.2316264e-05   3.2316264e-05   3.2316264e-05   3.2316264e-05   3.2316264e-05   3.2316264e-05   3.2316264e-05   3.2316264e-05   3.2316264e-05   3.2316264e-05   3.2316264e-05   3.2316264e-05   3.2316264e-05   3.2316264e-05   3.2316264e-05   3.2316264e-05   3.2316264e-05   3.2316264e-05   3.2316264e-05   3.2316264e-05   3.2316264e-05   3.2316264e-05   3.2316264e-05   3.2316264e-05   3.2316264e-05   3.2316264e-05   3.2316264e-05   3.2316264e-05   3.2316264e-05   3.2316264e-05   3.2316264e-05   3.2316264e-05   3.2316264e-05   3.2316264e-05   6.8034386e-06   6.8034386e-06   6.8034386e-06   6.8034386e-06   6.8034386e-06   6.8034386e-06   6.8034386e-06   6.8034386e-06   6.8034386e-06   6.8034386e-06   6.8034386e-06   6.8034386e-06   6.8034386e-06   6.8034386e-06   6.8034386e-06   6.8034386e-06   6.8034386e-06   6.8034386e-06   6.8034386e-06   6.8034386e-06   6.8034386e-06   6.8034386e-06   6.8034386e-06   6.8034386e-06   6.8034386e-06   6.8034386e-06   6.8034386e-06   6.8034386e-06   6.8034386e-06   6.8034386e-06   6.8034386e-06   6.8034386e-06   6.8034386e-06   6.8034386e-06   6.8034386e-06   6.8034386e-06   6.8034386e-06   6.8034386e-06   6.8034386e-06   6.8034386e-06   6.8034386e-06   6.8034386e-06   6.8034386e-06   6.8034386e-06   6.8034386e-06   6.8034386e-06   6.8034386e-06   6.8034386e-06   6.8034386e-06   6.8034386e-06   6.8034386e-06   6.8034386e-06   6.8034386e-06   6.8034386e-06   6.8034386e-06   6.8034386e-06   6.8034386e-06   6.8034386e-06   6.8034386e-06   6.8034386e-06   6.8034386e-06   6.8034386e-06   6.8034386e-06   6.8034386e-06   6.8034386e-06   6.8034386e-06   6.8034386e-06   6.8034386e-06   6.8034386e-06   6.8034386e-06   6.8034386e-06   6.8034386e-06   6.8034386e-06   6.8034386e-06   6.8034386e-06   6.8034386e-06   6.8034386e-06   6.8034386e-06   6.8034386e-06   6.8034386e-06   6.8034386e-06   6.8034386e-06   6.8034386e-06   6.8034386e-06   6.8034386e-06   6.8034386e-06   6.8034386e-06   6.8034386e-06   6.8034386e-06   6.8034386e-06   6.8034386e-06   6.8034386e-06   6.8034386e-06   6.8034386e-06   6.8034386e-06   6.8034386e-06   6.8034386e-06   6.8034386e-06   6.8034386e-06   6.8034386e-06   6.8034386e-06   6.8034386e-06   6.8034386e-06   6.8034386e-06   6.8034386e-06   6.8034386e-06   6.8034386e-06   6.8034386e-06   6.8034386e-06   6.8034386e-06   6.8034386e-06   3.4905962e-06   6.3091812e-08   6.3091812e-08   6.3091812e-08   6.3091812e-08   6.3091812e-08   6.3091812e-08   6.3091812e-08   6.3091812e-08   0.0000000e+00   0.0000000e+00   0.0000000e+00   0.0000000e+00   0.0000000e+00   0.0000000e+00   0.0000000e+00   0.0000000e+00   0.0000000e+00   0.0000000e+00   0.0000000e+00   0.0000000e+00   0.0000000e+00   0.0000000e+00   0.0000000e+00   0.0000000e+00   0.0000000e+00   0.0000000e+00   0.0000000e+00   0.0000000e+00   0.0000000e+00   0.0000000e+00   0.0000000e+00   0.0000000e+00   0.0000000e+00   0.0000000e+00   0.0000000e+00   0.0000000e+00   0.0000000e+00   0.0000000e+00   0.0000000e+00   0.0000000e+00   0.0000000e+00   0.0000000e+00   0.0000000e+00   0.0000000e+00   0.0000000e+00   0.0000000e+00   0.0000000e+00   0.0000000e+00
   3.2316264e-05   3.2316264e-05   3.2316264e-05   3.2316264e-05   3.2316264e-05   3.2316264e-05   3.2316264e-05   3.2316264e-05   3.2316264e-05   3.2316264e-05   3.2316264e-05   3.2316264e-05   3.2316264e-05   3.2316264e-05   3.2316264e-05   3.2316264e-05   3.2316264e-05   3.2316264e-05   3.2316264e-05   3.2316264e-05   3.2316264e-05   3.2316264e-05   3.2316264e-05   3.2316264e-05   3.2316264e-05   3.2316264e-05   3.2316264e-05   3.2316264e-05   3.2316264e-05   3.2316264e-05   3.2316264e-05   3.2316264e-05   3.2316264e-05   3.2316264e-05   3.2316264e-05   3.2316264e-05   3.2316264e-05   3.2316264e-05   3.2316264e-05   3.2316264e-05   3.2316264e-05   3.2316264e-05   3.2316264e-05   3.2316264e-05   3.2316264e-05   3.2316264e-05   3.2316264e-05   3.2316264e-05   3.2316264e-05   3.2316264e-05   3.2316264e-05   3.2316264e-05   3.2316264e-05   3.2316264e-05   3.2316264e-05   3.2316264e-05   3.2316264e-05   3.2316264e-05   3.2316264e-05   3.2316264e-05   3.2316264e-05   3.2316264e-05   3.2316264e-05   3.2316264e-05   3.2316264e-05   3.2316264e-05   3.2316264e-05   3.2316264e-05   3.2316264e-05   3.2316264e-05   3.2316264e-05   3.2316264e-05   3.2316264e-05   3.2316264e-05   3.2316264e-05   3.2316264e-05   3.2316264e-05   3.2316264e-05   3.2316264e-05   3.2316264e-05   3.2316264e-05   3.2316264e-05   3.2316264e-05   3.2316264e-05   3.2316264e-05   3.2316264e-05   3.2316264e-05   3.2316264e-05   3.2316264e-05   3.2316264e-05   3.2316264e-05   3.2316264e-05   3.2316264e-05   3.2316264e-05   3.2316264e-05   3.2316264e-05   3.2316264e-05   3.2316264e-05   3.2316264e-05   3.2316264e-05   3.2316264e-05   3.2316264e-05   3.2316264e-05   3.2316264e-05   3.2316264e-05   3.2316264e-05   3.2316264e-05   3.2316264e-05   3.2316264e-05   3.2316264e-05   3.2316264e-05   3.2316264e-05   3.2316264e-05   3.2316264e-05   3.2316264e-05   3.2316264e-05   3.2316264e-05   3.2316264e-05   3.2316264e-05   3.2316264e-05   3.2316264e-05   3.2316264e-05   3.2316264e-05   3.2316264e-05   3.2316264e-05   3.2316264e-05   3.2316264e-05   3.2316264e-05   3.2316264e-05   3.2316264e-05   3.2316264e-05   3.2316264e-05   3.2316264e-05   3.2316264e-05   3.2316264e-05   3.2316264e-05   3.2316264e-05   3.2316264e-05   3.2316264e-05   3.2316264e-05   3.2316264e-05   3.2316264e-05   3.2316264e-05   3.2316264e-05   3.2316264e-05   3.2316264e-05   3.2316264e-05   3.2316264e-05   3.2316264e-05   3.2316264e-05   3.2316264e-05   3.2316264e-05   3.2316264e-05   3.2316264e-05   3.2316264e-05   3.2316264e-05   3.2316264e-05   3.2316264e-05   3.2316264e-05   3.2316264e-05   3.2316264e-05   3.2316264e-05   3.2316264e-05   3.2316264e-05   3.2316264e-05   3.2316264e-05   3.2316264e-05   3.2316264e-05   3.2316264e-05   3.2316264e-05   3.2316264e-05   3.2316264e-05   3.2316264e-05   3.2316264e-05   3.2316264e-05   3.2316264e-05   3.2316264e-05   3.2316264e-05   3.2316264e-05   3.2316264e-05   3.2316264e-05   3.2316264e-05   3.2316264e-05   3.2316264e-05   3.2316264e-05   3.2316264e-05   3.2316264e-05   3.2316264e-05   3.2316264e-05   3.2316264e-05   3.2316264e-05   3.2316264e-05   3.2316264e-05   3.2316264e-05   3.2316264e-05   3.2316264e-05   3.2316264e-05   3.2316264e-05   3.2316264e-05   3.2316264e-05   3.2316264e-05   3.2316264e-05   3.2316264e-05   3.2316264e-05   3.2316264e-05   3.2316264e-05   3.2316264e-05   3.2316264e-05   3.2316264e-05   3.2316264e-05   3.2316264e-05   3.2316264e-05   3.2316264e-05   3.2316264e-05   3.2316264e-05   3.2316264e-05   3.2316264e-05   3.2316264e-05   3.2316264e-05   3.2316264e-05   3.2316264e-05   3.2316264e-05   3.2316264e-05   3.2316264e-05   3.2316264e-05   3.2316264e-05   3.2316264e-05   3.2316264e-05   3.2316264e-05   3.2316264e-05   3.2316264e-05   3.2316264e-05   3.2316264e-05   3.2316264e-05   3.2316264e-05   3.2316264e-05   3.2316264e-05   3.2316264e-05   3.2316264e-05   3.2316264e-05   3.2316264e-05   6.8034386e-06   6.8034386e-06   6.8034386e-06   6.8034386e-06   6.8034386e-06   6.8034386e-06   6.8034386e-06   6.8034386e-06   6.8034386e-06   6.8034386e-06   6.8034386e-06   6.8034386e-06   6.8034386e-06   6.8034386e-06   6.8034386e-06   6.8034386e-06   6.8034386e-06   6.8034386e-06   6.8034386e-06   6.8034386e-06   6.8034386e-06   6.8034386e-06   6.8034386e-06   6.8034386e-06   6.8034386e-06   6.8034386e-06   6.8034386e-06   6.8034386e-06   6.8034386e-06   6.8034386e-06   6.8034386e-06   6.8034386e-06   6.8034386e-06   6.8034386e-06   6.8034386e-06   6.8034386e-06   6.8034386e-06   6.8034386e-06   6.8034386e-06   6.8034386e-06   6.8034386e-06   6.8034386e-06   6.8034386e-06   6.8034386e-06   6.8034386e-06   6.8034386e-06   6.8034386e-06   6.8034386e-06   6.8034386e-06   6.8034386e-06   6.8034386e-06   6.8034386e-06   6.8034386e-06   6.8034386e-06   6.8034386e-06   6.8034386e-06   6.8034386e-06   6.8034386e-06   6.8034386e-06   6.8034386e-06   6.8034386e-06   6.8034386e-06   6.8034386e-06   6.8034386e-06   6.8034386e-06   6.8034386e-06   6.8034386e-06   6.8034386e-06   6.8034386e-06   6.8034386e-06   6.8034386e-06   6.8034386e-06   6.8034386e-06   6.8034386e-06   6.8034386e-06   6.8034386e-06   6.8034386e-06   6.8034386e-06   6.8034386e-06   6.8034386e-06   6.8034386e-06   6.8034386e-06   6.8034386e-06   6.8034386e-06   6.8034386e-06   6.8034386e-06   6.8034386e-06   6.8034386e-06   6.8034386e-06   6.8034386e-06   6.8034386e-06   6.8034386e-06   6.8034386e-06   6.8034386e-06   6.8034386e-06   6.8034386e-06   6.8034386e-06   6.8034386e-06   6.8034386e-06   6.8034386e-06   6.8034386e-06   6.8034386e-06   6.8034386e-06   6.8034386e-06   6.8034386e-06   6.8034386e-06   6.8034386e-06   6.8034386e-06   6.8034386e-06   6.8034386e-06   3.4905962e-06   6.3091812e-08   6.3091812e-08   6.3091812e-08   6.3091812e-08   6.3091812e-08   6.3091812e-08   6.3091812e-08   6.3091812e-08   6.3091812e-08   0.0000000e+00   0.0000000e+00   0.0000000e+00   0.0000000e+00   0.0000000e+00   0.0000000e+00   0.0000000e+00   0.0000000e+00   0.0000000e+00   0.0000000e+00   0.0000000e+00   0.0000000e+00   0.0000000e+00   0.0000000e+00   0.0000000e+00   0.0000000e+00   0.0000000e+00   0.0000000e+00   0.0000000e+00   0.0000000e+00   0.0000000e+00   0.0000000e+00   0.0000000e+00   0.0000000e+00   0.0000000e+00   0.0000000e+00   0.0000000e+00   0.0000000e+00   0.0000000e+00   0.0000000e+00   0.0000000e+00   0.0000000e+00   0.0000000e+00   0.0000000e+00   0.0000000e+00   0.0000000e+00   0.0000000e+00   0.0000000e+00   0.0000000e+00   0.0000000e+00
   3.2316264e-05   3.2316264e-05   3.2316264e-05   3.2316264e-05   3.2316264e-05   3.2316264e-05   3.2316264e-05   3.2316264e-05   3.2316264e-05   3.2316264e-05   3.2316264e-05   3.2316264e-05   3.2316264e-05   3.2316264e-05   3.2316264e-05   3.2316264e-05   3.2316264e-05   3.2316264e-05   3.2316264e-05   3.2316264e-05   3.2316264e-05   3.2316264e-05   3.2316264e-05   3.2316264e-05   3.2316264e-05   3.2316264e-05   3.2316264e-05   3.2316264e-05   3.2316264e-05   3.2316264e-05   3.2316264e-05   3.2316264e-05   3.2316264e-05   3.2316264e-05   3.2316264e-05   3.2316264e-05   3.2316264e-05   3.2316264e-05   3.2316264e-05   3.2316264e-05   3.2316264e-05   3.2316264e-05   3.2316264e-05   3.2316264e-05   3.2316264e-05   3.2316264e-05   3.2316264e-05   3.2316264e-05   3.2316264e-05   3.2316264e-05   3.2316264e-05   3.2316264e-05   3.2316264e-05   3.2316264e-05   3.2316264e-05   3.2316264e-05   3.2316264e-05   3.2316264e-05   3.2316264e-05   3.2316264e-05   3.2316264e-05   3.2316264e-05   3.2316264e-05   3.2316264e-05   3.2316264e-05   3.2316264e-05   3.2316264e-05   3.2316264e-05   3.2316264e-05   3.2316264e-05   3.2316264e-05   3.2316264e-05   3.2316264e-05   3.2316264e-05   3.2316264e-05   3.2316264e-05   3.2316264e-05   3.2316264e-05   3.2316264e-05   3.2316264e-05   3.2316264e-05   3.2316264e-05   3.2316264e-05   3.2316264e-05   3.2316264e-05   3.2316264e-05   3.2316264e-05   3.2316264e-05   3.2316264e-05   3.2316264e-05   3.2316264e-05   3.2316264e-05   3.2316264e-05   3.2316264e-05   3.2316264e-05   3.2316264e-05   3.2316264e-05   3.2316264e-05   3.2316264e-05   3.2316264e-05   3.2316264e-05   3.2316264e-05   3.2316264e-05   3.2316264e-05   3.2316264e-05   3.2316264e-05   3.2316264e-05   3.2316264e-05   3.2316264e-05   3.2316264e-05   3.2316264e-05   3.2316264e-05   3.2316264e-05   3.2316264e-05   3.2316264e-05   3.2316264e-05   3.2316264e-05   3.2316264e-05   3.2316264e-05   3.2316264e-05   3.2316264e-05   3.2316264e-05   3.2316264e-05   3.2316264e-05   3.2316264e-05   3.2316264e-05   3.2316264e-05   3.2316264e-05   3.2316264e-05   3.2316264e-05   3.2316264e-05   3.2316264e-05   3.2316264e-05   3.2316264e-05   3.2316264e-05   3.2316264e-05   3.2316264e-05   3.2316264e-05   3.2316264e-05   3.2316264e-05   3.2316264e-05   3.2316264e-05   3.2316264e-05   3.2316264e-05   3.2316264e-05   3.2316264e-05   3.2316264e-05   3.2316264e-05   3.2316264e-05   3.2316264e-05   3.2316264e-05   3.2316264e-05   3.2316264e-05   3.2316264e-05   3.2316264e-05   3.2316264e-05   3.2316264e-05   3.2316264e-05   3.2316264e-05   3.2316264e-05   3.2316264e-05   3.2316264e-05   3.2316264e-05   3.2316264e-05   3.2316264e-05   3.2316264e-05   3.2316264e-05   3.2316264e-05   3.2316264e-05   3.2316264e-05   3.2316264e-05   3.2316264e-05   3.2316264e-05   3.2316264e-05   3.2316264e-05   3.2316264e-05   3.2316264e-05   3.2316264e-05   3.2316264e-05   3.2316264e-05   3.2316264e-05   3.2316264e-05   3.2316264e-05   3.2316264e-05   3.2316264e-05   3.2316264e-05   3.2316264e-05   3.2316264e-05   3.2316264e-05   3.2316264e-05   3.2316264e-05   3.2316264e-05   3.2316264e-05   3.2316264e-05   3.2316264e-05   3.2316264e-05   3.2316264e-05   3.2316264e-05   3.2316264e-05   3.2316264e-05   3.2316264e-05   3.2316264e-05   3.2316264e-05   3.2316264e-05   3.2316264e-05   3.2316264e-05   3.2316264e-05   3.2316264e-05   3.2316264e-05   3.2316264e-05   3.2316264e-05   3.2316264e-05   3.2316264e-05   3.2316264e-05   3.2316264e-05   3.2316264e-05   3.2316264e-05   3.2316264e-05   3.2316264e-05   3.2316264e-05   3.2316264e-05   3.2316264e-05   3.2316264e-05   3.2316264e-05   3.2316264e-05   3.2316264e-05   3.2316264e-05   3.2316264e-05   3.2316264e-05   3.2316264e-05   3.2316264e-05   3.2316264e-05   3.2316264e-05   3.2316264e-05   3.2316264e-05   3.2316264e-05   3.2316264e-05   3.2316264e-05   3.2316264e-05   3.2316264e-05   3.2316264e-05   6.8034386e-06   6.8034386e-06   6.8034386e-06   6.8034386e-06   6.8034386e-06   6.8034386e-06   6.8034386e-06   6.8034386e-06   6.8034386e-06   6.8034386e-06   6.8034386e-06   6.8034386e-06   6.8034386e-06   6.8034386e-06   6.8034386e-06   6.8034386e-06   6.8034386e-06   6.8034386e-06   6.8034386e-06   6.8034386e-06   6.8034386e-06   6.8034386e-06   6.8034386e-06   6.8034386e-06   6.8034386e-06   6.8034386e-06   6.8034386e-06   6.8034386e-06   6.8034386e-06   6.8034386e-06   6.8034386e-06   6.8034386e-06   6.8034386e-06   6.8034386e-06   6.8034386e-06   6.8034386e-06   6.8034386e-06   6.8034386e-06   6.8034386e-06   6.8034386e-06   6.8034386e-06   6.8034386e-06   6.8034386e-06   6.8034386e-06   6.8034386e-06   6.8034386e-06   6.8034386e-06   6.8034386e-06   6.8034386e-06   6.8034386e-06   6.8034386e-06   6.8034386e-06   6.8034386e-06   6.8034386e-06   6.8034386e-06   6.8034386e-06   6.8034386e-06   6.8034386e-06   6.8034386e-06   6.8034386e-06   6.8034386e-06   6.8034386e-06   6.8034386e-06   6.8034386e-06   6.8034386e-06   6.8034386e-06   6.8034386e-06   6.8034386e-06   6.8034386e-06   6.8034386e-06   6.8034386e-06   6.8034386e-06   6.8034386e-06   6.8034386e-06   6.8034386e-06   6.8034386e-06   6.8034386e-06   6.8034386e-06   6.8034386e-06   6.8034386e-06   6.8034386e-06   6.8034386e-06   6.8034386e-06   6.8034386e-06   6.8034386e-06   6.8034386e-06   6.8034386e-06   6.8034386e-06   6.8034386e-06   6.8034386e-06   6.8034386e-06   6.8034386e-06   6.8034386e-06   6.8034386e-06   6.8034386e-06   6.8034386e-06   6.8034386e-06   6.8034386e-06   6.8034386e-06   6.8034386e-06   6.8034386e-06   6.8034386e-06   6.8034386e-06   6.8034386e-06   6.8034386e-06   6.8034386e-06   6.8034386e-06   6.8034386e-06   6.8034386e-06   3.4905962e-06   6.3091812e-08   6.3091812e-08   6.3091812e-08   6.3091812e-08   6.3091812e-08   6.3091812e-08   6.3091812e-08   6.3091812e-08   6.3091812e-08   6.3091812e-08   0.0000000e+00   0.0000000e+00   0.0000000e+00   0.0000000e+00   0.0000000e+00   0.0000000e+00   0.0000000e+00   0.0000000e+00   0.0000000e+00   0.0000000e+00   0.0000000e+00   0.0000000e+00   0.0000000e+00   0.0000000e+00   0.0000000e+00   0.0000000e+00   0.0000000e+00   0.0000000e+00   0.0000000e+00   0.0000000e+00   0.0000000e+00   0.0000000e+00   0.0000000e+00   0.0000000e+00   0.0000000e+00   0.0000000e+00   0.0000000e+00   0.0000000e+00   0.0000000e+00   0.0000000e+00   0.0000000e+00   0.0000000e+00   0.0000000e+00   0.0000000e+00   0.0000000e+00   0.0000000e+00   0.0000000e+00   0.0000000e+00   0.0000000e+00   0.0000000e+00
   3.2316264e-05   3.2316264e-05   3.2316264e-05   3.2316264e-05   3.2316264e-05   3.2316264e-05   3.2316264e-05   3.2316264e-05   3.2316264e-05   3.2316264e-05   3.2316264e-05   3.2316264e-05   3.2316264e-05   3.2316264e-05   3.2316264e-05   3.2316264e-05   3.2316264e-05   3.2316264e-05   3.2316264e-05   3.2316264e-05   3.2316264e-05   3.2316264e-05   3.2316264e-05   3.2316264e-05   3.2316264e-05   3.2316264e-05   3.2316264e-05   3.2316264e-05   3.2316264e-05   3.2316264e-05   3.2316264e-05   3.2316264e-05   3.2316264e-05   3.2316264e-05   3.2316264e-05   3.2316264e-05   3.2316264e-05   3.2316264e-05   3.2316264e-05   3.2316264e-05   3.2316264e-05   3.2316264e-05   3.2316264e-05   3.2316264e-05   3.2316264e-05   3.2316264e-05   3.2316264e-05   3.2316264e-05   3.2316264e-05   3.2316264e-05   3.2316264e-05   3.2316264e-05   3.2316264e-05   3.2316264e-05   3.2316264e-05   3.2316264e-05   3.2316264e-05   3.2316264e-05   3.2316264e-05   3.2316264e-05   3.2316264e-05   3.2316264e-05   3.2316264e-05   3.2316264e-05   3.2316264e-05   3.2316264e-05   3.2316264e-05   3.2316264e-05   3.2316264e-05   3.2316264e-05   3.2316264e-05   3.2316264e-05   3.2316264e-05   3.2316264e-05   3.2316264e-05   3.2316264e-05   3.2316264e-05   3.2316264e-05   3.2316264e-05   3.2316264e-05   3.2316264e-05   3.2316264e-05   3.2316264e-05   3.2316264e-05   3.2316264e-05   3.2316264e-05   3.2316264e-05   3.2316264e-05   3.2316264e-05   3.2316264e-05   3.2316264e-05   3.2316264e-05   3.2316264e-05   3.2316264e-05   3.2316264e-05   3.2316264e-05   3.2316264e-05   3.2316264e-05   3.2316264e-05   3.2316264e-05   3.2316264e-05   3.2316264e-05   3.2316264e-05   3.2316264e-05   3.2316264e-05   3.2316264e-05   3.2316264e-05   3.2316264e-05   3.2316264e-05   3.2316264e-05   3.2316264e-05   3.2316264e-05   3.2316264e-05   3.2316264e-05   3.2316264e-05   3.2316264e-05   3.2316264e-05   3.2316264e-05   3.2316264e-05   3.2316264e-05   3.2316264e-05   3.2316264e-05   3.2316264e-05   3.2316264e-05   3.2316264e-05   3.2316264e-05   3.2316264e-05   3.2316264e-05   3.2316264e-05   3.2316264e-05   3.2316264e-05   3.2316264e-05   3.2316264e-05   3.2316264e-05   3.2316264e-05   3.2316264e-05   3.2316264e-05   3.2316264e-05   3.2316264e-05   3.2316264e-05   3.2316264e-05   3.2316264e-05   3.2316264e-05   3.2316264e-05   3.2316264e-05   3.2316264e-05   3.2316264e-05   3.2316264e-05   3.2316264e-05   3.2316264e-05   3.2316264e-05   3.2316264e-05   3.2316264e-05   3.2316264e-05   3.2316264e-05   3.2316264e-05   3.2316264e-05   3.2316264e-05   3.2316264e-05   3.2316264e-05   3.2316264e-05   3.2316264e-05   3.2316264e-05   3.2316264e-05   3.2316264e-05   3.2316264e-05   3.2316264e-05   3.2316264e-05   3.2316264e-05   3.2316264e-05   3.2316264e-05   3.2316264e-05   3.2316264e-05   3.2316264e-05   3.2316264e-05   3.2316264e-05   3.2316264e-05   3.2316264e-05   3.2316264e-05   3.2316264e-05   3.2316264e-05   3.2316264e-05   3.2316264e-05   3.2316264e-05   3.2316264e-05   3.2316264e-05   3.2316264e-05   3.2316264e-05   3.2316264e-05   3.2316264e-05   3.2316264e-05   3.2316264e-05   3.2316264e-05   3.2316264e-05   3.2316264e-05   3.2316264e-05   3.2316264e-05   3.2316264e-05   3.2316264e-05   3.2316264e-05   3.2316264e-05   3.2316264e-05   3.2316264e-05   3.2316264e-05   3.2316264e-05   3.2316264e-05   3.2316264e-05   3.2316264e-05   3.2316264e-05   3.2316264e-05   3.2316264e-05   3.2316264e-05   3.2316264e-05   3.2316264e-05   3.2316264e-05   3.2316264e-05   3.2316264e-05   3.2316264e-05   3.2316264e-05   3.2316264e-05   3.2316264e-05   3.2316264e-05   3.2316264e-05   3.2316264e-05   3.2316264e-05   3.2316264e-05   3.2316264e-05   3.2316264e-05   3.2316264e-05   3.2316264e-05   3.2316264e-05   3.2316264e-05   3.2316264e-05   3.2316264e-05   3.2316264e-05   3.2316264e-05   3.2316264e-05   3.2316264e-05   3.2316264e-05   3.2316264e-05   3.2316264e-05   6.8034386e-06   6.8034386e-06   6.8034386e-06   6.8034386e-06   6.8034386e-06   6.8034386e-06   6.8034386e-06   6.8034386e-06   6.8034386e-06   6.8034386e-06   6.8034386e-06   6.8034386e-06   6.8034386e-06   6.8034386e-06   6.8034386e-06   6.8034386e-06   6.8034386e-06   6.8034386e-06   6.8034386e-06   6.8034386e-06   6.8034386e-06   6.8034386e-06   6.8034386e-06   6.8034386e-06   6.8034386e-06   6.8034386e-06   6.8034386e-06   6.8034386e-06   6.8034386e-06   6.8034386e-06   6.8034386e-06   6.8034386e-06   6.8034386e-06   6.8034386e-06   6.8034386e-06   6.8034386e-06   6.8034386e-06   6.8034386e-06   6.8034386e-06   6.8034386e-06   6.8034386e-06   6.8034386e-06   6.8034386e-06   6.8034386e-06   6.8034386e-06   6.8034386e-06   6.8034386e-06   6.8034386e-06   6.8034386e-06   6.8034386e-06   6.8034386e-06   6.8034386e-06   6.8034386e-06   6.8034386e-06   6.8034386e-06   6.8034386e-06   6.8034386e-06   6.8034386e-06   6.8034386e-06   6.8034386e-06   6.8034386e-06   6.8034386e-06   6.8034386e-06   6.8034386e-06   6.8034386e-06   6.8034386e-06   6.8034386e-06   6.8034386e-06   6.8034386e-06   6.8034386e-06   6.8034386e-06   6.8034386e-06   6.8034386e-06   6.8034386e-06   6.8034386e-06   6.8034386e-06   6.8034386e-06   6.8034386e-06   6.8034386e-06   6.8034386e-06   6.8034386e-06   6.8034386e-06   6.8034386e-06   6.8034386e-06   6.8034386e-06   6.8034386e-06   6.8034386e-06   6.8034386e-06   6.8034386e-06   6.8034386e-06   6.8034386e-06   6.8034386e-06   6.8034386e-06   6.8034386e-06   6.8034386e-06   6.8034386e-06   6.8034386e-06   6.8034386e-06   6.8034386e-06   6.8034386e-06   6.8034386e-06   6.8034386e-06   6.8034386e-06   6.8034386e-06   6.8034386e-06   6.8034386e-06   6.8034386e-06   6.8034386e-06   3.4905962e-06   6.3091812e-08   6.3091812e-08   6.3091812e-08   6.3091812e-08   6.3091812e-08   6.3091812e-08   6.3091812e-08   6.3091812e-08   6.3091812e-08   6.3091812e-08   6.3091812e-08   0.0000000e+00   0.0000000e+00   0.0000000e+00   0.0000000e+00   0.0000000e+00   0.0000000e+00   0.0000000e+00   0.0000000e+00   0.0000000e+00   0.0000000e+00   0.0000000e+00   0.0000000e+00   0.0000000e+00   0.0000000e+00   0.0000000e+00   0.0000000e+00   0.0000000e+00   0.0000000e+00   0.0000000e+00   0.0000000e+00   0.0000000e+00   0.0000000e+00   0.0000000e+00   0.0000000e+00   0.0000000e+00   0.0000000e+00   0.0000000e+00   0.0000000e+00   0.0000000e+00   0.0000000e+00   0.0000000e+00   0.0000000e+00   0.0000000e+00   0.0000000e+00   0.0000000e+00   0.0000000e+00   0.0000000e+00   0.0000000e+00   0.0000000e+00   0.0000000e+00
   3.2316264e-05   3.2316264e-05   3.2316264e-05   3.2316264e-05   3.2316264e-05   3.2316264e-05   3.2316264e-05   3.2316264e-05   3.2316264e-05   3.2316264e-05   3.2316264e-05   3.2316264e-05   3.2316264e-05   3.2316264e-05   3.2316264e-05   3.2316264e-05   3.2316264e-05   3.2316264e-05   3.2316264e-05   3.2316264e-05   3.2316264e-05   3.2316264e-05   3.2316264e-05   3.2316264e-05   3.2316264e-05   3.2316264e-05   3.2316264e-05   3.2316264e-05   3.2316264e-05   3.2316264e-05   3.2316264e-05   3.2316264e-05   3.2316264e-05   3.2316264e-05   3.2316264e-05   3.2316264e-05   3.2316264e-05   3.2316264e-05   3.2316264e-05   3.2316264e-05   3.2316264e-05   3.2316264e-05   3.2316264e-05   3.2316264e-05   3.2316264e-05   3.2316264e-05   3.2316264e-05   3.2316264e-05   3.2316264e-05   3.2316264e-05   3.2316264e-05   3.2316264e-05   3.2316264e-05   3.2316264e-05   3.2316264e-05   3.2316264e-05   3.2316264e-05   3.2316264e-05   3.2316264e-05   3.2316264e-05   3.2316264e-05   3.2316264e-05   3.2316264e-05   3.2316264e-05   3.2316264e-05   3.2316264e-05   3.2316264e-05   3.2316264e-05   3.2316264e-05   3.2316264e-05   3.2316264e-05   3.2316264e-05   3.2316264e-05   3.2316264e-05   3.2316264e-05   3.2316264e-05   3.2316264e-05   3.2316264e-05   3.2316264e-05   3.2316264e-05   3.2316264e-05   3.2316264e-05   3.2316264e-05   3.2316264e-05   3.2316264e-05   3.2316264e-05   3.2316264e-05   3.2316264e-05   3.2316264e-05   3.2316264e-05   3.2316264e-05   3.2316264e-05   3.2316264e-05   3.2316264e-05   3.2316264e-05   3.2316264e-05   3.2316264e-05   3.2316264e-05   3.2316264e-05   3.2316264e-05   3.2316264e-05   3.2316264e-05   3.2316264e-05   3.2316264e-05   3.2316264e-05   3.2316264e-05   3.2316264e-05   3.2316264e-05   3.2316264e-05   3.2316264e-05   3.2316264e-05   3.2316264e-05   3.2316264e-05   3.2316264e-05   3.2316264e-05   3.2316264e-05   3.2316264e-05   3.2316264e-05   3.2316264e-05   3.2316264e-05   3.2316264e-05   3.2316264e-05   3.2316264e-05   3.2316264e-05   3.2316264e-05   3.2316264e-05   3.2316264e-05   3.2316264e-05   3.2316264e-05   3.2316264e-05   3.2316264e-05   3.2316264e-05   3.2316264e-05   3.2316264e-05   3.2316264e-05   3.2316264e-05   3.2316264e-05   3.2316264e-05   3.2316264e-05   3.2316264e-05   3.2316264e-05   3.2316264e-05   3.2316264e-05   3.2316264e-05   3.2316264e-05   3.2316264e-05   3.2316264e-05   3.2316264e-05   3.2316264e-05   3.2316264e-05   3.2316264e-05   3.2316264e-05   3.2316264e-05   3.2316264e-05   3.2316264e-05   3.2316264e-05   3.2316264e-05   3.2316264e-05   3.2316264e-05   3.2316264e-05   3.2316264e-05   3.2316264e-05   3.2316264e-05   3.2316264e-05   3.2316264e-05   3.2316264e-05   3.2316264e-05   3.2316264e-05   3.2316264e-05   3.2316264e-05   3.2316264e-05   3.2316264e-05   3.2316264e-05   3.2316264e-05   3.2316264e-05   3.2316264e-05   3.2316264e-05   3.2316264e-05   3.2316264e-05   3.2316264e-05   3.2316264e-05   3.2316264e-05   3.2316264e-05   3.2316264e-05   3.2316264e-05   3.2316264e-05   3.2316264e-05   3.2316264e-05   3.2316264e-05   3.2316264e-05   3.2316264e-05   3.2316264e-05   3.2316264e-05   3.2316264e-05   3.2316264e-05   3.2316264e-05   3.2316264e-05   3.2316264e-05   3.2316264e-05   3.2316264e-05   3.2316264e-05   3.2316264e-05   3.2316264e-05   3.2316264e-05   3.2316264e-05   3.2316264e-05   3.2316264e-05   3.2316264e-05   3.2316264e-05   3.2316264e-05   3.2316264e-05   3.2316264e-05   3.2316264e-05   3.2316264e-05   3.2316264e-05   3.2316264e-05   3.2316264e-05   3.2316264e-05   3.2316264e-05   3.2316264e-05   3.2316264e-05   3.2316264e-05   3.2316264e-05   3.2316264e-05   3.2316264e-05   3.2316264e-05   3.2316264e-05   3.2316264e-05   3.2316264e-05   3.2316264e-05   3.2316264e-05   3.2316264e-05   3.2316264e-05   3.2316264e-05   3.2316264e-05   3.2316264e-05   3.2316264e-05   3.2316264e-05   3.2316264e-05   3.2316264e-05   3.2316264e-05   6.8034386e-06   6.8034386e-06   6.8034386e-06   6.8034386e-06   6.8034386e-06   6.8034386e-06   6.8034386e-06   6.8034386e-06   6.8034386e-06   6.8034386e-06   6.8034386e-06   6.8034386e-06   6.8034386e-06   6.8034386e-06   6.8034386e-06   6.8034386e-06   6.8034386e-06   6.8034386e-06   6.8034386e-06   6.8034386e-06   6.8034386e-06   6.8034386e-06   6.8034386e-06   6.8034386e-06   6.8034386e-06   6.8034386e-06   6.8034386e-06   6.8034386e-06   6.8034386e-06   6.8034386e-06   6.8034386e-06   6.8034386e-06   6.8034386e-06   6.8034386e-06   6.8034386e-06   6.8034386e-06   6.8034386e-06   6.8034386e-06   6.8034386e-06   6.8034386e-06   6.8034386e-06   6.8034386e-06   6.8034386e-06   6.8034386e-06   6.8034386e-06   6.8034386e-06   6.8034386e-06   6.8034386e-06   6.8034386e-06   6.8034386e-06   6.8034386e-06   6.8034386e-06   6.8034386e-06   6.8034386e-06   6.8034386e-06   6.8034386e-06   6.8034386e-06   6.8034386e-06   6.8034386e-06   6.8034386e-06   6.8034386e-06   6.8034386e-06   6.8034386e-06   6.8034386e-06   6.8034386e-06   6.8034386e-06   6.8034386e-06   6.8034386e-06   6.8034386e-06   6.8034386e-06   6.8034386e-06   6.8034386e-06   6.8034386e-06   6.8034386e-06   6.8034386e-06   6.8034386e-06   6.8034386e-06   6.8034386e-06   6.8034386e-06   6.8034386e-06   6.8034386e-06   6.8034386e-06   6.8034386e-06   6.8034386e-06   6.8034386e-06   6.8034386e-06   6.8034386e-06   6.8034386e-06   6.8034386e-06   6.8034386e-06   6.8034386e-06   6.8034386e-06   6.8034386e-06   6.8034386e-06   6.8034386e-06   6.8034386e-06   6.8034386e-06   6.8034386e-06   6.8034386e-06   6.8034386e-06   6.8034386e-06   6.8034386e-06   6.8034386e-06   6.8034386e-06   6.8034386e-06   6.8034386e-06   6.8034386e-06   3.4905962e-06   6.3091812e-08   6.3091812e-08   6.3091812e-08   6.3091812e-08   6.3091812e-08   6.3091812e-08   6.3091812e-08   6.3091812e-08   6.3091812e-08   6.3091812e-08   6.3091812e-08   6.3091812e-08   0.0000000e+00   0.0000000e+00   0.0000000e+00   0.0000000e+00   0.0000000e+00   0.0000000e+00   0.0000000e+00   0.0000000e+00   0.0000000e+00   0.0000000e+00   0.0000000e+00   0.0000000e+00   0.0000000e+00   0.0000000e+00   0.0000000e+00   0.0000000e+00   0.0000000e+00   0.0000000e+00   0.0000000e+00   0.0000000e+00   0.0000000e+00   0.0000000e+00   0.0000000e+00   0.0000000e+00   0.0000000e+00   0.0000000e+00   0.0000000e+00   0.0000000e+00   0.0000000e+00   0.0000000e+00   0.0000000e+00   0.0000000e+00   0.0000000e+00   0.0000000e+00   0.0000000e+00   0.0000000e+00   0.0000000e+00   0.0000000e+00   0.0000000e+00   0.0000000e+00
   3.2316264e-05   3.2316264e-05   3.2316264e-05   3.2316264e-05   3.2316264e-05   3.2316264e-05   3.2316264e-05   3.2316264e-05   3.2316264e-05   3.2316264e-05   3.2316264e-05   3.2316264e-05   3.2316264e-05   3.2316264e-05   3.2316264e-05   3.2316264e-05   3.2316264e-05   3.2316264e-05   3.2316264e-05   3.2316264e-05   3.2316264e-05   3.2316264e-05   3.2316264e-05   3.2316264e-05   3.2316264e-05   3.2316264e-05   3.2316264e-05   3.2316264e-05   3.2316264e-05   3.2316264e-05   3.2316264e-05   3.2316264e-05   3.2316264e-05   3.2316264e-05   3.2316264e-05   3.2316264e-05   3.2316264e-05   3.2316264e-05   3.2316264e-05   3.2316264e-05   3.2316264e-05   3.2316264e-05   3.2316264e-05   3.2316264e-05   3.2316264e-05   3.2316264e-05   3.2316264e-05   3.2316264e-05   3.2316264e-05   3.2316264e-05   3.2316264e-05   3.2316264e-05   3.2316264e-05   3.2316264e-05   3.2316264e-05   3.2316264e-05   3.2316264e-05   3.2316264e-05   3.2316264e-05   3.2316264e-05   3.2316264e-05   3.2316264e-05   3.2316264e-05   3.2316264e-05   3.2316264e-05   3.2316264e-05   3.2316264e-05   3.2316264e-05   3.2316264e-05   3.2316264e-05   3.2316264e-05   3.2316264e-05   3.2316264e-05   3.2316264e-05   3.2316264e-05   3.2316264e-05   3.2316264e-05   3.2316264e-05   3.2316264e-05   3.2316264e-05   3.2316264e-05   3.2316264e-05   3.2316264e-05   3.2316264e-05   3.2316264e-05   3.2316264e-05   3.2316264e-05   3.2316264e-05   3.2316264e-05   3.2316264e-05   3.2316264e-05   3.2316264e-05   3.2316264e-05   3.2316264e-05   3.2316264e-05   3.2316264e-05   3.2316264e-05   3.2316264e-05   3.2316264e-05   3.2316264e-05   3.2316264e-05   3.2316264e-05   3.2316264e-05   3.2316264e-05   3.2316264e-05   3.2316264e-05   3.2316264e-05   3.2316264e-05   3.2316264e-05   3.2316264e-05   3.2316264e-05   3.2316264e-05   3.2316264e-05   3.2316264e-05   3.2316264e-05   3.2316264e-05   3.2316264e-05   3.2316264e-05   3.2316264e-05   3.2316264e-05   3.2316264e-05   3.2316264e-05   3.2316264e-05   3.2316264e-05   3.2316264e-05   3.2316264e-05   3.2316264e-05   3.2316264e-05   3.2316264e-05   3.2316264e-05   3.2316264e-05   3.2316264e-05   3.2316264e-05   3.2316264e-05   3.2316264e-05   3.2316264e-05   3.2316264e-05   3.2316264e-05   3.2316264e-05   3.2316264e-05   3.2316264e-05   3.2316264e-05   3.2316264e-05   3.2316264e-05   3.2316264e-05   3.2316264e-05   3.2316264e-05   3.2316264e-05   3.2316264e-05   3.2316264e-05   3.2316264e-05   3.2316264e-05   3.2316264e-05   3.2316264e-05   3.2316264e-05   3.2316264e-05   3.2316264e-05   3.2316264e-05   3.2316264e-05   3.2316264e-05   3.2316264e-05   3.2316264e-05   3.2316264e-05   3.2316264e-05   3.2316264e-05   3.2316264e-05   3.2316264e-05   3.2316264e-05   3.2316264e-05   3.2316264e-05   3.2316264e-05   3.2316264e-05   3.2316264e-05   3.2316264e-05   3.2316264e-05   3.2316264e-05   3.2316264e-05   3.2316264e-05   3.2316264e-05   3.2316264e-05   3.2316264e-05   3.2316264e-05   3.2316264e-05   3.2316264e-05   3.2316264e-05   3.2316264e-05   3.2316264e-05   3.2316264e-05   3.2316264e-05   3.2316264e-05   3.2316264e-05   3.2316264e-05   3.2316264e-05   3.2316264e-05   3.2316264e-05   3.2316264e-05   3.2316264e-05   3.2316264e-05   3.2316264e-05   3.2316264e-05   3.2316264e-05   3.2316264e-05   3.2316264e-05   3.2316264e-05   3.2316264e-05   3.2316264e-05   3.2316264e-05   3.2316264e-05   3.2316264e-05   3.2316264e-05   3.2316264e-05   3.2316264e-05   3.2316264e-05   3.2316264e-05   3.2316264e-05   3.2316264e-05   3.2316264e-05   3.2316264e-05   3.2316264e-05   3.2316264e-05   3.2316264e-05   3.2316264e-05   3.2316264e-05   3.2316264e-05   3.2316264e-05   3.2316264e-05   3.2316264e-05   3.2316264e-05   3.2316264e-05   3.2316264e-05   3.2316264e-05   3.2316264e-05   3.2316264e-05   3.2316264e-05   3.2316264e-05   3.2316264e-05   3.2316264e-05   3.2316264e-05   3.2316264e-05   3.2316264e-05   3.2316264e-05   6.8034386e-06   6.8034386e-06   6.8034386e-06   6.8034386e-06   6.8034386e-06   6.8034386e-06   6.8034386e-06   6.8034386e-06   6.8034386e-06   6.8034386e-06   6.8034386e-06   6.8034386e-06   6.8034386e-06   6.8034386e-06   6.8034386e-06   6.8034386e-06   6.8034386e-06   6.8034386e-06   6.8034386e-06   6.8034386e-06   6.8034386e-06   6.8034386e-06   6.8034386e-06   6.8034386e-06   6.8034386e-06   6.8034386e-06   6.8034386e-06   6.8034386e-06   6.8034386e-06   6.8034386e-06   6.8034386e-06   6.8034386e-06   6.8034386e-06   6.8034386e-06   6.8034386e-06   6.8034386e-06   6.8034386e-06   6.8034386e-06   6.8034386e-06   6.8034386e-06   6.8034386e-06   6.8034386e-06   6.8034386e-06   6.8034386e-06   6.8034386e-06   6.8034386e-06   6.8034386e-06   6.8034386e-06   6.8034386e-06   6.8034386e-06   6.8034386e-06   6.8034386e-06   6.8034386e-06   6.8034386e-06   6.8034386e-06   6.8034386e-06   6.8034386e-06   6.8034386e-06   6.8034386e-06   6.8034386e-06   6.8034386e-06   6.8034386e-06   6.8034386e-06   6.8034386e-06   6.8034386e-06   6.8034386e-06   6.8034386e-06   6.8034386e-06   6.8034386e-06   6.8034386e-06   6.8034386e-06   6.8034386e-06   6.8034386e-06   6.8034386e-06   6.8034386e-06   6.8034386e-06   6.8034386e-06   6.8034386e-06   6.8034386e-06   6.8034386e-06   6.8034386e-06   6.8034386e-06   6.8034386e-06   6.8034386e-06   6.8034386e-06   6.8034386e-06   6.8034386e-06   6.8034386e-06   6.8034386e-06   6.8034386e-06   6.8034386e-06   6.8034386e-06   6.8034386e-06   6.8034386e-06   6.8034386e-06   6.8034386e-06   6.8034386e-06   6.8034386e-06   6.8034386e-06   6.8034386e-06   6.8034386e-06   6.8034386e-06   6.8034386e-06   6.8034386e-06   6.8034386e-06   6.8034386e-06   3.4905962e-06   6.3091812e-08   6.3091812e-08   6.3091812e-08   6.3091812e-08   6.3091812e-08   6.3091812e-08   6.3091812e-08   6.3091812e-08   6.3091812e-08   6.3091812e-08   6.3091812e-08   6.3091812e-08   6.3091812e-08   0.0000000e+00   0.0000000e+00   0.0000000e+00   0.0000000e+00   0.0000000e+00   0.0000000e+00   0.0000000e+00   0.0000000e+00   0.0000000e+00   0.0000000e+00   0.0000000e+00   0.0000000e+00   0.0000000e+00   0.0000000e+00   0.0000000e+00   0.0000000e+00   0.0000000e+00   0.0000000e+00   0.0000000e+00   0.0000000e+00   0.0000000e+00   0.0000000e+00   0.0000000e+00   0.0000000e+00   0.0000000e+00   0.0000000e+00   0.0000000e+00   0.0000000e+00   0.0000000e+00   0.0000000e+00   0.0000000e+00   0.0000000e+00   0.0000000e+00   0.0000000e+00   0.0000000e+00   0.0000000e+00   0.0000000e+00   0.0000000e+00   0.0000000e+00   0.0000000e+00
   3.2316264e-05   3.2316264e-05   3.2316264e-05   3.2316264e-05   3.2316264e-05   3.2316264e-05   3.2316264e-05   3.2316264e-05   3.2316264e-05   3.2316264e-05   3.2316264e-05   3.2316264e-05   3.2316264e-05   3.2316264e-05   3.2316264e-05   3.2316264e-05   3.2316264e-05   3.2316264e-05   3.2316264e-05   3.2316264e-05   3.2316264e-05   3.2316264e-05   3.2316264e-05   3.2316264e-05   3.2316264e-05   3.2316264e-05   3.2316264e-05   3.2316264e-05   3.2316264e-05   3.2316264e-05   3.2316264e-05   3.2316264e-05   3.2316264e-05   3.2316264e-05   3.2316264e-05   3.2316264e-05   3.2316264e-05   3.2316264e-05   3.2316264e-05   3.2316264e-05   3.2316264e-05   3.2316264e-05   3.2316264e-05   3.2316264e-05   3.2316264e-05   3.2316264e-05   3.2316264e-05   3.2316264e-05   3.2316264e-05   3.2316264e-05   3.2316264e-05   3.2316264e-05   3.2316264e-05   3.2316264e-05   3.2316264e-05   3.2316264e-05   3.2316264e-05   3.2316264e-05   3.2316264e-05   3.2316264e-05   3.2316264e-05   3.2316264e-05   3.2316264e-05   3.2316264e-05   3.2316264e-05   3.2316264e-05   3.2316264e-05   3.2316264e-05   3.2316264e-05   3.2316264e-05   3.2316264e-05   3.2316264e-05   3.2316264e-05   3.2316264e-05   3.2316264e-05   3.2316264e-05   3.2316264e-05   3.2316264e-05   3.2316264e-05   3.2316264e-05   3.2316264e-05   3.2316264e-05   3.2316264e-05   3.2316264e-05   3.2316264e-05   3.2316264e-05   3.2316264e-05   3.2316264e-05   3.2316264e-05   3.2316264e-05   3.2316264e-05   3.2316264e-05   3.2316264e-05   3.2316264e-05   3.2316264e-05   3.2316264e-05   3.2316264e-05   3.2316264e-05   3.2316264e-05   3.2316264e-05   3.2316264e-05   3.2316264e-05   3.2316264e-05   3.2316264e-05   3.2316264e-05   3.2316264e-05   3.2316264e-05   3.2316264e-05   3.2316264e-05   3.2316264e-05   3.2316264e-05   3.2316264e-05   3.2316264e-05   3.2316264e-05   3.2316264e-05   3.2316264e-05   3.2316264e-05   3.2316264e-05   3.2316264e-05   3.2316264e-05   3.2316264e-05   3.2316264e-05   3.2316264e-05   3.2316264e-05   3.2316264e-05   3.2316264e-05   3.2316264e-05   3.2316264e-05   3.2316264e-05   3.2316264e-05   3.2316264e-05   3.2316264e-05   3.2316264e-05   3.2316264e-05   3.2316264e-05   3.2316264e-05   3.2316264e-05   3.2316264e-05   3.2316264e-05   3.2316264e-05   3.2316264e-05   3.2316264e-05   3.2316264e-05   3.2316264e-05   3.2316264e-05   3.2316264e-05   3.2316264e-05   3.2316264e-05   3.2316264e-05   3.2316264e-05   3.2316264e-05   3.2316264e-05   3.2316264e-05   3.2316264e-05   3.2316264e-05   3.2316264e-05   3.2316264e-05   3.2316264e-05   3.2316264e-05   3.2316264e-05   3.2316264e-05   3.2316264e-05   3.2316264e-05   3.2316264e-05   3.2316264e-05   3.2316264e-05   3.2316264e-05   3.2316264e-05   3.2316264e-05   3.2316264e-05   3.2316264e-05   3.2316264e-05   3.2316264e-05   3.2316264e-05   3.2316264e-05   3.2316264e-05   3.2316264e-05   3.2316264e-05   3.2316264e-05   3.2316264e-05   3.2316264e-05   3.2316264e-05   3.2316264e-05   3.2316264e-05   3.2316264e-05   3.2316264e-05   3.2316264e-05   3.2316264e-05   3.2316264e-05   3.2316264e-05   3.2316264e-05   3.2316264e-05   3.2316264e-05   3.2316264e-05   3.2316264e-05   3.2316264e-05   3.2316264e-05   3.2316264e-05   3.2316264e-05   3.2316264e-05   3.2316264e-05   3.2316264e-05   3.2316264e-05   3.2316264e-05   3.2316264e-05   3.2316264e-05   3.2316264e-05   3.2316264e-05   3.2316264e-05   3.2316264e-05   3.2316264e-05   3.2316264e-05   3.2316264e-05   3.2316264e-05   3.2316264e-05   3.2316264e-05   3.2316264e-05   3.2316264e-05   3.2316264e-05   3.2316264e-05   3.2316264e-05   3.2316264e-05   3.2316264e-05   3.2316264e-05   3.2316264e-05   3.2316264e-05   3.2316264e-05   3.2316264e-05   3.2316264e-05   3.2316264e-05   3.2316264e-05   3.2316264e-05   3.2316264e-05   3.2316264e-05   3.2316264e-05   3.2316264e-05   3.2316264e-05   3.2316264e-05   3.2316264e-05   3.2316264e-05   3.2316264e-05   6.8034386e-06   6.8034386e-06   6.8034386e-06   6.8034386e-06   6.8034386e-06   6.8034386e-06   6.8034386e-06   6.8034386e-06   6.8034386e-06   6.8034386e-06   6.8034386e-06   6.8034386e-06   6.8034386e-06   6.8034386e-06   6.8034386e-06   6.8034386e-06   6.8034386e-06   6.8034386e-06   6.8034386e-06   6.8034386e-06   6.8034386e-06   6.8034386e-06   6.8034386e-06   6.8034386e-06   6.8034386e-06   6.8034386e-06   6.8034386e-06   6.8034386e-06   6.8034386e-06   6.8034386e-06   6.8034386e-06   6.8034386e-06   6.8034386e-06   6.8034386e-06   6.8034386e-06   6.8034386e-06   6.8034386e-06   6.8034386e-06   6.8034386e-06   6.8034386e-06   6.8034386e-06   6.8034386e-06   6.8034386e-06   6.8034386e-06   6.8034386e-06   6.8034386e-06   6.8034386e-06   6.8034386e-06   6.8034386e-06   6.8034386e-06   6.8034386e-06   6.8034386e-06   6.8034386e-06   6.8034386e-06   6.8034386e-06   6.8034386e-06   6.8034386e-06   6.8034386e-06   6.8034386e-06   6.8034386e-06   6.8034386e-06   6.8034386e-06   6.8034386e-06   6.8034386e-06   6.8034386e-06   6.8034386e-06   6.8034386e-06   6.8034386e-06   6.8034386e-06   6.8034386e-06   6.8034386e-06   6.8034386e-06   6.8034386e-06   6.8034386e-06   6.8034386e-06   6.8034386e-06   6.8034386e-06   6.8034386e-06   6.8034386e-06   6.8034386e-06   6.8034386e-06   6.8034386e-06   6.8034386e-06   6.8034386e-06   6.8034386e-06   6.8034386e-06   6.8034386e-06   6.8034386e-06   6.8034386e-06   6.8034386e-06   6.8034386e-06   6.8034386e-06   6.8034386e-06   6.8034386e-06   6.8034386e-06   6.8034386e-06   6.8034386e-06   6.8034386e-06   6.8034386e-06   6.8034386e-06   6.8034386e-06   6.8034386e-06   6.8034386e-06   6.8034386e-06   6.8034386e-06   3.4905962e-06   6.3091812e-08   6.3091812e-08   6.3091812e-08   6.3091812e-08   6.3091812e-08   6.3091812e-08   6.3091812e-08   6.3091812e-08   6.3091812e-08   6.3091812e-08   6.3091812e-08   6.3091812e-08   6.3091812e-08   6.3091812e-08   0.0000000e+00   0.0000000e+00   0.0000000e+00   0.0000000e+00   0.0000000e+00   0.0000000e+00   0.0000000e+00   0.0000000e+00   0.0000000e+00   0.0000000e+00   0.0000000e+00   0.0000000e+00   0.0000000e+00   0.0000000e+00   0.0000000e+00   0.0000000e+00   0.0000000e+00   0.0000000e+00   0.0000000e+00   0.0000000e+00   0.0000000e+00   0.0000000e+00   0.0000000e+00   0.0000000e+00   0.0000000e+00   0.0000000e+00   0.0000000e+00   0.0000000e+00   0.0000000e+00   0.0000000e+00   0.0000000e+00   0.0000000e+00   0.0000000e+00   0.0000000e+00   0.0000000e+00   0.0000000e+00   0.0000000e+00   0.0000000e+00   0.0000000e+00   0.0000000e+00
   3.2316264e-05   3.2316264e-05   3.2316264e-05   3.2316264e-05   3.2316264e-05   3.2316264e-05   3.2316264e-05   3.2316264e-05   3.2316264e-05   3.2316264e-05   3.2316264e-05   3.2316264e-05   3.2316264e-05   3.2316264e-05   3.2316264e-05   3.2316264e-05   3.2316264e-05   3.2316264e-05   3.2316264e-05   3.2316264e-05   3.2316264e-05   3.2316264e-05   3.2316264e-05   3.2316264e-05   3.2316264e-05   3.2316264e-05   3.2316264e-05   3.2316264e-05   3.2316264e-05   3.2316264e-05   3.2316264e-05   3.2316264e-05   3.2316264e-05   3.2316264e-05   3.2316264e-05   3.2316264e-05   3.2316264e-05   3.2316264e-05   3.2316264e-05   3.2316264e-05   3.2316264e-05   3.2316264e-05   3.2316264e-05   3.2316264e-05   3.2316264e-05   3.2316264e-05   3.2316264e-05   3.2316264e-05   3.2316264e-05   3.2316264e-05   3.2316264e-05   3.2316264e-05   3.2316264e-05   3.2316264e-05   3.2316264e-05   3.2316264e-05   3.2316264e-05   3.2316264e-05   3.2316264e-05   3.2316264e-05   3.2316264e-05   3.2316264e-05   3.2316264e-05   3.2316264e-05   3.2316264e-05   3.2316264e-05   3.2316264e-05   3.2316264e-05   3.2316264e-05   3.2316264e-05   3.2316264e-05   3.2316264e-05   3.2316264e-05   3.2316264e-05   3.2316264e-05   3.2316264e-05   3.2316264e-05   3.2316264e-05   3.2316264e-05   3.2316264e-05   3.2316264e-05   3.2316264e-05   3.2316264e-05   3.2316264e-05   3.2316264e-05   3.2316264e-05   3.2316264e-05   3.2316264e-05   3.2316264e-05   3.2316264e-05   3.2316264e-05   3.2316264e-05   3.2316264e-05   3.2316264e-05   3.2316264e-05   3.2316264e-05   3.2316264e-05   3.2316264e-05   3.2316264e-05   3.2316264e-05   3.2316264e-05   3.2316264e-05   3.2316264e-05   3.2316264e-05   3.2316264e-05   3.2316264e-05   3.2316264e-05   3.2316264e-05   3.2316264e-05   3.2316264e-05   3.2316264e-05   3.2316264e-05   3.2316264e-05   3.2316264e-05   3.2316264e-05   3.2316264e-05   3.2316264e-05   3.2316264e-05   3.2316264e-05   3.2316264e-05   3.2316264e-05   3.2316264e-05   3.2316264e-05   3.2316264e-05   3.2316264e-05   3.2316264e-05   3.2316264e-05   3.2316264e-05   3.2316264e-05   3.2316264e-05   3.2316264e-05   3.2316264e-05   3.2316264e-05   3.2316264e-05   3.2316264e-05   3.2316264e-05   3.2316264e-05   3.2316264e-05   3.2316264e-05   3.2316264e-05   3.2316264e-05   3.2316264e-05   3.2316264e-05   3.2316264e-05   3.2316264e-05   3.2316264e-05   3.2316264e-05   3.2316264e-05   3.2316264e-05   3.2316264e-05   3.2316264e-05   3.2316264e-05   3.2316264e-05   3.2316264e-05   3.2316264e-05   3.2316264e-05   3.2316264e-05   3.2316264e-05   3.2316264e-05   3.2316264e-05   3.2316264e-05   3.2316264e-05   3.2316264e-05   3.2316264e-05   3.2316264e-05   3.2316264e-05   3.2316264e-05   3.2316264e-05   3.2316264e-05   3.2316264e-05   3.2316264e-05   3.2316264e-05   3.2316264e-05   3.2316264e-05   3.2316264e-05   3.2316264e-05   3.2316264e-05   3.2316264e-05   3.2316264e-05   3.2316264e-05   3.2316264e-05   3.2316264e-05   3.2316264e-05   3.2316264e-05   3.2316264e-05   3.2316264e-05   3.2316264e-05   3.2316264e-05   3.2316264e-05   3.2316264e-05   3.2316264e-05   3.2316264e-05   3.2316264e-05   3.2316264e-05   3.2316264e-05   3.2316264e-05   3.2316264e-05   3.2316264e-05   3.2316264e-05   3.2316264e-05   3.2316264e-05   3.2316264e-05   3.2316264e-05   3.2316264e-05   3.2316264e-05   3.2316264e-05   3.2316264e-05   3.2316264e-05   3.2316264e-05   3.2316264e-05   3.2316264e-05   3.2316264e-05   3.2316264e-05   3.2316264e-05   3.2316264e-05   3.2316264e-05   3.2316264e-05   3.2316264e-05   3.2316264e-05   3.2316264e-05   3.2316264e-05   3.2316264e-05   3.2316264e-05   3.2316264e-05   3.2316264e-05   3.2316264e-05   3.2316264e-05   3.2316264e-05   3.2316264e-05   3.2316264e-05   3.2316264e-05   3.2316264e-05   3.2316264e-05   3.2316264e-05   3.2316264e-05   3.2316264e-05   3.2316264e-05   3.2316264e-05   3.2316264e-05   3.2316264e-05   3.2316264e-05   6.8034386e-06   6.8034386e-06   6.8034386e-06   6.8034386e-06   6.8034386e-06   6.8034386e-06   6.8034386e-06   6.8034386e-06   6.8034386e-06   6.8034386e-06   6.8034386e-06   6.8034386e-06   6.8034386e-06   6.8034386e-06   6.8034386e-06   6.8034386e-06   6.8034386e-06   6.8034386e-06   6.8034386e-06   6.8034386e-06   6.8034386e-06   6.8034386e-06   6.8034386e-06   6.8034386e-06   6.8034386e-06   6.8034386e-06   6.8034386e-06   6.8034386e-06   6.8034386e-06   6.8034386e-06   6.8034386e-06   6.8034386e-06   6.8034386e-06   6.8034386e-06   6.8034386e-06   6.8034386e-06   6.8034386e-06   6.8034386e-06   6.8034386e-06   6.8034386e-06   6.8034386e-06   6.8034386e-06   6.8034386e-06   6.8034386e-06   6.8034386e-06   6.8034386e-06   6.8034386e-06   6.8034386e-06   6.8034386e-06   6.8034386e-06   6.8034386e-06   6.8034386e-06   6.8034386e-06   6.8034386e-06   6.8034386e-06   6.8034386e-06   6.8034386e-06   6.8034386e-06   6.8034386e-06   6.8034386e-06   6.8034386e-06   6.8034386e-06   6.8034386e-06   6.8034386e-06   6.8034386e-06   6.8034386e-06   6.8034386e-06   6.8034386e-06   6.8034386e-06   6.8034386e-06   6.8034386e-06   6.8034386e-06   6.8034386e-06   6.8034386e-06   6.8034386e-06   6.8034386e-06   6.8034386e-06   6.8034386e-06   6.8034386e-06   6.8034386e-06   6.8034386e-06   6.8034386e-06   6.8034386e-06   6.8034386e-06   6.8034386e-06   6.8034386e-06   6.8034386e-06   6.8034386e-06   6.8034386e-06   6.8034386e-06   6.8034386e-06   6.8034386e-06   6.8034386e-06   6.8034386e-06   6.8034386e-06   6.8034386e-06   6.8034386e-06   6.8034386e-06   6.8034386e-06   6.8034386e-06   6.8034386e-06   6.8034386e-06   6.8034386e-06   6.8034386e-06   3.4905962e-06   6.3091812e-08   6.3091812e-08   6.3091812e-08   6.3091812e-08   6.3091812e-08   6.3091812e-08   6.3091812e-08   6.3091812e-08   6.3091812e-08   6.3091812e-08   6.3091812e-08   6.3091812e-08   6.3091812e-08   6.3091812e-08   6.3091812e-08   0.0000000e+00   0.0000000e+00   0.0000000e+00   0.0000000e+00   0.0000000e+00   0.0000000e+00   0.0000000e+00   0.0000000e+00   0.0000000e+00   0.0000000e+00   0.0000000e+00   0.0000000e+00   0.0000000e+00   0.0000000e+00   0.0000000e+00   0.0000000e+00   0.0000000e+00   0.0000000e+00   0.0000000e+00   0.0000000e+00   0.0000000e+00   0.0000000e+00   0.0000000e+00   0.0000000e+00   0.0000000e+00   0.0000000e+00   0.0000000e+00   0.0000000e+00   0.0000000e+00   0.0000000e+00   0.0000000e+00   0.0000000e+00   0.0000000e+00   0.0000000e+00   0.0000000e+00   0.0000000e+00   0.0000000e+00   0.0000000e+00   0.0000000e+00   0.0000000e+00
   3.2316264e-05   3.2316264e-05   3.2316264e-05   3.2316264e-05   3.2316264e-05   3.2316264e-05   3.2316264e-05   3.2316264e-05   3.2316264e-05   3.2316264e-05   3.2316264e-05   3.2316264e-05   3.2316264e-05   3.2316264e-05   3.2316264e-05   3.2316264e-05   3.2316264e-05   3.2316264e-05   3.2316264e-05   3.2316264e-05   3.2316264e-05   3.2316264e-05   3.2316264e-05   3.2316264e-05   3.2316264e-05   3.2316264e-05   3.2316264e-05   3.2316264e-05   3.2316264e-05   3.2316264e-05   3.2316264e-05   3.2316264e-05   3.2316264e-05   3.2316264e-05   3.2316264e-05   3.2316264e-05   3.2316264e-05   3.2316264e-05   3.2316264e-05   3.2316264e-05   3.2316264e-05   3.2316264e-05   3.2316264e-05   3.2316264e-05   3.2316264e-05   3.2316264e-05   3.2316264e-05   3.2316264e-05   3.2316264e-05   3.2316264e-05   3.2316264e-05   3.2316264e-05   3.2316264e-05   3.2316264e-05   3.2316264e-05   3.2316264e-05   3.2316264e-05   3.2316264e-05   3.2316264e-05   3.2316264e-05   3.2316264e-05   3.2316264e-05   3.2316264e-05   3.2316264e-05   3.2316264e-05   3.2316264e-05   3.2316264e-05   3.2316264e-05   3.2316264e-05   3.2316264e-05   3.2316264e-05   3.2316264e-05   3.2316264e-05   3.2316264e-05   3.2316264e-05   3.2316264e-05   3.2316264e-05   3.2316264e-05   3.2316264e-05   3.2316264e-05   3.2316264e-05   3.2316264e-05   3.2316264e-05   3.2316264e-05   3.2316264e-05   3.2316264e-05   3.2316264e-05   3.2316264e-05   3.2316264e-05   3.2316264e-05   3.2316264e-05   3.2316264e-05   3.2316264e-05   3.2316264e-05   3.2316264e-05   3.2316264e-05   3.2316264e-05   3.2316264e-05   3.2316264e-05   3.2316264e-05   3.2316264e-05   3.2316264e-05   3.2316264e-05   3.2316264e-05   3.2316264e-05   3.2316264e-05   3.2316264e-05   3.2316264e-05   3.2316264e-05   3.2316264e-05   3.2316264e-05   3.2316264e-05   3.2316264e-05   3.2316264e-05   3.2316264e-05   3.2316264e-05   3.2316264e-05   3.2316264e-05   3.2316264e-05   3.2316264e-05   3.2316264e-05   3.2316264e-05   3.2316264e-05   3.2316264e-05   3.2316264e-05   3.2316264e-05   3.2316264e-05   3.2316264e-05   3.2316264e-05   3.2316264e-05   3.2316264e-05   3.2316264e-05   3.2316264e-05   3.2316264e-05   3.2316264e-05   3.2316264e-05   3.2316264e-05   3.2316264e-05   3.2316264e-05   3.2316264e-05   3.2316264e-05   3.2316264e-05   3.2316264e-05   3.2316264e-05   3.2316264e-05   3.2316264e-05   3.2316264e-05   3.2316264e-05   3.2316264e-05   3.2316264e-05   3.2316264e-05   3.2316264e-05   3.2316264e-05   3.2316264e-05   3.2316264e-05   3.2316264e-05   3.2316264e-05   3.2316264e-05   3.2316264e-05   3.2316264e-05   3.2316264e-05   3.2316264e-05   3.2316264e-05   3.2316264e-05   3.2316264e-05   3.2316264e-05   3.2316264e-05   3.2316264e-05   3.2316264e-05   3.2316264e-05   3.2316264e-05   3.2316264e-05   3.2316264e-05   3.2316264e-05   3.2316264e-05   3.2316264e-05   3.2316264e-05   3.2316264e-05   3.2316264e-05   3.2316264e-05   3.2316264e-05   3.2316264e-05   3.2316264e-05   3.2316264e-05   3.2316264e-05   3.2316264e-05   3.2316264e-05   3.2316264e-05   3.2316264e-05   3.2316264e-05   3.2316264e-05   3.2316264e-05   3.2316264e-05   3.2316264e-05   3.2316264e-05   3.2316264e-05   3.2316264e-05   3.2316264e-05   3.2316264e-05   3.2316264e-05   3.2316264e-05   3.2316264e-05   3.2316264e-05   3.2316264e-05   3.2316264e-05   3.2316264e-05   3.2316264e-05   3.2316264e-05   3.2316264e-05   3.2316264e-05   3.2316264e-05   3.2316264e-05   3.2316264e-05   3.2316264e-05   3.2316264e-05   3.2316264e-05   3.2316264e-05   3.2316264e-05   3.2316264e-05   3.2316264e-05   3.2316264e-05   3.2316264e-05   3.2316264e-05   3.2316264e-05   3.2316264e-05   3.2316264e-05   3.2316264e-05   3.2316264e-05   3.2316264e-05   3.2316264e-05   3.2316264e-05   3.2316264e-05   3.2316264e-05   3.2316264e-05   3.2316264e-05   3.2316264e-05   3.2316264e-05   3.2316264e-05   3.2316264e-05   3.2316264e-05   3.2316264e-05   6.8034386e-06   6.8034386e-06   6.8034386e-06   6.8034386e-06   6.8034386e-06   6.8034386e-06   6.8034386e-06   6.8034386e-06   6.8034386e-06   6.8034386e-06   6.8034386e-06   6.8034386e-06   6.8034386e-06   6.8034386e-06   6.8034386e-06   6.8034386e-06   6.8034386e-06   6.8034386e-06   6.8034386e-06   6.8034386e-06   6.8034386e-06   6.8034386e-06   6.8034386e-06   6.8034386e-06   6.8034386e-06   6.8034386e-06   6.8034386e-06   6.8034386e-06   6.8034386e-06   6.8034386e-06   6.8034386e-06   6.8034386e-06   6.8034386e-06   6.8034386e-06   6.8034386e-06   6.8034386e-06   6.8034386e-06   6.8034386e-06   6.8034386e-06   6.8034386e-06   6.8034386e-06   6.8034386e-06   6.8034386e-06   6.8034386e-06   6.8034386e-06   6.8034386e-06   6.8034386e-06   6.8034386e-06   6.8034386e-06   6.8034386e-06   6.8034386e-06   6.8034386e-06   6.8034386e-06   6.8034386e-06   6.8034386e-06   6.8034386e-06   6.8034386e-06   6.8034386e-06   6.8034386e-06   6.8034386e-06   6.8034386e-06   6.8034386e-06   6.8034386e-06   6.8034386e-06   6.8034386e-06   6.8034386e-06   6.8034386e-06   6.8034386e-06   6.8034386e-06   6.8034386e-06   6.8034386e-06   6.8034386e-06   6.8034386e-06   6.8034386e-06   6.8034386e-06   6.8034386e-06   6.8034386e-06   6.8034386e-06   6.8034386e-06   6.8034386e-06   6.8034386e-06   6.8034386e-06   6.8034386e-06   6.8034386e-06   6.8034386e-06   6.8034386e-06   6.8034386e-06   6.8034386e-06   6.8034386e-06   6.8034386e-06   6.8034386e-06   6.8034386e-06   6.8034386e-06   6.8034386e-06   6.8034386e-06   6.8034386e-06   6.8034386e-06   6.8034386e-06   6.8034386e-06   6.8034386e-06   6.8034386e-06   6.8034386e-06   6.8034386e-06   3.4905962e-06   6.3091812e-08   6.3091812e-08   6.3091812e-08   6.3091812e-08   6.3091812e-08   6.3091812e-08   6.3091812e-08   6.3091812e-08   6.3091812e-08   6.3091812e-08   6.3091812e-08   6.3091812e-08   6.3091812e-08   6.3091812e-08   6.3091812e-08   6.3091812e-08   0.0000000e+00   0.0000000e+00   0.0000000e+00   0.0000000e+00   0.0000000e+00   0.0000000e+00   0.0000000e+00   0.0000000e+00   0.0000000e+00   0.0000000e+00   0.0000000e+00   0.0000000e+00   0.0000000e+00   0.0000000e+00   0.0000000e+00   0.0000000e+00   0.0000000e+00   0.0000000e+00   0.0000000e+00   0.0000000e+00   0.0000000e+00   0.0000000e+00   0.0000000e+00   0.0000000e+00   0.0000000e+00   0.0000000e+00   0.0000000e+00   0.0000000e+00   0.0000000e+00   0.0000000e+00   0.0000000e+00   0.0000000e+00   0.0000000e+00   0.0000000e+00   0.0000000e+00   0.0000000e+00   0.0000000e+00   0.0000000e+00   0.0000000e+00   0.0000000e+00
   3.2316264e-05   3.2316264e-05   3.2316264e-05   3.2316264e-05   3.2316264e-05   3.2316264e-05   3.2316264e-05   3.2316264e-05   3.2316264e-05   3.2316264e-05   3.2316264e-05   3.2316264e-05   3.2316264e-05   3.2316264e-05   3.2316264e-05   3.2316264e-05   3.2316264e-05   3.2316264e-05   3.2316264e-05   3.2316264e-05   3.2316264e-05   3.2316264e-05   3.2316264e-05   3.2316264e-05   3.2316264e-05   3.2316264e-05   3.2316264e-05   3.2316264e-05   3.2316264e-05   3.2316264e-05   3.2316264e-05   3.2316264e-05   3.2316264e-05   3.2316264e-05   3.2316264e-05   3.2316264e-05   3.2316264e-05   3.2316264e-05   3.2316264e-05   3.2316264e-05   3.2316264e-05   3.2316264e-05   3.2316264e-05   3.2316264e-05   3.2316264e-05   3.2316264e-05   3.2316264e-05   3.2316264e-05   3.2316264e-05   3.2316264e-05   3.2316264e-05   3.2316264e-05   3.2316264e-05   3.2316264e-05   3.2316264e-05   3.2316264e-05   3.2316264e-05   3.2316264e-05   3.2316264e-05   3.2316264e-05   3.2316264e-05   3.2316264e-05   3.2316264e-05   3.2316264e-05   3.2316264e-05   3.2316264e-05   3.2316264e-05   3.2316264e-05   3.2316264e-05   3.2316264e-05   3.2316264e-05   3.2316264e-05   3.2316264e-05   3.2316264e-05   3.2316264e-05   3.2316264e-05   3.2316264e-05   3.2316264e-05   3.2316264e-05   3.2316264e-05   3.2316264e-05   3.2316264e-05   3.2316264e-05   3.2316264e-05   3.2316264e-05   3.2316264e-05   3.2316264e-05   3.2316264e-05   3.2316264e-05   3.2316264e-05   3.2316264e-05   3.2316264e-05   3.2316264e-05   3.2316264e-05   3.2316264e-05   3.2316264e-05   3.2316264e-05   3.2316264e-05   3.2316264e-05   3.2316264e-05   3.2316264e-05   3.2316264e-05   3.2316264e-05   3.2316264e-05   3.2316264e-05   3.2316264e-05   3.2316264e-05   3.2316264e-05   3.2316264e-05   3.2316264e-05   3.2316264e-05   3.2316264e-05   3.2316264e-05   3.2316264e-05   3.2316264e-05   3.2316264e-05   3.2316264e-05   3.2316264e-05   3.2316264e-05   3.2316264e-05   3.2316264e-05   3.2316264e-05   3.2316264e-05   3.2316264e-05   3.2316264e-05   3.2316264e-05   3.2316264e-05   3.2316264e-05   3.2316264e-05   3.2316264e-05   3.2316264e-05   3.2316264e-05   3.2316264e-05   3.2316264e-05   3.2316264e-05   3.2316264e-05   3.2316264e-05   3.2316264e-05   3.2316264e-05   3.2316264e-05   3.2316264e-05   3.2316264e-05   3.2316264e-05   3.2316264e-05   3.2316264e-05   3.2316264e-05   3.2316264e-05   3.2316264e-05   3.2316264e-05   3.2316264e-05   3.2316264e-05   3.2316264e-05   3.2316264e-05   3.2316264e-05   3.2316264e-05   3.2316264e-05   3.2316264e-05   3.2316264e-05   3.2316264e-05   3.2316264e-05   3.2316264e-05   3.2316264e-05   3.2316264e-05   3.2316264e-05   3.2316264e-05   3.2316264e-05   3.2316264e-05   3.2316264e-05   3.2316264e-05   3.2316264e-05   3.2316264e-05   3.2316264e-05   3.2316264e-05   3.2316264e-05   3.2316264e-05   3.2316264e-05   3.2316264e-05   3.2316264e-05   3.2316264e-05   3.2316264e-05   3.2316264e-05   3.2316264e-05   3.2316264e-05   3.2316264e-05   3.2316264e-05   3.2316264e-05   3.2316264e-05   3.2316264e-05   3.2316264e-05   3.2316264e-05   3.2316264e-05   3.2316264e-05   3.2316264e-05   3.2316264e-05   3.2316264e-05   3.2316264e-05   3.2316264e-05   3.2316264e-05   3.2316264e-05   3.2316264e-05   3.2316264e-05   3.2316264e-05   3.2316264e-05   3.2316264e-05   3.2316264e-05   3.2316264e-05   3.2316264e-05   3.2316264e-05   3.2316264e-05   3.2316264e-05   3.2316264e-05   3.2316264e-05   3.2316264e-05   3.2316264e-05   3.2316264e-05   3.2316264e-05   3.2316264e-05   3.2316264e-05   3.2316264e-05   3.2316264e-05   3.2316264e-05   3.2316264e-05   3.2316264e-05   3.2316264e-05   3.2316264e-05   3.2316264e-05   3.2316264e-05   3.2316264e-05   3.2316264e-05   3.2316264e-05   3.2316264e-05   3.2316264e-05   3.2316264e-05   3.2316264e-05   3.2316264e-05   3.2316264e-05   3.2316264e-05   3.2316264e-05   3.2316264e-05   3.2316264e-05   3.2316264e-05   6.8034386e-06   6.8034386e-06   6.8034386e-06   6.8034386e-06   6.8034386e-06   6.8034386e-06   6.8034386e-06   6.8034386e-06   6.8034386e-06   6.8034386e-06   6.8034386e-06   6.8034386e-06   6.8034386e-06   6.8034386e-06   6.8034386e-06   6.8034386e-06   6.8034386e-06   6.8034386e-06   6.8034386e-06   6.8034386e-06   6.8034386e-06   6.8034386e-06   6.8034386e-06   6.8034386e-06   6.8034386e-06   6.8034386e-06   6.8034386e-06   6.8034386e-06   6.8034386e-06   6.8034386e-06   6.8034386e-06   6.8034386e-06   6.8034386e-06   6.8034386e-06   6.8034386e-06   6.8034386e-06   6.8034386e-06   6.8034386e-06   6.8034386e-06   6.8034386e-06   6.8034386e-06   6.8034386e-06   6.8034386e-06   6.8034386e-06   6.8034386e-06   6.8034386e-06   6.8034386e-06   6.8034386e-06   6.8034386e-06   6.8034386e-06   6.8034386e-06   6.8034386e-06   6.8034386e-06   6.8034386e-06   6.8034386e-06   6.8034386e-06   6.8034386e-06   6.8034386e-06   6.8034386e-06   6.8034386e-06   6.8034386e-06   6.8034386e-06   6.8034386e-06   6.8034386e-06   6.8034386e-06   6.8034386e-06   6.8034386e-06   6.8034386e-06   6.8034386e-06   6.8034386e-06   6.8034386e-06   6.8034386e-06   6.8034386e-06   6.8034386e-06   6.8034386e-06   6.8034386e-06   6.8034386e-06   6.8034386e-06   6.8034386e-06   6.8034386e-06   6.8034386e-06   6.8034386e-06   6.8034386e-06   6.8034386e-06   6.8034386e-06   6.8034386e-06   6.8034386e-06   6.8034386e-06   6.8034386e-06   6.8034386e-06   6.8034386e-06   6.8034386e-06   6.8034386e-06   6.8034386e-06   6.8034386e-06   6.8034386e-06   6.8034386e-06   6.8034386e-06   6.8034386e-06   6.8034386e-06   6.8034386e-06   6.8034386e-06   3.4905962e-06   6.3091812e-08   6.3091812e-08   6.3091812e-08   6.3091812e-08   6.3091812e-08   6.3091812e-08   6.3091812e-08   6.3091812e-08   6.3091812e-08   6.3091812e-08   6.3091812e-08   6.3091812e-08   6.3091812e-08   6.3091812e-08   6.3091812e-08   6.3091812e-08   6.3091812e-08   0.0000000e+00   0.0000000e+00   0.0000000e+00   0.0000000e+00   0.0000000e+00   0.0000000e+00   0.0000000e+00   0.0000000e+00   0.0000000e+00   0.0000000e+00   0.0000000e+00   0.0000000e+00   0.0000000e+00   0.0000000e+00   0.0000000e+00   0.0000000e+00   0.0000000e+00   0.0000000e+00   0.0000000e+00   0.0000000e+00   0.0000000e+00   0.0000000e+00   0.0000000e+00   0.0000000e+00   0.0000000e+00   0.0000000e+00   0.0000000e+00   0.0000000e+00   0.0000000e+00   0.0000000e+00   0.0000000e+00   0.0000000e+00   0.0000000e+00   0.0000000e+00   0.0000000e+00   0.0000000e+00   0.0000000e+00   0.0000000e+00   0.0000000e+00   0.0000000e+00
   3.2316264e-05   3.2316264e-05   3.2316264e-05   3.2316264e-05   3.2316264e-05   3.2316264e-05   3.2316264e-05   3.2316264e-05   3.2316264e-05   3.2316264e-05   3.2316264e-05   3.2316264e-05   3.2316264e-05   3.2316264e-05   3.2316264e-05   3.2316264e-05   3.2316264e-05   3.2316264e-05   3.2316264e-05   3.2316264e-05   3.2316264e-05   3.2316264e-05   3.2316264e-05   3.2316264e-05   3.2316264e-05   3.2316264e-05   3.2316264e-05   3.2316264e-05   3.2316264e-05   3.2316264e-05   3.2316264e-05   3.2316264e-05   3.2316264e-05   3.2316264e-05   3.2316264e-05   3.2316264e-05   3.2316264e-05   3.2316264e-05   3.2316264e-05   3.2316264e-05   3.2316264e-05   3.2316264e-05   3.2316264e-05   3.2316264e-05   3.2316264e-05   3.2316264e-05   3.2316264e-05   3.2316264e-05   3.2316264e-05   3.2316264e-05   3.2316264e-05   3.2316264e-05   3.2316264e-05   3.2316264e-05   3.2316264e-05   3.2316264e-05   3.2316264e-05   3.2316264e-05   3.2316264e-05   3.2316264e-05   3.2316264e-05   3.2316264e-05   3.2316264e-05   3.2316264e-05   3.2316264e-05   3.2316264e-05   3.2316264e-05   3.2316264e-05   3.2316264e-05   3.2316264e-05   3.2316264e-05   3.2316264e-05   3.2316264e-05   3.2316264e-05   3.2316264e-05   3.2316264e-05   3.2316264e-05   3.2316264e-05   3.2316264e-05   3.2316264e-05   3.2316264e-05   3.2316264e-05   3.2316264e-05   3.2316264e-05   3.2316264e-05   3.2316264e-05   3.2316264e-05   3.2316264e-05   3.2316264e-05   3.2316264e-05   3.2316264e-05   3.2316264e-05   3.2316264e-05   3.2316264e-05   3.2316264e-05   3.2316264e-05   3.2316264e-05   3.2316264e-05   3.2316264e-05   3.2316264e-05   3.2316264e-05   3.2316264e-05   3.2316264e-05   3.2316264e-05   3.2316264e-05   3.2316264e-05   3.2316264e-05   3.2316264e-05   3.2316264e-05   3.2316264e-05   3.2316264e-05   3.2316264e-05   3.2316264e-05   3.2316264e-05   3.2316264e-05   3.2316264e-05   3.2316264e-05   3.2316264e-05   3.2316264e-05   3.2316264e-05   3.2316264e-05   3.2316264e-05   3.2316264e-05   3.2316264e-05   3.2316264e-05   3.2316264e-05   3.2316264e-05   3.2316264e-05   3.2316264e-05   3.2316264e-05   3.2316264e-05   3.2316264e-05   3.2316264e-05   3.2316264e-05   3.2316264e-05   3.2316264e-05   3.2316264e-05   3.2316264e-05   3.2316264e-05   3.2316264e-05   3.2316264e-05   3.2316264e-05   3.2316264e-05   3.2316264e-05   3.2316264e-05   3.2316264e-05   3.2316264e-05   3.2316264e-05   3.2316264e-05   3.2316264e-05   3.2316264e-05   3.2316264e-05   3.2316264e-05   3.2316264e-05   3.2316264e-05   3.2316264e-05   3.2316264e-05   3.2316264e-05   3.2316264e-05   3.2316264e-05   3.2316264e-05   3.2316264e-05   3.2316264e-05   3.2316264e-05   3.2316264e-05   3.2316264e-05   3.2316264e-05   3.2316264e-05   3.2316264e-05   3.2316264e-05   3.2316264e-05   3.2316264e-05   3.2316264e-05   3.2316264e-05   3.2316264e-05   3.2316264e-05   3.2316264e-05   3.2316264e-05   3.2316264e-05   3.2316264e-05   3.2316264e-05   3.2316264e-05   3.2316264e-05   3.2316264e-05   3.2316264e-05   3.2316264e-05   3.2316264e-05   3.2316264e-05   3.2316264e-05   3.2316264e-05   3.2316264e-05   3.2316264e-05   3.2316264e-05   3.2316264e-05   3.2316264e-05   3.2316264e-05   3.2316264e-05   3.2316264e-05   3.2316264e-05   3.2316264e-05   3.2316264e-05   3.2316264e-05   3.2316264e-05   3.2316264e-05   3.2316264e-05   3.2316264e-05   3.2316264e-05   3.2316264e-05   3.2316264e-05   3.2316264e-05   3.2316264e-05   3.2316264e-05   3.2316264e-05   3.2316264e-05   3.2316264e-05   3.2316264e-05   3.2316264e-05   3.2316264e-05   3.2316264e-05   3.2316264e-05   3.2316264e-05   3.2316264e-05   3.2316264e-05   3.2316264e-05   3.2316264e-05   3.2316264e-05   3.2316264e-05   3.2316264e-05   3.2316264e-05   3.2316264e-05   3.2316264e-05   3.2316264e-05   3.2316264e-05   3.2316264e-05   3.2316264e-05   3.2316264e-05   3.2316264e-05   3.2316264e-05   3.2316264e-05   3.2316264e-05   3.2316264e-05   6.8034386e-06   6.8034386e-06   6.8034386e-06   6.8034386e-06   6.8034386e-06   6.8034386e-06   6.8034386e-06   6.8034386e-06   6.8034386e-06   6.8034386e-06   6.8034386e-06   6.8034386e-06   6.8034386e-06   6.8034386e-06   6.8034386e-06   6.8034386e-06   6.8034386e-06   6.8034386e-06   6.8034386e-06   6.8034386e-06   6.8034386e-06   6.8034386e-06   6.8034386e-06   6.8034386e-06   6.8034386e-06   6.8034386e-06   6.8034386e-06   6.8034386e-06   6.8034386e-06   6.8034386e-06   6.8034386e-06   6.8034386e-06   6.8034386e-06   6.8034386e-06   6.8034386e-06   6.8034386e-06   6.8034386e-06   6.8034386e-06   6.8034386e-06   6.8034386e-06   6.8034386e-06   6.8034386e-06   6.8034386e-06   6.8034386e-06   6.8034386e-06   6.8034386e-06   6.8034386e-06   6.8034386e-06   6.8034386e-06   6.8034386e-06   6.8034386e-06   6.8034386e-06   6.8034386e-06   6.8034386e-06   6.8034386e-06   6.8034386e-06   6.8034386e-06   6.8034386e-06   6.8034386e-06   6.8034386e-06   6.8034386e-06   6.8034386e-06   6.8034386e-06   6.8034386e-06   6.8034386e-06   6.8034386e-06   6.8034386e-06   6.8034386e-06   6.8034386e-06   6.8034386e-06   6.8034386e-06   6.8034386e-06   6.8034386e-06   6.8034386e-06   6.8034386e-06   6.8034386e-06   6.8034386e-06   6.8034386e-06   6.8034386e-06   6.8034386e-06   6.8034386e-06   6.8034386e-06   6.8034386e-06   6.8034386e-06   6.8034386e-06   6.8034386e-06   6.8034386e-06   6.8034386e-06   6.8034386e-06   6.8034386e-06   6.8034386e-06   6.8034386e-06   6.8034386e-06   6.8034386e-06   6.8034386e-06   6.8034386e-06   6.8034386e-06   6.8034386e-06   6.8034386e-06   6.8034386e-06   6.8034386e-06   3.4905962e-06   6.3091812e-08   6.3091812e-08   6.3091812e-08   6.3091812e-08   6.3091812e-08   6.3091812e-08   6.3091812e-08   6.3091812e-08   6.3091812e-08   6.3091812e-08   6.3091812e-08   6.3091812e-08   6.3091812e-08   6.3091812e-08   6.3091812e-08   6.3091812e-08   6.3091812e-08   6.3091812e-08   0.0000000e+00   0.0000000e+00   0.0000000e+00   0.0000000e+00   0.0000000e+00   0.0000000e+00   0.0000000e+00   0.0000000e+00   0.0000000e+00   0.0000000e+00   0.0000000e+00   0.0000000e+00   0.0000000e+00   0.0000000e+00   0.0000000e+00   0.0000000e+00   0.0000000e+00   0.0000000e+00   0.0000000e+00   0.0000000e+00   0.0000000e+00   0.0000000e+00   0.0000000e+00   0.0000000e+00   0.0000000e+00   0.0000000e+00   0.0000000e+00   0.0000000e+00   0.0000000e+00   0.0000000e+00   0.0000000e+00   0.0000000e+00   0.0000000e+00   0.0000000e+00   0.0000000e+00   0.0000000e+00   0.0000000e+00   0.0000000e+00   0.0000000e+00   0.0000000e+00
   3.2316264e-05   3.2316264e-05   3.2316264e-05   3.2316264e-05   3.2316264e-05   3.2316264e-05   3.2316264e-05   3.2316264e-05   3.2316264e-05   3.2316264e-05   3.2316264e-05   3.2316264e-05   3.2316264e-05   3.2316264e-05   3.2316264e-05   3.2316264e-05   3.2316264e-05   3.2316264e-05   3.2316264e-05   3.2316264e-05   3.2316264e-05   3.2316264e-05   3.2316264e-05   3.2316264e-05   3.2316264e-05   3.2316264e-05   3.2316264e-05   3.2316264e-05   3.2316264e-05   3.2316264e-05   3.2316264e-05   3.2316264e-05   3.2316264e-05   3.2316264e-05   3.2316264e-05   3.2316264e-05   3.2316264e-05   3.2316264e-05   3.2316264e-05   3.2316264e-05   3.2316264e-05   3.2316264e-05   3.2316264e-05   3.2316264e-05   3.2316264e-05   3.2316264e-05   3.2316264e-05   3.2316264e-05   3.2316264e-05   3.2316264e-05   3.2316264e-05   3.2316264e-05   3.2316264e-05   3.2316264e-05   3.2316264e-05   3.2316264e-05   3.2316264e-05   3.2316264e-05   3.2316264e-05   3.2316264e-05   3.2316264e-05   3.2316264e-05   3.2316264e-05   3.2316264e-05   3.2316264e-05   3.2316264e-05   3.2316264e-05   3.2316264e-05   3.2316264e-05   3.2316264e-05   3.2316264e-05   3.2316264e-05   3.2316264e-05   3.2316264e-05   3.2316264e-05   3.2316264e-05   3.2316264e-05   3.2316264e-05   3.2316264e-05   3.2316264e-05   3.2316264e-05   3.2316264e-05   3.2316264e-05   3.2316264e-05   3.2316264e-05   3.2316264e-05   3.2316264e-05   3.2316264e-05   3.2316264e-05   3.2316264e-05   3.2316264e-05   3.2316264e-05   3.2316264e-05   3.2316264e-05   3.2316264e-05   3.2316264e-05   3.2316264e-05   3.2316264e-05   3.2316264e-05   3.2316264e-05   3.2316264e-05   3.2316264e-05   3.2316264e-05   3.2316264e-05   3.2316264e-05   3.2316264e-05   3.2316264e-05   3.2316264e-05   3.2316264e-05   3.2316264e-05   3.2316264e-05   3.2316264e-05   3.2316264e-05   3.2316264e-05   3.2316264e-05   3.2316264e-05   3.2316264e-05   3.2316264e-05   3.2316264e-05   3.2316264e-05   3.2316264e-05   3.2316264e-05   3.2316264e-05   3.2316264e-05   3.2316264e-05   3.2316264e-05   3.2316264e-05   3.2316264e-05   3.2316264e-05   3.2316264e-05   3.2316264e-05   3.2316264e-05   3.2316264e-05   3.2316264e-05   3.2316264e-05   3.2316264e-05   3.2316264e-05   3.2316264e-05   3.2316264e-05   3.2316264e-05   3.2316264e-05   3.2316264e-05   3.2316264e-05   3.2316264e-05   3.2316264e-05   3.2316264e-05   3.2316264e-05   3.2316264e-05   3.2316264e-05   3.2316264e-05   3.2316264e-05   3.2316264e-05   3.2316264e-05   3.2316264e-05   3.2316264e-05   3.2316264e-05   3.2316264e-05   3.2316264e-05   3.2316264e-05   3.2316264e-05   3.2316264e-05   3.2316264e-05   3.2316264e-05   3.2316264e-05   3.2316264e-05   3.2316264e-05   3.2316264e-05   3.2316264e-05   3.2316264e-05   3.2316264e-05   3.2316264e-05   3.2316264e-05   3.2316264e-05   3.2316264e-05   3.2316264e-05   3.2316264e-05   3.2316264e-05   3.2316264e-05   3.2316264e-05   3.2316264e-05   3.2316264e-05   3.2316264e-05   3.2316264e-05   3.2316264e-05   3.2316264e-05   3.2316264e-05   3.2316264e-05   3.2316264e-05   3.2316264e-05   3.2316264e-05   3.2316264e-05   3.2316264e-05   3.2316264e-05   3.2316264e-05   3.2316264e-05   3.2316264e-05   3.2316264e-05   3.2316264e-05   3.2316264e-05   3.2316264e-05   3.2316264e-05   3.2316264e-05   3.2316264e-05   3.2316264e-05   3.2316264e-05   3.2316264e-05   3.2316264e-05   3.2316264e-05   3.2316264e-05   3.2316264e-05   3.2316264e-05   3.2316264e-05   3.2316264e-05   3.2316264e-05   3.2316264e-05   3.2316264e-05   3.2316264e-05   3.2316264e-05   3.2316264e-05   3.2316264e-05   3.2316264e-05   3.2316264e-05   3.2316264e-05   3.2316264e-05   3.2316264e-05   3.2316264e-05   3.2316264e-05   3.2316264e-05   3.2316264e-05   3.2316264e-05   3.2316264e-05   3.2316264e-05   3.2316264e-05   3.2316264e-05   3.2316264e-05   3.2316264e-05   3.2316264e-05   3.2316264e-05   3.2316264e-05   3.2316264e-05   3.2316264e-05   6.8034386e-06   6.8034386e-06   6.8034386e-06   6.8034386e-06   6.8034386e-06   6.8034386e-06   6.8034386e-06   6.8034386e-06   6.8034386e-06   6.8034386e-06   6.8034386e-06   6.8034386e-06   6.8034386e-06   6.8034386e-06   6.8034386e-06   6.8034386e-06   6.8034386e-06   6.8034386e-06   6.8034386e-06   6.8034386e-06   6.8034386e-06   6.8034386e-06   6.8034386e-06   6.8034386e-06   6.8034386e-06   6.8034386e-06   6.8034386e-06   6.8034386e-06   6.8034386e-06   6.8034386e-06   6.8034386e-06   6.8034386e-06   6.8034386e-06   6.8034386e-06   6.8034386e-06   6.8034386e-06   6.8034386e-06   6.8034386e-06   6.8034386e-06   6.8034386e-06   6.8034386e-06   6.8034386e-06   6.8034386e-06   6.8034386e-06   6.8034386e-06   6.8034386e-06   6.8034386e-06   6.8034386e-06   6.8034386e-06   6.8034386e-06   6.8034386e-06   6.8034386e-06   6.8034386e-06   6.8034386e-06   6.8034386e-06   6.8034386e-06   6.8034386e-06   6.8034386e-06   6.8034386e-06   6.8034386e-06   6.8034386e-06   6.8034386e-06   6.8034386e-06   6.8034386e-06   6.8034386e-06   6.8034386e-06   6.8034386e-06   6.8034386e-06   6.8034386e-06   6.8034386e-06   6.8034386e-06   6.8034386e-06   6.8034386e-06   6.8034386e-06   6.8034386e-06   6.8034386e-06   6.8034386e-06   6.8034386e-06   6.8034386e-06   6.8034386e-06   6.8034386e-06   6.8034386e-06   6.8034386e-06   6.8034386e-06   6.8034386e-06   6.8034386e-06   6.8034386e-06   6.8034386e-06   6.8034386e-06   6.8034386e-06   6.8034386e-06   6.8034386e-06   6.8034386e-06   6.8034386e-06   6.8034386e-06   6.8034386e-06   6.8034386e-06   6.8034386e-06   6.8034386e-06   6.8034386e-06   3.4905962e-06   6.3091812e-08   6.3091812e-08   6.3091812e-08   6.3091812e-08   6.3091812e-08   6.3091812e-08   6.3091812e-08   6.3091812e-08   6.3091812e-08   6.3091812e-08   6.3091812e-08   6.3091812e-08   6.3091812e-08   6.3091812e-08   6.3091812e-08   6.3091812e-08   6.3091812e-08   6.3091812e-08   6.3091812e-08   0.0000000e+00   0.0000000e+00   0.0000000e+00   0.0000000e+00   0.0000000e+00   0.0000000e+00   0.0000000e+00   0.0000000e+00   0.0000000e+00   0.0000000e+00   0.0000000e+00   0.0000000e+00   0.0000000e+00   0.0000000e+00   0.0000000e+00   0.0000000e+00   0.0000000e+00   0.0000000e+00   0.0000000e+00   0.0000000e+00   0.0000000e+00   0.0000000e+00   0.0000000e+00   0.0000000e+00   0.0000000e+00   0.0000000e+00   0.0000000e+00   0.0000000e+00   0.0000000e+00   0.0000000e+00   0.0000000e+00   0.0000000e+00   0.0000000e+00   0.0000000e+00   0.0000000e+00   0.0000000e+00   0.0000000e+00   0.0000000e+00   0.0000000e+00   0.0000000e+00
   3.2316264e-05   3.2316264e-05   3.2316264e-05   3.2316264e-05   3.2316264e-05   3.2316264e-05   3.2316264e-05   3.2316264e-05   3.2316264e-05   3.2316264e-05   3.2316264e-05   3.2316264e-05   3.2316264e-05   3.2316264e-05   3.2316264e-05   3.2316264e-05   3.2316264e-05   3.2316264e-05   3.2316264e-05   3.2316264e-05   3.2316264e-05   3.2316264e-05   3.2316264e-05   3.2316264e-05   3.2316264e-05   3.2316264e-05   3.2316264e-05   3.2316264e-05   3.2316264e-05   3.2316264e-05   3.2316264e-05   3.2316264e-05   3.2316264e-05   3.2316264e-05   3.2316264e-05   3.2316264e-05   3.2316264e-05   3.2316264e-05   3.2316264e-05   3.2316264e-05   3.2316264e-05   3.2316264e-05   3.2316264e-05   3.2316264e-05   3.2316264e-05   3.2316264e-05   3.2316264e-05   3.2316264e-05   3.2316264e-05   3.2316264e-05   3.2316264e-05   3.2316264e-05   3.2316264e-05   3.2316264e-05   3.2316264e-05   3.2316264e-05   3.2316264e-05   3.2316264e-05   3.2316264e-05   3.2316264e-05   3.2316264e-05   3.2316264e-05   3.2316264e-05   3.2316264e-05   3.2316264e-05   3.2316264e-05   3.2316264e-05   3.2316264e-05   3.2316264e-05   3.2316264e-05   3.2316264e-05   3.2316264e-05   3.2316264e-05   3.2316264e-05   3.2316264e-05   3.2316264e-05   3.2316264e-05   3.2316264e-05   3.2316264e-05   3.2316264e-05   3.2316264e-05   3.2316264e-05   3.2316264e-05   3.2316264e-05   3.2316264e-05   3.2316264e-05   3.2316264e-05   3.2316264e-05   3.2316264e-05   3.2316264e-05   3.2316264e-05   3.2316264e-05   3.2316264e-05   3.2316264e-05   3.2316264e-05   3.2316264e-05   3.2316264e-05   3.2316264e-05   3.2316264e-05   3.2316264e-05   3.2316264e-05   3.2316264e-05   3.2316264e-05   3.2316264e-05   3.2316264e-05   3.2316264e-05   3.2316264e-05   3.2316264e-05   3.2316264e-05   3.2316264e-05   3.2316264e-05   3.2316264e-05   3.2316264e-05   3.2316264e-05   3.2316264e-05   3.2316264e-05   3.2316264e-05   3.2316264e-05   3.2316264e-05   3.2316264e-05   3.2316264e-05   3.2316264e-05   3.2316264e-05   3.2316264e-05   3.2316264e-05   3.2316264e-05   3.2316264e-05   3.2316264e-05   3.2316264e-05   3.2316264e-05   3.2316264e-05   3.2316264e-05   3.2316264e-05   3.2316264e-05   3.2316264e-05   3.2316264e-05   3.2316264e-05   3.2316264e-05   3.2316264e-05   3.2316264e-05   3.2316264e-05   3.2316264e-05   3.2316264e-05   3.2316264e-05   3.2316264e-05   3.2316264e-05   3.2316264e-05   3.2316264e-05   3.2316264e-05   3.2316264e-05   3.2316264e-05   3.2316264e-05   3.2316264e-05   3.2316264e-05   3.2316264e-05   3.2316264e-05   3.2316264e-05   3.2316264e-05   3.2316264e-05   3.2316264e-05   3.2316264e-05   3.2316264e-05   3.2316264e-05   3.2316264e-05   3.2316264e-05   3.2316264e-05   3.2316264e-05   3.2316264e-05   3.2316264e-05   3.2316264e-05   3.2316264e-05   3.2316264e-05   3.2316264e-05   3.2316264e-05   3.2316264e-05   3.2316264e-05   3.2316264e-05   3.2316264e-05   3.2316264e-05   3.2316264e-05   3.2316264e-05   3.2316264e-05   3.2316264e-05   3.2316264e-05   3.2316264e-05   3.2316264e-05   3.2316264e-05   3.2316264e-05   3.2316264e-05   3.2316264e-05   3.2316264e-05   3.2316264e-05   3.2316264e-05   3.2316264e-05   3.2316264e-05   3.2316264e-05   3.2316264e-05   3.2316264e-05   3.2316264e-05   3.2316264e-05   3.2316264e-05   3.2316264e-05   3.2316264e-05   3.2316264e-05   3.2316264e-05   3.2316264e-05   3.2316264e-05   3.2316264e-05   3.2316264e-05   3.2316264e-05   3.2316264e-05   3.2316264e-05   3.2316264e-05   3.2316264e-05   3.2316264e-05   3.2316264e-05   3.2316264e-05   3.2316264e-05   3.2316264e-05   3.2316264e-05   3.2316264e-05   3.2316264e-05   3.2316264e-05   3.2316264e-05   3.2316264e-05   3.2316264e-05   3.2316264e-05   3.2316264e-05   3.2316264e-05   3.2316264e-05   3.2316264e-05   3.2316264e-05   3.2316264e-05   3.2316264e-05   3.2316264e-05   3.2316264e-05   3.2316264e-05   3.2316264e-05   3.2316264e-05   3.2316264e-05   3.2316264e-05   6.8034386e-06   6.8034386e-06   6.8034386e-06   6.8034386e-06   6.8034386e-06   6.8034386e-06   6.8034386e-06   6.8034386e-06   6.8034386e-06   6.8034386e-06   6.8034386e-06   6.8034386e-06   6.8034386e-06   6.8034386e-06   6.8034386e-06   6.8034386e-06   6.8034386e-06   6.8034386e-06   6.8034386e-06   6.8034386e-06   6.8034386e-06   6.8034386e-06   6.8034386e-06   6.8034386e-06   6.8034386e-06   6.8034386e-06   6.8034386e-06   6.8034386e-06   6.8034386e-06   6.8034386e-06   6.8034386e-06   6.8034386e-06   6.8034386e-06   6.8034386e-06   6.8034386e-06   6.8034386e-06   6.8034386e-06   6.8034386e-06   6.8034386e-06   6.8034386e-06   6.8034386e-06   6.8034386e-06   6.8034386e-06   6.8034386e-06   6.8034386e-06   6.8034386e-06   6.8034386e-06   6.8034386e-06   6.8034386e-06   6.8034386e-06   6.8034386e-06   6.8034386e-06   6.8034386e-06   6.8034386e-06   6.8034386e-06   6.8034386e-06   6.8034386e-06   6.8034386e-06   6.8034386e-06   6.8034386e-06   6.8034386e-06   6.8034386e-06   6.8034386e-06   6.8034386e-06   6.8034386e-06   6.8034386e-06   6.8034386e-06   6.8034386e-06   6.8034386e-06   6.8034386e-06   6.8034386e-06   6.8034386e-06   6.8034386e-06   6.8034386e-06   6.8034386e-06   6.8034386e-06   6.8034386e-06   6.8034386e-06   6.8034386e-06   6.8034386e-06   6.8034386e-06   6.8034386e-06   6.8034386e-06   6.8034386e-06   6.8034386e-06   6.8034386e-06   6.8034386e-06   6.8034386e-06   6.8034386e-06   6.8034386e-06   6.8034386e-06   6.8034386e-06   6.8034386e-06   6.8034386e-06   6.8034386e-06   6.8034386e-06   6.8034386e-06   6.8034386e-06   6.8034386e-06   3.4905962e-06   6.3091812e-08   6.3091812e-08   6.3091812e-08   6.3091812e-08   6.3091812e-08   6.3091812e-08   6.3091812e-08   6.3091812e-08   6.3091812e-08   6.3091812e-08   6.3091812e-08   6.3091812e-08   6.3091812e-08   6.3091812e-08   6.3091812e-08   6.3091812e-08   6.3091812e-08   6.3091812e-08   6.3091812e-08   6.3091812e-08   0.0000000e+00   0.0000000e+00   0.0000000e+00   0.0000000e+00   0.0000000e+00   0.0000000e+00   0.0000000e+00   0.0000000e+00   0.0000000e+00   0.0000000e+00   0.0000000e+00   0.0000000e+00   0.0000000e+00   0.0000000e+00   0.0000000e+00   0.0000000e+00   0.0000000e+00   0.0000000e+00   0.0000000e+00   0.0000000e+00   0.0000000e+00   0.0000000e+00   0.0000000e+00   0.0000000e+00   0.0000000e+00   0.0000000e+00   0.0000000e+00   0.0000000e+00   0.0000000e+00   0.0000000e+00   0.0000000e+00   0.0000000e+00   0.0000000e+00   0.0000000e+00   0.0000000e+00   0.0000000e+00   0.0000000e+00   0.0000000e+00   0.0000000e+00   0.0000000e+00
   3.2316264e-05   3.2316264e-05   3.2316264e-05   3.2316264e-05   3.2316264e-05   3.2316264e-05   3.2316264e-05   3.2316264e-05   3.2316264e-05   3.2316264e-05   3.2316264e-05   3.2316264e-05   3.2316264e-05   3.2316264e-05   3.2316264e-05   3.2316264e-05   3.2316264e-05   3.2316264e-05   3.2316264e-05   3.2316264e-05   3.2316264e-05   3.2316264e-05   3.2316264e-05   3.2316264e-05   3.2316264e-05   3.2316264e-05   3.2316264e-05   3.2316264e-05   3.2316264e-05   3.2316264e-05   3.2316264e-05   3.2316264e-05   3.2316264e-05   3.2316264e-05   3.2316264e-05   3.2316264e-05   3.2316264e-05   3.2316264e-05   3.2316264e-05   3.2316264e-05   3.2316264e-05   3.2316264e-05   3.2316264e-05   3.2316264e-05   3.2316264e-05   3.2316264e-05   3.2316264e-05   3.2316264e-05   3.2316264e-05   3.2316264e-05   3.2316264e-05   3.2316264e-05   3.2316264e-05   3.2316264e-05   3.2316264e-05   3.2316264e-05   3.2316264e-05   3.2316264e-05   3.2316264e-05   3.2316264e-05   3.2316264e-05   3.2316264e-05   3.2316264e-05   3.2316264e-05   3.2316264e-05   3.2316264e-05   3.2316264e-05   3.2316264e-05   3.2316264e-05   3.2316264e-05   3.2316264e-05   3.2316264e-05   3.2316264e-05   3.2316264e-05   3.2316264e-05   3.2316264e-05   3.2316264e-05   3.2316264e-05   3.2316264e-05   3.2316264e-05   3.2316264e-05   3.2316264e-05   3.2316264e-05   3.2316264e-05   3.2316264e-05   3.2316264e-05   3.2316264e-05   3.2316264e-05   3.2316264e-05   3.2316264e-05   3.2316264e-05   3.2316264e-05   3.2316264e-05   3.2316264e-05   3.2316264e-05   3.2316264e-05   3.2316264e-05   3.2316264e-05   3.2316264e-05   3.2316264e-05   3.2316264e-05   3.2316264e-05   3.2316264e-05   3.2316264e-05   3.2316264e-05   3.2316264e-05   3.2316264e-05   3.2316264e-05   3.2316264e-05   3.2316264e-05   3.2316264e-05   3.2316264e-05   3.2316264e-05   3.2316264e-05   3.2316264e-05   3.2316264e-05   3.2316264e-05   3.2316264e-05   3.2316264e-05   3.2316264e-05   3.2316264e-05   3.2316264e-05   3.2316264e-05   3.2316264e-05   3.2316264e-05   3.2316264e-05   3.2316264e-05   3.2316264e-05   3.2316264e-05   3.2316264e-05   3.2316264e-05   3.2316264e-05   3.2316264e-05   3.2316264e-05   3.2316264e-05   3.2316264e-05   3.2316264e-05   3.2316264e-05   3.2316264e-05   3.2316264e-05   3.2316264e-05   3.2316264e-05   3.2316264e-05   3.2316264e-05   3.2316264e-05   3.2316264e-05   3.2316264e-05   3.2316264e-05   3.2316264e-05   3.2316264e-05   3.2316264e-05   3.2316264e-05   3.2316264e-05   3.2316264e-05   3.2316264e-05   3.2316264e-05   3.2316264e-05   3.2316264e-05   3.2316264e-05   3.2316264e-05   3.2316264e-05   3.2316264e-05   3.2316264e-05   3.2316264e-05   3.2316264e-05   3.2316264e-05   3.2316264e-05   3.2316264e-05   3.2316264e-05   3.2316264e-05   3.2316264e-05   3.2316264e-05   3.2316264e-05   3.2316264e-05   3.2316264e-05   3.2316264e-05   3.2316264e-05   3.2316264e-05   3.2316264e-05   3.2316264e-05   3.2316264e-05   3.2316264e-05   3.2316264e-05   3.2316264e-05   3.2316264e-05   3.2316264e-05   3.2316264e-05   3.2316264e-05   3.2316264e-05   3.2316264e-05   3.2316264e-05   3.2316264e-05   3.2316264e-05   3.2316264e-05   3.2316264e-05   3.2316264e-05   3.2316264e-05   3.2316264e-05   3.2316264e-05   3.2316264e-05   3.2316264e-05   3.2316264e-05   3.2316264e-05   3.2316264e-05   3.2316264e-05   3.2316264e-05   3.2316264e-05   3.2316264e-05   3.2316264e-05   3.2316264e-05   3.2316264e-05   3.2316264e-05   3.2316264e-05   3.2316264e-05   3.2316264e-05   3.2316264e-05   3.2316264e-05   3.2316264e-05   3.2316264e-05   3.2316264e-05   3.2316264e-05   3.2316264e-05   3.2316264e-05   3.2316264e-05   3.2316264e-05   3.2316264e-05   3.2316264e-05   3.2316264e-05   3.2316264e-05   3.2316264e-05   3.2316264e-05   3.2316264e-05   3.2316264e-05   3.2316264e-05   3.2316264e-05   3.2316264e-05   3.2316264e-05   3.2316264e-05   3.2316264e-05   3.2316264e-05   3.2316264e-05   6.8034386e-06   6.8034386e-06   6.8034386e-06   6.8034386e-06   6.8034386e-06   6.8034386e-06   6.8034386e-06   6.8034386e-06   6.8034386e-06   6.8034386e-06   6.8034386e-06   6.8034386e-06   6.8034386e-06   6.8034386e-06   6.8034386e-06   6.8034386e-06   6.8034386e-06   6.8034386e-06   6.8034386e-06   6.8034386e-06   6.8034386e-06   6.8034386e-06   6.8034386e-06   6.8034386e-06   6.8034386e-06   6.8034386e-06   6.8034386e-06   6.8034386e-06   6.8034386e-06   6.8034386e-06   6.8034386e-06   6.8034386e-06   6.8034386e-06   6.8034386e-06   6.8034386e-06   6.8034386e-06   6.8034386e-06   6.8034386e-06   6.8034386e-06   6.8034386e-06   6.8034386e-06   6.8034386e-06   6.8034386e-06   6.8034386e-06   6.8034386e-06   6.8034386e-06   6.8034386e-06   6.8034386e-06   6.8034386e-06   6.8034386e-06   6.8034386e-06   6.8034386e-06   6.8034386e-06   6.8034386e-06   6.8034386e-06   6.8034386e-06   6.8034386e-06   6.8034386e-06   6.8034386e-06   6.8034386e-06   6.8034386e-06   6.8034386e-06   6.8034386e-06   6.8034386e-06   6.8034386e-06   6.8034386e-06   6.8034386e-06   6.8034386e-06   6.8034386e-06   6.8034386e-06   6.8034386e-06   6.8034386e-06   6.8034386e-06   6.8034386e-06   6.8034386e-06   6.8034386e-06   6.8034386e-06   6.8034386e-06   6.8034386e-06   6.8034386e-06   6.8034386e-06   6.8034386e-06   6.8034386e-06   6.8034386e-06   6.8034386e-06   6.8034386e-06   6.8034386e-06   6.8034386e-06   6.8034386e-06   6.8034386e-06   6.8034386e-06   6.8034386e-06   6.8034386e-06   6.8034386e-06   6.8034386e-06   6.8034386e-06   6.8034386e-06   6.8034386e-06   3.4905962e-06   6.3091812e-08   6.3091812e-08   6.3091812e-08   6.3091812e-08   6.3091812e-08   6.3091812e-08   6.3091812e-08   6.3091812e-08   6.3091812e-08   6.3091812e-08   6.3091812e-08   6.3091812e-08   6.3091812e-08   6.3091812e-08   6.3091812e-08   6.3091812e-08   6.3091812e-08   6.3091812e-08   6.3091812e-08   6.3091812e-08   6.3091812e-08   0.0000000e+00   0.0000000e+00   0.0000000e+00   0.0000000e+00   0.0000000e+00   0.0000000e+00   0.0000000e+00   0.0000000e+00   0.0000000e+00   0.0000000e+00   0.0000000e+00   0.0000000e+00   0.0000000e+00   0.0000000e+00   0.0000000e+00   0.0000000e+00   0.0000000e+00   0.0000000e+00   0.0000000e+00   0.0000000e+00   0.0000000e+00   0.0000000e+00   0.0000000e+00   0.0000000e+00   0.0000000e+00   0.0000000e+00   0.0000000e+00   0.0000000e+00   0.0000000e+00   0.0000000e+00   0.0000000e+00   0.0000000e+00   0.0000000e+00   0.0000000e+00   0.0000000e+00   0.0000000e+00   0.0000000e+00   0.0000000e+00   0.0000000e+00   0.0000000e+00
   3.2316264e-05   3.2316264e-05   3.2316264e-05   3.2316264e-05   3.2316264e-05   3.2316264e-05   3.2316264e-05   3.2316264e-05   3.2316264e-05   3.2316264e-05   3.2316264e-05   3.2316264e-05   3.2316264e-05   3.2316264e-05   3.2316264e-05   3.2316264e-05   3.2316264e-05   3.2316264e-05   3.2316264e-05   3.2316264e-05   3.2316264e-05   3.2316264e-05   3.2316264e-05   3.2316264e-05   3.2316264e-05   3.2316264e-05   3.2316264e-05   3.2316264e-05   3.2316264e-05   3.2316264e-05   3.2316264e-05   3.2316264e-05   3.2316264e-05   3.2316264e-05   3.2316264e-05   3.2316264e-05   3.2316264e-05   3.2316264e-05   3.2316264e-05   3.2316264e-05   3.2316264e-05   3.2316264e-05   3.2316264e-05   3.2316264e-05   3.2316264e-05   3.2316264e-05   3.2316264e-05   3.2316264e-05   3.2316264e-05   3.2316264e-05   3.2316264e-05   3.2316264e-05   3.2316264e-05   3.2316264e-05   3.2316264e-05   3.2316264e-05   3.2316264e-05   3.2316264e-05   3.2316264e-05   3.2316264e-05   3.2316264e-05   3.2316264e-05   3.2316264e-05   3.2316264e-05   3.2316264e-05   3.2316264e-05   3.2316264e-05   3.2316264e-05   3.2316264e-05   3.2316264e-05   3.2316264e-05   3.2316264e-05   3.2316264e-05   3.2316264e-05   3.2316264e-05   3.2316264e-05   3.2316264e-05   3.2316264e-05   3.2316264e-05   3.2316264e-05   3.2316264e-05   3.2316264e-05   3.2316264e-05   3.2316264e-05   3.2316264e-05   3.2316264e-05   3.2316264e-05   3.2316264e-05   3.2316264e-05   3.2316264e-05   3.2316264e-05   3.2316264e-05   3.2316264e-05   3.2316264e-05   3.2316264e-05   3.2316264e-05   3.2316264e-05   3.2316264e-05   3.2316264e-05   3.2316264e-05   3.2316264e-05   3.2316264e-05   3.2316264e-05   3.2316264e-05   3.2316264e-05   3.2316264e-05   3.2316264e-05   3.2316264e-05   3.2316264e-05   3.2316264e-05   3.2316264e-05   3.2316264e-05   3.2316264e-05   3.2316264e-05   3.2316264e-05   3.2316264e-05   3.2316264e-05   3.2316264e-05   3.2316264e-05   3.2316264e-05   3.2316264e-05   3.2316264e-05   3.2316264e-05   3.2316264e-05   3.2316264e-05   3.2316264e-05   3.2316264e-05   3.2316264e-05   3.2316264e-05   3.2316264e-05   3.2316264e-05   3.2316264e-05   3.2316264e-05   3.2316264e-05   3.2316264e-05   3.2316264e-05   3.2316264e-05   3.2316264e-05   3.2316264e-05   3.2316264e-05   3.2316264e-05   3.2316264e-05   3.2316264e-05   3.2316264e-05   3.2316264e-05   3.2316264e-05   3.2316264e-05   3.2316264e-05   3.2316264e-05   3.2316264e-05   3.2316264e-05   3.2316264e-05   3.2316264e-05   3.2316264e-05   3.2316264e-05   3.2316264e-05   3.2316264e-05   3.2316264e-05   3.2316264e-05   3.2316264e-05   3.2316264e-05   3.2316264e-05   3.2316264e-05   3.2316264e-05   3.2316264e-05   3.2316264e-05   3.2316264e-05   3.2316264e-05   3.2316264e-05   3.2316264e-05   3.2316264e-05   3.2316264e-05   3.2316264e-05   3.2316264e-05   3.2316264e-05   3.2316264e-05   3.2316264e-05   3.2316264e-05   3.2316264e-05   3.2316264e-05   3.2316264e-05   3.2316264e-05   3.2316264e-05   3.2316264e-05   3.2316264e-05   3.2316264e-05   3.2316264e-05   3.2316264e-05   3.2316264e-05   3.2316264e-05   3.2316264e-05   3.2316264e-05   3.2316264e-05   3.2316264e-05   3.2316264e-05   3.2316264e-05   3.2316264e-05   3.2316264e-05   3.2316264e-05   3.2316264e-05   3.2316264e-05   3.2316264e-05   3.2316264e-05   3.2316264e-05   3.2316264e-05   3.2316264e-05   3.2316264e-05   3.2316264e-05   3.2316264e-05   3.2316264e-05   3.2316264e-05   3.2316264e-05   3.2316264e-05   3.2316264e-05   3.2316264e-05   3.2316264e-05   3.2316264e-05   3.2316264e-05   3.2316264e-05   3.2316264e-05   3.2316264e-05   3.2316264e-05   3.2316264e-05   3.2316264e-05   3.2316264e-05   3.2316264e-05   3.2316264e-05   3.2316264e-05   3.2316264e-05   3.2316264e-05   3.2316264e-05   3.2316264e-05   3.2316264e-05   3.2316264e-05   3.2316264e-05   3.2316264e-05   3.2316264e-05   3.2316264e-05   3.2316264e-05   3.2316264e-05   3.2316264e-05   6.8034386e-06   6.8034386e-06   6.8034386e-06   6.8034386e-06   6.8034386e-06   6.8034386e-06   6.8034386e-06   6.8034386e-06   6.8034386e-06   6.8034386e-06   6.8034386e-06   6.8034386e-06   6.8034386e-06   6.8034386e-06   6.8034386e-06   6.8034386e-06   6.8034386e-06   6.8034386e-06   6.8034386e-06   6.8034386e-06   6.8034386e-06   6.8034386e-06   6.8034386e-06   6.8034386e-06   6.8034386e-06   6.8034386e-06   6.8034386e-06   6.8034386e-06   6.8034386e-06   6.8034386e-06   6.8034386e-06   6.8034386e-06   6.8034386e-06   6.8034386e-06   6.8034386e-06   6.8034386e-06   6.8034386e-06   6.8034386e-06   6.8034386e-06   6.8034386e-06   6.8034386e-06   6.8034386e-06   6.8034386e-06   6.8034386e-06   6.8034386e-06   6.8034386e-06   6.8034386e-06   6.8034386e-06   6.8034386e-06   6.8034386e-06   6.8034386e-06   6.8034386e-06   6.8034386e-06   6.8034386e-06   6.8034386e-06   6.8034386e-06   6.8034386e-06   6.8034386e-06   6.8034386e-06   6.8034386e-06   6.8034386e-06   6.8034386e-06   6.8034386e-06   6.8034386e-06   6.8034386e-06   6.8034386e-06   6.8034386e-06   6.8034386e-06   6.8034386e-06   6.8034386e-06   6.8034386e-06   6.8034386e-06   6.8034386e-06   6.8034386e-06   6.8034386e-06   6.8034386e-06   6.8034386e-06   6.8034386e-06   6.8034386e-06   6.8034386e-06   6.8034386e-06   6.8034386e-06   6.8034386e-06   6.8034386e-06   6.8034386e-06   6.8034386e-06   6.8034386e-06   6.8034386e-06   6.8034386e-06   6.8034386e-06   6.8034386e-06   6.8034386e-06   6.8034386e-06   6.8034386e-06   6.8034386e-06   6.8034386e-06   6.8034386e-06   3.4905962e-06   6.3091812e-08   6.3091812e-08   6.3091812e-08   6.3091812e-08   6.3091812e-08   6.3091812e-08   6.3091812e-08   6.3091812e-08   6.3091812e-08   6.3091812e-08   6.3091812e-08   6.3091812e-08   6.3091812e-08   6.3091812e-08   6.3091812e-08   6.3091812e-08   6.3091812e-08   6.3091812e-08   6.3091812e-08   6.3091812e-08   6.3091812e-08   6.3091812e-08   0.0000000e+00   0.0000000e+00   0.0000000e+00   0.0000000e+00   0.0000000e+00   0.0000000e+00   0.0000000e+00   0.0000000e+00   0.0000000e+00   0.0000000e+00   0.0000000e+00   0.0000000e+00   0.0000000e+00   0.0000000e+00   0.0000000e+00   0.0000000e+00   0.0000000e+00   0.0000000e+00   0.0000000e+00   0.0000000e+00   0.0000000e+00   0.0000000e+00   0.0000000e+00   0.0000000e+00   0.0000000e+00   0.0000000e+00   0.0000000e+00   0.0000000e+00   0.0000000e+00   0.0000000e+00   0.0000000e+00   0.0000000e+00   0.0000000e+00   0.0000000e+00   0.0000000e+00   0.0000000e+00   0.0000000e+00   0.0000000e+00   0.0000000e+00   0.0000000e+00
   3.2316264e-05   3.2316264e-05   3.2316264e-05   3.2316264e-05   3.2316264e-05   3.2316264e-05   3.2316264e-05   3.2316264e-05   3.2316264e-05   3.2316264e-05   3.2316264e-05   3.2316264e-05   3.2316264e-05   3.2316264e-05   3.2316264e-05   3.2316264e-05   3.2316264e-05   3.2316264e-05   3.2316264e-05   3.2316264e-05   3.2316264e-05   3.2316264e-05   3.2316264e-05   3.2316264e-05   3.2316264e-05   3.2316264e-05   3.2316264e-05   3.2316264e-05   3.2316264e-05   3.2316264e-05   3.2316264e-05   3.2316264e-05   3.2316264e-05   3.2316264e-05   3.2316264e-05   3.2316264e-05   3.2316264e-05   3.2316264e-05   3.2316264e-05   3.2316264e-05   3.2316264e-05   3.2316264e-05   3.2316264e-05   3.2316264e-05   3.2316264e-05   3.2316264e-05   3.2316264e-05   3.2316264e-05   3.2316264e-05   3.2316264e-05   3.2316264e-05   3.2316264e-05   3.2316264e-05   3.2316264e-05   3.2316264e-05   3.2316264e-05   3.2316264e-05   3.2316264e-05   3.2316264e-05   3.2316264e-05   3.2316264e-05   3.2316264e-05   3.2316264e-05   3.2316264e-05   3.2316264e-05   3.2316264e-05   3.2316264e-05   3.2316264e-05   3.2316264e-05   3.2316264e-05   3.2316264e-05   3.2316264e-05   3.2316264e-05   3.2316264e-05   3.2316264e-05   3.2316264e-05   3.2316264e-05   3.2316264e-05   3.2316264e-05   3.2316264e-05   3.2316264e-05   3.2316264e-05   3.2316264e-05   3.2316264e-05   3.2316264e-05   3.2316264e-05   3.2316264e-05   3.2316264e-05   3.2316264e-05   3.2316264e-05   3.2316264e-05   3.2316264e-05   3.2316264e-05   3.2316264e-05   3.2316264e-05   3.2316264e-05   3.2316264e-05   3.2316264e-05   3.2316264e-05   3.2316264e-05   3.2316264e-05   3.2316264e-05   3.2316264e-05   3.2316264e-05   3.2316264e-05   3.2316264e-05   3.2316264e-05   3.2316264e-05   3.2316264e-05   3.2316264e-05   3.2316264e-05   3.2316264e-05   3.2316264e-05   3.2316264e-05   3.2316264e-05   3.2316264e-05   3.2316264e-05   3.2316264e-05   3.2316264e-05   3.2316264e-05   3.2316264e-05   3.2316264e-05   3.2316264e-05   3.2316264e-05   3.2316264e-05   3.2316264e-05   3.2316264e-05   3.2316264e-05   3.2316264e-05   3.2316264e-05   3.2316264e-05   3.2316264e-05   3.2316264e-05   3.2316264e-05   3.2316264e-05   3.2316264e-05   3.2316264e-05   3.2316264e-05   3.2316264e-05   3.2316264e-05   3.2316264e-05   3.2316264e-05   3.2316264e-05   3.2316264e-05   3.2316264e-05   3.2316264e-05   3.2316264e-05   3.2316264e-05   3.2316264e-05   3.2316264e-05   3.2316264e-05   3.2316264e-05   3.2316264e-05   3.2316264e-05   3.2316264e-05   3.2316264e-05   3.2316264e-05   3.2316264e-05   3.2316264e-05   3.2316264e-05   3.2316264e-05   3.2316264e-05   3.2316264e-05   3.2316264e-05   3.2316264e-05   3.2316264e-05   3.2316264e-05   3.2316264e-05   3.2316264e-05   3.2316264e-05   3.2316264e-05   3.2316264e-05   3.2316264e-05   3.2316264e-05   3.2316264e-05   3.2316264e-05   3.2316264e-05   3.2316264e-05   3.2316264e-05   3.2316264e-05   3.2316264e-05   3.2316264e-05   3.2316264e-05   3.2316264e-05   3.2316264e-05   3.2316264e-05   3.2316264e-05   3.2316264e-05   3.2316264e-05   3.2316264e-05   3.2316264e-05   3.2316264e-05   3.2316264e-05   3.2316264e-05   3.2316264e-05   3.2316264e-05   3.2316264e-05   3.2316264e-05   3.2316264e-05   3.2316264e-05   3.2316264e-05   3.2316264e-05   3.2316264e-05   3.2316264e-05   3.2316264e-05   3.2316264e-05   3.2316264e-05   3.2316264e-05   3.2316264e-05   3.2316264e-05   3.2316264e-05   3.2316264e-05   3.2316264e-05   3.2316264e-05   3.2316264e-05   3.2316264e-05   3.2316264e-05   3.2316264e-05   3.2316264e-05   3.2316264e-05   3.2316264e-05   3.2316264e-05   3.2316264e-05   3.2316264e-05   3.2316264e-05   3.2316264e-05   3.2316264e-05   3.2316264e-05   3.2316264e-05   3.2316264e-05   3.2316264e-05   3.2316264e-05   3.2316264e-05   3.2316264e-05   3.2316264e-05   3.2316264e-05   3.2316264e-05   3.2316264e-05   3.2316264e-05   3.2316264e-05   3.2316264e-05   6.8034386e-06   6.8034386e-06   6.8034386e-06   6.8034386e-06   6.8034386e-06   6.8034386e-06   6.8034386e-06   6.8034386e-06   6.8034386e-06   6.8034386e-06   6.8034386e-06   6.8034386e-06   6.8034386e-06   6.8034386e-06   6.8034386e-06   6.8034386e-06   6.8034386e-06   6.8034386e-06   6.8034386e-06   6.8034386e-06   6.8034386e-06   6.8034386e-06   6.8034386e-06   6.8034386e-06   6.8034386e-06   6.8034386e-06   6.8034386e-06   6.8034386e-06   6.8034386e-06   6.8034386e-06   6.8034386e-06   6.8034386e-06   6.8034386e-06   6.8034386e-06   6.8034386e-06   6.8034386e-06   6.8034386e-06   6.8034386e-06   6.8034386e-06   6.8034386e-06   6.8034386e-06   6.8034386e-06   6.8034386e-06   6.8034386e-06   6.8034386e-06   6.8034386e-06   6.8034386e-06   6.8034386e-06   6.8034386e-06   6.8034386e-06   6.8034386e-06   6.8034386e-06   6.8034386e-06   6.8034386e-06   6.8034386e-06   6.8034386e-06   6.8034386e-06   6.8034386e-06   6.8034386e-06   6.8034386e-06   6.8034386e-06   6.8034386e-06   6.8034386e-06   6.8034386e-06   6.8034386e-06   6.8034386e-06   6.8034386e-06   6.8034386e-06   6.8034386e-06   6.8034386e-06   6.8034386e-06   6.8034386e-06   6.8034386e-06   6.8034386e-06   6.8034386e-06   6.8034386e-06   6.8034386e-06   6.8034386e-06   6.8034386e-06   6.8034386e-06   6.8034386e-06   6.8034386e-06   6.8034386e-06   6.8034386e-06   6.8034386e-06   6.8034386e-06   6.8034386e-06   6.8034386e-06   6.8034386e-06   6.8034386e-06   6.8034386e-06   6.8034386e-06   6.8034386e-06   6.8034386e-06   6.8034386e-06   6.8034386e-06   3.4905962e-06   6.3091812e-08   6.3091812e-08   6.3091812e-08   6.3091812e-08   6.3091812e-08   6.3091812e-08   6.3091812e-08   6.3091812e-08   6.3091812e-08   6.3091812e-08   6.3091812e-08   6.3091812e-08   6.3091812e-08   6.3091812e-08   6.3091812e-08   6.3091812e-08   6.3091812e-08   6.3091812e-08   6.3091812e-08   6.3091812e-08   6.3091812e-08   6.3091812e-08   6.3091812e-08   0.0000000e+00   0.0000000e+00   0.0000000e+00   0.0000000e+00   0.0000000e+00   0.0000000e+00   0.0000000e+00   0.0000000e+00   0.0000000e+00   0.0000000e+00   0.0000000e+00   0.0000000e+00   0.0000000e+00   0.0000000e+00   0.0000000e+00   0.0000000e+00   0.0000000e+00   0.0000000e+00   0.0000000e+00   0.0000000e+00   0.0000000e+00   0.0000000e+00   0.0000000e+00   0.0000000e+00   0.0000000e+00   0.0000000e+00   0.0000000e+00   0.0000000e+00   0.0000000e+00   0.0000000e+00   0.0000000e+00   0.0000000e+00   0.0000000e+00   0.0000000e+00   0.0000000e+00   0.0000000e+00   0.0000000e+00   0.0000000e+00   0.0000000e+00   0.0000000e+00
   3.2316264e-05   3.2316264e-05   3.2316264e-05   3.2316264e-05   3.2316264e-05   3.2316264e-05   3.2316264e-05   3.2316264e-05   3.2316264e-05   3.2316264e-05   3.2316264e-05   3.2316264e-05   3.2316264e-05   3.2316264e-05   3.2316264e-05   3.2316264e-05   3.2316264e-05   3.2316264e-05   3.2316264e-05   3.2316264e-05   3.2316264e-05   3.2316264e-05   3.2316264e-05   3.2316264e-05   3.2316264e-05   3.2316264e-05   3.2316264e-05   3.2316264e-05   3.2316264e-05   3.2316264e-05   3.2316264e-05   3.2316264e-05   3.2316264e-05   3.2316264e-05   3.2316264e-05   3.2316264e-05   3.2316264e-05   3.2316264e-05   3.2316264e-05   3.2316264e-05   3.2316264e-05   3.2316264e-05   3.2316264e-05   3.2316264e-05   3.2316264e-05   3.2316264e-05   3.2316264e-05   3.2316264e-05   3.2316264e-05   3.2316264e-05   3.2316264e-05   3.2316264e-05   3.2316264e-05   3.2316264e-05   3.2316264e-05   3.2316264e-05   3.2316264e-05   3.2316264e-05   3.2316264e-05   3.2316264e-05   3.2316264e-05   3.2316264e-05   3.2316264e-05   3.2316264e-05   3.2316264e-05   3.2316264e-05   3.2316264e-05   3.2316264e-05   3.2316264e-05   3.2316264e-05   3.2316264e-05   3.2316264e-05   3.2316264e-05   3.2316264e-05   3.2316264e-05   3.2316264e-05   3.2316264e-05   3.2316264e-05   3.2316264e-05   3.2316264e-05   3.2316264e-05   3.2316264e-05   3.2316264e-05   3.2316264e-05   3.2316264e-05   3.2316264e-05   3.2316264e-05   3.2316264e-05   3.2316264e-05   3.2316264e-05   3.2316264e-05   3.2316264e-05   3.2316264e-05   3.2316264e-05   3.2316264e-05   3.2316264e-05   3.2316264e-05   3.2316264e-05   3.2316264e-05   3.2316264e-05   3.2316264e-05   3.2316264e-05   3.2316264e-05   3.2316264e-05   3.2316264e-05   3.2316264e-05   3.2316264e-05   3.2316264e-05   3.2316264e-05   3.2316264e-05   3.2316264e-05   3.2316264e-05   3.2316264e-05   3.2316264e-05   3.2316264e-05   3.2316264e-05   3.2316264e-05   3.2316264e-05   3.2316264e-05   3.2316264e-05   3.2316264e-05   3.2316264e-05   3.2316264e-05   3.2316264e-05   3.2316264e-05   3.2316264e-05   3.2316264e-05   3.2316264e-05   3.2316264e-05   3.2316264e-05   3.2316264e-05   3.2316264e-05   3.2316264e-05   3.2316264e-05   3.2316264e-05   3.2316264e-05   3.2316264e-05   3.2316264e-05   3.2316264e-05   3.2316264e-05   3.2316264e-05   3.2316264e-05   3.2316264e-05   3.2316264e-05   3.2316264e-05   3.2316264e-05   3.2316264e-05   3.2316264e-05   3.2316264e-05   3.2316264e-05   3.2316264e-05   3.2316264e-05   3.2316264e-05   3.2316264e-05   3.2316264e-05   3.2316264e-05   3.2316264e-05   3.2316264e-05   3.2316264e-05   3.2316264e-05   3.2316264e-05   3.2316264e-05   3.2316264e-05   3.2316264e-05   3.2316264e-05   3.2316264e-05   3.2316264e-05   3.2316264e-05   3.2316264e-05   3.2316264e-05   3.2316264e-05   3.2316264e-05   3.2316264e-05   3.2316264e-05   3.2316264e-05   3.2316264e-05   3.2316264e-05   3.2316264e-05   3.2316264e-05   3.2316264e-05   3.2316264e-05   3.2316264e-05   3.2316264e-05   3.2316264e-05   3.2316264e-05   3.2316264e-05   3.2316264e-05   3.2316264e-05   3.2316264e-05   3.2316264e-05   3.2316264e-05   3.2316264e-05   3.2316264e-05   3.2316264e-05   3.2316264e-05   3.2316264e-05   3.2316264e-05   3.2316264e-05   3.2316264e-05   3.2316264e-05   3.2316264e-05   3.2316264e-05   3.2316264e-05   3.2316264e-05   3.2316264e-05   3.2316264e-05   3.2316264e-05   3.2316264e-05   3.2316264e-05   3.2316264e-05   3.2316264e-05   3.2316264e-05   3.2316264e-05   3.2316264e-05   3.2316264e-05   3.2316264e-05   3.2316264e-05   3.2316264e-05   3.2316264e-05   3.2316264e-05   3.2316264e-05   3.2316264e-05   3.2316264e-05   3.2316264e-05   3.2316264e-05   3.2316264e-05   3.2316264e-05   3.2316264e-05   3.2316264e-05   3.2316264e-05   3.2316264e-05   3.2316264e-05   3.2316264e-05   3.2316264e-05   3.2316264e-05   3.2316264e-05   3.2316264e-05   3.2316264e-05   3.2316264e-05   3.2316264e-05   3.2316264e-05   6.8034386e-06   6.8034386e-06   6.8034386e-06   6.8034386e-06   6.8034386e-06   6.8034386e-06   6.8034386e-06   6.8034386e-06   6.8034386e-06   6.8034386e-06   6.8034386e-06   6.8034386e-06   6.8034386e-06   6.8034386e-06   6.8034386e-06   6.8034386e-06   6.8034386e-06   6.8034386e-06   6.8034386e-06   6.8034386e-06   6.8034386e-06   6.8034386e-06   6.8034386e-06   6.8034386e-06   6.8034386e-06   6.8034386e-06   6.8034386e-06   6.8034386e-06   6.8034386e-06   6.8034386e-06   6.8034386e-06   6.8034386e-06   6.8034386e-06   6.8034386e-06   6.8034386e-06   6.8034386e-06   6.8034386e-06   6.8034386e-06   6.8034386e-06   6.8034386e-06   6.8034386e-06   6.8034386e-06   6.8034386e-06   6.8034386e-06   6.8034386e-06   6.8034386e-06   6.8034386e-06   6.8034386e-06   6.8034386e-06   6.8034386e-06   6.8034386e-06   6.8034386e-06   6.8034386e-06   6.8034386e-06   6.8034386e-06   6.8034386e-06   6.8034386e-06   6.8034386e-06   6.8034386e-06   6.8034386e-06   6.8034386e-06   6.8034386e-06   6.8034386e-06   6.8034386e-06   6.8034386e-06   6.8034386e-06   6.8034386e-06   6.8034386e-06   6.8034386e-06   6.8034386e-06   6.8034386e-06   6.8034386e-06   6.8034386e-06   6.8034386e-06   6.8034386e-06   6.8034386e-06   6.8034386e-06   6.8034386e-06   6.8034386e-06   6.8034386e-06   6.8034386e-06   6.8034386e-06   6.8034386e-06   6.8034386e-06   6.8034386e-06   6.8034386e-06   6.8034386e-06   6.8034386e-06   6.8034386e-06   6.8034386e-06   6.8034386e-06   6.8034386e-06   6.8034386e-06   6.8034386e-06   6.8034386e-06   3.4905962e-06   6.3091812e-08   6.3091812e-08   6.3091812e-08   6.3091812e-08   6.3091812e-08   6.3091812e-08   6.3091812e-08   6.3091812e-08   6.3091812e-08   6.3091812e-08   6.3091812e-08   6.3091812e-08   6.3091812e-08   6.3091812e-08   6.3091812e-08   6.3091812e-08   6.3091812e-08   6.3091812e-08   6.3091812e-08   6.3091812e-08   6.3091812e-08   6.3091812e-08   6.3091812e-08   6.3091812e-08   0.0000000e+00   0.0000000e+00   0.0000000e+00   0.0000000e+00   0.0000000e+00   0.0000000e+00   0.0000000e+00   0.0000000e+00   0.0000000e+00   0.0000000e+00   0.0000000e+00   0.0000000e+00   0.0000000e+00   0.0000000e+00   0.0000000e+00   0.0000000e+00   0.0000000e+00   0.0000000e+00   0.0000000e+00   0.0000000e+00   0.0000000e+00   0.0000000e+00   0.0000000e+00   0.0000000e+00   0.0000000e+00   0.0000000e+00   0.0000000e+00   0.0000000e+00   0.0000000e+00   0.0000000e+00   0.0000000e+00   0.0000000e+00   0.0000000e+00   0.0000000e+00   0.0000000e+00   0.0000000e+00   0.0000000e+00   0.0000000e+00   0.0000000e+00   0.0000000e+00
   3.2316264e-05   3.2316264e-05   3.2316264e-05   3.2316264e-05   3.2316264e-05   3.2316264e-05   3.2316264e-05   3.2316264e-05   3.2316264e-05   3.2316264e-05   3.2316264e-05   3.2316264e-05   3.2316264e-05   3.2316264e-05   3.2316264e-05   3.2316264e-05   3.2316264e-05   3.2316264e-05   3.2316264e-05   3.2316264e-05   3.2316264e-05   3.2316264e-05   3.2316264e-05   3.2316264e-05   3.2316264e-05   3.2316264e-05   3.2316264e-05   3.2316264e-05   3.2316264e-05   3.2316264e-05   3.2316264e-05   3.2316264e-05   3.2316264e-05   3.2316264e-05   3.2316264e-05   3.2316264e-05   3.2316264e-05   3.2316264e-05   3.2316264e-05   3.2316264e-05   3.2316264e-05   3.2316264e-05   3.2316264e-05   3.2316264e-05   3.2316264e-05   3.2316264e-05   3.2316264e-05   3.2316264e-05   3.2316264e-05   3.2316264e-05   3.2316264e-05   3.2316264e-05   3.2316264e-05   3.2316264e-05   3.2316264e-05   3.2316264e-05   3.2316264e-05   3.2316264e-05   3.2316264e-05   3.2316264e-05   3.2316264e-05   3.2316264e-05   3.2316264e-05   3.2316264e-05   3.2316264e-05   3.2316264e-05   3.2316264e-05   3.2316264e-05   3.2316264e-05   3.2316264e-05   3.2316264e-05   3.2316264e-05   3.2316264e-05   3.2316264e-05   3.2316264e-05   3.2316264e-05   3.2316264e-05   3.2316264e-05   3.2316264e-05   3.2316264e-05   3.2316264e-05   3.2316264e-05   3.2316264e-05   3.2316264e-05   3.2316264e-05   3.2316264e-05   3.2316264e-05   3.2316264e-05   3.2316264e-05   3.2316264e-05   3.2316264e-05   3.2316264e-05   3.2316264e-05   3.2316264e-05   3.2316264e-05   3.2316264e-05   3.2316264e-05   3.2316264e-05   3.2316264e-05   3.2316264e-05   3.2316264e-05   3.2316264e-05   3.2316264e-05   3.2316264e-05   3.2316264e-05   3.2316264e-05   3.2316264e-05   3.2316264e-05   3.2316264e-05   3.2316264e-05   3.2316264e-05   3.2316264e-05   3.2316264e-05   3.2316264e-05   3.2316264e-05   3.2316264e-05   3.2316264e-05   3.2316264e-05   3.2316264e-05   3.2316264e-05   3.2316264e-05   3.2316264e-05   3.2316264e-05   3.2316264e-05   3.2316264e-05   3.2316264e-05   3.2316264e-05   3.2316264e-05   3.2316264e-05   3.2316264e-05   3.2316264e-05   3.2316264e-05   3.2316264e-05   3.2316264e-05   3.2316264e-05   3.2316264e-05   3.2316264e-05   3.2316264e-05   3.2316264e-05   3.2316264e-05   3.2316264e-05   3.2316264e-05   3.2316264e-05   3.2316264e-05   3.2316264e-05   3.2316264e-05   3.2316264e-05   3.2316264e-05   3.2316264e-05   3.2316264e-05   3.2316264e-05   3.2316264e-05   3.2316264e-05   3.2316264e-05   3.2316264e-05   3.2316264e-05   3.2316264e-05   3.2316264e-05   3.2316264e-05   3.2316264e-05   3.2316264e-05   3.2316264e-05   3.2316264e-05   3.2316264e-05   3.2316264e-05   3.2316264e-05   3.2316264e-05   3.2316264e-05   3.2316264e-05   3.2316264e-05   3.2316264e-05   3.2316264e-05   3.2316264e-05   3.2316264e-05   3.2316264e-05   3.2316264e-05   3.2316264e-05   3.2316264e-05   3.2316264e-05   3.2316264e-05   3.2316264e-05   3.2316264e-05   3.2316264e-05   3.2316264e-05   3.2316264e-05   3.2316264e-05   3.2316264e-05   3.2316264e-05   3.2316264e-05   3.2316264e-05   3.2316264e-05   3.2316264e-05   3.2316264e-05   3.2316264e-05   3.2316264e-05   3.2316264e-05   3.2316264e-05   3.2316264e-05   3.2316264e-05   3.2316264e-05   3.2316264e-05   3.2316264e-05   3.2316264e-05   3.2316264e-05   3.2316264e-05   3.2316264e-05   3.2316264e-05   3.2316264e-05   3.2316264e-05   3.2316264e-05   3.2316264e-05   3.2316264e-05   3.2316264e-05   3.2316264e-05   3.2316264e-05   3.2316264e-05   3.2316264e-05   3.2316264e-05   3.2316264e-05   3.2316264e-05   3.2316264e-05   3.2316264e-05   3.2316264e-05   3.2316264e-05   3.2316264e-05   3.2316264e-05   3.2316264e-05   3.2316264e-05   3.2316264e-05   3.2316264e-05   3.2316264e-05   3.2316264e-05   3.2316264e-05   3.2316264e-05   3.2316264e-05   3.2316264e-05   3.2316264e-05   3.2316264e-05   3.2316264e-05   3.2316264e-05   3.2316264e-05   6.8034386e-06   6.8034386e-06   6.8034386e-06   6.8034386e-06   6.8034386e-06   6.8034386e-06   6.8034386e-06   6.8034386e-06   6.8034386e-06   6.8034386e-06   6.8034386e-06   6.8034386e-06   6.8034386e-06   6.8034386e-06   6.8034386e-06   6.8034386e-06   6.8034386e-06   6.8034386e-06   6.8034386e-06   6.8034386e-06   6.8034386e-06   6.8034386e-06   6.8034386e-06   6.8034386e-06   6.8034386e-06   6.8034386e-06   6.8034386e-06   6.8034386e-06   6.8034386e-06   6.8034386e-06   6.8034386e-06   6.8034386e-06   6.8034386e-06   6.8034386e-06   6.8034386e-06   6.8034386e-06   6.8034386e-06   6.8034386e-06   6.8034386e-06   6.8034386e-06   6.8034386e-06   6.8034386e-06   6.8034386e-06   6.8034386e-06   6.8034386e-06   6.8034386e-06   6.8034386e-06   6.8034386e-06   6.8034386e-06   6.8034386e-06   6.8034386e-06   6.8034386e-06   6.8034386e-06   6.8034386e-06   6.8034386e-06   6.8034386e-06   6.8034386e-06   6.8034386e-06   6.8034386e-06   6.8034386e-06   6.8034386e-06   6.8034386e-06   6.8034386e-06   6.8034386e-06   6.8034386e-06   6.8034386e-06   6.8034386e-06   6.8034386e-06   6.8034386e-06   6.8034386e-06   6.8034386e-06   6.8034386e-06   6.8034386e-06   6.8034386e-06   6.8034386e-06   6.8034386e-06   6.8034386e-06   6.8034386e-06   6.8034386e-06   6.8034386e-06   6.8034386e-06   6.8034386e-06   6.8034386e-06   6.8034386e-06   6.8034386e-06   6.8034386e-06   6.8034386e-06   6.8034386e-06   6.8034386e-06   6.8034386e-06   6.8034386e-06   6.8034386e-06   6.8034386e-06   6.8034386e-06   3.4905962e-06   6.3091812e-08   6.3091812e-08   6.3091812e-08   6.3091812e-08   6.3091812e-08   6.3091812e-08   6.3091812e-08   6.3091812e-08   6.3091812e-08   6.3091812e-08   6.3091812e-08   6.3091812e-08   6.3091812e-08   6.3091812e-08   6.3091812e-08   6.3091812e-08   6.3091812e-08   6.3091812e-08   6.3091812e-08   6.3091812e-08   6.3091812e-08   6.3091812e-08   6.3091812e-08   6.3091812e-08   6.3091812e-08   0.0000000e+00   0.0000000e+00   0.0000000e+00   0.0000000e+00   0.0000000e+00   0.0000000e+00   0.0000000e+00   0.0000000e+00   0.0000000e+00   0.0000000e+00   0.0000000e+00   0.0000000e+00   0.0000000e+00   0.0000000e+00   0.0000000e+00   0.0000000e+00   0.0000000e+00   0.0000000e+00   0.0000000e+00   0.0000000e+00   0.0000000e+00   0.0000000e+00   0.0000000e+00   0.0000000e+00   0.0000000e+00   0.0000000e+00   0.0000000e+00   0.0000000e+00   0.0000000e+00   0.0000000e+00   0.0000000e+00   0.0000000e+00   0.0000000e+00   0.0000000e+00   0.0000000e+00   0.0000000e+00   0.0000000e+00   0.0000000e+00   0.0000000e+00   0.0000000e+00
   3.2316264e-05   3.2316264e-05   3.2316264e-05   3.2316264e-05   3.2316264e-05   3.2316264e-05   3.2316264e-05   3.2316264e-05   3.2316264e-05   3.2316264e-05   3.2316264e-05   3.2316264e-05   3.2316264e-05   3.2316264e-05   3.2316264e-05   3.2316264e-05   3.2316264e-05   3.2316264e-05   3.2316264e-05   3.2316264e-05   3.2316264e-05   3.2316264e-05   3.2316264e-05   3.2316264e-05   3.2316264e-05   3.2316264e-05   3.2316264e-05   3.2316264e-05   3.2316264e-05   3.2316264e-05   3.2316264e-05   3.2316264e-05   3.2316264e-05   3.2316264e-05   3.2316264e-05   3.2316264e-05   3.2316264e-05   3.2316264e-05   3.2316264e-05   3.2316264e-05   3.2316264e-05   3.2316264e-05   3.2316264e-05   3.2316264e-05   3.2316264e-05   3.2316264e-05   3.2316264e-05   3.2316264e-05   3.2316264e-05   3.2316264e-05   3.2316264e-05   3.2316264e-05   3.2316264e-05   3.2316264e-05   3.2316264e-05   3.2316264e-05   3.2316264e-05   3.2316264e-05   3.2316264e-05   3.2316264e-05   3.2316264e-05   3.2316264e-05   3.2316264e-05   3.2316264e-05   3.2316264e-05   3.2316264e-05   3.2316264e-05   3.2316264e-05   3.2316264e-05   3.2316264e-05   3.2316264e-05   3.2316264e-05   3.2316264e-05   3.2316264e-05   3.2316264e-05   3.2316264e-05   3.2316264e-05   3.2316264e-05   3.2316264e-05   3.2316264e-05   3.2316264e-05   3.2316264e-05   3.2316264e-05   3.2316264e-05   3.2316264e-05   3.2316264e-05   3.2316264e-05   3.2316264e-05   3.2316264e-05   3.2316264e-05   3.2316264e-05   3.2316264e-05   3.2316264e-05   3.2316264e-05   3.2316264e-05   3.2316264e-05   3.2316264e-05   3.2316264e-05   3.2316264e-05   3.2316264e-05   3.2316264e-05   3.2316264e-05   3.2316264e-05   3.2316264e-05   3.2316264e-05   3.2316264e-05   3.2316264e-05   3.2316264e-05   3.2316264e-05   3.2316264e-05   3.2316264e-05   3.2316264e-05   3.2316264e-05   3.2316264e-05   3.2316264e-05   3.2316264e-05   3.2316264e-05   3.2316264e-05   3.2316264e-05   3.2316264e-05   3.2316264e-05   3.2316264e-05   3.2316264e-05   3.2316264e-05   3.2316264e-05   3.2316264e-05   3.2316264e-05   3.2316264e-05   3.2316264e-05   3.2316264e-05   3.2316264e-05   3.2316264e-05   3.2316264e-05   3.2316264e-05   3.2316264e-05   3.2316264e-05   3.2316264e-05   3.2316264e-05   3.2316264e-05   3.2316264e-05   3.2316264e-05   3.2316264e-05   3.2316264e-05   3.2316264e-05   3.2316264e-05   3.2316264e-05   3.2316264e-05   3.2316264e-05   3.2316264e-05   3.2316264e-05   3.2316264e-05   3.2316264e-05   3.2316264e-05   3.2316264e-05   3.2316264e-05   3.2316264e-05   3.2316264e-05   3.2316264e-05   3.2316264e-05   3.2316264e-05   3.2316264e-05   3.2316264e-05   3.2316264e-05   3.2316264e-05   3.2316264e-05   3.2316264e-05   3.2316264e-05   3.2316264e-05   3.2316264e-05   3.2316264e-05   3.2316264e-05   3.2316264e-05   3.2316264e-05   3.2316264e-05   3.2316264e-05   3.2316264e-05   3.2316264e-05   3.2316264e-05   3.2316264e-05   3.2316264e-05   3.2316264e-05   3.2316264e-05   3.2316264e-05   3.2316264e-05   3.2316264e-05   3.2316264e-05   3.2316264e-05   3.2316264e-05   3.2316264e-05   3.2316264e-05   3.2316264e-05   3.2316264e-05   3.2316264e-05   3.2316264e-05   3.2316264e-05   3.2316264e-05   3.2316264e-05   3.2316264e-05   3.2316264e-05   3.2316264e-05   3.2316264e-05   3.2316264e-05   3.2316264e-05   3.2316264e-05   3.2316264e-05   3.2316264e-05   3.2316264e-05   3.2316264e-05   3.2316264e-05   3.2316264e-05   3.2316264e-05   3.2316264e-05   3.2316264e-05   3.2316264e-05   3.2316264e-05   3.2316264e-05   3.2316264e-05   3.2316264e-05   3.2316264e-05   3.2316264e-05   3.2316264e-05   3.2316264e-05   3.2316264e-05   3.2316264e-05   3.2316264e-05   3.2316264e-05   3.2316264e-05   3.2316264e-05   3.2316264e-05   3.2316264e-05   3.2316264e-05   3.2316264e-05   3.2316264e-05   3.2316264e-05   3.2316264e-05   3.2316264e-05   3.2316264e-05   3.2316264e-05   3.2316264e-05   3.2316264e-05   3.2316264e-05   6.8034386e-06   6.8034386e-06   6.8034386e-06   6.8034386e-06   6.8034386e-06   6.8034386e-06   6.8034386e-06   6.8034386e-06   6.8034386e-06   6.8034386e-06   6.8034386e-06   6.8034386e-06   6.8034386e-06   6.8034386e-06   6.8034386e-06   6.8034386e-06   6.8034386e-06   6.8034386e-06   6.8034386e-06   6.8034386e-06   6.8034386e-06   6.8034386e-06   6.8034386e-06   6.8034386e-06   6.8034386e-06   6.8034386e-06   6.8034386e-06   6.8034386e-06   6.8034386e-06   6.8034386e-06   6.8034386e-06   6.8034386e-06   6.8034386e-06   6.8034386e-06   6.8034386e-06   6.8034386e-06   6.8034386e-06   6.8034386e-06   6.8034386e-06   6.8034386e-06   6.8034386e-06   6.8034386e-06   6.8034386e-06   6.8034386e-06   6.8034386e-06   6.8034386e-06   6.8034386e-06   6.8034386e-06   6.8034386e-06   6.8034386e-06   6.8034386e-06   6.8034386e-06   6.8034386e-06   6.8034386e-06   6.8034386e-06   6.8034386e-06   6.8034386e-06   6.8034386e-06   6.8034386e-06   6.8034386e-06   6.8034386e-06   6.8034386e-06   6.8034386e-06   6.8034386e-06   6.8034386e-06   6.8034386e-06   6.8034386e-06   6.8034386e-06   6.8034386e-06   6.8034386e-06   6.8034386e-06   6.8034386e-06   6.8034386e-06   6.8034386e-06   6.8034386e-06   6.8034386e-06   6.8034386e-06   6.8034386e-06   6.8034386e-06   6.8034386e-06   6.8034386e-06   6.8034386e-06   6.8034386e-06   6.8034386e-06   6.8034386e-06   6.8034386e-06   6.8034386e-06   6.8034386e-06   6.8034386e-06   6.8034386e-06   6.8034386e-06   6.8034386e-06   6.8034386e-06   3.4905962e-06   6.3091812e-08   6.3091812e-08   6.3091812e-08   6.3091812e-08   6.3091812e-08   6.3091812e-08   6.3091812e-08   6.3091812e-08   6.3091812e-08   6.3091812e-08   6.3091812e-08   6.3091812e-08   6.3091812e-08   6.3091812e-08   6.3091812e-08   6.3091812e-08   6.3091812e-08   6.3091812e-08   6.3091812e-08   6.3091812e-08   6.3091812e-08   6.3091812e-08   6.3091812e-08   6.3091812e-08   6.3091812e-08   6.3091812e-08   0.0000000e+00   0.0000000e+00   0.0000000e+00   0.0000000e+00   0.0000000e+00   0.0000000e+00   0.0000000e+00   0.0000000e+00   0.0000000e+00   0.0000000e+00   0.0000000e+00   0.0000000e+00   0.0000000e+00   0.0000000e+00   0.0000000e+00   0.0000000e+00   0.0000000e+00   0.0000000e+00   0.0000000e+00   0.0000000e+00   0.0000000e+00   0.0000000e+00   0.0000000e+00   0.0000000e+00   0.0000000e+00   0.0000000e+00   0.0000000e+00   0.0000000e+00   0.0000000e+00   0.0000000e+00   0.0000000e+00   0.0000000e+00   0.0000000e+00   0.0000000e+00   0.0000000e+00   0.0000000e+00   0.0000000e+00   0.0000000e+00   0.0000000e+00   0.0000000e+00
   3.2316264e-05   3.2316264e-05   3.2316264e-05   3.2316264e-05   3.2316264e-05   3.2316264e-05   3.2316264e-05   3.2316264e-05   3.2316264e-05   3.2316264e-05   3.2316264e-05   3.2316264e-05   3.2316264e-05   3.2316264e-05   3.2316264e-05   3.2316264e-05   3.2316264e-05   3.2316264e-05   3.2316264e-05   3.2316264e-05   3.2316264e-05   3.2316264e-05   3.2316264e-05   3.2316264e-05   3.2316264e-05   3.2316264e-05   3.2316264e-05   3.2316264e-05   3.2316264e-05   3.2316264e-05   3.2316264e-05   3.2316264e-05   3.2316264e-05   3.2316264e-05   3.2316264e-05   3.2316264e-05   3.2316264e-05   3.2316264e-05   3.2316264e-05   3.2316264e-05   3.2316264e-05   3.2316264e-05   3.2316264e-05   3.2316264e-05   3.2316264e-05   3.2316264e-05   3.2316264e-05   3.2316264e-05   3.2316264e-05   3.2316264e-05   3.2316264e-05   3.2316264e-05   3.2316264e-05   3.2316264e-05   3.2316264e-05   3.2316264e-05   3.2316264e-05   3.2316264e-05   3.2316264e-05   3.2316264e-05   3.2316264e-05   3.2316264e-05   3.2316264e-05   3.2316264e-05   3.2316264e-05   3.2316264e-05   3.2316264e-05   3.2316264e-05   3.2316264e-05   3.2316264e-05   3.2316264e-05   3.2316264e-05   3.2316264e-05   3.2316264e-05   3.2316264e-05   3.2316264e-05   3.2316264e-05   3.2316264e-05   3.2316264e-05   3.2316264e-05   3.2316264e-05   3.2316264e-05   3.2316264e-05   3.2316264e-05   3.2316264e-05   3.2316264e-05   3.2316264e-05   3.2316264e-05   3.2316264e-05   3.2316264e-05   3.2316264e-05   3.2316264e-05   3.2316264e-05   3.2316264e-05   3.2316264e-05   3.2316264e-05   3.2316264e-05   3.2316264e-05   3.2316264e-05   3.2316264e-05   3.2316264e-05   3.2316264e-05   3.2316264e-05   3.2316264e-05   3.2316264e-05   3.2316264e-05   3.2316264e-05   3.2316264e-05   3.2316264e-05   3.2316264e-05   3.2316264e-05   3.2316264e-05   3.2316264e-05   3.2316264e-05   3.2316264e-05   3.2316264e-05   3.2316264e-05   3.2316264e-05   3.2316264e-05   3.2316264e-05   3.2316264e-05   3.2316264e-05   3.2316264e-05   3.2316264e-05   3.2316264e-05   3.2316264e-05   3.2316264e-05   3.2316264e-05   3.2316264e-05   3.2316264e-05   3.2316264e-05   3.2316264e-05   3.2316264e-05   3.2316264e-05   3.2316264e-05   3.2316264e-05   3.2316264e-05   3.2316264e-05   3.2316264e-05   3.2316264e-05   3.2316264e-05   3.2316264e-05   3.2316264e-05   3.2316264e-05   3.2316264e-05   3.2316264e-05   3.2316264e-05   3.2316264e-05   3.2316264e-05   3.2316264e-05   3.2316264e-05   3.2316264e-05   3.2316264e-05   3.2316264e-05   3.2316264e-05   3.2316264e-05   3.2316264e-05   3.2316264e-05   3.2316264e-05   3.2316264e-05   3.2316264e-05   3.2316264e-05   3.2316264e-05   3.2316264e-05   3.2316264e-05   3.2316264e-05   3.2316264e-05   3.2316264e-05   3.2316264e-05   3.2316264e-05   3.2316264e-05   3.2316264e-05   3.2316264e-05   3.2316264e-05   3.2316264e-05   3.2316264e-05   3.2316264e-05   3.2316264e-05   3.2316264e-05   3.2316264e-05   3.2316264e-05   3.2316264e-05   3.2316264e-05   3.2316264e-05   3.2316264e-05   3.2316264e-05   3.2316264e-05   3.2316264e-05   3.2316264e-05   3.2316264e-05   3.2316264e-05   3.2316264e-05   3.2316264e-05   3.2316264e-05   3.2316264e-05   3.2316264e-05   3.2316264e-05   3.2316264e-05   3.2316264e-05   3.2316264e-05   3.2316264e-05   3.2316264e-05   3.2316264e-05   3.2316264e-05   3.2316264e-05   3.2316264e-05   3.2316264e-05   3.2316264e-05   3.2316264e-05   3.2316264e-05   3.2316264e-05   3.2316264e-05   3.2316264e-05   3.2316264e-05   3.2316264e-05   3.2316264e-05   3.2316264e-05   3.2316264e-05   3.2316264e-05   3.2316264e-05   3.2316264e-05   3.2316264e-05   3.2316264e-05   3.2316264e-05   3.2316264e-05   3.2316264e-05   3.2316264e-05   3.2316264e-05   3.2316264e-05   3.2316264e-05   3.2316264e-05   3.2316264e-05   3.2316264e-05   3.2316264e-05   3.2316264e-05   3.2316264e-05   3.2316264e-05   3.2316264e-05   3.2316264e-05   3.2316264e-05   3.2316264e-05   6.8034386e-06   6.8034386e-06   6.8034386e-06   6.8034386e-06   6.8034386e-06   6.8034386e-06   6.8034386e-06   6.8034386e-06   6.8034386e-06   6.8034386e-06   6.8034386e-06   6.8034386e-06   6.8034386e-06   6.8034386e-06   6.8034386e-06   6.8034386e-06   6.8034386e-06   6.8034386e-06   6.8034386e-06   6.8034386e-06   6.8034386e-06   6.8034386e-06   6.8034386e-06   6.8034386e-06   6.8034386e-06   6.8034386e-06   6.8034386e-06   6.8034386e-06   6.8034386e-06   6.8034386e-06   6.8034386e-06   6.8034386e-06   6.8034386e-06   6.8034386e-06   6.8034386e-06   6.8034386e-06   6.8034386e-06   6.8034386e-06   6.8034386e-06   6.8034386e-06   6.8034386e-06   6.8034386e-06   6.8034386e-06   6.8034386e-06   6.8034386e-06   6.8034386e-06   6.8034386e-06   6.8034386e-06   6.8034386e-06   6.8034386e-06   6.8034386e-06   6.8034386e-06   6.8034386e-06   6.8034386e-06   6.8034386e-06   6.8034386e-06   6.8034386e-06   6.8034386e-06   6.8034386e-06   6.8034386e-06   6.8034386e-06   6.8034386e-06   6.8034386e-06   6.8034386e-06   6.8034386e-06   6.8034386e-06   6.8034386e-06   6.8034386e-06   6.8034386e-06   6.8034386e-06   6.8034386e-06   6.8034386e-06   6.8034386e-06   6.8034386e-06   6.8034386e-06   6.8034386e-06   6.8034386e-06   6.8034386e-06   6.8034386e-06   6.8034386e-06   6.8034386e-06   6.8034386e-06   6.8034386e-06   6.8034386e-06   6.8034386e-06   6.8034386e-06   6.8034386e-06   6.8034386e-06   6.8034386e-06   6.8034386e-06   6.8034386e-06   6.8034386e-06   3.4905962e-06   6.3091812e-08   6.3091812e-08   6.3091812e-08   6.3091812e-08   6.3091812e-08   6.3091812e-08   6.3091812e-08   6.3091812e-08   6.3091812e-08   6.3091812e-08   6.3091812e-08   6.3091812e-08   6.3091812e-08   6.3091812e-08   6.3091812e-08   6.3091812e-08   6.3091812e-08   6.3091812e-08   6.3091812e-08   6.3091812e-08   6.3091812e-08   6.3091812e-08   6.3091812e-08   6.3091812e-08   6.3091812e-08   6.3091812e-08   6.3091812e-08   0.0000000e+00   0.0000000e+00   0.0000000e+00   0.0000000e+00   0.0000000e+00   0.0000000e+00   0.0000000e+00   0.0000000e+00   0.0000000e+00   0.0000000e+00   0.0000000e+00   0.0000000e+00   0.0000000e+00   0.0000000e+00   0.0000000e+00   0.0000000e+00   0.0000000e+00   0.0000000e+00   0.0000000e+00   0.0000000e+00   0.0000000e+00   0.0000000e+00   0.0000000e+00   0.0000000e+00   0.0000000e+00   0.0000000e+00   0.0000000e+00   0.0000000e+00   0.0000000e+00   0.0000000e+00   0.0000000e+00   0.0000000e+00   0.0000000e+00   0.0000000e+00   0.0000000e+00   0.0000000e+00   0.0000000e+00   0.0000000e+00   0.0000000e+00   0.0000000e+00
   3.2316264e-05   3.2316264e-05   3.2316264e-05   3.2316264e-05   3.2316264e-05   3.2316264e-05   3.2316264e-05   3.2316264e-05   3.2316264e-05   3.2316264e-05   3.2316264e-05   3.2316264e-05   3.2316264e-05   3.2316264e-05   3.2316264e-05   3.2316264e-05   3.2316264e-05   3.2316264e-05   3.2316264e-05   3.2316264e-05   3.2316264e-05   3.2316264e-05   3.2316264e-05   3.2316264e-05   3.2316264e-05   3.2316264e-05   3.2316264e-05   3.2316264e-05   3.2316264e-05   3.2316264e-05   3.2316264e-05   3.2316264e-05   3.2316264e-05   3.2316264e-05   3.2316264e-05   3.2316264e-05   3.2316264e-05   3.2316264e-05   3.2316264e-05   3.2316264e-05   3.2316264e-05   3.2316264e-05   3.2316264e-05   3.2316264e-05   3.2316264e-05   3.2316264e-05   3.2316264e-05   3.2316264e-05   3.2316264e-05   3.2316264e-05   3.2316264e-05   3.2316264e-05   3.2316264e-05   3.2316264e-05   3.2316264e-05   3.2316264e-05   3.2316264e-05   3.2316264e-05   3.2316264e-05   3.2316264e-05   3.2316264e-05   3.2316264e-05   3.2316264e-05   3.2316264e-05   3.2316264e-05   3.2316264e-05   3.2316264e-05   3.2316264e-05   3.2316264e-05   3.2316264e-05   3.2316264e-05   3.2316264e-05   3.2316264e-05   3.2316264e-05   3.2316264e-05   3.2316264e-05   3.2316264e-05   3.2316264e-05   3.2316264e-05   3.2316264e-05   3.2316264e-05   3.2316264e-05   3.2316264e-05   3.2316264e-05   3.2316264e-05   3.2316264e-05   3.2316264e-05   3.2316264e-05   3.2316264e-05   3.2316264e-05   3.2316264e-05   3.2316264e-05   3.2316264e-05   3.2316264e-05   3.2316264e-05   3.2316264e-05   3.2316264e-05   3.2316264e-05   3.2316264e-05   3.2316264e-05   3.2316264e-05   3.2316264e-05   3.2316264e-05   3.2316264e-05   3.2316264e-05   3.2316264e-05   3.2316264e-05   3.2316264e-05   3.2316264e-05   3.2316264e-05   3.2316264e-05   3.2316264e-05   3.2316264e-05   3.2316264e-05   3.2316264e-05   3.2316264e-05   3.2316264e-05   3.2316264e-05   3.2316264e-05   3.2316264e-05   3.2316264e-05   3.2316264e-05   3.2316264e-05   3.2316264e-05   3.2316264e-05   3.2316264e-05   3.2316264e-05   3.2316264e-05   3.2316264e-05   3.2316264e-05   3.2316264e-05   3.2316264e-05   3.2316264e-05   3.2316264e-05   3.2316264e-05   3.2316264e-05   3.2316264e-05   3.2316264e-05   3.2316264e-05   3.2316264e-05   3.2316264e-05   3.2316264e-05   3.2316264e-05   3.2316264e-05   3.2316264e-05   3.2316264e-05   3.2316264e-05   3.2316264e-05   3.2316264e-05   3.2316264e-05   3.2316264e-05   3.2316264e-05   3.2316264e-05   3.2316264e-05   3.2316264e-05   3.2316264e-05   3.2316264e-05   3.2316264e-05   3.2316264e-05   3.2316264e-05   3.2316264e-05   3.2316264e-05   3.2316264e-05   3.2316264e-05   3.2316264e-05   3.2316264e-05   3.2316264e-05   3.2316264e-05   3.2316264e-05   3.2316264e-05   3.2316264e-05   3.2316264e-05   3.2316264e-05   3.2316264e-05   3.2316264e-05   3.2316264e-05   3.2316264e-05   3.2316264e-05   3.2316264e-05   3.2316264e-05   3.2316264e-05   3.2316264e-05   3.2316264e-05   3.2316264e-05   3.2316264e-05   3.2316264e-05   3.2316264e-05   3.2316264e-05   3.2316264e-05   3.2316264e-05   3.2316264e-05   3.2316264e-05   3.2316264e-05   3.2316264e-05   3.2316264e-05   3.2316264e-05   3.2316264e-05   3.2316264e-05   3.2316264e-05   3.2316264e-05   3.2316264e-05   3.2316264e-05   3.2316264e-05   3.2316264e-05   3.2316264e-05   3.2316264e-05   3.2316264e-05   3.2316264e-05   3.2316264e-05   3.2316264e-05   3.2316264e-05   3.2316264e-05   3.2316264e-05   3.2316264e-05   3.2316264e-05   3.2316264e-05   3.2316264e-05   3.2316264e-05   3.2316264e-05   3.2316264e-05   3.2316264e-05   3.2316264e-05   3.2316264e-05   3.2316264e-05   3.2316264e-05   3.2316264e-05   3.2316264e-05   3.2316264e-05   3.2316264e-05   3.2316264e-05   3.2316264e-05   3.2316264e-05   3.2316264e-05   3.2316264e-05   3.2316264e-05   3.2316264e-05   3.2316264e-05   3.2316264e-05   3.2316264e-05   3.2316264e-05   3.2316264e-05   6.8034386e-06   6.8034386e-06   6.8034386e-06   6.8034386e-06   6.8034386e-06   6.8034386e-06   6.8034386e-06   6.8034386e-06   6.8034386e-06   6.8034386e-06   6.8034386e-06   6.8034386e-06   6.8034386e-06   6.8034386e-06   6.8034386e-06   6.8034386e-06   6.8034386e-06   6.8034386e-06   6.8034386e-06   6.8034386e-06   6.8034386e-06   6.8034386e-06   6.8034386e-06   6.8034386e-06   6.8034386e-06   6.8034386e-06   6.8034386e-06   6.8034386e-06   6.8034386e-06   6.8034386e-06   6.8034386e-06   6.8034386e-06   6.8034386e-06   6.8034386e-06   6.8034386e-06   6.8034386e-06   6.8034386e-06   6.8034386e-06   6.8034386e-06   6.8034386e-06   6.8034386e-06   6.8034386e-06   6.8034386e-06   6.8034386e-06   6.8034386e-06   6.8034386e-06   6.8034386e-06   6.8034386e-06   6.8034386e-06   6.8034386e-06   6.8034386e-06   6.8034386e-06   6.8034386e-06   6.8034386e-06   6.8034386e-06   6.8034386e-06   6.8034386e-06   6.8034386e-06   6.8034386e-06   6.8034386e-06   6.8034386e-06   6.8034386e-06   6.8034386e-06   6.8034386e-06   6.8034386e-06   6.8034386e-06   6.8034386e-06   6.8034386e-06   6.8034386e-06   6.8034386e-06   6.8034386e-06   6.8034386e-06   6.8034386e-06   6.8034386e-06   6.8034386e-06   6.8034386e-06   6.8034386e-06   6.8034386e-06   6.8034386e-06   6.8034386e-06   6.8034386e-06   6.8034386e-06   6.8034386e-06   6.8034386e-06   6.8034386e-06   6.8034386e-06   6.8034386e-06   6.8034386e-06   6.8034386e-06   6.8034386e-06   6.8034386e-06   3.4905962e-06   6.3091812e-08   6.3091812e-08   6.3091812e-08   6.3091812e-08   6.3091812e-08   6.3091812e-08   6.3091812e-08   6.3091812e-08   6.3091812e-08   6.3091812e-08   6.3091812e-08   6.3091812e-08   6.3091812e-08   6.3091812e-08   6.3091812e-08   6.3091812e-08   6.3091812e-08   6.3091812e-08   6.3091812e-08   6.3091812e-08   6.3091812e-08   6.3091812e-08   6.3091812e-08   6.3091812e-08   6.3091812e-08   6.3091812e-08   6.3091812e-08   6.3091812e-08   0.0000000e+00   0.0000000e+00   0.0000000e+00   0.0000000e+00   0.0000000e+00   0.0000000e+00   0.0000000e+00   0.0000000e+00   0.0000000e+00   0.0000000e+00   0.0000000e+00   0.0000000e+00   0.0000000e+00   0.0000000e+00   0.0000000e+00   0.0000000e+00   0.0000000e+00   0.0000000e+00   0.0000000e+00   0.0000000e+00   0.0000000e+00   0.0000000e+00   0.0000000e+00   0.0000000e+00   0.0000000e+00   0.0000000e+00   0.0000000e+00   0.0000000e+00   0.0000000e+00   0.0000000e+00   0.0000000e+00   0.0000000e+00   0.0000000e+00   0.0000000e+00   0.0000000e+00   0.0000000e+00   0.0000000e+00   0.0000000e+00   0.0000000e+00   0.0000000e+00
   3.2316264e-05   3.2316264e-05   3.2316264e-05   3.2316264e-05   3.2316264e-05   3.2316264e-05   3.2316264e-05   3.2316264e-05   3.2316264e-05   3.2316264e-05   3.2316264e-05   3.2316264e-05   3.2316264e-05   3.2316264e-05   3.2316264e-05   3.2316264e-05   3.2316264e-05   3.2316264e-05   3.2316264e-05   3.2316264e-05   3.2316264e-05   3.2316264e-05   3.2316264e-05   3.2316264e-05   3.2316264e-05   3.2316264e-05   3.2316264e-05   3.2316264e-05   3.2316264e-05   3.2316264e-05   3.2316264e-05   3.2316264e-05   3.2316264e-05   3.2316264e-05   3.2316264e-05   3.2316264e-05   3.2316264e-05   3.2316264e-05   3.2316264e-05   3.2316264e-05   3.2316264e-05   3.2316264e-05   3.2316264e-05   3.2316264e-05   3.2316264e-05   3.2316264e-05   3.2316264e-05   3.2316264e-05   3.2316264e-05   3.2316264e-05   3.2316264e-05   3.2316264e-05   3.2316264e-05   3.2316264e-05   3.2316264e-05   3.2316264e-05   3.2316264e-05   3.2316264e-05   3.2316264e-05   3.2316264e-05   3.2316264e-05   3.2316264e-05   3.2316264e-05   3.2316264e-05   3.2316264e-05   3.2316264e-05   3.2316264e-05   3.2316264e-05   3.2316264e-05   3.2316264e-05   3.2316264e-05   3.2316264e-05   3.2316264e-05   3.2316264e-05   3.2316264e-05   3.2316264e-05   3.2316264e-05   3.2316264e-05   3.2316264e-05   3.2316264e-05   3.2316264e-05   3.2316264e-05   3.2316264e-05   3.2316264e-05   3.2316264e-05   3.2316264e-05   3.2316264e-05   3.2316264e-05   3.2316264e-05   3.2316264e-05   3.2316264e-05   3.2316264e-05   3.2316264e-05   3.2316264e-05   3.2316264e-05   3.2316264e-05   3.2316264e-05   3.2316264e-05   3.2316264e-05   3.2316264e-05   3.2316264e-05   3.2316264e-05   3.2316264e-05   3.2316264e-05   3.2316264e-05   3.2316264e-05   3.2316264e-05   3.2316264e-05   3.2316264e-05   3.2316264e-05   3.2316264e-05   3.2316264e-05   3.2316264e-05   3.2316264e-05   3.2316264e-05   3.2316264e-05   3.2316264e-05   3.2316264e-05   3.2316264e-05   3.2316264e-05   3.2316264e-05   3.2316264e-05   3.2316264e-05   3.2316264e-05   3.2316264e-05   3.2316264e-05   3.2316264e-05   3.2316264e-05   3.2316264e-05   3.2316264e-05   3.2316264e-05   3.2316264e-05   3.2316264e-05   3.2316264e-05   3.2316264e-05   3.2316264e-05   3.2316264e-05   3.2316264e-05   3.2316264e-05   3.2316264e-05   3.2316264e-05   3.2316264e-05   3.2316264e-05   3.2316264e-05   3.2316264e-05   3.2316264e-05   3.2316264e-05   3.2316264e-05   3.2316264e-05   3.2316264e-05   3.2316264e-05   3.2316264e-05   3.2316264e-05   3.2316264e-05   3.2316264e-05   3.2316264e-05   3.2316264e-05   3.2316264e-05   3.2316264e-05   3.2316264e-05   3.2316264e-05   3.2316264e-05   3.2316264e-05   3.2316264e-05   3.2316264e-05   3.2316264e-05   3.2316264e-05   3.2316264e-05   3.2316264e-05   3.2316264e-05   3.2316264e-05   3.2316264e-05   3.2316264e-05   3.2316264e-05   3.2316264e-05   3.2316264e-05   3.2316264e-05   3.2316264e-05   3.2316264e-05   3.2316264e-05   3.2316264e-05   3.2316264e-05   3.2316264e-05   3.2316264e-05   3.2316264e-05   3.2316264e-05   3.2316264e-05   3.2316264e-05   3.2316264e-05   3.2316264e-05   3.2316264e-05   3.2316264e-05   3.2316264e-05   3.2316264e-05   3.2316264e-05   3.2316264e-05   3.2316264e-05   3.2316264e-05   3.2316264e-05   3.2316264e-05   3.2316264e-05   3.2316264e-05   3.2316264e-05   3.2316264e-05   3.2316264e-05   3.2316264e-05   3.2316264e-05   3.2316264e-05   3.2316264e-05   3.2316264e-05   3.2316264e-05   3.2316264e-05   3.2316264e-05   3.2316264e-05   3.2316264e-05   3.2316264e-05   3.2316264e-05   3.2316264e-05   3.2316264e-05   3.2316264e-05   3.2316264e-05   3.2316264e-05   3.2316264e-05   3.2316264e-05   3.2316264e-05   3.2316264e-05   3.2316264e-05   3.2316264e-05   3.2316264e-05   3.2316264e-05   3.2316264e-05   3.2316264e-05   3.2316264e-05   3.2316264e-05   3.2316264e-05   3.2316264e-05   3.2316264e-05   3.2316264e-05   3.2316264e-05   3.2316264e-05   3.2316264e-05   6.8034386e-06   6.8034386e-06   6.8034386e-06   6.8034386e-06   6.8034386e-06   6.8034386e-06   6.8034386e-06   6.8034386e-06   6.8034386e-06   6.8034386e-06   6.8034386e-06   6.8034386e-06   6.8034386e-06   6.8034386e-06   6.8034386e-06   6.8034386e-06   6.8034386e-06   6.8034386e-06   6.8034386e-06   6.8034386e-06   6.8034386e-06   6.8034386e-06   6.8034386e-06   6.8034386e-06   6.8034386e-06   6.8034386e-06   6.8034386e-06   6.8034386e-06   6.8034386e-06   6.8034386e-06   6.8034386e-06   6.8034386e-06   6.8034386e-06   6.8034386e-06   6.8034386e-06   6.8034386e-06   6.8034386e-06   6.8034386e-06   6.8034386e-06   6.8034386e-06   6.8034386e-06   6.8034386e-06   6.8034386e-06   6.8034386e-06   6.8034386e-06   6.8034386e-06   6.8034386e-06   6.8034386e-06   6.8034386e-06   6.8034386e-06   6.8034386e-06   6.8034386e-06   6.8034386e-06   6.8034386e-06   6.8034386e-06   6.8034386e-06   6.8034386e-06   6.8034386e-06   6.8034386e-06   6.8034386e-06   6.8034386e-06   6.8034386e-06   6.8034386e-06   6.8034386e-06   6.8034386e-06   6.8034386e-06   6.8034386e-06   6.8034386e-06   6.8034386e-06   6.8034386e-06   6.8034386e-06   6.8034386e-06   6.8034386e-06   6.8034386e-06   6.8034386e-06   6.8034386e-06   6.8034386e-06   6.8034386e-06   6.8034386e-06   6.8034386e-06   6.8034386e-06   6.8034386e-06   6.8034386e-06   6.8034386e-06   6.8034386e-06   6.8034386e-06   6.8034386e-06   6.8034386e-06   6.8034386e-06   6.8034386e-06   3.4905962e-06   6.3091812e-08   6.3091812e-08   6.3091812e-08   6.3091812e-08   6.3091812e-08   6.3091812e-08   6.3091812e-08   6.3091812e-08   6.3091812e-08   6.3091812e-08   6.3091812e-08   6.3091812e-08   6.3091812e-08   6.3091812e-08   6.3091812e-08   6.3091812e-08   6.3091812e-08   6.3091812e-08   6.3091812e-08   6.3091812e-08   6.3091812e-08   6.3091812e-08   6.3091812e-08   6.3091812e-08   6.3091812e-08   6.3091812e-08   6.3091812e-08   6.3091812e-08   6.3091812e-08   0.0000000e+00   0.0000000e+00   0.0000000e+00   0.0000000e+00   0.0000000e+00   0.0000000e+00   0.0000000e+00   0.0000000e+00   0.0000000e+00   0.0000000e+00   0.0000000e+00   0.0000000e+00   0.0000000e+00   0.0000000e+00   0.0000000e+00   0.0000000e+00   0.0000000e+00   0.0000000e+00   0.0000000e+00   0.0000000e+00   0.0000000e+00   0.0000000e+00   0.0000000e+00   0.0000000e+00   0.0000000e+00   0.0000000e+00   0.0000000e+00   0.0000000e+00   0.0000000e+00   0.0000000e+00   0.0000000e+00   0.0000000e+00   0.0000000e+00   0.0000000e+00   0.0000000e+00   0.0000000e+00   0.0000000e+00   0.0000000e+00   0.0000000e+00   0.0000000e+00
   3.2316264e-05   3.2316264e-05   3.2316264e-05   3.2316264e-05   3.2316264e-05   3.2316264e-05   3.2316264e-05   3.2316264e-05   3.2316264e-05   3.2316264e-05   3.2316264e-05   3.2316264e-05   3.2316264e-05   3.2316264e-05   3.2316264e-05   3.2316264e-05   3.2316264e-05   3.2316264e-05   3.2316264e-05   3.2316264e-05   3.2316264e-05   3.2316264e-05   3.2316264e-05   3.2316264e-05   3.2316264e-05   3.2316264e-05   3.2316264e-05   3.2316264e-05   3.2316264e-05   3.2316264e-05   3.2316264e-05   3.2316264e-05   3.2316264e-05   3.2316264e-05   3.2316264e-05   3.2316264e-05   3.2316264e-05   3.2316264e-05   3.2316264e-05   3.2316264e-05   3.2316264e-05   3.2316264e-05   3.2316264e-05   3.2316264e-05   3.2316264e-05   3.2316264e-05   3.2316264e-05   3.2316264e-05   3.2316264e-05   3.2316264e-05   3.2316264e-05   3.2316264e-05   3.2316264e-05   3.2316264e-05   3.2316264e-05   3.2316264e-05   3.2316264e-05   3.2316264e-05   3.2316264e-05   3.2316264e-05   3.2316264e-05   3.2316264e-05   3.2316264e-05   3.2316264e-05   3.2316264e-05   3.2316264e-05   3.2316264e-05   3.2316264e-05   3.2316264e-05   3.2316264e-05   3.2316264e-05   3.2316264e-05   3.2316264e-05   3.2316264e-05   3.2316264e-05   3.2316264e-05   3.2316264e-05   3.2316264e-05   3.2316264e-05   3.2316264e-05   3.2316264e-05   3.2316264e-05   3.2316264e-05   3.2316264e-05   3.2316264e-05   3.2316264e-05   3.2316264e-05   3.2316264e-05   3.2316264e-05   3.2316264e-05   3.2316264e-05   3.2316264e-05   3.2316264e-05   3.2316264e-05   3.2316264e-05   3.2316264e-05   3.2316264e-05   3.2316264e-05   3.2316264e-05   3.2316264e-05   3.2316264e-05   3.2316264e-05   3.2316264e-05   3.2316264e-05   3.2316264e-05   3.2316264e-05   3.2316264e-05   3.2316264e-05   3.2316264e-05   3.2316264e-05   3.2316264e-05   3.2316264e-05   3.2316264e-05   3.2316264e-05   3.2316264e-05   3.2316264e-05   3.2316264e-05   3.2316264e-05   3.2316264e-05   3.2316264e-05   3.2316264e-05   3.2316264e-05   3.2316264e-05   3.2316264e-05   3.2316264e-05   3.2316264e-05   3.2316264e-05   3.2316264e-05   3.2316264e-05   3.2316264e-05   3.2316264e-05   3.2316264e-05   3.2316264e-05   3.2316264e-05   3.2316264e-05   3.2316264e-05   3.2316264e-05   3.2316264e-05   3.2316264e-05   3.2316264e-05   3.2316264e-05   3.2316264e-05   3.2316264e-05   3.2316264e-05   3.2316264e-05   3.2316264e-05   3.2316264e-05   3.2316264e-05   3.2316264e-05   3.2316264e-05   3.2316264e-05   3.2316264e-05   3.2316264e-05   3.2316264e-05   3.2316264e-05   3.2316264e-05   3.2316264e-05   3.2316264e-05   3.2316264e-05   3.2316264e-05   3.2316264e-05   3.2316264e-05   3.2316264e-05   3.2316264e-05   3.2316264e-05   3.2316264e-05   3.2316264e-05   3.2316264e-05   3.2316264e-05   3.2316264e-05   3.2316264e-05   3.2316264e-05   3.2316264e-05   3.2316264e-05   3.2316264e-05   3.2316264e-05   3.2316264e-05   3.2316264e-05   3.2316264e-05   3.2316264e-05   3.2316264e-05   3.2316264e-05   3.2316264e-05   3.2316264e-05   3.2316264e-05   3.2316264e-05   3.2316264e-05   3.2316264e-05   3.2316264e-05   3.2316264e-05   3.2316264e-05   3.2316264e-05   3.2316264e-05   3.2316264e-05   3.2316264e-05   3.2316264e-05   3.2316264e-05   3.2316264e-05   3.2316264e-05   3.2316264e-05   3.2316264e-05   3.2316264e-05   3.2316264e-05   3.2316264e-05   3.2316264e-05   3.2316264e-05   3.2316264e-05   3.2316264e-05   3.2316264e-05   3.2316264e-05   3.2316264e-05   3.2316264e-05   3.2316264e-05   3.2316264e-05   3.2316264e-05   3.2316264e-05   3.2316264e-05   3.2316264e-05   3.2316264e-05   3.2316264e-05   3.2316264e-05   3.2316264e-05   3.2316264e-05   3.2316264e-05   3.2316264e-05   3.2316264e-05   3.2316264e-05   3.2316264e-05   3.2316264e-05   3.2316264e-05   3.2316264e-05   3.2316264e-05   3.2316264e-05   3.2316264e-05   3.2316264e-05   3.2316264e-05   3.2316264e-05   3.2316264e-05   3.2316264e-05   3.2316264e-05   3.2316264e-05   6.8034386e-06   6.8034386e-06   6.8034386e-06   6.8034386e-06   6.8034386e-06   6.8034386e-06   6.8034386e-06   6.8034386e-06   6.8034386e-06   6.8034386e-06   6.8034386e-06   6.8034386e-06   6.8034386e-06   6.8034386e-06   6.8034386e-06   6.8034386e-06   6.8034386e-06   6.8034386e-06   6.8034386e-06   6.8034386e-06   6.8034386e-06   6.8034386e-06   6.8034386e-06   6.8034386e-06   6.8034386e-06   6.8034386e-06   6.8034386e-06   6.8034386e-06   6.8034386e-06   6.8034386e-06   6.8034386e-06   6.8034386e-06   6.8034386e-06   6.8034386e-06   6.8034386e-06   6.8034386e-06   6.8034386e-06   6.8034386e-06   6.8034386e-06   6.8034386e-06   6.8034386e-06   6.8034386e-06   6.8034386e-06   6.8034386e-06   6.8034386e-06   6.8034386e-06   6.8034386e-06   6.8034386e-06   6.8034386e-06   6.8034386e-06   6.8034386e-06   6.8034386e-06   6.8034386e-06   6.8034386e-06   6.8034386e-06   6.8034386e-06   6.8034386e-06   6.8034386e-06   6.8034386e-06   6.8034386e-06   6.8034386e-06   6.8034386e-06   6.8034386e-06   6.8034386e-06   6.8034386e-06   6.8034386e-06   6.8034386e-06   6.8034386e-06   6.8034386e-06   6.8034386e-06   6.8034386e-06   6.8034386e-06   6.8034386e-06   6.8034386e-06   6.8034386e-06   6.8034386e-06   6.8034386e-06   6.8034386e-06   6.8034386e-06   6.8034386e-06   6.8034386e-06   6.8034386e-06   6.8034386e-06   6.8034386e-06   6.8034386e-06   6.8034386e-06   6.8034386e-06   6.8034386e-06   6.8034386e-06   3.4905962e-06   6.3091812e-08   6.3091812e-08   6.3091812e-08   6.3091812e-08   6.3091812e-08   6.3091812e-08   6.3091812e-08   6.3091812e-08   6.3091812e-08   6.3091812e-08   6.3091812e-08   6.3091812e-08   6.3091812e-08   6.3091812e-08   6.3091812e-08   6.3091812e-08   6.3091812e-08   6.3091812e-08   6.3091812e-08   6.3091812e-08   6.3091812e-08   6.3091812e-08   6.3091812e-08   6.3091812e-08   6.3091812e-08   6.3091812e-08   6.3091812e-08   6.3091812e-08   6.3091812e-08   6.3091812e-08   0.0000000e+00   0.0000000e+00   0.0000000e+00   0.0000000e+00   0.0000000e+00   0.0000000e+00   0.0000000e+00   0.0000000e+00   0.0000000e+00   0.0000000e+00   0.0000000e+00   0.0000000e+00   0.0000000e+00   0.0000000e+00   0.0000000e+00   0.0000000e+00   0.0000000e+00   0.0000000e+00   0.0000000e+00   0.0000000e+00   0.0000000e+00   0.0000000e+00   0.0000000e+00   0.0000000e+00   0.0000000e+00   0.0000000e+00   0.0000000e+00   0.0000000e+00   0.0000000e+00   0.0000000e+00   0.0000000e+00   0.0000000e+00   0.0000000e+00   0.0000000e+00   0.0000000e+00   0.0000000e+00   0.0000000e+00   0.0000000e+00   0.0000000e+00   0.0000000e+00
   3.2316264e-05   3.2316264e-05   3.2316264e-05   3.2316264e-05   3.2316264e-05   3.2316264e-05   3.2316264e-05   3.2316264e-05   3.2316264e-05   3.2316264e-05   3.2316264e-05   3.2316264e-05   3.2316264e-05   3.2316264e-05   3.2316264e-05   3.2316264e-05   3.2316264e-05   3.2316264e-05   3.2316264e-05   3.2316264e-05   3.2316264e-05   3.2316264e-05   3.2316264e-05   3.2316264e-05   3.2316264e-05   3.2316264e-05   3.2316264e-05   3.2316264e-05   3.2316264e-05   3.2316264e-05   3.2316264e-05   3.2316264e-05   3.2316264e-05   3.2316264e-05   3.2316264e-05   3.2316264e-05   3.2316264e-05   3.2316264e-05   3.2316264e-05   3.2316264e-05   3.2316264e-05   3.2316264e-05   3.2316264e-05   3.2316264e-05   3.2316264e-05   3.2316264e-05   3.2316264e-05   3.2316264e-05   3.2316264e-05   3.2316264e-05   3.2316264e-05   3.2316264e-05   3.2316264e-05   3.2316264e-05   3.2316264e-05   3.2316264e-05   3.2316264e-05   3.2316264e-05   3.2316264e-05   3.2316264e-05   3.2316264e-05   3.2316264e-05   3.2316264e-05   3.2316264e-05   3.2316264e-05   3.2316264e-05   3.2316264e-05   3.2316264e-05   3.2316264e-05   3.2316264e-05   3.2316264e-05   3.2316264e-05   3.2316264e-05   3.2316264e-05   3.2316264e-05   3.2316264e-05   3.2316264e-05   3.2316264e-05   3.2316264e-05   3.2316264e-05   3.2316264e-05   3.2316264e-05   3.2316264e-05   3.2316264e-05   3.2316264e-05   3.2316264e-05   3.2316264e-05   3.2316264e-05   3.2316264e-05   3.2316264e-05   3.2316264e-05   3.2316264e-05   3.2316264e-05   3.2316264e-05   3.2316264e-05   3.2316264e-05   3.2316264e-05   3.2316264e-05   3.2316264e-05   3.2316264e-05   3.2316264e-05   3.2316264e-05   3.2316264e-05   3.2316264e-05   3.2316264e-05   3.2316264e-05   3.2316264e-05   3.2316264e-05   3.2316264e-05   3.2316264e-05   3.2316264e-05   3.2316264e-05   3.2316264e-05   3.2316264e-05   3.2316264e-05   3.2316264e-05   3.2316264e-05   3.2316264e-05   3.2316264e-05   3.2316264e-05   3.2316264e-05   3.2316264e-05   3.2316264e-05   3.2316264e-05   3.2316264e-05   3.2316264e-05   3.2316264e-05   3.2316264e-05   3.2316264e-05   3.2316264e-05   3.2316264e-05   3.2316264e-05   3.2316264e-05   3.2316264e-05   3.2316264e-05   3.2316264e-05   3.2316264e-05   3.2316264e-05   3.2316264e-05   3.2316264e-05   3.2316264e-05   3.2316264e-05   3.2316264e-05   3.2316264e-05   3.2316264e-05   3.2316264e-05   3.2316264e-05   3.2316264e-05   3.2316264e-05   3.2316264e-05   3.2316264e-05   3.2316264e-05   3.2316264e-05   3.2316264e-05   3.2316264e-05   3.2316264e-05   3.2316264e-05   3.2316264e-05   3.2316264e-05   3.2316264e-05   3.2316264e-05   3.2316264e-05   3.2316264e-05   3.2316264e-05   3.2316264e-05   3.2316264e-05   3.2316264e-05   3.2316264e-05   3.2316264e-05   3.2316264e-05   3.2316264e-05   3.2316264e-05   3.2316264e-05   3.2316264e-05   3.2316264e-05   3.2316264e-05   3.2316264e-05   3.2316264e-05   3.2316264e-05   3.2316264e-05   3.2316264e-05   3.2316264e-05   3.2316264e-05   3.2316264e-05   3.2316264e-05   3.2316264e-05   3.2316264e-05   3.2316264e-05   3.2316264e-05   3.2316264e-05   3.2316264e-05   3.2316264e-05   3.2316264e-05   3.2316264e-05   3.2316264e-05   3.2316264e-05   3.2316264e-05   3.2316264e-05   3.2316264e-05   3.2316264e-05   3.2316264e-05   3.2316264e-05   3.2316264e-05   3.2316264e-05   3.2316264e-05   3.2316264e-05   3.2316264e-05   3.2316264e-05   3.2316264e-05   3.2316264e-05   3.2316264e-05   3.2316264e-05   3.2316264e-05   3.2316264e-05   3.2316264e-05   3.2316264e-05   3.2316264e-05   3.2316264e-05   3.2316264e-05   3.2316264e-05   3.2316264e-05   3.2316264e-05   3.2316264e-05   3.2316264e-05   3.2316264e-05   3.2316264e-05   3.2316264e-05   3.2316264e-05   3.2316264e-05   3.2316264e-05   3.2316264e-05   3.2316264e-05   3.2316264e-05   3.2316264e-05   3.2316264e-05   3.2316264e-05   3.2316264e-05   3.2316264e-05   3.2316264e-05   3.2316264e-05   3.2316264e-05   6.8034386e-06   6.8034386e-06   6.8034386e-06   6.8034386e-06   6.8034386e-06   6.8034386e-06   6.8034386e-06   6.8034386e-06   6.8034386e-06   6.8034386e-06   6.8034386e-06   6.8034386e-06   6.8034386e-06   6.8034386e-06   6.8034386e-06   6.8034386e-06   6.8034386e-06   6.8034386e-06   6.8034386e-06   6.8034386e-06   6.8034386e-06   6.8034386e-06   6.8034386e-06   6.8034386e-06   6.8034386e-06   6.8034386e-06   6.8034386e-06   6.8034386e-06   6.8034386e-06   6.8034386e-06   6.8034386e-06   6.8034386e-06   6.8034386e-06   6.8034386e-06   6.8034386e-06   6.8034386e-06   6.8034386e-06   6.8034386e-06   6.8034386e-06   6.8034386e-06   6.8034386e-06   6.8034386e-06   6.8034386e-06   6.8034386e-06   6.8034386e-06   6.8034386e-06   6.8034386e-06   6.8034386e-06   6.8034386e-06   6.8034386e-06   6.8034386e-06   6.8034386e-06   6.8034386e-06   6.8034386e-06   6.8034386e-06   6.8034386e-06   6.8034386e-06   6.8034386e-06   6.8034386e-06   6.8034386e-06   6.8034386e-06   6.8034386e-06   6.8034386e-06   6.8034386e-06   6.8034386e-06   6.8034386e-06   6.8034386e-06   6.8034386e-06   6.8034386e-06   6.8034386e-06   6.8034386e-06   6.8034386e-06   6.8034386e-06   6.8034386e-06   6.8034386e-06   6.8034386e-06   6.8034386e-06   6.8034386e-06   6.8034386e-06   6.8034386e-06   6.8034386e-06   6.8034386e-06   6.8034386e-06   6.8034386e-06   6.8034386e-06   6.8034386e-06   6.8034386e-06   6.8034386e-06   3.4905962e-06   6.3091812e-08   6.3091812e-08   6.3091812e-08   6.3091812e-08   6.3091812e-08   6.3091812e-08   6.3091812e-08   6.3091812e-08   6.3091812e-08   6.3091812e-08   6.3091812e-08   6.3091812e-08   6.3091812e-08   6.3091812e-08   6.3091812e-08   6.3091812e-08   6.3091812e-08   6.3091812e-08   6.3091812e-08   6.3091812e-08   6.3091812e-08   6.3091812e-08   6.3091812e-08   6.3091812e-08   6.3091812e-08   6.3091812e-08   6.3091812e-08   6.3091812e-08   6.3091812e-08   6.3091812e-08   6.3091812e-08   0.0000000e+00   0.0000000e+00   0.0000000e+00   0.0000000e+00   0.0000000e+00   0.0000000e+00   0.0000000e+00   0.0000000e+00   0.0000000e+00   0.0000000e+00   0.0000000e+00   0.0000000e+00   0.0000000e+00   0.0000000e+00   0.0000000e+00   0.0000000e+00   0.0000000e+00   0.0000000e+00   0.0000000e+00   0.0000000e+00   0.0000000e+00   0.0000000e+00   0.0000000e+00   0.0000000e+00   0.0000000e+00   0.0000000e+00   0.0000000e+00   0.0000000e+00   0.0000000e+00   0.0000000e+00   0.0000000e+00   0.0000000e+00   0.0000000e+00   0.0000000e+00   0.0000000e+00   0.0000000e+00   0.0000000e+00   0.0000000e+00   0.0000000e+00   0.0000000e+00
   3.2316264e-05   3.2316264e-05   3.2316264e-05   3.2316264e-05   3.2316264e-05   3.2316264e-05   3.2316264e-05   3.2316264e-05   3.2316264e-05   3.2316264e-05   3.2316264e-05   3.2316264e-05   3.2316264e-05   3.2316264e-05   3.2316264e-05   3.2316264e-05   3.2316264e-05   3.2316264e-05   3.2316264e-05   3.2316264e-05   3.2316264e-05   3.2316264e-05   3.2316264e-05   3.2316264e-05   3.2316264e-05   3.2316264e-05   3.2316264e-05   3.2316264e-05   3.2316264e-05   3.2316264e-05   3.2316264e-05   3.2316264e-05   3.2316264e-05   3.2316264e-05   3.2316264e-05   3.2316264e-05   3.2316264e-05   3.2316264e-05   3.2316264e-05   3.2316264e-05   3.2316264e-05   3.2316264e-05   3.2316264e-05   3.2316264e-05   3.2316264e-05   3.2316264e-05   3.2316264e-05   3.2316264e-05   3.2316264e-05   3.2316264e-05   3.2316264e-05   3.2316264e-05   3.2316264e-05   3.2316264e-05   3.2316264e-05   3.2316264e-05   3.2316264e-05   3.2316264e-05   3.2316264e-05   3.2316264e-05   3.2316264e-05   3.2316264e-05   3.2316264e-05   3.2316264e-05   3.2316264e-05   3.2316264e-05   3.2316264e-05   3.2316264e-05   3.2316264e-05   3.2316264e-05   3.2316264e-05   3.2316264e-05   3.2316264e-05   3.2316264e-05   3.2316264e-05   3.2316264e-05   3.2316264e-05   3.2316264e-05   3.2316264e-05   3.2316264e-05   3.2316264e-05   3.2316264e-05   3.2316264e-05   3.2316264e-05   3.2316264e-05   3.2316264e-05   3.2316264e-05   3.2316264e-05   3.2316264e-05   3.2316264e-05   3.2316264e-05   3.2316264e-05   3.2316264e-05   3.2316264e-05   3.2316264e-05   3.2316264e-05   3.2316264e-05   3.2316264e-05   3.2316264e-05   3.2316264e-05   3.2316264e-05   3.2316264e-05   3.2316264e-05   3.2316264e-05   3.2316264e-05   3.2316264e-05   3.2316264e-05   3.2316264e-05   3.2316264e-05   3.2316264e-05   3.2316264e-05   3.2316264e-05   3.2316264e-05   3.2316264e-05   3.2316264e-05   3.2316264e-05   3.2316264e-05   3.2316264e-05   3.2316264e-05   3.2316264e-05   3.2316264e-05   3.2316264e-05   3.2316264e-05   3.2316264e-05   3.2316264e-05   3.2316264e-05   3.2316264e-05   3.2316264e-05   3.2316264e-05   3.2316264e-05   3.2316264e-05   3.2316264e-05   3.2316264e-05   3.2316264e-05   3.2316264e-05   3.2316264e-05   3.2316264e-05   3.2316264e-05   3.2316264e-05   3.2316264e-05   3.2316264e-05   3.2316264e-05   3.2316264e-05   3.2316264e-05   3.2316264e-05   3.2316264e-05   3.2316264e-05   3.2316264e-05   3.2316264e-05   3.2316264e-05   3.2316264e-05   3.2316264e-05   3.2316264e-05   3.2316264e-05   3.2316264e-05   3.2316264e-05   3.2316264e-05   3.2316264e-05   3.2316264e-05   3.2316264e-05   3.2316264e-05   3.2316264e-05   3.2316264e-05   3.2316264e-05   3.2316264e-05   3.2316264e-05   3.2316264e-05   3.2316264e-05   3.2316264e-05   3.2316264e-05   3.2316264e-05   3.2316264e-05   3.2316264e-05   3.2316264e-05   3.2316264e-05   3.2316264e-05   3.2316264e-05   3.2316264e-05   3.2316264e-05   3.2316264e-05   3.2316264e-05   3.2316264e-05   3.2316264e-05   3.2316264e-05   3.2316264e-05   3.2316264e-05   3.2316264e-05   3.2316264e-05   3.2316264e-05   3.2316264e-05   3.2316264e-05   3.2316264e-05   3.2316264e-05   3.2316264e-05   3.2316264e-05   3.2316264e-05   3.2316264e-05   3.2316264e-05   3.2316264e-05   3.2316264e-05   3.2316264e-05   3.2316264e-05   3.2316264e-05   3.2316264e-05   3.2316264e-05   3.2316264e-05   3.2316264e-05   3.2316264e-05   3.2316264e-05   3.2316264e-05   3.2316264e-05   3.2316264e-05   3.2316264e-05   3.2316264e-05   3.2316264e-05   3.2316264e-05   3.2316264e-05   3.2316264e-05   3.2316264e-05   3.2316264e-05   3.2316264e-05   3.2316264e-05   3.2316264e-05   3.2316264e-05   3.2316264e-05   3.2316264e-05   3.2316264e-05   3.2316264e-05   3.2316264e-05   3.2316264e-05   3.2316264e-05   3.2316264e-05   3.2316264e-05   3.2316264e-05   3.2316264e-05   3.2316264e-05   3.2316264e-05   3.2316264e-05   3.2316264e-05   3.2316264e-05   3.2316264e-05   6.8034386e-06   6.8034386e-06   6.8034386e-06   6.8034386e-06   6.8034386e-06   6.8034386e-06   6.8034386e-06   6.8034386e-06   6.8034386e-06   6.8034386e-06   6.8034386e-06   6.8034386e-06   6.8034386e-06   6.8034386e-06   6.8034386e-06   6.8034386e-06   6.8034386e-06   6.8034386e-06   6.8034386e-06   6.8034386e-06   6.8034386e-06   6.8034386e-06   6.8034386e-06   6.8034386e-06   6.8034386e-06   6.8034386e-06   6.8034386e-06   6.8034386e-06   6.8034386e-06   6.8034386e-06   6.8034386e-06   6.8034386e-06   6.8034386e-06   6.8034386e-06   6.8034386e-06   6.8034386e-06   6.8034386e-06   6.8034386e-06   6.8034386e-06   6.8034386e-06   6.8034386e-06   6.8034386e-06   6.8034386e-06   6.8034386e-06   6.8034386e-06   6.8034386e-06   6.8034386e-06   6.8034386e-06   6.8034386e-06   6.8034386e-06   6.8034386e-06   6.8034386e-06   6.8034386e-06   6.8034386e-06   6.8034386e-06   6.8034386e-06   6.8034386e-06   6.8034386e-06   6.8034386e-06   6.8034386e-06   6.8034386e-06   6.8034386e-06   6.8034386e-06   6.8034386e-06   6.8034386e-06   6.8034386e-06   6.8034386e-06   6.8034386e-06   6.8034386e-06   6.8034386e-06   6.8034386e-06   6.8034386e-06   6.8034386e-06   6.8034386e-06   6.8034386e-06   6.8034386e-06   6.8034386e-06   6.8034386e-06   6.8034386e-06   6.8034386e-06   6.8034386e-06   6.8034386e-06   6.8034386e-06   6.8034386e-06   6.8034386e-06   6.8034386e-06   6.8034386e-06   3.4905962e-06   6.3091812e-08   6.3091812e-08   6.3091812e-08   6.3091812e-08   6.3091812e-08   6.3091812e-08   6.3091812e-08   6.3091812e-08   6.3091812e-08   6.3091812e-08   6.3091812e-08   6.3091812e-08   6.3091812e-08   6.3091812e-08   6.3091812e-08   6.3091812e-08   6.3091812e-08   6.3091812e-08   6.3091812e-08   6.3091812e-08   6.3091812e-08   6.3091812e-08   6.3091812e-08   6.3091812e-08   6.3091812e-08   6.3091812e-08   6.3091812e-08   6.3091812e-08   6.3091812e-08   6.3091812e-08   6.3091812e-08   6.3091812e-08   0.0000000e+00   0.0000000e+00   0.0000000e+00   0.0000000e+00   0.0000000e+00   0.0000000e+00   0.0000000e+00   0.0000000e+00   0.0000000e+00   0.0000000e+00   0.0000000e+00   0.0000000e+00   0.0000000e+00   0.0000000e+00   0.0000000e+00   0.0000000e+00   0.0000000e+00   0.0000000e+00   0.0000000e+00   0.0000000e+00   0.0000000e+00   0.0000000e+00   0.0000000e+00   0.0000000e+00   0.0000000e+00   0.0000000e+00   0.0000000e+00   0.0000000e+00   0.0000000e+00   0.0000000e+00   0.0000000e+00   0.0000000e+00   0.0000000e+00   0.0000000e+00   0.0000000e+00   0.0000000e+00   0.0000000e+00   0.0000000e+00   0.0000000e+00   0.0000000e+00
   3.2316264e-05   3.2316264e-05   3.2316264e-05   3.2316264e-05   3.2316264e-05   3.2316264e-05   3.2316264e-05   3.2316264e-05   3.2316264e-05   3.2316264e-05   3.2316264e-05   3.2316264e-05   3.2316264e-05   3.2316264e-05   3.2316264e-05   3.2316264e-05   3.2316264e-05   3.2316264e-05   3.2316264e-05   3.2316264e-05   3.2316264e-05   3.2316264e-05   3.2316264e-05   3.2316264e-05   3.2316264e-05   3.2316264e-05   3.2316264e-05   3.2316264e-05   3.2316264e-05   3.2316264e-05   3.2316264e-05   3.2316264e-05   3.2316264e-05   3.2316264e-05   3.2316264e-05   3.2316264e-05   3.2316264e-05   3.2316264e-05   3.2316264e-05   3.2316264e-05   3.2316264e-05   3.2316264e-05   3.2316264e-05   3.2316264e-05   3.2316264e-05   3.2316264e-05   3.2316264e-05   3.2316264e-05   3.2316264e-05   3.2316264e-05   3.2316264e-05   3.2316264e-05   3.2316264e-05   3.2316264e-05   3.2316264e-05   3.2316264e-05   3.2316264e-05   3.2316264e-05   3.2316264e-05   3.2316264e-05   3.2316264e-05   3.2316264e-05   3.2316264e-05   3.2316264e-05   3.2316264e-05   3.2316264e-05   3.2316264e-05   3.2316264e-05   3.2316264e-05   3.2316264e-05   3.2316264e-05   3.2316264e-05   3.2316264e-05   3.2316264e-05   3.2316264e-05   3.2316264e-05   3.2316264e-05   3.2316264e-05   3.2316264e-05   3.2316264e-05   3.2316264e-05   3.2316264e-05   3.2316264e-05   3.2316264e-05   3.2316264e-05   3.2316264e-05   3.2316264e-05   3.2316264e-05   3.2316264e-05   3.2316264e-05   3.2316264e-05   3.2316264e-05   3.2316264e-05   3.2316264e-05   3.2316264e-05   3.2316264e-05   3.2316264e-05   3.2316264e-05   3.2316264e-05   3.2316264e-05   3.2316264e-05   3.2316264e-05   3.2316264e-05   3.2316264e-05   3.2316264e-05   3.2316264e-05   3.2316264e-05   3.2316264e-05   3.2316264e-05   3.2316264e-05   3.2316264e-05   3.2316264e-05   3.2316264e-05   3.2316264e-05   3.2316264e-05   3.2316264e-05   3.2316264e-05   3.2316264e-05   3.2316264e-05   3.2316264e-05   3.2316264e-05   3.2316264e-05   3.2316264e-05   3.2316264e-05   3.2316264e-05   3.2316264e-05   3.2316264e-05   3.2316264e-05   3.2316264e-05   3.2316264e-05   3.2316264e-05   3.2316264e-05   3.2316264e-05   3.2316264e-05   3.2316264e-05   3.2316264e-05   3.2316264e-05   3.2316264e-05   3.2316264e-05   3.2316264e-05   3.2316264e-05   3.2316264e-05   3.2316264e-05   3.2316264e-05   3.2316264e-05   3.2316264e-05   3.2316264e-05   3.2316264e-05   3.2316264e-05   3.2316264e-05   3.2316264e-05   3.2316264e-05   3.2316264e-05   3.2316264e-05   3.2316264e-05   3.2316264e-05   3.2316264e-05   3.2316264e-05   3.2316264e-05   3.2316264e-05   3.2316264e-05   3.2316264e-05   3.2316264e-05   3.2316264e-05   3.2316264e-05   3.2316264e-05   3.2316264e-05   3.2316264e-05   3.2316264e-05   3.2316264e-05   3.2316264e-05   3.2316264e-05   3.2316264e-05   3.2316264e-05   3.2316264e-05   3.2316264e-05   3.2316264e-05   3.2316264e-05   3.2316264e-05   3.2316264e-05   3.2316264e-05   3.2316264e-05   3.2316264e-05   3.2316264e-05   3.2316264e-05   3.2316264e-05   3.2316264e-05   3.2316264e-05   3.2316264e-05   3.2316264e-05   3.2316264e-05   3.2316264e-05   3.2316264e-05   3.2316264e-05   3.2316264e-05   3.2316264e-05   3.2316264e-05   3.2316264e-05   3.2316264e-05   3.2316264e-05   3.2316264e-05   3.2316264e-05   3.2316264e-05   3.2316264e-05   3.2316264e-05   3.2316264e-05   3.2316264e-05   3.2316264e-05   3.2316264e-05   3.2316264e-05   3.2316264e-05   3.2316264e-05   3.2316264e-05   3.2316264e-05   3.2316264e-05   3.2316264e-05   3.2316264e-05   3.2316264e-05   3.2316264e-05   3.2316264e-05   3.2316264e-05   3.2316264e-05   3.2316264e-05   3.2316264e-05   3.2316264e-05   3.2316264e-05   3.2316264e-05   3.2316264e-05   3.2316264e-05   3.2316264e-05   3.2316264e-05   3.2316264e-05   3.2316264e-05   3.2316264e-05   3.2316264e-05   3.2316264e-05   3.2316264e-05   3.2316264e-05   3.2316264e-05   3.2316264e-05   3.2316264e-05   6.8034386e-06   6.8034386e-06   6.8034386e-06   6.8034386e-06   6.8034386e-06   6.8034386e-06   6.8034386e-06   6.8034386e-06   6.8034386e-06   6.8034386e-06   6.8034386e-06   6.8034386e-06   6.8034386e-06   6.8034386e-06   6.8034386e-06   6.8034386e-06   6.8034386e-06   6.8034386e-06   6.8034386e-06   6.8034386e-06   6.8034386e-06   6.8034386e-06   6.8034386e-06   6.8034386e-06   6.8034386e-06   6.8034386e-06   6.8034386e-06   6.8034386e-06   6.8034386e-06   6.8034386e-06   6.8034386e-06   6.8034386e-06   6.8034386e-06   6.8034386e-06   6.8034386e-06   6.8034386e-06   6.8034386e-06   6.8034386e-06   6.8034386e-06   6.8034386e-06   6.8034386e-06   6.8034386e-06   6.8034386e-06   6.8034386e-06   6.8034386e-06   6.8034386e-06   6.8034386e-06   6.8034386e-06   6.8034386e-06   6.8034386e-06   6.8034386e-06   6.8034386e-06   6.8034386e-06   6.8034386e-06   6.8034386e-06   6.8034386e-06   6.8034386e-06   6.8034386e-06   6.8034386e-06   6.8034386e-06   6.8034386e-06   6.8034386e-06   6.8034386e-06   6.8034386e-06   6.8034386e-06   6.8034386e-06   6.8034386e-06   6.8034386e-06   6.8034386e-06   6.8034386e-06   6.8034386e-06   6.8034386e-06   6.8034386e-06   6.8034386e-06   6.8034386e-06   6.8034386e-06   6.8034386e-06   6.8034386e-06   6.8034386e-06   6.8034386e-06   6.8034386e-06   6.8034386e-06   6.8034386e-06   6.8034386e-06   6.8034386e-06   6.8034386e-06   3.4905962e-06   6.3091812e-08   6.3091812e-08   6.3091812e-08   6.3091812e-08   6.3091812e-08   6.3091812e-08   6.3091812e-08   6.3091812e-08   6.3091812e-08   6.3091812e-08   6.3091812e-08   6.3091812e-08   6.3091812e-08   6.3091812e-08   6.3091812e-08   6.3091812e-08   6.3091812e-08   6.3091812e-08   6.3091812e-08   6.3091812e-08   6.3091812e-08   6.3091812e-08   6.3091812e-08   6.3091812e-08   6.3091812e-08   6.3091812e-08   6.3091812e-08   6.3091812e-08   6.3091812e-08   6.3091812e-08   6.3091812e-08   6.3091812e-08   6.3091812e-08   0.0000000e+00   0.0000000e+00   0.0000000e+00   0.0000000e+00   0.0000000e+00   0.0000000e+00   0.0000000e+00   0.0000000e+00   0.0000000e+00   0.0000000e+00   0.0000000e+00   0.0000000e+00   0.0000000e+00   0.0000000e+00   0.0000000e+00   0.0000000e+00   0.0000000e+00   0.0000000e+00   0.0000000e+00   0.0000000e+00   0.0000000e+00   0.0000000e+00   0.0000000e+00   0.0000000e+00   0.0000000e+00   0.0000000e+00   0.0000000e+00   0.0000000e+00   0.0000000e+00   0.0000000e+00   0.0000000e+00   0.0000000e+00   0.0000000e+00   0.0000000e+00   0.0000000e+00   0.0000000e+00   0.0000000e+00   0.0000000e+00   0.0000000e+00   0.0000000e+00
   3.2316264e-05   3.2316264e-05   3.2316264e-05   3.2316264e-05   3.2316264e-05   3.2316264e-05   3.2316264e-05   3.2316264e-05   3.2316264e-05   3.2316264e-05   3.2316264e-05   3.2316264e-05   3.2316264e-05   3.2316264e-05   3.2316264e-05   3.2316264e-05   3.2316264e-05   3.2316264e-05   3.2316264e-05   3.2316264e-05   3.2316264e-05   3.2316264e-05   3.2316264e-05   3.2316264e-05   3.2316264e-05   3.2316264e-05   3.2316264e-05   3.2316264e-05   3.2316264e-05   3.2316264e-05   3.2316264e-05   3.2316264e-05   3.2316264e-05   3.2316264e-05   3.2316264e-05   3.2316264e-05   3.2316264e-05   3.2316264e-05   3.2316264e-05   3.2316264e-05   3.2316264e-05   3.2316264e-05   3.2316264e-05   3.2316264e-05   3.2316264e-05   3.2316264e-05   3.2316264e-05   3.2316264e-05   3.2316264e-05   3.2316264e-05   3.2316264e-05   3.2316264e-05   3.2316264e-05   3.2316264e-05   3.2316264e-05   3.2316264e-05   3.2316264e-05   3.2316264e-05   3.2316264e-05   3.2316264e-05   3.2316264e-05   3.2316264e-05   3.2316264e-05   3.2316264e-05   3.2316264e-05   3.2316264e-05   3.2316264e-05   3.2316264e-05   3.2316264e-05   3.2316264e-05   3.2316264e-05   3.2316264e-05   3.2316264e-05   3.2316264e-05   3.2316264e-05   3.2316264e-05   3.2316264e-05   3.2316264e-05   3.2316264e-05   3.2316264e-05   3.2316264e-05   3.2316264e-05   3.2316264e-05   3.2316264e-05   3.2316264e-05   3.2316264e-05   3.2316264e-05   3.2316264e-05   3.2316264e-05   3.2316264e-05   3.2316264e-05   3.2316264e-05   3.2316264e-05   3.2316264e-05   3.2316264e-05   3.2316264e-05   3.2316264e-05   3.2316264e-05   3.2316264e-05   3.2316264e-05   3.2316264e-05   3.2316264e-05   3.2316264e-05   3.2316264e-05   3.2316264e-05   3.2316264e-05   3.2316264e-05   3.2316264e-05   3.2316264e-05   3.2316264e-05   3.2316264e-05   3.2316264e-05   3.2316264e-05   3.2316264e-05   3.2316264e-05   3.2316264e-05   3.2316264e-05   3.2316264e-05   3.2316264e-05   3.2316264e-05   3.2316264e-05   3.2316264e-05   3.2316264e-05   3.2316264e-05   3.2316264e-05   3.2316264e-05   3.2316264e-05   3.2316264e-05   3.2316264e-05   3.2316264e-05   3.2316264e-05   3.2316264e-05   3.2316264e-05   3.2316264e-05   3.2316264e-05   3.2316264e-05   3.2316264e-05   3.2316264e-05   3.2316264e-05   3.2316264e-05   3.2316264e-05   3.2316264e-05   3.2316264e-05   3.2316264e-05   3.2316264e-05   3.2316264e-05   3.2316264e-05   3.2316264e-05   3.2316264e-05   3.2316264e-05   3.2316264e-05   3.2316264e-05   3.2316264e-05   3.2316264e-05   3.2316264e-05   3.2316264e-05   3.2316264e-05   3.2316264e-05   3.2316264e-05   3.2316264e-05   3.2316264e-05   3.2316264e-05   3.2316264e-05   3.2316264e-05   3.2316264e-05   3.2316264e-05   3.2316264e-05   3.2316264e-05   3.2316264e-05   3.2316264e-05   3.2316264e-05   3.2316264e-05   3.2316264e-05   3.2316264e-05   3.2316264e-05   3.2316264e-05   3.2316264e-05   3.2316264e-05   3.2316264e-05   3.2316264e-05   3.2316264e-05   3.2316264e-05   3.2316264e-05   3.2316264e-05   3.2316264e-05   3.2316264e-05   3.2316264e-05   3.2316264e-05   3.2316264e-05   3.2316264e-05   3.2316264e-05   3.2316264e-05   3.2316264e-05   3.2316264e-05   3.2316264e-05   3.2316264e-05   3.2316264e-05   3.2316264e-05   3.2316264e-05   3.2316264e-05   3.2316264e-05   3.2316264e-05   3.2316264e-05   3.2316264e-05   3.2316264e-05   3.2316264e-05   3.2316264e-05   3.2316264e-05   3.2316264e-05   3.2316264e-05   3.2316264e-05   3.2316264e-05   3.2316264e-05   3.2316264e-05   3.2316264e-05   3.2316264e-05   3.2316264e-05   3.2316264e-05   3.2316264e-05   3.2316264e-05   3.2316264e-05   3.2316264e-05   3.2316264e-05   3.2316264e-05   3.2316264e-05   3.2316264e-05   3.2316264e-05   3.2316264e-05   3.2316264e-05   3.2316264e-05   3.2316264e-05   3.2316264e-05   3.2316264e-05   3.2316264e-05   3.2316264e-05   3.2316264e-05   3.2316264e-05   3.2316264e-05   3.2316264e-05   3.2316264e-05   3.2316264e-05   6.8034386e-06   6.8034386e-06   6.8034386e-06   6.8034386e-06   6.8034386e-06   6.8034386e-06   6.8034386e-06   6.8034386e-06   6.8034386e-06   6.8034386e-06   6.8034386e-06   6.8034386e-06   6.8034386e-06   6.8034386e-06   6.8034386e-06   6.8034386e-06   6.8034386e-06   6.8034386e-06   6.8034386e-06   6.8034386e-06   6.8034386e-06   6.8034386e-06   6.8034386e-06   6.8034386e-06   6.8034386e-06   6.8034386e-06   6.8034386e-06   6.8034386e-06   6.8034386e-06   6.8034386e-06   6.8034386e-06   6.8034386e-06   6.8034386e-06   6.8034386e-06   6.8034386e-06   6.8034386e-06   6.8034386e-06   6.8034386e-06   6.8034386e-06   6.8034386e-06   6.8034386e-06   6.8034386e-06   6.8034386e-06   6.8034386e-06   6.8034386e-06   6.8034386e-06   6.8034386e-06   6.8034386e-06   6.8034386e-06   6.8034386e-06   6.8034386e-06   6.8034386e-06   6.8034386e-06   6.8034386e-06   6.8034386e-06   6.8034386e-06   6.8034386e-06   6.8034386e-06   6.8034386e-06   6.8034386e-06   6.8034386e-06   6.8034386e-06   6.8034386e-06   6.8034386e-06   6.8034386e-06   6.8034386e-06   6.8034386e-06   6.8034386e-06   6.8034386e-06   6.8034386e-06   6.8034386e-06   6.8034386e-06   6.8034386e-06   6.8034386e-06   6.8034386e-06   6.8034386e-06   6.8034386e-06   6.8034386e-06   6.8034386e-06   6.8034386e-06   6.8034386e-06   6.8034386e-06   6.8034386e-06   6.8034386e-06   6.8034386e-06   3.4905962e-06   6.3091812e-08   6.3091812e-08   6.3091812e-08   6.3091812e-08   6.3091812e-08   6.3091812e-08   6.3091812e-08   6.3091812e-08   6.3091812e-08   6.3091812e-08   6.3091812e-08   6.3091812e-08   6.3091812e-08   6.3091812e-08   6.3091812e-08   6.3091812e-08   6.3091812e-08   6.3091812e-08   6.3091812e-08   6.3091812e-08   6.3091812e-08   6.3091812e-08   6.3091812e-08   6.3091812e-08   6.3091812e-08   6.3091812e-08   6.3091812e-08   6.3091812e-08   6.3091812e-08   6.3091812e-08   6.3091812e-08   6.3091812e-08   6.3091812e-08   6.3091812e-08   0.0000000e+00   0.0000000e+00   0.0000000e+00   0.0000000e+00   0.0000000e+00   0.0000000e+00   0.0000000e+00   0.0000000e+00   0.0000000e+00   0.0000000e+00   0.0000000e+00   0.0000000e+00   0.0000000e+00   0.0000000e+00   0.0000000e+00   0.0000000e+00   0.0000000e+00   0.0000000e+00   0.0000000e+00   0.0000000e+00   0.0000000e+00   0.0000000e+00   0.0000000e+00   0.0000000e+00   0.0000000e+00   0.0000000e+00   0.0000000e+00   0.0000000e+00   0.0000000e+00   0.0000000e+00   0.0000000e+00   0.0000000e+00   0.0000000e+00   0.0000000e+00   0.0000000e+00   0.0000000e+00   0.0000000e+00   0.0000000e+00   0.0000000e+00   0.0000000e+00
   3.2316264e-05   3.2316264e-05   3.2316264e-05   3.2316264e-05   3.2316264e-05   3.2316264e-05   3.2316264e-05   3.2316264e-05   3.2316264e-05   3.2316264e-05   3.2316264e-05   3.2316264e-05   3.2316264e-05   3.2316264e-05   3.2316264e-05   3.2316264e-05   3.2316264e-05   3.2316264e-05   3.2316264e-05   3.2316264e-05   3.2316264e-05   3.2316264e-05   3.2316264e-05   3.2316264e-05   3.2316264e-05   3.2316264e-05   3.2316264e-05   3.2316264e-05   3.2316264e-05   3.2316264e-05   3.2316264e-05   3.2316264e-05   3.2316264e-05   3.2316264e-05   3.2316264e-05   3.2316264e-05   3.2316264e-05   3.2316264e-05   3.2316264e-05   3.2316264e-05   3.2316264e-05   3.2316264e-05   3.2316264e-05   3.2316264e-05   3.2316264e-05   3.2316264e-05   3.2316264e-05   3.2316264e-05   3.2316264e-05   3.2316264e-05   3.2316264e-05   3.2316264e-05   3.2316264e-05   3.2316264e-05   3.2316264e-05   3.2316264e-05   3.2316264e-05   3.2316264e-05   3.2316264e-05   3.2316264e-05   3.2316264e-05   3.2316264e-05   3.2316264e-05   3.2316264e-05   3.2316264e-05   3.2316264e-05   3.2316264e-05   3.2316264e-05   3.2316264e-05   3.2316264e-05   3.2316264e-05   3.2316264e-05   3.2316264e-05   3.2316264e-05   3.2316264e-05   3.2316264e-05   3.2316264e-05   3.2316264e-05   3.2316264e-05   3.2316264e-05   3.2316264e-05   3.2316264e-05   3.2316264e-05   3.2316264e-05   3.2316264e-05   3.2316264e-05   3.2316264e-05   3.2316264e-05   3.2316264e-05   3.2316264e-05   3.2316264e-05   3.2316264e-05   3.2316264e-05   3.2316264e-05   3.2316264e-05   3.2316264e-05   3.2316264e-05   3.2316264e-05   3.2316264e-05   3.2316264e-05   3.2316264e-05   3.2316264e-05   3.2316264e-05   3.2316264e-05   3.2316264e-05   3.2316264e-05   3.2316264e-05   3.2316264e-05   3.2316264e-05   3.2316264e-05   3.2316264e-05   3.2316264e-05   3.2316264e-05   3.2316264e-05   3.2316264e-05   3.2316264e-05   3.2316264e-05   3.2316264e-05   3.2316264e-05   3.2316264e-05   3.2316264e-05   3.2316264e-05   3.2316264e-05   3.2316264e-05   3.2316264e-05   3.2316264e-05   3.2316264e-05   3.2316264e-05   3.2316264e-05   3.2316264e-05   3.2316264e-05   3.2316264e-05   3.2316264e-05   3.2316264e-05   3.2316264e-05   3.2316264e-05   3.2316264e-05   3.2316264e-05   3.2316264e-05   3.2316264e-05   3.2316264e-05   3.2316264e-05   3.2316264e-05   3.2316264e-05   3.2316264e-05   3.2316264e-05   3.2316264e-05   3.2316264e-05   3.2316264e-05   3.2316264e-05   3.2316264e-05   3.2316264e-05   3.2316264e-05   3.2316264e-05   3.2316264e-05   3.2316264e-05   3.2316264e-05   3.2316264e-05   3.2316264e-05   3.2316264e-05   3.2316264e-05   3.2316264e-05   3.2316264e-05   3.2316264e-05   3.2316264e-05   3.2316264e-05   3.2316264e-05   3.2316264e-05   3.2316264e-05   3.2316264e-05   3.2316264e-05   3.2316264e-05   3.2316264e-05   3.2316264e-05   3.2316264e-05   3.2316264e-05   3.2316264e-05   3.2316264e-05   3.2316264e-05   3.2316264e-05   3.2316264e-05   3.2316264e-05   3.2316264e-05   3.2316264e-05   3.2316264e-05   3.2316264e-05   3.2316264e-05   3.2316264e-05   3.2316264e-05   3.2316264e-05   3.2316264e-05   3.2316264e-05   3.2316264e-05   3.2316264e-05   3.2316264e-05   3.2316264e-05   3.2316264e-05   3.2316264e-05   3.2316264e-05   3.2316264e-05   3.2316264e-05   3.2316264e-05   3.2316264e-05   3.2316264e-05   3.2316264e-05   3.2316264e-05   3.2316264e-05   3.2316264e-05   3.2316264e-05   3.2316264e-05   3.2316264e-05   3.2316264e-05   3.2316264e-05   3.2316264e-05   3.2316264e-05   3.2316264e-05   3.2316264e-05   3.2316264e-05   3.2316264e-05   3.2316264e-05   3.2316264e-05   3.2316264e-05   3.2316264e-05   3.2316264e-05   3.2316264e-05   3.2316264e-05   3.2316264e-05   3.2316264e-05   3.2316264e-05   3.2316264e-05   3.2316264e-05   3.2316264e-05   3.2316264e-05   3.2316264e-05   3.2316264e-05   3.2316264e-05   3.2316264e-05   3.2316264e-05   3.2316264e-05   3.2316264e-05   3.2316264e-05   6.8034386e-06   6.8034386e-06   6.8034386e-06   6.8034386e-06   6.8034386e-06   6.8034386e-06   6.8034386e-06   6.8034386e-06   6.8034386e-06   6.8034386e-06   6.8034386e-06   6.8034386e-06   6.8034386e-06   6.8034386e-06   6.8034386e-06   6.8034386e-06   6.8034386e-06   6.8034386e-06   6.8034386e-06   6.8034386e-06   6.8034386e-06   6.8034386e-06   6.8034386e-06   6.8034386e-06   6.8034386e-06   6.8034386e-06   6.8034386e-06   6.8034386e-06   6.8034386e-06   6.8034386e-06   6.8034386e-06   6.8034386e-06   6.8034386e-06   6.8034386e-06   6.8034386e-06   6.8034386e-06   6.8034386e-06   6.8034386e-06   6.8034386e-06   6.8034386e-06   6.8034386e-06   6.8034386e-06   6.8034386e-06   6.8034386e-06   6.8034386e-06   6.8034386e-06   6.8034386e-06   6.8034386e-06   6.8034386e-06   6.8034386e-06   6.8034386e-06   6.8034386e-06   6.8034386e-06   6.8034386e-06   6.8034386e-06   6.8034386e-06   6.8034386e-06   6.8034386e-06   6.8034386e-06   6.8034386e-06   6.8034386e-06   6.8034386e-06   6.8034386e-06   6.8034386e-06   6.8034386e-06   6.8034386e-06   6.8034386e-06   6.8034386e-06   6.8034386e-06   6.8034386e-06   6.8034386e-06   6.8034386e-06   6.8034386e-06   6.8034386e-06   6.8034386e-06   6.8034386e-06   6.8034386e-06   6.8034386e-06   6.8034386e-06   6.8034386e-06   6.8034386e-06   6.8034386e-06   6.8034386e-06   6.8034386e-06   3.4905962e-06   6.3091812e-08   6.3091812e-08   6.3091812e-08   6.3091812e-08   6.3091812e-08   6.3091812e-08   6.3091812e-08   6.3091812e-08   6.3091812e-08   6.3091812e-08   6.3091812e-08   6.3091812e-08   6.3091812e-08   6.3091812e-08   6.3091812e-08   6.3091812e-08   6.3091812e-08   6.3091812e-08   6.3091812e-08   6.3091812e-08   6.3091812e-08   6.3091812e-08   6.3091812e-08   6.3091812e-08   6.3091812e-08   6.3091812e-08   6.3091812e-08   6.3091812e-08   6.3091812e-08   6.3091812e-08   6.3091812e-08   6.3091812e-08   6.3091812e-08   6.3091812e-08   6.3091812e-08   0.0000000e+00   0.0000000e+00   0.0000000e+00   0.0000000e+00   0.0000000e+00   0.0000000e+00   0.0000000e+00   0.0000000e+00   0.0000000e+00   0.0000000e+00   0.0000000e+00   0.0000000e+00   0.0000000e+00   0.0000000e+00   0.0000000e+00   0.0000000e+00   0.0000000e+00   0.0000000e+00   0.0000000e+00   0.0000000e+00   0.0000000e+00   0.0000000e+00   0.0000000e+00   0.0000000e+00   0.0000000e+00   0.0000000e+00   0.0000000e+00   0.0000000e+00   0.0000000e+00   0.0000000e+00   0.0000000e+00   0.0000000e+00   0.0000000e+00   0.0000000e+00   0.0000000e+00   0.0000000e+00   0.0000000e+00   0.0000000e+00   0.0000000e+00   0.0000000e+00
   3.2316264e-05   3.2316264e-05   3.2316264e-05   3.2316264e-05   3.2316264e-05   3.2316264e-05   3.2316264e-05   3.2316264e-05   3.2316264e-05   3.2316264e-05   3.2316264e-05   3.2316264e-05   3.2316264e-05   3.2316264e-05   3.2316264e-05   3.2316264e-05   3.2316264e-05   3.2316264e-05   3.2316264e-05   3.2316264e-05   3.2316264e-05   3.2316264e-05   3.2316264e-05   3.2316264e-05   3.2316264e-05   3.2316264e-05   3.2316264e-05   3.2316264e-05   3.2316264e-05   3.2316264e-05   3.2316264e-05   3.2316264e-05   3.2316264e-05   3.2316264e-05   3.2316264e-05   3.2316264e-05   3.2316264e-05   3.2316264e-05   3.2316264e-05   3.2316264e-05   3.2316264e-05   3.2316264e-05   3.2316264e-05   3.2316264e-05   3.2316264e-05   3.2316264e-05   3.2316264e-05   3.2316264e-05   3.2316264e-05   3.2316264e-05   3.2316264e-05   3.2316264e-05   3.2316264e-05   3.2316264e-05   3.2316264e-05   3.2316264e-05   3.2316264e-05   3.2316264e-05   3.2316264e-05   3.2316264e-05   3.2316264e-05   3.2316264e-05   3.2316264e-05   3.2316264e-05   3.2316264e-05   3.2316264e-05   3.2316264e-05   3.2316264e-05   3.2316264e-05   3.2316264e-05   3.2316264e-05   3.2316264e-05   3.2316264e-05   3.2316264e-05   3.2316264e-05   3.2316264e-05   3.2316264e-05   3.2316264e-05   3.2316264e-05   3.2316264e-05   3.2316264e-05   3.2316264e-05   3.2316264e-05   3.2316264e-05   3.2316264e-05   3.2316264e-05   3.2316264e-05   3.2316264e-05   3.2316264e-05   3.2316264e-05   3.2316264e-05   3.2316264e-05   3.2316264e-05   3.2316264e-05   3.2316264e-05   3.2316264e-05   3.2316264e-05   3.2316264e-05   3.2316264e-05   3.2316264e-05   3.2316264e-05   3.2316264e-05   3.2316264e-05   3.2316264e-05   3.2316264e-05   3.2316264e-05   3.2316264e-05   3.2316264e-05   3.2316264e-05   3.2316264e-05   3.2316264e-05   3.2316264e-05   3.2316264e-05   3.2316264e-05   3.2316264e-05   3.2316264e-05   3.2316264e-05   3.2316264e-05   3.2316264e-05   3.2316264e-05   3.2316264e-05   3.2316264e-05   3.2316264e-05   3.2316264e-05   3.2316264e-05   3.2316264e-05   3.2316264e-05   3.2316264e-05   3.2316264e-05   3.2316264e-05   3.2316264e-05   3.2316264e-05   3.2316264e-05   3.2316264e-05   3.2316264e-05   3.2316264e-05   3.2316264e-05   3.2316264e-05   3.2316264e-05   3.2316264e-05   3.2316264e-05   3.2316264e-05   3.2316264e-05   3.2316264e-05   3.2316264e-05   3.2316264e-05   3.2316264e-05   3.2316264e-05   3.2316264e-05   3.2316264e-05   3.2316264e-05   3.2316264e-05   3.2316264e-05   3.2316264e-05   3.2316264e-05   3.2316264e-05   3.2316264e-05   3.2316264e-05   3.2316264e-05   3.2316264e-05   3.2316264e-05   3.2316264e-05   3.2316264e-05   3.2316264e-05   3.2316264e-05   3.2316264e-05   3.2316264e-05   3.2316264e-05   3.2316264e-05   3.2316264e-05   3.2316264e-05   3.2316264e-05   3.2316264e-05   3.2316264e-05   3.2316264e-05   3.2316264e-05   3.2316264e-05   3.2316264e-05   3.2316264e-05   3.2316264e-05   3.2316264e-05   3.2316264e-05   3.2316264e-05   3.2316264e-05   3.2316264e-05   3.2316264e-05   3.2316264e-05   3.2316264e-05   3.2316264e-05   3.2316264e-05   3.2316264e-05   3.2316264e-05   3.2316264e-05   3.2316264e-05   3.2316264e-05   3.2316264e-05   3.2316264e-05   3.2316264e-05   3.2316264e-05   3.2316264e-05   3.2316264e-05   3.2316264e-05   3.2316264e-05   3.2316264e-05   3.2316264e-05   3.2316264e-05   3.2316264e-05   3.2316264e-05   3.2316264e-05   3.2316264e-05   3.2316264e-05   3.2316264e-05   3.2316264e-05   3.2316264e-05   3.2316264e-05   3.2316264e-05   3.2316264e-05   3.2316264e-05   3.2316264e-05   3.2316264e-05   3.2316264e-05   3.2316264e-05   3.2316264e-05   3.2316264e-05   3.2316264e-05   3.2316264e-05   3.2316264e-05   3.2316264e-05   3.2316264e-05   3.2316264e-05   3.2316264e-05   3.2316264e-05   3.2316264e-05   3.2316264e-05   3.2316264e-05   3.2316264e-05   3.2316264e-05   3.2316264e-05   3.2316264e-05   3.2316264e-05   3.2316264e-05   6.8034386e-06   6.8034386e-06   6.8034386e-06   6.8034386e-06   6.8034386e-06   6.8034386e-06   6.8034386e-06   6.8034386e-06   6.8034386e-06   6.8034386e-06   6.8034386e-06   6.8034386e-06   6.8034386e-06   6.8034386e-06   6.8034386e-06   6.8034386e-06   6.8034386e-06   6.8034386e-06   6.8034386e-06   6.8034386e-06   6.8034386e-06   6.8034386e-06   6.8034386e-06   6.8034386e-06   6.8034386e-06   6.8034386e-06   6.8034386e-06   6.8034386e-06   6.8034386e-06   6.8034386e-06   6.8034386e-06   6.8034386e-06   6.8034386e-06   6.8034386e-06   6.8034386e-06   6.8034386e-06   6.8034386e-06   6.8034386e-06   6.8034386e-06   6.8034386e-06   6.8034386e-06   6.8034386e-06   6.8034386e-06   6.8034386e-06   6.8034386e-06   6.8034386e-06   6.8034386e-06   6.8034386e-06   6.8034386e-06   6.8034386e-06   6.8034386e-06   6.8034386e-06   6.8034386e-06   6.8034386e-06   6.8034386e-06   6.8034386e-06   6.8034386e-06   6.8034386e-06   6.8034386e-06   6.8034386e-06   6.8034386e-06   6.8034386e-06   6.8034386e-06   6.8034386e-06   6.8034386e-06   6.8034386e-06   6.8034386e-06   6.8034386e-06   6.8034386e-06   6.8034386e-06   6.8034386e-06   6.8034386e-06   6.8034386e-06   6.8034386e-06   6.8034386e-06   6.8034386e-06   6.8034386e-06   6.8034386e-06   6.8034386e-06   6.8034386e-06   6.8034386e-06   6.8034386e-06   6.8034386e-06   3.4905962e-06   6.3091812e-08   6.3091812e-08   6.3091812e-08   6.3091812e-08   6.3091812e-08   6.3091812e-08   6.3091812e-08   6.3091812e-08   6.3091812e-08   6.3091812e-08   6.3091812e-08   6.3091812e-08   6.3091812e-08   6.3091812e-08   6.3091812e-08   6.3091812e-08   6.3091812e-08   6.3091812e-08   6.3091812e-08   6.3091812e-08   6.3091812e-08   6.3091812e-08   6.3091812e-08   6.3091812e-08   6.3091812e-08   6.3091812e-08   6.3091812e-08   6.3091812e-08   6.3091812e-08   6.3091812e-08   6.3091812e-08   6.3091812e-08   6.3091812e-08   6.3091812e-08   6.3091812e-08   6.3091812e-08   0.0000000e+00   0.0000000e+00   0.0000000e+00   0.0000000e+00   0.0000000e+00   0.0000000e+00   0.0000000e+00   0.0000000e+00   0.0000000e+00   0.0000000e+00   0.0000000e+00   0.0000000e+00   0.0000000e+00   0.0000000e+00   0.0000000e+00   0.0000000e+00   0.0000000e+00   0.0000000e+00   0.0000000e+00   0.0000000e+00   0.0000000e+00   0.0000000e+00   0.0000000e+00   0.0000000e+00   0.0000000e+00   0.0000000e+00   0.0000000e+00   0.0000000e+00   0.0000000e+00   0.0000000e+00   0.0000000e+00   0.0000000e+00   0.0000000e+00   0.0000000e+00   0.0000000e+00   0.0000000e+00   0.0000000e+00   0.0000000e+00   0.0000000e+00   0.0000000e+00
   3.2316264e-05   3.2316264e-05   3.2316264e-05   3.2316264e-05   3.2316264e-05   3.2316264e-05   3.2316264e-05   3.2316264e-05   3.2316264e-05   3.2316264e-05   3.2316264e-05   3.2316264e-05   3.2316264e-05   3.2316264e-05   3.2316264e-05   3.2316264e-05   3.2316264e-05   3.2316264e-05   3.2316264e-05   3.2316264e-05   3.2316264e-05   3.2316264e-05   3.2316264e-05   3.2316264e-05   3.2316264e-05   3.2316264e-05   3.2316264e-05   3.2316264e-05   3.2316264e-05   3.2316264e-05   3.2316264e-05   3.2316264e-05   3.2316264e-05   3.2316264e-05   3.2316264e-05   3.2316264e-05   3.2316264e-05   3.2316264e-05   3.2316264e-05   3.2316264e-05   3.2316264e-05   3.2316264e-05   3.2316264e-05   3.2316264e-05   3.2316264e-05   3.2316264e-05   3.2316264e-05   3.2316264e-05   3.2316264e-05   3.2316264e-05   3.2316264e-05   3.2316264e-05   3.2316264e-05   3.2316264e-05   3.2316264e-05   3.2316264e-05   3.2316264e-05   3.2316264e-05   3.2316264e-05   3.2316264e-05   3.2316264e-05   3.2316264e-05   3.2316264e-05   3.2316264e-05   3.2316264e-05   3.2316264e-05   3.2316264e-05   3.2316264e-05   3.2316264e-05   3.2316264e-05   3.2316264e-05   3.2316264e-05   3.2316264e-05   3.2316264e-05   3.2316264e-05   3.2316264e-05   3.2316264e-05   3.2316264e-05   3.2316264e-05   3.2316264e-05   3.2316264e-05   3.2316264e-05   3.2316264e-05   3.2316264e-05   3.2316264e-05   3.2316264e-05   3.2316264e-05   3.2316264e-05   3.2316264e-05   3.2316264e-05   3.2316264e-05   3.2316264e-05   3.2316264e-05   3.2316264e-05   3.2316264e-05   3.2316264e-05   3.2316264e-05   3.2316264e-05   3.2316264e-05   3.2316264e-05   3.2316264e-05   3.2316264e-05   3.2316264e-05   3.2316264e-05   3.2316264e-05   3.2316264e-05   3.2316264e-05   3.2316264e-05   3.2316264e-05   3.2316264e-05   3.2316264e-05   3.2316264e-05   3.2316264e-05   3.2316264e-05   3.2316264e-05   3.2316264e-05   3.2316264e-05   3.2316264e-05   3.2316264e-05   3.2316264e-05   3.2316264e-05   3.2316264e-05   3.2316264e-05   3.2316264e-05   3.2316264e-05   3.2316264e-05   3.2316264e-05   3.2316264e-05   3.2316264e-05   3.2316264e-05   3.2316264e-05   3.2316264e-05   3.2316264e-05   3.2316264e-05   3.2316264e-05   3.2316264e-05   3.2316264e-05   3.2316264e-05   3.2316264e-05   3.2316264e-05   3.2316264e-05   3.2316264e-05   3.2316264e-05   3.2316264e-05   3.2316264e-05   3.2316264e-05   3.2316264e-05   3.2316264e-05   3.2316264e-05   3.2316264e-05   3.2316264e-05   3.2316264e-05   3.2316264e-05   3.2316264e-05   3.2316264e-05   3.2316264e-05   3.2316264e-05   3.2316264e-05   3.2316264e-05   3.2316264e-05   3.2316264e-05   3.2316264e-05   3.2316264e-05   3.2316264e-05   3.2316264e-05   3.2316264e-05   3.2316264e-05   3.2316264e-05   3.2316264e-05   3.2316264e-05   3.2316264e-05   3.2316264e-05   3.2316264e-05   3.2316264e-05   3.2316264e-05   3.2316264e-05   3.2316264e-05   3.2316264e-05   3.2316264e-05   3.2316264e-05   3.2316264e-05   3.2316264e-05   3.2316264e-05   3.2316264e-05   3.2316264e-05   3.2316264e-05   3.2316264e-05   3.2316264e-05   3.2316264e-05   3.2316264e-05   3.2316264e-05   3.2316264e-05   3.2316264e-05   3.2316264e-05   3.2316264e-05   3.2316264e-05   3.2316264e-05   3.2316264e-05   3.2316264e-05   3.2316264e-05   3.2316264e-05   3.2316264e-05   3.2316264e-05   3.2316264e-05   3.2316264e-05   3.2316264e-05   3.2316264e-05   3.2316264e-05   3.2316264e-05   3.2316264e-05   3.2316264e-05   3.2316264e-05   3.2316264e-05   3.2316264e-05   3.2316264e-05   3.2316264e-05   3.2316264e-05   3.2316264e-05   3.2316264e-05   3.2316264e-05   3.2316264e-05   3.2316264e-05   3.2316264e-05   3.2316264e-05   3.2316264e-05   3.2316264e-05   3.2316264e-05   3.2316264e-05   3.2316264e-05   3.2316264e-05   3.2316264e-05   3.2316264e-05   3.2316264e-05   3.2316264e-05   3.2316264e-05   3.2316264e-05   3.2316264e-05   3.2316264e-05   3.2316264e-05   3.2316264e-05   3.2316264e-05   6.8034386e-06   6.8034386e-06   6.8034386e-06   6.8034386e-06   6.8034386e-06   6.8034386e-06   6.8034386e-06   6.8034386e-06   6.8034386e-06   6.8034386e-06   6.8034386e-06   6.8034386e-06   6.8034386e-06   6.8034386e-06   6.8034386e-06   6.8034386e-06   6.8034386e-06   6.8034386e-06   6.8034386e-06   6.8034386e-06   6.8034386e-06   6.8034386e-06   6.8034386e-06   6.8034386e-06   6.8034386e-06   6.8034386e-06   6.8034386e-06   6.8034386e-06   6.8034386e-06   6.8034386e-06   6.8034386e-06   6.8034386e-06   6.8034386e-06   6.8034386e-06   6.8034386e-06   6.8034386e-06   6.8034386e-06   6.8034386e-06   6.8034386e-06   6.8034386e-06   6.8034386e-06   6.8034386e-06   6.8034386e-06   6.8034386e-06   6.8034386e-06   6.8034386e-06   6.8034386e-06   6.8034386e-06   6.8034386e-06   6.8034386e-06   6.8034386e-06   6.8034386e-06   6.8034386e-06   6.8034386e-06   6.8034386e-06   6.8034386e-06   6.8034386e-06   6.8034386e-06   6.8034386e-06   6.8034386e-06   6.8034386e-06   6.8034386e-06   6.8034386e-06   6.8034386e-06   6.8034386e-06   6.8034386e-06   6.8034386e-06   6.8034386e-06   6.8034386e-06   6.8034386e-06   6.8034386e-06   6.8034386e-06   6.8034386e-06   6.8034386e-06   6.8034386e-06   6.8034386e-06   6.8034386e-06   6.8034386e-06   6.8034386e-06   6.8034386e-06   6.8034386e-06   6.8034386e-06   3.4905962e-06   6.3091812e-08   6.3091812e-08   6.3091812e-08   6.3091812e-08   6.3091812e-08   6.3091812e-08   6.3091812e-08   6.3091812e-08   6.3091812e-08   6.3091812e-08   6.3091812e-08   6.3091812e-08   6.3091812e-08   6.3091812e-08   6.3091812e-08   6.3091812e-08   6.3091812e-08   6.3091812e-08   6.3091812e-08   6.3091812e-08   6.3091812e-08   6.3091812e-08   6.3091812e-08   6.3091812e-08   6.3091812e-08   6.3091812e-08   6.3091812e-08   6.3091812e-08   6.3091812e-08   6.3091812e-08   6.3091812e-08   6.3091812e-08   6.3091812e-08   6.3091812e-08   6.3091812e-08   6.3091812e-08   6.3091812e-08   0.0000000e+00   0.0000000e+00   0.0000000e+00   0.0000000e+00   0.0000000e+00   0.0000000e+00   0.0000000e+00   0.0000000e+00   0.0000000e+00   0.0000000e+00   0.0000000e+00   0.0000000e+00   0.0000000e+00   0.0000000e+00   0.0000000e+00   0.0000000e+00   0.0000000e+00   0.0000000e+00   0.0000000e+00   0.0000000e+00   0.0000000e+00   0.0000000e+00   0.0000000e+00   0.0000000e+00   0.0000000e+00   0.0000000e+00   0.0000000e+00   0.0000000e+00   0.0000000e+00   0.0000000e+00   0.0000000e+00   0.0000000e+00   0.0000000e+00   0.0000000e+00   0.0000000e+00   0.0000000e+00   0.0000000e+00   0.0000000e+00   0.0000000e+00   0.0000000e+00
   3.2316264e-05   3.2316264e-05   3.2316264e-05   3.2316264e-05   3.2316264e-05   3.2316264e-05   3.2316264e-05   3.2316264e-05   3.2316264e-05   3.2316264e-05   3.2316264e-05   3.2316264e-05   3.2316264e-05   3.2316264e-05   3.2316264e-05   3.2316264e-05   3.2316264e-05   3.2316264e-05   3.2316264e-05   3.2316264e-05   3.2316264e-05   3.2316264e-05   3.2316264e-05   3.2316264e-05   3.2316264e-05   3.2316264e-05   3.2316264e-05   3.2316264e-05   3.2316264e-05   3.2316264e-05   3.2316264e-05   3.2316264e-05   3.2316264e-05   3.2316264e-05   3.2316264e-05   3.2316264e-05   3.2316264e-05   3.2316264e-05   3.2316264e-05   3.2316264e-05   3.2316264e-05   3.2316264e-05   3.2316264e-05   3.2316264e-05   3.2316264e-05   3.2316264e-05   3.2316264e-05   3.2316264e-05   3.2316264e-05   3.2316264e-05   3.2316264e-05   3.2316264e-05   3.2316264e-05   3.2316264e-05   3.2316264e-05   3.2316264e-05   3.2316264e-05   3.2316264e-05   3.2316264e-05   3.2316264e-05   3.2316264e-05   3.2316264e-05   3.2316264e-05   3.2316264e-05   3.2316264e-05   3.2316264e-05   3.2316264e-05   3.2316264e-05   3.2316264e-05   3.2316264e-05   3.2316264e-05   3.2316264e-05   3.2316264e-05   3.2316264e-05   3.2316264e-05   3.2316264e-05   3.2316264e-05   3.2316264e-05   3.2316264e-05   3.2316264e-05   3.2316264e-05   3.2316264e-05   3.2316264e-05   3.2316264e-05   3.2316264e-05   3.2316264e-05   3.2316264e-05   3.2316264e-05   3.2316264e-05   3.2316264e-05   3.2316264e-05   3.2316264e-05   3.2316264e-05   3.2316264e-05   3.2316264e-05   3.2316264e-05   3.2316264e-05   3.2316264e-05   3.2316264e-05   3.2316264e-05   3.2316264e-05   3.2316264e-05   3.2316264e-05   3.2316264e-05   3.2316264e-05   3.2316264e-05   3.2316264e-05   3.2316264e-05   3.2316264e-05   3.2316264e-05   3.2316264e-05   3.2316264e-05   3.2316264e-05   3.2316264e-05   3.2316264e-05   3.2316264e-05   3.2316264e-05   3.2316264e-05   3.2316264e-05   3.2316264e-05   3.2316264e-05   3.2316264e-05   3.2316264e-05   3.2316264e-05   3.2316264e-05   3.2316264e-05   3.2316264e-05   3.2316264e-05   3.2316264e-05   3.2316264e-05   3.2316264e-05   3.2316264e-05   3.2316264e-05   3.2316264e-05   3.2316264e-05   3.2316264e-05   3.2316264e-05   3.2316264e-05   3.2316264e-05   3.2316264e-05   3.2316264e-05   3.2316264e-05   3.2316264e-05   3.2316264e-05   3.2316264e-05   3.2316264e-05   3.2316264e-05   3.2316264e-05   3.2316264e-05   3.2316264e-05   3.2316264e-05   3.2316264e-05   3.2316264e-05   3.2316264e-05   3.2316264e-05   3.2316264e-05   3.2316264e-05   3.2316264e-05   3.2316264e-05   3.2316264e-05   3.2316264e-05   3.2316264e-05   3.2316264e-05   3.2316264e-05   3.2316264e-05   3.2316264e-05   3.2316264e-05   3.2316264e-05   3.2316264e-05   3.2316264e-05   3.2316264e-05   3.2316264e-05   3.2316264e-05   3.2316264e-05   3.2316264e-05   3.2316264e-05   3.2316264e-05   3.2316264e-05   3.2316264e-05   3.2316264e-05   3.2316264e-05   3.2316264e-05   3.2316264e-05   3.2316264e-05   3.2316264e-05   3.2316264e-05   3.2316264e-05   3.2316264e-05   3.2316264e-05   3.2316264e-05   3.2316264e-05   3.2316264e-05   3.2316264e-05   3.2316264e-05   3.2316264e-05   3.2316264e-05   3.2316264e-05   3.2316264e-05   3.2316264e-05   3.2316264e-05   3.2316264e-05   3.2316264e-05   3.2316264e-05   3.2316264e-05   3.2316264e-05   3.2316264e-05   3.2316264e-05   3.2316264e-05   3.2316264e-05   3.2316264e-05   3.2316264e-05   3.2316264e-05   3.2316264e-05   3.2316264e-05   3.2316264e-05   3.2316264e-05   3.2316264e-05   3.2316264e-05   3.2316264e-05   3.2316264e-05   3.2316264e-05   3.2316264e-05   3.2316264e-05   3.2316264e-05   3.2316264e-05   3.2316264e-05   3.2316264e-05   3.2316264e-05   3.2316264e-05   3.2316264e-05   3.2316264e-05   3.2316264e-05   3.2316264e-05   3.2316264e-05   3.2316264e-05   3.2316264e-05   3.2316264e-05   3.2316264e-05   3.2316264e-05   3.2316264e-05   3.2316264e-05   6.8034386e-06   6.8034386e-06   6.8034386e-06   6.8034386e-06   6.8034386e-06   6.8034386e-06   6.8034386e-06   6.8034386e-06   6.8034386e-06   6.8034386e-06   6.8034386e-06   6.8034386e-06   6.8034386e-06   6.8034386e-06   6.8034386e-06   6.8034386e-06   6.8034386e-06   6.8034386e-06   6.8034386e-06   6.8034386e-06   6.8034386e-06   6.8034386e-06   6.8034386e-06   6.8034386e-06   6.8034386e-06   6.8034386e-06   6.8034386e-06   6.8034386e-06   6.8034386e-06   6.8034386e-06   6.8034386e-06   6.8034386e-06   6.8034386e-06   6.8034386e-06   6.8034386e-06   6.8034386e-06   6.8034386e-06   6.8034386e-06   6.8034386e-06   6.8034386e-06   6.8034386e-06   6.8034386e-06   6.8034386e-06   6.8034386e-06   6.8034386e-06   6.8034386e-06   6.8034386e-06   6.8034386e-06   6.8034386e-06   6.8034386e-06   6.8034386e-06   6.8034386e-06   6.8034386e-06   6.8034386e-06   6.8034386e-06   6.8034386e-06   6.8034386e-06   6.8034386e-06   6.8034386e-06   6.8034386e-06   6.8034386e-06   6.8034386e-06   6.8034386e-06   6.8034386e-06   6.8034386e-06   6.8034386e-06   6.8034386e-06   6.8034386e-06   6.8034386e-06   6.8034386e-06   6.8034386e-06   6.8034386e-06   6.8034386e-06   6.8034386e-06   6.8034386e-06   6.8034386e-06   6.8034386e-06   6.8034386e-06   6.8034386e-06   6.8034386e-06   6.8034386e-06   3.4905962e-06   6.3091812e-08   6.3091812e-08   6.3091812e-08   6.3091812e-08   6.3091812e-08   6.3091812e-08   6.3091812e-08   6.3091812e-08   6.3091812e-08   6.3091812e-08   6.3091812e-08   6.3091812e-08   6.3091812e-08   6.3091812e-08   6.3091812e-08   6.3091812e-08   6.3091812e-08   6.3091812e-08   6.3091812e-08   6.3091812e-08   6.3091812e-08   6.3091812e-08   6.3091812e-08   6.3091812e-08   6.3091812e-08   6.3091812e-08   6.3091812e-08   6.3091812e-08   6.3091812e-08   6.3091812e-08   6.3091812e-08   6.3091812e-08   6.3091812e-08   6.3091812e-08   6.3091812e-08   6.3091812e-08   6.3091812e-08   6.3091812e-08   0.0000000e+00   0.0000000e+00   0.0000000e+00   0.0000000e+00   0.0000000e+00   0.0000000e+00   0.0000000e+00   0.0000000e+00   0.0000000e+00   0.0000000e+00   0.0000000e+00   0.0000000e+00   0.0000000e+00   0.0000000e+00   0.0000000e+00   0.0000000e+00   0.0000000e+00   0.0000000e+00   0.0000000e+00   0.0000000e+00   0.0000000e+00   0.0000000e+00   0.0000000e+00   0.0000000e+00   0.0000000e+00   0.0000000e+00   0.0000000e+00   0.0000000e+00   0.0000000e+00   0.0000000e+00   0.0000000e+00   0.0000000e+00   0.0000000e+00   0.0000000e+00   0.0000000e+00   0.0000000e+00   0.0000000e+00   0.0000000e+00   0.0000000e+00   0.0000000e+00
   3.2316264e-05   3.2316264e-05   3.2316264e-05   3.2316264e-05   3.2316264e-05   3.2316264e-05   3.2316264e-05   3.2316264e-05   3.2316264e-05   3.2316264e-05   3.2316264e-05   3.2316264e-05   3.2316264e-05   3.2316264e-05   3.2316264e-05   3.2316264e-05   3.2316264e-05   3.2316264e-05   3.2316264e-05   3.2316264e-05   3.2316264e-05   3.2316264e-05   3.2316264e-05   3.2316264e-05   3.2316264e-05   3.2316264e-05   3.2316264e-05   3.2316264e-05   3.2316264e-05   3.2316264e-05   3.2316264e-05   3.2316264e-05   3.2316264e-05   3.2316264e-05   3.2316264e-05   3.2316264e-05   3.2316264e-05   3.2316264e-05   3.2316264e-05   3.2316264e-05   3.2316264e-05   3.2316264e-05   3.2316264e-05   3.2316264e-05   3.2316264e-05   3.2316264e-05   3.2316264e-05   3.2316264e-05   3.2316264e-05   3.2316264e-05   3.2316264e-05   3.2316264e-05   3.2316264e-05   3.2316264e-05   3.2316264e-05   3.2316264e-05   3.2316264e-05   3.2316264e-05   3.2316264e-05   3.2316264e-05   3.2316264e-05   3.2316264e-05   3.2316264e-05   3.2316264e-05   3.2316264e-05   3.2316264e-05   3.2316264e-05   3.2316264e-05   3.2316264e-05   3.2316264e-05   3.2316264e-05   3.2316264e-05   3.2316264e-05   3.2316264e-05   3.2316264e-05   3.2316264e-05   3.2316264e-05   3.2316264e-05   3.2316264e-05   3.2316264e-05   3.2316264e-05   3.2316264e-05   3.2316264e-05   3.2316264e-05   3.2316264e-05   3.2316264e-05   3.2316264e-05   3.2316264e-05   3.2316264e-05   3.2316264e-05   3.2316264e-05   3.2316264e-05   3.2316264e-05   3.2316264e-05   3.2316264e-05   3.2316264e-05   3.2316264e-05   3.2316264e-05   3.2316264e-05   3.2316264e-05   3.2316264e-05   3.2316264e-05   3.2316264e-05   3.2316264e-05   3.2316264e-05   3.2316264e-05   3.2316264e-05   3.2316264e-05   3.2316264e-05   3.2316264e-05   3.2316264e-05   3.2316264e-05   3.2316264e-05   3.2316264e-05   3.2316264e-05   3.2316264e-05   3.2316264e-05   3.2316264e-05   3.2316264e-05   3.2316264e-05   3.2316264e-05   3.2316264e-05   3.2316264e-05   3.2316264e-05   3.2316264e-05   3.2316264e-05   3.2316264e-05   3.2316264e-05   3.2316264e-05   3.2316264e-05   3.2316264e-05   3.2316264e-05   3.2316264e-05   3.2316264e-05   3.2316264e-05   3.2316264e-05   3.2316264e-05   3.2316264e-05   3.2316264e-05   3.2316264e-05   3.2316264e-05   3.2316264e-05   3.2316264e-05   3.2316264e-05   3.2316264e-05   3.2316264e-05   3.2316264e-05   3.2316264e-05   3.2316264e-05   3.2316264e-05   3.2316264e-05   3.2316264e-05   3.2316264e-05   3.2316264e-05   3.2316264e-05   3.2316264e-05   3.2316264e-05   3.2316264e-05   3.2316264e-05   3.2316264e-05   3.2316264e-05   3.2316264e-05   3.2316264e-05   3.2316264e-05   3.2316264e-05   3.2316264e-05   3.2316264e-05   3.2316264e-05   3.2316264e-05   3.2316264e-05   3.2316264e-05   3.2316264e-05   3.2316264e-05   3.2316264e-05   3.2316264e-05   3.2316264e-05   3.2316264e-05   3.2316264e-05   3.2316264e-05   3.2316264e-05   3.2316264e-05   3.2316264e-05   3.2316264e-05   3.2316264e-05   3.2316264e-05   3.2316264e-05   3.2316264e-05   3.2316264e-05   3.2316264e-05   3.2316264e-05   3.2316264e-05   3.2316264e-05   3.2316264e-05   3.2316264e-05   3.2316264e-05   3.2316264e-05   3.2316264e-05   3.2316264e-05   3.2316264e-05   3.2316264e-05   3.2316264e-05   3.2316264e-05   3.2316264e-05   3.2316264e-05   3.2316264e-05   3.2316264e-05   3.2316264e-05   3.2316264e-05   3.2316264e-05   3.2316264e-05   3.2316264e-05   3.2316264e-05   3.2316264e-05   3.2316264e-05   3.2316264e-05   3.2316264e-05   3.2316264e-05   3.2316264e-05   3.2316264e-05   3.2316264e-05   3.2316264e-05   3.2316264e-05   3.2316264e-05   3.2316264e-05   3.2316264e-05   3.2316264e-05   3.2316264e-05   3.2316264e-05   3.2316264e-05   3.2316264e-05   3.2316264e-05   3.2316264e-05   3.2316264e-05   3.2316264e-05   3.2316264e-05   3.2316264e-05   3.2316264e-05   3.2316264e-05   3.2316264e-05   3.2316264e-05   3.2316264e-05   6.8034386e-06   6.8034386e-06   6.8034386e-06   6.8034386e-06   6.8034386e-06   6.8034386e-06   6.8034386e-06   6.8034386e-06   6.8034386e-06   6.8034386e-06   6.8034386e-06   6.8034386e-06   6.8034386e-06   6.8034386e-06   6.8034386e-06   6.8034386e-06   6.8034386e-06   6.8034386e-06   6.8034386e-06   6.8034386e-06   6.8034386e-06   6.8034386e-06   6.8034386e-06   6.8034386e-06   6.8034386e-06   6.8034386e-06   6.8034386e-06   6.8034386e-06   6.8034386e-06   6.8034386e-06   6.8034386e-06   6.8034386e-06   6.8034386e-06   6.8034386e-06   6.8034386e-06   6.8034386e-06   6.8034386e-06   6.8034386e-06   6.8034386e-06   6.8034386e-06   6.8034386e-06   6.8034386e-06   6.8034386e-06   6.8034386e-06   6.8034386e-06   6.8034386e-06   6.8034386e-06   6.8034386e-06   6.8034386e-06   6.8034386e-06   6.8034386e-06   6.8034386e-06   6.8034386e-06   6.8034386e-06   6.8034386e-06   6.8034386e-06   6.8034386e-06   6.8034386e-06   6.8034386e-06   6.8034386e-06   6.8034386e-06   6.8034386e-06   6.8034386e-06   6.8034386e-06   6.8034386e-06   6.8034386e-06   6.8034386e-06   6.8034386e-06   6.8034386e-06   6.8034386e-06   6.8034386e-06   6.8034386e-06   6.8034386e-06   6.8034386e-06   6.8034386e-06   6.8034386e-06   6.8034386e-06   6.8034386e-06   6.8034386e-06   6.8034386e-06   3.4905962e-06   6.3091812e-08   6.3091812e-08   6.3091812e-08   6.3091812e-08   6.3091812e-08   6.3091812e-08   6.3091812e-08   6.3091812e-08   6.3091812e-08   6.3091812e-08   6.3091812e-08   6.3091812e-08   6.3091812e-08   6.3091812e-08   6.3091812e-08   6.3091812e-08   6.3091812e-08   6.3091812e-08   6.3091812e-08   6.3091812e-08   6.3091812e-08   6.3091812e-08   6.3091812e-08   6.3091812e-08   6.3091812e-08   6.3091812e-08   6.3091812e-08   6.3091812e-08   6.3091812e-08   6.3091812e-08   6.3091812e-08   6.3091812e-08   6.3091812e-08   6.3091812e-08   6.3091812e-08   6.3091812e-08   6.3091812e-08   6.3091812e-08   6.3091812e-08   0.0000000e+00   0.0000000e+00   0.0000000e+00   0.0000000e+00   0.0000000e+00   0.0000000e+00   0.0000000e+00   0.0000000e+00   0.0000000e+00   0.0000000e+00   0.0000000e+00   0.0000000e+00   0.0000000e+00   0.0000000e+00   0.0000000e+00   0.0000000e+00   0.0000000e+00   0.0000000e+00   0.0000000e+00   0.0000000e+00   0.0000000e+00   0.0000000e+00   0.0000000e+00   0.0000000e+00   0.0000000e+00   0.0000000e+00   0.0000000e+00   0.0000000e+00   0.0000000e+00   0.0000000e+00   0.0000000e+00   0.0000000e+00   0.0000000e+00   0.0000000e+00   0.0000000e+00   0.0000000e+00   0.0000000e+00   0.0000000e+00   0.0000000e+00   0.0000000e+00
   3.2316264e-05   3.2316264e-05   3.2316264e-05   3.2316264e-05   3.2316264e-05   3.2316264e-05   3.2316264e-05   3.2316264e-05   3.2316264e-05   3.2316264e-05   3.2316264e-05   3.2316264e-05   3.2316264e-05   3.2316264e-05   3.2316264e-05   3.2316264e-05   3.2316264e-05   3.2316264e-05   3.2316264e-05   3.2316264e-05   3.2316264e-05   3.2316264e-05   3.2316264e-05   3.2316264e-05   3.2316264e-05   3.2316264e-05   3.2316264e-05   3.2316264e-05   3.2316264e-05   3.2316264e-05   3.2316264e-05   3.2316264e-05   3.2316264e-05   3.2316264e-05   3.2316264e-05   3.2316264e-05   3.2316264e-05   3.2316264e-05   3.2316264e-05   3.2316264e-05   3.2316264e-05   3.2316264e-05   3.2316264e-05   3.2316264e-05   3.2316264e-05   3.2316264e-05   3.2316264e-05   3.2316264e-05   3.2316264e-05   3.2316264e-05   3.2316264e-05   3.2316264e-05   3.2316264e-05   3.2316264e-05   3.2316264e-05   3.2316264e-05   3.2316264e-05   3.2316264e-05   3.2316264e-05   3.2316264e-05   3.2316264e-05   3.2316264e-05   3.2316264e-05   3.2316264e-05   3.2316264e-05   3.2316264e-05   3.2316264e-05   3.2316264e-05   3.2316264e-05   3.2316264e-05   3.2316264e-05   3.2316264e-05   3.2316264e-05   3.2316264e-05   3.2316264e-05   3.2316264e-05   3.2316264e-05   3.2316264e-05   3.2316264e-05   3.2316264e-05   3.2316264e-05   3.2316264e-05   3.2316264e-05   3.2316264e-05   3.2316264e-05   3.2316264e-05   3.2316264e-05   3.2316264e-05   3.2316264e-05   3.2316264e-05   3.2316264e-05   3.2316264e-05   3.2316264e-05   3.2316264e-05   3.2316264e-05   3.2316264e-05   3.2316264e-05   3.2316264e-05   3.2316264e-05   3.2316264e-05   3.2316264e-05   3.2316264e-05   3.2316264e-05   3.2316264e-05   3.2316264e-05   3.2316264e-05   3.2316264e-05   3.2316264e-05   3.2316264e-05   3.2316264e-05   3.2316264e-05   3.2316264e-05   3.2316264e-05   3.2316264e-05   3.2316264e-05   3.2316264e-05   3.2316264e-05   3.2316264e-05   3.2316264e-05   3.2316264e-05   3.2316264e-05   3.2316264e-05   3.2316264e-05   3.2316264e-05   3.2316264e-05   3.2316264e-05   3.2316264e-05   3.2316264e-05   3.2316264e-05   3.2316264e-05   3.2316264e-05   3.2316264e-05   3.2316264e-05   3.2316264e-05   3.2316264e-05   3.2316264e-05   3.2316264e-05   3.2316264e-05   3.2316264e-05   3.2316264e-05   3.2316264e-05   3.2316264e-05   3.2316264e-05   3.2316264e-05   3.2316264e-05   3.2316264e-05   3.2316264e-05   3.2316264e-05   3.2316264e-05   3.2316264e-05   3.2316264e-05   3.2316264e-05   3.2316264e-05   3.2316264e-05   3.2316264e-05   3.2316264e-05   3.2316264e-05   3.2316264e-05   3.2316264e-05   3.2316264e-05   3.2316264e-05   3.2316264e-05   3.2316264e-05   3.2316264e-05   3.2316264e-05   3.2316264e-05   3.2316264e-05   3.2316264e-05   3.2316264e-05   3.2316264e-05   3.2316264e-05   3.2316264e-05   3.2316264e-05   3.2316264e-05   3.2316264e-05   3.2316264e-05   3.2316264e-05   3.2316264e-05   3.2316264e-05   3.2316264e-05   3.2316264e-05   3.2316264e-05   3.2316264e-05   3.2316264e-05   3.2316264e-05   3.2316264e-05   3.2316264e-05   3.2316264e-05   3.2316264e-05   3.2316264e-05   3.2316264e-05   3.2316264e-05   3.2316264e-05   3.2316264e-05   3.2316264e-05   3.2316264e-05   3.2316264e-05   3.2316264e-05   3.2316264e-05   3.2316264e-05   3.2316264e-05   3.2316264e-05   3.2316264e-05   3.2316264e-05   3.2316264e-05   3.2316264e-05   3.2316264e-05   3.2316264e-05   3.2316264e-05   3.2316264e-05   3.2316264e-05   3.2316264e-05   3.2316264e-05   3.2316264e-05   3.2316264e-05   3.2316264e-05   3.2316264e-05   3.2316264e-05   3.2316264e-05   3.2316264e-05   3.2316264e-05   3.2316264e-05   3.2316264e-05   3.2316264e-05   3.2316264e-05   3.2316264e-05   3.2316264e-05   3.2316264e-05   3.2316264e-05   3.2316264e-05   3.2316264e-05   3.2316264e-05   3.2316264e-05   3.2316264e-05   3.2316264e-05   3.2316264e-05   3.2316264e-05   3.2316264e-05   3.2316264e-05   3.2316264e-05   3.2316264e-05   6.8034386e-06   6.8034386e-06   6.8034386e-06   6.8034386e-06   6.8034386e-06   6.8034386e-06   6.8034386e-06   6.8034386e-06   6.8034386e-06   6.8034386e-06   6.8034386e-06   6.8034386e-06   6.8034386e-06   6.8034386e-06   6.8034386e-06   6.8034386e-06   6.8034386e-06   6.8034386e-06   6.8034386e-06   6.8034386e-06   6.8034386e-06   6.8034386e-06   6.8034386e-06   6.8034386e-06   6.8034386e-06   6.8034386e-06   6.8034386e-06   6.8034386e-06   6.8034386e-06   6.8034386e-06   6.8034386e-06   6.8034386e-06   6.8034386e-06   6.8034386e-06   6.8034386e-06   6.8034386e-06   6.8034386e-06   6.8034386e-06   6.8034386e-06   6.8034386e-06   6.8034386e-06   6.8034386e-06   6.8034386e-06   6.8034386e-06   6.8034386e-06   6.8034386e-06   6.8034386e-06   6.8034386e-06   6.8034386e-06   6.8034386e-06   6.8034386e-06   6.8034386e-06   6.8034386e-06   6.8034386e-06   6.8034386e-06   6.8034386e-06   6.8034386e-06   6.8034386e-06   6.8034386e-06   6.8034386e-06   6.8034386e-06   6.8034386e-06   6.8034386e-06   6.8034386e-06   6.8034386e-06   6.8034386e-06   6.8034386e-06   6.8034386e-06   6.8034386e-06   6.8034386e-06   6.8034386e-06   6.8034386e-06   6.8034386e-06   6.8034386e-06   6.8034386e-06   6.8034386e-06   6.8034386e-06   6.8034386e-06   6.8034386e-06   3.4905962e-06   6.3091812e-08   6.3091812e-08   6.3091812e-08   6.3091812e-08   6.3091812e-08   6.3091812e-08   6.3091812e-08   6.3091812e-08   6.3091812e-08   6.3091812e-08   6.3091812e-08   6.3091812e-08   6.3091812e-08   6.3091812e-08   6.3091812e-08   6.3091812e-08   6.3091812e-08   6.3091812e-08   6.3091812e-08   6.3091812e-08   6.3091812e-08   6.3091812e-08   6.3091812e-08   6.3091812e-08   6.3091812e-08   6.3091812e-08   6.3091812e-08   6.3091812e-08   6.3091812e-08   6.3091812e-08   6.3091812e-08   6.3091812e-08   6.3091812e-08   6.3091812e-08   6.3091812e-08   6.3091812e-08   6.3091812e-08   6.3091812e-08   6.3091812e-08   6.3091812e-08   0.0000000e+00   0.0000000e+00   0.0000000e+00   0.0000000e+00   0.0000000e+00   0.0000000e+00   0.0000000e+00   0.0000000e+00   0.0000000e+00   0.0000000e+00   0.0000000e+00   0.0000000e+00   0.0000000e+00   0.0000000e+00   0.0000000e+00   0.0000000e+00   0.0000000e+00   0.0000000e+00   0.0000000e+00   0.0000000e+00   0.0000000e+00   0.0000000e+00   0.0000000e+00   0.0000000e+00   0.0000000e+00   0.0000000e+00   0.0000000e+00   0.0000000e+00   0.0000000e+00   0.0000000e+00   0.0000000e+00   0.0000000e+00   0.0000000e+00   0.0000000e+00   0.0000000e+00   0.0000000e+00   0.0000000e+00   0.0000000e+00   0.0000000e+00   0.0000000e+00
   3.2316264e-05   3.2316264e-05   3.2316264e-05   3.2316264e-05   3.2316264e-05   3.2316264e-05   3.2316264e-05   3.2316264e-05   3.2316264e-05   3.2316264e-05   3.2316264e-05   3.2316264e-05   3.2316264e-05   3.2316264e-05   3.2316264e-05   3.2316264e-05   3.2316264e-05   3.2316264e-05   3.2316264e-05   3.2316264e-05   3.2316264e-05   3.2316264e-05   3.2316264e-05   3.2316264e-05   3.2316264e-05   3.2316264e-05   3.2316264e-05   3.2316264e-05   3.2316264e-05   3.2316264e-05   3.2316264e-05   3.2316264e-05   3.2316264e-05   3.2316264e-05   3.2316264e-05   3.2316264e-05   3.2316264e-05   3.2316264e-05   3.2316264e-05   3.2316264e-05   3.2316264e-05   3.2316264e-05   3.2316264e-05   3.2316264e-05   3.2316264e-05   3.2316264e-05   3.2316264e-05   3.2316264e-05   3.2316264e-05   3.2316264e-05   3.2316264e-05   3.2316264e-05   3.2316264e-05   3.2316264e-05   3.2316264e-05   3.2316264e-05   3.2316264e-05   3.2316264e-05   3.2316264e-05   3.2316264e-05   3.2316264e-05   3.2316264e-05   3.2316264e-05   3.2316264e-05   3.2316264e-05   3.2316264e-05   3.2316264e-05   3.2316264e-05   3.2316264e-05   3.2316264e-05   3.2316264e-05   3.2316264e-05   3.2316264e-05   3.2316264e-05   3.2316264e-05   3.2316264e-05   3.2316264e-05   3.2316264e-05   3.2316264e-05   3.2316264e-05   3.2316264e-05   3.2316264e-05   3.2316264e-05   3.2316264e-05   3.2316264e-05   3.2316264e-05   3.2316264e-05   3.2316264e-05   3.2316264e-05   3.2316264e-05   3.2316264e-05   3.2316264e-05   3.2316264e-05   3.2316264e-05   3.2316264e-05   3.2316264e-05   3.2316264e-05   3.2316264e-05   3.2316264e-05   3.2316264e-05   3.2316264e-05   3.2316264e-05   3.2316264e-05   3.2316264e-05   3.2316264e-05   3.2316264e-05   3.2316264e-05   3.2316264e-05   3.2316264e-05   3.2316264e-05   3.2316264e-05   3.2316264e-05   3.2316264e-05   3.2316264e-05   3.2316264e-05   3.2316264e-05   3.2316264e-05   3.2316264e-05   3.2316264e-05   3.2316264e-05   3.2316264e-05   3.2316264e-05   3.2316264e-05   3.2316264e-05   3.2316264e-05   3.2316264e-05   3.2316264e-05   3.2316264e-05   3.2316264e-05   3.2316264e-05   3.2316264e-05   3.2316264e-05   3.2316264e-05   3.2316264e-05   3.2316264e-05   3.2316264e-05   3.2316264e-05   3.2316264e-05   3.2316264e-05   3.2316264e-05   3.2316264e-05   3.2316264e-05   3.2316264e-05   3.2316264e-05   3.2316264e-05   3.2316264e-05   3.2316264e-05   3.2316264e-05   3.2316264e-05   3.2316264e-05   3.2316264e-05   3.2316264e-05   3.2316264e-05   3.2316264e-05   3.2316264e-05   3.2316264e-05   3.2316264e-05   3.2316264e-05   3.2316264e-05   3.2316264e-05   3.2316264e-05   3.2316264e-05   3.2316264e-05   3.2316264e-05   3.2316264e-05   3.2316264e-05   3.2316264e-05   3.2316264e-05   3.2316264e-05   3.2316264e-05   3.2316264e-05   3.2316264e-05   3.2316264e-05   3.2316264e-05   3.2316264e-05   3.2316264e-05   3.2316264e-05   3.2316264e-05   3.2316264e-05   3.2316264e-05   3.2316264e-05   3.2316264e-05   3.2316264e-05   3.2316264e-05   3.2316264e-05   3.2316264e-05   3.2316264e-05   3.2316264e-05   3.2316264e-05   3.2316264e-05   3.2316264e-05   3.2316264e-05   3.2316264e-05   3.2316264e-05   3.2316264e-05   3.2316264e-05   3.2316264e-05   3.2316264e-05   3.2316264e-05   3.2316264e-05   3.2316264e-05   3.2316264e-05   3.2316264e-05   3.2316264e-05   3.2316264e-05   3.2316264e-05   3.2316264e-05   3.2316264e-05   3.2316264e-05   3.2316264e-05   3.2316264e-05   3.2316264e-05   3.2316264e-05   3.2316264e-05   3.2316264e-05   3.2316264e-05   3.2316264e-05   3.2316264e-05   3.2316264e-05   3.2316264e-05   3.2316264e-05   3.2316264e-05   3.2316264e-05   3.2316264e-05   3.2316264e-05   3.2316264e-05   3.2316264e-05   3.2316264e-05   3.2316264e-05   3.2316264e-05   3.2316264e-05   3.2316264e-05   3.2316264e-05   3.2316264e-05   3.2316264e-05   3.2316264e-05   3.2316264e-05   3.2316264e-05   3.2316264e-05   3.2316264e-05   3.2316264e-05   6.8034386e-06   6.8034386e-06   6.8034386e-06   6.8034386e-06   6.8034386e-06   6.8034386e-06   6.8034386e-06   6.8034386e-06   6.8034386e-06   6.8034386e-06   6.8034386e-06   6.8034386e-06   6.8034386e-06   6.8034386e-06   6.8034386e-06   6.8034386e-06   6.8034386e-06   6.8034386e-06   6.8034386e-06   6.8034386e-06   6.8034386e-06   6.8034386e-06   6.8034386e-06   6.8034386e-06   6.8034386e-06   6.8034386e-06   6.8034386e-06   6.8034386e-06   6.8034386e-06   6.8034386e-06   6.8034386e-06   6.8034386e-06   6.8034386e-06   6.8034386e-06   6.8034386e-06   6.8034386e-06   6.8034386e-06   6.8034386e-06   6.8034386e-06   6.8034386e-06   6.8034386e-06   6.8034386e-06   6.8034386e-06   6.8034386e-06   6.8034386e-06   6.8034386e-06   6.8034386e-06   6.8034386e-06   6.8034386e-06   6.8034386e-06   6.8034386e-06   6.8034386e-06   6.8034386e-06   6.8034386e-06   6.8034386e-06   6.8034386e-06   6.8034386e-06   6.8034386e-06   6.8034386e-06   6.8034386e-06   6.8034386e-06   6.8034386e-06   6.8034386e-06   6.8034386e-06   6.8034386e-06   6.8034386e-06   6.8034386e-06   6.8034386e-06   6.8034386e-06   6.8034386e-06   6.8034386e-06   6.8034386e-06   6.8034386e-06   6.8034386e-06   6.8034386e-06   6.8034386e-06   6.8034386e-06   6.8034386e-06   3.4905962e-06   6.3091812e-08   6.3091812e-08   6.3091812e-08   6.3091812e-08   6.3091812e-08   6.3091812e-08   6.3091812e-08   6.3091812e-08   6.3091812e-08   6.3091812e-08   6.3091812e-08   6.3091812e-08   6.3091812e-08   6.3091812e-08   6.3091812e-08   6.3091812e-08   6.3091812e-08   6.3091812e-08   6.3091812e-08   6.3091812e-08   6.3091812e-08   6.3091812e-08   6.3091812e-08   6.3091812e-08   6.3091812e-08   6.3091812e-08   6.3091812e-08   6.3091812e-08   6.3091812e-08   6.3091812e-08   6.3091812e-08   6.3091812e-08   6.3091812e-08   6.3091812e-08   6.3091812e-08   6.3091812e-08   6.3091812e-08   6.3091812e-08   6.3091812e-08   6.3091812e-08   6.3091812e-08   0.0000000e+00   0.0000000e+00   0.0000000e+00   0.0000000e+00   0.0000000e+00   0.0000000e+00   0.0000000e+00   0.0000000e+00   0.0000000e+00   0.0000000e+00   0.0000000e+00   0.0000000e+00   0.0000000e+00   0.0000000e+00   0.0000000e+00   0.0000000e+00   0.0000000e+00   0.0000000e+00   0.0000000e+00   0.0000000e+00   0.0000000e+00   0.0000000e+00   0.0000000e+00   0.0000000e+00   0.0000000e+00   0.0000000e+00   0.0000000e+00   0.0000000e+00   0.0000000e+00   0.0000000e+00   0.0000000e+00   0.0000000e+00   0.0000000e+00   0.0000000e+00   0.0000000e+00   0.0000000e+00   0.0000000e+00   0.0000000e+00   0.0000000e+00   0.0000000e+00
   3.2316264e-05   3.2316264e-05   3.2316264e-05   3.2316264e-05   3.2316264e-05   3.2316264e-05   3.2316264e-05   3.2316264e-05   3.2316264e-05   3.2316264e-05   3.2316264e-05   3.2316264e-05   3.2316264e-05   3.2316264e-05   3.2316264e-05   3.2316264e-05   3.2316264e-05   3.2316264e-05   3.2316264e-05   3.2316264e-05   3.2316264e-05   3.2316264e-05   3.2316264e-05   3.2316264e-05   3.2316264e-05   3.2316264e-05   3.2316264e-05   3.2316264e-05   3.2316264e-05   3.2316264e-05   3.2316264e-05   3.2316264e-05   3.2316264e-05   3.2316264e-05   3.2316264e-05   3.2316264e-05   3.2316264e-05   3.2316264e-05   3.2316264e-05   3.2316264e-05   3.2316264e-05   3.2316264e-05   3.2316264e-05   3.2316264e-05   3.2316264e-05   3.2316264e-05   3.2316264e-05   3.2316264e-05   3.2316264e-05   3.2316264e-05   3.2316264e-05   3.2316264e-05   3.2316264e-05   3.2316264e-05   3.2316264e-05   3.2316264e-05   3.2316264e-05   3.2316264e-05   3.2316264e-05   3.2316264e-05   3.2316264e-05   3.2316264e-05   3.2316264e-05   3.2316264e-05   3.2316264e-05   3.2316264e-05   3.2316264e-05   3.2316264e-05   3.2316264e-05   3.2316264e-05   3.2316264e-05   3.2316264e-05   3.2316264e-05   3.2316264e-05   3.2316264e-05   3.2316264e-05   3.2316264e-05   3.2316264e-05   3.2316264e-05   3.2316264e-05   3.2316264e-05   3.2316264e-05   3.2316264e-05   3.2316264e-05   3.2316264e-05   3.2316264e-05   3.2316264e-05   3.2316264e-05   3.2316264e-05   3.2316264e-05   3.2316264e-05   3.2316264e-05   3.2316264e-05   3.2316264e-05   3.2316264e-05   3.2316264e-05   3.2316264e-05   3.2316264e-05   3.2316264e-05   3.2316264e-05   3.2316264e-05   3.2316264e-05   3.2316264e-05   3.2316264e-05   3.2316264e-05   3.2316264e-05   3.2316264e-05   3.2316264e-05   3.2316264e-05   3.2316264e-05   3.2316264e-05   3.2316264e-05   3.2316264e-05   3.2316264e-05   3.2316264e-05   3.2316264e-05   3.2316264e-05   3.2316264e-05   3.2316264e-05   3.2316264e-05   3.2316264e-05   3.2316264e-05   3.2316264e-05   3.2316264e-05   3.2316264e-05   3.2316264e-05   3.2316264e-05   3.2316264e-05   3.2316264e-05   3.2316264e-05   3.2316264e-05   3.2316264e-05   3.2316264e-05   3.2316264e-05   3.2316264e-05   3.2316264e-05   3.2316264e-05   3.2316264e-05   3.2316264e-05   3.2316264e-05   3.2316264e-05   3.2316264e-05   3.2316264e-05   3.2316264e-05   3.2316264e-05   3.2316264e-05   3.2316264e-05   3.2316264e-05   3.2316264e-05   3.2316264e-05   3.2316264e-05   3.2316264e-05   3.2316264e-05   3.2316264e-05   3.2316264e-05   3.2316264e-05   3.2316264e-05   3.2316264e-05   3.2316264e-05   3.2316264e-05   3.2316264e-05   3.2316264e-05   3.2316264e-05   3.2316264e-05   3.2316264e-05   3.2316264e-05   3.2316264e-05   3.2316264e-05   3.2316264e-05   3.2316264e-05   3.2316264e-05   3.2316264e-05   3.2316264e-05   3.2316264e-05   3.2316264e-05   3.2316264e-05   3.2316264e-05   3.2316264e-05   3.2316264e-05   3.2316264e-05   3.2316264e-05   3.2316264e-05   3.2316264e-05   3.2316264e-05   3.2316264e-05   3.2316264e-05   3.2316264e-05   3.2316264e-05   3.2316264e-05   3.2316264e-05   3.2316264e-05   3.2316264e-05   3.2316264e-05   3.2316264e-05   3.2316264e-05   3.2316264e-05   3.2316264e-05   3.2316264e-05   3.2316264e-05   3.2316264e-05   3.2316264e-05   3.2316264e-05   3.2316264e-05   3.2316264e-05   3.2316264e-05   3.2316264e-05   3.2316264e-05   3.2316264e-05   3.2316264e-05   3.2316264e-05   3.2316264e-05   3.2316264e-05   3.2316264e-05   3.2316264e-05   3.2316264e-05   3.2316264e-05   3.2316264e-05   3.2316264e-05   3.2316264e-05   3.2316264e-05   3.2316264e-05   3.2316264e-05   3.2316264e-05   3.2316264e-05   3.2316264e-05   3.2316264e-05   3.2316264e-05   3.2316264e-05   3.2316264e-05   3.2316264e-05   3.2316264e-05   3.2316264e-05   3.2316264e-05   3.2316264e-05   3.2316264e-05   3.2316264e-05   3.2316264e-05   3.2316264e-05   3.2316264e-05   3.2316264e-05   3.2316264e-05   6.8034386e-06   6.8034386e-06   6.8034386e-06   6.8034386e-06   6.8034386e-06   6.8034386e-06   6.8034386e-06   6.8034386e-06   6.8034386e-06   6.8034386e-06   6.8034386e-06   6.8034386e-06   6.8034386e-06   6.8034386e-06   6.8034386e-06   6.8034386e-06   6.8034386e-06   6.8034386e-06   6.8034386e-06   6.8034386e-06   6.8034386e-06   6.8034386e-06   6.8034386e-06   6.8034386e-06   6.8034386e-06   6.8034386e-06   6.8034386e-06   6.8034386e-06   6.8034386e-06   6.8034386e-06   6.8034386e-06   6.8034386e-06   6.8034386e-06   6.8034386e-06   6.8034386e-06   6.8034386e-06   6.8034386e-06   6.8034386e-06   6.8034386e-06   6.8034386e-06   6.8034386e-06   6.8034386e-06   6.8034386e-06   6.8034386e-06   6.8034386e-06   6.8034386e-06   6.8034386e-06   6.8034386e-06   6.8034386e-06   6.8034386e-06   6.8034386e-06   6.8034386e-06   6.8034386e-06   6.8034386e-06   6.8034386e-06   6.8034386e-06   6.8034386e-06   6.8034386e-06   6.8034386e-06   6.8034386e-06   6.8034386e-06   6.8034386e-06   6.8034386e-06   6.8034386e-06   6.8034386e-06   6.8034386e-06   6.8034386e-06   6.8034386e-06   6.8034386e-06   6.8034386e-06   6.8034386e-06   6.8034386e-06   6.8034386e-06   6.8034386e-06   6.8034386e-06   6.8034386e-06   6.8034386e-06   3.4905962e-06   6.3091812e-08   6.3091812e-08   6.3091812e-08   6.3091812e-08   6.3091812e-08   6.3091812e-08   6.3091812e-08   6.3091812e-08   6.3091812e-08   6.3091812e-08   6.3091812e-08   6.3091812e-08   6.3091812e-08   6.3091812e-08   6.3091812e-08   6.3091812e-08   6.3091812e-08   6.3091812e-08   6.3091812e-08   6.3091812e-08   6.3091812e-08   6.3091812e-08   6.3091812e-08   6.3091812e-08   6.3091812e-08   6.3091812e-08   6.3091812e-08   6.3091812e-08   6.3091812e-08   6.3091812e-08   6.3091812e-08   6.3091812e-08   6.3091812e-08   6.3091812e-08   6.3091812e-08   6.3091812e-08   6.3091812e-08   6.3091812e-08   6.3091812e-08   6.3091812e-08   6.3091812e-08   6.3091812e-08   0.0000000e+00   0.0000000e+00   0.0000000e+00   0.0000000e+00   0.0000000e+00   0.0000000e+00   0.0000000e+00   0.0000000e+00   0.0000000e+00   0.0000000e+00   0.0000000e+00   0.0000000e+00   0.0000000e+00   0.0000000e+00   0.0000000e+00   0.0000000e+00   0.0000000e+00   0.0000000e+00   0.0000000e+00   0.0000000e+00   0.0000000e+00   0.0000000e+00   0.0000000e+00   0.0000000e+00   0.0000000e+00   0.0000000e+00   0.0000000e+00   0.0000000e+00   0.0000000e+00   0.0000000e+00   0.0000000e+00   0.0000000e+00   0.0000000e+00   0.0000000e+00   0.0000000e+00   0.0000000e+00   0.0000000e+00   0.0000000e+00   0.0000000e+00   0.0000000e+00
   3.2316264e-05   3.2316264e-05   3.2316264e-05   3.2316264e-05   3.2316264e-05   3.2316264e-05   3.2316264e-05   3.2316264e-05   3.2316264e-05   3.2316264e-05   3.2316264e-05   3.2316264e-05   3.2316264e-05   3.2316264e-05   3.2316264e-05   3.2316264e-05   3.2316264e-05   3.2316264e-05   3.2316264e-05   3.2316264e-05   3.2316264e-05   3.2316264e-05   3.2316264e-05   3.2316264e-05   3.2316264e-05   3.2316264e-05   3.2316264e-05   3.2316264e-05   3.2316264e-05   3.2316264e-05   3.2316264e-05   3.2316264e-05   3.2316264e-05   3.2316264e-05   3.2316264e-05   3.2316264e-05   3.2316264e-05   3.2316264e-05   3.2316264e-05   3.2316264e-05   3.2316264e-05   3.2316264e-05   3.2316264e-05   3.2316264e-05   3.2316264e-05   3.2316264e-05   3.2316264e-05   3.2316264e-05   3.2316264e-05   3.2316264e-05   3.2316264e-05   3.2316264e-05   3.2316264e-05   3.2316264e-05   3.2316264e-05   3.2316264e-05   3.2316264e-05   3.2316264e-05   3.2316264e-05   3.2316264e-05   3.2316264e-05   3.2316264e-05   3.2316264e-05   3.2316264e-05   3.2316264e-05   3.2316264e-05   3.2316264e-05   3.2316264e-05   3.2316264e-05   3.2316264e-05   3.2316264e-05   3.2316264e-05   3.2316264e-05   3.2316264e-05   3.2316264e-05   3.2316264e-05   3.2316264e-05   3.2316264e-05   3.2316264e-05   3.2316264e-05   3.2316264e-05   3.2316264e-05   3.2316264e-05   3.2316264e-05   3.2316264e-05   3.2316264e-05   3.2316264e-05   3.2316264e-05   3.2316264e-05   3.2316264e-05   3.2316264e-05   3.2316264e-05   3.2316264e-05   3.2316264e-05   3.2316264e-05   3.2316264e-05   3.2316264e-05   3.2316264e-05   3.2316264e-05   3.2316264e-05   3.2316264e-05   3.2316264e-05   3.2316264e-05   3.2316264e-05   3.2316264e-05   3.2316264e-05   3.2316264e-05   3.2316264e-05   3.2316264e-05   3.2316264e-05   3.2316264e-05   3.2316264e-05   3.2316264e-05   3.2316264e-05   3.2316264e-05   3.2316264e-05   3.2316264e-05   3.2316264e-05   3.2316264e-05   3.2316264e-05   3.2316264e-05   3.2316264e-05   3.2316264e-05   3.2316264e-05   3.2316264e-05   3.2316264e-05   3.2316264e-05   3.2316264e-05   3.2316264e-05   3.2316264e-05   3.2316264e-05   3.2316264e-05   3.2316264e-05   3.2316264e-05   3.2316264e-05   3.2316264e-05   3.2316264e-05   3.2316264e-05   3.2316264e-05   3.2316264e-05   3.2316264e-05   3.2316264e-05   3.2316264e-05   3.2316264e-05   3.2316264e-05   3.2316264e-05   3.2316264e-05   3.2316264e-05   3.2316264e-05   3.2316264e-05   3.2316264e-05   3.2316264e-05   3.2316264e-05   3.2316264e-05   3.2316264e-05   3.2316264e-05   3.2316264e-05   3.2316264e-05   3.2316264e-05   3.2316264e-05   3.2316264e-05   3.2316264e-05   3.2316264e-05   3.2316264e-05   3.2316264e-05   3.2316264e-05   3.2316264e-05   3.2316264e-05   3.2316264e-05   3.2316264e-05   3.2316264e-05   3.2316264e-05   3.2316264e-05   3.2316264e-05   3.2316264e-05   3.2316264e-05   3.2316264e-05   3.2316264e-05   3.2316264e-05   3.2316264e-05   3.2316264e-05   3.2316264e-05   3.2316264e-05   3.2316264e-05   3.2316264e-05   3.2316264e-05   3.2316264e-05   3.2316264e-05   3.2316264e-05   3.2316264e-05   3.2316264e-05   3.2316264e-05   3.2316264e-05   3.2316264e-05   3.2316264e-05   3.2316264e-05   3.2316264e-05   3.2316264e-05   3.2316264e-05   3.2316264e-05   3.2316264e-05   3.2316264e-05   3.2316264e-05   3.2316264e-05   3.2316264e-05   3.2316264e-05   3.2316264e-05   3.2316264e-05   3.2316264e-05   3.2316264e-05   3.2316264e-05   3.2316264e-05   3.2316264e-05   3.2316264e-05   3.2316264e-05   3.2316264e-05   3.2316264e-05   3.2316264e-05   3.2316264e-05   3.2316264e-05   3.2316264e-05   3.2316264e-05   3.2316264e-05   3.2316264e-05   3.2316264e-05   3.2316264e-05   3.2316264e-05   3.2316264e-05   3.2316264e-05   3.2316264e-05   3.2316264e-05   3.2316264e-05   3.2316264e-05   3.2316264e-05   3.2316264e-05   3.2316264e-05   3.2316264e-05   3.2316264e-05   3.2316264e-05   3.2316264e-05   3.2316264e-05   6.8034386e-06   6.8034386e-06   6.8034386e-06   6.8034386e-06   6.8034386e-06   6.8034386e-06   6.8034386e-06   6.8034386e-06   6.8034386e-06   6.8034386e-06   6.8034386e-06   6.8034386e-06   6.8034386e-06   6.8034386e-06   6.8034386e-06   6.8034386e-06   6.8034386e-06   6.8034386e-06   6.8034386e-06   6.8034386e-06   6.8034386e-06   6.8034386e-06   6.8034386e-06   6.8034386e-06   6.8034386e-06   6.8034386e-06   6.8034386e-06   6.8034386e-06   6.8034386e-06   6.8034386e-06   6.8034386e-06   6.8034386e-06   6.8034386e-06   6.8034386e-06   6.8034386e-06   6.8034386e-06   6.8034386e-06   6.8034386e-06   6.8034386e-06   6.8034386e-06   6.8034386e-06   6.8034386e-06   6.8034386e-06   6.8034386e-06   6.8034386e-06   6.8034386e-06   6.8034386e-06   6.8034386e-06   6.8034386e-06   6.8034386e-06   6.8034386e-06   6.8034386e-06   6.8034386e-06   6.8034386e-06   6.8034386e-06   6.8034386e-06   6.8034386e-06   6.8034386e-06   6.8034386e-06   6.8034386e-06   6.8034386e-06   6.8034386e-06   6.8034386e-06   6.8034386e-06   6.8034386e-06   6.8034386e-06   6.8034386e-06   6.8034386e-06   6.8034386e-06   6.8034386e-06   6.8034386e-06   6.8034386e-06   6.8034386e-06   6.8034386e-06   6.8034386e-06   6.8034386e-06   3.4905962e-06   6.3091812e-08   6.3091812e-08   6.3091812e-08   6.3091812e-08   6.3091812e-08   6.3091812e-08   6.3091812e-08   6.3091812e-08   6.3091812e-08   6.3091812e-08   6.3091812e-08   6.3091812e-08   6.3091812e-08   6.3091812e-08   6.3091812e-08   6.3091812e-08   6.3091812e-08   6.3091812e-08   6.3091812e-08   6.3091812e-08   6.3091812e-08   6.3091812e-08   6.3091812e-08   6.3091812e-08   6.3091812e-08   6.3091812e-08   6.3091812e-08   6.3091812e-08   6.3091812e-08   6.3091812e-08   6.3091812e-08   6.3091812e-08   6.3091812e-08   6.3091812e-08   6.3091812e-08   6.3091812e-08   6.3091812e-08   6.3091812e-08   6.3091812e-08   6.3091812e-08   6.3091812e-08   6.3091812e-08   6.3091812e-08   0.0000000e+00   0.0000000e+00   0.0000000e+00   0.0000000e+00   0.0000000e+00   0.0000000e+00   0.0000000e+00   0.0000000e+00   0.0000000e+00   0.0000000e+00   0.0000000e+00   0.0000000e+00   0.0000000e+00   0.0000000e+00   0.0000000e+00   0.0000000e+00   0.0000000e+00   0.0000000e+00   0.0000000e+00   0.0000000e+00   0.0000000e+00   0.0000000e+00   0.0000000e+00   0.0000000e+00   0.0000000e+00   0.0000000e+00   0.0000000e+00   0.0000000e+00   0.0000000e+00   0.0000000e+00   0.0000000e+00   0.0000000e+00   0.0000000e+00   0.0000000e+00   0.0000000e+00   0.0000000e+00   0.0000000e+00   0.0000000e+00   0.0000000e+00   0.0000000e+00
   3.2316264e-05   3.2316264e-05   3.2316264e-05   3.2316264e-05   3.2316264e-05   3.2316264e-05   3.2316264e-05   3.2316264e-05   3.2316264e-05   3.2316264e-05   3.2316264e-05   3.2316264e-05   3.2316264e-05   3.2316264e-05   3.2316264e-05   3.2316264e-05   3.2316264e-05   3.2316264e-05   3.2316264e-05   3.2316264e-05   3.2316264e-05   3.2316264e-05   3.2316264e-05   3.2316264e-05   3.2316264e-05   3.2316264e-05   3.2316264e-05   3.2316264e-05   3.2316264e-05   3.2316264e-05   3.2316264e-05   3.2316264e-05   3.2316264e-05   3.2316264e-05   3.2316264e-05   3.2316264e-05   3.2316264e-05   3.2316264e-05   3.2316264e-05   3.2316264e-05   3.2316264e-05   3.2316264e-05   3.2316264e-05   3.2316264e-05   3.2316264e-05   3.2316264e-05   3.2316264e-05   3.2316264e-05   3.2316264e-05   3.2316264e-05   3.2316264e-05   3.2316264e-05   3.2316264e-05   3.2316264e-05   3.2316264e-05   3.2316264e-05   3.2316264e-05   3.2316264e-05   3.2316264e-05   3.2316264e-05   3.2316264e-05   3.2316264e-05   3.2316264e-05   3.2316264e-05   3.2316264e-05   3.2316264e-05   3.2316264e-05   3.2316264e-05   3.2316264e-05   3.2316264e-05   3.2316264e-05   3.2316264e-05   3.2316264e-05   3.2316264e-05   3.2316264e-05   3.2316264e-05   3.2316264e-05   3.2316264e-05   3.2316264e-05   3.2316264e-05   3.2316264e-05   3.2316264e-05   3.2316264e-05   3.2316264e-05   3.2316264e-05   3.2316264e-05   3.2316264e-05   3.2316264e-05   3.2316264e-05   3.2316264e-05   3.2316264e-05   3.2316264e-05   3.2316264e-05   3.2316264e-05   3.2316264e-05   3.2316264e-05   3.2316264e-05   3.2316264e-05   3.2316264e-05   3.2316264e-05   3.2316264e-05   3.2316264e-05   3.2316264e-05   3.2316264e-05   3.2316264e-05   3.2316264e-05   3.2316264e-05   3.2316264e-05   3.2316264e-05   3.2316264e-05   3.2316264e-05   3.2316264e-05   3.2316264e-05   3.2316264e-05   3.2316264e-05   3.2316264e-05   3.2316264e-05   3.2316264e-05   3.2316264e-05   3.2316264e-05   3.2316264e-05   3.2316264e-05   3.2316264e-05   3.2316264e-05   3.2316264e-05   3.2316264e-05   3.2316264e-05   3.2316264e-05   3.2316264e-05   3.2316264e-05   3.2316264e-05   3.2316264e-05   3.2316264e-05   3.2316264e-05   3.2316264e-05   3.2316264e-05   3.2316264e-05   3.2316264e-05   3.2316264e-05   3.2316264e-05   3.2316264e-05   3.2316264e-05   3.2316264e-05   3.2316264e-05   3.2316264e-05   3.2316264e-05   3.2316264e-05   3.2316264e-05   3.2316264e-05   3.2316264e-05   3.2316264e-05   3.2316264e-05   3.2316264e-05   3.2316264e-05   3.2316264e-05   3.2316264e-05   3.2316264e-05   3.2316264e-05   3.2316264e-05   3.2316264e-05   3.2316264e-05   3.2316264e-05   3.2316264e-05   3.2316264e-05   3.2316264e-05   3.2316264e-05   3.2316264e-05   3.2316264e-05   3.2316264e-05   3.2316264e-05   3.2316264e-05   3.2316264e-05   3.2316264e-05   3.2316264e-05   3.2316264e-05   3.2316264e-05   3.2316264e-05   3.2316264e-05   3.2316264e-05   3.2316264e-05   3.2316264e-05   3.2316264e-05   3.2316264e-05   3.2316264e-05   3.2316264e-05   3.2316264e-05   3.2316264e-05   3.2316264e-05   3.2316264e-05   3.2316264e-05   3.2316264e-05   3.2316264e-05   3.2316264e-05   3.2316264e-05   3.2316264e-05   3.2316264e-05   3.2316264e-05   3.2316264e-05   3.2316264e-05   3.2316264e-05   3.2316264e-05   3.2316264e-05   3.2316264e-05   3.2316264e-05   3.2316264e-05   3.2316264e-05   3.2316264e-05   3.2316264e-05   3.2316264e-05   3.2316264e-05   3.2316264e-05   3.2316264e-05   3.2316264e-05   3.2316264e-05   3.2316264e-05   3.2316264e-05   3.2316264e-05   3.2316264e-05   3.2316264e-05   3.2316264e-05   3.2316264e-05   3.2316264e-05   3.2316264e-05   3.2316264e-05   3.2316264e-05   3.2316264e-05   3.2316264e-05   3.2316264e-05   3.2316264e-05   3.2316264e-05   3.2316264e-05   3.2316264e-05   3.2316264e-05   3.2316264e-05   3.2316264e-05   3.2316264e-05   3.2316264e-05   3.2316264e-05   3.2316264e-05   3.2316264e-05   3.2316264e-05   6.8034386e-06   6.8034386e-06   6.8034386e-06   6.8034386e-06   6.8034386e-06   6.8034386e-06   6.8034386e-06   6.8034386e-06   6.8034386e-06   6.8034386e-06   6.8034386e-06   6.8034386e-06   6.8034386e-06   6.8034386e-06   6.8034386e-06   6.8034386e-06   6.8034386e-06   6.8034386e-06   6.8034386e-06   6.8034386e-06   6.8034386e-06   6.8034386e-06   6.8034386e-06   6.8034386e-06   6.8034386e-06   6.8034386e-06   6.8034386e-06   6.8034386e-06   6.8034386e-06   6.8034386e-06   6.8034386e-06   6.8034386e-06   6.8034386e-06   6.8034386e-06   6.8034386e-06   6.8034386e-06   6.8034386e-06   6.8034386e-06   6.8034386e-06   6.8034386e-06   6.8034386e-06   6.8034386e-06   6.8034386e-06   6.8034386e-06   6.8034386e-06   6.8034386e-06   6.8034386e-06   6.8034386e-06   6.8034386e-06   6.8034386e-06   6.8034386e-06   6.8034386e-06   6.8034386e-06   6.8034386e-06   6.8034386e-06   6.8034386e-06   6.8034386e-06   6.8034386e-06   6.8034386e-06   6.8034386e-06   6.8034386e-06   6.8034386e-06   6.8034386e-06   6.8034386e-06   6.8034386e-06   6.8034386e-06   6.8034386e-06   6.8034386e-06   6.8034386e-06   6.8034386e-06   6.8034386e-06   6.8034386e-06   6.8034386e-06   6.8034386e-06   6.8034386e-06   3.4905962e-06   6.3091812e-08   6.3091812e-08   6.3091812e-08   6.3091812e-08   6.3091812e-08   6.3091812e-08   6.3091812e-08   6.3091812e-08   6.3091812e-08   6.3091812e-08   6.3091812e-08   6.3091812e-08   6.3091812e-08   6.3091812e-08   6.3091812e-08   6.3091812e-08   6.3091812e-08   6.3091812e-08   6.3091812e-08   6.3091812e-08   6.3091812e-08   6.3091812e-08   6.3091812e-08   6.3091812e-08   6.3091812e-08   6.3091812e-08   6.3091812e-08   6.3091812e-08   6.3091812e-08   6.3091812e-08   6.3091812e-08   6.3091812e-08   6.3091812e-08   6.3091812e-08   6.3091812e-08   6.3091812e-08   6.3091812e-08   6.3091812e-08   6.3091812e-08   6.3091812e-08   6.3091812e-08   6.3091812e-08   6.3091812e-08   6.3091812e-08   0.0000000e+00   0.0000000e+00   0.0000000e+00   0.0000000e+00   0.0000000e+00   0.0000000e+00   0.0000000e+00   0.0000000e+00   0.0000000e+00   0.0000000e+00   0.0000000e+00   0.0000000e+00   0.0000000e+00   0.0000000e+00   0.0000000e+00   0.0000000e+00   0.0000000e+00   0.0000000e+00   0.0000000e+00   0.0000000e+00   0.0000000e+00   0.0000000e+00   0.0000000e+00   0.0000000e+00   0.0000000e+00   0.0000000e+00   0.0000000e+00   0.0000000e+00   0.0000000e+00   0.0000000e+00   0.0000000e+00   0.0000000e+00   0.0000000e+00   0.0000000e+00   0.0000000e+00   0.0000000e+00   0.0000000e+00   0.0000000e+00   0.0000000e+00   0.0000000e+00
   3.2316264e-05   3.2316264e-05   3.2316264e-05   3.2316264e-05   3.2316264e-05   3.2316264e-05   3.2316264e-05   3.2316264e-05   3.2316264e-05   3.2316264e-05   3.2316264e-05   3.2316264e-05   3.2316264e-05   3.2316264e-05   3.2316264e-05   3.2316264e-05   3.2316264e-05   3.2316264e-05   3.2316264e-05   3.2316264e-05   3.2316264e-05   3.2316264e-05   3.2316264e-05   3.2316264e-05   3.2316264e-05   3.2316264e-05   3.2316264e-05   3.2316264e-05   3.2316264e-05   3.2316264e-05   3.2316264e-05   3.2316264e-05   3.2316264e-05   3.2316264e-05   3.2316264e-05   3.2316264e-05   3.2316264e-05   3.2316264e-05   3.2316264e-05   3.2316264e-05   3.2316264e-05   3.2316264e-05   3.2316264e-05   3.2316264e-05   3.2316264e-05   3.2316264e-05   3.2316264e-05   3.2316264e-05   3.2316264e-05   3.2316264e-05   3.2316264e-05   3.2316264e-05   3.2316264e-05   3.2316264e-05   3.2316264e-05   3.2316264e-05   3.2316264e-05   3.2316264e-05   3.2316264e-05   3.2316264e-05   3.2316264e-05   3.2316264e-05   3.2316264e-05   3.2316264e-05   3.2316264e-05   3.2316264e-05   3.2316264e-05   3.2316264e-05   3.2316264e-05   3.2316264e-05   3.2316264e-05   3.2316264e-05   3.2316264e-05   3.2316264e-05   3.2316264e-05   3.2316264e-05   3.2316264e-05   3.2316264e-05   3.2316264e-05   3.2316264e-05   3.2316264e-05   3.2316264e-05   3.2316264e-05   3.2316264e-05   3.2316264e-05   3.2316264e-05   3.2316264e-05   3.2316264e-05   3.2316264e-05   3.2316264e-05   3.2316264e-05   3.2316264e-05   3.2316264e-05   3.2316264e-05   3.2316264e-05   3.2316264e-05   3.2316264e-05   3.2316264e-05   3.2316264e-05   3.2316264e-05   3.2316264e-05   3.2316264e-05   3.2316264e-05   3.2316264e-05   3.2316264e-05   3.2316264e-05   3.2316264e-05   3.2316264e-05   3.2316264e-05   3.2316264e-05   3.2316264e-05   3.2316264e-05   3.2316264e-05   3.2316264e-05   3.2316264e-05   3.2316264e-05   3.2316264e-05   3.2316264e-05   3.2316264e-05   3.2316264e-05   3.2316264e-05   3.2316264e-05   3.2316264e-05   3.2316264e-05   3.2316264e-05   3.2316264e-05   3.2316264e-05   3.2316264e-05   3.2316264e-05   3.2316264e-05   3.2316264e-05   3.2316264e-05   3.2316264e-05   3.2316264e-05   3.2316264e-05   3.2316264e-05   3.2316264e-05   3.2316264e-05   3.2316264e-05   3.2316264e-05   3.2316264e-05   3.2316264e-05   3.2316264e-05   3.2316264e-05   3.2316264e-05   3.2316264e-05   3.2316264e-05   3.2316264e-05   3.2316264e-05   3.2316264e-05   3.2316264e-05   3.2316264e-05   3.2316264e-05   3.2316264e-05   3.2316264e-05   3.2316264e-05   3.2316264e-05   3.2316264e-05   3.2316264e-05   3.2316264e-05   3.2316264e-05   3.2316264e-05   3.2316264e-05   3.2316264e-05   3.2316264e-05   3.2316264e-05   3.2316264e-05   3.2316264e-05   3.2316264e-05   3.2316264e-05   3.2316264e-05   3.2316264e-05   3.2316264e-05   3.2316264e-05   3.2316264e-05   3.2316264e-05   3.2316264e-05   3.2316264e-05   3.2316264e-05   3.2316264e-05   3.2316264e-05   3.2316264e-05   3.2316264e-05   3.2316264e-05   3.2316264e-05   3.2316264e-05   3.2316264e-05   3.2316264e-05   3.2316264e-05   3.2316264e-05   3.2316264e-05   3.2316264e-05   3.2316264e-05   3.2316264e-05   3.2316264e-05   3.2316264e-05   3.2316264e-05   3.2316264e-05   3.2316264e-05   3.2316264e-05   3.2316264e-05   3.2316264e-05   3.2316264e-05   3.2316264e-05   3.2316264e-05   3.2316264e-05   3.2316264e-05   3.2316264e-05   3.2316264e-05   3.2316264e-05   3.2316264e-05   3.2316264e-05   3.2316264e-05   3.2316264e-05   3.2316264e-05   3.2316264e-05   3.2316264e-05   3.2316264e-05   3.2316264e-05   3.2316264e-05   3.2316264e-05   3.2316264e-05   3.2316264e-05   3.2316264e-05   3.2316264e-05   3.2316264e-05   3.2316264e-05   3.2316264e-05   3.2316264e-05   3.2316264e-05   3.2316264e-05   3.2316264e-05   3.2316264e-05   3.2316264e-05   3.2316264e-05   3.2316264e-05   3.2316264e-05   3.2316264e-05   3.2316264e-05   3.2316264e-05   3.2316264e-05   6.8034386e-06   6.8034386e-06   6.8034386e-06   6.8034386e-06   6.8034386e-06   6.8034386e-06   6.8034386e-06   6.8034386e-06   6.8034386e-06   6.8034386e-06   6.8034386e-06   6.8034386e-06   6.8034386e-06   6.8034386e-06   6.8034386e-06   6.8034386e-06   6.8034386e-06   6.8034386e-06   6.8034386e-06   6.8034386e-06   6.8034386e-06   6.8034386e-06   6.8034386e-06   6.8034386e-06   6.8034386e-06   6.8034386e-06   6.8034386e-06   6.8034386e-06   6.8034386e-06   6.8034386e-06   6.8034386e-06   6.8034386e-06   6.8034386e-06   6.8034386e-06   6.8034386e-06   6.8034386e-06   6.8034386e-06   6.8034386e-06   6.8034386e-06   6.8034386e-06   6.8034386e-06   6.8034386e-06   6.8034386e-06   6.8034386e-06   6.8034386e-06   6.8034386e-06   6.8034386e-06   6.8034386e-06   6.8034386e-06   6.8034386e-06   6.8034386e-06   6.8034386e-06   6.8034386e-06   6.8034386e-06   6.8034386e-06   6.8034386e-06   6.8034386e-06   6.8034386e-06   6.8034386e-06   6.8034386e-06   6.8034386e-06   6.8034386e-06   6.8034386e-06   6.8034386e-06   6.8034386e-06   6.8034386e-06   6.8034386e-06   6.8034386e-06   6.8034386e-06   6.8034386e-06   6.8034386e-06   6.8034386e-06   6.8034386e-06   6.8034386e-06   3.4905962e-06   6.3091812e-08   6.3091812e-08   6.3091812e-08   6.3091812e-08   6.3091812e-08   6.3091812e-08   6.3091812e-08   6.3091812e-08   6.3091812e-08   6.3091812e-08   6.3091812e-08   6.3091812e-08   6.3091812e-08   6.3091812e-08   6.3091812e-08   6.3091812e-08   6.3091812e-08   6.3091812e-08   6.3091812e-08   6.3091812e-08   6.3091812e-08   6.3091812e-08   6.3091812e-08   6.3091812e-08   6.3091812e-08   6.3091812e-08   6.3091812e-08   6.3091812e-08   6.3091812e-08   6.3091812e-08   6.3091812e-08   6.3091812e-08   6.3091812e-08   6.3091812e-08   6.3091812e-08   6.3091812e-08   6.3091812e-08   6.3091812e-08   6.3091812e-08   6.3091812e-08   6.3091812e-08   6.3091812e-08   6.3091812e-08   6.3091812e-08   6.3091812e-08   0.0000000e+00   0.0000000e+00   0.0000000e+00   0.0000000e+00   0.0000000e+00   0.0000000e+00   0.0000000e+00   0.0000000e+00   0.0000000e+00   0.0000000e+00   0.0000000e+00   0.0000000e+00   0.0000000e+00   0.0000000e+00   0.0000000e+00   0.0000000e+00   0.0000000e+00   0.0000000e+00   0.0000000e+00   0.0000000e+00   0.0000000e+00   0.0000000e+00   0.0000000e+00   0.0000000e+00   0.0000000e+00   0.0000000e+00   0.0000000e+00   0.0000000e+00   0.0000000e+00   0.0000000e+00   0.0000000e+00   0.0000000e+00   0.0000000e+00   0.0000000e+00   0.0000000e+00   0.0000000e+00   0.0000000e+00   0.0000000e+00   0.0000000e+00   0.0000000e+00
   3.2316264e-05   3.2316264e-05   3.2316264e-05   3.2316264e-05   3.2316264e-05   3.2316264e-05   3.2316264e-05   3.2316264e-05   3.2316264e-05   3.2316264e-05   3.2316264e-05   3.2316264e-05   3.2316264e-05   3.2316264e-05   3.2316264e-05   3.2316264e-05   3.2316264e-05   3.2316264e-05   3.2316264e-05   3.2316264e-05   3.2316264e-05   3.2316264e-05   3.2316264e-05   3.2316264e-05   3.2316264e-05   3.2316264e-05   3.2316264e-05   3.2316264e-05   3.2316264e-05   3.2316264e-05   3.2316264e-05   3.2316264e-05   3.2316264e-05   3.2316264e-05   3.2316264e-05   3.2316264e-05   3.2316264e-05   3.2316264e-05   3.2316264e-05   3.2316264e-05   3.2316264e-05   3.2316264e-05   3.2316264e-05   3.2316264e-05   3.2316264e-05   3.2316264e-05   3.2316264e-05   3.2316264e-05   3.2316264e-05   3.2316264e-05   3.2316264e-05   3.2316264e-05   3.2316264e-05   3.2316264e-05   3.2316264e-05   3.2316264e-05   3.2316264e-05   3.2316264e-05   3.2316264e-05   3.2316264e-05   3.2316264e-05   3.2316264e-05   3.2316264e-05   3.2316264e-05   3.2316264e-05   3.2316264e-05   3.2316264e-05   3.2316264e-05   3.2316264e-05   3.2316264e-05   3.2316264e-05   3.2316264e-05   3.2316264e-05   3.2316264e-05   3.2316264e-05   3.2316264e-05   3.2316264e-05   3.2316264e-05   3.2316264e-05   3.2316264e-05   3.2316264e-05   3.2316264e-05   3.2316264e-05   3.2316264e-05   3.2316264e-05   3.2316264e-05   3.2316264e-05   3.2316264e-05   3.2316264e-05   3.2316264e-05   3.2316264e-05   3.2316264e-05   3.2316264e-05   3.2316264e-05   3.2316264e-05   3.2316264e-05   3.2316264e-05   3.2316264e-05   3.2316264e-05   3.2316264e-05   3.2316264e-05   3.2316264e-05   3.2316264e-05   3.2316264e-05   3.2316264e-05   3.2316264e-05   3.2316264e-05   3.2316264e-05   3.2316264e-05   3.2316264e-05   3.2316264e-05   3.2316264e-05   3.2316264e-05   3.2316264e-05   3.2316264e-05   3.2316264e-05   3.2316264e-05   3.2316264e-05   3.2316264e-05   3.2316264e-05   3.2316264e-05   3.2316264e-05   3.2316264e-05   3.2316264e-05   3.2316264e-05   3.2316264e-05   3.2316264e-05   3.2316264e-05   3.2316264e-05   3.2316264e-05   3.2316264e-05   3.2316264e-05   3.2316264e-05   3.2316264e-05   3.2316264e-05   3.2316264e-05   3.2316264e-05   3.2316264e-05   3.2316264e-05   3.2316264e-05   3.2316264e-05   3.2316264e-05   3.2316264e-05   3.2316264e-05   3.2316264e-05   3.2316264e-05   3.2316264e-05   3.2316264e-05   3.2316264e-05   3.2316264e-05   3.2316264e-05   3.2316264e-05   3.2316264e-05   3.2316264e-05   3.2316264e-05   3.2316264e-05   3.2316264e-05   3.2316264e-05   3.2316264e-05   3.2316264e-05   3.2316264e-05   3.2316264e-05   3.2316264e-05   3.2316264e-05   3.2316264e-05   3.2316264e-05   3.2316264e-05   3.2316264e-05   3.2316264e-05   3.2316264e-05   3.2316264e-05   3.2316264e-05   3.2316264e-05   3.2316264e-05   3.2316264e-05   3.2316264e-05   3.2316264e-05   3.2316264e-05   3.2316264e-05   3.2316264e-05   3.2316264e-05   3.2316264e-05   3.2316264e-05   3.2316264e-05   3.2316264e-05   3.2316264e-05   3.2316264e-05   3.2316264e-05   3.2316264e-05   3.2316264e-05   3.2316264e-05   3.2316264e-05   3.2316264e-05   3.2316264e-05   3.2316264e-05   3.2316264e-05   3.2316264e-05   3.2316264e-05   3.2316264e-05   3.2316264e-05   3.2316264e-05   3.2316264e-05   3.2316264e-05   3.2316264e-05   3.2316264e-05   3.2316264e-05   3.2316264e-05   3.2316264e-05   3.2316264e-05   3.2316264e-05   3.2316264e-05   3.2316264e-05   3.2316264e-05   3.2316264e-05   3.2316264e-05   3.2316264e-05   3.2316264e-05   3.2316264e-05   3.2316264e-05   3.2316264e-05   3.2316264e-05   3.2316264e-05   3.2316264e-05   3.2316264e-05   3.2316264e-05   3.2316264e-05   3.2316264e-05   3.2316264e-05   3.2316264e-05   3.2316264e-05   3.2316264e-05   3.2316264e-05   3.2316264e-05   3.2316264e-05   3.2316264e-05   3.2316264e-05   3.2316264e-05   3.2316264e-05   3.2316264e-05   3.2316264e-05   3.2316264e-05   6.8034386e-06   6.8034386e-06   6.8034386e-06   6.8034386e-06   6.8034386e-06   6.8034386e-06   6.8034386e-06   6.8034386e-06   6.8034386e-06   6.8034386e-06   6.8034386e-06   6.8034386e-06   6.8034386e-06   6.8034386e-06   6.8034386e-06   6.8034386e-06   6.8034386e-06   6.8034386e-06   6.8034386e-06   6.8034386e-06   6.8034386e-06   6.8034386e-06   6.8034386e-06   6.8034386e-06   6.8034386e-06   6.8034386e-06   6.8034386e-06   6.8034386e-06   6.8034386e-06   6.8034386e-06   6.8034386e-06   6.8034386e-06   6.8034386e-06   6.8034386e-06   6.8034386e-06   6.8034386e-06   6.8034386e-06   6.8034386e-06   6.8034386e-06   6.8034386e-06   6.8034386e-06   6.8034386e-06   6.8034386e-06   6.8034386e-06   6.8034386e-06   6.8034386e-06   6.8034386e-06   6.8034386e-06   6.8034386e-06   6.8034386e-06   6.8034386e-06   6.8034386e-06   6.8034386e-06   6.8034386e-06   6.8034386e-06   6.8034386e-06   6.8034386e-06   6.8034386e-06   6.8034386e-06   6.8034386e-06   6.8034386e-06   6.8034386e-06   6.8034386e-06   6.8034386e-06   6.8034386e-06   6.8034386e-06   6.8034386e-06   6.8034386e-06   6.8034386e-06   6.8034386e-06   6.8034386e-06   6.8034386e-06   6.8034386e-06   3.4905962e-06   6.3091812e-08   6.3091812e-08   6.3091812e-08   6.3091812e-08   6.3091812e-08   6.3091812e-08   6.3091812e-08   6.3091812e-08   6.3091812e-08   6.3091812e-08   6.3091812e-08   6.3091812e-08   6.3091812e-08   6.3091812e-08   6.3091812e-08   6.3091812e-08   6.3091812e-08   6.3091812e-08   6.3091812e-08   6.3091812e-08   6.3091812e-08   6.3091812e-08   6.3091812e-08   6.3091812e-08   6.3091812e-08   6.3091812e-08   6.3091812e-08   6.3091812e-08   6.3091812e-08   6.3091812e-08   6.3091812e-08   6.3091812e-08   6.3091812e-08   6.3091812e-08   6.3091812e-08   6.3091812e-08   6.3091812e-08   6.3091812e-08   6.3091812e-08   6.3091812e-08   6.3091812e-08   6.3091812e-08   6.3091812e-08   6.3091812e-08   6.3091812e-08   6.3091812e-08   0.0000000e+00   0.0000000e+00   0.0000000e+00   0.0000000e+00   0.0000000e+00   0.0000000e+00   0.0000000e+00   0.0000000e+00   0.0000000e+00   0.0000000e+00   0.0000000e+00   0.0000000e+00   0.0000000e+00   0.0000000e+00   0.0000000e+00   0.0000000e+00   0.0000000e+00   0.0000000e+00   0.0000000e+00   0.0000000e+00   0.0000000e+00   0.0000000e+00   0.0000000e+00   0.0000000e+00   0.0000000e+00   0.0000000e+00   0.0000000e+00   0.0000000e+00   0.0000000e+00   0.0000000e+00   0.0000000e+00   0.0000000e+00   0.0000000e+00   0.0000000e+00   0.0000000e+00   0.0000000e+00   0.0000000e+00   0.0000000e+00   0.0000000e+00   0.0000000e+00
   3.2316264e-05   3.2316264e-05   3.2316264e-05   3.2316264e-05   3.2316264e-05   3.2316264e-05   3.2316264e-05   3.2316264e-05   3.2316264e-05   3.2316264e-05   3.2316264e-05   3.2316264e-05   3.2316264e-05   3.2316264e-05   3.2316264e-05   3.2316264e-05   3.2316264e-05   3.2316264e-05   3.2316264e-05   3.2316264e-05   3.2316264e-05   3.2316264e-05   3.2316264e-05   3.2316264e-05   3.2316264e-05   3.2316264e-05   3.2316264e-05   3.2316264e-05   3.2316264e-05   3.2316264e-05   3.2316264e-05   3.2316264e-05   3.2316264e-05   3.2316264e-05   3.2316264e-05   3.2316264e-05   3.2316264e-05   3.2316264e-05   3.2316264e-05   3.2316264e-05   3.2316264e-05   3.2316264e-05   3.2316264e-05   3.2316264e-05   3.2316264e-05   3.2316264e-05   3.2316264e-05   3.2316264e-05   3.2316264e-05   3.2316264e-05   3.2316264e-05   3.2316264e-05   3.2316264e-05   3.2316264e-05   3.2316264e-05   3.2316264e-05   3.2316264e-05   3.2316264e-05   3.2316264e-05   3.2316264e-05   3.2316264e-05   3.2316264e-05   3.2316264e-05   3.2316264e-05   3.2316264e-05   3.2316264e-05   3.2316264e-05   3.2316264e-05   3.2316264e-05   3.2316264e-05   3.2316264e-05   3.2316264e-05   3.2316264e-05   3.2316264e-05   3.2316264e-05   3.2316264e-05   3.2316264e-05   3.2316264e-05   3.2316264e-05   3.2316264e-05   3.2316264e-05   3.2316264e-05   3.2316264e-05   3.2316264e-05   3.2316264e-05   3.2316264e-05   3.2316264e-05   3.2316264e-05   3.2316264e-05   3.2316264e-05   3.2316264e-05   3.2316264e-05   3.2316264e-05   3.2316264e-05   3.2316264e-05   3.2316264e-05   3.2316264e-05   3.2316264e-05   3.2316264e-05   3.2316264e-05   3.2316264e-05   3.2316264e-05   3.2316264e-05   3.2316264e-05   3.2316264e-05   3.2316264e-05   3.2316264e-05   3.2316264e-05   3.2316264e-05   3.2316264e-05   3.2316264e-05   3.2316264e-05   3.2316264e-05   3.2316264e-05   3.2316264e-05   3.2316264e-05   3.2316264e-05   3.2316264e-05   3.2316264e-05   3.2316264e-05   3.2316264e-05   3.2316264e-05   3.2316264e-05   3.2316264e-05   3.2316264e-05   3.2316264e-05   3.2316264e-05   3.2316264e-05   3.2316264e-05   3.2316264e-05   3.2316264e-05   3.2316264e-05   3.2316264e-05   3.2316264e-05   3.2316264e-05   3.2316264e-05   3.2316264e-05   3.2316264e-05   3.2316264e-05   3.2316264e-05   3.2316264e-05   3.2316264e-05   3.2316264e-05   3.2316264e-05   3.2316264e-05   3.2316264e-05   3.2316264e-05   3.2316264e-05   3.2316264e-05   3.2316264e-05   3.2316264e-05   3.2316264e-05   3.2316264e-05   3.2316264e-05   3.2316264e-05   3.2316264e-05   3.2316264e-05   3.2316264e-05   3.2316264e-05   3.2316264e-05   3.2316264e-05   3.2316264e-05   3.2316264e-05   3.2316264e-05   3.2316264e-05   3.2316264e-05   3.2316264e-05   3.2316264e-05   3.2316264e-05   3.2316264e-05   3.2316264e-05   3.2316264e-05   3.2316264e-05   3.2316264e-05   3.2316264e-05   3.2316264e-05   3.2316264e-05   3.2316264e-05   3.2316264e-05   3.2316264e-05   3.2316264e-05   3.2316264e-05   3.2316264e-05   3.2316264e-05   3.2316264e-05   3.2316264e-05   3.2316264e-05   3.2316264e-05   3.2316264e-05   3.2316264e-05   3.2316264e-05   3.2316264e-05   3.2316264e-05   3.2316264e-05   3.2316264e-05   3.2316264e-05   3.2316264e-05   3.2316264e-05   3.2316264e-05   3.2316264e-05   3.2316264e-05   3.2316264e-05   3.2316264e-05   3.2316264e-05   3.2316264e-05   3.2316264e-05   3.2316264e-05   3.2316264e-05   3.2316264e-05   3.2316264e-05   3.2316264e-05   3.2316264e-05   3.2316264e-05   3.2316264e-05   3.2316264e-05   3.2316264e-05   3.2316264e-05   3.2316264e-05   3.2316264e-05   3.2316264e-05   3.2316264e-05   3.2316264e-05   3.2316264e-05   3.2316264e-05   3.2316264e-05   3.2316264e-05   3.2316264e-05   3.2316264e-05   3.2316264e-05   3.2316264e-05   3.2316264e-05   3.2316264e-05   3.2316264e-05   3.2316264e-05   3.2316264e-05   3.2316264e-05   3.2316264e-05   3.2316264e-05   3.2316264e-05   3.2316264e-05   3.2316264e-05   6.8034386e-06   6.8034386e-06   6.8034386e-06   6.8034386e-06   6.8034386e-06   6.8034386e-06   6.8034386e-06   6.8034386e-06   6.8034386e-06   6.8034386e-06   6.8034386e-06   6.8034386e-06   6.8034386e-06   6.8034386e-06   6.8034386e-06   6.8034386e-06   6.8034386e-06   6.8034386e-06   6.8034386e-06   6.8034386e-06   6.8034386e-06   6.8034386e-06   6.8034386e-06   6.8034386e-06   6.8034386e-06   6.8034386e-06   6.8034386e-06   6.8034386e-06   6.8034386e-06   6.8034386e-06   6.8034386e-06   6.8034386e-06   6.8034386e-06   6.8034386e-06   6.8034386e-06   6.8034386e-06   6.8034386e-06   6.8034386e-06   6.8034386e-06   6.8034386e-06   6.8034386e-06   6.8034386e-06   6.8034386e-06   6.8034386e-06   6.8034386e-06   6.8034386e-06   6.8034386e-06   6.8034386e-06   6.8034386e-06   6.8034386e-06   6.8034386e-06   6.8034386e-06   6.8034386e-06   6.8034386e-06   6.8034386e-06   6.8034386e-06   6.8034386e-06   6.8034386e-06   6.8034386e-06   6.8034386e-06   6.8034386e-06   6.8034386e-06   6.8034386e-06   6.8034386e-06   6.8034386e-06   6.8034386e-06   6.8034386e-06   6.8034386e-06   6.8034386e-06   6.8034386e-06   6.8034386e-06   6.8034386e-06   3.4905962e-06   6.3091812e-08   6.3091812e-08   6.3091812e-08   6.3091812e-08   6.3091812e-08   6.3091812e-08   6.3091812e-08   6.3091812e-08   6.3091812e-08   6.3091812e-08   6.3091812e-08   6.3091812e-08   6.3091812e-08   6.3091812e-08   6.3091812e-08   6.3091812e-08   6.3091812e-08   6.3091812e-08   6.3091812e-08   6.3091812e-08   6.3091812e-08   6.3091812e-08   6.3091812e-08   6.3091812e-08   6.3091812e-08   6.3091812e-08   6.3091812e-08   6.3091812e-08   6.3091812e-08   6.3091812e-08   6.3091812e-08   6.3091812e-08   6.3091812e-08   6.3091812e-08   6.3091812e-08   6.3091812e-08   6.3091812e-08   6.3091812e-08   6.3091812e-08   6.3091812e-08   6.3091812e-08   6.3091812e-08   6.3091812e-08   6.3091812e-08   6.3091812e-08   6.3091812e-08   6.3091812e-08   0.0000000e+00   0.0000000e+00   0.0000000e+00   0.0000000e+00   0.0000000e+00   0.0000000e+00   0.0000000e+00   0.0000000e+00   0.0000000e+00   0.0000000e+00   0.0000000e+00   0.0000000e+00   0.0000000e+00   0.0000000e+00   0.0000000e+00   0.0000000e+00   0.0000000e+00   0.0000000e+00   0.0000000e+00   0.0000000e+00   0.0000000e+00   0.0000000e+00   0.0000000e+00   0.0000000e+00   0.0000000e+00   0.0000000e+00   0.0000000e+00   0.0000000e+00   0.0000000e+00   0.0000000e+00   0.0000000e+00   0.0000000e+00   0.0000000e+00   0.0000000e+00   0.0000000e+00   0.0000000e+00   0.0000000e+00   0.0000000e+00   0.0000000e+00   0.0000000e+00
   3.2316264e-05   3.2316264e-05   3.2316264e-05   3.2316264e-05   3.2316264e-05   3.2316264e-05   3.2316264e-05   3.2316264e-05   3.2316264e-05   3.2316264e-05   3.2316264e-05   3.2316264e-05   3.2316264e-05   3.2316264e-05   3.2316264e-05   3.2316264e-05   3.2316264e-05   3.2316264e-05   3.2316264e-05   3.2316264e-05   3.2316264e-05   3.2316264e-05   3.2316264e-05   3.2316264e-05   3.2316264e-05   3.2316264e-05   3.2316264e-05   3.2316264e-05   3.2316264e-05   3.2316264e-05   3.2316264e-05   3.2316264e-05   3.2316264e-05   3.2316264e-05   3.2316264e-05   3.2316264e-05   3.2316264e-05   3.2316264e-05   3.2316264e-05   3.2316264e-05   3.2316264e-05   3.2316264e-05   3.2316264e-05   3.2316264e-05   3.2316264e-05   3.2316264e-05   3.2316264e-05   3.2316264e-05   3.2316264e-05   3.2316264e-05   3.2316264e-05   3.2316264e-05   3.2316264e-05   3.2316264e-05   3.2316264e-05   3.2316264e-05   3.2316264e-05   3.2316264e-05   3.2316264e-05   3.2316264e-05   3.2316264e-05   3.2316264e-05   3.2316264e-05   3.2316264e-05   3.2316264e-05   3.2316264e-05   3.2316264e-05   3.2316264e-05   3.2316264e-05   3.2316264e-05   3.2316264e-05   3.2316264e-05   3.2316264e-05   3.2316264e-05   3.2316264e-05   3.2316264e-05   3.2316264e-05   3.2316264e-05   3.2316264e-05   3.2316264e-05   3.2316264e-05   3.2316264e-05   3.2316264e-05   3.2316264e-05   3.2316264e-05   3.2316264e-05   3.2316264e-05   3.2316264e-05   3.2316264e-05   3.2316264e-05   3.2316264e-05   3.2316264e-05   3.2316264e-05   3.2316264e-05   3.2316264e-05   3.2316264e-05   3.2316264e-05   3.2316264e-05   3.2316264e-05   3.2316264e-05   3.2316264e-05   3.2316264e-05   3.2316264e-05   3.2316264e-05   3.2316264e-05   3.2316264e-05   3.2316264e-05   3.2316264e-05   3.2316264e-05   3.2316264e-05   3.2316264e-05   3.2316264e-05   3.2316264e-05   3.2316264e-05   3.2316264e-05   3.2316264e-05   3.2316264e-05   3.2316264e-05   3.2316264e-05   3.2316264e-05   3.2316264e-05   3.2316264e-05   3.2316264e-05   3.2316264e-05   3.2316264e-05   3.2316264e-05   3.2316264e-05   3.2316264e-05   3.2316264e-05   3.2316264e-05   3.2316264e-05   3.2316264e-05   3.2316264e-05   3.2316264e-05   3.2316264e-05   3.2316264e-05   3.2316264e-05   3.2316264e-05   3.2316264e-05   3.2316264e-05   3.2316264e-05   3.2316264e-05   3.2316264e-05   3.2316264e-05   3.2316264e-05   3.2316264e-05   3.2316264e-05   3.2316264e-05   3.2316264e-05   3.2316264e-05   3.2316264e-05   3.2316264e-05   3.2316264e-05   3.2316264e-05   3.2316264e-05   3.2316264e-05   3.2316264e-05   3.2316264e-05   3.2316264e-05   3.2316264e-05   3.2316264e-05   3.2316264e-05   3.2316264e-05   3.2316264e-05   3.2316264e-05   3.2316264e-05   3.2316264e-05   3.2316264e-05   3.2316264e-05   3.2316264e-05   3.2316264e-05   3.2316264e-05   3.2316264e-05   3.2316264e-05   3.2316264e-05   3.2316264e-05   3.2316264e-05   3.2316264e-05   3.2316264e-05   3.2316264e-05   3.2316264e-05   3.2316264e-05   3.2316264e-05   3.2316264e-05   3.2316264e-05   3.2316264e-05   3.2316264e-05   3.2316264e-05   3.2316264e-05   3.2316264e-05   3.2316264e-05   3.2316264e-05   3.2316264e-05   3.2316264e-05   3.2316264e-05   3.2316264e-05   3.2316264e-05   3.2316264e-05   3.2316264e-05   3.2316264e-05   3.2316264e-05   3.2316264e-05   3.2316264e-05   3.2316264e-05   3.2316264e-05   3.2316264e-05   3.2316264e-05   3.2316264e-05   3.2316264e-05   3.2316264e-05   3.2316264e-05   3.2316264e-05   3.2316264e-05   3.2316264e-05   3.2316264e-05   3.2316264e-05   3.2316264e-05   3.2316264e-05   3.2316264e-05   3.2316264e-05   3.2316264e-05   3.2316264e-05   3.2316264e-05   3.2316264e-05   3.2316264e-05   3.2316264e-05   3.2316264e-05   3.2316264e-05   3.2316264e-05   3.2316264e-05   3.2316264e-05   3.2316264e-05   3.2316264e-05   3.2316264e-05   3.2316264e-05   3.2316264e-05   3.2316264e-05   3.2316264e-05   3.2316264e-05   3.2316264e-05   3.2316264e-05   6.8034386e-06   6.8034386e-06   6.8034386e-06   6.8034386e-06   6.8034386e-06   6.8034386e-06   6.8034386e-06   6.8034386e-06   6.8034386e-06   6.8034386e-06   6.8034386e-06   6.8034386e-06   6.8034386e-06   6.8034386e-06   6.8034386e-06   6.8034386e-06   6.8034386e-06   6.8034386e-06   6.8034386e-06   6.8034386e-06   6.8034386e-06   6.8034386e-06   6.8034386e-06   6.8034386e-06   6.8034386e-06   6.8034386e-06   6.8034386e-06   6.8034386e-06   6.8034386e-06   6.8034386e-06   6.8034386e-06   6.8034386e-06   6.8034386e-06   6.8034386e-06   6.8034386e-06   6.8034386e-06   6.8034386e-06   6.8034386e-06   6.8034386e-06   6.8034386e-06   6.8034386e-06   6.8034386e-06   6.8034386e-06   6.8034386e-06   6.8034386e-06   6.8034386e-06   6.8034386e-06   6.8034386e-06   6.8034386e-06   6.8034386e-06   6.8034386e-06   6.8034386e-06   6.8034386e-06   6.8034386e-06   6.8034386e-06   6.8034386e-06   6.8034386e-06   6.8034386e-06   6.8034386e-06   6.8034386e-06   6.8034386e-06   6.8034386e-06   6.8034386e-06   6.8034386e-06   6.8034386e-06   6.8034386e-06   6.8034386e-06   6.8034386e-06   6.8034386e-06   6.8034386e-06   6.8034386e-06   3.4905962e-06   6.3091812e-08   6.3091812e-08   6.3091812e-08   6.3091812e-08   6.3091812e-08   6.3091812e-08   6.3091812e-08   6.3091812e-08   6.3091812e-08   6.3091812e-08   6.3091812e-08   6.3091812e-08   6.3091812e-08   6.3091812e-08   6.3091812e-08   6.3091812e-08   6.3091812e-08   6.3091812e-08   6.3091812e-08   6.3091812e-08   6.3091812e-08   6.3091812e-08   6.3091812e-08   6.3091812e-08   6.3091812e-08   6.3091812e-08   6.3091812e-08   6.3091812e-08   6.3091812e-08   6.3091812e-08   6.3091812e-08   6.3091812e-08   6.3091812e-08   6.3091812e-08   6.3091812e-08   6.3091812e-08   6.3091812e-08   6.3091812e-08   6.3091812e-08   6.3091812e-08   6.3091812e-08   6.3091812e-08   6.3091812e-08   6.3091812e-08   6.3091812e-08   6.3091812e-08   6.3091812e-08   6.3091812e-08   0.0000000e+00   0.0000000e+00   0.0000000e+00   0.0000000e+00   0.0000000e+00   0.0000000e+00   0.0000000e+00   0.0000000e+00   0.0000000e+00   0.0000000e+00   0.0000000e+00   0.0000000e+00   0.0000000e+00   0.0000000e+00   0.0000000e+00   0.0000000e+00   0.0000000e+00   0.0000000e+00   0.0000000e+00   0.0000000e+00   0.0000000e+00   0.0000000e+00   0.0000000e+00   0.0000000e+00   0.0000000e+00   0.0000000e+00   0.0000000e+00   0.0000000e+00   0.0000000e+00   0.0000000e+00   0.0000000e+00   0.0000000e+00   0.0000000e+00   0.0000000e+00   0.0000000e+00   0.0000000e+00   0.0000000e+00   0.0000000e+00   0.0000000e+00   0.0000000e+00
   3.2316264e-05   3.2316264e-05   3.2316264e-05   3.2316264e-05   3.2316264e-05   3.2316264e-05   3.2316264e-05   3.2316264e-05   3.2316264e-05   3.2316264e-05   3.2316264e-05   3.2316264e-05   3.2316264e-05   3.2316264e-05   3.2316264e-05   3.2316264e-05   3.2316264e-05   3.2316264e-05   3.2316264e-05   3.2316264e-05   3.2316264e-05   3.2316264e-05   3.2316264e-05   3.2316264e-05   3.2316264e-05   3.2316264e-05   3.2316264e-05   3.2316264e-05   3.2316264e-05   3.2316264e-05   3.2316264e-05   3.2316264e-05   3.2316264e-05   3.2316264e-05   3.2316264e-05   3.2316264e-05   3.2316264e-05   3.2316264e-05   3.2316264e-05   3.2316264e-05   3.2316264e-05   3.2316264e-05   3.2316264e-05   3.2316264e-05   3.2316264e-05   3.2316264e-05   3.2316264e-05   3.2316264e-05   3.2316264e-05   3.2316264e-05   3.2316264e-05   3.2316264e-05   3.2316264e-05   3.2316264e-05   3.2316264e-05   3.2316264e-05   3.2316264e-05   3.2316264e-05   3.2316264e-05   3.2316264e-05   3.2316264e-05   3.2316264e-05   3.2316264e-05   3.2316264e-05   3.2316264e-05   3.2316264e-05   3.2316264e-05   3.2316264e-05   3.2316264e-05   3.2316264e-05   3.2316264e-05   3.2316264e-05   3.2316264e-05   3.2316264e-05   3.2316264e-05   3.2316264e-05   3.2316264e-05   3.2316264e-05   3.2316264e-05   3.2316264e-05   3.2316264e-05   3.2316264e-05   3.2316264e-05   3.2316264e-05   3.2316264e-05   3.2316264e-05   3.2316264e-05   3.2316264e-05   3.2316264e-05   3.2316264e-05   3.2316264e-05   3.2316264e-05   3.2316264e-05   3.2316264e-05   3.2316264e-05   3.2316264e-05   3.2316264e-05   3.2316264e-05   3.2316264e-05   3.2316264e-05   3.2316264e-05   3.2316264e-05   3.2316264e-05   3.2316264e-05   3.2316264e-05   3.2316264e-05   3.2316264e-05   3.2316264e-05   3.2316264e-05   3.2316264e-05   3.2316264e-05   3.2316264e-05   3.2316264e-05   3.2316264e-05   3.2316264e-05   3.2316264e-05   3.2316264e-05   3.2316264e-05   3.2316264e-05   3.2316264e-05   3.2316264e-05   3.2316264e-05   3.2316264e-05   3.2316264e-05   3.2316264e-05   3.2316264e-05   3.2316264e-05   3.2316264e-05   3.2316264e-05   3.2316264e-05   3.2316264e-05   3.2316264e-05   3.2316264e-05   3.2316264e-05   3.2316264e-05   3.2316264e-05   3.2316264e-05   3.2316264e-05   3.2316264e-05   3.2316264e-05   3.2316264e-05   3.2316264e-05   3.2316264e-05   3.2316264e-05   3.2316264e-05   3.2316264e-05   3.2316264e-05   3.2316264e-05   3.2316264e-05   3.2316264e-05   3.2316264e-05   3.2316264e-05   3.2316264e-05   3.2316264e-05   3.2316264e-05   3.2316264e-05   3.2316264e-05   3.2316264e-05   3.2316264e-05   3.2316264e-05   3.2316264e-05   3.2316264e-05   3.2316264e-05   3.2316264e-05   3.2316264e-05   3.2316264e-05   3.2316264e-05   3.2316264e-05   3.2316264e-05   3.2316264e-05   3.2316264e-05   3.2316264e-05   3.2316264e-05   3.2316264e-05   3.2316264e-05   3.2316264e-05   3.2316264e-05   3.2316264e-05   3.2316264e-05   3.2316264e-05   3.2316264e-05   3.2316264e-05   3.2316264e-05   3.2316264e-05   3.2316264e-05   3.2316264e-05   3.2316264e-05   3.2316264e-05   3.2316264e-05   3.2316264e-05   3.2316264e-05   3.2316264e-05   3.2316264e-05   3.2316264e-05   3.2316264e-05   3.2316264e-05   3.2316264e-05   3.2316264e-05   3.2316264e-05   3.2316264e-05   3.2316264e-05   3.2316264e-05   3.2316264e-05   3.2316264e-05   3.2316264e-05   3.2316264e-05   3.2316264e-05   3.2316264e-05   3.2316264e-05   3.2316264e-05   3.2316264e-05   3.2316264e-05   3.2316264e-05   3.2316264e-05   3.2316264e-05   3.2316264e-05   3.2316264e-05   3.2316264e-05   3.2316264e-05   3.2316264e-05   3.2316264e-05   3.2316264e-05   3.2316264e-05   3.2316264e-05   3.2316264e-05   3.2316264e-05   3.2316264e-05   3.2316264e-05   3.2316264e-05   3.2316264e-05   3.2316264e-05   3.2316264e-05   3.2316264e-05   3.2316264e-05   3.2316264e-05   3.2316264e-05   3.2316264e-05   3.2316264e-05   3.2316264e-05   3.2316264e-05   3.2316264e-05   6.8034386e-06   6.8034386e-06   6.8034386e-06   6.8034386e-06   6.8034386e-06   6.8034386e-06   6.8034386e-06   6.8034386e-06   6.8034386e-06   6.8034386e-06   6.8034386e-06   6.8034386e-06   6.8034386e-06   6.8034386e-06   6.8034386e-06   6.8034386e-06   6.8034386e-06   6.8034386e-06   6.8034386e-06   6.8034386e-06   6.8034386e-06   6.8034386e-06   6.8034386e-06   6.8034386e-06   6.8034386e-06   6.8034386e-06   6.8034386e-06   6.8034386e-06   6.8034386e-06   6.8034386e-06   6.8034386e-06   6.8034386e-06   6.8034386e-06   6.8034386e-06   6.8034386e-06   6.8034386e-06   6.8034386e-06   6.8034386e-06   6.8034386e-06   6.8034386e-06   6.8034386e-06   6.8034386e-06   6.8034386e-06   6.8034386e-06   6.8034386e-06   6.8034386e-06   6.8034386e-06   6.8034386e-06   6.8034386e-06   6.8034386e-06   6.8034386e-06   6.8034386e-06   6.8034386e-06   6.8034386e-06   6.8034386e-06   6.8034386e-06   6.8034386e-06   6.8034386e-06   6.8034386e-06   6.8034386e-06   6.8034386e-06   6.8034386e-06   6.8034386e-06   6.8034386e-06   6.8034386e-06   6.8034386e-06   6.8034386e-06   6.8034386e-06   6.8034386e-06   6.8034386e-06   3.4905962e-06   6.3091812e-08   6.3091812e-08   6.3091812e-08   6.3091812e-08   6.3091812e-08   6.3091812e-08   6.3091812e-08   6.3091812e-08   6.3091812e-08   6.3091812e-08   6.3091812e-08   6.3091812e-08   6.3091812e-08   6.3091812e-08   6.3091812e-08   6.3091812e-08   6.3091812e-08   6.3091812e-08   6.3091812e-08   6.3091812e-08   6.3091812e-08   6.3091812e-08   6.3091812e-08   6.3091812e-08   6.3091812e-08   6.3091812e-08   6.3091812e-08   6.3091812e-08   6.3091812e-08   6.3091812e-08   6.3091812e-08   6.3091812e-08   6.3091812e-08   6.3091812e-08   6.3091812e-08   6.3091812e-08   6.3091812e-08   6.3091812e-08   6.3091812e-08   6.3091812e-08   6.3091812e-08   6.3091812e-08   6.3091812e-08   6.3091812e-08   6.3091812e-08   6.3091812e-08   6.3091812e-08   6.3091812e-08   6.3091812e-08   0.0000000e+00   0.0000000e+00   0.0000000e+00   0.0000000e+00   0.0000000e+00   0.0000000e+00   0.0000000e+00   0.0000000e+00   0.0000000e+00   0.0000000e+00   0.0000000e+00   0.0000000e+00   0.0000000e+00   0.0000000e+00   0.0000000e+00   0.0000000e+00   0.0000000e+00   0.0000000e+00   0.0000000e+00   0.0000000e+00   0.0000000e+00   0.0000000e+00   0.0000000e+00   0.0000000e+00   0.0000000e+00   0.0000000e+00   0.0000000e+00   0.0000000e+00   0.0000000e+00   0.0000000e+00   0.0000000e+00   0.0000000e+00   0.0000000e+00   0.0000000e+00   0.0000000e+00   0.0000000e+00   0.0000000e+00   0.0000000e+00   0.0000000e+00   0.0000000e+00
   3.2316264e-05   3.2316264e-05   3.2316264e-05   3.2316264e-05   3.2316264e-05   3.2316264e-05   3.2316264e-05   3.2316264e-05   3.2316264e-05   3.2316264e-05   3.2316264e-05   3.2316264e-05   3.2316264e-05   3.2316264e-05   3.2316264e-05   3.2316264e-05   3.2316264e-05   3.2316264e-05   3.2316264e-05   3.2316264e-05   3.2316264e-05   3.2316264e-05   3.2316264e-05   3.2316264e-05   3.2316264e-05   3.2316264e-05   3.2316264e-05   3.2316264e-05   3.2316264e-05   3.2316264e-05   3.2316264e-05   3.2316264e-05   3.2316264e-05   3.2316264e-05   3.2316264e-05   3.2316264e-05   3.2316264e-05   3.2316264e-05   3.2316264e-05   3.2316264e-05   3.2316264e-05   3.2316264e-05   3.2316264e-05   3.2316264e-05   3.2316264e-05   3.2316264e-05   3.2316264e-05   3.2316264e-05   3.2316264e-05   3.2316264e-05   3.2316264e-05   3.2316264e-05   3.2316264e-05   3.2316264e-05   3.2316264e-05   3.2316264e-05   3.2316264e-05   3.2316264e-05   3.2316264e-05   3.2316264e-05   3.2316264e-05   3.2316264e-05   3.2316264e-05   3.2316264e-05   3.2316264e-05   3.2316264e-05   3.2316264e-05   3.2316264e-05   3.2316264e-05   3.2316264e-05   3.2316264e-05   3.2316264e-05   3.2316264e-05   3.2316264e-05   3.2316264e-05   3.2316264e-05   3.2316264e-05   3.2316264e-05   3.2316264e-05   3.2316264e-05   3.2316264e-05   3.2316264e-05   3.2316264e-05   3.2316264e-05   3.2316264e-05   3.2316264e-05   3.2316264e-05   3.2316264e-05   3.2316264e-05   3.2316264e-05   3.2316264e-05   3.2316264e-05   3.2316264e-05   3.2316264e-05   3.2316264e-05   3.2316264e-05   3.2316264e-05   3.2316264e-05   3.2316264e-05   3.2316264e-05   3.2316264e-05   3.2316264e-05   3.2316264e-05   3.2316264e-05   3.2316264e-05   3.2316264e-05   3.2316264e-05   3.2316264e-05   3.2316264e-05   3.2316264e-05   3.2316264e-05   3.2316264e-05   3.2316264e-05   3.2316264e-05   3.2316264e-05   3.2316264e-05   3.2316264e-05   3.2316264e-05   3.2316264e-05   3.2316264e-05   3.2316264e-05   3.2316264e-05   3.2316264e-05   3.2316264e-05   3.2316264e-05   3.2316264e-05   3.2316264e-05   3.2316264e-05   3.2316264e-05   3.2316264e-05   3.2316264e-05   3.2316264e-05   3.2316264e-05   3.2316264e-05   3.2316264e-05   3.2316264e-05   3.2316264e-05   3.2316264e-05   3.2316264e-05   3.2316264e-05   3.2316264e-05   3.2316264e-05   3.2316264e-05   3.2316264e-05   3.2316264e-05   3.2316264e-05   3.2316264e-05   3.2316264e-05   3.2316264e-05   3.2316264e-05   3.2316264e-05   3.2316264e-05   3.2316264e-05   3.2316264e-05   3.2316264e-05   3.2316264e-05   3.2316264e-05   3.2316264e-05   3.2316264e-05   3.2316264e-05   3.2316264e-05   3.2316264e-05   3.2316264e-05   3.2316264e-05   3.2316264e-05   3.2316264e-05   3.2316264e-05   3.2316264e-05   3.2316264e-05   3.2316264e-05   3.2316264e-05   3.2316264e-05   3.2316264e-05   3.2316264e-05   3.2316264e-05   3.2316264e-05   3.2316264e-05   3.2316264e-05   3.2316264e-05   3.2316264e-05   3.2316264e-05   3.2316264e-05   3.2316264e-05   3.2316264e-05   3.2316264e-05   3.2316264e-05   3.2316264e-05   3.2316264e-05   3.2316264e-05   3.2316264e-05   3.2316264e-05   3.2316264e-05   3.2316264e-05   3.2316264e-05   3.2316264e-05   3.2316264e-05   3.2316264e-05   3.2316264e-05   3.2316264e-05   3.2316264e-05   3.2316264e-05   3.2316264e-05   3.2316264e-05   3.2316264e-05   3.2316264e-05   3.2316264e-05   3.2316264e-05   3.2316264e-05   3.2316264e-05   3.2316264e-05   3.2316264e-05   3.2316264e-05   3.2316264e-05   3.2316264e-05   3.2316264e-05   3.2316264e-05   3.2316264e-05   3.2316264e-05   3.2316264e-05   3.2316264e-05   3.2316264e-05   3.2316264e-05   3.2316264e-05   3.2316264e-05   3.2316264e-05   3.2316264e-05   3.2316264e-05   3.2316264e-05   3.2316264e-05   3.2316264e-05   3.2316264e-05   3.2316264e-05   3.2316264e-05   3.2316264e-05   3.2316264e-05   3.2316264e-05   3.2316264e-05   3.2316264e-05   3.2316264e-05   3.2316264e-05   3.2316264e-05   6.8034386e-06   6.8034386e-06   6.8034386e-06   6.8034386e-06   6.8034386e-06   6.8034386e-06   6.8034386e-06   6.8034386e-06   6.8034386e-06   6.8034386e-06   6.8034386e-06   6.8034386e-06   6.8034386e-06   6.8034386e-06   6.8034386e-06   6.8034386e-06   6.8034386e-06   6.8034386e-06   6.8034386e-06   6.8034386e-06   6.8034386e-06   6.8034386e-06   6.8034386e-06   6.8034386e-06   6.8034386e-06   6.8034386e-06   6.8034386e-06   6.8034386e-06   6.8034386e-06   6.8034386e-06   6.8034386e-06   6.8034386e-06   6.8034386e-06   6.8034386e-06   6.8034386e-06   6.8034386e-06   6.8034386e-06   6.8034386e-06   6.8034386e-06   6.8034386e-06   6.8034386e-06   6.8034386e-06   6.8034386e-06   6.8034386e-06   6.8034386e-06   6.8034386e-06   6.8034386e-06   6.8034386e-06   6.8034386e-06   6.8034386e-06   6.8034386e-06   6.8034386e-06   6.8034386e-06   6.8034386e-06   6.8034386e-06   6.8034386e-06   6.8034386e-06   6.8034386e-06   6.8034386e-06   6.8034386e-06   6.8034386e-06   6.8034386e-06   6.8034386e-06   6.8034386e-06   6.8034386e-06   6.8034386e-06   6.8034386e-06   6.8034386e-06   6.8034386e-06   3.4905962e-06   6.3091812e-08   6.3091812e-08   6.3091812e-08   6.3091812e-08   6.3091812e-08   6.3091812e-08   6.3091812e-08   6.3091812e-08   6.3091812e-08   6.3091812e-08   6.3091812e-08   6.3091812e-08   6.3091812e-08   6.3091812e-08   6.3091812e-08   6.3091812e-08   6.3091812e-08   6.3091812e-08   6.3091812e-08   6.3091812e-08   6.3091812e-08   6.3091812e-08   6.3091812e-08   6.3091812e-08   6.3091812e-08   6.3091812e-08   6.3091812e-08   6.3091812e-08   6.3091812e-08   6.3091812e-08   6.3091812e-08   6.3091812e-08   6.3091812e-08   6.3091812e-08   6.3091812e-08   6.3091812e-08   6.3091812e-08   6.3091812e-08   6.3091812e-08   6.3091812e-08   6.3091812e-08   6.3091812e-08   6.3091812e-08   6.3091812e-08   6.3091812e-08   6.3091812e-08   6.3091812e-08   6.3091812e-08   6.3091812e-08   6.3091812e-08   0.0000000e+00   0.0000000e+00   0.0000000e+00   0.0000000e+00   0.0000000e+00   0.0000000e+00   0.0000000e+00   0.0000000e+00   0.0000000e+00   0.0000000e+00   0.0000000e+00   0.0000000e+00   0.0000000e+00   0.0000000e+00   0.0000000e+00   0.0000000e+00   0.0000000e+00   0.0000000e+00   0.0000000e+00   0.0000000e+00   0.0000000e+00   0.0000000e+00   0.0000000e+00   0.0000000e+00   0.0000000e+00   0.0000000e+00   0.0000000e+00   0.0000000e+00   0.0000000e+00   0.0000000e+00   0.0000000e+00   0.0000000e+00   0.0000000e+00   0.0000000e+00   0.0000000e+00   0.0000000e+00   0.0000000e+00   0.0000000e+00   0.0000000e+00   0.0000000e+00
   3.2316264e-05   3.2316264e-05   3.2316264e-05   3.2316264e-05   3.2316264e-05   3.2316264e-05   3.2316264e-05   3.2316264e-05   3.2316264e-05   3.2316264e-05   3.2316264e-05   3.2316264e-05   3.2316264e-05   3.2316264e-05   3.2316264e-05   3.2316264e-05   3.2316264e-05   3.2316264e-05   3.2316264e-05   3.2316264e-05   3.2316264e-05   3.2316264e-05   3.2316264e-05   3.2316264e-05   3.2316264e-05   3.2316264e-05   3.2316264e-05   3.2316264e-05   3.2316264e-05   3.2316264e-05   3.2316264e-05   3.2316264e-05   3.2316264e-05   3.2316264e-05   3.2316264e-05   3.2316264e-05   3.2316264e-05   3.2316264e-05   3.2316264e-05   3.2316264e-05   3.2316264e-05   3.2316264e-05   3.2316264e-05   3.2316264e-05   3.2316264e-05   3.2316264e-05   3.2316264e-05   3.2316264e-05   3.2316264e-05   3.2316264e-05   3.2316264e-05   3.2316264e-05   3.2316264e-05   3.2316264e-05   3.2316264e-05   3.2316264e-05   3.2316264e-05   3.2316264e-05   3.2316264e-05   3.2316264e-05   3.2316264e-05   3.2316264e-05   3.2316264e-05   3.2316264e-05   3.2316264e-05   3.2316264e-05   3.2316264e-05   3.2316264e-05   3.2316264e-05   3.2316264e-05   3.2316264e-05   3.2316264e-05   3.2316264e-05   3.2316264e-05   3.2316264e-05   3.2316264e-05   3.2316264e-05   3.2316264e-05   3.2316264e-05   3.2316264e-05   3.2316264e-05   3.2316264e-05   3.2316264e-05   3.2316264e-05   3.2316264e-05   3.2316264e-05   3.2316264e-05   3.2316264e-05   3.2316264e-05   3.2316264e-05   3.2316264e-05   3.2316264e-05   3.2316264e-05   3.2316264e-05   3.2316264e-05   3.2316264e-05   3.2316264e-05   3.2316264e-05   3.2316264e-05   3.2316264e-05   3.2316264e-05   3.2316264e-05   3.2316264e-05   3.2316264e-05   3.2316264e-05   3.2316264e-05   3.2316264e-05   3.2316264e-05   3.2316264e-05   3.2316264e-05   3.2316264e-05   3.2316264e-05   3.2316264e-05   3.2316264e-05   3.2316264e-05   3.2316264e-05   3.2316264e-05   3.2316264e-05   3.2316264e-05   3.2316264e-05   3.2316264e-05   3.2316264e-05   3.2316264e-05   3.2316264e-05   3.2316264e-05   3.2316264e-05   3.2316264e-05   3.2316264e-05   3.2316264e-05   3.2316264e-05   3.2316264e-05   3.2316264e-05   3.2316264e-05   3.2316264e-05   3.2316264e-05   3.2316264e-05   3.2316264e-05   3.2316264e-05   3.2316264e-05   3.2316264e-05   3.2316264e-05   3.2316264e-05   3.2316264e-05   3.2316264e-05   3.2316264e-05   3.2316264e-05   3.2316264e-05   3.2316264e-05   3.2316264e-05   3.2316264e-05   3.2316264e-05   3.2316264e-05   3.2316264e-05   3.2316264e-05   3.2316264e-05   3.2316264e-05   3.2316264e-05   3.2316264e-05   3.2316264e-05   3.2316264e-05   3.2316264e-05   3.2316264e-05   3.2316264e-05   3.2316264e-05   3.2316264e-05   3.2316264e-05   3.2316264e-05   3.2316264e-05   3.2316264e-05   3.2316264e-05   3.2316264e-05   3.2316264e-05   3.2316264e-05   3.2316264e-05   3.2316264e-05   3.2316264e-05   3.2316264e-05   3.2316264e-05   3.2316264e-05   3.2316264e-05   3.2316264e-05   3.2316264e-05   3.2316264e-05   3.2316264e-05   3.2316264e-05   3.2316264e-05   3.2316264e-05   3.2316264e-05   3.2316264e-05   3.2316264e-05   3.2316264e-05   3.2316264e-05   3.2316264e-05   3.2316264e-05   3.2316264e-05   3.2316264e-05   3.2316264e-05   3.2316264e-05   3.2316264e-05   3.2316264e-05   3.2316264e-05   3.2316264e-05   3.2316264e-05   3.2316264e-05   3.2316264e-05   3.2316264e-05   3.2316264e-05   3.2316264e-05   3.2316264e-05   3.2316264e-05   3.2316264e-05   3.2316264e-05   3.2316264e-05   3.2316264e-05   3.2316264e-05   3.2316264e-05   3.2316264e-05   3.2316264e-05   3.2316264e-05   3.2316264e-05   3.2316264e-05   3.2316264e-05   3.2316264e-05   3.2316264e-05   3.2316264e-05   3.2316264e-05   3.2316264e-05   3.2316264e-05   3.2316264e-05   3.2316264e-05   3.2316264e-05   3.2316264e-05   3.2316264e-05   3.2316264e-05   3.2316264e-05   3.2316264e-05   3.2316264e-05   3.2316264e-05   3.2316264e-05   3.2316264e-05   3.2316264e-05   6.8034386e-06   6.8034386e-06   6.8034386e-06   6.8034386e-06   6.8034386e-06   6.8034386e-06   6.8034386e-06   6.8034386e-06   6.8034386e-06   6.8034386e-06   6.8034386e-06   6.8034386e-06   6.8034386e-06   6.8034386e-06   6.8034386e-06   6.8034386e-06   6.8034386e-06   6.8034386e-06   6.8034386e-06   6.8034386e-06   6.8034386e-06   6.8034386e-06   6.8034386e-06   6.8034386e-06   6.8034386e-06   6.8034386e-06   6.8034386e-06   6.8034386e-06   6.8034386e-06   6.8034386e-06   6.8034386e-06   6.8034386e-06   6.8034386e-06   6.8034386e-06   6.8034386e-06   6.8034386e-06   6.8034386e-06   6.8034386e-06   6.8034386e-06   6.8034386e-06   6.8034386e-06   6.8034386e-06   6.8034386e-06   6.8034386e-06   6.8034386e-06   6.8034386e-06   6.8034386e-06   6.8034386e-06   6.8034386e-06   6.8034386e-06   6.8034386e-06   6.8034386e-06   6.8034386e-06   6.8034386e-06   6.8034386e-06   6.8034386e-06   6.8034386e-06   6.8034386e-06   6.8034386e-06   6.8034386e-06   6.8034386e-06   6.8034386e-06   6.8034386e-06   6.8034386e-06   6.8034386e-06   6.8034386e-06   6.8034386e-06   6.8034386e-06   3.4905962e-06   6.3091812e-08   6.3091812e-08   6.3091812e-08   6.3091812e-08   6.3091812e-08   6.3091812e-08   6.3091812e-08   6.3091812e-08   6.3091812e-08   6.3091812e-08   6.3091812e-08   6.3091812e-08   6.3091812e-08   6.3091812e-08   6.3091812e-08   6.3091812e-08   6.3091812e-08   6.3091812e-08   6.3091812e-08   6.3091812e-08   6.3091812e-08   6.3091812e-08   6.3091812e-08   6.3091812e-08   6.3091812e-08   6.3091812e-08   6.3091812e-08   6.3091812e-08   6.3091812e-08   6.3091812e-08   6.3091812e-08   6.3091812e-08   6.3091812e-08   6.3091812e-08   6.3091812e-08   6.3091812e-08   6.3091812e-08   6.3091812e-08   6.3091812e-08   6.3091812e-08   6.3091812e-08   6.3091812e-08   6.3091812e-08   6.3091812e-08   6.3091812e-08   6.3091812e-08   6.3091812e-08   6.3091812e-08   6.3091812e-08   6.3091812e-08   6.3091812e-08   0.0000000e+00   0.0000000e+00   0.0000000e+00   0.0000000e+00   0.0000000e+00   0.0000000e+00   0.0000000e+00   0.0000000e+00   0.0000000e+00   0.0000000e+00   0.0000000e+00   0.0000000e+00   0.0000000e+00   0.0000000e+00   0.0000000e+00   0.0000000e+00   0.0000000e+00   0.0000000e+00   0.0000000e+00   0.0000000e+00   0.0000000e+00   0.0000000e+00   0.0000000e+00   0.0000000e+00   0.0000000e+00   0.0000000e+00   0.0000000e+00   0.0000000e+00   0.0000000e+00   0.0000000e+00   0.0000000e+00   0.0000000e+00   0.0000000e+00   0.0000000e+00   0.0000000e+00   0.0000000e+00   0.0000000e+00   0.0000000e+00   0.0000000e+00   0.0000000e+00
   3.2316264e-05   3.2316264e-05   3.2316264e-05   3.2316264e-05   3.2316264e-05   3.2316264e-05   3.2316264e-05   3.2316264e-05   3.2316264e-05   3.2316264e-05   3.2316264e-05   3.2316264e-05   3.2316264e-05   3.2316264e-05   3.2316264e-05   3.2316264e-05   3.2316264e-05   3.2316264e-05   3.2316264e-05   3.2316264e-05   3.2316264e-05   3.2316264e-05   3.2316264e-05   3.2316264e-05   3.2316264e-05   3.2316264e-05   3.2316264e-05   3.2316264e-05   3.2316264e-05   3.2316264e-05   3.2316264e-05   3.2316264e-05   3.2316264e-05   3.2316264e-05   3.2316264e-05   3.2316264e-05   3.2316264e-05   3.2316264e-05   3.2316264e-05   3.2316264e-05   3.2316264e-05   3.2316264e-05   3.2316264e-05   3.2316264e-05   3.2316264e-05   3.2316264e-05   3.2316264e-05   3.2316264e-05   3.2316264e-05   3.2316264e-05   3.2316264e-05   3.2316264e-05   3.2316264e-05   3.2316264e-05   3.2316264e-05   3.2316264e-05   3.2316264e-05   3.2316264e-05   3.2316264e-05   3.2316264e-05   3.2316264e-05   3.2316264e-05   3.2316264e-05   3.2316264e-05   3.2316264e-05   3.2316264e-05   3.2316264e-05   3.2316264e-05   3.2316264e-05   3.2316264e-05   3.2316264e-05   3.2316264e-05   3.2316264e-05   3.2316264e-05   3.2316264e-05   3.2316264e-05   3.2316264e-05   3.2316264e-05   3.2316264e-05   3.2316264e-05   3.2316264e-05   3.2316264e-05   3.2316264e-05   3.2316264e-05   3.2316264e-05   3.2316264e-05   3.2316264e-05   3.2316264e-05   3.2316264e-05   3.2316264e-05   3.2316264e-05   3.2316264e-05   3.2316264e-05   3.2316264e-05   3.2316264e-05   3.2316264e-05   3.2316264e-05   3.2316264e-05   3.2316264e-05   3.2316264e-05   3.2316264e-05   3.2316264e-05   3.2316264e-05   3.2316264e-05   3.2316264e-05   3.2316264e-05   3.2316264e-05   3.2316264e-05   3.2316264e-05   3.2316264e-05   3.2316264e-05   3.2316264e-05   3.2316264e-05   3.2316264e-05   3.2316264e-05   3.2316264e-05   3.2316264e-05   3.2316264e-05   3.2316264e-05   3.2316264e-05   3.2316264e-05   3.2316264e-05   3.2316264e-05   3.2316264e-05   3.2316264e-05   3.2316264e-05   3.2316264e-05   3.2316264e-05   3.2316264e-05   3.2316264e-05   3.2316264e-05   3.2316264e-05   3.2316264e-05   3.2316264e-05   3.2316264e-05   3.2316264e-05   3.2316264e-05   3.2316264e-05   3.2316264e-05   3.2316264e-05   3.2316264e-05   3.2316264e-05   3.2316264e-05   3.2316264e-05   3.2316264e-05   3.2316264e-05   3.2316264e-05   3.2316264e-05   3.2316264e-05   3.2316264e-05   3.2316264e-05   3.2316264e-05   3.2316264e-05   3.2316264e-05   3.2316264e-05   3.2316264e-05   3.2316264e-05   3.2316264e-05   3.2316264e-05   3.2316264e-05   3.2316264e-05   3.2316264e-05   3.2316264e-05   3.2316264e-05   3.2316264e-05   3.2316264e-05   3.2316264e-05   3.2316264e-05   3.2316264e-05   3.2316264e-05   3.2316264e-05   3.2316264e-05   3.2316264e-05   3.2316264e-05   3.2316264e-05   3.2316264e-05   3.2316264e-05   3.2316264e-05   3.2316264e-05   3.2316264e-05   3.2316264e-05   3.2316264e-05   3.2316264e-05   3.2316264e-05   3.2316264e-05   3.2316264e-05   3.2316264e-05   3.2316264e-05   3.2316264e-05   3.2316264e-05   3.2316264e-05   3.2316264e-05   3.2316264e-05   3.2316264e-05   3.2316264e-05   3.2316264e-05   3.2316264e-05   3.2316264e-05   3.2316264e-05   3.2316264e-05   3.2316264e-05   3.2316264e-05   3.2316264e-05   3.2316264e-05   3.2316264e-05   3.2316264e-05   3.2316264e-05   3.2316264e-05   3.2316264e-05   3.2316264e-05   3.2316264e-05   3.2316264e-05   3.2316264e-05   3.2316264e-05   3.2316264e-05   3.2316264e-05   3.2316264e-05   3.2316264e-05   3.2316264e-05   3.2316264e-05   3.2316264e-05   3.2316264e-05   3.2316264e-05   3.2316264e-05   3.2316264e-05   3.2316264e-05   3.2316264e-05   3.2316264e-05   3.2316264e-05   3.2316264e-05   3.2316264e-05   3.2316264e-05   3.2316264e-05   3.2316264e-05   3.2316264e-05   3.2316264e-05   3.2316264e-05   3.2316264e-05   3.2316264e-05   3.2316264e-05   3.2316264e-05   6.8034386e-06   6.8034386e-06   6.8034386e-06   6.8034386e-06   6.8034386e-06   6.8034386e-06   6.8034386e-06   6.8034386e-06   6.8034386e-06   6.8034386e-06   6.8034386e-06   6.8034386e-06   6.8034386e-06   6.8034386e-06   6.8034386e-06   6.8034386e-06   6.8034386e-06   6.8034386e-06   6.8034386e-06   6.8034386e-06   6.8034386e-06   6.8034386e-06   6.8034386e-06   6.8034386e-06   6.8034386e-06   6.8034386e-06   6.8034386e-06   6.8034386e-06   6.8034386e-06   6.8034386e-06   6.8034386e-06   6.8034386e-06   6.8034386e-06   6.8034386e-06   6.8034386e-06   6.8034386e-06   6.8034386e-06   6.8034386e-06   6.8034386e-06   6.8034386e-06   6.8034386e-06   6.8034386e-06   6.8034386e-06   6.8034386e-06   6.8034386e-06   6.8034386e-06   6.8034386e-06   6.8034386e-06   6.8034386e-06   6.8034386e-06   6.8034386e-06   6.8034386e-06   6.8034386e-06   6.8034386e-06   6.8034386e-06   6.8034386e-06   6.8034386e-06   6.8034386e-06   6.8034386e-06   6.8034386e-06   6.8034386e-06   6.8034386e-06   6.8034386e-06   6.8034386e-06   6.8034386e-06   6.8034386e-06   6.8034386e-06   3.4905962e-06   6.3091812e-08   6.3091812e-08   6.3091812e-08   6.3091812e-08   6.3091812e-08   6.3091812e-08   6.3091812e-08   6.3091812e-08   6.3091812e-08   6.3091812e-08   6.3091812e-08   6.3091812e-08   6.3091812e-08   6.3091812e-08   6.3091812e-08   6.3091812e-08   6.3091812e-08   6.3091812e-08   6.3091812e-08   6.3091812e-08   6.3091812e-08   6.3091812e-08   6.3091812e-08   6.3091812e-08   6.3091812e-08   6.3091812e-08   6.3091812e-08   6.3091812e-08   6.3091812e-08   6.3091812e-08   6.3091812e-08   6.3091812e-08   6.3091812e-08   6.3091812e-08   6.3091812e-08   6.3091812e-08   6.3091812e-08   6.3091812e-08   6.3091812e-08   6.3091812e-08   6.3091812e-08   6.3091812e-08   6.3091812e-08   6.3091812e-08   6.3091812e-08   6.3091812e-08   6.3091812e-08   6.3091812e-08   6.3091812e-08   6.3091812e-08   6.3091812e-08   6.3091812e-08   0.0000000e+00   0.0000000e+00   0.0000000e+00   0.0000000e+00   0.0000000e+00   0.0000000e+00   0.0000000e+00   0.0000000e+00   0.0000000e+00   0.0000000e+00   0.0000000e+00   0.0000000e+00   0.0000000e+00   0.0000000e+00   0.0000000e+00   0.0000000e+00   0.0000000e+00   0.0000000e+00   0.0000000e+00   0.0000000e+00   0.0000000e+00   0.0000000e+00   0.0000000e+00   0.0000000e+00   0.0000000e+00   0.0000000e+00   0.0000000e+00   0.0000000e+00   0.0000000e+00   0.0000000e+00   0.0000000e+00   0.0000000e+00   0.0000000e+00   0.0000000e+00   0.0000000e+00   0.0000000e+00   0.0000000e+00   0.0000000e+00   0.0000000e+00   0.0000000e+00
   3.2316264e-05   3.2316264e-05   3.2316264e-05   3.2316264e-05   3.2316264e-05   3.2316264e-05   3.2316264e-05   3.2316264e-05   3.2316264e-05   3.2316264e-05   3.2316264e-05   3.2316264e-05   3.2316264e-05   3.2316264e-05   3.2316264e-05   3.2316264e-05   3.2316264e-05   3.2316264e-05   3.2316264e-05   3.2316264e-05   3.2316264e-05   3.2316264e-05   3.2316264e-05   3.2316264e-05   3.2316264e-05   3.2316264e-05   3.2316264e-05   3.2316264e-05   3.2316264e-05   3.2316264e-05   3.2316264e-05   3.2316264e-05   3.2316264e-05   3.2316264e-05   3.2316264e-05   3.2316264e-05   3.2316264e-05   3.2316264e-05   3.2316264e-05   3.2316264e-05   3.2316264e-05   3.2316264e-05   3.2316264e-05   3.2316264e-05   3.2316264e-05   3.2316264e-05   3.2316264e-05   3.2316264e-05   3.2316264e-05   3.2316264e-05   3.2316264e-05   3.2316264e-05   3.2316264e-05   3.2316264e-05   3.2316264e-05   3.2316264e-05   3.2316264e-05   3.2316264e-05   3.2316264e-05   3.2316264e-05   3.2316264e-05   3.2316264e-05   3.2316264e-05   3.2316264e-05   3.2316264e-05   3.2316264e-05   3.2316264e-05   3.2316264e-05   3.2316264e-05   3.2316264e-05   3.2316264e-05   3.2316264e-05   3.2316264e-05   3.2316264e-05   3.2316264e-05   3.2316264e-05   3.2316264e-05   3.2316264e-05   3.2316264e-05   3.2316264e-05   3.2316264e-05   3.2316264e-05   3.2316264e-05   3.2316264e-05   3.2316264e-05   3.2316264e-05   3.2316264e-05   3.2316264e-05   3.2316264e-05   3.2316264e-05   3.2316264e-05   3.2316264e-05   3.2316264e-05   3.2316264e-05   3.2316264e-05   3.2316264e-05   3.2316264e-05   3.2316264e-05   3.2316264e-05   3.2316264e-05   3.2316264e-05   3.2316264e-05   3.2316264e-05   3.2316264e-05   3.2316264e-05   3.2316264e-05   3.2316264e-05   3.2316264e-05   3.2316264e-05   3.2316264e-05   3.2316264e-05   3.2316264e-05   3.2316264e-05   3.2316264e-05   3.2316264e-05   3.2316264e-05   3.2316264e-05   3.2316264e-05   3.2316264e-05   3.2316264e-05   3.2316264e-05   3.2316264e-05   3.2316264e-05   3.2316264e-05   3.2316264e-05   3.2316264e-05   3.2316264e-05   3.2316264e-05   3.2316264e-05   3.2316264e-05   3.2316264e-05   3.2316264e-05   3.2316264e-05   3.2316264e-05   3.2316264e-05   3.2316264e-05   3.2316264e-05   3.2316264e-05   3.2316264e-05   3.2316264e-05   3.2316264e-05   3.2316264e-05   3.2316264e-05   3.2316264e-05   3.2316264e-05   3.2316264e-05   3.2316264e-05   3.2316264e-05   3.2316264e-05   3.2316264e-05   3.2316264e-05   3.2316264e-05   3.2316264e-05   3.2316264e-05   3.2316264e-05   3.2316264e-05   3.2316264e-05   3.2316264e-05   3.2316264e-05   3.2316264e-05   3.2316264e-05   3.2316264e-05   3.2316264e-05   3.2316264e-05   3.2316264e-05   3.2316264e-05   3.2316264e-05   3.2316264e-05   3.2316264e-05   3.2316264e-05   3.2316264e-05   3.2316264e-05   3.2316264e-05   3.2316264e-05   3.2316264e-05   3.2316264e-05   3.2316264e-05   3.2316264e-05   3.2316264e-05   3.2316264e-05   3.2316264e-05   3.2316264e-05   3.2316264e-05   3.2316264e-05   3.2316264e-05   3.2316264e-05   3.2316264e-05   3.2316264e-05   3.2316264e-05   3.2316264e-05   3.2316264e-05   3.2316264e-05   3.2316264e-05   3.2316264e-05   3.2316264e-05   3.2316264e-05   3.2316264e-05   3.2316264e-05   3.2316264e-05   3.2316264e-05   3.2316264e-05   3.2316264e-05   3.2316264e-05   3.2316264e-05   3.2316264e-05   3.2316264e-05   3.2316264e-05   3.2316264e-05   3.2316264e-05   3.2316264e-05   3.2316264e-05   3.2316264e-05   3.2316264e-05   3.2316264e-05   3.2316264e-05   3.2316264e-05   3.2316264e-05   3.2316264e-05   3.2316264e-05   3.2316264e-05   3.2316264e-05   3.2316264e-05   3.2316264e-05   3.2316264e-05   3.2316264e-05   3.2316264e-05   3.2316264e-05   3.2316264e-05   3.2316264e-05   3.2316264e-05   3.2316264e-05   3.2316264e-05   3.2316264e-05   3.2316264e-05   3.2316264e-05   3.2316264e-05   3.2316264e-05   3.2316264e-05   3.2316264e-05   3.2316264e-05   3.2316264e-05   6.8034386e-06   6.8034386e-06   6.8034386e-06   6.8034386e-06   6.8034386e-06   6.8034386e-06   6.8034386e-06   6.8034386e-06   6.8034386e-06   6.8034386e-06   6.8034386e-06   6.8034386e-06   6.8034386e-06   6.8034386e-06   6.8034386e-06   6.8034386e-06   6.8034386e-06   6.8034386e-06   6.8034386e-06   6.8034386e-06   6.8034386e-06   6.8034386e-06   6.8034386e-06   6.8034386e-06   6.8034386e-06   6.8034386e-06   6.8034386e-06   6.8034386e-06   6.8034386e-06   6.8034386e-06   6.8034386e-06   6.8034386e-06   6.8034386e-06   6.8034386e-06   6.8034386e-06   6.8034386e-06   6.8034386e-06   6.8034386e-06   6.8034386e-06   6.8034386e-06   6.8034386e-06   6.8034386e-06   6.8034386e-06   6.8034386e-06   6.8034386e-06   6.8034386e-06   6.8034386e-06   6.8034386e-06   6.8034386e-06   6.8034386e-06   6.8034386e-06   6.8034386e-06   6.8034386e-06   6.8034386e-06   6.8034386e-06   6.8034386e-06   6.8034386e-06   6.8034386e-06   6.8034386e-06   6.8034386e-06   6.8034386e-06   6.8034386e-06   6.8034386e-06   6.8034386e-06   6.8034386e-06   6.8034386e-06   3.4905962e-06   6.3091812e-08   6.3091812e-08   6.3091812e-08   6.3091812e-08   6.3091812e-08   6.3091812e-08   6.3091812e-08   6.3091812e-08   6.3091812e-08   6.3091812e-08   6.3091812e-08   6.3091812e-08   6.3091812e-08   6.3091812e-08   6.3091812e-08   6.3091812e-08   6.3091812e-08   6.3091812e-08   6.3091812e-08   6.3091812e-08   6.3091812e-08   6.3091812e-08   6.3091812e-08   6.3091812e-08   6.3091812e-08   6.3091812e-08   6.3091812e-08   6.3091812e-08   6.3091812e-08   6.3091812e-08   6.3091812e-08   6.3091812e-08   6.3091812e-08   6.3091812e-08   6.3091812e-08   6.3091812e-08   6.3091812e-08   6.3091812e-08   6.3091812e-08   6.3091812e-08   6.3091812e-08   6.3091812e-08   6.3091812e-08   6.3091812e-08   6.3091812e-08   6.3091812e-08   6.3091812e-08   6.3091812e-08   6.3091812e-08   6.3091812e-08   6.3091812e-08   6.3091812e-08   6.3091812e-08   0.0000000e+00   0.0000000e+00   0.0000000e+00   0.0000000e+00   0.0000000e+00   0.0000000e+00   0.0000000e+00   0.0000000e+00   0.0000000e+00   0.0000000e+00   0.0000000e+00   0.0000000e+00   0.0000000e+00   0.0000000e+00   0.0000000e+00   0.0000000e+00   0.0000000e+00   0.0000000e+00   0.0000000e+00   0.0000000e+00   0.0000000e+00   0.0000000e+00   0.0000000e+00   0.0000000e+00   0.0000000e+00   0.0000000e+00   0.0000000e+00   0.0000000e+00   0.0000000e+00   0.0000000e+00   0.0000000e+00   0.0000000e+00   0.0000000e+00   0.0000000e+00   0.0000000e+00   0.0000000e+00   0.0000000e+00   0.0000000e+00   0.0000000e+00   0.0000000e+00
   3.2316264e-05   3.2316264e-05   3.2316264e-05   3.2316264e-05   3.2316264e-05   3.2316264e-05   3.2316264e-05   3.2316264e-05   3.2316264e-05   3.2316264e-05   3.2316264e-05   3.2316264e-05   3.2316264e-05   3.2316264e-05   3.2316264e-05   3.2316264e-05   3.2316264e-05   3.2316264e-05   3.2316264e-05   3.2316264e-05   3.2316264e-05   3.2316264e-05   3.2316264e-05   3.2316264e-05   3.2316264e-05   3.2316264e-05   3.2316264e-05   3.2316264e-05   3.2316264e-05   3.2316264e-05   3.2316264e-05   3.2316264e-05   3.2316264e-05   3.2316264e-05   3.2316264e-05   3.2316264e-05   3.2316264e-05   3.2316264e-05   3.2316264e-05   3.2316264e-05   3.2316264e-05   3.2316264e-05   3.2316264e-05   3.2316264e-05   3.2316264e-05   3.2316264e-05   3.2316264e-05   3.2316264e-05   3.2316264e-05   3.2316264e-05   3.2316264e-05   3.2316264e-05   3.2316264e-05   3.2316264e-05   3.2316264e-05   3.2316264e-05   3.2316264e-05   3.2316264e-05   3.2316264e-05   3.2316264e-05   3.2316264e-05   3.2316264e-05   3.2316264e-05   3.2316264e-05   3.2316264e-05   3.2316264e-05   3.2316264e-05   3.2316264e-05   3.2316264e-05   3.2316264e-05   3.2316264e-05   3.2316264e-05   3.2316264e-05   3.2316264e-05   3.2316264e-05   3.2316264e-05   3.2316264e-05   3.2316264e-05   3.2316264e-05   3.2316264e-05   3.2316264e-05   3.2316264e-05   3.2316264e-05   3.2316264e-05   3.2316264e-05   3.2316264e-05   3.2316264e-05   3.2316264e-05   3.2316264e-05   3.2316264e-05   3.2316264e-05   3.2316264e-05   3.2316264e-05   3.2316264e-05   3.2316264e-05   3.2316264e-05   3.2316264e-05   3.2316264e-05   3.2316264e-05   3.2316264e-05   3.2316264e-05   3.2316264e-05   3.2316264e-05   3.2316264e-05   3.2316264e-05   3.2316264e-05   3.2316264e-05   3.2316264e-05   3.2316264e-05   3.2316264e-05   3.2316264e-05   3.2316264e-05   3.2316264e-05   3.2316264e-05   3.2316264e-05   3.2316264e-05   3.2316264e-05   3.2316264e-05   3.2316264e-05   3.2316264e-05   3.2316264e-05   3.2316264e-05   3.2316264e-05   3.2316264e-05   3.2316264e-05   3.2316264e-05   3.2316264e-05   3.2316264e-05   3.2316264e-05   3.2316264e-05   3.2316264e-05   3.2316264e-05   3.2316264e-05   3.2316264e-05   3.2316264e-05   3.2316264e-05   3.2316264e-05   3.2316264e-05   3.2316264e-05   3.2316264e-05   3.2316264e-05   3.2316264e-05   3.2316264e-05   3.2316264e-05   3.2316264e-05   3.2316264e-05   3.2316264e-05   3.2316264e-05   3.2316264e-05   3.2316264e-05   3.2316264e-05   3.2316264e-05   3.2316264e-05   3.2316264e-05   3.2316264e-05   3.2316264e-05   3.2316264e-05   3.2316264e-05   3.2316264e-05   3.2316264e-05   3.2316264e-05   3.2316264e-05   3.2316264e-05   3.2316264e-05   3.2316264e-05   3.2316264e-05   3.2316264e-05   3.2316264e-05   3.2316264e-05   3.2316264e-05   3.2316264e-05   3.2316264e-05   3.2316264e-05   3.2316264e-05   3.2316264e-05   3.2316264e-05   3.2316264e-05   3.2316264e-05   3.2316264e-05   3.2316264e-05   3.2316264e-05   3.2316264e-05   3.2316264e-05   3.2316264e-05   3.2316264e-05   3.2316264e-05   3.2316264e-05   3.2316264e-05   3.2316264e-05   3.2316264e-05   3.2316264e-05   3.2316264e-05   3.2316264e-05   3.2316264e-05   3.2316264e-05   3.2316264e-05   3.2316264e-05   3.2316264e-05   3.2316264e-05   3.2316264e-05   3.2316264e-05   3.2316264e-05   3.2316264e-05   3.2316264e-05   3.2316264e-05   3.2316264e-05   3.2316264e-05   3.2316264e-05   3.2316264e-05   3.2316264e-05   3.2316264e-05   3.2316264e-05   3.2316264e-05   3.2316264e-05   3.2316264e-05   3.2316264e-05   3.2316264e-05   3.2316264e-05   3.2316264e-05   3.2316264e-05   3.2316264e-05   3.2316264e-05   3.2316264e-05   3.2316264e-05   3.2316264e-05   3.2316264e-05   3.2316264e-05   3.2316264e-05   3.2316264e-05   3.2316264e-05   3.2316264e-05   3.2316264e-05   3.2316264e-05   3.2316264e-05   3.2316264e-05   3.2316264e-05   3.2316264e-05   3.2316264e-05   3.2316264e-05   3.2316264e-05   3.2316264e-05   6.8034386e-06   6.8034386e-06   6.8034386e-06   6.8034386e-06   6.8034386e-06   6.8034386e-06   6.8034386e-06   6.8034386e-06   6.8034386e-06   6.8034386e-06   6.8034386e-06   6.8034386e-06   6.8034386e-06   6.8034386e-06   6.8034386e-06   6.8034386e-06   6.8034386e-06   6.8034386e-06   6.8034386e-06   6.8034386e-06   6.8034386e-06   6.8034386e-06   6.8034386e-06   6.8034386e-06   6.8034386e-06   6.8034386e-06   6.8034386e-06   6.8034386e-06   6.8034386e-06   6.8034386e-06   6.8034386e-06   6.8034386e-06   6.8034386e-06   6.8034386e-06   6.8034386e-06   6.8034386e-06   6.8034386e-06   6.8034386e-06   6.8034386e-06   6.8034386e-06   6.8034386e-06   6.8034386e-06   6.8034386e-06   6.8034386e-06   6.8034386e-06   6.8034386e-06   6.8034386e-06   6.8034386e-06   6.8034386e-06   6.8034386e-06   6.8034386e-06   6.8034386e-06   6.8034386e-06   6.8034386e-06   6.8034386e-06   6.8034386e-06   6.8034386e-06   6.8034386e-06   6.8034386e-06   6.8034386e-06   6.8034386e-06   6.8034386e-06   6.8034386e-06   6.8034386e-06   6.8034386e-06   3.4905962e-06   6.3091812e-08   6.3091812e-08   6.3091812e-08   6.3091812e-08   6.3091812e-08   6.3091812e-08   6.3091812e-08   6.3091812e-08   6.3091812e-08   6.3091812e-08   6.3091812e-08   6.3091812e-08   6.3091812e-08   6.3091812e-08   6.3091812e-08   6.3091812e-08   6.3091812e-08   6.3091812e-08   6.3091812e-08   6.3091812e-08   6.3091812e-08   6.3091812e-08   6.3091812e-08   6.3091812e-08   6.3091812e-08   6.3091812e-08   6.3091812e-08   6.3091812e-08   6.3091812e-08   6.3091812e-08   6.3091812e-08   6.3091812e-08   6.3091812e-08   6.3091812e-08   6.3091812e-08   6.3091812e-08   6.3091812e-08   6.3091812e-08   6.3091812e-08   6.3091812e-08   6.3091812e-08   6.3091812e-08   6.3091812e-08   6.3091812e-08   6.3091812e-08   6.3091812e-08   6.3091812e-08   6.3091812e-08   6.3091812e-08   6.3091812e-08   6.3091812e-08   6.3091812e-08   6.3091812e-08   6.3091812e-08   0.0000000e+00   0.0000000e+00   0.0000000e+00   0.0000000e+00   0.0000000e+00   0.0000000e+00   0.0000000e+00   0.0000000e+00   0.0000000e+00   0.0000000e+00   0.0000000e+00   0.0000000e+00   0.0000000e+00   0.0000000e+00   0.0000000e+00   0.0000000e+00   0.0000000e+00   0.0000000e+00   0.0000000e+00   0.0000000e+00   0.0000000e+00   0.0000000e+00   0.0000000e+00   0.0000000e+00   0.0000000e+00   0.0000000e+00   0.0000000e+00   0.0000000e+00   0.0000000e+00   0.0000000e+00   0.0000000e+00   0.0000000e+00   0.0000000e+00   0.0000000e+00   0.0000000e+00   0.0000000e+00   0.0000000e+00   0.0000000e+00   0.0000000e+00   0.0000000e+00
   3.2316264e-05   3.2316264e-05   3.2316264e-05   3.2316264e-05   3.2316264e-05   3.2316264e-05   3.2316264e-05   3.2316264e-05   3.2316264e-05   3.2316264e-05   3.2316264e-05   3.2316264e-05   3.2316264e-05   3.2316264e-05   3.2316264e-05   3.2316264e-05   3.2316264e-05   3.2316264e-05   3.2316264e-05   3.2316264e-05   3.2316264e-05   3.2316264e-05   3.2316264e-05   3.2316264e-05   3.2316264e-05   3.2316264e-05   3.2316264e-05   3.2316264e-05   3.2316264e-05   3.2316264e-05   3.2316264e-05   3.2316264e-05   3.2316264e-05   3.2316264e-05   3.2316264e-05   3.2316264e-05   3.2316264e-05   3.2316264e-05   3.2316264e-05   3.2316264e-05   3.2316264e-05   3.2316264e-05   3.2316264e-05   3.2316264e-05   3.2316264e-05   3.2316264e-05   3.2316264e-05   3.2316264e-05   3.2316264e-05   3.2316264e-05   3.2316264e-05   3.2316264e-05   3.2316264e-05   3.2316264e-05   3.2316264e-05   3.2316264e-05   3.2316264e-05   3.2316264e-05   3.2316264e-05   3.2316264e-05   3.2316264e-05   3.2316264e-05   3.2316264e-05   3.2316264e-05   3.2316264e-05   3.2316264e-05   3.2316264e-05   3.2316264e-05   3.2316264e-05   3.2316264e-05   3.2316264e-05   3.2316264e-05   3.2316264e-05   3.2316264e-05   3.2316264e-05   3.2316264e-05   3.2316264e-05   3.2316264e-05   3.2316264e-05   3.2316264e-05   3.2316264e-05   3.2316264e-05   3.2316264e-05   3.2316264e-05   3.2316264e-05   3.2316264e-05   3.2316264e-05   3.2316264e-05   3.2316264e-05   3.2316264e-05   3.2316264e-05   3.2316264e-05   3.2316264e-05   3.2316264e-05   3.2316264e-05   3.2316264e-05   3.2316264e-05   3.2316264e-05   3.2316264e-05   3.2316264e-05   3.2316264e-05   3.2316264e-05   3.2316264e-05   3.2316264e-05   3.2316264e-05   3.2316264e-05   3.2316264e-05   3.2316264e-05   3.2316264e-05   3.2316264e-05   3.2316264e-05   3.2316264e-05   3.2316264e-05   3.2316264e-05   3.2316264e-05   3.2316264e-05   3.2316264e-05   3.2316264e-05   3.2316264e-05   3.2316264e-05   3.2316264e-05   3.2316264e-05   3.2316264e-05   3.2316264e-05   3.2316264e-05   3.2316264e-05   3.2316264e-05   3.2316264e-05   3.2316264e-05   3.2316264e-05   3.2316264e-05   3.2316264e-05   3.2316264e-05   3.2316264e-05   3.2316264e-05   3.2316264e-05   3.2316264e-05   3.2316264e-05   3.2316264e-05   3.2316264e-05   3.2316264e-05   3.2316264e-05   3.2316264e-05   3.2316264e-05   3.2316264e-05   3.2316264e-05   3.2316264e-05   3.2316264e-05   3.2316264e-05   3.2316264e-05   3.2316264e-05   3.2316264e-05   3.2316264e-05   3.2316264e-05   3.2316264e-05   3.2316264e-05   3.2316264e-05   3.2316264e-05   3.2316264e-05   3.2316264e-05   3.2316264e-05   3.2316264e-05   3.2316264e-05   3.2316264e-05   3.2316264e-05   3.2316264e-05   3.2316264e-05   3.2316264e-05   3.2316264e-05   3.2316264e-05   3.2316264e-05   3.2316264e-05   3.2316264e-05   3.2316264e-05   3.2316264e-05   3.2316264e-05   3.2316264e-05   3.2316264e-05   3.2316264e-05   3.2316264e-05   3.2316264e-05   3.2316264e-05   3.2316264e-05   3.2316264e-05   3.2316264e-05   3.2316264e-05   3.2316264e-05   3.2316264e-05   3.2316264e-05   3.2316264e-05   3.2316264e-05   3.2316264e-05   3.2316264e-05   3.2316264e-05   3.2316264e-05   3.2316264e-05   3.2316264e-05   3.2316264e-05   3.2316264e-05   3.2316264e-05   3.2316264e-05   3.2316264e-05   3.2316264e-05   3.2316264e-05   3.2316264e-05   3.2316264e-05   3.2316264e-05   3.2316264e-05   3.2316264e-05   3.2316264e-05   3.2316264e-05   3.2316264e-05   3.2316264e-05   3.2316264e-05   3.2316264e-05   3.2316264e-05   3.2316264e-05   3.2316264e-05   3.2316264e-05   3.2316264e-05   3.2316264e-05   3.2316264e-05   3.2316264e-05   3.2316264e-05   3.2316264e-05   3.2316264e-05   3.2316264e-05   3.2316264e-05   3.2316264e-05   3.2316264e-05   3.2316264e-05   3.2316264e-05   3.2316264e-05   3.2316264e-05   3.2316264e-05   3.2316264e-05   3.2316264e-05   3.2316264e-05   3.2316264e-05   3.2316264e-05   3.2316264e-05   6.8034386e-06   6.8034386e-06   6.8034386e-06   6.8034386e-06   6.8034386e-06   6.8034386e-06   6.8034386e-06   6.8034386e-06   6.8034386e-06   6.8034386e-06   6.8034386e-06   6.8034386e-06   6.8034386e-06   6.8034386e-06   6.8034386e-06   6.8034386e-06   6.8034386e-06   6.8034386e-06   6.8034386e-06   6.8034386e-06   6.8034386e-06   6.8034386e-06   6.8034386e-06   6.8034386e-06   6.8034386e-06   6.8034386e-06   6.8034386e-06   6.8034386e-06   6.8034386e-06   6.8034386e-06   6.8034386e-06   6.8034386e-06   6.8034386e-06   6.8034386e-06   6.8034386e-06   6.8034386e-06   6.8034386e-06   6.8034386e-06   6.8034386e-06   6.8034386e-06   6.8034386e-06   6.8034386e-06   6.8034386e-06   6.8034386e-06   6.8034386e-06   6.8034386e-06   6.8034386e-06   6.8034386e-06   6.8034386e-06   6.8034386e-06   6.8034386e-06   6.8034386e-06   6.8034386e-06   6.8034386e-06   6.8034386e-06   6.8034386e-06   6.8034386e-06   6.8034386e-06   6.8034386e-06   6.8034386e-06   6.8034386e-06   6.8034386e-06   6.8034386e-06   6.8034386e-06   3.4905962e-06   6.3091812e-08   6.3091812e-08   6.3091812e-08   6.3091812e-08   6.3091812e-08   6.3091812e-08   6.3091812e-08   6.3091812e-08   6.3091812e-08   6.3091812e-08   6.3091812e-08   6.3091812e-08   6.3091812e-08   6.3091812e-08   6.3091812e-08   6.3091812e-08   6.3091812e-08   6.3091812e-08   6.3091812e-08   6.3091812e-08   6.3091812e-08   6.3091812e-08   6.3091812e-08   6.3091812e-08   6.3091812e-08   6.3091812e-08   6.3091812e-08   6.3091812e-08   6.3091812e-08   6.3091812e-08   6.3091812e-08   6.3091812e-08   6.3091812e-08   6.3091812e-08   6.3091812e-08   6.3091812e-08   6.3091812e-08   6.3091812e-08   6.3091812e-08   6.3091812e-08   6.3091812e-08   6.3091812e-08   6.3091812e-08   6.3091812e-08   6.3091812e-08   6.3091812e-08   6.3091812e-08   6.3091812e-08   6.3091812e-08   6.3091812e-08   6.3091812e-08   6.3091812e-08   6.3091812e-08   6.3091812e-08   6.3091812e-08   0.0000000e+00   0.0000000e+00   0.0000000e+00   0.0000000e+00   0.0000000e+00   0.0000000e+00   0.0000000e+00   0.0000000e+00   0.0000000e+00   0.0000000e+00   0.0000000e+00   0.0000000e+00   0.0000000e+00   0.0000000e+00   0.0000000e+00   0.0000000e+00   0.0000000e+00   0.0000000e+00   0.0000000e+00   0.0000000e+00   0.0000000e+00   0.0000000e+00   0.0000000e+00   0.0000000e+00   0.0000000e+00   0.0000000e+00   0.0000000e+00   0.0000000e+00   0.0000000e+00   0.0000000e+00   0.0000000e+00   0.0000000e+00   0.0000000e+00   0.0000000e+00   0.0000000e+00   0.0000000e+00   0.0000000e+00   0.0000000e+00   0.0000000e+00   0.0000000e+00
   3.2316264e-05   3.2316264e-05   3.2316264e-05   3.2316264e-05   3.2316264e-05   3.2316264e-05   3.2316264e-05   3.2316264e-05   3.2316264e-05   3.2316264e-05   3.2316264e-05   3.2316264e-05   3.2316264e-05   3.2316264e-05   3.2316264e-05   3.2316264e-05   3.2316264e-05   3.2316264e-05   3.2316264e-05   3.2316264e-05   3.2316264e-05   3.2316264e-05   3.2316264e-05   3.2316264e-05   3.2316264e-05   3.2316264e-05   3.2316264e-05   3.2316264e-05   3.2316264e-05   3.2316264e-05   3.2316264e-05   3.2316264e-05   3.2316264e-05   3.2316264e-05   3.2316264e-05   3.2316264e-05   3.2316264e-05   3.2316264e-05   3.2316264e-05   3.2316264e-05   3.2316264e-05   3.2316264e-05   3.2316264e-05   3.2316264e-05   3.2316264e-05   3.2316264e-05   3.2316264e-05   3.2316264e-05   3.2316264e-05   3.2316264e-05   3.2316264e-05   3.2316264e-05   3.2316264e-05   3.2316264e-05   3.2316264e-05   3.2316264e-05   3.2316264e-05   3.2316264e-05   3.2316264e-05   3.2316264e-05   3.2316264e-05   3.2316264e-05   3.2316264e-05   3.2316264e-05   3.2316264e-05   3.2316264e-05   3.2316264e-05   3.2316264e-05   3.2316264e-05   3.2316264e-05   3.2316264e-05   3.2316264e-05   3.2316264e-05   3.2316264e-05   3.2316264e-05   3.2316264e-05   3.2316264e-05   3.2316264e-05   3.2316264e-05   3.2316264e-05   3.2316264e-05   3.2316264e-05   3.2316264e-05   3.2316264e-05   3.2316264e-05   3.2316264e-05   3.2316264e-05   3.2316264e-05   3.2316264e-05   3.2316264e-05   3.2316264e-05   3.2316264e-05   3.2316264e-05   3.2316264e-05   3.2316264e-05   3.2316264e-05   3.2316264e-05   3.2316264e-05   3.2316264e-05   3.2316264e-05   3.2316264e-05   3.2316264e-05   3.2316264e-05   3.2316264e-05   3.2316264e-05   3.2316264e-05   3.2316264e-05   3.2316264e-05   3.2316264e-05   3.2316264e-05   3.2316264e-05   3.2316264e-05   3.2316264e-05   3.2316264e-05   3.2316264e-05   3.2316264e-05   3.2316264e-05   3.2316264e-05   3.2316264e-05   3.2316264e-05   3.2316264e-05   3.2316264e-05   3.2316264e-05   3.2316264e-05   3.2316264e-05   3.2316264e-05   3.2316264e-05   3.2316264e-05   3.2316264e-05   3.2316264e-05   3.2316264e-05   3.2316264e-05   3.2316264e-05   3.2316264e-05   3.2316264e-05   3.2316264e-05   3.2316264e-05   3.2316264e-05   3.2316264e-05   3.2316264e-05   3.2316264e-05   3.2316264e-05   3.2316264e-05   3.2316264e-05   3.2316264e-05   3.2316264e-05   3.2316264e-05   3.2316264e-05   3.2316264e-05   3.2316264e-05   3.2316264e-05   3.2316264e-05   3.2316264e-05   3.2316264e-05   3.2316264e-05   3.2316264e-05   3.2316264e-05   3.2316264e-05   3.2316264e-05   3.2316264e-05   3.2316264e-05   3.2316264e-05   3.2316264e-05   3.2316264e-05   3.2316264e-05   3.2316264e-05   3.2316264e-05   3.2316264e-05   3.2316264e-05   3.2316264e-05   3.2316264e-05   3.2316264e-05   3.2316264e-05   3.2316264e-05   3.2316264e-05   3.2316264e-05   3.2316264e-05   3.2316264e-05   3.2316264e-05   3.2316264e-05   3.2316264e-05   3.2316264e-05   3.2316264e-05   3.2316264e-05   3.2316264e-05   3.2316264e-05   3.2316264e-05   3.2316264e-05   3.2316264e-05   3.2316264e-05   3.2316264e-05   3.2316264e-05   3.2316264e-05   3.2316264e-05   3.2316264e-05   3.2316264e-05   3.2316264e-05   3.2316264e-05   3.2316264e-05   3.2316264e-05   3.2316264e-05   3.2316264e-05   3.2316264e-05   3.2316264e-05   3.2316264e-05   3.2316264e-05   3.2316264e-05   3.2316264e-05   3.2316264e-05   3.2316264e-05   3.2316264e-05   3.2316264e-05   3.2316264e-05   3.2316264e-05   3.2316264e-05   3.2316264e-05   3.2316264e-05   3.2316264e-05   3.2316264e-05   3.2316264e-05   3.2316264e-05   3.2316264e-05   3.2316264e-05   3.2316264e-05   3.2316264e-05   3.2316264e-05   3.2316264e-05   3.2316264e-05   3.2316264e-05   3.2316264e-05   3.2316264e-05   3.2316264e-05   3.2316264e-05   3.2316264e-05   3.2316264e-05   3.2316264e-05   3.2316264e-05   3.2316264e-05   3.2316264e-05   3.2316264e-05   3.2316264e-05   6.8034386e-06   6.8034386e-06   6.8034386e-06   6.8034386e-06   6.8034386e-06   6.8034386e-06   6.8034386e-06   6.8034386e-06   6.8034386e-06   6.8034386e-06   6.8034386e-06   6.8034386e-06   6.8034386e-06   6.8034386e-06   6.8034386e-06   6.8034386e-06   6.8034386e-06   6.8034386e-06   6.8034386e-06   6.8034386e-06   6.8034386e-06   6.8034386e-06   6.8034386e-06   6.8034386e-06   6.8034386e-06   6.8034386e-06   6.8034386e-06   6.8034386e-06   6.8034386e-06   6.8034386e-06   6.8034386e-06   6.8034386e-06   6.8034386e-06   6.8034386e-06   6.8034386e-06   6.8034386e-06   6.8034386e-06   6.8034386e-06   6.8034386e-06   6.8034386e-06   6.8034386e-06   6.8034386e-06   6.8034386e-06   6.8034386e-06   6.8034386e-06   6.8034386e-06   6.8034386e-06   6.8034386e-06   6.8034386e-06   6.8034386e-06   6.8034386e-06   6.8034386e-06   6.8034386e-06   6.8034386e-06   6.8034386e-06   6.8034386e-06   6.8034386e-06   6.8034386e-06   6.8034386e-06   6.8034386e-06   6.8034386e-06   6.8034386e-06   6.8034386e-06   3.4905962e-06   6.3091812e-08   6.3091812e-08   6.3091812e-08   6.3091812e-08   6.3091812e-08   6.3091812e-08   6.3091812e-08   6.3091812e-08   6.3091812e-08   6.3091812e-08   6.3091812e-08   6.3091812e-08   6.3091812e-08   6.3091812e-08   6.3091812e-08   6.3091812e-08   6.3091812e-08   6.3091812e-08   6.3091812e-08   6.3091812e-08   6.3091812e-08   6.3091812e-08   6.3091812e-08   6.3091812e-08   6.3091812e-08   6.3091812e-08   6.3091812e-08   6.3091812e-08   6.3091812e-08   6.3091812e-08   6.3091812e-08   6.3091812e-08   6.3091812e-08   6.3091812e-08   6.3091812e-08   6.3091812e-08   6.3091812e-08   6.3091812e-08   6.3091812e-08   6.3091812e-08   6.3091812e-08   6.3091812e-08   6.3091812e-08   6.3091812e-08   6.3091812e-08   6.3091812e-08   6.3091812e-08   6.3091812e-08   6.3091812e-08   6.3091812e-08   6.3091812e-08   6.3091812e-08   6.3091812e-08   6.3091812e-08   6.3091812e-08   6.3091812e-08   0.0000000e+00   0.0000000e+00   0.0000000e+00   0.0000000e+00   0.0000000e+00   0.0000000e+00   0.0000000e+00   0.0000000e+00   0.0000000e+00   0.0000000e+00   0.0000000e+00   0.0000000e+00   0.0000000e+00   0.0000000e+00   0.0000000e+00   0.0000000e+00   0.0000000e+00   0.0000000e+00   0.0000000e+00   0.0000000e+00   0.0000000e+00   0.0000000e+00   0.0000000e+00   0.0000000e+00   0.0000000e+00   0.0000000e+00   0.0000000e+00   0.0000000e+00   0.0000000e+00   0.0000000e+00   0.0000000e+00   0.0000000e+00   0.0000000e+00   0.0000000e+00   0.0000000e+00   0.0000000e+00   0.0000000e+00   0.0000000e+00   0.0000000e+00   0.0000000e+00
   3.2316264e-05   3.2316264e-05   3.2316264e-05   3.2316264e-05   3.2316264e-05   3.2316264e-05   3.2316264e-05   3.2316264e-05   3.2316264e-05   3.2316264e-05   3.2316264e-05   3.2316264e-05   3.2316264e-05   3.2316264e-05   3.2316264e-05   3.2316264e-05   3.2316264e-05   3.2316264e-05   3.2316264e-05   3.2316264e-05   3.2316264e-05   3.2316264e-05   3.2316264e-05   3.2316264e-05   3.2316264e-05   3.2316264e-05   3.2316264e-05   3.2316264e-05   3.2316264e-05   3.2316264e-05   3.2316264e-05   3.2316264e-05   3.2316264e-05   3.2316264e-05   3.2316264e-05   3.2316264e-05   3.2316264e-05   3.2316264e-05   3.2316264e-05   3.2316264e-05   3.2316264e-05   3.2316264e-05   3.2316264e-05   3.2316264e-05   3.2316264e-05   3.2316264e-05   3.2316264e-05   3.2316264e-05   3.2316264e-05   3.2316264e-05   3.2316264e-05   3.2316264e-05   3.2316264e-05   3.2316264e-05   3.2316264e-05   3.2316264e-05   3.2316264e-05   3.2316264e-05   3.2316264e-05   3.2316264e-05   3.2316264e-05   3.2316264e-05   3.2316264e-05   3.2316264e-05   3.2316264e-05   3.2316264e-05   3.2316264e-05   3.2316264e-05   3.2316264e-05   3.2316264e-05   3.2316264e-05   3.2316264e-05   3.2316264e-05   3.2316264e-05   3.2316264e-05   3.2316264e-05   3.2316264e-05   3.2316264e-05   3.2316264e-05   3.2316264e-05   3.2316264e-05   3.2316264e-05   3.2316264e-05   3.2316264e-05   3.2316264e-05   3.2316264e-05   3.2316264e-05   3.2316264e-05   3.2316264e-05   3.2316264e-05   3.2316264e-05   3.2316264e-05   3.2316264e-05   3.2316264e-05   3.2316264e-05   3.2316264e-05   3.2316264e-05   3.2316264e-05   3.2316264e-05   3.2316264e-05   3.2316264e-05   3.2316264e-05   3.2316264e-05   3.2316264e-05   3.2316264e-05   3.2316264e-05   3.2316264e-05   3.2316264e-05   3.2316264e-05   3.2316264e-05   3.2316264e-05   3.2316264e-05   3.2316264e-05   3.2316264e-05   3.2316264e-05   3.2316264e-05   3.2316264e-05   3.2316264e-05   3.2316264e-05   3.2316264e-05   3.2316264e-05   3.2316264e-05   3.2316264e-05   3.2316264e-05   3.2316264e-05   3.2316264e-05   3.2316264e-05   3.2316264e-05   3.2316264e-05   3.2316264e-05   3.2316264e-05   3.2316264e-05   3.2316264e-05   3.2316264e-05   3.2316264e-05   3.2316264e-05   3.2316264e-05   3.2316264e-05   3.2316264e-05   3.2316264e-05   3.2316264e-05   3.2316264e-05   3.2316264e-05   3.2316264e-05   3.2316264e-05   3.2316264e-05   3.2316264e-05   3.2316264e-05   3.2316264e-05   3.2316264e-05   3.2316264e-05   3.2316264e-05   3.2316264e-05   3.2316264e-05   3.2316264e-05   3.2316264e-05   3.2316264e-05   3.2316264e-05   3.2316264e-05   3.2316264e-05   3.2316264e-05   3.2316264e-05   3.2316264e-05   3.2316264e-05   3.2316264e-05   3.2316264e-05   3.2316264e-05   3.2316264e-05   3.2316264e-05   3.2316264e-05   3.2316264e-05   3.2316264e-05   3.2316264e-05   3.2316264e-05   3.2316264e-05   3.2316264e-05   3.2316264e-05   3.2316264e-05   3.2316264e-05   3.2316264e-05   3.2316264e-05   3.2316264e-05   3.2316264e-05   3.2316264e-05   3.2316264e-05   3.2316264e-05   3.2316264e-05   3.2316264e-05   3.2316264e-05   3.2316264e-05   3.2316264e-05   3.2316264e-05   3.2316264e-05   3.2316264e-05   3.2316264e-05   3.2316264e-05   3.2316264e-05   3.2316264e-05   3.2316264e-05   3.2316264e-05   3.2316264e-05   3.2316264e-05   3.2316264e-05   3.2316264e-05   3.2316264e-05   3.2316264e-05   3.2316264e-05   3.2316264e-05   3.2316264e-05   3.2316264e-05   3.2316264e-05   3.2316264e-05   3.2316264e-05   3.2316264e-05   3.2316264e-05   3.2316264e-05   3.2316264e-05   3.2316264e-05   3.2316264e-05   3.2316264e-05   3.2316264e-05   3.2316264e-05   3.2316264e-05   3.2316264e-05   3.2316264e-05   3.2316264e-05   3.2316264e-05   3.2316264e-05   3.2316264e-05   3.2316264e-05   3.2316264e-05   3.2316264e-05   3.2316264e-05   3.2316264e-05   3.2316264e-05   3.2316264e-05   3.2316264e-05   3.2316264e-05   3.2316264e-05   3.2316264e-05   3.2316264e-05   6.8034386e-06   6.8034386e-06   6.8034386e-06   6.8034386e-06   6.8034386e-06   6.8034386e-06   6.8034386e-06   6.8034386e-06   6.8034386e-06   6.8034386e-06   6.8034386e-06   6.8034386e-06   6.8034386e-06   6.8034386e-06   6.8034386e-06   6.8034386e-06   6.8034386e-06   6.8034386e-06   6.8034386e-06   6.8034386e-06   6.8034386e-06   6.8034386e-06   6.8034386e-06   6.8034386e-06   6.8034386e-06   6.8034386e-06   6.8034386e-06   6.8034386e-06   6.8034386e-06   6.8034386e-06   6.8034386e-06   6.8034386e-06   6.8034386e-06   6.8034386e-06   6.8034386e-06   6.8034386e-06   6.8034386e-06   6.8034386e-06   6.8034386e-06   6.8034386e-06   6.8034386e-06   6.8034386e-06   6.8034386e-06   6.8034386e-06   6.8034386e-06   6.8034386e-06   6.8034386e-06   6.8034386e-06   6.8034386e-06   6.8034386e-06   6.8034386e-06   6.8034386e-06   6.8034386e-06   6.8034386e-06   6.8034386e-06   6.8034386e-06   6.8034386e-06   6.8034386e-06   6.8034386e-06   6.8034386e-06   6.8034386e-06   6.8034386e-06   3.4905962e-06   6.3091812e-08   6.3091812e-08   6.3091812e-08   6.3091812e-08   6.3091812e-08   6.3091812e-08   6.3091812e-08   6.3091812e-08   6.3091812e-08   6.3091812e-08   6.3091812e-08   6.3091812e-08   6.3091812e-08   6.3091812e-08   6.3091812e-08   6.3091812e-08   6.3091812e-08   6.3091812e-08   6.3091812e-08   6.3091812e-08   6.3091812e-08   6.3091812e-08   6.3091812e-08   6.3091812e-08   6.3091812e-08   6.3091812e-08   6.3091812e-08   6.3091812e-08   6.3091812e-08   6.3091812e-08   6.3091812e-08   6.3091812e-08   6.3091812e-08   6.3091812e-08   6.3091812e-08   6.3091812e-08   6.3091812e-08   6.3091812e-08   6.3091812e-08   6.3091812e-08   6.3091812e-08   6.3091812e-08   6.3091812e-08   6.3091812e-08   6.3091812e-08   6.3091812e-08   6.3091812e-08   6.3091812e-08   6.3091812e-08   6.3091812e-08   6.3091812e-08   6.3091812e-08   6.3091812e-08   6.3091812e-08   6.3091812e-08   6.3091812e-08   6.3091812e-08   0.0000000e+00   0.0000000e+00   0.0000000e+00   0.0000000e+00   0.0000000e+00   0.0000000e+00   0.0000000e+00   0.0000000e+00   0.0000000e+00   0.0000000e+00   0.0000000e+00   0.0000000e+00   0.0000000e+00   0.0000000e+00   0.0000000e+00   0.0000000e+00   0.0000000e+00   0.0000000e+00   0.0000000e+00   0.0000000e+00   0.0000000e+00   0.0000000e+00   0.0000000e+00   0.0000000e+00   0.0000000e+00   0.0000000e+00   0.0000000e+00   0.0000000e+00   0.0000000e+00   0.0000000e+00   0.0000000e+00   0.0000000e+00   0.0000000e+00   0.0000000e+00   0.0000000e+00   0.0000000e+00   0.0000000e+00   0.0000000e+00   0.0000000e+00   0.0000000e+00
   3.2316264e-05   3.2316264e-05   3.2316264e-05   3.2316264e-05   3.2316264e-05   3.2316264e-05   3.2316264e-05   3.2316264e-05   3.2316264e-05   3.2316264e-05   3.2316264e-05   3.2316264e-05   3.2316264e-05   3.2316264e-05   3.2316264e-05   3.2316264e-05   3.2316264e-05   3.2316264e-05   3.2316264e-05   3.2316264e-05   3.2316264e-05   3.2316264e-05   3.2316264e-05   3.2316264e-05   3.2316264e-05   3.2316264e-05   3.2316264e-05   3.2316264e-05   3.2316264e-05   3.2316264e-05   3.2316264e-05   3.2316264e-05   3.2316264e-05   3.2316264e-05   3.2316264e-05   3.2316264e-05   3.2316264e-05   3.2316264e-05   3.2316264e-05   3.2316264e-05   3.2316264e-05   3.2316264e-05   3.2316264e-05   3.2316264e-05   3.2316264e-05   3.2316264e-05   3.2316264e-05   3.2316264e-05   3.2316264e-05   3.2316264e-05   3.2316264e-05   3.2316264e-05   3.2316264e-05   3.2316264e-05   3.2316264e-05   3.2316264e-05   3.2316264e-05   3.2316264e-05   3.2316264e-05   3.2316264e-05   3.2316264e-05   3.2316264e-05   3.2316264e-05   3.2316264e-05   3.2316264e-05   3.2316264e-05   3.2316264e-05   3.2316264e-05   3.2316264e-05   3.2316264e-05   3.2316264e-05   3.2316264e-05   3.2316264e-05   3.2316264e-05   3.2316264e-05   3.2316264e-05   3.2316264e-05   3.2316264e-05   3.2316264e-05   3.2316264e-05   3.2316264e-05   3.2316264e-05   3.2316264e-05   3.2316264e-05   3.2316264e-05   3.2316264e-05   3.2316264e-05   3.2316264e-05   3.2316264e-05   3.2316264e-05   3.2316264e-05   3.2316264e-05   3.2316264e-05   3.2316264e-05   3.2316264e-05   3.2316264e-05   3.2316264e-05   3.2316264e-05   3.2316264e-05   3.2316264e-05   3.2316264e-05   3.2316264e-05   3.2316264e-05   3.2316264e-05   3.2316264e-05   3.2316264e-05   3.2316264e-05   3.2316264e-05   3.2316264e-05   3.2316264e-05   3.2316264e-05   3.2316264e-05   3.2316264e-05   3.2316264e-05   3.2316264e-05   3.2316264e-05   3.2316264e-05   3.2316264e-05   3.2316264e-05   3.2316264e-05   3.2316264e-05   3.2316264e-05   3.2316264e-05   3.2316264e-05   3.2316264e-05   3.2316264e-05   3.2316264e-05   3.2316264e-05   3.2316264e-05   3.2316264e-05   3.2316264e-05   3.2316264e-05   3.2316264e-05   3.2316264e-05   3.2316264e-05   3.2316264e-05   3.2316264e-05   3.2316264e-05   3.2316264e-05   3.2316264e-05   3.2316264e-05   3.2316264e-05   3.2316264e-05   3.2316264e-05   3.2316264e-05   3.2316264e-05   3.2316264e-05   3.2316264e-05   3.2316264e-05   3.2316264e-05   3.2316264e-05   3.2316264e-05   3.2316264e-05   3.2316264e-05   3.2316264e-05   3.2316264e-05   3.2316264e-05   3.2316264e-05   3.2316264e-05   3.2316264e-05   3.2316264e-05   3.2316264e-05   3.2316264e-05   3.2316264e-05   3.2316264e-05   3.2316264e-05   3.2316264e-05   3.2316264e-05   3.2316264e-05   3.2316264e-05   3.2316264e-05   3.2316264e-05   3.2316264e-05   3.2316264e-05   3.2316264e-05   3.2316264e-05   3.2316264e-05   3.2316264e-05   3.2316264e-05   3.2316264e-05   3.2316264e-05   3.2316264e-05   3.2316264e-05   3.2316264e-05   3.2316264e-05   3.2316264e-05   3.2316264e-05   3.2316264e-05   3.2316264e-05   3.2316264e-05   3.2316264e-05   3.2316264e-05   3.2316264e-05   3.2316264e-05   3.2316264e-05   3.2316264e-05   3.2316264e-05   3.2316264e-05   3.2316264e-05   3.2316264e-05   3.2316264e-05   3.2316264e-05   3.2316264e-05   3.2316264e-05   3.2316264e-05   3.2316264e-05   3.2316264e-05   3.2316264e-05   3.2316264e-05   3.2316264e-05   3.2316264e-05   3.2316264e-05   3.2316264e-05   3.2316264e-05   3.2316264e-05   3.2316264e-05   3.2316264e-05   3.2316264e-05   3.2316264e-05   3.2316264e-05   3.2316264e-05   3.2316264e-05   3.2316264e-05   3.2316264e-05   3.2316264e-05   3.2316264e-05   3.2316264e-05   3.2316264e-05   3.2316264e-05   3.2316264e-05   3.2316264e-05   3.2316264e-05   3.2316264e-05   3.2316264e-05   3.2316264e-05   3.2316264e-05   3.2316264e-05   3.2316264e-05   3.2316264e-05   3.2316264e-05   3.2316264e-05   6.8034386e-06   6.8034386e-06   6.8034386e-06   6.8034386e-06   6.8034386e-06   6.8034386e-06   6.8034386e-06   6.8034386e-06   6.8034386e-06   6.8034386e-06   6.8034386e-06   6.8034386e-06   6.8034386e-06   6.8034386e-06   6.8034386e-06   6.8034386e-06   6.8034386e-06   6.8034386e-06   6.8034386e-06   6.8034386e-06   6.8034386e-06   6.8034386e-06   6.8034386e-06   6.8034386e-06   6.8034386e-06   6.8034386e-06   6.8034386e-06   6.8034386e-06   6.8034386e-06   6.8034386e-06   6.8034386e-06   6.8034386e-06   6.8034386e-06   6.8034386e-06   6.8034386e-06   6.8034386e-06   6.8034386e-06   6.8034386e-06   6.8034386e-06   6.8034386e-06   6.8034386e-06   6.8034386e-06   6.8034386e-06   6.8034386e-06   6.8034386e-06   6.8034386e-06   6.8034386e-06   6.8034386e-06   6.8034386e-06   6.8034386e-06   6.8034386e-06   6.8034386e-06   6.8034386e-06   6.8034386e-06   6.8034386e-06   6.8034386e-06   6.8034386e-06   6.8034386e-06   6.8034386e-06   6.8034386e-06   6.8034386e-06   3.4905962e-06   6.3091812e-08   6.3091812e-08   6.3091812e-08   6.3091812e-08   6.3091812e-08   6.3091812e-08   6.3091812e-08   6.3091812e-08   6.3091812e-08   6.3091812e-08   6.3091812e-08   6.3091812e-08   6.3091812e-08   6.3091812e-08   6.3091812e-08   6.3091812e-08   6.3091812e-08   6.3091812e-08   6.3091812e-08   6.3091812e-08   6.3091812e-08   6.3091812e-08   6.3091812e-08   6.3091812e-08   6.3091812e-08   6.3091812e-08   6.3091812e-08   6.3091812e-08   6.3091812e-08   6.3091812e-08   6.3091812e-08   6.3091812e-08   6.3091812e-08   6.3091812e-08   6.3091812e-08   6.3091812e-08   6.3091812e-08   6.3091812e-08   6.3091812e-08   6.3091812e-08   6.3091812e-08   6.3091812e-08   6.3091812e-08   6.3091812e-08   6.3091812e-08   6.3091812e-08   6.3091812e-08   6.3091812e-08   6.3091812e-08   6.3091812e-08   6.3091812e-08   6.3091812e-08   6.3091812e-08   6.3091812e-08   6.3091812e-08   6.3091812e-08   6.3091812e-08   6.3091812e-08   0.0000000e+00   0.0000000e+00   0.0000000e+00   0.0000000e+00   0.0000000e+00   0.0000000e+00   0.0000000e+00   0.0000000e+00   0.0000000e+00   0.0000000e+00   0.0000000e+00   0.0000000e+00   0.0000000e+00   0.0000000e+00   0.0000000e+00   0.0000000e+00   0.0000000e+00   0.0000000e+00   0.0000000e+00   0.0000000e+00   0.0000000e+00   0.0000000e+00   0.0000000e+00   0.0000000e+00   0.0000000e+00   0.0000000e+00   0.0000000e+00   0.0000000e+00   0.0000000e+00   0.0000000e+00   0.0000000e+00   0.0000000e+00   0.0000000e+00   0.0000000e+00   0.0000000e+00   0.0000000e+00   0.0000000e+00   0.0000000e+00   0.0000000e+00   0.0000000e+00
   3.2316264e-05   3.2316264e-05   3.2316264e-05   3.2316264e-05   3.2316264e-05   3.2316264e-05   3.2316264e-05   3.2316264e-05   3.2316264e-05   3.2316264e-05   3.2316264e-05   3.2316264e-05   3.2316264e-05   3.2316264e-05   3.2316264e-05   3.2316264e-05   3.2316264e-05   3.2316264e-05   3.2316264e-05   3.2316264e-05   3.2316264e-05   3.2316264e-05   3.2316264e-05   3.2316264e-05   3.2316264e-05   3.2316264e-05   3.2316264e-05   3.2316264e-05   3.2316264e-05   3.2316264e-05   3.2316264e-05   3.2316264e-05   3.2316264e-05   3.2316264e-05   3.2316264e-05   3.2316264e-05   3.2316264e-05   3.2316264e-05   3.2316264e-05   3.2316264e-05   3.2316264e-05   3.2316264e-05   3.2316264e-05   3.2316264e-05   3.2316264e-05   3.2316264e-05   3.2316264e-05   3.2316264e-05   3.2316264e-05   3.2316264e-05   3.2316264e-05   3.2316264e-05   3.2316264e-05   3.2316264e-05   3.2316264e-05   3.2316264e-05   3.2316264e-05   3.2316264e-05   3.2316264e-05   3.2316264e-05   3.2316264e-05   3.2316264e-05   3.2316264e-05   3.2316264e-05   3.2316264e-05   3.2316264e-05   3.2316264e-05   3.2316264e-05   3.2316264e-05   3.2316264e-05   3.2316264e-05   3.2316264e-05   3.2316264e-05   3.2316264e-05   3.2316264e-05   3.2316264e-05   3.2316264e-05   3.2316264e-05   3.2316264e-05   3.2316264e-05   3.2316264e-05   3.2316264e-05   3.2316264e-05   3.2316264e-05   3.2316264e-05   3.2316264e-05   3.2316264e-05   3.2316264e-05   3.2316264e-05   3.2316264e-05   3.2316264e-05   3.2316264e-05   3.2316264e-05   3.2316264e-05   3.2316264e-05   3.2316264e-05   3.2316264e-05   3.2316264e-05   3.2316264e-05   3.2316264e-05   3.2316264e-05   3.2316264e-05   3.2316264e-05   3.2316264e-05   3.2316264e-05   3.2316264e-05   3.2316264e-05   3.2316264e-05   3.2316264e-05   3.2316264e-05   3.2316264e-05   3.2316264e-05   3.2316264e-05   3.2316264e-05   3.2316264e-05   3.2316264e-05   3.2316264e-05   3.2316264e-05   3.2316264e-05   3.2316264e-05   3.2316264e-05   3.2316264e-05   3.2316264e-05   3.2316264e-05   3.2316264e-05   3.2316264e-05   3.2316264e-05   3.2316264e-05   3.2316264e-05   3.2316264e-05   3.2316264e-05   3.2316264e-05   3.2316264e-05   3.2316264e-05   3.2316264e-05   3.2316264e-05   3.2316264e-05   3.2316264e-05   3.2316264e-05   3.2316264e-05   3.2316264e-05   3.2316264e-05   3.2316264e-05   3.2316264e-05   3.2316264e-05   3.2316264e-05   3.2316264e-05   3.2316264e-05   3.2316264e-05   3.2316264e-05   3.2316264e-05   3.2316264e-05   3.2316264e-05   3.2316264e-05   3.2316264e-05   3.2316264e-05   3.2316264e-05   3.2316264e-05   3.2316264e-05   3.2316264e-05   3.2316264e-05   3.2316264e-05   3.2316264e-05   3.2316264e-05   3.2316264e-05   3.2316264e-05   3.2316264e-05   3.2316264e-05   3.2316264e-05   3.2316264e-05   3.2316264e-05   3.2316264e-05   3.2316264e-05   3.2316264e-05   3.2316264e-05   3.2316264e-05   3.2316264e-05   3.2316264e-05   3.2316264e-05   3.2316264e-05   3.2316264e-05   3.2316264e-05   3.2316264e-05   3.2316264e-05   3.2316264e-05   3.2316264e-05   3.2316264e-05   3.2316264e-05   3.2316264e-05   3.2316264e-05   3.2316264e-05   3.2316264e-05   3.2316264e-05   3.2316264e-05   3.2316264e-05   3.2316264e-05   3.2316264e-05   3.2316264e-05   3.2316264e-05   3.2316264e-05   3.2316264e-05   3.2316264e-05   3.2316264e-05   3.2316264e-05   3.2316264e-05   3.2316264e-05   3.2316264e-05   3.2316264e-05   3.2316264e-05   3.2316264e-05   3.2316264e-05   3.2316264e-05   3.2316264e-05   3.2316264e-05   3.2316264e-05   3.2316264e-05   3.2316264e-05   3.2316264e-05   3.2316264e-05   3.2316264e-05   3.2316264e-05   3.2316264e-05   3.2316264e-05   3.2316264e-05   3.2316264e-05   3.2316264e-05   3.2316264e-05   3.2316264e-05   3.2316264e-05   3.2316264e-05   3.2316264e-05   3.2316264e-05   3.2316264e-05   3.2316264e-05   3.2316264e-05   3.2316264e-05   3.2316264e-05   3.2316264e-05   3.2316264e-05   3.2316264e-05   3.2316264e-05   6.8034386e-06   6.8034386e-06   6.8034386e-06   6.8034386e-06   6.8034386e-06   6.8034386e-06   6.8034386e-06   6.8034386e-06   6.8034386e-06   6.8034386e-06   6.8034386e-06   6.8034386e-06   6.8034386e-06   6.8034386e-06   6.8034386e-06   6.8034386e-06   6.8034386e-06   6.8034386e-06   6.8034386e-06   6.8034386e-06   6.8034386e-06   6.8034386e-06   6.8034386e-06   6.8034386e-06   6.8034386e-06   6.8034386e-06   6.8034386e-06   6.8034386e-06   6.8034386e-06   6.8034386e-06   6.8034386e-06   6.8034386e-06   6.8034386e-06   6.8034386e-06   6.8034386e-06   6.8034386e-06   6.8034386e-06   6.8034386e-06   6.8034386e-06   6.8034386e-06   6.8034386e-06   6.8034386e-06   6.8034386e-06   6.8034386e-06   6.8034386e-06   6.8034386e-06   6.8034386e-06   6.8034386e-06   6.8034386e-06   6.8034386e-06   6.8034386e-06   6.8034386e-06   6.8034386e-06   6.8034386e-06   6.8034386e-06   6.8034386e-06   6.8034386e-06   6.8034386e-06   6.8034386e-06   6.8034386e-06   3.4905962e-06   6.3091812e-08   6.3091812e-08   6.3091812e-08   6.3091812e-08   6.3091812e-08   6.3091812e-08   6.3091812e-08   6.3091812e-08   6.3091812e-08   6.3091812e-08   6.3091812e-08   6.3091812e-08   6.3091812e-08   6.3091812e-08   6.3091812e-08   6.3091812e-08   6.3091812e-08   6.3091812e-08   6.3091812e-08   6.3091812e-08   6.3091812e-08   6.3091812e-08   6.3091812e-08   6.3091812e-08   6.3091812e-08   6.3091812e-08   6.3091812e-08   6.3091812e-08   6.3091812e-08   6.3091812e-08   6.3091812e-08   6.3091812e-08   6.3091812e-08   6.3091812e-08   6.3091812e-08   6.3091812e-08   6.3091812e-08   6.3091812e-08   6.3091812e-08   6.3091812e-08   6.3091812e-08   6.3091812e-08   6.3091812e-08   6.3091812e-08   6.3091812e-08   6.3091812e-08   6.3091812e-08   6.3091812e-08   6.3091812e-08   6.3091812e-08   6.3091812e-08   6.3091812e-08   6.3091812e-08   6.3091812e-08   6.3091812e-08   6.3091812e-08   6.3091812e-08   6.3091812e-08   6.3091812e-08   0.0000000e+00   0.0000000e+00   0.0000000e+00   0.0000000e+00   0.0000000e+00   0.0000000e+00   0.0000000e+00   0.0000000e+00   0.0000000e+00   0.0000000e+00   0.0000000e+00   0.0000000e+00   0.0000000e+00   0.0000000e+00   0.0000000e+00   0.0000000e+00   0.0000000e+00   0.0000000e+00   0.0000000e+00   0.0000000e+00   0.0000000e+00   0.0000000e+00   0.0000000e+00   0.0000000e+00   0.0000000e+00   0.0000000e+00   0.0000000e+00   0.0000000e+00   0.0000000e+00   0.0000000e+00   0.0000000e+00   0.0000000e+00   0.0000000e+00   0.0000000e+00   0.0000000e+00   0.0000000e+00   0.0000000e+00   0.0000000e+00   0.0000000e+00   0.0000000e+00
   3.2316264e-05   3.2316264e-05   3.2316264e-05   3.2316264e-05   3.2316264e-05   3.2316264e-05   3.2316264e-05   3.2316264e-05   3.2316264e-05   3.2316264e-05   3.2316264e-05   3.2316264e-05   3.2316264e-05   3.2316264e-05   3.2316264e-05   3.2316264e-05   3.2316264e-05   3.2316264e-05   3.2316264e-05   3.2316264e-05   3.2316264e-05   3.2316264e-05   3.2316264e-05   3.2316264e-05   3.2316264e-05   3.2316264e-05   3.2316264e-05   3.2316264e-05   3.2316264e-05   3.2316264e-05   3.2316264e-05   3.2316264e-05   3.2316264e-05   3.2316264e-05   3.2316264e-05   3.2316264e-05   3.2316264e-05   3.2316264e-05   3.2316264e-05   3.2316264e-05   3.2316264e-05   3.2316264e-05   3.2316264e-05   3.2316264e-05   3.2316264e-05   3.2316264e-05   3.2316264e-05   3.2316264e-05   3.2316264e-05   3.2316264e-05   3.2316264e-05   3.2316264e-05   3.2316264e-05   3.2316264e-05   3.2316264e-05   3.2316264e-05   3.2316264e-05   3.2316264e-05   3.2316264e-05   3.2316264e-05   3.2316264e-05   3.2316264e-05   3.2316264e-05   3.2316264e-05   3.2316264e-05   3.2316264e-05   3.2316264e-05   3.2316264e-05   3.2316264e-05   3.2316264e-05   3.2316264e-05   3.2316264e-05   3.2316264e-05   3.2316264e-05   3.2316264e-05   3.2316264e-05   3.2316264e-05   3.2316264e-05   3.2316264e-05   3.2316264e-05   3.2316264e-05   3.2316264e-05   3.2316264e-05   3.2316264e-05   3.2316264e-05   3.2316264e-05   3.2316264e-05   3.2316264e-05   3.2316264e-05   3.2316264e-05   3.2316264e-05   3.2316264e-05   3.2316264e-05   3.2316264e-05   3.2316264e-05   3.2316264e-05   3.2316264e-05   3.2316264e-05   3.2316264e-05   3.2316264e-05   3.2316264e-05   3.2316264e-05   3.2316264e-05   3.2316264e-05   3.2316264e-05   3.2316264e-05   3.2316264e-05   3.2316264e-05   3.2316264e-05   3.2316264e-05   3.2316264e-05   3.2316264e-05   3.2316264e-05   3.2316264e-05   3.2316264e-05   3.2316264e-05   3.2316264e-05   3.2316264e-05   3.2316264e-05   3.2316264e-05   3.2316264e-05   3.2316264e-05   3.2316264e-05   3.2316264e-05   3.2316264e-05   3.2316264e-05   3.2316264e-05   3.2316264e-05   3.2316264e-05   3.2316264e-05   3.2316264e-05   3.2316264e-05   3.2316264e-05   3.2316264e-05   3.2316264e-05   3.2316264e-05   3.2316264e-05   3.2316264e-05   3.2316264e-05   3.2316264e-05   3.2316264e-05   3.2316264e-05   3.2316264e-05   3.2316264e-05   3.2316264e-05   3.2316264e-05   3.2316264e-05   3.2316264e-05   3.2316264e-05   3.2316264e-05   3.2316264e-05   3.2316264e-05   3.2316264e-05   3.2316264e-05   3.2316264e-05   3.2316264e-05   3.2316264e-05   3.2316264e-05   3.2316264e-05   3.2316264e-05   3.2316264e-05   3.2316264e-05   3.2316264e-05   3.2316264e-05   3.2316264e-05   3.2316264e-05   3.2316264e-05   3.2316264e-05   3.2316264e-05   3.2316264e-05   3.2316264e-05   3.2316264e-05   3.2316264e-05   3.2316264e-05   3.2316264e-05   3.2316264e-05   3.2316264e-05   3.2316264e-05   3.2316264e-05   3.2316264e-05   3.2316264e-05   3.2316264e-05   3.2316264e-05   3.2316264e-05   3.2316264e-05   3.2316264e-05   3.2316264e-05   3.2316264e-05   3.2316264e-05   3.2316264e-05   3.2316264e-05   3.2316264e-05   3.2316264e-05   3.2316264e-05   3.2316264e-05   3.2316264e-05   3.2316264e-05   3.2316264e-05   3.2316264e-05   3.2316264e-05   3.2316264e-05   3.2316264e-05   3.2316264e-05   3.2316264e-05   3.2316264e-05   3.2316264e-05   3.2316264e-05   3.2316264e-05   3.2316264e-05   3.2316264e-05   3.2316264e-05   3.2316264e-05   3.2316264e-05   3.2316264e-05   3.2316264e-05   3.2316264e-05   3.2316264e-05   3.2316264e-05   3.2316264e-05   3.2316264e-05   3.2316264e-05   3.2316264e-05   3.2316264e-05   3.2316264e-05   3.2316264e-05   3.2316264e-05   3.2316264e-05   3.2316264e-05   3.2316264e-05   3.2316264e-05   3.2316264e-05   3.2316264e-05   3.2316264e-05   3.2316264e-05   3.2316264e-05   3.2316264e-05   3.2316264e-05   3.2316264e-05   3.2316264e-05   3.2316264e-05   3.2316264e-05   6.8034386e-06   6.8034386e-06   6.8034386e-06   6.8034386e-06   6.8034386e-06   6.8034386e-06   6.8034386e-06   6.8034386e-06   6.8034386e-06   6.8034386e-06   6.8034386e-06   6.8034386e-06   6.8034386e-06   6.8034386e-06   6.8034386e-06   6.8034386e-06   6.8034386e-06   6.8034386e-06   6.8034386e-06   6.8034386e-06   6.8034386e-06   6.8034386e-06   6.8034386e-06   6.8034386e-06   6.8034386e-06   6.8034386e-06   6.8034386e-06   6.8034386e-06   6.8034386e-06   6.8034386e-06   6.8034386e-06   6.8034386e-06   6.8034386e-06   6.8034386e-06   6.8034386e-06   6.8034386e-06   6.8034386e-06   6.8034386e-06   6.8034386e-06   6.8034386e-06   6.8034386e-06   6.8034386e-06   6.8034386e-06   6.8034386e-06   6.8034386e-06   6.8034386e-06   6.8034386e-06   6.8034386e-06   6.8034386e-06   6.8034386e-06   6.8034386e-06   6.8034386e-06   6.8034386e-06   6.8034386e-06   6.8034386e-06   6.8034386e-06   6.8034386e-06   6.8034386e-06   6.8034386e-06   3.4905962e-06   6.3091812e-08   6.3091812e-08   6.3091812e-08   6.3091812e-08   6.3091812e-08   6.3091812e-08   6.3091812e-08   6.3091812e-08   6.3091812e-08   6.3091812e-08   6.3091812e-08   6.3091812e-08   6.3091812e-08   6.3091812e-08   6.3091812e-08   6.3091812e-08   6.3091812e-08   6.3091812e-08   6.3091812e-08   6.3091812e-08   6.3091812e-08   6.3091812e-08   6.3091812e-08   6.3091812e-08   6.3091812e-08   6.3091812e-08   6.3091812e-08   6.3091812e-08   6.3091812e-08   6.3091812e-08   6.3091812e-08   6.3091812e-08   6.3091812e-08   6.3091812e-08   6.3091812e-08   6.3091812e-08   6.3091812e-08   6.3091812e-08   6.3091812e-08   6.3091812e-08   6.3091812e-08   6.3091812e-08   6.3091812e-08   6.3091812e-08   6.3091812e-08   6.3091812e-08   6.3091812e-08   6.3091812e-08   6.3091812e-08   6.3091812e-08   6.3091812e-08   6.3091812e-08   6.3091812e-08   6.3091812e-08   6.3091812e-08   6.3091812e-08   6.3091812e-08   6.3091812e-08   6.3091812e-08   6.3091812e-08   0.0000000e+00   0.0000000e+00   0.0000000e+00   0.0000000e+00   0.0000000e+00   0.0000000e+00   0.0000000e+00   0.0000000e+00   0.0000000e+00   0.0000000e+00   0.0000000e+00   0.0000000e+00   0.0000000e+00   0.0000000e+00   0.0000000e+00   0.0000000e+00   0.0000000e+00   0.0000000e+00   0.0000000e+00   0.0000000e+00   0.0000000e+00   0.0000000e+00   0.0000000e+00   0.0000000e+00   0.0000000e+00   0.0000000e+00   0.0000000e+00   0.0000000e+00   0.0000000e+00   0.0000000e+00   0.0000000e+00   0.0000000e+00   0.0000000e+00   0.0000000e+00   0.0000000e+00   0.0000000e+00   0.0000000e+00   0.0000000e+00   0.0000000e+00   0.0000000e+00
   3.2316264e-05   3.2316264e-05   3.2316264e-05   3.2316264e-05   3.2316264e-05   3.2316264e-05   3.2316264e-05   3.2316264e-05   3.2316264e-05   3.2316264e-05   3.2316264e-05   3.2316264e-05   3.2316264e-05   3.2316264e-05   3.2316264e-05   3.2316264e-05   3.2316264e-05   3.2316264e-05   3.2316264e-05   3.2316264e-05   3.2316264e-05   3.2316264e-05   3.2316264e-05   3.2316264e-05   3.2316264e-05   3.2316264e-05   3.2316264e-05   3.2316264e-05   3.2316264e-05   3.2316264e-05   3.2316264e-05   3.2316264e-05   3.2316264e-05   3.2316264e-05   3.2316264e-05   3.2316264e-05   3.2316264e-05   3.2316264e-05   3.2316264e-05   3.2316264e-05   3.2316264e-05   3.2316264e-05   3.2316264e-05   3.2316264e-05   3.2316264e-05   3.2316264e-05   3.2316264e-05   3.2316264e-05   3.2316264e-05   3.2316264e-05   3.2316264e-05   3.2316264e-05   3.2316264e-05   3.2316264e-05   3.2316264e-05   3.2316264e-05   3.2316264e-05   3.2316264e-05   3.2316264e-05   3.2316264e-05   3.2316264e-05   3.2316264e-05   3.2316264e-05   3.2316264e-05   3.2316264e-05   3.2316264e-05   3.2316264e-05   3.2316264e-05   3.2316264e-05   3.2316264e-05   3.2316264e-05   3.2316264e-05   3.2316264e-05   3.2316264e-05   3.2316264e-05   3.2316264e-05   3.2316264e-05   3.2316264e-05   3.2316264e-05   3.2316264e-05   3.2316264e-05   3.2316264e-05   3.2316264e-05   3.2316264e-05   3.2316264e-05   3.2316264e-05   3.2316264e-05   3.2316264e-05   3.2316264e-05   3.2316264e-05   3.2316264e-05   3.2316264e-05   3.2316264e-05   3.2316264e-05   3.2316264e-05   3.2316264e-05   3.2316264e-05   3.2316264e-05   3.2316264e-05   3.2316264e-05   3.2316264e-05   3.2316264e-05   3.2316264e-05   3.2316264e-05   3.2316264e-05   3.2316264e-05   3.2316264e-05   3.2316264e-05   3.2316264e-05   3.2316264e-05   3.2316264e-05   3.2316264e-05   3.2316264e-05   3.2316264e-05   3.2316264e-05   3.2316264e-05   3.2316264e-05   3.2316264e-05   3.2316264e-05   3.2316264e-05   3.2316264e-05   3.2316264e-05   3.2316264e-05   3.2316264e-05   3.2316264e-05   3.2316264e-05   3.2316264e-05   3.2316264e-05   3.2316264e-05   3.2316264e-05   3.2316264e-05   3.2316264e-05   3.2316264e-05   3.2316264e-05   3.2316264e-05   3.2316264e-05   3.2316264e-05   3.2316264e-05   3.2316264e-05   3.2316264e-05   3.2316264e-05   3.2316264e-05   3.2316264e-05   3.2316264e-05   3.2316264e-05   3.2316264e-05   3.2316264e-05   3.2316264e-05   3.2316264e-05   3.2316264e-05   3.2316264e-05   3.2316264e-05   3.2316264e-05   3.2316264e-05   3.2316264e-05   3.2316264e-05   3.2316264e-05   3.2316264e-05   3.2316264e-05   3.2316264e-05   3.2316264e-05   3.2316264e-05   3.2316264e-05   3.2316264e-05   3.2316264e-05   3.2316264e-05   3.2316264e-05   3.2316264e-05   3.2316264e-05   3.2316264e-05   3.2316264e-05   3.2316264e-05   3.2316264e-05   3.2316264e-05   3.2316264e-05   3.2316264e-05   3.2316264e-05   3.2316264e-05   3.2316264e-05   3.2316264e-05   3.2316264e-05   3.2316264e-05   3.2316264e-05   3.2316264e-05   3.2316264e-05   3.2316264e-05   3.2316264e-05   3.2316264e-05   3.2316264e-05   3.2316264e-05   3.2316264e-05   3.2316264e-05   3.2316264e-05   3.2316264e-05   3.2316264e-05   3.2316264e-05   3.2316264e-05   3.2316264e-05   3.2316264e-05   3.2316264e-05   3.2316264e-05   3.2316264e-05   3.2316264e-05   3.2316264e-05   3.2316264e-05   3.2316264e-05   3.2316264e-05   3.2316264e-05   3.2316264e-05   3.2316264e-05   3.2316264e-05   3.2316264e-05   3.2316264e-05   3.2316264e-05   3.2316264e-05   3.2316264e-05   3.2316264e-05   3.2316264e-05   3.2316264e-05   3.2316264e-05   3.2316264e-05   3.2316264e-05   3.2316264e-05   3.2316264e-05   3.2316264e-05   3.2316264e-05   3.2316264e-05   3.2316264e-05   3.2316264e-05   3.2316264e-05   3.2316264e-05   3.2316264e-05   3.2316264e-05   3.2316264e-05   3.2316264e-05   3.2316264e-05   3.2316264e-05   3.2316264e-05   3.2316264e-05   3.2316264e-05   3.2316264e-05   6.8034386e-06   6.8034386e-06   6.8034386e-06   6.8034386e-06   6.8034386e-06   6.8034386e-06   6.8034386e-06   6.8034386e-06   6.8034386e-06   6.8034386e-06   6.8034386e-06   6.8034386e-06   6.8034386e-06   6.8034386e-06   6.8034386e-06   6.8034386e-06   6.8034386e-06   6.8034386e-06   6.8034386e-06   6.8034386e-06   6.8034386e-06   6.8034386e-06   6.8034386e-06   6.8034386e-06   6.8034386e-06   6.8034386e-06   6.8034386e-06   6.8034386e-06   6.8034386e-06   6.8034386e-06   6.8034386e-06   6.8034386e-06   6.8034386e-06   6.8034386e-06   6.8034386e-06   6.8034386e-06   6.8034386e-06   6.8034386e-06   6.8034386e-06   6.8034386e-06   6.8034386e-06   6.8034386e-06   6.8034386e-06   6.8034386e-06   6.8034386e-06   6.8034386e-06   6.8034386e-06   6.8034386e-06   6.8034386e-06   6.8034386e-06   6.8034386e-06   6.8034386e-06   6.8034386e-06   6.8034386e-06   6.8034386e-06   6.8034386e-06   6.8034386e-06   6.8034386e-06   3.4905962e-06   6.3091812e-08   6.3091812e-08   6.3091812e-08   6.3091812e-08   6.3091812e-08   6.3091812e-08   6.3091812e-08   6.3091812e-08   6.3091812e-08   6.3091812e-08   6.3091812e-08   6.3091812e-08   6.3091812e-08   6.3091812e-08   6.3091812e-08   6.3091812e-08   6.3091812e-08   6.3091812e-08   6.3091812e-08   6.3091812e-08   6.3091812e-08   6.3091812e-08   6.3091812e-08   6.3091812e-08   6.3091812e-08   6.3091812e-08   6.3091812e-08   6.3091812e-08   6.3091812e-08   6.3091812e-08   6.3091812e-08   6.3091812e-08   6.3091812e-08   6.3091812e-08   6.3091812e-08   6.3091812e-08   6.3091812e-08   6.3091812e-08   6.3091812e-08   6.3091812e-08   6.3091812e-08   6.3091812e-08   6.3091812e-08   6.3091812e-08   6.3091812e-08   6.3091812e-08   6.3091812e-08   6.3091812e-08   6.3091812e-08   6.3091812e-08   6.3091812e-08   6.3091812e-08   6.3091812e-08   6.3091812e-08   6.3091812e-08   6.3091812e-08   6.3091812e-08   6.3091812e-08   6.3091812e-08   6.3091812e-08   6.3091812e-08   0.0000000e+00   0.0000000e+00   0.0000000e+00   0.0000000e+00   0.0000000e+00   0.0000000e+00   0.0000000e+00   0.0000000e+00   0.0000000e+00   0.0000000e+00   0.0000000e+00   0.0000000e+00   0.0000000e+00   0.0000000e+00   0.0000000e+00   0.0000000e+00   0.0000000e+00   0.0000000e+00   0.0000000e+00   0.0000000e+00   0.0000000e+00   0.0000000e+00   0.0000000e+00   0.0000000e+00   0.0000000e+00   0.0000000e+00   0.0000000e+00   0.0000000e+00   0.0000000e+00   0.0000000e+00   0.0000000e+00   0.0000000e+00   0.0000000e+00   0.0000000e+00   0.0000000e+00   0.0000000e+00   0.0000000e+00   0.0000000e+00   0.0000000e+00   0.0000000e+00
[truncated: 1,918,684 more chars]
