# Supplementary material for: Anomalously bright single-molecule upconversion electroluminescence
Source: Nat Commun. 2024 Feb 23;15:1677. doi: 10.1038/s41467-024-45450-5 (PMC10891098; doi:10.1038/s41467-024-45450-5)
Supplement: Supplementary file 3 — Source Data [file 41467_2024_45450_MOESM3_ESM.zip › Fig_SI/Fig_S6b.dat]

   3.1232599e-02   3.1232599e-02   3.1232599e-02   3.1232599e-02   3.1232599e-02   3.1232599e-02   3.1232599e-02   3.1232599e-02   3.1232599e-02   3.1232599e-02   3.1232599e-02   3.1232599e-02   3.1232599e-02   3.1232599e-02   3.1232599e-02   3.1232599e-02   3.1232599e-02   3.1232599e-02   3.1232599e-02   3.1232599e-02   3.1232599e-02   3.1232599e-02   3.1232599e-02   3.1232599e-02   3.1232599e-02   3.1232599e-02   3.1232599e-02   3.1232599e-02   3.1232599e-02   3.1232599e-02   3.1232599e-02   3.1232599e-02   3.1232599e-02   3.1232599e-02   3.1232599e-02   3.1232599e-02   3.1232599e-02   3.1232599e-02   3.1232599e-02   3.1232599e-02   3.1232599e-02   3.1232599e-02   3.1232599e-02   3.1232599e-02   3.1232599e-02   3.1232599e-02   3.1232599e-02   3.1232599e-02   3.1232599e-02   3.1232599e-02   3.1232599e-02   3.1232599e-02   3.1232599e-02   3.1232599e-02   3.1232599e-02   3.1232599e-02   3.1232599e-02   3.1232599e-02   3.1232599e-02   3.1232599e-02   3.1232599e-02   3.1232599e-02   3.1232599e-02   3.1232599e-02   3.1232599e-02   3.1232599e-02   3.1232599e-02   3.1232599e-02   3.1232599e-02   3.1232599e-02   3.1232599e-02   3.1232599e-02   3.1232599e-02   3.1232599e-02   3.1232599e-02   3.1232599e-02   3.1232599e-02   3.1232599e-02   3.1232599e-02   3.1232599e-02   3.1232599e-02   3.1232599e-02   3.1232599e-02   3.1232599e-02   3.1232599e-02   3.1232599e-02   3.1232599e-02   3.1232599e-02   3.1232599e-02   3.1232599e-02   3.1232599e-02   3.1232599e-02   3.1232599e-02   3.1232599e-02   3.1232599e-02   3.1232599e-02   3.1232599e-02   3.1232599e-02   3.1232599e-02   3.1232599e-02   3.1232599e-02   3.1232599e-02   3.1232599e-02   3.1232599e-02   3.1232599e-02   3.1232599e-02   3.1232599e-02   3.1232599e-02   3.1232599e-02   3.1232599e-02   3.1232599e-02   3.1232599e-02   3.1232599e-02   3.1232599e-02   3.1232599e-02   3.1232599e-02   3.1232599e-02   3.1232599e-02   3.1232599e-02   3.1232599e-02   3.1232599e-02   3.1232599e-02   3.1232599e-02   3.1232599e-02   3.1232599e-02   3.1232599e-02   3.1232599e-02   3.1232599e-02   3.1232599e-02   3.1232599e-02   3.1232599e-02   3.1232599e-02   3.1232599e-02   3.1232599e-02   3.1232599e-02   3.1232599e-02   3.1232599e-02   3.1232599e-02   3.1232599e-02   3.1232599e-02   3.1232599e-02   3.1232599e-02   3.1232599e-02   3.1232599e-02   3.1232599e-02   3.1232599e-02   3.1232599e-02   3.1232599e-02   3.1232599e-02   3.1232599e-02   3.1232599e-02   3.1232599e-02   3.1232599e-02   3.1232599e-02   3.1232599e-02   3.1232599e-02   3.1232599e-02   3.1232599e-02   3.1232599e-02   3.1232599e-02   3.1232599e-02   3.1232599e-02   3.1232599e-02   3.1232599e-02   3.1232599e-02   3.1232599e-02   3.1232599e-02   3.1232599e-02   3.1232599e-02   3.1232599e-02   3.1232599e-02   3.1232599e-02   3.1232599e-02   3.1232599e-02   3.1232599e-02   3.1232599e-02   3.1232599e-02   3.1232599e-02   3.1232599e-02   3.1232599e-02   3.1232599e-02   3.1232599e-02   3.1232599e-02   3.1232599e-02   3.1232599e-02   3.1232599e-02   3.1232599e-02   3.1232599e-02   3.1232599e-02   3.1232599e-02   3.1232599e-02   3.1232599e-02   3.1232599e-02   3.1232599e-02   3.1232599e-02   3.1232599e-02   3.1232599e-02   3.1232599e-02   3.1232599e-02   3.1232599e-02   3.1232599e-02   3.1232599e-02   3.1232599e-02   3.1232599e-02   3.1232599e-02   3.1232599e-02   3.1232599e-02   3.1232599e-02   3.1232599e-02   3.1232599e-02   3.1232599e-02   3.1232599e-02   3.1232599e-02   3.1232599e-02   3.1232599e-02   3.1232599e-02   3.1232599e-02   3.1232599e-02   3.1232599e-02   3.1232599e-02   3.1232599e-02   3.1232599e-02   3.1232599e-02   3.1232599e-02   3.1232599e-02   3.1232599e-02   3.1232599e-02   3.1232599e-02   3.1232599e-02   3.1232599e-02   3.1232599e-02   3.1232599e-02   3.1232599e-02   3.1232599e-02   3.1232599e-02   3.1232599e-02   3.1232599e-02   3.1232599e-02   3.1232599e-02   3.1232599e-02   3.1232599e-02   3.1165929e-02   3.1165929e-02   3.1165929e-02   3.1165929e-02   3.1165929e-02   3.1165929e-02   3.1165929e-02   3.1165929e-02   3.1165929e-02   3.1165929e-02   3.1165929e-02   3.1165929e-02   3.1165929e-02   3.1165929e-02   3.1165929e-02   3.1165929e-02   3.1165929e-02   3.1165929e-02   3.1165929e-02   3.1165929e-02   3.1165929e-02   3.1165929e-02   3.1165929e-02   3.1165929e-02   3.1165929e-02   3.1165929e-02   3.1165929e-02   3.1165929e-02   3.1165929e-02   3.1165929e-02   3.1165929e-02   3.1165929e-02   3.1165929e-02   3.1165929e-02   3.1165929e-02   3.1165929e-02   3.1165929e-02   3.1165929e-02   3.1165929e-02   3.1165929e-02   3.1165929e-02   3.1165929e-02   3.1165929e-02   3.1165929e-02   3.1165929e-02   3.1165929e-02   3.1165929e-02   3.1165929e-02   3.1165929e-02   3.1165929e-02   3.1165929e-02   3.1165929e-02   3.1165929e-02   3.1165929e-02   3.1165929e-02   3.1165929e-02   3.1165929e-02   3.1165929e-02   3.1165929e-02   3.1165929e-02   3.1165929e-02   3.1165929e-02   3.1165929e-02   3.1165929e-02   3.1165929e-02   3.1165929e-02   3.1165929e-02   3.1165929e-02   3.1165929e-02   3.1165929e-02   3.1165929e-02   3.1165929e-02   3.1165929e-02   3.1165929e-02   3.1165929e-02   3.1165929e-02   3.1165929e-02   3.1165929e-02   3.1165929e-02   3.1165929e-02   3.1165929e-02   3.1165929e-02   3.1165929e-02   3.1165929e-02   3.1165929e-02   3.1165929e-02   3.1165929e-02   3.1165929e-02   3.1165929e-02   3.1165929e-02   3.1165929e-02   3.1165929e-02   3.1165929e-02   3.1165929e-02   3.1165929e-02   3.1165929e-02   3.1165929e-02   3.1165929e-02   3.1165929e-02   3.1165929e-02   3.1165929e-02   3.1165929e-02   3.1165929e-02   3.1165929e-02   3.1165929e-02   3.1165929e-02   3.1165929e-02   3.1165929e-02   3.1165929e-02   3.1165929e-02   3.1165929e-02   3.1165929e-02   3.1165929e-02   3.1165929e-02   3.1165929e-02   3.1165929e-02   3.1165929e-02   3.1165929e-02   3.1165929e-02   1.6415971e-02   0.0000000e+00   0.0000000e+00   0.0000000e+00   0.0000000e+00   0.0000000e+00   0.0000000e+00   0.0000000e+00   0.0000000e+00   0.0000000e+00   0.0000000e+00   0.0000000e+00   0.0000000e+00   0.0000000e+00   0.0000000e+00   0.0000000e+00   0.0000000e+00   0.0000000e+00   0.0000000e+00   0.0000000e+00   0.0000000e+00   0.0000000e+00   0.0000000e+00   0.0000000e+00   0.0000000e+00   0.0000000e+00   0.0000000e+00   0.0000000e+00   0.0000000e+00   0.0000000e+00   0.0000000e+00   0.0000000e+00   0.0000000e+00   0.0000000e+00   0.0000000e+00   0.0000000e+00   0.0000000e+00   0.0000000e+00   0.0000000e+00   0.0000000e+00   0.0000000e+00
   4.7051144e-02   4.7051144e-02   4.7051144e-02   4.7051144e-02   4.7051144e-02   4.7051144e-02   4.7051144e-02   4.7051144e-02   4.7051144e-02   4.7051144e-02   4.7051144e-02   4.7051144e-02   4.7051144e-02   4.7051144e-02   4.7051144e-02   4.7051144e-02   4.7051144e-02   4.7051144e-02   4.7051144e-02   4.7051144e-02   4.7051144e-02   4.7051144e-02   4.7051144e-02   4.7051144e-02   4.7051144e-02   4.7051144e-02   4.7051144e-02   4.7051144e-02   4.7051144e-02   4.7051144e-02   4.7051144e-02   4.7051144e-02   4.7051144e-02   4.7051144e-02   4.7051144e-02   4.7051144e-02   4.7051144e-02   4.7051144e-02   4.7051144e-02   4.7051144e-02   4.7051144e-02   4.7051144e-02   4.7051144e-02   4.7051144e-02   4.7051144e-02   4.7051144e-02   4.7051144e-02   4.7051144e-02   4.7051144e-02   4.7051144e-02   4.7051144e-02   4.7051144e-02   4.7051144e-02   4.7051144e-02   4.7051144e-02   4.7051144e-02   4.7051144e-02   4.7051144e-02   4.7051144e-02   4.7051144e-02   4.7051144e-02   4.7051144e-02   4.7051144e-02   4.7051144e-02   4.7051144e-02   4.7051144e-02   4.7051144e-02   4.7051144e-02   4.7051144e-02   4.7051144e-02   4.7051144e-02   4.7051144e-02   4.7051144e-02   4.7051144e-02   4.7051144e-02   4.7051144e-02   4.7051144e-02   4.7051144e-02   4.7051144e-02   4.7051144e-02   4.7051144e-02   4.7051144e-02   4.7051144e-02   4.7051144e-02   4.7051144e-02   4.7051144e-02   4.7051144e-02   4.7051144e-02   4.7051144e-02   4.7051144e-02   4.7051144e-02   4.7051144e-02   4.7051144e-02   4.7051144e-02   4.7051144e-02   4.7051144e-02   4.7051144e-02   4.7051144e-02   4.7051144e-02   4.7051144e-02   4.7051144e-02   4.7051144e-02   4.7051144e-02   4.7051144e-02   4.7051144e-02   4.7051144e-02   4.7051144e-02   4.7051144e-02   4.7051144e-02   4.7051144e-02   4.7051144e-02   4.7051144e-02   4.7051144e-02   4.7051144e-02   4.7051144e-02   4.7051144e-02   4.7051144e-02   4.7051144e-02   4.7051144e-02   4.7051144e-02   4.7051144e-02   4.7051144e-02   4.7051144e-02   4.7051144e-02   4.7051144e-02   4.7051144e-02   4.7051144e-02   4.7051144e-02   4.7051144e-02   4.7051144e-02   4.7051144e-02   4.7051144e-02   4.7051144e-02   4.7051144e-02   4.7051144e-02   4.7051144e-02   4.7051144e-02   4.7051144e-02   4.7051144e-02   4.7051144e-02   4.7051144e-02   4.7051144e-02   4.7051144e-02   4.7051144e-02   4.7051144e-02   4.7051144e-02   4.7051144e-02   4.7051144e-02   4.7051144e-02   4.7051144e-02   4.7051144e-02   4.7051144e-02   4.7051144e-02   4.7051144e-02   4.7051144e-02   4.7051144e-02   4.7051144e-02   4.7051144e-02   4.7051144e-02   4.7051144e-02   4.7051144e-02   4.7051144e-02   4.7051144e-02   4.7051144e-02   4.7051144e-02   4.7051144e-02   4.7051144e-02   4.7051144e-02   4.7051144e-02   4.7051144e-02   4.7051144e-02   4.7051144e-02   4.7051144e-02   4.7051144e-02   4.7051144e-02   4.7051144e-02   4.7051144e-02   4.7051144e-02   4.7051144e-02   4.7051144e-02   4.7051144e-02   4.7051144e-02   4.7051144e-02   4.7051144e-02   4.7051144e-02   4.7051144e-02   4.7051144e-02   4.7051144e-02   4.7051144e-02   4.7051144e-02   4.7051144e-02   4.7051144e-02   4.7051144e-02   4.7051144e-02   4.7051144e-02   4.7051144e-02   4.7051144e-02   4.7051144e-02   4.7051144e-02   4.7051144e-02   4.7051144e-02   4.7051144e-02   4.7051144e-02   4.7051144e-02   4.7051144e-02   4.7051144e-02   4.7051144e-02   4.7051144e-02   4.7051144e-02   4.7051144e-02   4.7051144e-02   4.7051144e-02   4.7051144e-02   4.7051144e-02   4.7051144e-02   4.7051144e-02   4.7051144e-02   4.7051144e-02   4.7051144e-02   4.7051144e-02   4.7051144e-02   4.7051144e-02   4.7051144e-02   4.7051144e-02   4.7051144e-02   4.7051144e-02   4.7051144e-02   4.7051144e-02   4.7051144e-02   4.7051144e-02   4.7051144e-02   4.7051144e-02   4.7051144e-02   4.7051144e-02   4.7051144e-02   4.7051144e-02   4.7051144e-02   4.7051144e-02   4.7051144e-02   4.7051144e-02   4.7051144e-02   4.6998130e-02   4.6998130e-02   4.6998130e-02   4.6998130e-02   4.6998130e-02   4.6998130e-02   4.6998130e-02   4.6998130e-02   4.6998130e-02   4.6998130e-02   4.6998130e-02   4.6998130e-02   4.6998130e-02   4.6998130e-02   4.6998130e-02   4.6998130e-02   4.6998130e-02   4.6998130e-02   4.6998130e-02   4.6998130e-02   4.6998130e-02   4.6998130e-02   4.6998130e-02   4.6998130e-02   4.6998130e-02   4.6998130e-02   4.6998130e-02   4.6998130e-02   4.6998130e-02   4.6998130e-02   4.6998130e-02   4.6998130e-02   4.6998130e-02   4.6998130e-02   4.6998130e-02   4.6998130e-02   4.6998130e-02   4.6998130e-02   4.6998130e-02   4.6998130e-02   4.6998130e-02   4.6998130e-02   4.6998130e-02   4.6998130e-02   4.6998130e-02   4.6998130e-02   4.6998130e-02   4.6998130e-02   4.6998130e-02   4.6998130e-02   4.6998130e-02   4.6998130e-02   4.6998130e-02   4.6998130e-02   4.6998130e-02   4.6998130e-02   4.6998130e-02   4.6998130e-02   4.6998130e-02   4.6998130e-02   4.6998130e-02   4.6998130e-02   4.6998130e-02   4.6998130e-02   4.6998130e-02   4.6998130e-02   4.6998130e-02   4.6998130e-02   4.6998130e-02   4.6998130e-02   4.6998130e-02   4.6998130e-02   4.6998130e-02   4.6998130e-02   4.6998130e-02   4.6998130e-02   4.6998130e-02   4.6998130e-02   4.6998130e-02   4.6998130e-02   4.6998130e-02   4.6998130e-02   4.6998130e-02   4.6998130e-02   4.6998130e-02   4.6998130e-02   4.6998130e-02   4.6998130e-02   4.6998130e-02   4.6998130e-02   4.6998130e-02   4.6998130e-02   4.6998130e-02   4.6998130e-02   4.6998130e-02   4.6998130e-02   4.6998130e-02   4.6998130e-02   4.6998130e-02   4.6998130e-02   4.6998130e-02   4.6998130e-02   4.6998130e-02   4.6998130e-02   4.6998130e-02   4.6998130e-02   4.6998130e-02   4.6998130e-02   4.6998130e-02   4.6998130e-02   4.6998130e-02   4.6998130e-02   4.6998130e-02   4.6998130e-02   4.6998130e-02   4.6998130e-02   4.6998130e-02   4.6998130e-02   2.4118842e-02   5.1330808e-05   0.0000000e+00   0.0000000e+00   0.0000000e+00   0.0000000e+00   0.0000000e+00   0.0000000e+00   0.0000000e+00   0.0000000e+00   0.0000000e+00   0.0000000e+00   0.0000000e+00   0.0000000e+00   0.0000000e+00   0.0000000e+00   0.0000000e+00   0.0000000e+00   0.0000000e+00   0.0000000e+00   0.0000000e+00   0.0000000e+00   0.0000000e+00   0.0000000e+00   0.0000000e+00   0.0000000e+00   0.0000000e+00   0.0000000e+00   0.0000000e+00   0.0000000e+00   0.0000000e+00   0.0000000e+00   0.0000000e+00   0.0000000e+00   0.0000000e+00   0.0000000e+00   0.0000000e+00   0.0000000e+00   0.0000000e+00   0.0000000e+00   0.0000000e+00   0.0000000e+00
   4.7051144e-02   4.7051144e-02   4.7051144e-02   4.7051144e-02   4.7051144e-02   4.7051144e-02   4.7051144e-02   4.7051144e-02   4.7051144e-02   4.7051144e-02   4.7051144e-02   4.7051144e-02   4.7051144e-02   4.7051144e-02   4.7051144e-02   4.7051144e-02   4.7051144e-02   4.7051144e-02   4.7051144e-02   4.7051144e-02   4.7051144e-02   4.7051144e-02   4.7051144e-02   4.7051144e-02   4.7051144e-02   4.7051144e-02   4.7051144e-02   4.7051144e-02   4.7051144e-02   4.7051144e-02   4.7051144e-02   4.7051144e-02   4.7051144e-02   4.7051144e-02   4.7051144e-02   4.7051144e-02   4.7051144e-02   4.7051144e-02   4.7051144e-02   4.7051144e-02   4.7051144e-02   4.7051144e-02   4.7051144e-02   4.7051144e-02   4.7051144e-02   4.7051144e-02   4.7051144e-02   4.7051144e-02   4.7051144e-02   4.7051144e-02   4.7051144e-02   4.7051144e-02   4.7051144e-02   4.7051144e-02   4.7051144e-02   4.7051144e-02   4.7051144e-02   4.7051144e-02   4.7051144e-02   4.7051144e-02   4.7051144e-02   4.7051144e-02   4.7051144e-02   4.7051144e-02   4.7051144e-02   4.7051144e-02   4.7051144e-02   4.7051144e-02   4.7051144e-02   4.7051144e-02   4.7051144e-02   4.7051144e-02   4.7051144e-02   4.7051144e-02   4.7051144e-02   4.7051144e-02   4.7051144e-02   4.7051144e-02   4.7051144e-02   4.7051144e-02   4.7051144e-02   4.7051144e-02   4.7051144e-02   4.7051144e-02   4.7051144e-02   4.7051144e-02   4.7051144e-02   4.7051144e-02   4.7051144e-02   4.7051144e-02   4.7051144e-02   4.7051144e-02   4.7051144e-02   4.7051144e-02   4.7051144e-02   4.7051144e-02   4.7051144e-02   4.7051144e-02   4.7051144e-02   4.7051144e-02   4.7051144e-02   4.7051144e-02   4.7051144e-02   4.7051144e-02   4.7051144e-02   4.7051144e-02   4.7051144e-02   4.7051144e-02   4.7051144e-02   4.7051144e-02   4.7051144e-02   4.7051144e-02   4.7051144e-02   4.7051144e-02   4.7051144e-02   4.7051144e-02   4.7051144e-02   4.7051144e-02   4.7051144e-02   4.7051144e-02   4.7051144e-02   4.7051144e-02   4.7051144e-02   4.7051144e-02   4.7051144e-02   4.7051144e-02   4.7051144e-02   4.7051144e-02   4.7051144e-02   4.7051144e-02   4.7051144e-02   4.7051144e-02   4.7051144e-02   4.7051144e-02   4.7051144e-02   4.7051144e-02   4.7051144e-02   4.7051144e-02   4.7051144e-02   4.7051144e-02   4.7051144e-02   4.7051144e-02   4.7051144e-02   4.7051144e-02   4.7051144e-02   4.7051144e-02   4.7051144e-02   4.7051144e-02   4.7051144e-02   4.7051144e-02   4.7051144e-02   4.7051144e-02   4.7051144e-02   4.7051144e-02   4.7051144e-02   4.7051144e-02   4.7051144e-02   4.7051144e-02   4.7051144e-02   4.7051144e-02   4.7051144e-02   4.7051144e-02   4.7051144e-02   4.7051144e-02   4.7051144e-02   4.7051144e-02   4.7051144e-02   4.7051144e-02   4.7051144e-02   4.7051144e-02   4.7051144e-02   4.7051144e-02   4.7051144e-02   4.7051144e-02   4.7051144e-02   4.7051144e-02   4.7051144e-02   4.7051144e-02   4.7051144e-02   4.7051144e-02   4.7051144e-02   4.7051144e-02   4.7051144e-02   4.7051144e-02   4.7051144e-02   4.7051144e-02   4.7051144e-02   4.7051144e-02   4.7051144e-02   4.7051144e-02   4.7051144e-02   4.7051144e-02   4.7051144e-02   4.7051144e-02   4.7051144e-02   4.7051144e-02   4.7051144e-02   4.7051144e-02   4.7051144e-02   4.7051144e-02   4.7051144e-02   4.7051144e-02   4.7051144e-02   4.7051144e-02   4.7051144e-02   4.7051144e-02   4.7051144e-02   4.7051144e-02   4.7051144e-02   4.7051144e-02   4.7051144e-02   4.7051144e-02   4.7051144e-02   4.7051144e-02   4.7051144e-02   4.7051144e-02   4.7051144e-02   4.7051144e-02   4.7051144e-02   4.7051144e-02   4.7051144e-02   4.7051144e-02   4.7051144e-02   4.7051144e-02   4.7051144e-02   4.7051144e-02   4.7051144e-02   4.7051144e-02   4.7051144e-02   4.7051144e-02   4.7051144e-02   4.7051144e-02   4.7051144e-02   4.7051144e-02   4.7051144e-02   4.7051144e-02   4.7051144e-02   4.7051144e-02   4.7051144e-02   4.7051144e-02   4.7051144e-02   4.6998130e-02   4.6998130e-02   4.6998130e-02   4.6998130e-02   4.6998130e-02   4.6998130e-02   4.6998130e-02   4.6998130e-02   4.6998130e-02   4.6998130e-02   4.6998130e-02   4.6998130e-02   4.6998130e-02   4.6998130e-02   4.6998130e-02   4.6998130e-02   4.6998130e-02   4.6998130e-02   4.6998130e-02   4.6998130e-02   4.6998130e-02   4.6998130e-02   4.6998130e-02   4.6998130e-02   4.6998130e-02   4.6998130e-02   4.6998130e-02   4.6998130e-02   4.6998130e-02   4.6998130e-02   4.6998130e-02   4.6998130e-02   4.6998130e-02   4.6998130e-02   4.6998130e-02   4.6998130e-02   4.6998130e-02   4.6998130e-02   4.6998130e-02   4.6998130e-02   4.6998130e-02   4.6998130e-02   4.6998130e-02   4.6998130e-02   4.6998130e-02   4.6998130e-02   4.6998130e-02   4.6998130e-02   4.6998130e-02   4.6998130e-02   4.6998130e-02   4.6998130e-02   4.6998130e-02   4.6998130e-02   4.6998130e-02   4.6998130e-02   4.6998130e-02   4.6998130e-02   4.6998130e-02   4.6998130e-02   4.6998130e-02   4.6998130e-02   4.6998130e-02   4.6998130e-02   4.6998130e-02   4.6998130e-02   4.6998130e-02   4.6998130e-02   4.6998130e-02   4.6998130e-02   4.6998130e-02   4.6998130e-02   4.6998130e-02   4.6998130e-02   4.6998130e-02   4.6998130e-02   4.6998130e-02   4.6998130e-02   4.6998130e-02   4.6998130e-02   4.6998130e-02   4.6998130e-02   4.6998130e-02   4.6998130e-02   4.6998130e-02   4.6998130e-02   4.6998130e-02   4.6998130e-02   4.6998130e-02   4.6998130e-02   4.6998130e-02   4.6998130e-02   4.6998130e-02   4.6998130e-02   4.6998130e-02   4.6998130e-02   4.6998130e-02   4.6998130e-02   4.6998130e-02   4.6998130e-02   4.6998130e-02   4.6998130e-02   4.6998130e-02   4.6998130e-02   4.6998130e-02   4.6998130e-02   4.6998130e-02   4.6998130e-02   4.6998130e-02   4.6998130e-02   4.6998130e-02   4.6998130e-02   4.6998130e-02   4.6998130e-02   4.6998130e-02   4.6998130e-02   4.6998130e-02   2.4118842e-02   5.1330808e-05   5.1330808e-05   0.0000000e+00   0.0000000e+00   0.0000000e+00   0.0000000e+00   0.0000000e+00   0.0000000e+00   0.0000000e+00   0.0000000e+00   0.0000000e+00   0.0000000e+00   0.0000000e+00   0.0000000e+00   0.0000000e+00   0.0000000e+00   0.0000000e+00   0.0000000e+00   0.0000000e+00   0.0000000e+00   0.0000000e+00   0.0000000e+00   0.0000000e+00   0.0000000e+00   0.0000000e+00   0.0000000e+00   0.0000000e+00   0.0000000e+00   0.0000000e+00   0.0000000e+00   0.0000000e+00   0.0000000e+00   0.0000000e+00   0.0000000e+00   0.0000000e+00   0.0000000e+00   0.0000000e+00   0.0000000e+00   0.0000000e+00   0.0000000e+00   0.0000000e+00   0.0000000e+00
   4.7051144e-02   4.7051144e-02   4.7051144e-02   4.7051144e-02   4.7051144e-02   4.7051144e-02   4.7051144e-02   4.7051144e-02   4.7051144e-02   4.7051144e-02   4.7051144e-02   4.7051144e-02   4.7051144e-02   4.7051144e-02   4.7051144e-02   4.7051144e-02   4.7051144e-02   4.7051144e-02   4.7051144e-02   4.7051144e-02   4.7051144e-02   4.7051144e-02   4.7051144e-02   4.7051144e-02   4.7051144e-02   4.7051144e-02   4.7051144e-02   4.7051144e-02   4.7051144e-02   4.7051144e-02   4.7051144e-02   4.7051144e-02   4.7051144e-02   4.7051144e-02   4.7051144e-02   4.7051144e-02   4.7051144e-02   4.7051144e-02   4.7051144e-02   4.7051144e-02   4.7051144e-02   4.7051144e-02   4.7051144e-02   4.7051144e-02   4.7051144e-02   4.7051144e-02   4.7051144e-02   4.7051144e-02   4.7051144e-02   4.7051144e-02   4.7051144e-02   4.7051144e-02   4.7051144e-02   4.7051144e-02   4.7051144e-02   4.7051144e-02   4.7051144e-02   4.7051144e-02   4.7051144e-02   4.7051144e-02   4.7051144e-02   4.7051144e-02   4.7051144e-02   4.7051144e-02   4.7051144e-02   4.7051144e-02   4.7051144e-02   4.7051144e-02   4.7051144e-02   4.7051144e-02   4.7051144e-02   4.7051144e-02   4.7051144e-02   4.7051144e-02   4.7051144e-02   4.7051144e-02   4.7051144e-02   4.7051144e-02   4.7051144e-02   4.7051144e-02   4.7051144e-02   4.7051144e-02   4.7051144e-02   4.7051144e-02   4.7051144e-02   4.7051144e-02   4.7051144e-02   4.7051144e-02   4.7051144e-02   4.7051144e-02   4.7051144e-02   4.7051144e-02   4.7051144e-02   4.7051144e-02   4.7051144e-02   4.7051144e-02   4.7051144e-02   4.7051144e-02   4.7051144e-02   4.7051144e-02   4.7051144e-02   4.7051144e-02   4.7051144e-02   4.7051144e-02   4.7051144e-02   4.7051144e-02   4.7051144e-02   4.7051144e-02   4.7051144e-02   4.7051144e-02   4.7051144e-02   4.7051144e-02   4.7051144e-02   4.7051144e-02   4.7051144e-02   4.7051144e-02   4.7051144e-02   4.7051144e-02   4.7051144e-02   4.7051144e-02   4.7051144e-02   4.7051144e-02   4.7051144e-02   4.7051144e-02   4.7051144e-02   4.7051144e-02   4.7051144e-02   4.7051144e-02   4.7051144e-02   4.7051144e-02   4.7051144e-02   4.7051144e-02   4.7051144e-02   4.7051144e-02   4.7051144e-02   4.7051144e-02   4.7051144e-02   4.7051144e-02   4.7051144e-02   4.7051144e-02   4.7051144e-02   4.7051144e-02   4.7051144e-02   4.7051144e-02   4.7051144e-02   4.7051144e-02   4.7051144e-02   4.7051144e-02   4.7051144e-02   4.7051144e-02   4.7051144e-02   4.7051144e-02   4.7051144e-02   4.7051144e-02   4.7051144e-02   4.7051144e-02   4.7051144e-02   4.7051144e-02   4.7051144e-02   4.7051144e-02   4.7051144e-02   4.7051144e-02   4.7051144e-02   4.7051144e-02   4.7051144e-02   4.7051144e-02   4.7051144e-02   4.7051144e-02   4.7051144e-02   4.7051144e-02   4.7051144e-02   4.7051144e-02   4.7051144e-02   4.7051144e-02   4.7051144e-02   4.7051144e-02   4.7051144e-02   4.7051144e-02   4.7051144e-02   4.7051144e-02   4.7051144e-02   4.7051144e-02   4.7051144e-02   4.7051144e-02   4.7051144e-02   4.7051144e-02   4.7051144e-02   4.7051144e-02   4.7051144e-02   4.7051144e-02   4.7051144e-02   4.7051144e-02   4.7051144e-02   4.7051144e-02   4.7051144e-02   4.7051144e-02   4.7051144e-02   4.7051144e-02   4.7051144e-02   4.7051144e-02   4.7051144e-02   4.7051144e-02   4.7051144e-02   4.7051144e-02   4.7051144e-02   4.7051144e-02   4.7051144e-02   4.7051144e-02   4.7051144e-02   4.7051144e-02   4.7051144e-02   4.7051144e-02   4.7051144e-02   4.7051144e-02   4.7051144e-02   4.7051144e-02   4.7051144e-02   4.7051144e-02   4.7051144e-02   4.7051144e-02   4.7051144e-02   4.7051144e-02   4.7051144e-02   4.7051144e-02   4.7051144e-02   4.7051144e-02   4.7051144e-02   4.7051144e-02   4.7051144e-02   4.7051144e-02   4.7051144e-02   4.7051144e-02   4.7051144e-02   4.7051144e-02   4.7051144e-02   4.7051144e-02   4.7051144e-02   4.7051144e-02   4.7051144e-02   4.7051144e-02   4.7051144e-02   4.6998130e-02   4.6998130e-02   4.6998130e-02   4.6998130e-02   4.6998130e-02   4.6998130e-02   4.6998130e-02   4.6998130e-02   4.6998130e-02   4.6998130e-02   4.6998130e-02   4.6998130e-02   4.6998130e-02   4.6998130e-02   4.6998130e-02   4.6998130e-02   4.6998130e-02   4.6998130e-02   4.6998130e-02   4.6998130e-02   4.6998130e-02   4.6998130e-02   4.6998130e-02   4.6998130e-02   4.6998130e-02   4.6998130e-02   4.6998130e-02   4.6998130e-02   4.6998130e-02   4.6998130e-02   4.6998130e-02   4.6998130e-02   4.6998130e-02   4.6998130e-02   4.6998130e-02   4.6998130e-02   4.6998130e-02   4.6998130e-02   4.6998130e-02   4.6998130e-02   4.6998130e-02   4.6998130e-02   4.6998130e-02   4.6998130e-02   4.6998130e-02   4.6998130e-02   4.6998130e-02   4.6998130e-02   4.6998130e-02   4.6998130e-02   4.6998130e-02   4.6998130e-02   4.6998130e-02   4.6998130e-02   4.6998130e-02   4.6998130e-02   4.6998130e-02   4.6998130e-02   4.6998130e-02   4.6998130e-02   4.6998130e-02   4.6998130e-02   4.6998130e-02   4.6998130e-02   4.6998130e-02   4.6998130e-02   4.6998130e-02   4.6998130e-02   4.6998130e-02   4.6998130e-02   4.6998130e-02   4.6998130e-02   4.6998130e-02   4.6998130e-02   4.6998130e-02   4.6998130e-02   4.6998130e-02   4.6998130e-02   4.6998130e-02   4.6998130e-02   4.6998130e-02   4.6998130e-02   4.6998130e-02   4.6998130e-02   4.6998130e-02   4.6998130e-02   4.6998130e-02   4.6998130e-02   4.6998130e-02   4.6998130e-02   4.6998130e-02   4.6998130e-02   4.6998130e-02   4.6998130e-02   4.6998130e-02   4.6998130e-02   4.6998130e-02   4.6998130e-02   4.6998130e-02   4.6998130e-02   4.6998130e-02   4.6998130e-02   4.6998130e-02   4.6998130e-02   4.6998130e-02   4.6998130e-02   4.6998130e-02   4.6998130e-02   4.6998130e-02   4.6998130e-02   4.6998130e-02   4.6998130e-02   4.6998130e-02   4.6998130e-02   4.6998130e-02   4.6998130e-02   2.4118842e-02   5.1330808e-05   5.1330808e-05   5.1330808e-05   0.0000000e+00   0.0000000e+00   0.0000000e+00   0.0000000e+00   0.0000000e+00   0.0000000e+00   0.0000000e+00   0.0000000e+00   0.0000000e+00   0.0000000e+00   0.0000000e+00   0.0000000e+00   0.0000000e+00   0.0000000e+00   0.0000000e+00   0.0000000e+00   0.0000000e+00   0.0000000e+00   0.0000000e+00   0.0000000e+00   0.0000000e+00   0.0000000e+00   0.0000000e+00   0.0000000e+00   0.0000000e+00   0.0000000e+00   0.0000000e+00   0.0000000e+00   0.0000000e+00   0.0000000e+00   0.0000000e+00   0.0000000e+00   0.0000000e+00   0.0000000e+00   0.0000000e+00   0.0000000e+00   0.0000000e+00   0.0000000e+00   0.0000000e+00   0.0000000e+00
   4.7051144e-02   4.7051144e-02   4.7051144e-02   4.7051144e-02   4.7051144e-02   4.7051144e-02   4.7051144e-02   4.7051144e-02   4.7051144e-02   4.7051144e-02   4.7051144e-02   4.7051144e-02   4.7051144e-02   4.7051144e-02   4.7051144e-02   4.7051144e-02   4.7051144e-02   4.7051144e-02   4.7051144e-02   4.7051144e-02   4.7051144e-02   4.7051144e-02   4.7051144e-02   4.7051144e-02   4.7051144e-02   4.7051144e-02   4.7051144e-02   4.7051144e-02   4.7051144e-02   4.7051144e-02   4.7051144e-02   4.7051144e-02   4.7051144e-02   4.7051144e-02   4.7051144e-02   4.7051144e-02   4.7051144e-02   4.7051144e-02   4.7051144e-02   4.7051144e-02   4.7051144e-02   4.7051144e-02   4.7051144e-02   4.7051144e-02   4.7051144e-02   4.7051144e-02   4.7051144e-02   4.7051144e-02   4.7051144e-02   4.7051144e-02   4.7051144e-02   4.7051144e-02   4.7051144e-02   4.7051144e-02   4.7051144e-02   4.7051144e-02   4.7051144e-02   4.7051144e-02   4.7051144e-02   4.7051144e-02   4.7051144e-02   4.7051144e-02   4.7051144e-02   4.7051144e-02   4.7051144e-02   4.7051144e-02   4.7051144e-02   4.7051144e-02   4.7051144e-02   4.7051144e-02   4.7051144e-02   4.7051144e-02   4.7051144e-02   4.7051144e-02   4.7051144e-02   4.7051144e-02   4.7051144e-02   4.7051144e-02   4.7051144e-02   4.7051144e-02   4.7051144e-02   4.7051144e-02   4.7051144e-02   4.7051144e-02   4.7051144e-02   4.7051144e-02   4.7051144e-02   4.7051144e-02   4.7051144e-02   4.7051144e-02   4.7051144e-02   4.7051144e-02   4.7051144e-02   4.7051144e-02   4.7051144e-02   4.7051144e-02   4.7051144e-02   4.7051144e-02   4.7051144e-02   4.7051144e-02   4.7051144e-02   4.7051144e-02   4.7051144e-02   4.7051144e-02   4.7051144e-02   4.7051144e-02   4.7051144e-02   4.7051144e-02   4.7051144e-02   4.7051144e-02   4.7051144e-02   4.7051144e-02   4.7051144e-02   4.7051144e-02   4.7051144e-02   4.7051144e-02   4.7051144e-02   4.7051144e-02   4.7051144e-02   4.7051144e-02   4.7051144e-02   4.7051144e-02   4.7051144e-02   4.7051144e-02   4.7051144e-02   4.7051144e-02   4.7051144e-02   4.7051144e-02   4.7051144e-02   4.7051144e-02   4.7051144e-02   4.7051144e-02   4.7051144e-02   4.7051144e-02   4.7051144e-02   4.7051144e-02   4.7051144e-02   4.7051144e-02   4.7051144e-02   4.7051144e-02   4.7051144e-02   4.7051144e-02   4.7051144e-02   4.7051144e-02   4.7051144e-02   4.7051144e-02   4.7051144e-02   4.7051144e-02   4.7051144e-02   4.7051144e-02   4.7051144e-02   4.7051144e-02   4.7051144e-02   4.7051144e-02   4.7051144e-02   4.7051144e-02   4.7051144e-02   4.7051144e-02   4.7051144e-02   4.7051144e-02   4.7051144e-02   4.7051144e-02   4.7051144e-02   4.7051144e-02   4.7051144e-02   4.7051144e-02   4.7051144e-02   4.7051144e-02   4.7051144e-02   4.7051144e-02   4.7051144e-02   4.7051144e-02   4.7051144e-02   4.7051144e-02   4.7051144e-02   4.7051144e-02   4.7051144e-02   4.7051144e-02   4.7051144e-02   4.7051144e-02   4.7051144e-02   4.7051144e-02   4.7051144e-02   4.7051144e-02   4.7051144e-02   4.7051144e-02   4.7051144e-02   4.7051144e-02   4.7051144e-02   4.7051144e-02   4.7051144e-02   4.7051144e-02   4.7051144e-02   4.7051144e-02   4.7051144e-02   4.7051144e-02   4.7051144e-02   4.7051144e-02   4.7051144e-02   4.7051144e-02   4.7051144e-02   4.7051144e-02   4.7051144e-02   4.7051144e-02   4.7051144e-02   4.7051144e-02   4.7051144e-02   4.7051144e-02   4.7051144e-02   4.7051144e-02   4.7051144e-02   4.7051144e-02   4.7051144e-02   4.7051144e-02   4.7051144e-02   4.7051144e-02   4.7051144e-02   4.7051144e-02   4.7051144e-02   4.7051144e-02   4.7051144e-02   4.7051144e-02   4.7051144e-02   4.7051144e-02   4.7051144e-02   4.7051144e-02   4.7051144e-02   4.7051144e-02   4.7051144e-02   4.7051144e-02   4.7051144e-02   4.7051144e-02   4.7051144e-02   4.7051144e-02   4.7051144e-02   4.7051144e-02   4.7051144e-02   4.7051144e-02   4.7051144e-02   4.7051144e-02   4.7051144e-02   4.6998130e-02   4.6998130e-02   4.6998130e-02   4.6998130e-02   4.6998130e-02   4.6998130e-02   4.6998130e-02   4.6998130e-02   4.6998130e-02   4.6998130e-02   4.6998130e-02   4.6998130e-02   4.6998130e-02   4.6998130e-02   4.6998130e-02   4.6998130e-02   4.6998130e-02   4.6998130e-02   4.6998130e-02   4.6998130e-02   4.6998130e-02   4.6998130e-02   4.6998130e-02   4.6998130e-02   4.6998130e-02   4.6998130e-02   4.6998130e-02   4.6998130e-02   4.6998130e-02   4.6998130e-02   4.6998130e-02   4.6998130e-02   4.6998130e-02   4.6998130e-02   4.6998130e-02   4.6998130e-02   4.6998130e-02   4.6998130e-02   4.6998130e-02   4.6998130e-02   4.6998130e-02   4.6998130e-02   4.6998130e-02   4.6998130e-02   4.6998130e-02   4.6998130e-02   4.6998130e-02   4.6998130e-02   4.6998130e-02   4.6998130e-02   4.6998130e-02   4.6998130e-02   4.6998130e-02   4.6998130e-02   4.6998130e-02   4.6998130e-02   4.6998130e-02   4.6998130e-02   4.6998130e-02   4.6998130e-02   4.6998130e-02   4.6998130e-02   4.6998130e-02   4.6998130e-02   4.6998130e-02   4.6998130e-02   4.6998130e-02   4.6998130e-02   4.6998130e-02   4.6998130e-02   4.6998130e-02   4.6998130e-02   4.6998130e-02   4.6998130e-02   4.6998130e-02   4.6998130e-02   4.6998130e-02   4.6998130e-02   4.6998130e-02   4.6998130e-02   4.6998130e-02   4.6998130e-02   4.6998130e-02   4.6998130e-02   4.6998130e-02   4.6998130e-02   4.6998130e-02   4.6998130e-02   4.6998130e-02   4.6998130e-02   4.6998130e-02   4.6998130e-02   4.6998130e-02   4.6998130e-02   4.6998130e-02   4.6998130e-02   4.6998130e-02   4.6998130e-02   4.6998130e-02   4.6998130e-02   4.6998130e-02   4.6998130e-02   4.6998130e-02   4.6998130e-02   4.6998130e-02   4.6998130e-02   4.6998130e-02   4.6998130e-02   4.6998130e-02   4.6998130e-02   4.6998130e-02   4.6998130e-02   4.6998130e-02   4.6998130e-02   4.6998130e-02   2.4118842e-02   5.1330808e-05   5.1330808e-05   5.1330808e-05   5.1330808e-05   0.0000000e+00   0.0000000e+00   0.0000000e+00   0.0000000e+00   0.0000000e+00   0.0000000e+00   0.0000000e+00   0.0000000e+00   0.0000000e+00   0.0000000e+00   0.0000000e+00   0.0000000e+00   0.0000000e+00   0.0000000e+00   0.0000000e+00   0.0000000e+00   0.0000000e+00   0.0000000e+00   0.0000000e+00   0.0000000e+00   0.0000000e+00   0.0000000e+00   0.0000000e+00   0.0000000e+00   0.0000000e+00   0.0000000e+00   0.0000000e+00   0.0000000e+00   0.0000000e+00   0.0000000e+00   0.0000000e+00   0.0000000e+00   0.0000000e+00   0.0000000e+00   0.0000000e+00   0.0000000e+00   0.0000000e+00   0.0000000e+00   0.0000000e+00   0.0000000e+00
   4.7051144e-02   4.7051144e-02   4.7051144e-02   4.7051144e-02   4.7051144e-02   4.7051144e-02   4.7051144e-02   4.7051144e-02   4.7051144e-02   4.7051144e-02   4.7051144e-02   4.7051144e-02   4.7051144e-02   4.7051144e-02   4.7051144e-02   4.7051144e-02   4.7051144e-02   4.7051144e-02   4.7051144e-02   4.7051144e-02   4.7051144e-02   4.7051144e-02   4.7051144e-02   4.7051144e-02   4.7051144e-02   4.7051144e-02   4.7051144e-02   4.7051144e-02   4.7051144e-02   4.7051144e-02   4.7051144e-02   4.7051144e-02   4.7051144e-02   4.7051144e-02   4.7051144e-02   4.7051144e-02   4.7051144e-02   4.7051144e-02   4.7051144e-02   4.7051144e-02   4.7051144e-02   4.7051144e-02   4.7051144e-02   4.7051144e-02   4.7051144e-02   4.7051144e-02   4.7051144e-02   4.7051144e-02   4.7051144e-02   4.7051144e-02   4.7051144e-02   4.7051144e-02   4.7051144e-02   4.7051144e-02   4.7051144e-02   4.7051144e-02   4.7051144e-02   4.7051144e-02   4.7051144e-02   4.7051144e-02   4.7051144e-02   4.7051144e-02   4.7051144e-02   4.7051144e-02   4.7051144e-02   4.7051144e-02   4.7051144e-02   4.7051144e-02   4.7051144e-02   4.7051144e-02   4.7051144e-02   4.7051144e-02   4.7051144e-02   4.7051144e-02   4.7051144e-02   4.7051144e-02   4.7051144e-02   4.7051144e-02   4.7051144e-02   4.7051144e-02   4.7051144e-02   4.7051144e-02   4.7051144e-02   4.7051144e-02   4.7051144e-02   4.7051144e-02   4.7051144e-02   4.7051144e-02   4.7051144e-02   4.7051144e-02   4.7051144e-02   4.7051144e-02   4.7051144e-02   4.7051144e-02   4.7051144e-02   4.7051144e-02   4.7051144e-02   4.7051144e-02   4.7051144e-02   4.7051144e-02   4.7051144e-02   4.7051144e-02   4.7051144e-02   4.7051144e-02   4.7051144e-02   4.7051144e-02   4.7051144e-02   4.7051144e-02   4.7051144e-02   4.7051144e-02   4.7051144e-02   4.7051144e-02   4.7051144e-02   4.7051144e-02   4.7051144e-02   4.7051144e-02   4.7051144e-02   4.7051144e-02   4.7051144e-02   4.7051144e-02   4.7051144e-02   4.7051144e-02   4.7051144e-02   4.7051144e-02   4.7051144e-02   4.7051144e-02   4.7051144e-02   4.7051144e-02   4.7051144e-02   4.7051144e-02   4.7051144e-02   4.7051144e-02   4.7051144e-02   4.7051144e-02   4.7051144e-02   4.7051144e-02   4.7051144e-02   4.7051144e-02   4.7051144e-02   4.7051144e-02   4.7051144e-02   4.7051144e-02   4.7051144e-02   4.7051144e-02   4.7051144e-02   4.7051144e-02   4.7051144e-02   4.7051144e-02   4.7051144e-02   4.7051144e-02   4.7051144e-02   4.7051144e-02   4.7051144e-02   4.7051144e-02   4.7051144e-02   4.7051144e-02   4.7051144e-02   4.7051144e-02   4.7051144e-02   4.7051144e-02   4.7051144e-02   4.7051144e-02   4.7051144e-02   4.7051144e-02   4.7051144e-02   4.7051144e-02   4.7051144e-02   4.7051144e-02   4.7051144e-02   4.7051144e-02   4.7051144e-02   4.7051144e-02   4.7051144e-02   4.7051144e-02   4.7051144e-02   4.7051144e-02   4.7051144e-02   4.7051144e-02   4.7051144e-02   4.7051144e-02   4.7051144e-02   4.7051144e-02   4.7051144e-02   4.7051144e-02   4.7051144e-02   4.7051144e-02   4.7051144e-02   4.7051144e-02   4.7051144e-02   4.7051144e-02   4.7051144e-02   4.7051144e-02   4.7051144e-02   4.7051144e-02   4.7051144e-02   4.7051144e-02   4.7051144e-02   4.7051144e-02   4.7051144e-02   4.7051144e-02   4.7051144e-02   4.7051144e-02   4.7051144e-02   4.7051144e-02   4.7051144e-02   4.7051144e-02   4.7051144e-02   4.7051144e-02   4.7051144e-02   4.7051144e-02   4.7051144e-02   4.7051144e-02   4.7051144e-02   4.7051144e-02   4.7051144e-02   4.7051144e-02   4.7051144e-02   4.7051144e-02   4.7051144e-02   4.7051144e-02   4.7051144e-02   4.7051144e-02   4.7051144e-02   4.7051144e-02   4.7051144e-02   4.7051144e-02   4.7051144e-02   4.7051144e-02   4.7051144e-02   4.7051144e-02   4.7051144e-02   4.7051144e-02   4.7051144e-02   4.7051144e-02   4.7051144e-02   4.7051144e-02   4.7051144e-02   4.7051144e-02   4.7051144e-02   4.7051144e-02   4.7051144e-02   4.6998130e-02   4.6998130e-02   4.6998130e-02   4.6998130e-02   4.6998130e-02   4.6998130e-02   4.6998130e-02   4.6998130e-02   4.6998130e-02   4.6998130e-02   4.6998130e-02   4.6998130e-02   4.6998130e-02   4.6998130e-02   4.6998130e-02   4.6998130e-02   4.6998130e-02   4.6998130e-02   4.6998130e-02   4.6998130e-02   4.6998130e-02   4.6998130e-02   4.6998130e-02   4.6998130e-02   4.6998130e-02   4.6998130e-02   4.6998130e-02   4.6998130e-02   4.6998130e-02   4.6998130e-02   4.6998130e-02   4.6998130e-02   4.6998130e-02   4.6998130e-02   4.6998130e-02   4.6998130e-02   4.6998130e-02   4.6998130e-02   4.6998130e-02   4.6998130e-02   4.6998130e-02   4.6998130e-02   4.6998130e-02   4.6998130e-02   4.6998130e-02   4.6998130e-02   4.6998130e-02   4.6998130e-02   4.6998130e-02   4.6998130e-02   4.6998130e-02   4.6998130e-02   4.6998130e-02   4.6998130e-02   4.6998130e-02   4.6998130e-02   4.6998130e-02   4.6998130e-02   4.6998130e-02   4.6998130e-02   4.6998130e-02   4.6998130e-02   4.6998130e-02   4.6998130e-02   4.6998130e-02   4.6998130e-02   4.6998130e-02   4.6998130e-02   4.6998130e-02   4.6998130e-02   4.6998130e-02   4.6998130e-02   4.6998130e-02   4.6998130e-02   4.6998130e-02   4.6998130e-02   4.6998130e-02   4.6998130e-02   4.6998130e-02   4.6998130e-02   4.6998130e-02   4.6998130e-02   4.6998130e-02   4.6998130e-02   4.6998130e-02   4.6998130e-02   4.6998130e-02   4.6998130e-02   4.6998130e-02   4.6998130e-02   4.6998130e-02   4.6998130e-02   4.6998130e-02   4.6998130e-02   4.6998130e-02   4.6998130e-02   4.6998130e-02   4.6998130e-02   4.6998130e-02   4.6998130e-02   4.6998130e-02   4.6998130e-02   4.6998130e-02   4.6998130e-02   4.6998130e-02   4.6998130e-02   4.6998130e-02   4.6998130e-02   4.6998130e-02   4.6998130e-02   4.6998130e-02   4.6998130e-02   4.6998130e-02   4.6998130e-02   2.4118842e-02   5.1330808e-05   5.1330808e-05   5.1330808e-05   5.1330808e-05   5.1330808e-05   0.0000000e+00   0.0000000e+00   0.0000000e+00   0.0000000e+00   0.0000000e+00   0.0000000e+00   0.0000000e+00   0.0000000e+00   0.0000000e+00   0.0000000e+00   0.0000000e+00   0.0000000e+00   0.0000000e+00   0.0000000e+00   0.0000000e+00   0.0000000e+00   0.0000000e+00   0.0000000e+00   0.0000000e+00   0.0000000e+00   0.0000000e+00   0.0000000e+00   0.0000000e+00   0.0000000e+00   0.0000000e+00   0.0000000e+00   0.0000000e+00   0.0000000e+00   0.0000000e+00   0.0000000e+00   0.0000000e+00   0.0000000e+00   0.0000000e+00   0.0000000e+00   0.0000000e+00   0.0000000e+00   0.0000000e+00   0.0000000e+00   0.0000000e+00   0.0000000e+00
   4.7051144e-02   4.7051144e-02   4.7051144e-02   4.7051144e-02   4.7051144e-02   4.7051144e-02   4.7051144e-02   4.7051144e-02   4.7051144e-02   4.7051144e-02   4.7051144e-02   4.7051144e-02   4.7051144e-02   4.7051144e-02   4.7051144e-02   4.7051144e-02   4.7051144e-02   4.7051144e-02   4.7051144e-02   4.7051144e-02   4.7051144e-02   4.7051144e-02   4.7051144e-02   4.7051144e-02   4.7051144e-02   4.7051144e-02   4.7051144e-02   4.7051144e-02   4.7051144e-02   4.7051144e-02   4.7051144e-02   4.7051144e-02   4.7051144e-02   4.7051144e-02   4.7051144e-02   4.7051144e-02   4.7051144e-02   4.7051144e-02   4.7051144e-02   4.7051144e-02   4.7051144e-02   4.7051144e-02   4.7051144e-02   4.7051144e-02   4.7051144e-02   4.7051144e-02   4.7051144e-02   4.7051144e-02   4.7051144e-02   4.7051144e-02   4.7051144e-02   4.7051144e-02   4.7051144e-02   4.7051144e-02   4.7051144e-02   4.7051144e-02   4.7051144e-02   4.7051144e-02   4.7051144e-02   4.7051144e-02   4.7051144e-02   4.7051144e-02   4.7051144e-02   4.7051144e-02   4.7051144e-02   4.7051144e-02   4.7051144e-02   4.7051144e-02   4.7051144e-02   4.7051144e-02   4.7051144e-02   4.7051144e-02   4.7051144e-02   4.7051144e-02   4.7051144e-02   4.7051144e-02   4.7051144e-02   4.7051144e-02   4.7051144e-02   4.7051144e-02   4.7051144e-02   4.7051144e-02   4.7051144e-02   4.7051144e-02   4.7051144e-02   4.7051144e-02   4.7051144e-02   4.7051144e-02   4.7051144e-02   4.7051144e-02   4.7051144e-02   4.7051144e-02   4.7051144e-02   4.7051144e-02   4.7051144e-02   4.7051144e-02   4.7051144e-02   4.7051144e-02   4.7051144e-02   4.7051144e-02   4.7051144e-02   4.7051144e-02   4.7051144e-02   4.7051144e-02   4.7051144e-02   4.7051144e-02   4.7051144e-02   4.7051144e-02   4.7051144e-02   4.7051144e-02   4.7051144e-02   4.7051144e-02   4.7051144e-02   4.7051144e-02   4.7051144e-02   4.7051144e-02   4.7051144e-02   4.7051144e-02   4.7051144e-02   4.7051144e-02   4.7051144e-02   4.7051144e-02   4.7051144e-02   4.7051144e-02   4.7051144e-02   4.7051144e-02   4.7051144e-02   4.7051144e-02   4.7051144e-02   4.7051144e-02   4.7051144e-02   4.7051144e-02   4.7051144e-02   4.7051144e-02   4.7051144e-02   4.7051144e-02   4.7051144e-02   4.7051144e-02   4.7051144e-02   4.7051144e-02   4.7051144e-02   4.7051144e-02   4.7051144e-02   4.7051144e-02   4.7051144e-02   4.7051144e-02   4.7051144e-02   4.7051144e-02   4.7051144e-02   4.7051144e-02   4.7051144e-02   4.7051144e-02   4.7051144e-02   4.7051144e-02   4.7051144e-02   4.7051144e-02   4.7051144e-02   4.7051144e-02   4.7051144e-02   4.7051144e-02   4.7051144e-02   4.7051144e-02   4.7051144e-02   4.7051144e-02   4.7051144e-02   4.7051144e-02   4.7051144e-02   4.7051144e-02   4.7051144e-02   4.7051144e-02   4.7051144e-02   4.7051144e-02   4.7051144e-02   4.7051144e-02   4.7051144e-02   4.7051144e-02   4.7051144e-02   4.7051144e-02   4.7051144e-02   4.7051144e-02   4.7051144e-02   4.7051144e-02   4.7051144e-02   4.7051144e-02   4.7051144e-02   4.7051144e-02   4.7051144e-02   4.7051144e-02   4.7051144e-02   4.7051144e-02   4.7051144e-02   4.7051144e-02   4.7051144e-02   4.7051144e-02   4.7051144e-02   4.7051144e-02   4.7051144e-02   4.7051144e-02   4.7051144e-02   4.7051144e-02   4.7051144e-02   4.7051144e-02   4.7051144e-02   4.7051144e-02   4.7051144e-02   4.7051144e-02   4.7051144e-02   4.7051144e-02   4.7051144e-02   4.7051144e-02   4.7051144e-02   4.7051144e-02   4.7051144e-02   4.7051144e-02   4.7051144e-02   4.7051144e-02   4.7051144e-02   4.7051144e-02   4.7051144e-02   4.7051144e-02   4.7051144e-02   4.7051144e-02   4.7051144e-02   4.7051144e-02   4.7051144e-02   4.7051144e-02   4.7051144e-02   4.7051144e-02   4.7051144e-02   4.7051144e-02   4.7051144e-02   4.7051144e-02   4.7051144e-02   4.7051144e-02   4.7051144e-02   4.7051144e-02   4.7051144e-02   4.7051144e-02   4.7051144e-02   4.7051144e-02   4.7051144e-02   4.6998130e-02   4.6998130e-02   4.6998130e-02   4.6998130e-02   4.6998130e-02   4.6998130e-02   4.6998130e-02   4.6998130e-02   4.6998130e-02   4.6998130e-02   4.6998130e-02   4.6998130e-02   4.6998130e-02   4.6998130e-02   4.6998130e-02   4.6998130e-02   4.6998130e-02   4.6998130e-02   4.6998130e-02   4.6998130e-02   4.6998130e-02   4.6998130e-02   4.6998130e-02   4.6998130e-02   4.6998130e-02   4.6998130e-02   4.6998130e-02   4.6998130e-02   4.6998130e-02   4.6998130e-02   4.6998130e-02   4.6998130e-02   4.6998130e-02   4.6998130e-02   4.6998130e-02   4.6998130e-02   4.6998130e-02   4.6998130e-02   4.6998130e-02   4.6998130e-02   4.6998130e-02   4.6998130e-02   4.6998130e-02   4.6998130e-02   4.6998130e-02   4.6998130e-02   4.6998130e-02   4.6998130e-02   4.6998130e-02   4.6998130e-02   4.6998130e-02   4.6998130e-02   4.6998130e-02   4.6998130e-02   4.6998130e-02   4.6998130e-02   4.6998130e-02   4.6998130e-02   4.6998130e-02   4.6998130e-02   4.6998130e-02   4.6998130e-02   4.6998130e-02   4.6998130e-02   4.6998130e-02   4.6998130e-02   4.6998130e-02   4.6998130e-02   4.6998130e-02   4.6998130e-02   4.6998130e-02   4.6998130e-02   4.6998130e-02   4.6998130e-02   4.6998130e-02   4.6998130e-02   4.6998130e-02   4.6998130e-02   4.6998130e-02   4.6998130e-02   4.6998130e-02   4.6998130e-02   4.6998130e-02   4.6998130e-02   4.6998130e-02   4.6998130e-02   4.6998130e-02   4.6998130e-02   4.6998130e-02   4.6998130e-02   4.6998130e-02   4.6998130e-02   4.6998130e-02   4.6998130e-02   4.6998130e-02   4.6998130e-02   4.6998130e-02   4.6998130e-02   4.6998130e-02   4.6998130e-02   4.6998130e-02   4.6998130e-02   4.6998130e-02   4.6998130e-02   4.6998130e-02   4.6998130e-02   4.6998130e-02   4.6998130e-02   4.6998130e-02   4.6998130e-02   4.6998130e-02   4.6998130e-02   4.6998130e-02   2.4118842e-02   5.1330808e-05   5.1330808e-05   5.1330808e-05   5.1330808e-05   5.1330808e-05   5.1330808e-05   0.0000000e+00   0.0000000e+00   0.0000000e+00   0.0000000e+00   0.0000000e+00   0.0000000e+00   0.0000000e+00   0.0000000e+00   0.0000000e+00   0.0000000e+00   0.0000000e+00   0.0000000e+00   0.0000000e+00   0.0000000e+00   0.0000000e+00   0.0000000e+00   0.0000000e+00   0.0000000e+00   0.0000000e+00   0.0000000e+00   0.0000000e+00   0.0000000e+00   0.0000000e+00   0.0000000e+00   0.0000000e+00   0.0000000e+00   0.0000000e+00   0.0000000e+00   0.0000000e+00   0.0000000e+00   0.0000000e+00   0.0000000e+00   0.0000000e+00   0.0000000e+00   0.0000000e+00   0.0000000e+00   0.0000000e+00   0.0000000e+00   0.0000000e+00   0.0000000e+00
   4.7051144e-02   4.7051144e-02   4.7051144e-02   4.7051144e-02   4.7051144e-02   4.7051144e-02   4.7051144e-02   4.7051144e-02   4.7051144e-02   4.7051144e-02   4.7051144e-02   4.7051144e-02   4.7051144e-02   4.7051144e-02   4.7051144e-02   4.7051144e-02   4.7051144e-02   4.7051144e-02   4.7051144e-02   4.7051144e-02   4.7051144e-02   4.7051144e-02   4.7051144e-02   4.7051144e-02   4.7051144e-02   4.7051144e-02   4.7051144e-02   4.7051144e-02   4.7051144e-02   4.7051144e-02   4.7051144e-02   4.7051144e-02   4.7051144e-02   4.7051144e-02   4.7051144e-02   4.7051144e-02   4.7051144e-02   4.7051144e-02   4.7051144e-02   4.7051144e-02   4.7051144e-02   4.7051144e-02   4.7051144e-02   4.7051144e-02   4.7051144e-02   4.7051144e-02   4.7051144e-02   4.7051144e-02   4.7051144e-02   4.7051144e-02   4.7051144e-02   4.7051144e-02   4.7051144e-02   4.7051144e-02   4.7051144e-02   4.7051144e-02   4.7051144e-02   4.7051144e-02   4.7051144e-02   4.7051144e-02   4.7051144e-02   4.7051144e-02   4.7051144e-02   4.7051144e-02   4.7051144e-02   4.7051144e-02   4.7051144e-02   4.7051144e-02   4.7051144e-02   4.7051144e-02   4.7051144e-02   4.7051144e-02   4.7051144e-02   4.7051144e-02   4.7051144e-02   4.7051144e-02   4.7051144e-02   4.7051144e-02   4.7051144e-02   4.7051144e-02   4.7051144e-02   4.7051144e-02   4.7051144e-02   4.7051144e-02   4.7051144e-02   4.7051144e-02   4.7051144e-02   4.7051144e-02   4.7051144e-02   4.7051144e-02   4.7051144e-02   4.7051144e-02   4.7051144e-02   4.7051144e-02   4.7051144e-02   4.7051144e-02   4.7051144e-02   4.7051144e-02   4.7051144e-02   4.7051144e-02   4.7051144e-02   4.7051144e-02   4.7051144e-02   4.7051144e-02   4.7051144e-02   4.7051144e-02   4.7051144e-02   4.7051144e-02   4.7051144e-02   4.7051144e-02   4.7051144e-02   4.7051144e-02   4.7051144e-02   4.7051144e-02   4.7051144e-02   4.7051144e-02   4.7051144e-02   4.7051144e-02   4.7051144e-02   4.7051144e-02   4.7051144e-02   4.7051144e-02   4.7051144e-02   4.7051144e-02   4.7051144e-02   4.7051144e-02   4.7051144e-02   4.7051144e-02   4.7051144e-02   4.7051144e-02   4.7051144e-02   4.7051144e-02   4.7051144e-02   4.7051144e-02   4.7051144e-02   4.7051144e-02   4.7051144e-02   4.7051144e-02   4.7051144e-02   4.7051144e-02   4.7051144e-02   4.7051144e-02   4.7051144e-02   4.7051144e-02   4.7051144e-02   4.7051144e-02   4.7051144e-02   4.7051144e-02   4.7051144e-02   4.7051144e-02   4.7051144e-02   4.7051144e-02   4.7051144e-02   4.7051144e-02   4.7051144e-02   4.7051144e-02   4.7051144e-02   4.7051144e-02   4.7051144e-02   4.7051144e-02   4.7051144e-02   4.7051144e-02   4.7051144e-02   4.7051144e-02   4.7051144e-02   4.7051144e-02   4.7051144e-02   4.7051144e-02   4.7051144e-02   4.7051144e-02   4.7051144e-02   4.7051144e-02   4.7051144e-02   4.7051144e-02   4.7051144e-02   4.7051144e-02   4.7051144e-02   4.7051144e-02   4.7051144e-02   4.7051144e-02   4.7051144e-02   4.7051144e-02   4.7051144e-02   4.7051144e-02   4.7051144e-02   4.7051144e-02   4.7051144e-02   4.7051144e-02   4.7051144e-02   4.7051144e-02   4.7051144e-02   4.7051144e-02   4.7051144e-02   4.7051144e-02   4.7051144e-02   4.7051144e-02   4.7051144e-02   4.7051144e-02   4.7051144e-02   4.7051144e-02   4.7051144e-02   4.7051144e-02   4.7051144e-02   4.7051144e-02   4.7051144e-02   4.7051144e-02   4.7051144e-02   4.7051144e-02   4.7051144e-02   4.7051144e-02   4.7051144e-02   4.7051144e-02   4.7051144e-02   4.7051144e-02   4.7051144e-02   4.7051144e-02   4.7051144e-02   4.7051144e-02   4.7051144e-02   4.7051144e-02   4.7051144e-02   4.7051144e-02   4.7051144e-02   4.7051144e-02   4.7051144e-02   4.7051144e-02   4.7051144e-02   4.7051144e-02   4.7051144e-02   4.7051144e-02   4.7051144e-02   4.7051144e-02   4.7051144e-02   4.7051144e-02   4.7051144e-02   4.7051144e-02   4.7051144e-02   4.7051144e-02   4.7051144e-02   4.7051144e-02   4.7051144e-02   4.6998130e-02   4.6998130e-02   4.6998130e-02   4.6998130e-02   4.6998130e-02   4.6998130e-02   4.6998130e-02   4.6998130e-02   4.6998130e-02   4.6998130e-02   4.6998130e-02   4.6998130e-02   4.6998130e-02   4.6998130e-02   4.6998130e-02   4.6998130e-02   4.6998130e-02   4.6998130e-02   4.6998130e-02   4.6998130e-02   4.6998130e-02   4.6998130e-02   4.6998130e-02   4.6998130e-02   4.6998130e-02   4.6998130e-02   4.6998130e-02   4.6998130e-02   4.6998130e-02   4.6998130e-02   4.6998130e-02   4.6998130e-02   4.6998130e-02   4.6998130e-02   4.6998130e-02   4.6998130e-02   4.6998130e-02   4.6998130e-02   4.6998130e-02   4.6998130e-02   4.6998130e-02   4.6998130e-02   4.6998130e-02   4.6998130e-02   4.6998130e-02   4.6998130e-02   4.6998130e-02   4.6998130e-02   4.6998130e-02   4.6998130e-02   4.6998130e-02   4.6998130e-02   4.6998130e-02   4.6998130e-02   4.6998130e-02   4.6998130e-02   4.6998130e-02   4.6998130e-02   4.6998130e-02   4.6998130e-02   4.6998130e-02   4.6998130e-02   4.6998130e-02   4.6998130e-02   4.6998130e-02   4.6998130e-02   4.6998130e-02   4.6998130e-02   4.6998130e-02   4.6998130e-02   4.6998130e-02   4.6998130e-02   4.6998130e-02   4.6998130e-02   4.6998130e-02   4.6998130e-02   4.6998130e-02   4.6998130e-02   4.6998130e-02   4.6998130e-02   4.6998130e-02   4.6998130e-02   4.6998130e-02   4.6998130e-02   4.6998130e-02   4.6998130e-02   4.6998130e-02   4.6998130e-02   4.6998130e-02   4.6998130e-02   4.6998130e-02   4.6998130e-02   4.6998130e-02   4.6998130e-02   4.6998130e-02   4.6998130e-02   4.6998130e-02   4.6998130e-02   4.6998130e-02   4.6998130e-02   4.6998130e-02   4.6998130e-02   4.6998130e-02   4.6998130e-02   4.6998130e-02   4.6998130e-02   4.6998130e-02   4.6998130e-02   4.6998130e-02   4.6998130e-02   4.6998130e-02   4.6998130e-02   2.4118842e-02   5.1330808e-05   5.1330808e-05   5.1330808e-05   5.1330808e-05   5.1330808e-05   5.1330808e-05   5.1330808e-05   0.0000000e+00   0.0000000e+00   0.0000000e+00   0.0000000e+00   0.0000000e+00   0.0000000e+00   0.0000000e+00   0.0000000e+00   0.0000000e+00   0.0000000e+00   0.0000000e+00   0.0000000e+00   0.0000000e+00   0.0000000e+00   0.0000000e+00   0.0000000e+00   0.0000000e+00   0.0000000e+00   0.0000000e+00   0.0000000e+00   0.0000000e+00   0.0000000e+00   0.0000000e+00   0.0000000e+00   0.0000000e+00   0.0000000e+00   0.0000000e+00   0.0000000e+00   0.0000000e+00   0.0000000e+00   0.0000000e+00   0.0000000e+00   0.0000000e+00   0.0000000e+00   0.0000000e+00   0.0000000e+00   0.0000000e+00   0.0000000e+00   0.0000000e+00   0.0000000e+00
   4.7051144e-02   4.7051144e-02   4.7051144e-02   4.7051144e-02   4.7051144e-02   4.7051144e-02   4.7051144e-02   4.7051144e-02   4.7051144e-02   4.7051144e-02   4.7051144e-02   4.7051144e-02   4.7051144e-02   4.7051144e-02   4.7051144e-02   4.7051144e-02   4.7051144e-02   4.7051144e-02   4.7051144e-02   4.7051144e-02   4.7051144e-02   4.7051144e-02   4.7051144e-02   4.7051144e-02   4.7051144e-02   4.7051144e-02   4.7051144e-02   4.7051144e-02   4.7051144e-02   4.7051144e-02   4.7051144e-02   4.7051144e-02   4.7051144e-02   4.7051144e-02   4.7051144e-02   4.7051144e-02   4.7051144e-02   4.7051144e-02   4.7051144e-02   4.7051144e-02   4.7051144e-02   4.7051144e-02   4.7051144e-02   4.7051144e-02   4.7051144e-02   4.7051144e-02   4.7051144e-02   4.7051144e-02   4.7051144e-02   4.7051144e-02   4.7051144e-02   4.7051144e-02   4.7051144e-02   4.7051144e-02   4.7051144e-02   4.7051144e-02   4.7051144e-02   4.7051144e-02   4.7051144e-02   4.7051144e-02   4.7051144e-02   4.7051144e-02   4.7051144e-02   4.7051144e-02   4.7051144e-02   4.7051144e-02   4.7051144e-02   4.7051144e-02   4.7051144e-02   4.7051144e-02   4.7051144e-02   4.7051144e-02   4.7051144e-02   4.7051144e-02   4.7051144e-02   4.7051144e-02   4.7051144e-02   4.7051144e-02   4.7051144e-02   4.7051144e-02   4.7051144e-02   4.7051144e-02   4.7051144e-02   4.7051144e-02   4.7051144e-02   4.7051144e-02   4.7051144e-02   4.7051144e-02   4.7051144e-02   4.7051144e-02   4.7051144e-02   4.7051144e-02   4.7051144e-02   4.7051144e-02   4.7051144e-02   4.7051144e-02   4.7051144e-02   4.7051144e-02   4.7051144e-02   4.7051144e-02   4.7051144e-02   4.7051144e-02   4.7051144e-02   4.7051144e-02   4.7051144e-02   4.7051144e-02   4.7051144e-02   4.7051144e-02   4.7051144e-02   4.7051144e-02   4.7051144e-02   4.7051144e-02   4.7051144e-02   4.7051144e-02   4.7051144e-02   4.7051144e-02   4.7051144e-02   4.7051144e-02   4.7051144e-02   4.7051144e-02   4.7051144e-02   4.7051144e-02   4.7051144e-02   4.7051144e-02   4.7051144e-02   4.7051144e-02   4.7051144e-02   4.7051144e-02   4.7051144e-02   4.7051144e-02   4.7051144e-02   4.7051144e-02   4.7051144e-02   4.7051144e-02   4.7051144e-02   4.7051144e-02   4.7051144e-02   4.7051144e-02   4.7051144e-02   4.7051144e-02   4.7051144e-02   4.7051144e-02   4.7051144e-02   4.7051144e-02   4.7051144e-02   4.7051144e-02   4.7051144e-02   4.7051144e-02   4.7051144e-02   4.7051144e-02   4.7051144e-02   4.7051144e-02   4.7051144e-02   4.7051144e-02   4.7051144e-02   4.7051144e-02   4.7051144e-02   4.7051144e-02   4.7051144e-02   4.7051144e-02   4.7051144e-02   4.7051144e-02   4.7051144e-02   4.7051144e-02   4.7051144e-02   4.7051144e-02   4.7051144e-02   4.7051144e-02   4.7051144e-02   4.7051144e-02   4.7051144e-02   4.7051144e-02   4.7051144e-02   4.7051144e-02   4.7051144e-02   4.7051144e-02   4.7051144e-02   4.7051144e-02   4.7051144e-02   4.7051144e-02   4.7051144e-02   4.7051144e-02   4.7051144e-02   4.7051144e-02   4.7051144e-02   4.7051144e-02   4.7051144e-02   4.7051144e-02   4.7051144e-02   4.7051144e-02   4.7051144e-02   4.7051144e-02   4.7051144e-02   4.7051144e-02   4.7051144e-02   4.7051144e-02   4.7051144e-02   4.7051144e-02   4.7051144e-02   4.7051144e-02   4.7051144e-02   4.7051144e-02   4.7051144e-02   4.7051144e-02   4.7051144e-02   4.7051144e-02   4.7051144e-02   4.7051144e-02   4.7051144e-02   4.7051144e-02   4.7051144e-02   4.7051144e-02   4.7051144e-02   4.7051144e-02   4.7051144e-02   4.7051144e-02   4.7051144e-02   4.7051144e-02   4.7051144e-02   4.7051144e-02   4.7051144e-02   4.7051144e-02   4.7051144e-02   4.7051144e-02   4.7051144e-02   4.7051144e-02   4.7051144e-02   4.7051144e-02   4.7051144e-02   4.7051144e-02   4.7051144e-02   4.7051144e-02   4.7051144e-02   4.7051144e-02   4.7051144e-02   4.7051144e-02   4.7051144e-02   4.7051144e-02   4.7051144e-02   4.7051144e-02   4.7051144e-02   4.6998130e-02   4.6998130e-02   4.6998130e-02   4.6998130e-02   4.6998130e-02   4.6998130e-02   4.6998130e-02   4.6998130e-02   4.6998130e-02   4.6998130e-02   4.6998130e-02   4.6998130e-02   4.6998130e-02   4.6998130e-02   4.6998130e-02   4.6998130e-02   4.6998130e-02   4.6998130e-02   4.6998130e-02   4.6998130e-02   4.6998130e-02   4.6998130e-02   4.6998130e-02   4.6998130e-02   4.6998130e-02   4.6998130e-02   4.6998130e-02   4.6998130e-02   4.6998130e-02   4.6998130e-02   4.6998130e-02   4.6998130e-02   4.6998130e-02   4.6998130e-02   4.6998130e-02   4.6998130e-02   4.6998130e-02   4.6998130e-02   4.6998130e-02   4.6998130e-02   4.6998130e-02   4.6998130e-02   4.6998130e-02   4.6998130e-02   4.6998130e-02   4.6998130e-02   4.6998130e-02   4.6998130e-02   4.6998130e-02   4.6998130e-02   4.6998130e-02   4.6998130e-02   4.6998130e-02   4.6998130e-02   4.6998130e-02   4.6998130e-02   4.6998130e-02   4.6998130e-02   4.6998130e-02   4.6998130e-02   4.6998130e-02   4.6998130e-02   4.6998130e-02   4.6998130e-02   4.6998130e-02   4.6998130e-02   4.6998130e-02   4.6998130e-02   4.6998130e-02   4.6998130e-02   4.6998130e-02   4.6998130e-02   4.6998130e-02   4.6998130e-02   4.6998130e-02   4.6998130e-02   4.6998130e-02   4.6998130e-02   4.6998130e-02   4.6998130e-02   4.6998130e-02   4.6998130e-02   4.6998130e-02   4.6998130e-02   4.6998130e-02   4.6998130e-02   4.6998130e-02   4.6998130e-02   4.6998130e-02   4.6998130e-02   4.6998130e-02   4.6998130e-02   4.6998130e-02   4.6998130e-02   4.6998130e-02   4.6998130e-02   4.6998130e-02   4.6998130e-02   4.6998130e-02   4.6998130e-02   4.6998130e-02   4.6998130e-02   4.6998130e-02   4.6998130e-02   4.6998130e-02   4.6998130e-02   4.6998130e-02   4.6998130e-02   4.6998130e-02   4.6998130e-02   4.6998130e-02   2.4118842e-02   5.1330808e-05   5.1330808e-05   5.1330808e-05   5.1330808e-05   5.1330808e-05   5.1330808e-05   5.1330808e-05   5.1330808e-05   0.0000000e+00   0.0000000e+00   0.0000000e+00   0.0000000e+00   0.0000000e+00   0.0000000e+00   0.0000000e+00   0.0000000e+00   0.0000000e+00   0.0000000e+00   0.0000000e+00   0.0000000e+00   0.0000000e+00   0.0000000e+00   0.0000000e+00   0.0000000e+00   0.0000000e+00   0.0000000e+00   0.0000000e+00   0.0000000e+00   0.0000000e+00   0.0000000e+00   0.0000000e+00   0.0000000e+00   0.0000000e+00   0.0000000e+00   0.0000000e+00   0.0000000e+00   0.0000000e+00   0.0000000e+00   0.0000000e+00   0.0000000e+00   0.0000000e+00   0.0000000e+00   0.0000000e+00   0.0000000e+00   0.0000000e+00   0.0000000e+00   0.0000000e+00   0.0000000e+00
   4.7051144e-02   4.7051144e-02   4.7051144e-02   4.7051144e-02   4.7051144e-02   4.7051144e-02   4.7051144e-02   4.7051144e-02   4.7051144e-02   4.7051144e-02   4.7051144e-02   4.7051144e-02   4.7051144e-02   4.7051144e-02   4.7051144e-02   4.7051144e-02   4.7051144e-02   4.7051144e-02   4.7051144e-02   4.7051144e-02   4.7051144e-02   4.7051144e-02   4.7051144e-02   4.7051144e-02   4.7051144e-02   4.7051144e-02   4.7051144e-02   4.7051144e-02   4.7051144e-02   4.7051144e-02   4.7051144e-02   4.7051144e-02   4.7051144e-02   4.7051144e-02   4.7051144e-02   4.7051144e-02   4.7051144e-02   4.7051144e-02   4.7051144e-02   4.7051144e-02   4.7051144e-02   4.7051144e-02   4.7051144e-02   4.7051144e-02   4.7051144e-02   4.7051144e-02   4.7051144e-02   4.7051144e-02   4.7051144e-02   4.7051144e-02   4.7051144e-02   4.7051144e-02   4.7051144e-02   4.7051144e-02   4.7051144e-02   4.7051144e-02   4.7051144e-02   4.7051144e-02   4.7051144e-02   4.7051144e-02   4.7051144e-02   4.7051144e-02   4.7051144e-02   4.7051144e-02   4.7051144e-02   4.7051144e-02   4.7051144e-02   4.7051144e-02   4.7051144e-02   4.7051144e-02   4.7051144e-02   4.7051144e-02   4.7051144e-02   4.7051144e-02   4.7051144e-02   4.7051144e-02   4.7051144e-02   4.7051144e-02   4.7051144e-02   4.7051144e-02   4.7051144e-02   4.7051144e-02   4.7051144e-02   4.7051144e-02   4.7051144e-02   4.7051144e-02   4.7051144e-02   4.7051144e-02   4.7051144e-02   4.7051144e-02   4.7051144e-02   4.7051144e-02   4.7051144e-02   4.7051144e-02   4.7051144e-02   4.7051144e-02   4.7051144e-02   4.7051144e-02   4.7051144e-02   4.7051144e-02   4.7051144e-02   4.7051144e-02   4.7051144e-02   4.7051144e-02   4.7051144e-02   4.7051144e-02   4.7051144e-02   4.7051144e-02   4.7051144e-02   4.7051144e-02   4.7051144e-02   4.7051144e-02   4.7051144e-02   4.7051144e-02   4.7051144e-02   4.7051144e-02   4.7051144e-02   4.7051144e-02   4.7051144e-02   4.7051144e-02   4.7051144e-02   4.7051144e-02   4.7051144e-02   4.7051144e-02   4.7051144e-02   4.7051144e-02   4.7051144e-02   4.7051144e-02   4.7051144e-02   4.7051144e-02   4.7051144e-02   4.7051144e-02   4.7051144e-02   4.7051144e-02   4.7051144e-02   4.7051144e-02   4.7051144e-02   4.7051144e-02   4.7051144e-02   4.7051144e-02   4.7051144e-02   4.7051144e-02   4.7051144e-02   4.7051144e-02   4.7051144e-02   4.7051144e-02   4.7051144e-02   4.7051144e-02   4.7051144e-02   4.7051144e-02   4.7051144e-02   4.7051144e-02   4.7051144e-02   4.7051144e-02   4.7051144e-02   4.7051144e-02   4.7051144e-02   4.7051144e-02   4.7051144e-02   4.7051144e-02   4.7051144e-02   4.7051144e-02   4.7051144e-02   4.7051144e-02   4.7051144e-02   4.7051144e-02   4.7051144e-02   4.7051144e-02   4.7051144e-02   4.7051144e-02   4.7051144e-02   4.7051144e-02   4.7051144e-02   4.7051144e-02   4.7051144e-02   4.7051144e-02   4.7051144e-02   4.7051144e-02   4.7051144e-02   4.7051144e-02   4.7051144e-02   4.7051144e-02   4.7051144e-02   4.7051144e-02   4.7051144e-02   4.7051144e-02   4.7051144e-02   4.7051144e-02   4.7051144e-02   4.7051144e-02   4.7051144e-02   4.7051144e-02   4.7051144e-02   4.7051144e-02   4.7051144e-02   4.7051144e-02   4.7051144e-02   4.7051144e-02   4.7051144e-02   4.7051144e-02   4.7051144e-02   4.7051144e-02   4.7051144e-02   4.7051144e-02   4.7051144e-02   4.7051144e-02   4.7051144e-02   4.7051144e-02   4.7051144e-02   4.7051144e-02   4.7051144e-02   4.7051144e-02   4.7051144e-02   4.7051144e-02   4.7051144e-02   4.7051144e-02   4.7051144e-02   4.7051144e-02   4.7051144e-02   4.7051144e-02   4.7051144e-02   4.7051144e-02   4.7051144e-02   4.7051144e-02   4.7051144e-02   4.7051144e-02   4.7051144e-02   4.7051144e-02   4.7051144e-02   4.7051144e-02   4.7051144e-02   4.7051144e-02   4.7051144e-02   4.7051144e-02   4.7051144e-02   4.7051144e-02   4.7051144e-02   4.7051144e-02   4.7051144e-02   4.7051144e-02   4.7051144e-02   4.6998130e-02   4.6998130e-02   4.6998130e-02   4.6998130e-02   4.6998130e-02   4.6998130e-02   4.6998130e-02   4.6998130e-02   4.6998130e-02   4.6998130e-02   4.6998130e-02   4.6998130e-02   4.6998130e-02   4.6998130e-02   4.6998130e-02   4.6998130e-02   4.6998130e-02   4.6998130e-02   4.6998130e-02   4.6998130e-02   4.6998130e-02   4.6998130e-02   4.6998130e-02   4.6998130e-02   4.6998130e-02   4.6998130e-02   4.6998130e-02   4.6998130e-02   4.6998130e-02   4.6998130e-02   4.6998130e-02   4.6998130e-02   4.6998130e-02   4.6998130e-02   4.6998130e-02   4.6998130e-02   4.6998130e-02   4.6998130e-02   4.6998130e-02   4.6998130e-02   4.6998130e-02   4.6998130e-02   4.6998130e-02   4.6998130e-02   4.6998130e-02   4.6998130e-02   4.6998130e-02   4.6998130e-02   4.6998130e-02   4.6998130e-02   4.6998130e-02   4.6998130e-02   4.6998130e-02   4.6998130e-02   4.6998130e-02   4.6998130e-02   4.6998130e-02   4.6998130e-02   4.6998130e-02   4.6998130e-02   4.6998130e-02   4.6998130e-02   4.6998130e-02   4.6998130e-02   4.6998130e-02   4.6998130e-02   4.6998130e-02   4.6998130e-02   4.6998130e-02   4.6998130e-02   4.6998130e-02   4.6998130e-02   4.6998130e-02   4.6998130e-02   4.6998130e-02   4.6998130e-02   4.6998130e-02   4.6998130e-02   4.6998130e-02   4.6998130e-02   4.6998130e-02   4.6998130e-02   4.6998130e-02   4.6998130e-02   4.6998130e-02   4.6998130e-02   4.6998130e-02   4.6998130e-02   4.6998130e-02   4.6998130e-02   4.6998130e-02   4.6998130e-02   4.6998130e-02   4.6998130e-02   4.6998130e-02   4.6998130e-02   4.6998130e-02   4.6998130e-02   4.6998130e-02   4.6998130e-02   4.6998130e-02   4.6998130e-02   4.6998130e-02   4.6998130e-02   4.6998130e-02   4.6998130e-02   4.6998130e-02   4.6998130e-02   4.6998130e-02   4.6998130e-02   2.4118842e-02   5.1330808e-05   5.1330808e-05   5.1330808e-05   5.1330808e-05   5.1330808e-05   5.1330808e-05   5.1330808e-05   5.1330808e-05   5.1330808e-05   0.0000000e+00   0.0000000e+00   0.0000000e+00   0.0000000e+00   0.0000000e+00   0.0000000e+00   0.0000000e+00   0.0000000e+00   0.0000000e+00   0.0000000e+00   0.0000000e+00   0.0000000e+00   0.0000000e+00   0.0000000e+00   0.0000000e+00   0.0000000e+00   0.0000000e+00   0.0000000e+00   0.0000000e+00   0.0000000e+00   0.0000000e+00   0.0000000e+00   0.0000000e+00   0.0000000e+00   0.0000000e+00   0.0000000e+00   0.0000000e+00   0.0000000e+00   0.0000000e+00   0.0000000e+00   0.0000000e+00   0.0000000e+00   0.0000000e+00   0.0000000e+00   0.0000000e+00   0.0000000e+00   0.0000000e+00   0.0000000e+00   0.0000000e+00   0.0000000e+00
   4.7051144e-02   4.7051144e-02   4.7051144e-02   4.7051144e-02   4.7051144e-02   4.7051144e-02   4.7051144e-02   4.7051144e-02   4.7051144e-02   4.7051144e-02   4.7051144e-02   4.7051144e-02   4.7051144e-02   4.7051144e-02   4.7051144e-02   4.7051144e-02   4.7051144e-02   4.7051144e-02   4.7051144e-02   4.7051144e-02   4.7051144e-02   4.7051144e-02   4.7051144e-02   4.7051144e-02   4.7051144e-02   4.7051144e-02   4.7051144e-02   4.7051144e-02   4.7051144e-02   4.7051144e-02   4.7051144e-02   4.7051144e-02   4.7051144e-02   4.7051144e-02   4.7051144e-02   4.7051144e-02   4.7051144e-02   4.7051144e-02   4.7051144e-02   4.7051144e-02   4.7051144e-02   4.7051144e-02   4.7051144e-02   4.7051144e-02   4.7051144e-02   4.7051144e-02   4.7051144e-02   4.7051144e-02   4.7051144e-02   4.7051144e-02   4.7051144e-02   4.7051144e-02   4.7051144e-02   4.7051144e-02   4.7051144e-02   4.7051144e-02   4.7051144e-02   4.7051144e-02   4.7051144e-02   4.7051144e-02   4.7051144e-02   4.7051144e-02   4.7051144e-02   4.7051144e-02   4.7051144e-02   4.7051144e-02   4.7051144e-02   4.7051144e-02   4.7051144e-02   4.7051144e-02   4.7051144e-02   4.7051144e-02   4.7051144e-02   4.7051144e-02   4.7051144e-02   4.7051144e-02   4.7051144e-02   4.7051144e-02   4.7051144e-02   4.7051144e-02   4.7051144e-02   4.7051144e-02   4.7051144e-02   4.7051144e-02   4.7051144e-02   4.7051144e-02   4.7051144e-02   4.7051144e-02   4.7051144e-02   4.7051144e-02   4.7051144e-02   4.7051144e-02   4.7051144e-02   4.7051144e-02   4.7051144e-02   4.7051144e-02   4.7051144e-02   4.7051144e-02   4.7051144e-02   4.7051144e-02   4.7051144e-02   4.7051144e-02   4.7051144e-02   4.7051144e-02   4.7051144e-02   4.7051144e-02   4.7051144e-02   4.7051144e-02   4.7051144e-02   4.7051144e-02   4.7051144e-02   4.7051144e-02   4.7051144e-02   4.7051144e-02   4.7051144e-02   4.7051144e-02   4.7051144e-02   4.7051144e-02   4.7051144e-02   4.7051144e-02   4.7051144e-02   4.7051144e-02   4.7051144e-02   4.7051144e-02   4.7051144e-02   4.7051144e-02   4.7051144e-02   4.7051144e-02   4.7051144e-02   4.7051144e-02   4.7051144e-02   4.7051144e-02   4.7051144e-02   4.7051144e-02   4.7051144e-02   4.7051144e-02   4.7051144e-02   4.7051144e-02   4.7051144e-02   4.7051144e-02   4.7051144e-02   4.7051144e-02   4.7051144e-02   4.7051144e-02   4.7051144e-02   4.7051144e-02   4.7051144e-02   4.7051144e-02   4.7051144e-02   4.7051144e-02   4.7051144e-02   4.7051144e-02   4.7051144e-02   4.7051144e-02   4.7051144e-02   4.7051144e-02   4.7051144e-02   4.7051144e-02   4.7051144e-02   4.7051144e-02   4.7051144e-02   4.7051144e-02   4.7051144e-02   4.7051144e-02   4.7051144e-02   4.7051144e-02   4.7051144e-02   4.7051144e-02   4.7051144e-02   4.7051144e-02   4.7051144e-02   4.7051144e-02   4.7051144e-02   4.7051144e-02   4.7051144e-02   4.7051144e-02   4.7051144e-02   4.7051144e-02   4.7051144e-02   4.7051144e-02   4.7051144e-02   4.7051144e-02   4.7051144e-02   4.7051144e-02   4.7051144e-02   4.7051144e-02   4.7051144e-02   4.7051144e-02   4.7051144e-02   4.7051144e-02   4.7051144e-02   4.7051144e-02   4.7051144e-02   4.7051144e-02   4.7051144e-02   4.7051144e-02   4.7051144e-02   4.7051144e-02   4.7051144e-02   4.7051144e-02   4.7051144e-02   4.7051144e-02   4.7051144e-02   4.7051144e-02   4.7051144e-02   4.7051144e-02   4.7051144e-02   4.7051144e-02   4.7051144e-02   4.7051144e-02   4.7051144e-02   4.7051144e-02   4.7051144e-02   4.7051144e-02   4.7051144e-02   4.7051144e-02   4.7051144e-02   4.7051144e-02   4.7051144e-02   4.7051144e-02   4.7051144e-02   4.7051144e-02   4.7051144e-02   4.7051144e-02   4.7051144e-02   4.7051144e-02   4.7051144e-02   4.7051144e-02   4.7051144e-02   4.7051144e-02   4.7051144e-02   4.7051144e-02   4.7051144e-02   4.7051144e-02   4.7051144e-02   4.7051144e-02   4.7051144e-02   4.7051144e-02   4.7051144e-02   4.7051144e-02   4.7051144e-02   4.6998130e-02   4.6998130e-02   4.6998130e-02   4.6998130e-02   4.6998130e-02   4.6998130e-02   4.6998130e-02   4.6998130e-02   4.6998130e-02   4.6998130e-02   4.6998130e-02   4.6998130e-02   4.6998130e-02   4.6998130e-02   4.6998130e-02   4.6998130e-02   4.6998130e-02   4.6998130e-02   4.6998130e-02   4.6998130e-02   4.6998130e-02   4.6998130e-02   4.6998130e-02   4.6998130e-02   4.6998130e-02   4.6998130e-02   4.6998130e-02   4.6998130e-02   4.6998130e-02   4.6998130e-02   4.6998130e-02   4.6998130e-02   4.6998130e-02   4.6998130e-02   4.6998130e-02   4.6998130e-02   4.6998130e-02   4.6998130e-02   4.6998130e-02   4.6998130e-02   4.6998130e-02   4.6998130e-02   4.6998130e-02   4.6998130e-02   4.6998130e-02   4.6998130e-02   4.6998130e-02   4.6998130e-02   4.6998130e-02   4.6998130e-02   4.6998130e-02   4.6998130e-02   4.6998130e-02   4.6998130e-02   4.6998130e-02   4.6998130e-02   4.6998130e-02   4.6998130e-02   4.6998130e-02   4.6998130e-02   4.6998130e-02   4.6998130e-02   4.6998130e-02   4.6998130e-02   4.6998130e-02   4.6998130e-02   4.6998130e-02   4.6998130e-02   4.6998130e-02   4.6998130e-02   4.6998130e-02   4.6998130e-02   4.6998130e-02   4.6998130e-02   4.6998130e-02   4.6998130e-02   4.6998130e-02   4.6998130e-02   4.6998130e-02   4.6998130e-02   4.6998130e-02   4.6998130e-02   4.6998130e-02   4.6998130e-02   4.6998130e-02   4.6998130e-02   4.6998130e-02   4.6998130e-02   4.6998130e-02   4.6998130e-02   4.6998130e-02   4.6998130e-02   4.6998130e-02   4.6998130e-02   4.6998130e-02   4.6998130e-02   4.6998130e-02   4.6998130e-02   4.6998130e-02   4.6998130e-02   4.6998130e-02   4.6998130e-02   4.6998130e-02   4.6998130e-02   4.6998130e-02   4.6998130e-02   4.6998130e-02   4.6998130e-02   4.6998130e-02   2.4118842e-02   5.1330808e-05   5.1330808e-05   5.1330808e-05   5.1330808e-05   5.1330808e-05   5.1330808e-05   5.1330808e-05   5.1330808e-05   5.1330808e-05   5.1330808e-05   0.0000000e+00   0.0000000e+00   0.0000000e+00   0.0000000e+00   0.0000000e+00   0.0000000e+00   0.0000000e+00   0.0000000e+00   0.0000000e+00   0.0000000e+00   0.0000000e+00   0.0000000e+00   0.0000000e+00   0.0000000e+00   0.0000000e+00   0.0000000e+00   0.0000000e+00   0.0000000e+00   0.0000000e+00   0.0000000e+00   0.0000000e+00   0.0000000e+00   0.0000000e+00   0.0000000e+00   0.0000000e+00   0.0000000e+00   0.0000000e+00   0.0000000e+00   0.0000000e+00   0.0000000e+00   0.0000000e+00   0.0000000e+00   0.0000000e+00   0.0000000e+00   0.0000000e+00   0.0000000e+00   0.0000000e+00   0.0000000e+00   0.0000000e+00   0.0000000e+00
   4.7051144e-02   4.7051144e-02   4.7051144e-02   4.7051144e-02   4.7051144e-02   4.7051144e-02   4.7051144e-02   4.7051144e-02   4.7051144e-02   4.7051144e-02   4.7051144e-02   4.7051144e-02   4.7051144e-02   4.7051144e-02   4.7051144e-02   4.7051144e-02   4.7051144e-02   4.7051144e-02   4.7051144e-02   4.7051144e-02   4.7051144e-02   4.7051144e-02   4.7051144e-02   4.7051144e-02   4.7051144e-02   4.7051144e-02   4.7051144e-02   4.7051144e-02   4.7051144e-02   4.7051144e-02   4.7051144e-02   4.7051144e-02   4.7051144e-02   4.7051144e-02   4.7051144e-02   4.7051144e-02   4.7051144e-02   4.7051144e-02   4.7051144e-02   4.7051144e-02   4.7051144e-02   4.7051144e-02   4.7051144e-02   4.7051144e-02   4.7051144e-02   4.7051144e-02   4.7051144e-02   4.7051144e-02   4.7051144e-02   4.7051144e-02   4.7051144e-02   4.7051144e-02   4.7051144e-02   4.7051144e-02   4.7051144e-02   4.7051144e-02   4.7051144e-02   4.7051144e-02   4.7051144e-02   4.7051144e-02   4.7051144e-02   4.7051144e-02   4.7051144e-02   4.7051144e-02   4.7051144e-02   4.7051144e-02   4.7051144e-02   4.7051144e-02   4.7051144e-02   4.7051144e-02   4.7051144e-02   4.7051144e-02   4.7051144e-02   4.7051144e-02   4.7051144e-02   4.7051144e-02   4.7051144e-02   4.7051144e-02   4.7051144e-02   4.7051144e-02   4.7051144e-02   4.7051144e-02   4.7051144e-02   4.7051144e-02   4.7051144e-02   4.7051144e-02   4.7051144e-02   4.7051144e-02   4.7051144e-02   4.7051144e-02   4.7051144e-02   4.7051144e-02   4.7051144e-02   4.7051144e-02   4.7051144e-02   4.7051144e-02   4.7051144e-02   4.7051144e-02   4.7051144e-02   4.7051144e-02   4.7051144e-02   4.7051144e-02   4.7051144e-02   4.7051144e-02   4.7051144e-02   4.7051144e-02   4.7051144e-02   4.7051144e-02   4.7051144e-02   4.7051144e-02   4.7051144e-02   4.7051144e-02   4.7051144e-02   4.7051144e-02   4.7051144e-02   4.7051144e-02   4.7051144e-02   4.7051144e-02   4.7051144e-02   4.7051144e-02   4.7051144e-02   4.7051144e-02   4.7051144e-02   4.7051144e-02   4.7051144e-02   4.7051144e-02   4.7051144e-02   4.7051144e-02   4.7051144e-02   4.7051144e-02   4.7051144e-02   4.7051144e-02   4.7051144e-02   4.7051144e-02   4.7051144e-02   4.7051144e-02   4.7051144e-02   4.7051144e-02   4.7051144e-02   4.7051144e-02   4.7051144e-02   4.7051144e-02   4.7051144e-02   4.7051144e-02   4.7051144e-02   4.7051144e-02   4.7051144e-02   4.7051144e-02   4.7051144e-02   4.7051144e-02   4.7051144e-02   4.7051144e-02   4.7051144e-02   4.7051144e-02   4.7051144e-02   4.7051144e-02   4.7051144e-02   4.7051144e-02   4.7051144e-02   4.7051144e-02   4.7051144e-02   4.7051144e-02   4.7051144e-02   4.7051144e-02   4.7051144e-02   4.7051144e-02   4.7051144e-02   4.7051144e-02   4.7051144e-02   4.7051144e-02   4.7051144e-02   4.7051144e-02   4.7051144e-02   4.7051144e-02   4.7051144e-02   4.7051144e-02   4.7051144e-02   4.7051144e-02   4.7051144e-02   4.7051144e-02   4.7051144e-02   4.7051144e-02   4.7051144e-02   4.7051144e-02   4.7051144e-02   4.7051144e-02   4.7051144e-02   4.7051144e-02   4.7051144e-02   4.7051144e-02   4.7051144e-02   4.7051144e-02   4.7051144e-02   4.7051144e-02   4.7051144e-02   4.7051144e-02   4.7051144e-02   4.7051144e-02   4.7051144e-02   4.7051144e-02   4.7051144e-02   4.7051144e-02   4.7051144e-02   4.7051144e-02   4.7051144e-02   4.7051144e-02   4.7051144e-02   4.7051144e-02   4.7051144e-02   4.7051144e-02   4.7051144e-02   4.7051144e-02   4.7051144e-02   4.7051144e-02   4.7051144e-02   4.7051144e-02   4.7051144e-02   4.7051144e-02   4.7051144e-02   4.7051144e-02   4.7051144e-02   4.7051144e-02   4.7051144e-02   4.7051144e-02   4.7051144e-02   4.7051144e-02   4.7051144e-02   4.7051144e-02   4.7051144e-02   4.7051144e-02   4.7051144e-02   4.7051144e-02   4.7051144e-02   4.7051144e-02   4.7051144e-02   4.7051144e-02   4.7051144e-02   4.7051144e-02   4.7051144e-02   4.7051144e-02   4.7051144e-02   4.6998130e-02   4.6998130e-02   4.6998130e-02   4.6998130e-02   4.6998130e-02   4.6998130e-02   4.6998130e-02   4.6998130e-02   4.6998130e-02   4.6998130e-02   4.6998130e-02   4.6998130e-02   4.6998130e-02   4.6998130e-02   4.6998130e-02   4.6998130e-02   4.6998130e-02   4.6998130e-02   4.6998130e-02   4.6998130e-02   4.6998130e-02   4.6998130e-02   4.6998130e-02   4.6998130e-02   4.6998130e-02   4.6998130e-02   4.6998130e-02   4.6998130e-02   4.6998130e-02   4.6998130e-02   4.6998130e-02   4.6998130e-02   4.6998130e-02   4.6998130e-02   4.6998130e-02   4.6998130e-02   4.6998130e-02   4.6998130e-02   4.6998130e-02   4.6998130e-02   4.6998130e-02   4.6998130e-02   4.6998130e-02   4.6998130e-02   4.6998130e-02   4.6998130e-02   4.6998130e-02   4.6998130e-02   4.6998130e-02   4.6998130e-02   4.6998130e-02   4.6998130e-02   4.6998130e-02   4.6998130e-02   4.6998130e-02   4.6998130e-02   4.6998130e-02   4.6998130e-02   4.6998130e-02   4.6998130e-02   4.6998130e-02   4.6998130e-02   4.6998130e-02   4.6998130e-02   4.6998130e-02   4.6998130e-02   4.6998130e-02   4.6998130e-02   4.6998130e-02   4.6998130e-02   4.6998130e-02   4.6998130e-02   4.6998130e-02   4.6998130e-02   4.6998130e-02   4.6998130e-02   4.6998130e-02   4.6998130e-02   4.6998130e-02   4.6998130e-02   4.6998130e-02   4.6998130e-02   4.6998130e-02   4.6998130e-02   4.6998130e-02   4.6998130e-02   4.6998130e-02   4.6998130e-02   4.6998130e-02   4.6998130e-02   4.6998130e-02   4.6998130e-02   4.6998130e-02   4.6998130e-02   4.6998130e-02   4.6998130e-02   4.6998130e-02   4.6998130e-02   4.6998130e-02   4.6998130e-02   4.6998130e-02   4.6998130e-02   4.6998130e-02   4.6998130e-02   4.6998130e-02   4.6998130e-02   4.6998130e-02   4.6998130e-02   2.4118842e-02   5.1330808e-05   5.1330808e-05   5.1330808e-05   5.1330808e-05   5.1330808e-05   5.1330808e-05   5.1330808e-05   5.1330808e-05   5.1330808e-05   5.1330808e-05   5.1330808e-05   0.0000000e+00   0.0000000e+00   0.0000000e+00   0.0000000e+00   0.0000000e+00   0.0000000e+00   0.0000000e+00   0.0000000e+00   0.0000000e+00   0.0000000e+00   0.0000000e+00   0.0000000e+00   0.0000000e+00   0.0000000e+00   0.0000000e+00   0.0000000e+00   0.0000000e+00   0.0000000e+00   0.0000000e+00   0.0000000e+00   0.0000000e+00   0.0000000e+00   0.0000000e+00   0.0000000e+00   0.0000000e+00   0.0000000e+00   0.0000000e+00   0.0000000e+00   0.0000000e+00   0.0000000e+00   0.0000000e+00   0.0000000e+00   0.0000000e+00   0.0000000e+00   0.0000000e+00   0.0000000e+00   0.0000000e+00   0.0000000e+00   0.0000000e+00   0.0000000e+00
   4.7051144e-02   4.7051144e-02   4.7051144e-02   4.7051144e-02   4.7051144e-02   4.7051144e-02   4.7051144e-02   4.7051144e-02   4.7051144e-02   4.7051144e-02   4.7051144e-02   4.7051144e-02   4.7051144e-02   4.7051144e-02   4.7051144e-02   4.7051144e-02   4.7051144e-02   4.7051144e-02   4.7051144e-02   4.7051144e-02   4.7051144e-02   4.7051144e-02   4.7051144e-02   4.7051144e-02   4.7051144e-02   4.7051144e-02   4.7051144e-02   4.7051144e-02   4.7051144e-02   4.7051144e-02   4.7051144e-02   4.7051144e-02   4.7051144e-02   4.7051144e-02   4.7051144e-02   4.7051144e-02   4.7051144e-02   4.7051144e-02   4.7051144e-02   4.7051144e-02   4.7051144e-02   4.7051144e-02   4.7051144e-02   4.7051144e-02   4.7051144e-02   4.7051144e-02   4.7051144e-02   4.7051144e-02   4.7051144e-02   4.7051144e-02   4.7051144e-02   4.7051144e-02   4.7051144e-02   4.7051144e-02   4.7051144e-02   4.7051144e-02   4.7051144e-02   4.7051144e-02   4.7051144e-02   4.7051144e-02   4.7051144e-02   4.7051144e-02   4.7051144e-02   4.7051144e-02   4.7051144e-02   4.7051144e-02   4.7051144e-02   4.7051144e-02   4.7051144e-02   4.7051144e-02   4.7051144e-02   4.7051144e-02   4.7051144e-02   4.7051144e-02   4.7051144e-02   4.7051144e-02   4.7051144e-02   4.7051144e-02   4.7051144e-02   4.7051144e-02   4.7051144e-02   4.7051144e-02   4.7051144e-02   4.7051144e-02   4.7051144e-02   4.7051144e-02   4.7051144e-02   4.7051144e-02   4.7051144e-02   4.7051144e-02   4.7051144e-02   4.7051144e-02   4.7051144e-02   4.7051144e-02   4.7051144e-02   4.7051144e-02   4.7051144e-02   4.7051144e-02   4.7051144e-02   4.7051144e-02   4.7051144e-02   4.7051144e-02   4.7051144e-02   4.7051144e-02   4.7051144e-02   4.7051144e-02   4.7051144e-02   4.7051144e-02   4.7051144e-02   4.7051144e-02   4.7051144e-02   4.7051144e-02   4.7051144e-02   4.7051144e-02   4.7051144e-02   4.7051144e-02   4.7051144e-02   4.7051144e-02   4.7051144e-02   4.7051144e-02   4.7051144e-02   4.7051144e-02   4.7051144e-02   4.7051144e-02   4.7051144e-02   4.7051144e-02   4.7051144e-02   4.7051144e-02   4.7051144e-02   4.7051144e-02   4.7051144e-02   4.7051144e-02   4.7051144e-02   4.7051144e-02   4.7051144e-02   4.7051144e-02   4.7051144e-02   4.7051144e-02   4.7051144e-02   4.7051144e-02   4.7051144e-02   4.7051144e-02   4.7051144e-02   4.7051144e-02   4.7051144e-02   4.7051144e-02   4.7051144e-02   4.7051144e-02   4.7051144e-02   4.7051144e-02   4.7051144e-02   4.7051144e-02   4.7051144e-02   4.7051144e-02   4.7051144e-02   4.7051144e-02   4.7051144e-02   4.7051144e-02   4.7051144e-02   4.7051144e-02   4.7051144e-02   4.7051144e-02   4.7051144e-02   4.7051144e-02   4.7051144e-02   4.7051144e-02   4.7051144e-02   4.7051144e-02   4.7051144e-02   4.7051144e-02   4.7051144e-02   4.7051144e-02   4.7051144e-02   4.7051144e-02   4.7051144e-02   4.7051144e-02   4.7051144e-02   4.7051144e-02   4.7051144e-02   4.7051144e-02   4.7051144e-02   4.7051144e-02   4.7051144e-02   4.7051144e-02   4.7051144e-02   4.7051144e-02   4.7051144e-02   4.7051144e-02   4.7051144e-02   4.7051144e-02   4.7051144e-02   4.7051144e-02   4.7051144e-02   4.7051144e-02   4.7051144e-02   4.7051144e-02   4.7051144e-02   4.7051144e-02   4.7051144e-02   4.7051144e-02   4.7051144e-02   4.7051144e-02   4.7051144e-02   4.7051144e-02   4.7051144e-02   4.7051144e-02   4.7051144e-02   4.7051144e-02   4.7051144e-02   4.7051144e-02   4.7051144e-02   4.7051144e-02   4.7051144e-02   4.7051144e-02   4.7051144e-02   4.7051144e-02   4.7051144e-02   4.7051144e-02   4.7051144e-02   4.7051144e-02   4.7051144e-02   4.7051144e-02   4.7051144e-02   4.7051144e-02   4.7051144e-02   4.7051144e-02   4.7051144e-02   4.7051144e-02   4.7051144e-02   4.7051144e-02   4.7051144e-02   4.7051144e-02   4.7051144e-02   4.7051144e-02   4.7051144e-02   4.7051144e-02   4.7051144e-02   4.7051144e-02   4.7051144e-02   4.7051144e-02   4.7051144e-02   4.6998130e-02   4.6998130e-02   4.6998130e-02   4.6998130e-02   4.6998130e-02   4.6998130e-02   4.6998130e-02   4.6998130e-02   4.6998130e-02   4.6998130e-02   4.6998130e-02   4.6998130e-02   4.6998130e-02   4.6998130e-02   4.6998130e-02   4.6998130e-02   4.6998130e-02   4.6998130e-02   4.6998130e-02   4.6998130e-02   4.6998130e-02   4.6998130e-02   4.6998130e-02   4.6998130e-02   4.6998130e-02   4.6998130e-02   4.6998130e-02   4.6998130e-02   4.6998130e-02   4.6998130e-02   4.6998130e-02   4.6998130e-02   4.6998130e-02   4.6998130e-02   4.6998130e-02   4.6998130e-02   4.6998130e-02   4.6998130e-02   4.6998130e-02   4.6998130e-02   4.6998130e-02   4.6998130e-02   4.6998130e-02   4.6998130e-02   4.6998130e-02   4.6998130e-02   4.6998130e-02   4.6998130e-02   4.6998130e-02   4.6998130e-02   4.6998130e-02   4.6998130e-02   4.6998130e-02   4.6998130e-02   4.6998130e-02   4.6998130e-02   4.6998130e-02   4.6998130e-02   4.6998130e-02   4.6998130e-02   4.6998130e-02   4.6998130e-02   4.6998130e-02   4.6998130e-02   4.6998130e-02   4.6998130e-02   4.6998130e-02   4.6998130e-02   4.6998130e-02   4.6998130e-02   4.6998130e-02   4.6998130e-02   4.6998130e-02   4.6998130e-02   4.6998130e-02   4.6998130e-02   4.6998130e-02   4.6998130e-02   4.6998130e-02   4.6998130e-02   4.6998130e-02   4.6998130e-02   4.6998130e-02   4.6998130e-02   4.6998130e-02   4.6998130e-02   4.6998130e-02   4.6998130e-02   4.6998130e-02   4.6998130e-02   4.6998130e-02   4.6998130e-02   4.6998130e-02   4.6998130e-02   4.6998130e-02   4.6998130e-02   4.6998130e-02   4.6998130e-02   4.6998130e-02   4.6998130e-02   4.6998130e-02   4.6998130e-02   4.6998130e-02   4.6998130e-02   4.6998130e-02   4.6998130e-02   4.6998130e-02   2.4118842e-02   5.1330808e-05   5.1330808e-05   5.1330808e-05   5.1330808e-05   5.1330808e-05   5.1330808e-05   5.1330808e-05   5.1330808e-05   5.1330808e-05   5.1330808e-05   5.1330808e-05   5.1330808e-05   0.0000000e+00   0.0000000e+00   0.0000000e+00   0.0000000e+00   0.0000000e+00   0.0000000e+00   0.0000000e+00   0.0000000e+00   0.0000000e+00   0.0000000e+00   0.0000000e+00   0.0000000e+00   0.0000000e+00   0.0000000e+00   0.0000000e+00   0.0000000e+00   0.0000000e+00   0.0000000e+00   0.0000000e+00   0.0000000e+00   0.0000000e+00   0.0000000e+00   0.0000000e+00   0.0000000e+00   0.0000000e+00   0.0000000e+00   0.0000000e+00   0.0000000e+00   0.0000000e+00   0.0000000e+00   0.0000000e+00   0.0000000e+00   0.0000000e+00   0.0000000e+00   0.0000000e+00   0.0000000e+00   0.0000000e+00   0.0000000e+00   0.0000000e+00   0.0000000e+00
   4.7051144e-02   4.7051144e-02   4.7051144e-02   4.7051144e-02   4.7051144e-02   4.7051144e-02   4.7051144e-02   4.7051144e-02   4.7051144e-02   4.7051144e-02   4.7051144e-02   4.7051144e-02   4.7051144e-02   4.7051144e-02   4.7051144e-02   4.7051144e-02   4.7051144e-02   4.7051144e-02   4.7051144e-02   4.7051144e-02   4.7051144e-02   4.7051144e-02   4.7051144e-02   4.7051144e-02   4.7051144e-02   4.7051144e-02   4.7051144e-02   4.7051144e-02   4.7051144e-02   4.7051144e-02   4.7051144e-02   4.7051144e-02   4.7051144e-02   4.7051144e-02   4.7051144e-02   4.7051144e-02   4.7051144e-02   4.7051144e-02   4.7051144e-02   4.7051144e-02   4.7051144e-02   4.7051144e-02   4.7051144e-02   4.7051144e-02   4.7051144e-02   4.7051144e-02   4.7051144e-02   4.7051144e-02   4.7051144e-02   4.7051144e-02   4.7051144e-02   4.7051144e-02   4.7051144e-02   4.7051144e-02   4.7051144e-02   4.7051144e-02   4.7051144e-02   4.7051144e-02   4.7051144e-02   4.7051144e-02   4.7051144e-02   4.7051144e-02   4.7051144e-02   4.7051144e-02   4.7051144e-02   4.7051144e-02   4.7051144e-02   4.7051144e-02   4.7051144e-02   4.7051144e-02   4.7051144e-02   4.7051144e-02   4.7051144e-02   4.7051144e-02   4.7051144e-02   4.7051144e-02   4.7051144e-02   4.7051144e-02   4.7051144e-02   4.7051144e-02   4.7051144e-02   4.7051144e-02   4.7051144e-02   4.7051144e-02   4.7051144e-02   4.7051144e-02   4.7051144e-02   4.7051144e-02   4.7051144e-02   4.7051144e-02   4.7051144e-02   4.7051144e-02   4.7051144e-02   4.7051144e-02   4.7051144e-02   4.7051144e-02   4.7051144e-02   4.7051144e-02   4.7051144e-02   4.7051144e-02   4.7051144e-02   4.7051144e-02   4.7051144e-02   4.7051144e-02   4.7051144e-02   4.7051144e-02   4.7051144e-02   4.7051144e-02   4.7051144e-02   4.7051144e-02   4.7051144e-02   4.7051144e-02   4.7051144e-02   4.7051144e-02   4.7051144e-02   4.7051144e-02   4.7051144e-02   4.7051144e-02   4.7051144e-02   4.7051144e-02   4.7051144e-02   4.7051144e-02   4.7051144e-02   4.7051144e-02   4.7051144e-02   4.7051144e-02   4.7051144e-02   4.7051144e-02   4.7051144e-02   4.7051144e-02   4.7051144e-02   4.7051144e-02   4.7051144e-02   4.7051144e-02   4.7051144e-02   4.7051144e-02   4.7051144e-02   4.7051144e-02   4.7051144e-02   4.7051144e-02   4.7051144e-02   4.7051144e-02   4.7051144e-02   4.7051144e-02   4.7051144e-02   4.7051144e-02   4.7051144e-02   4.7051144e-02   4.7051144e-02   4.7051144e-02   4.7051144e-02   4.7051144e-02   4.7051144e-02   4.7051144e-02   4.7051144e-02   4.7051144e-02   4.7051144e-02   4.7051144e-02   4.7051144e-02   4.7051144e-02   4.7051144e-02   4.7051144e-02   4.7051144e-02   4.7051144e-02   4.7051144e-02   4.7051144e-02   4.7051144e-02   4.7051144e-02   4.7051144e-02   4.7051144e-02   4.7051144e-02   4.7051144e-02   4.7051144e-02   4.7051144e-02   4.7051144e-02   4.7051144e-02   4.7051144e-02   4.7051144e-02   4.7051144e-02   4.7051144e-02   4.7051144e-02   4.7051144e-02   4.7051144e-02   4.7051144e-02   4.7051144e-02   4.7051144e-02   4.7051144e-02   4.7051144e-02   4.7051144e-02   4.7051144e-02   4.7051144e-02   4.7051144e-02   4.7051144e-02   4.7051144e-02   4.7051144e-02   4.7051144e-02   4.7051144e-02   4.7051144e-02   4.7051144e-02   4.7051144e-02   4.7051144e-02   4.7051144e-02   4.7051144e-02   4.7051144e-02   4.7051144e-02   4.7051144e-02   4.7051144e-02   4.7051144e-02   4.7051144e-02   4.7051144e-02   4.7051144e-02   4.7051144e-02   4.7051144e-02   4.7051144e-02   4.7051144e-02   4.7051144e-02   4.7051144e-02   4.7051144e-02   4.7051144e-02   4.7051144e-02   4.7051144e-02   4.7051144e-02   4.7051144e-02   4.7051144e-02   4.7051144e-02   4.7051144e-02   4.7051144e-02   4.7051144e-02   4.7051144e-02   4.7051144e-02   4.7051144e-02   4.7051144e-02   4.7051144e-02   4.7051144e-02   4.7051144e-02   4.7051144e-02   4.7051144e-02   4.7051144e-02   4.7051144e-02   4.7051144e-02   4.7051144e-02   4.6998130e-02   4.6998130e-02   4.6998130e-02   4.6998130e-02   4.6998130e-02   4.6998130e-02   4.6998130e-02   4.6998130e-02   4.6998130e-02   4.6998130e-02   4.6998130e-02   4.6998130e-02   4.6998130e-02   4.6998130e-02   4.6998130e-02   4.6998130e-02   4.6998130e-02   4.6998130e-02   4.6998130e-02   4.6998130e-02   4.6998130e-02   4.6998130e-02   4.6998130e-02   4.6998130e-02   4.6998130e-02   4.6998130e-02   4.6998130e-02   4.6998130e-02   4.6998130e-02   4.6998130e-02   4.6998130e-02   4.6998130e-02   4.6998130e-02   4.6998130e-02   4.6998130e-02   4.6998130e-02   4.6998130e-02   4.6998130e-02   4.6998130e-02   4.6998130e-02   4.6998130e-02   4.6998130e-02   4.6998130e-02   4.6998130e-02   4.6998130e-02   4.6998130e-02   4.6998130e-02   4.6998130e-02   4.6998130e-02   4.6998130e-02   4.6998130e-02   4.6998130e-02   4.6998130e-02   4.6998130e-02   4.6998130e-02   4.6998130e-02   4.6998130e-02   4.6998130e-02   4.6998130e-02   4.6998130e-02   4.6998130e-02   4.6998130e-02   4.6998130e-02   4.6998130e-02   4.6998130e-02   4.6998130e-02   4.6998130e-02   4.6998130e-02   4.6998130e-02   4.6998130e-02   4.6998130e-02   4.6998130e-02   4.6998130e-02   4.6998130e-02   4.6998130e-02   4.6998130e-02   4.6998130e-02   4.6998130e-02   4.6998130e-02   4.6998130e-02   4.6998130e-02   4.6998130e-02   4.6998130e-02   4.6998130e-02   4.6998130e-02   4.6998130e-02   4.6998130e-02   4.6998130e-02   4.6998130e-02   4.6998130e-02   4.6998130e-02   4.6998130e-02   4.6998130e-02   4.6998130e-02   4.6998130e-02   4.6998130e-02   4.6998130e-02   4.6998130e-02   4.6998130e-02   4.6998130e-02   4.6998130e-02   4.6998130e-02   4.6998130e-02   4.6998130e-02   4.6998130e-02   4.6998130e-02   2.4118842e-02   5.1330808e-05   5.1330808e-05   5.1330808e-05   5.1330808e-05   5.1330808e-05   5.1330808e-05   5.1330808e-05   5.1330808e-05   5.1330808e-05   5.1330808e-05   5.1330808e-05   5.1330808e-05   5.1330808e-05   0.0000000e+00   0.0000000e+00   0.0000000e+00   0.0000000e+00   0.0000000e+00   0.0000000e+00   0.0000000e+00   0.0000000e+00   0.0000000e+00   0.0000000e+00   0.0000000e+00   0.0000000e+00   0.0000000e+00   0.0000000e+00   0.0000000e+00   0.0000000e+00   0.0000000e+00   0.0000000e+00   0.0000000e+00   0.0000000e+00   0.0000000e+00   0.0000000e+00   0.0000000e+00   0.0000000e+00   0.0000000e+00   0.0000000e+00   0.0000000e+00   0.0000000e+00   0.0000000e+00   0.0000000e+00   0.0000000e+00   0.0000000e+00   0.0000000e+00   0.0000000e+00   0.0000000e+00   0.0000000e+00   0.0000000e+00   0.0000000e+00   0.0000000e+00   0.0000000e+00
   4.7051144e-02   4.7051144e-02   4.7051144e-02   4.7051144e-02   4.7051144e-02   4.7051144e-02   4.7051144e-02   4.7051144e-02   4.7051144e-02   4.7051144e-02   4.7051144e-02   4.7051144e-02   4.7051144e-02   4.7051144e-02   4.7051144e-02   4.7051144e-02   4.7051144e-02   4.7051144e-02   4.7051144e-02   4.7051144e-02   4.7051144e-02   4.7051144e-02   4.7051144e-02   4.7051144e-02   4.7051144e-02   4.7051144e-02   4.7051144e-02   4.7051144e-02   4.7051144e-02   4.7051144e-02   4.7051144e-02   4.7051144e-02   4.7051144e-02   4.7051144e-02   4.7051144e-02   4.7051144e-02   4.7051144e-02   4.7051144e-02   4.7051144e-02   4.7051144e-02   4.7051144e-02   4.7051144e-02   4.7051144e-02   4.7051144e-02   4.7051144e-02   4.7051144e-02   4.7051144e-02   4.7051144e-02   4.7051144e-02   4.7051144e-02   4.7051144e-02   4.7051144e-02   4.7051144e-02   4.7051144e-02   4.7051144e-02   4.7051144e-02   4.7051144e-02   4.7051144e-02   4.7051144e-02   4.7051144e-02   4.7051144e-02   4.7051144e-02   4.7051144e-02   4.7051144e-02   4.7051144e-02   4.7051144e-02   4.7051144e-02   4.7051144e-02   4.7051144e-02   4.7051144e-02   4.7051144e-02   4.7051144e-02   4.7051144e-02   4.7051144e-02   4.7051144e-02   4.7051144e-02   4.7051144e-02   4.7051144e-02   4.7051144e-02   4.7051144e-02   4.7051144e-02   4.7051144e-02   4.7051144e-02   4.7051144e-02   4.7051144e-02   4.7051144e-02   4.7051144e-02   4.7051144e-02   4.7051144e-02   4.7051144e-02   4.7051144e-02   4.7051144e-02   4.7051144e-02   4.7051144e-02   4.7051144e-02   4.7051144e-02   4.7051144e-02   4.7051144e-02   4.7051144e-02   4.7051144e-02   4.7051144e-02   4.7051144e-02   4.7051144e-02   4.7051144e-02   4.7051144e-02   4.7051144e-02   4.7051144e-02   4.7051144e-02   4.7051144e-02   4.7051144e-02   4.7051144e-02   4.7051144e-02   4.7051144e-02   4.7051144e-02   4.7051144e-02   4.7051144e-02   4.7051144e-02   4.7051144e-02   4.7051144e-02   4.7051144e-02   4.7051144e-02   4.7051144e-02   4.7051144e-02   4.7051144e-02   4.7051144e-02   4.7051144e-02   4.7051144e-02   4.7051144e-02   4.7051144e-02   4.7051144e-02   4.7051144e-02   4.7051144e-02   4.7051144e-02   4.7051144e-02   4.7051144e-02   4.7051144e-02   4.7051144e-02   4.7051144e-02   4.7051144e-02   4.7051144e-02   4.7051144e-02   4.7051144e-02   4.7051144e-02   4.7051144e-02   4.7051144e-02   4.7051144e-02   4.7051144e-02   4.7051144e-02   4.7051144e-02   4.7051144e-02   4.7051144e-02   4.7051144e-02   4.7051144e-02   4.7051144e-02   4.7051144e-02   4.7051144e-02   4.7051144e-02   4.7051144e-02   4.7051144e-02   4.7051144e-02   4.7051144e-02   4.7051144e-02   4.7051144e-02   4.7051144e-02   4.7051144e-02   4.7051144e-02   4.7051144e-02   4.7051144e-02   4.7051144e-02   4.7051144e-02   4.7051144e-02   4.7051144e-02   4.7051144e-02   4.7051144e-02   4.7051144e-02   4.7051144e-02   4.7051144e-02   4.7051144e-02   4.7051144e-02   4.7051144e-02   4.7051144e-02   4.7051144e-02   4.7051144e-02   4.7051144e-02   4.7051144e-02   4.7051144e-02   4.7051144e-02   4.7051144e-02   4.7051144e-02   4.7051144e-02   4.7051144e-02   4.7051144e-02   4.7051144e-02   4.7051144e-02   4.7051144e-02   4.7051144e-02   4.7051144e-02   4.7051144e-02   4.7051144e-02   4.7051144e-02   4.7051144e-02   4.7051144e-02   4.7051144e-02   4.7051144e-02   4.7051144e-02   4.7051144e-02   4.7051144e-02   4.7051144e-02   4.7051144e-02   4.7051144e-02   4.7051144e-02   4.7051144e-02   4.7051144e-02   4.7051144e-02   4.7051144e-02   4.7051144e-02   4.7051144e-02   4.7051144e-02   4.7051144e-02   4.7051144e-02   4.7051144e-02   4.7051144e-02   4.7051144e-02   4.7051144e-02   4.7051144e-02   4.7051144e-02   4.7051144e-02   4.7051144e-02   4.7051144e-02   4.7051144e-02   4.7051144e-02   4.7051144e-02   4.7051144e-02   4.7051144e-02   4.7051144e-02   4.7051144e-02   4.7051144e-02   4.7051144e-02   4.7051144e-02   4.7051144e-02   4.7051144e-02   4.6998130e-02   4.6998130e-02   4.6998130e-02   4.6998130e-02   4.6998130e-02   4.6998130e-02   4.6998130e-02   4.6998130e-02   4.6998130e-02   4.6998130e-02   4.6998130e-02   4.6998130e-02   4.6998130e-02   4.6998130e-02   4.6998130e-02   4.6998130e-02   4.6998130e-02   4.6998130e-02   4.6998130e-02   4.6998130e-02   4.6998130e-02   4.6998130e-02   4.6998130e-02   4.6998130e-02   4.6998130e-02   4.6998130e-02   4.6998130e-02   4.6998130e-02   4.6998130e-02   4.6998130e-02   4.6998130e-02   4.6998130e-02   4.6998130e-02   4.6998130e-02   4.6998130e-02   4.6998130e-02   4.6998130e-02   4.6998130e-02   4.6998130e-02   4.6998130e-02   4.6998130e-02   4.6998130e-02   4.6998130e-02   4.6998130e-02   4.6998130e-02   4.6998130e-02   4.6998130e-02   4.6998130e-02   4.6998130e-02   4.6998130e-02   4.6998130e-02   4.6998130e-02   4.6998130e-02   4.6998130e-02   4.6998130e-02   4.6998130e-02   4.6998130e-02   4.6998130e-02   4.6998130e-02   4.6998130e-02   4.6998130e-02   4.6998130e-02   4.6998130e-02   4.6998130e-02   4.6998130e-02   4.6998130e-02   4.6998130e-02   4.6998130e-02   4.6998130e-02   4.6998130e-02   4.6998130e-02   4.6998130e-02   4.6998130e-02   4.6998130e-02   4.6998130e-02   4.6998130e-02   4.6998130e-02   4.6998130e-02   4.6998130e-02   4.6998130e-02   4.6998130e-02   4.6998130e-02   4.6998130e-02   4.6998130e-02   4.6998130e-02   4.6998130e-02   4.6998130e-02   4.6998130e-02   4.6998130e-02   4.6998130e-02   4.6998130e-02   4.6998130e-02   4.6998130e-02   4.6998130e-02   4.6998130e-02   4.6998130e-02   4.6998130e-02   4.6998130e-02   4.6998130e-02   4.6998130e-02   4.6998130e-02   4.6998130e-02   4.6998130e-02   4.6998130e-02   4.6998130e-02   2.4118842e-02   5.1330808e-05   5.1330808e-05   5.1330808e-05   5.1330808e-05   5.1330808e-05   5.1330808e-05   5.1330808e-05   5.1330808e-05   5.1330808e-05   5.1330808e-05   5.1330808e-05   5.1330808e-05   5.1330808e-05   5.1330808e-05   0.0000000e+00   0.0000000e+00   0.0000000e+00   0.0000000e+00   0.0000000e+00   0.0000000e+00   0.0000000e+00   0.0000000e+00   0.0000000e+00   0.0000000e+00   0.0000000e+00   0.0000000e+00   0.0000000e+00   0.0000000e+00   0.0000000e+00   0.0000000e+00   0.0000000e+00   0.0000000e+00   0.0000000e+00   0.0000000e+00   0.0000000e+00   0.0000000e+00   0.0000000e+00   0.0000000e+00   0.0000000e+00   0.0000000e+00   0.0000000e+00   0.0000000e+00   0.0000000e+00   0.0000000e+00   0.0000000e+00   0.0000000e+00   0.0000000e+00   0.0000000e+00   0.0000000e+00   0.0000000e+00   0.0000000e+00   0.0000000e+00   0.0000000e+00   0.0000000e+00
   4.7051144e-02   4.7051144e-02   4.7051144e-02   4.7051144e-02   4.7051144e-02   4.7051144e-02   4.7051144e-02   4.7051144e-02   4.7051144e-02   4.7051144e-02   4.7051144e-02   4.7051144e-02   4.7051144e-02   4.7051144e-02   4.7051144e-02   4.7051144e-02   4.7051144e-02   4.7051144e-02   4.7051144e-02   4.7051144e-02   4.7051144e-02   4.7051144e-02   4.7051144e-02   4.7051144e-02   4.7051144e-02   4.7051144e-02   4.7051144e-02   4.7051144e-02   4.7051144e-02   4.7051144e-02   4.7051144e-02   4.7051144e-02   4.7051144e-02   4.7051144e-02   4.7051144e-02   4.7051144e-02   4.7051144e-02   4.7051144e-02   4.7051144e-02   4.7051144e-02   4.7051144e-02   4.7051144e-02   4.7051144e-02   4.7051144e-02   4.7051144e-02   4.7051144e-02   4.7051144e-02   4.7051144e-02   4.7051144e-02   4.7051144e-02   4.7051144e-02   4.7051144e-02   4.7051144e-02   4.7051144e-02   4.7051144e-02   4.7051144e-02   4.7051144e-02   4.7051144e-02   4.7051144e-02   4.7051144e-02   4.7051144e-02   4.7051144e-02   4.7051144e-02   4.7051144e-02   4.7051144e-02   4.7051144e-02   4.7051144e-02   4.7051144e-02   4.7051144e-02   4.7051144e-02   4.7051144e-02   4.7051144e-02   4.7051144e-02   4.7051144e-02   4.7051144e-02   4.7051144e-02   4.7051144e-02   4.7051144e-02   4.7051144e-02   4.7051144e-02   4.7051144e-02   4.7051144e-02   4.7051144e-02   4.7051144e-02   4.7051144e-02   4.7051144e-02   4.7051144e-02   4.7051144e-02   4.7051144e-02   4.7051144e-02   4.7051144e-02   4.7051144e-02   4.7051144e-02   4.7051144e-02   4.7051144e-02   4.7051144e-02   4.7051144e-02   4.7051144e-02   4.7051144e-02   4.7051144e-02   4.7051144e-02   4.7051144e-02   4.7051144e-02   4.7051144e-02   4.7051144e-02   4.7051144e-02   4.7051144e-02   4.7051144e-02   4.7051144e-02   4.7051144e-02   4.7051144e-02   4.7051144e-02   4.7051144e-02   4.7051144e-02   4.7051144e-02   4.7051144e-02   4.7051144e-02   4.7051144e-02   4.7051144e-02   4.7051144e-02   4.7051144e-02   4.7051144e-02   4.7051144e-02   4.7051144e-02   4.7051144e-02   4.7051144e-02   4.7051144e-02   4.7051144e-02   4.7051144e-02   4.7051144e-02   4.7051144e-02   4.7051144e-02   4.7051144e-02   4.7051144e-02   4.7051144e-02   4.7051144e-02   4.7051144e-02   4.7051144e-02   4.7051144e-02   4.7051144e-02   4.7051144e-02   4.7051144e-02   4.7051144e-02   4.7051144e-02   4.7051144e-02   4.7051144e-02   4.7051144e-02   4.7051144e-02   4.7051144e-02   4.7051144e-02   4.7051144e-02   4.7051144e-02   4.7051144e-02   4.7051144e-02   4.7051144e-02   4.7051144e-02   4.7051144e-02   4.7051144e-02   4.7051144e-02   4.7051144e-02   4.7051144e-02   4.7051144e-02   4.7051144e-02   4.7051144e-02   4.7051144e-02   4.7051144e-02   4.7051144e-02   4.7051144e-02   4.7051144e-02   4.7051144e-02   4.7051144e-02   4.7051144e-02   4.7051144e-02   4.7051144e-02   4.7051144e-02   4.7051144e-02   4.7051144e-02   4.7051144e-02   4.7051144e-02   4.7051144e-02   4.7051144e-02   4.7051144e-02   4.7051144e-02   4.7051144e-02   4.7051144e-02   4.7051144e-02   4.7051144e-02   4.7051144e-02   4.7051144e-02   4.7051144e-02   4.7051144e-02   4.7051144e-02   4.7051144e-02   4.7051144e-02   4.7051144e-02   4.7051144e-02   4.7051144e-02   4.7051144e-02   4.7051144e-02   4.7051144e-02   4.7051144e-02   4.7051144e-02   4.7051144e-02   4.7051144e-02   4.7051144e-02   4.7051144e-02   4.7051144e-02   4.7051144e-02   4.7051144e-02   4.7051144e-02   4.7051144e-02   4.7051144e-02   4.7051144e-02   4.7051144e-02   4.7051144e-02   4.7051144e-02   4.7051144e-02   4.7051144e-02   4.7051144e-02   4.7051144e-02   4.7051144e-02   4.7051144e-02   4.7051144e-02   4.7051144e-02   4.7051144e-02   4.7051144e-02   4.7051144e-02   4.7051144e-02   4.7051144e-02   4.7051144e-02   4.7051144e-02   4.7051144e-02   4.7051144e-02   4.7051144e-02   4.7051144e-02   4.7051144e-02   4.7051144e-02   4.7051144e-02   4.7051144e-02   4.7051144e-02   4.7051144e-02   4.6998130e-02   4.6998130e-02   4.6998130e-02   4.6998130e-02   4.6998130e-02   4.6998130e-02   4.6998130e-02   4.6998130e-02   4.6998130e-02   4.6998130e-02   4.6998130e-02   4.6998130e-02   4.6998130e-02   4.6998130e-02   4.6998130e-02   4.6998130e-02   4.6998130e-02   4.6998130e-02   4.6998130e-02   4.6998130e-02   4.6998130e-02   4.6998130e-02   4.6998130e-02   4.6998130e-02   4.6998130e-02   4.6998130e-02   4.6998130e-02   4.6998130e-02   4.6998130e-02   4.6998130e-02   4.6998130e-02   4.6998130e-02   4.6998130e-02   4.6998130e-02   4.6998130e-02   4.6998130e-02   4.6998130e-02   4.6998130e-02   4.6998130e-02   4.6998130e-02   4.6998130e-02   4.6998130e-02   4.6998130e-02   4.6998130e-02   4.6998130e-02   4.6998130e-02   4.6998130e-02   4.6998130e-02   4.6998130e-02   4.6998130e-02   4.6998130e-02   4.6998130e-02   4.6998130e-02   4.6998130e-02   4.6998130e-02   4.6998130e-02   4.6998130e-02   4.6998130e-02   4.6998130e-02   4.6998130e-02   4.6998130e-02   4.6998130e-02   4.6998130e-02   4.6998130e-02   4.6998130e-02   4.6998130e-02   4.6998130e-02   4.6998130e-02   4.6998130e-02   4.6998130e-02   4.6998130e-02   4.6998130e-02   4.6998130e-02   4.6998130e-02   4.6998130e-02   4.6998130e-02   4.6998130e-02   4.6998130e-02   4.6998130e-02   4.6998130e-02   4.6998130e-02   4.6998130e-02   4.6998130e-02   4.6998130e-02   4.6998130e-02   4.6998130e-02   4.6998130e-02   4.6998130e-02   4.6998130e-02   4.6998130e-02   4.6998130e-02   4.6998130e-02   4.6998130e-02   4.6998130e-02   4.6998130e-02   4.6998130e-02   4.6998130e-02   4.6998130e-02   4.6998130e-02   4.6998130e-02   4.6998130e-02   4.6998130e-02   4.6998130e-02   4.6998130e-02   2.4118842e-02   5.1330808e-05   5.1330808e-05   5.1330808e-05   5.1330808e-05   5.1330808e-05   5.1330808e-05   5.1330808e-05   5.1330808e-05   5.1330808e-05   5.1330808e-05   5.1330808e-05   5.1330808e-05   5.1330808e-05   5.1330808e-05   5.1330808e-05   0.0000000e+00   0.0000000e+00   0.0000000e+00   0.0000000e+00   0.0000000e+00   0.0000000e+00   0.0000000e+00   0.0000000e+00   0.0000000e+00   0.0000000e+00   0.0000000e+00   0.0000000e+00   0.0000000e+00   0.0000000e+00   0.0000000e+00   0.0000000e+00   0.0000000e+00   0.0000000e+00   0.0000000e+00   0.0000000e+00   0.0000000e+00   0.0000000e+00   0.0000000e+00   0.0000000e+00   0.0000000e+00   0.0000000e+00   0.0000000e+00   0.0000000e+00   0.0000000e+00   0.0000000e+00   0.0000000e+00   0.0000000e+00   0.0000000e+00   0.0000000e+00   0.0000000e+00   0.0000000e+00   0.0000000e+00   0.0000000e+00   0.0000000e+00   0.0000000e+00
   4.7051144e-02   4.7051144e-02   4.7051144e-02   4.7051144e-02   4.7051144e-02   4.7051144e-02   4.7051144e-02   4.7051144e-02   4.7051144e-02   4.7051144e-02   4.7051144e-02   4.7051144e-02   4.7051144e-02   4.7051144e-02   4.7051144e-02   4.7051144e-02   4.7051144e-02   4.7051144e-02   4.7051144e-02   4.7051144e-02   4.7051144e-02   4.7051144e-02   4.7051144e-02   4.7051144e-02   4.7051144e-02   4.7051144e-02   4.7051144e-02   4.7051144e-02   4.7051144e-02   4.7051144e-02   4.7051144e-02   4.7051144e-02   4.7051144e-02   4.7051144e-02   4.7051144e-02   4.7051144e-02   4.7051144e-02   4.7051144e-02   4.7051144e-02   4.7051144e-02   4.7051144e-02   4.7051144e-02   4.7051144e-02   4.7051144e-02   4.7051144e-02   4.7051144e-02   4.7051144e-02   4.7051144e-02   4.7051144e-02   4.7051144e-02   4.7051144e-02   4.7051144e-02   4.7051144e-02   4.7051144e-02   4.7051144e-02   4.7051144e-02   4.7051144e-02   4.7051144e-02   4.7051144e-02   4.7051144e-02   4.7051144e-02   4.7051144e-02   4.7051144e-02   4.7051144e-02   4.7051144e-02   4.7051144e-02   4.7051144e-02   4.7051144e-02   4.7051144e-02   4.7051144e-02   4.7051144e-02   4.7051144e-02   4.7051144e-02   4.7051144e-02   4.7051144e-02   4.7051144e-02   4.7051144e-02   4.7051144e-02   4.7051144e-02   4.7051144e-02   4.7051144e-02   4.7051144e-02   4.7051144e-02   4.7051144e-02   4.7051144e-02   4.7051144e-02   4.7051144e-02   4.7051144e-02   4.7051144e-02   4.7051144e-02   4.7051144e-02   4.7051144e-02   4.7051144e-02   4.7051144e-02   4.7051144e-02   4.7051144e-02   4.7051144e-02   4.7051144e-02   4.7051144e-02   4.7051144e-02   4.7051144e-02   4.7051144e-02   4.7051144e-02   4.7051144e-02   4.7051144e-02   4.7051144e-02   4.7051144e-02   4.7051144e-02   4.7051144e-02   4.7051144e-02   4.7051144e-02   4.7051144e-02   4.7051144e-02   4.7051144e-02   4.7051144e-02   4.7051144e-02   4.7051144e-02   4.7051144e-02   4.7051144e-02   4.7051144e-02   4.7051144e-02   4.7051144e-02   4.7051144e-02   4.7051144e-02   4.7051144e-02   4.7051144e-02   4.7051144e-02   4.7051144e-02   4.7051144e-02   4.7051144e-02   4.7051144e-02   4.7051144e-02   4.7051144e-02   4.7051144e-02   4.7051144e-02   4.7051144e-02   4.7051144e-02   4.7051144e-02   4.7051144e-02   4.7051144e-02   4.7051144e-02   4.7051144e-02   4.7051144e-02   4.7051144e-02   4.7051144e-02   4.7051144e-02   4.7051144e-02   4.7051144e-02   4.7051144e-02   4.7051144e-02   4.7051144e-02   4.7051144e-02   4.7051144e-02   4.7051144e-02   4.7051144e-02   4.7051144e-02   4.7051144e-02   4.7051144e-02   4.7051144e-02   4.7051144e-02   4.7051144e-02   4.7051144e-02   4.7051144e-02   4.7051144e-02   4.7051144e-02   4.7051144e-02   4.7051144e-02   4.7051144e-02   4.7051144e-02   4.7051144e-02   4.7051144e-02   4.7051144e-02   4.7051144e-02   4.7051144e-02   4.7051144e-02   4.7051144e-02   4.7051144e-02   4.7051144e-02   4.7051144e-02   4.7051144e-02   4.7051144e-02   4.7051144e-02   4.7051144e-02   4.7051144e-02   4.7051144e-02   4.7051144e-02   4.7051144e-02   4.7051144e-02   4.7051144e-02   4.7051144e-02   4.7051144e-02   4.7051144e-02   4.7051144e-02   4.7051144e-02   4.7051144e-02   4.7051144e-02   4.7051144e-02   4.7051144e-02   4.7051144e-02   4.7051144e-02   4.7051144e-02   4.7051144e-02   4.7051144e-02   4.7051144e-02   4.7051144e-02   4.7051144e-02   4.7051144e-02   4.7051144e-02   4.7051144e-02   4.7051144e-02   4.7051144e-02   4.7051144e-02   4.7051144e-02   4.7051144e-02   4.7051144e-02   4.7051144e-02   4.7051144e-02   4.7051144e-02   4.7051144e-02   4.7051144e-02   4.7051144e-02   4.7051144e-02   4.7051144e-02   4.7051144e-02   4.7051144e-02   4.7051144e-02   4.7051144e-02   4.7051144e-02   4.7051144e-02   4.7051144e-02   4.7051144e-02   4.7051144e-02   4.7051144e-02   4.7051144e-02   4.7051144e-02   4.7051144e-02   4.7051144e-02   4.7051144e-02   4.7051144e-02   4.7051144e-02   4.7051144e-02   4.6998130e-02   4.6998130e-02   4.6998130e-02   4.6998130e-02   4.6998130e-02   4.6998130e-02   4.6998130e-02   4.6998130e-02   4.6998130e-02   4.6998130e-02   4.6998130e-02   4.6998130e-02   4.6998130e-02   4.6998130e-02   4.6998130e-02   4.6998130e-02   4.6998130e-02   4.6998130e-02   4.6998130e-02   4.6998130e-02   4.6998130e-02   4.6998130e-02   4.6998130e-02   4.6998130e-02   4.6998130e-02   4.6998130e-02   4.6998130e-02   4.6998130e-02   4.6998130e-02   4.6998130e-02   4.6998130e-02   4.6998130e-02   4.6998130e-02   4.6998130e-02   4.6998130e-02   4.6998130e-02   4.6998130e-02   4.6998130e-02   4.6998130e-02   4.6998130e-02   4.6998130e-02   4.6998130e-02   4.6998130e-02   4.6998130e-02   4.6998130e-02   4.6998130e-02   4.6998130e-02   4.6998130e-02   4.6998130e-02   4.6998130e-02   4.6998130e-02   4.6998130e-02   4.6998130e-02   4.6998130e-02   4.6998130e-02   4.6998130e-02   4.6998130e-02   4.6998130e-02   4.6998130e-02   4.6998130e-02   4.6998130e-02   4.6998130e-02   4.6998130e-02   4.6998130e-02   4.6998130e-02   4.6998130e-02   4.6998130e-02   4.6998130e-02   4.6998130e-02   4.6998130e-02   4.6998130e-02   4.6998130e-02   4.6998130e-02   4.6998130e-02   4.6998130e-02   4.6998130e-02   4.6998130e-02   4.6998130e-02   4.6998130e-02   4.6998130e-02   4.6998130e-02   4.6998130e-02   4.6998130e-02   4.6998130e-02   4.6998130e-02   4.6998130e-02   4.6998130e-02   4.6998130e-02   4.6998130e-02   4.6998130e-02   4.6998130e-02   4.6998130e-02   4.6998130e-02   4.6998130e-02   4.6998130e-02   4.6998130e-02   4.6998130e-02   4.6998130e-02   4.6998130e-02   4.6998130e-02   4.6998130e-02   4.6998130e-02   4.6998130e-02   2.4118842e-02   5.1330808e-05   5.1330808e-05   5.1330808e-05   5.1330808e-05   5.1330808e-05   5.1330808e-05   5.1330808e-05   5.1330808e-05   5.1330808e-05   5.1330808e-05   5.1330808e-05   5.1330808e-05   5.1330808e-05   5.1330808e-05   5.1330808e-05   5.1330808e-05   0.0000000e+00   0.0000000e+00   0.0000000e+00   0.0000000e+00   0.0000000e+00   0.0000000e+00   0.0000000e+00   0.0000000e+00   0.0000000e+00   0.0000000e+00   0.0000000e+00   0.0000000e+00   0.0000000e+00   0.0000000e+00   0.0000000e+00   0.0000000e+00   0.0000000e+00   0.0000000e+00   0.0000000e+00   0.0000000e+00   0.0000000e+00   0.0000000e+00   0.0000000e+00   0.0000000e+00   0.0000000e+00   0.0000000e+00   0.0000000e+00   0.0000000e+00   0.0000000e+00   0.0000000e+00   0.0000000e+00   0.0000000e+00   0.0000000e+00   0.0000000e+00   0.0000000e+00   0.0000000e+00   0.0000000e+00   0.0000000e+00   0.0000000e+00   0.0000000e+00
   4.7051144e-02   4.7051144e-02   4.7051144e-02   4.7051144e-02   4.7051144e-02   4.7051144e-02   4.7051144e-02   4.7051144e-02   4.7051144e-02   4.7051144e-02   4.7051144e-02   4.7051144e-02   4.7051144e-02   4.7051144e-02   4.7051144e-02   4.7051144e-02   4.7051144e-02   4.7051144e-02   4.7051144e-02   4.7051144e-02   4.7051144e-02   4.7051144e-02   4.7051144e-02   4.7051144e-02   4.7051144e-02   4.7051144e-02   4.7051144e-02   4.7051144e-02   4.7051144e-02   4.7051144e-02   4.7051144e-02   4.7051144e-02   4.7051144e-02   4.7051144e-02   4.7051144e-02   4.7051144e-02   4.7051144e-02   4.7051144e-02   4.7051144e-02   4.7051144e-02   4.7051144e-02   4.7051144e-02   4.7051144e-02   4.7051144e-02   4.7051144e-02   4.7051144e-02   4.7051144e-02   4.7051144e-02   4.7051144e-02   4.7051144e-02   4.7051144e-02   4.7051144e-02   4.7051144e-02   4.7051144e-02   4.7051144e-02   4.7051144e-02   4.7051144e-02   4.7051144e-02   4.7051144e-02   4.7051144e-02   4.7051144e-02   4.7051144e-02   4.7051144e-02   4.7051144e-02   4.7051144e-02   4.7051144e-02   4.7051144e-02   4.7051144e-02   4.7051144e-02   4.7051144e-02   4.7051144e-02   4.7051144e-02   4.7051144e-02   4.7051144e-02   4.7051144e-02   4.7051144e-02   4.7051144e-02   4.7051144e-02   4.7051144e-02   4.7051144e-02   4.7051144e-02   4.7051144e-02   4.7051144e-02   4.7051144e-02   4.7051144e-02   4.7051144e-02   4.7051144e-02   4.7051144e-02   4.7051144e-02   4.7051144e-02   4.7051144e-02   4.7051144e-02   4.7051144e-02   4.7051144e-02   4.7051144e-02   4.7051144e-02   4.7051144e-02   4.7051144e-02   4.7051144e-02   4.7051144e-02   4.7051144e-02   4.7051144e-02   4.7051144e-02   4.7051144e-02   4.7051144e-02   4.7051144e-02   4.7051144e-02   4.7051144e-02   4.7051144e-02   4.7051144e-02   4.7051144e-02   4.7051144e-02   4.7051144e-02   4.7051144e-02   4.7051144e-02   4.7051144e-02   4.7051144e-02   4.7051144e-02   4.7051144e-02   4.7051144e-02   4.7051144e-02   4.7051144e-02   4.7051144e-02   4.7051144e-02   4.7051144e-02   4.7051144e-02   4.7051144e-02   4.7051144e-02   4.7051144e-02   4.7051144e-02   4.7051144e-02   4.7051144e-02   4.7051144e-02   4.7051144e-02   4.7051144e-02   4.7051144e-02   4.7051144e-02   4.7051144e-02   4.7051144e-02   4.7051144e-02   4.7051144e-02   4.7051144e-02   4.7051144e-02   4.7051144e-02   4.7051144e-02   4.7051144e-02   4.7051144e-02   4.7051144e-02   4.7051144e-02   4.7051144e-02   4.7051144e-02   4.7051144e-02   4.7051144e-02   4.7051144e-02   4.7051144e-02   4.7051144e-02   4.7051144e-02   4.7051144e-02   4.7051144e-02   4.7051144e-02   4.7051144e-02   4.7051144e-02   4.7051144e-02   4.7051144e-02   4.7051144e-02   4.7051144e-02   4.7051144e-02   4.7051144e-02   4.7051144e-02   4.7051144e-02   4.7051144e-02   4.7051144e-02   4.7051144e-02   4.7051144e-02   4.7051144e-02   4.7051144e-02   4.7051144e-02   4.7051144e-02   4.7051144e-02   4.7051144e-02   4.7051144e-02   4.7051144e-02   4.7051144e-02   4.7051144e-02   4.7051144e-02   4.7051144e-02   4.7051144e-02   4.7051144e-02   4.7051144e-02   4.7051144e-02   4.7051144e-02   4.7051144e-02   4.7051144e-02   4.7051144e-02   4.7051144e-02   4.7051144e-02   4.7051144e-02   4.7051144e-02   4.7051144e-02   4.7051144e-02   4.7051144e-02   4.7051144e-02   4.7051144e-02   4.7051144e-02   4.7051144e-02   4.7051144e-02   4.7051144e-02   4.7051144e-02   4.7051144e-02   4.7051144e-02   4.7051144e-02   4.7051144e-02   4.7051144e-02   4.7051144e-02   4.7051144e-02   4.7051144e-02   4.7051144e-02   4.7051144e-02   4.7051144e-02   4.7051144e-02   4.7051144e-02   4.7051144e-02   4.7051144e-02   4.7051144e-02   4.7051144e-02   4.7051144e-02   4.7051144e-02   4.7051144e-02   4.7051144e-02   4.7051144e-02   4.7051144e-02   4.7051144e-02   4.7051144e-02   4.7051144e-02   4.7051144e-02   4.7051144e-02   4.7051144e-02   4.7051144e-02   4.7051144e-02   4.7051144e-02   4.7051144e-02   4.6998130e-02   4.6998130e-02   4.6998130e-02   4.6998130e-02   4.6998130e-02   4.6998130e-02   4.6998130e-02   4.6998130e-02   4.6998130e-02   4.6998130e-02   4.6998130e-02   4.6998130e-02   4.6998130e-02   4.6998130e-02   4.6998130e-02   4.6998130e-02   4.6998130e-02   4.6998130e-02   4.6998130e-02   4.6998130e-02   4.6998130e-02   4.6998130e-02   4.6998130e-02   4.6998130e-02   4.6998130e-02   4.6998130e-02   4.6998130e-02   4.6998130e-02   4.6998130e-02   4.6998130e-02   4.6998130e-02   4.6998130e-02   4.6998130e-02   4.6998130e-02   4.6998130e-02   4.6998130e-02   4.6998130e-02   4.6998130e-02   4.6998130e-02   4.6998130e-02   4.6998130e-02   4.6998130e-02   4.6998130e-02   4.6998130e-02   4.6998130e-02   4.6998130e-02   4.6998130e-02   4.6998130e-02   4.6998130e-02   4.6998130e-02   4.6998130e-02   4.6998130e-02   4.6998130e-02   4.6998130e-02   4.6998130e-02   4.6998130e-02   4.6998130e-02   4.6998130e-02   4.6998130e-02   4.6998130e-02   4.6998130e-02   4.6998130e-02   4.6998130e-02   4.6998130e-02   4.6998130e-02   4.6998130e-02   4.6998130e-02   4.6998130e-02   4.6998130e-02   4.6998130e-02   4.6998130e-02   4.6998130e-02   4.6998130e-02   4.6998130e-02   4.6998130e-02   4.6998130e-02   4.6998130e-02   4.6998130e-02   4.6998130e-02   4.6998130e-02   4.6998130e-02   4.6998130e-02   4.6998130e-02   4.6998130e-02   4.6998130e-02   4.6998130e-02   4.6998130e-02   4.6998130e-02   4.6998130e-02   4.6998130e-02   4.6998130e-02   4.6998130e-02   4.6998130e-02   4.6998130e-02   4.6998130e-02   4.6998130e-02   4.6998130e-02   4.6998130e-02   4.6998130e-02   4.6998130e-02   4.6998130e-02   4.6998130e-02   2.4118842e-02   5.1330808e-05   5.1330808e-05   5.1330808e-05   5.1330808e-05   5.1330808e-05   5.1330808e-05   5.1330808e-05   5.1330808e-05   5.1330808e-05   5.1330808e-05   5.1330808e-05   5.1330808e-05   5.1330808e-05   5.1330808e-05   5.1330808e-05   5.1330808e-05   5.1330808e-05   0.0000000e+00   0.0000000e+00   0.0000000e+00   0.0000000e+00   0.0000000e+00   0.0000000e+00   0.0000000e+00   0.0000000e+00   0.0000000e+00   0.0000000e+00   0.0000000e+00   0.0000000e+00   0.0000000e+00   0.0000000e+00   0.0000000e+00   0.0000000e+00   0.0000000e+00   0.0000000e+00   0.0000000e+00   0.0000000e+00   0.0000000e+00   0.0000000e+00   0.0000000e+00   0.0000000e+00   0.0000000e+00   0.0000000e+00   0.0000000e+00   0.0000000e+00   0.0000000e+00   0.0000000e+00   0.0000000e+00   0.0000000e+00   0.0000000e+00   0.0000000e+00   0.0000000e+00   0.0000000e+00   0.0000000e+00   0.0000000e+00   0.0000000e+00   0.0000000e+00
   4.7051144e-02   4.7051144e-02   4.7051144e-02   4.7051144e-02   4.7051144e-02   4.7051144e-02   4.7051144e-02   4.7051144e-02   4.7051144e-02   4.7051144e-02   4.7051144e-02   4.7051144e-02   4.7051144e-02   4.7051144e-02   4.7051144e-02   4.7051144e-02   4.7051144e-02   4.7051144e-02   4.7051144e-02   4.7051144e-02   4.7051144e-02   4.7051144e-02   4.7051144e-02   4.7051144e-02   4.7051144e-02   4.7051144e-02   4.7051144e-02   4.7051144e-02   4.7051144e-02   4.7051144e-02   4.7051144e-02   4.7051144e-02   4.7051144e-02   4.7051144e-02   4.7051144e-02   4.7051144e-02   4.7051144e-02   4.7051144e-02   4.7051144e-02   4.7051144e-02   4.7051144e-02   4.7051144e-02   4.7051144e-02   4.7051144e-02   4.7051144e-02   4.7051144e-02   4.7051144e-02   4.7051144e-02   4.7051144e-02   4.7051144e-02   4.7051144e-02   4.7051144e-02   4.7051144e-02   4.7051144e-02   4.7051144e-02   4.7051144e-02   4.7051144e-02   4.7051144e-02   4.7051144e-02   4.7051144e-02   4.7051144e-02   4.7051144e-02   4.7051144e-02   4.7051144e-02   4.7051144e-02   4.7051144e-02   4.7051144e-02   4.7051144e-02   4.7051144e-02   4.7051144e-02   4.7051144e-02   4.7051144e-02   4.7051144e-02   4.7051144e-02   4.7051144e-02   4.7051144e-02   4.7051144e-02   4.7051144e-02   4.7051144e-02   4.7051144e-02   4.7051144e-02   4.7051144e-02   4.7051144e-02   4.7051144e-02   4.7051144e-02   4.7051144e-02   4.7051144e-02   4.7051144e-02   4.7051144e-02   4.7051144e-02   4.7051144e-02   4.7051144e-02   4.7051144e-02   4.7051144e-02   4.7051144e-02   4.7051144e-02   4.7051144e-02   4.7051144e-02   4.7051144e-02   4.7051144e-02   4.7051144e-02   4.7051144e-02   4.7051144e-02   4.7051144e-02   4.7051144e-02   4.7051144e-02   4.7051144e-02   4.7051144e-02   4.7051144e-02   4.7051144e-02   4.7051144e-02   4.7051144e-02   4.7051144e-02   4.7051144e-02   4.7051144e-02   4.7051144e-02   4.7051144e-02   4.7051144e-02   4.7051144e-02   4.7051144e-02   4.7051144e-02   4.7051144e-02   4.7051144e-02   4.7051144e-02   4.7051144e-02   4.7051144e-02   4.7051144e-02   4.7051144e-02   4.7051144e-02   4.7051144e-02   4.7051144e-02   4.7051144e-02   4.7051144e-02   4.7051144e-02   4.7051144e-02   4.7051144e-02   4.7051144e-02   4.7051144e-02   4.7051144e-02   4.7051144e-02   4.7051144e-02   4.7051144e-02   4.7051144e-02   4.7051144e-02   4.7051144e-02   4.7051144e-02   4.7051144e-02   4.7051144e-02   4.7051144e-02   4.7051144e-02   4.7051144e-02   4.7051144e-02   4.7051144e-02   4.7051144e-02   4.7051144e-02   4.7051144e-02   4.7051144e-02   4.7051144e-02   4.7051144e-02   4.7051144e-02   4.7051144e-02   4.7051144e-02   4.7051144e-02   4.7051144e-02   4.7051144e-02   4.7051144e-02   4.7051144e-02   4.7051144e-02   4.7051144e-02   4.7051144e-02   4.7051144e-02   4.7051144e-02   4.7051144e-02   4.7051144e-02   4.7051144e-02   4.7051144e-02   4.7051144e-02   4.7051144e-02   4.7051144e-02   4.7051144e-02   4.7051144e-02   4.7051144e-02   4.7051144e-02   4.7051144e-02   4.7051144e-02   4.7051144e-02   4.7051144e-02   4.7051144e-02   4.7051144e-02   4.7051144e-02   4.7051144e-02   4.7051144e-02   4.7051144e-02   4.7051144e-02   4.7051144e-02   4.7051144e-02   4.7051144e-02   4.7051144e-02   4.7051144e-02   4.7051144e-02   4.7051144e-02   4.7051144e-02   4.7051144e-02   4.7051144e-02   4.7051144e-02   4.7051144e-02   4.7051144e-02   4.7051144e-02   4.7051144e-02   4.7051144e-02   4.7051144e-02   4.7051144e-02   4.7051144e-02   4.7051144e-02   4.7051144e-02   4.7051144e-02   4.7051144e-02   4.7051144e-02   4.7051144e-02   4.7051144e-02   4.7051144e-02   4.7051144e-02   4.7051144e-02   4.7051144e-02   4.7051144e-02   4.7051144e-02   4.7051144e-02   4.7051144e-02   4.7051144e-02   4.7051144e-02   4.7051144e-02   4.7051144e-02   4.7051144e-02   4.7051144e-02   4.7051144e-02   4.7051144e-02   4.7051144e-02   4.7051144e-02   4.7051144e-02   4.7051144e-02   4.7051144e-02   4.6998130e-02   4.6998130e-02   4.6998130e-02   4.6998130e-02   4.6998130e-02   4.6998130e-02   4.6998130e-02   4.6998130e-02   4.6998130e-02   4.6998130e-02   4.6998130e-02   4.6998130e-02   4.6998130e-02   4.6998130e-02   4.6998130e-02   4.6998130e-02   4.6998130e-02   4.6998130e-02   4.6998130e-02   4.6998130e-02   4.6998130e-02   4.6998130e-02   4.6998130e-02   4.6998130e-02   4.6998130e-02   4.6998130e-02   4.6998130e-02   4.6998130e-02   4.6998130e-02   4.6998130e-02   4.6998130e-02   4.6998130e-02   4.6998130e-02   4.6998130e-02   4.6998130e-02   4.6998130e-02   4.6998130e-02   4.6998130e-02   4.6998130e-02   4.6998130e-02   4.6998130e-02   4.6998130e-02   4.6998130e-02   4.6998130e-02   4.6998130e-02   4.6998130e-02   4.6998130e-02   4.6998130e-02   4.6998130e-02   4.6998130e-02   4.6998130e-02   4.6998130e-02   4.6998130e-02   4.6998130e-02   4.6998130e-02   4.6998130e-02   4.6998130e-02   4.6998130e-02   4.6998130e-02   4.6998130e-02   4.6998130e-02   4.6998130e-02   4.6998130e-02   4.6998130e-02   4.6998130e-02   4.6998130e-02   4.6998130e-02   4.6998130e-02   4.6998130e-02   4.6998130e-02   4.6998130e-02   4.6998130e-02   4.6998130e-02   4.6998130e-02   4.6998130e-02   4.6998130e-02   4.6998130e-02   4.6998130e-02   4.6998130e-02   4.6998130e-02   4.6998130e-02   4.6998130e-02   4.6998130e-02   4.6998130e-02   4.6998130e-02   4.6998130e-02   4.6998130e-02   4.6998130e-02   4.6998130e-02   4.6998130e-02   4.6998130e-02   4.6998130e-02   4.6998130e-02   4.6998130e-02   4.6998130e-02   4.6998130e-02   4.6998130e-02   4.6998130e-02   4.6998130e-02   4.6998130e-02   4.6998130e-02   2.4118842e-02   5.1330808e-05   5.1330808e-05   5.1330808e-05   5.1330808e-05   5.1330808e-05   5.1330808e-05   5.1330808e-05   5.1330808e-05   5.1330808e-05   5.1330808e-05   5.1330808e-05   5.1330808e-05   5.1330808e-05   5.1330808e-05   5.1330808e-05   5.1330808e-05   5.1330808e-05   5.1330808e-05   0.0000000e+00   0.0000000e+00   0.0000000e+00   0.0000000e+00   0.0000000e+00   0.0000000e+00   0.0000000e+00   0.0000000e+00   0.0000000e+00   0.0000000e+00   0.0000000e+00   0.0000000e+00   0.0000000e+00   0.0000000e+00   0.0000000e+00   0.0000000e+00   0.0000000e+00   0.0000000e+00   0.0000000e+00   0.0000000e+00   0.0000000e+00   0.0000000e+00   0.0000000e+00   0.0000000e+00   0.0000000e+00   0.0000000e+00   0.0000000e+00   0.0000000e+00   0.0000000e+00   0.0000000e+00   0.0000000e+00   0.0000000e+00   0.0000000e+00   0.0000000e+00   0.0000000e+00   0.0000000e+00   0.0000000e+00   0.0000000e+00   0.0000000e+00   0.0000000e+00
   4.7051144e-02   4.7051144e-02   4.7051144e-02   4.7051144e-02   4.7051144e-02   4.7051144e-02   4.7051144e-02   4.7051144e-02   4.7051144e-02   4.7051144e-02   4.7051144e-02   4.7051144e-02   4.7051144e-02   4.7051144e-02   4.7051144e-02   4.7051144e-02   4.7051144e-02   4.7051144e-02   4.7051144e-02   4.7051144e-02   4.7051144e-02   4.7051144e-02   4.7051144e-02   4.7051144e-02   4.7051144e-02   4.7051144e-02   4.7051144e-02   4.7051144e-02   4.7051144e-02   4.7051144e-02   4.7051144e-02   4.7051144e-02   4.7051144e-02   4.7051144e-02   4.7051144e-02   4.7051144e-02   4.7051144e-02   4.7051144e-02   4.7051144e-02   4.7051144e-02   4.7051144e-02   4.7051144e-02   4.7051144e-02   4.7051144e-02   4.7051144e-02   4.7051144e-02   4.7051144e-02   4.7051144e-02   4.7051144e-02   4.7051144e-02   4.7051144e-02   4.7051144e-02   4.7051144e-02   4.7051144e-02   4.7051144e-02   4.7051144e-02   4.7051144e-02   4.7051144e-02   4.7051144e-02   4.7051144e-02   4.7051144e-02   4.7051144e-02   4.7051144e-02   4.7051144e-02   4.7051144e-02   4.7051144e-02   4.7051144e-02   4.7051144e-02   4.7051144e-02   4.7051144e-02   4.7051144e-02   4.7051144e-02   4.7051144e-02   4.7051144e-02   4.7051144e-02   4.7051144e-02   4.7051144e-02   4.7051144e-02   4.7051144e-02   4.7051144e-02   4.7051144e-02   4.7051144e-02   4.7051144e-02   4.7051144e-02   4.7051144e-02   4.7051144e-02   4.7051144e-02   4.7051144e-02   4.7051144e-02   4.7051144e-02   4.7051144e-02   4.7051144e-02   4.7051144e-02   4.7051144e-02   4.7051144e-02   4.7051144e-02   4.7051144e-02   4.7051144e-02   4.7051144e-02   4.7051144e-02   4.7051144e-02   4.7051144e-02   4.7051144e-02   4.7051144e-02   4.7051144e-02   4.7051144e-02   4.7051144e-02   4.7051144e-02   4.7051144e-02   4.7051144e-02   4.7051144e-02   4.7051144e-02   4.7051144e-02   4.7051144e-02   4.7051144e-02   4.7051144e-02   4.7051144e-02   4.7051144e-02   4.7051144e-02   4.7051144e-02   4.7051144e-02   4.7051144e-02   4.7051144e-02   4.7051144e-02   4.7051144e-02   4.7051144e-02   4.7051144e-02   4.7051144e-02   4.7051144e-02   4.7051144e-02   4.7051144e-02   4.7051144e-02   4.7051144e-02   4.7051144e-02   4.7051144e-02   4.7051144e-02   4.7051144e-02   4.7051144e-02   4.7051144e-02   4.7051144e-02   4.7051144e-02   4.7051144e-02   4.7051144e-02   4.7051144e-02   4.7051144e-02   4.7051144e-02   4.7051144e-02   4.7051144e-02   4.7051144e-02   4.7051144e-02   4.7051144e-02   4.7051144e-02   4.7051144e-02   4.7051144e-02   4.7051144e-02   4.7051144e-02   4.7051144e-02   4.7051144e-02   4.7051144e-02   4.7051144e-02   4.7051144e-02   4.7051144e-02   4.7051144e-02   4.7051144e-02   4.7051144e-02   4.7051144e-02   4.7051144e-02   4.7051144e-02   4.7051144e-02   4.7051144e-02   4.7051144e-02   4.7051144e-02   4.7051144e-02   4.7051144e-02   4.7051144e-02   4.7051144e-02   4.7051144e-02   4.7051144e-02   4.7051144e-02   4.7051144e-02   4.7051144e-02   4.7051144e-02   4.7051144e-02   4.7051144e-02   4.7051144e-02   4.7051144e-02   4.7051144e-02   4.7051144e-02   4.7051144e-02   4.7051144e-02   4.7051144e-02   4.7051144e-02   4.7051144e-02   4.7051144e-02   4.7051144e-02   4.7051144e-02   4.7051144e-02   4.7051144e-02   4.7051144e-02   4.7051144e-02   4.7051144e-02   4.7051144e-02   4.7051144e-02   4.7051144e-02   4.7051144e-02   4.7051144e-02   4.7051144e-02   4.7051144e-02   4.7051144e-02   4.7051144e-02   4.7051144e-02   4.7051144e-02   4.7051144e-02   4.7051144e-02   4.7051144e-02   4.7051144e-02   4.7051144e-02   4.7051144e-02   4.7051144e-02   4.7051144e-02   4.7051144e-02   4.7051144e-02   4.7051144e-02   4.7051144e-02   4.7051144e-02   4.7051144e-02   4.7051144e-02   4.7051144e-02   4.7051144e-02   4.7051144e-02   4.7051144e-02   4.7051144e-02   4.7051144e-02   4.7051144e-02   4.7051144e-02   4.7051144e-02   4.7051144e-02   4.7051144e-02   4.7051144e-02   4.7051144e-02   4.7051144e-02   4.6998130e-02   4.6998130e-02   4.6998130e-02   4.6998130e-02   4.6998130e-02   4.6998130e-02   4.6998130e-02   4.6998130e-02   4.6998130e-02   4.6998130e-02   4.6998130e-02   4.6998130e-02   4.6998130e-02   4.6998130e-02   4.6998130e-02   4.6998130e-02   4.6998130e-02   4.6998130e-02   4.6998130e-02   4.6998130e-02   4.6998130e-02   4.6998130e-02   4.6998130e-02   4.6998130e-02   4.6998130e-02   4.6998130e-02   4.6998130e-02   4.6998130e-02   4.6998130e-02   4.6998130e-02   4.6998130e-02   4.6998130e-02   4.6998130e-02   4.6998130e-02   4.6998130e-02   4.6998130e-02   4.6998130e-02   4.6998130e-02   4.6998130e-02   4.6998130e-02   4.6998130e-02   4.6998130e-02   4.6998130e-02   4.6998130e-02   4.6998130e-02   4.6998130e-02   4.6998130e-02   4.6998130e-02   4.6998130e-02   4.6998130e-02   4.6998130e-02   4.6998130e-02   4.6998130e-02   4.6998130e-02   4.6998130e-02   4.6998130e-02   4.6998130e-02   4.6998130e-02   4.6998130e-02   4.6998130e-02   4.6998130e-02   4.6998130e-02   4.6998130e-02   4.6998130e-02   4.6998130e-02   4.6998130e-02   4.6998130e-02   4.6998130e-02   4.6998130e-02   4.6998130e-02   4.6998130e-02   4.6998130e-02   4.6998130e-02   4.6998130e-02   4.6998130e-02   4.6998130e-02   4.6998130e-02   4.6998130e-02   4.6998130e-02   4.6998130e-02   4.6998130e-02   4.6998130e-02   4.6998130e-02   4.6998130e-02   4.6998130e-02   4.6998130e-02   4.6998130e-02   4.6998130e-02   4.6998130e-02   4.6998130e-02   4.6998130e-02   4.6998130e-02   4.6998130e-02   4.6998130e-02   4.6998130e-02   4.6998130e-02   4.6998130e-02   4.6998130e-02   4.6998130e-02   4.6998130e-02   2.4118842e-02   5.1330808e-05   5.1330808e-05   5.1330808e-05   5.1330808e-05   5.1330808e-05   5.1330808e-05   5.1330808e-05   5.1330808e-05   5.1330808e-05   5.1330808e-05   5.1330808e-05   5.1330808e-05   5.1330808e-05   5.1330808e-05   5.1330808e-05   5.1330808e-05   5.1330808e-05   5.1330808e-05   5.1330808e-05   0.0000000e+00   0.0000000e+00   0.0000000e+00   0.0000000e+00   0.0000000e+00   0.0000000e+00   0.0000000e+00   0.0000000e+00   0.0000000e+00   0.0000000e+00   0.0000000e+00   0.0000000e+00   0.0000000e+00   0.0000000e+00   0.0000000e+00   0.0000000e+00   0.0000000e+00   0.0000000e+00   0.0000000e+00   0.0000000e+00   0.0000000e+00   0.0000000e+00   0.0000000e+00   0.0000000e+00   0.0000000e+00   0.0000000e+00   0.0000000e+00   0.0000000e+00   0.0000000e+00   0.0000000e+00   0.0000000e+00   0.0000000e+00   0.0000000e+00   0.0000000e+00   0.0000000e+00   0.0000000e+00   0.0000000e+00   0.0000000e+00   0.0000000e+00   0.0000000e+00
   4.7051144e-02   4.7051144e-02   4.7051144e-02   4.7051144e-02   4.7051144e-02   4.7051144e-02   4.7051144e-02   4.7051144e-02   4.7051144e-02   4.7051144e-02   4.7051144e-02   4.7051144e-02   4.7051144e-02   4.7051144e-02   4.7051144e-02   4.7051144e-02   4.7051144e-02   4.7051144e-02   4.7051144e-02   4.7051144e-02   4.7051144e-02   4.7051144e-02   4.7051144e-02   4.7051144e-02   4.7051144e-02   4.7051144e-02   4.7051144e-02   4.7051144e-02   4.7051144e-02   4.7051144e-02   4.7051144e-02   4.7051144e-02   4.7051144e-02   4.7051144e-02   4.7051144e-02   4.7051144e-02   4.7051144e-02   4.7051144e-02   4.7051144e-02   4.7051144e-02   4.7051144e-02   4.7051144e-02   4.7051144e-02   4.7051144e-02   4.7051144e-02   4.7051144e-02   4.7051144e-02   4.7051144e-02   4.7051144e-02   4.7051144e-02   4.7051144e-02   4.7051144e-02   4.7051144e-02   4.7051144e-02   4.7051144e-02   4.7051144e-02   4.7051144e-02   4.7051144e-02   4.7051144e-02   4.7051144e-02   4.7051144e-02   4.7051144e-02   4.7051144e-02   4.7051144e-02   4.7051144e-02   4.7051144e-02   4.7051144e-02   4.7051144e-02   4.7051144e-02   4.7051144e-02   4.7051144e-02   4.7051144e-02   4.7051144e-02   4.7051144e-02   4.7051144e-02   4.7051144e-02   4.7051144e-02   4.7051144e-02   4.7051144e-02   4.7051144e-02   4.7051144e-02   4.7051144e-02   4.7051144e-02   4.7051144e-02   4.7051144e-02   4.7051144e-02   4.7051144e-02   4.7051144e-02   4.7051144e-02   4.7051144e-02   4.7051144e-02   4.7051144e-02   4.7051144e-02   4.7051144e-02   4.7051144e-02   4.7051144e-02   4.7051144e-02   4.7051144e-02   4.7051144e-02   4.7051144e-02   4.7051144e-02   4.7051144e-02   4.7051144e-02   4.7051144e-02   4.7051144e-02   4.7051144e-02   4.7051144e-02   4.7051144e-02   4.7051144e-02   4.7051144e-02   4.7051144e-02   4.7051144e-02   4.7051144e-02   4.7051144e-02   4.7051144e-02   4.7051144e-02   4.7051144e-02   4.7051144e-02   4.7051144e-02   4.7051144e-02   4.7051144e-02   4.7051144e-02   4.7051144e-02   4.7051144e-02   4.7051144e-02   4.7051144e-02   4.7051144e-02   4.7051144e-02   4.7051144e-02   4.7051144e-02   4.7051144e-02   4.7051144e-02   4.7051144e-02   4.7051144e-02   4.7051144e-02   4.7051144e-02   4.7051144e-02   4.7051144e-02   4.7051144e-02   4.7051144e-02   4.7051144e-02   4.7051144e-02   4.7051144e-02   4.7051144e-02   4.7051144e-02   4.7051144e-02   4.7051144e-02   4.7051144e-02   4.7051144e-02   4.7051144e-02   4.7051144e-02   4.7051144e-02   4.7051144e-02   4.7051144e-02   4.7051144e-02   4.7051144e-02   4.7051144e-02   4.7051144e-02   4.7051144e-02   4.7051144e-02   4.7051144e-02   4.7051144e-02   4.7051144e-02   4.7051144e-02   4.7051144e-02   4.7051144e-02   4.7051144e-02   4.7051144e-02   4.7051144e-02   4.7051144e-02   4.7051144e-02   4.7051144e-02   4.7051144e-02   4.7051144e-02   4.7051144e-02   4.7051144e-02   4.7051144e-02   4.7051144e-02   4.7051144e-02   4.7051144e-02   4.7051144e-02   4.7051144e-02   4.7051144e-02   4.7051144e-02   4.7051144e-02   4.7051144e-02   4.7051144e-02   4.7051144e-02   4.7051144e-02   4.7051144e-02   4.7051144e-02   4.7051144e-02   4.7051144e-02   4.7051144e-02   4.7051144e-02   4.7051144e-02   4.7051144e-02   4.7051144e-02   4.7051144e-02   4.7051144e-02   4.7051144e-02   4.7051144e-02   4.7051144e-02   4.7051144e-02   4.7051144e-02   4.7051144e-02   4.7051144e-02   4.7051144e-02   4.7051144e-02   4.7051144e-02   4.7051144e-02   4.7051144e-02   4.7051144e-02   4.7051144e-02   4.7051144e-02   4.7051144e-02   4.7051144e-02   4.7051144e-02   4.7051144e-02   4.7051144e-02   4.7051144e-02   4.7051144e-02   4.7051144e-02   4.7051144e-02   4.7051144e-02   4.7051144e-02   4.7051144e-02   4.7051144e-02   4.7051144e-02   4.7051144e-02   4.7051144e-02   4.7051144e-02   4.7051144e-02   4.7051144e-02   4.7051144e-02   4.7051144e-02   4.7051144e-02   4.7051144e-02   4.7051144e-02   4.7051144e-02   4.7051144e-02   4.6998130e-02   4.6998130e-02   4.6998130e-02   4.6998130e-02   4.6998130e-02   4.6998130e-02   4.6998130e-02   4.6998130e-02   4.6998130e-02   4.6998130e-02   4.6998130e-02   4.6998130e-02   4.6998130e-02   4.6998130e-02   4.6998130e-02   4.6998130e-02   4.6998130e-02   4.6998130e-02   4.6998130e-02   4.6998130e-02   4.6998130e-02   4.6998130e-02   4.6998130e-02   4.6998130e-02   4.6998130e-02   4.6998130e-02   4.6998130e-02   4.6998130e-02   4.6998130e-02   4.6998130e-02   4.6998130e-02   4.6998130e-02   4.6998130e-02   4.6998130e-02   4.6998130e-02   4.6998130e-02   4.6998130e-02   4.6998130e-02   4.6998130e-02   4.6998130e-02   4.6998130e-02   4.6998130e-02   4.6998130e-02   4.6998130e-02   4.6998130e-02   4.6998130e-02   4.6998130e-02   4.6998130e-02   4.6998130e-02   4.6998130e-02   4.6998130e-02   4.6998130e-02   4.6998130e-02   4.6998130e-02   4.6998130e-02   4.6998130e-02   4.6998130e-02   4.6998130e-02   4.6998130e-02   4.6998130e-02   4.6998130e-02   4.6998130e-02   4.6998130e-02   4.6998130e-02   4.6998130e-02   4.6998130e-02   4.6998130e-02   4.6998130e-02   4.6998130e-02   4.6998130e-02   4.6998130e-02   4.6998130e-02   4.6998130e-02   4.6998130e-02   4.6998130e-02   4.6998130e-02   4.6998130e-02   4.6998130e-02   4.6998130e-02   4.6998130e-02   4.6998130e-02   4.6998130e-02   4.6998130e-02   4.6998130e-02   4.6998130e-02   4.6998130e-02   4.6998130e-02   4.6998130e-02   4.6998130e-02   4.6998130e-02   4.6998130e-02   4.6998130e-02   4.6998130e-02   4.6998130e-02   4.6998130e-02   4.6998130e-02   4.6998130e-02   4.6998130e-02   4.6998130e-02   2.4118842e-02   5.1330808e-05   5.1330808e-05   5.1330808e-05   5.1330808e-05   5.1330808e-05   5.1330808e-05   5.1330808e-05   5.1330808e-05   5.1330808e-05   5.1330808e-05   5.1330808e-05   5.1330808e-05   5.1330808e-05   5.1330808e-05   5.1330808e-05   5.1330808e-05   5.1330808e-05   5.1330808e-05   5.1330808e-05   5.1330808e-05   0.0000000e+00   0.0000000e+00   0.0000000e+00   0.0000000e+00   0.0000000e+00   0.0000000e+00   0.0000000e+00   0.0000000e+00   0.0000000e+00   0.0000000e+00   0.0000000e+00   0.0000000e+00   0.0000000e+00   0.0000000e+00   0.0000000e+00   0.0000000e+00   0.0000000e+00   0.0000000e+00   0.0000000e+00   0.0000000e+00   0.0000000e+00   0.0000000e+00   0.0000000e+00   0.0000000e+00   0.0000000e+00   0.0000000e+00   0.0000000e+00   0.0000000e+00   0.0000000e+00   0.0000000e+00   0.0000000e+00   0.0000000e+00   0.0000000e+00   0.0000000e+00   0.0000000e+00   0.0000000e+00   0.0000000e+00   0.0000000e+00   0.0000000e+00   0.0000000e+00
   4.7051144e-02   4.7051144e-02   4.7051144e-02   4.7051144e-02   4.7051144e-02   4.7051144e-02   4.7051144e-02   4.7051144e-02   4.7051144e-02   4.7051144e-02   4.7051144e-02   4.7051144e-02   4.7051144e-02   4.7051144e-02   4.7051144e-02   4.7051144e-02   4.7051144e-02   4.7051144e-02   4.7051144e-02   4.7051144e-02   4.7051144e-02   4.7051144e-02   4.7051144e-02   4.7051144e-02   4.7051144e-02   4.7051144e-02   4.7051144e-02   4.7051144e-02   4.7051144e-02   4.7051144e-02   4.7051144e-02   4.7051144e-02   4.7051144e-02   4.7051144e-02   4.7051144e-02   4.7051144e-02   4.7051144e-02   4.7051144e-02   4.7051144e-02   4.7051144e-02   4.7051144e-02   4.7051144e-02   4.7051144e-02   4.7051144e-02   4.7051144e-02   4.7051144e-02   4.7051144e-02   4.7051144e-02   4.7051144e-02   4.7051144e-02   4.7051144e-02   4.7051144e-02   4.7051144e-02   4.7051144e-02   4.7051144e-02   4.7051144e-02   4.7051144e-02   4.7051144e-02   4.7051144e-02   4.7051144e-02   4.7051144e-02   4.7051144e-02   4.7051144e-02   4.7051144e-02   4.7051144e-02   4.7051144e-02   4.7051144e-02   4.7051144e-02   4.7051144e-02   4.7051144e-02   4.7051144e-02   4.7051144e-02   4.7051144e-02   4.7051144e-02   4.7051144e-02   4.7051144e-02   4.7051144e-02   4.7051144e-02   4.7051144e-02   4.7051144e-02   4.7051144e-02   4.7051144e-02   4.7051144e-02   4.7051144e-02   4.7051144e-02   4.7051144e-02   4.7051144e-02   4.7051144e-02   4.7051144e-02   4.7051144e-02   4.7051144e-02   4.7051144e-02   4.7051144e-02   4.7051144e-02   4.7051144e-02   4.7051144e-02   4.7051144e-02   4.7051144e-02   4.7051144e-02   4.7051144e-02   4.7051144e-02   4.7051144e-02   4.7051144e-02   4.7051144e-02   4.7051144e-02   4.7051144e-02   4.7051144e-02   4.7051144e-02   4.7051144e-02   4.7051144e-02   4.7051144e-02   4.7051144e-02   4.7051144e-02   4.7051144e-02   4.7051144e-02   4.7051144e-02   4.7051144e-02   4.7051144e-02   4.7051144e-02   4.7051144e-02   4.7051144e-02   4.7051144e-02   4.7051144e-02   4.7051144e-02   4.7051144e-02   4.7051144e-02   4.7051144e-02   4.7051144e-02   4.7051144e-02   4.7051144e-02   4.7051144e-02   4.7051144e-02   4.7051144e-02   4.7051144e-02   4.7051144e-02   4.7051144e-02   4.7051144e-02   4.7051144e-02   4.7051144e-02   4.7051144e-02   4.7051144e-02   4.7051144e-02   4.7051144e-02   4.7051144e-02   4.7051144e-02   4.7051144e-02   4.7051144e-02   4.7051144e-02   4.7051144e-02   4.7051144e-02   4.7051144e-02   4.7051144e-02   4.7051144e-02   4.7051144e-02   4.7051144e-02   4.7051144e-02   4.7051144e-02   4.7051144e-02   4.7051144e-02   4.7051144e-02   4.7051144e-02   4.7051144e-02   4.7051144e-02   4.7051144e-02   4.7051144e-02   4.7051144e-02   4.7051144e-02   4.7051144e-02   4.7051144e-02   4.7051144e-02   4.7051144e-02   4.7051144e-02   4.7051144e-02   4.7051144e-02   4.7051144e-02   4.7051144e-02   4.7051144e-02   4.7051144e-02   4.7051144e-02   4.7051144e-02   4.7051144e-02   4.7051144e-02   4.7051144e-02   4.7051144e-02   4.7051144e-02   4.7051144e-02   4.7051144e-02   4.7051144e-02   4.7051144e-02   4.7051144e-02   4.7051144e-02   4.7051144e-02   4.7051144e-02   4.7051144e-02   4.7051144e-02   4.7051144e-02   4.7051144e-02   4.7051144e-02   4.7051144e-02   4.7051144e-02   4.7051144e-02   4.7051144e-02   4.7051144e-02   4.7051144e-02   4.7051144e-02   4.7051144e-02   4.7051144e-02   4.7051144e-02   4.7051144e-02   4.7051144e-02   4.7051144e-02   4.7051144e-02   4.7051144e-02   4.7051144e-02   4.7051144e-02   4.7051144e-02   4.7051144e-02   4.7051144e-02   4.7051144e-02   4.7051144e-02   4.7051144e-02   4.7051144e-02   4.7051144e-02   4.7051144e-02   4.7051144e-02   4.7051144e-02   4.7051144e-02   4.7051144e-02   4.7051144e-02   4.7051144e-02   4.7051144e-02   4.7051144e-02   4.7051144e-02   4.7051144e-02   4.7051144e-02   4.7051144e-02   4.7051144e-02   4.7051144e-02   4.7051144e-02   4.7051144e-02   4.7051144e-02   4.6998130e-02   4.6998130e-02   4.6998130e-02   4.6998130e-02   4.6998130e-02   4.6998130e-02   4.6998130e-02   4.6998130e-02   4.6998130e-02   4.6998130e-02   4.6998130e-02   4.6998130e-02   4.6998130e-02   4.6998130e-02   4.6998130e-02   4.6998130e-02   4.6998130e-02   4.6998130e-02   4.6998130e-02   4.6998130e-02   4.6998130e-02   4.6998130e-02   4.6998130e-02   4.6998130e-02   4.6998130e-02   4.6998130e-02   4.6998130e-02   4.6998130e-02   4.6998130e-02   4.6998130e-02   4.6998130e-02   4.6998130e-02   4.6998130e-02   4.6998130e-02   4.6998130e-02   4.6998130e-02   4.6998130e-02   4.6998130e-02   4.6998130e-02   4.6998130e-02   4.6998130e-02   4.6998130e-02   4.6998130e-02   4.6998130e-02   4.6998130e-02   4.6998130e-02   4.6998130e-02   4.6998130e-02   4.6998130e-02   4.6998130e-02   4.6998130e-02   4.6998130e-02   4.6998130e-02   4.6998130e-02   4.6998130e-02   4.6998130e-02   4.6998130e-02   4.6998130e-02   4.6998130e-02   4.6998130e-02   4.6998130e-02   4.6998130e-02   4.6998130e-02   4.6998130e-02   4.6998130e-02   4.6998130e-02   4.6998130e-02   4.6998130e-02   4.6998130e-02   4.6998130e-02   4.6998130e-02   4.6998130e-02   4.6998130e-02   4.6998130e-02   4.6998130e-02   4.6998130e-02   4.6998130e-02   4.6998130e-02   4.6998130e-02   4.6998130e-02   4.6998130e-02   4.6998130e-02   4.6998130e-02   4.6998130e-02   4.6998130e-02   4.6998130e-02   4.6998130e-02   4.6998130e-02   4.6998130e-02   4.6998130e-02   4.6998130e-02   4.6998130e-02   4.6998130e-02   4.6998130e-02   4.6998130e-02   4.6998130e-02   4.6998130e-02   4.6998130e-02   2.4118842e-02   5.1330808e-05   5.1330808e-05   5.1330808e-05   5.1330808e-05   5.1330808e-05   5.1330808e-05   5.1330808e-05   5.1330808e-05   5.1330808e-05   5.1330808e-05   5.1330808e-05   5.1330808e-05   5.1330808e-05   5.1330808e-05   5.1330808e-05   5.1330808e-05   5.1330808e-05   5.1330808e-05   5.1330808e-05   5.1330808e-05   5.1330808e-05   0.0000000e+00   0.0000000e+00   0.0000000e+00   0.0000000e+00   0.0000000e+00   0.0000000e+00   0.0000000e+00   0.0000000e+00   0.0000000e+00   0.0000000e+00   0.0000000e+00   0.0000000e+00   0.0000000e+00   0.0000000e+00   0.0000000e+00   0.0000000e+00   0.0000000e+00   0.0000000e+00   0.0000000e+00   0.0000000e+00   0.0000000e+00   0.0000000e+00   0.0000000e+00   0.0000000e+00   0.0000000e+00   0.0000000e+00   0.0000000e+00   0.0000000e+00   0.0000000e+00   0.0000000e+00   0.0000000e+00   0.0000000e+00   0.0000000e+00   0.0000000e+00   0.0000000e+00   0.0000000e+00   0.0000000e+00   0.0000000e+00   0.0000000e+00   0.0000000e+00
   4.7051144e-02   4.7051144e-02   4.7051144e-02   4.7051144e-02   4.7051144e-02   4.7051144e-02   4.7051144e-02   4.7051144e-02   4.7051144e-02   4.7051144e-02   4.7051144e-02   4.7051144e-02   4.7051144e-02   4.7051144e-02   4.7051144e-02   4.7051144e-02   4.7051144e-02   4.7051144e-02   4.7051144e-02   4.7051144e-02   4.7051144e-02   4.7051144e-02   4.7051144e-02   4.7051144e-02   4.7051144e-02   4.7051144e-02   4.7051144e-02   4.7051144e-02   4.7051144e-02   4.7051144e-02   4.7051144e-02   4.7051144e-02   4.7051144e-02   4.7051144e-02   4.7051144e-02   4.7051144e-02   4.7051144e-02   4.7051144e-02   4.7051144e-02   4.7051144e-02   4.7051144e-02   4.7051144e-02   4.7051144e-02   4.7051144e-02   4.7051144e-02   4.7051144e-02   4.7051144e-02   4.7051144e-02   4.7051144e-02   4.7051144e-02   4.7051144e-02   4.7051144e-02   4.7051144e-02   4.7051144e-02   4.7051144e-02   4.7051144e-02   4.7051144e-02   4.7051144e-02   4.7051144e-02   4.7051144e-02   4.7051144e-02   4.7051144e-02   4.7051144e-02   4.7051144e-02   4.7051144e-02   4.7051144e-02   4.7051144e-02   4.7051144e-02   4.7051144e-02   4.7051144e-02   4.7051144e-02   4.7051144e-02   4.7051144e-02   4.7051144e-02   4.7051144e-02   4.7051144e-02   4.7051144e-02   4.7051144e-02   4.7051144e-02   4.7051144e-02   4.7051144e-02   4.7051144e-02   4.7051144e-02   4.7051144e-02   4.7051144e-02   4.7051144e-02   4.7051144e-02   4.7051144e-02   4.7051144e-02   4.7051144e-02   4.7051144e-02   4.7051144e-02   4.7051144e-02   4.7051144e-02   4.7051144e-02   4.7051144e-02   4.7051144e-02   4.7051144e-02   4.7051144e-02   4.7051144e-02   4.7051144e-02   4.7051144e-02   4.7051144e-02   4.7051144e-02   4.7051144e-02   4.7051144e-02   4.7051144e-02   4.7051144e-02   4.7051144e-02   4.7051144e-02   4.7051144e-02   4.7051144e-02   4.7051144e-02   4.7051144e-02   4.7051144e-02   4.7051144e-02   4.7051144e-02   4.7051144e-02   4.7051144e-02   4.7051144e-02   4.7051144e-02   4.7051144e-02   4.7051144e-02   4.7051144e-02   4.7051144e-02   4.7051144e-02   4.7051144e-02   4.7051144e-02   4.7051144e-02   4.7051144e-02   4.7051144e-02   4.7051144e-02   4.7051144e-02   4.7051144e-02   4.7051144e-02   4.7051144e-02   4.7051144e-02   4.7051144e-02   4.7051144e-02   4.7051144e-02   4.7051144e-02   4.7051144e-02   4.7051144e-02   4.7051144e-02   4.7051144e-02   4.7051144e-02   4.7051144e-02   4.7051144e-02   4.7051144e-02   4.7051144e-02   4.7051144e-02   4.7051144e-02   4.7051144e-02   4.7051144e-02   4.7051144e-02   4.7051144e-02   4.7051144e-02   4.7051144e-02   4.7051144e-02   4.7051144e-02   4.7051144e-02   4.7051144e-02   4.7051144e-02   4.7051144e-02   4.7051144e-02   4.7051144e-02   4.7051144e-02   4.7051144e-02   4.7051144e-02   4.7051144e-02   4.7051144e-02   4.7051144e-02   4.7051144e-02   4.7051144e-02   4.7051144e-02   4.7051144e-02   4.7051144e-02   4.7051144e-02   4.7051144e-02   4.7051144e-02   4.7051144e-02   4.7051144e-02   4.7051144e-02   4.7051144e-02   4.7051144e-02   4.7051144e-02   4.7051144e-02   4.7051144e-02   4.7051144e-02   4.7051144e-02   4.7051144e-02   4.7051144e-02   4.7051144e-02   4.7051144e-02   4.7051144e-02   4.7051144e-02   4.7051144e-02   4.7051144e-02   4.7051144e-02   4.7051144e-02   4.7051144e-02   4.7051144e-02   4.7051144e-02   4.7051144e-02   4.7051144e-02   4.7051144e-02   4.7051144e-02   4.7051144e-02   4.7051144e-02   4.7051144e-02   4.7051144e-02   4.7051144e-02   4.7051144e-02   4.7051144e-02   4.7051144e-02   4.7051144e-02   4.7051144e-02   4.7051144e-02   4.7051144e-02   4.7051144e-02   4.7051144e-02   4.7051144e-02   4.7051144e-02   4.7051144e-02   4.7051144e-02   4.7051144e-02   4.7051144e-02   4.7051144e-02   4.7051144e-02   4.7051144e-02   4.7051144e-02   4.7051144e-02   4.7051144e-02   4.7051144e-02   4.7051144e-02   4.7051144e-02   4.7051144e-02   4.7051144e-02   4.7051144e-02   4.7051144e-02   4.7051144e-02   4.6998130e-02   4.6998130e-02   4.6998130e-02   4.6998130e-02   4.6998130e-02   4.6998130e-02   4.6998130e-02   4.6998130e-02   4.6998130e-02   4.6998130e-02   4.6998130e-02   4.6998130e-02   4.6998130e-02   4.6998130e-02   4.6998130e-02   4.6998130e-02   4.6998130e-02   4.6998130e-02   4.6998130e-02   4.6998130e-02   4.6998130e-02   4.6998130e-02   4.6998130e-02   4.6998130e-02   4.6998130e-02   4.6998130e-02   4.6998130e-02   4.6998130e-02   4.6998130e-02   4.6998130e-02   4.6998130e-02   4.6998130e-02   4.6998130e-02   4.6998130e-02   4.6998130e-02   4.6998130e-02   4.6998130e-02   4.6998130e-02   4.6998130e-02   4.6998130e-02   4.6998130e-02   4.6998130e-02   4.6998130e-02   4.6998130e-02   4.6998130e-02   4.6998130e-02   4.6998130e-02   4.6998130e-02   4.6998130e-02   4.6998130e-02   4.6998130e-02   4.6998130e-02   4.6998130e-02   4.6998130e-02   4.6998130e-02   4.6998130e-02   4.6998130e-02   4.6998130e-02   4.6998130e-02   4.6998130e-02   4.6998130e-02   4.6998130e-02   4.6998130e-02   4.6998130e-02   4.6998130e-02   4.6998130e-02   4.6998130e-02   4.6998130e-02   4.6998130e-02   4.6998130e-02   4.6998130e-02   4.6998130e-02   4.6998130e-02   4.6998130e-02   4.6998130e-02   4.6998130e-02   4.6998130e-02   4.6998130e-02   4.6998130e-02   4.6998130e-02   4.6998130e-02   4.6998130e-02   4.6998130e-02   4.6998130e-02   4.6998130e-02   4.6998130e-02   4.6998130e-02   4.6998130e-02   4.6998130e-02   4.6998130e-02   4.6998130e-02   4.6998130e-02   4.6998130e-02   4.6998130e-02   4.6998130e-02   4.6998130e-02   4.6998130e-02   2.4118842e-02   5.1330808e-05   5.1330808e-05   5.1330808e-05   5.1330808e-05   5.1330808e-05   5.1330808e-05   5.1330808e-05   5.1330808e-05   5.1330808e-05   5.1330808e-05   5.1330808e-05   5.1330808e-05   5.1330808e-05   5.1330808e-05   5.1330808e-05   5.1330808e-05   5.1330808e-05   5.1330808e-05   5.1330808e-05   5.1330808e-05   5.1330808e-05   5.1330808e-05   0.0000000e+00   0.0000000e+00   0.0000000e+00   0.0000000e+00   0.0000000e+00   0.0000000e+00   0.0000000e+00   0.0000000e+00   0.0000000e+00   0.0000000e+00   0.0000000e+00   0.0000000e+00   0.0000000e+00   0.0000000e+00   0.0000000e+00   0.0000000e+00   0.0000000e+00   0.0000000e+00   0.0000000e+00   0.0000000e+00   0.0000000e+00   0.0000000e+00   0.0000000e+00   0.0000000e+00   0.0000000e+00   0.0000000e+00   0.0000000e+00   0.0000000e+00   0.0000000e+00   0.0000000e+00   0.0000000e+00   0.0000000e+00   0.0000000e+00   0.0000000e+00   0.0000000e+00   0.0000000e+00   0.0000000e+00   0.0000000e+00   0.0000000e+00   0.0000000e+00
   4.7051144e-02   4.7051144e-02   4.7051144e-02   4.7051144e-02   4.7051144e-02   4.7051144e-02   4.7051144e-02   4.7051144e-02   4.7051144e-02   4.7051144e-02   4.7051144e-02   4.7051144e-02   4.7051144e-02   4.7051144e-02   4.7051144e-02   4.7051144e-02   4.7051144e-02   4.7051144e-02   4.7051144e-02   4.7051144e-02   4.7051144e-02   4.7051144e-02   4.7051144e-02   4.7051144e-02   4.7051144e-02   4.7051144e-02   4.7051144e-02   4.7051144e-02   4.7051144e-02   4.7051144e-02   4.7051144e-02   4.7051144e-02   4.7051144e-02   4.7051144e-02   4.7051144e-02   4.7051144e-02   4.7051144e-02   4.7051144e-02   4.7051144e-02   4.7051144e-02   4.7051144e-02   4.7051144e-02   4.7051144e-02   4.7051144e-02   4.7051144e-02   4.7051144e-02   4.7051144e-02   4.7051144e-02   4.7051144e-02   4.7051144e-02   4.7051144e-02   4.7051144e-02   4.7051144e-02   4.7051144e-02   4.7051144e-02   4.7051144e-02   4.7051144e-02   4.7051144e-02   4.7051144e-02   4.7051144e-02   4.7051144e-02   4.7051144e-02   4.7051144e-02   4.7051144e-02   4.7051144e-02   4.7051144e-02   4.7051144e-02   4.7051144e-02   4.7051144e-02   4.7051144e-02   4.7051144e-02   4.7051144e-02   4.7051144e-02   4.7051144e-02   4.7051144e-02   4.7051144e-02   4.7051144e-02   4.7051144e-02   4.7051144e-02   4.7051144e-02   4.7051144e-02   4.7051144e-02   4.7051144e-02   4.7051144e-02   4.7051144e-02   4.7051144e-02   4.7051144e-02   4.7051144e-02   4.7051144e-02   4.7051144e-02   4.7051144e-02   4.7051144e-02   4.7051144e-02   4.7051144e-02   4.7051144e-02   4.7051144e-02   4.7051144e-02   4.7051144e-02   4.7051144e-02   4.7051144e-02   4.7051144e-02   4.7051144e-02   4.7051144e-02   4.7051144e-02   4.7051144e-02   4.7051144e-02   4.7051144e-02   4.7051144e-02   4.7051144e-02   4.7051144e-02   4.7051144e-02   4.7051144e-02   4.7051144e-02   4.7051144e-02   4.7051144e-02   4.7051144e-02   4.7051144e-02   4.7051144e-02   4.7051144e-02   4.7051144e-02   4.7051144e-02   4.7051144e-02   4.7051144e-02   4.7051144e-02   4.7051144e-02   4.7051144e-02   4.7051144e-02   4.7051144e-02   4.7051144e-02   4.7051144e-02   4.7051144e-02   4.7051144e-02   4.7051144e-02   4.7051144e-02   4.7051144e-02   4.7051144e-02   4.7051144e-02   4.7051144e-02   4.7051144e-02   4.7051144e-02   4.7051144e-02   4.7051144e-02   4.7051144e-02   4.7051144e-02   4.7051144e-02   4.7051144e-02   4.7051144e-02   4.7051144e-02   4.7051144e-02   4.7051144e-02   4.7051144e-02   4.7051144e-02   4.7051144e-02   4.7051144e-02   4.7051144e-02   4.7051144e-02   4.7051144e-02   4.7051144e-02   4.7051144e-02   4.7051144e-02   4.7051144e-02   4.7051144e-02   4.7051144e-02   4.7051144e-02   4.7051144e-02   4.7051144e-02   4.7051144e-02   4.7051144e-02   4.7051144e-02   4.7051144e-02   4.7051144e-02   4.7051144e-02   4.7051144e-02   4.7051144e-02   4.7051144e-02   4.7051144e-02   4.7051144e-02   4.7051144e-02   4.7051144e-02   4.7051144e-02   4.7051144e-02   4.7051144e-02   4.7051144e-02   4.7051144e-02   4.7051144e-02   4.7051144e-02   4.7051144e-02   4.7051144e-02   4.7051144e-02   4.7051144e-02   4.7051144e-02   4.7051144e-02   4.7051144e-02   4.7051144e-02   4.7051144e-02   4.7051144e-02   4.7051144e-02   4.7051144e-02   4.7051144e-02   4.7051144e-02   4.7051144e-02   4.7051144e-02   4.7051144e-02   4.7051144e-02   4.7051144e-02   4.7051144e-02   4.7051144e-02   4.7051144e-02   4.7051144e-02   4.7051144e-02   4.7051144e-02   4.7051144e-02   4.7051144e-02   4.7051144e-02   4.7051144e-02   4.7051144e-02   4.7051144e-02   4.7051144e-02   4.7051144e-02   4.7051144e-02   4.7051144e-02   4.7051144e-02   4.7051144e-02   4.7051144e-02   4.7051144e-02   4.7051144e-02   4.7051144e-02   4.7051144e-02   4.7051144e-02   4.7051144e-02   4.7051144e-02   4.7051144e-02   4.7051144e-02   4.7051144e-02   4.7051144e-02   4.7051144e-02   4.7051144e-02   4.7051144e-02   4.7051144e-02   4.7051144e-02   4.7051144e-02   4.6998130e-02   4.6998130e-02   4.6998130e-02   4.6998130e-02   4.6998130e-02   4.6998130e-02   4.6998130e-02   4.6998130e-02   4.6998130e-02   4.6998130e-02   4.6998130e-02   4.6998130e-02   4.6998130e-02   4.6998130e-02   4.6998130e-02   4.6998130e-02   4.6998130e-02   4.6998130e-02   4.6998130e-02   4.6998130e-02   4.6998130e-02   4.6998130e-02   4.6998130e-02   4.6998130e-02   4.6998130e-02   4.6998130e-02   4.6998130e-02   4.6998130e-02   4.6998130e-02   4.6998130e-02   4.6998130e-02   4.6998130e-02   4.6998130e-02   4.6998130e-02   4.6998130e-02   4.6998130e-02   4.6998130e-02   4.6998130e-02   4.6998130e-02   4.6998130e-02   4.6998130e-02   4.6998130e-02   4.6998130e-02   4.6998130e-02   4.6998130e-02   4.6998130e-02   4.6998130e-02   4.6998130e-02   4.6998130e-02   4.6998130e-02   4.6998130e-02   4.6998130e-02   4.6998130e-02   4.6998130e-02   4.6998130e-02   4.6998130e-02   4.6998130e-02   4.6998130e-02   4.6998130e-02   4.6998130e-02   4.6998130e-02   4.6998130e-02   4.6998130e-02   4.6998130e-02   4.6998130e-02   4.6998130e-02   4.6998130e-02   4.6998130e-02   4.6998130e-02   4.6998130e-02   4.6998130e-02   4.6998130e-02   4.6998130e-02   4.6998130e-02   4.6998130e-02   4.6998130e-02   4.6998130e-02   4.6998130e-02   4.6998130e-02   4.6998130e-02   4.6998130e-02   4.6998130e-02   4.6998130e-02   4.6998130e-02   4.6998130e-02   4.6998130e-02   4.6998130e-02   4.6998130e-02   4.6998130e-02   4.6998130e-02   4.6998130e-02   4.6998130e-02   4.6998130e-02   4.6998130e-02   4.6998130e-02   4.6998130e-02   2.4118842e-02   5.1330808e-05   5.1330808e-05   5.1330808e-05   5.1330808e-05   5.1330808e-05   5.1330808e-05   5.1330808e-05   5.1330808e-05   5.1330808e-05   5.1330808e-05   5.1330808e-05   5.1330808e-05   5.1330808e-05   5.1330808e-05   5.1330808e-05   5.1330808e-05   5.1330808e-05   5.1330808e-05   5.1330808e-05   5.1330808e-05   5.1330808e-05   5.1330808e-05   5.1330808e-05   0.0000000e+00   0.0000000e+00   0.0000000e+00   0.0000000e+00   0.0000000e+00   0.0000000e+00   0.0000000e+00   0.0000000e+00   0.0000000e+00   0.0000000e+00   0.0000000e+00   0.0000000e+00   0.0000000e+00   0.0000000e+00   0.0000000e+00   0.0000000e+00   0.0000000e+00   0.0000000e+00   0.0000000e+00   0.0000000e+00   0.0000000e+00   0.0000000e+00   0.0000000e+00   0.0000000e+00   0.0000000e+00   0.0000000e+00   0.0000000e+00   0.0000000e+00   0.0000000e+00   0.0000000e+00   0.0000000e+00   0.0000000e+00   0.0000000e+00   0.0000000e+00   0.0000000e+00   0.0000000e+00   0.0000000e+00   0.0000000e+00   0.0000000e+00   0.0000000e+00
   4.7051144e-02   4.7051144e-02   4.7051144e-02   4.7051144e-02   4.7051144e-02   4.7051144e-02   4.7051144e-02   4.7051144e-02   4.7051144e-02   4.7051144e-02   4.7051144e-02   4.7051144e-02   4.7051144e-02   4.7051144e-02   4.7051144e-02   4.7051144e-02   4.7051144e-02   4.7051144e-02   4.7051144e-02   4.7051144e-02   4.7051144e-02   4.7051144e-02   4.7051144e-02   4.7051144e-02   4.7051144e-02   4.7051144e-02   4.7051144e-02   4.7051144e-02   4.7051144e-02   4.7051144e-02   4.7051144e-02   4.7051144e-02   4.7051144e-02   4.7051144e-02   4.7051144e-02   4.7051144e-02   4.7051144e-02   4.7051144e-02   4.7051144e-02   4.7051144e-02   4.7051144e-02   4.7051144e-02   4.7051144e-02   4.7051144e-02   4.7051144e-02   4.7051144e-02   4.7051144e-02   4.7051144e-02   4.7051144e-02   4.7051144e-02   4.7051144e-02   4.7051144e-02   4.7051144e-02   4.7051144e-02   4.7051144e-02   4.7051144e-02   4.7051144e-02   4.7051144e-02   4.7051144e-02   4.7051144e-02   4.7051144e-02   4.7051144e-02   4.7051144e-02   4.7051144e-02   4.7051144e-02   4.7051144e-02   4.7051144e-02   4.7051144e-02   4.7051144e-02   4.7051144e-02   4.7051144e-02   4.7051144e-02   4.7051144e-02   4.7051144e-02   4.7051144e-02   4.7051144e-02   4.7051144e-02   4.7051144e-02   4.7051144e-02   4.7051144e-02   4.7051144e-02   4.7051144e-02   4.7051144e-02   4.7051144e-02   4.7051144e-02   4.7051144e-02   4.7051144e-02   4.7051144e-02   4.7051144e-02   4.7051144e-02   4.7051144e-02   4.7051144e-02   4.7051144e-02   4.7051144e-02   4.7051144e-02   4.7051144e-02   4.7051144e-02   4.7051144e-02   4.7051144e-02   4.7051144e-02   4.7051144e-02   4.7051144e-02   4.7051144e-02   4.7051144e-02   4.7051144e-02   4.7051144e-02   4.7051144e-02   4.7051144e-02   4.7051144e-02   4.7051144e-02   4.7051144e-02   4.7051144e-02   4.7051144e-02   4.7051144e-02   4.7051144e-02   4.7051144e-02   4.7051144e-02   4.7051144e-02   4.7051144e-02   4.7051144e-02   4.7051144e-02   4.7051144e-02   4.7051144e-02   4.7051144e-02   4.7051144e-02   4.7051144e-02   4.7051144e-02   4.7051144e-02   4.7051144e-02   4.7051144e-02   4.7051144e-02   4.7051144e-02   4.7051144e-02   4.7051144e-02   4.7051144e-02   4.7051144e-02   4.7051144e-02   4.7051144e-02   4.7051144e-02   4.7051144e-02   4.7051144e-02   4.7051144e-02   4.7051144e-02   4.7051144e-02   4.7051144e-02   4.7051144e-02   4.7051144e-02   4.7051144e-02   4.7051144e-02   4.7051144e-02   4.7051144e-02   4.7051144e-02   4.7051144e-02   4.7051144e-02   4.7051144e-02   4.7051144e-02   4.7051144e-02   4.7051144e-02   4.7051144e-02   4.7051144e-02   4.7051144e-02   4.7051144e-02   4.7051144e-02   4.7051144e-02   4.7051144e-02   4.7051144e-02   4.7051144e-02   4.7051144e-02   4.7051144e-02   4.7051144e-02   4.7051144e-02   4.7051144e-02   4.7051144e-02   4.7051144e-02   4.7051144e-02   4.7051144e-02   4.7051144e-02   4.7051144e-02   4.7051144e-02   4.7051144e-02   4.7051144e-02   4.7051144e-02   4.7051144e-02   4.7051144e-02   4.7051144e-02   4.7051144e-02   4.7051144e-02   4.7051144e-02   4.7051144e-02   4.7051144e-02   4.7051144e-02   4.7051144e-02   4.7051144e-02   4.7051144e-02   4.7051144e-02   4.7051144e-02   4.7051144e-02   4.7051144e-02   4.7051144e-02   4.7051144e-02   4.7051144e-02   4.7051144e-02   4.7051144e-02   4.7051144e-02   4.7051144e-02   4.7051144e-02   4.7051144e-02   4.7051144e-02   4.7051144e-02   4.7051144e-02   4.7051144e-02   4.7051144e-02   4.7051144e-02   4.7051144e-02   4.7051144e-02   4.7051144e-02   4.7051144e-02   4.7051144e-02   4.7051144e-02   4.7051144e-02   4.7051144e-02   4.7051144e-02   4.7051144e-02   4.7051144e-02   4.7051144e-02   4.7051144e-02   4.7051144e-02   4.7051144e-02   4.7051144e-02   4.7051144e-02   4.7051144e-02   4.7051144e-02   4.7051144e-02   4.7051144e-02   4.7051144e-02   4.7051144e-02   4.7051144e-02   4.7051144e-02   4.7051144e-02   4.7051144e-02   4.7051144e-02   4.6998130e-02   4.6998130e-02   4.6998130e-02   4.6998130e-02   4.6998130e-02   4.6998130e-02   4.6998130e-02   4.6998130e-02   4.6998130e-02   4.6998130e-02   4.6998130e-02   4.6998130e-02   4.6998130e-02   4.6998130e-02   4.6998130e-02   4.6998130e-02   4.6998130e-02   4.6998130e-02   4.6998130e-02   4.6998130e-02   4.6998130e-02   4.6998130e-02   4.6998130e-02   4.6998130e-02   4.6998130e-02   4.6998130e-02   4.6998130e-02   4.6998130e-02   4.6998130e-02   4.6998130e-02   4.6998130e-02   4.6998130e-02   4.6998130e-02   4.6998130e-02   4.6998130e-02   4.6998130e-02   4.6998130e-02   4.6998130e-02   4.6998130e-02   4.6998130e-02   4.6998130e-02   4.6998130e-02   4.6998130e-02   4.6998130e-02   4.6998130e-02   4.6998130e-02   4.6998130e-02   4.6998130e-02   4.6998130e-02   4.6998130e-02   4.6998130e-02   4.6998130e-02   4.6998130e-02   4.6998130e-02   4.6998130e-02   4.6998130e-02   4.6998130e-02   4.6998130e-02   4.6998130e-02   4.6998130e-02   4.6998130e-02   4.6998130e-02   4.6998130e-02   4.6998130e-02   4.6998130e-02   4.6998130e-02   4.6998130e-02   4.6998130e-02   4.6998130e-02   4.6998130e-02   4.6998130e-02   4.6998130e-02   4.6998130e-02   4.6998130e-02   4.6998130e-02   4.6998130e-02   4.6998130e-02   4.6998130e-02   4.6998130e-02   4.6998130e-02   4.6998130e-02   4.6998130e-02   4.6998130e-02   4.6998130e-02   4.6998130e-02   4.6998130e-02   4.6998130e-02   4.6998130e-02   4.6998130e-02   4.6998130e-02   4.6998130e-02   4.6998130e-02   4.6998130e-02   4.6998130e-02   4.6998130e-02   2.4118842e-02   5.1330808e-05   5.1330808e-05   5.1330808e-05   5.1330808e-05   5.1330808e-05   5.1330808e-05   5.1330808e-05   5.1330808e-05   5.1330808e-05   5.1330808e-05   5.1330808e-05   5.1330808e-05   5.1330808e-05   5.1330808e-05   5.1330808e-05   5.1330808e-05   5.1330808e-05   5.1330808e-05   5.1330808e-05   5.1330808e-05   5.1330808e-05   5.1330808e-05   5.1330808e-05   5.1330808e-05   0.0000000e+00   0.0000000e+00   0.0000000e+00   0.0000000e+00   0.0000000e+00   0.0000000e+00   0.0000000e+00   0.0000000e+00   0.0000000e+00   0.0000000e+00   0.0000000e+00   0.0000000e+00   0.0000000e+00   0.0000000e+00   0.0000000e+00   0.0000000e+00   0.0000000e+00   0.0000000e+00   0.0000000e+00   0.0000000e+00   0.0000000e+00   0.0000000e+00   0.0000000e+00   0.0000000e+00   0.0000000e+00   0.0000000e+00   0.0000000e+00   0.0000000e+00   0.0000000e+00   0.0000000e+00   0.0000000e+00   0.0000000e+00   0.0000000e+00   0.0000000e+00   0.0000000e+00   0.0000000e+00   0.0000000e+00   0.0000000e+00   0.0000000e+00   0.0000000e+00
   4.7051144e-02   4.7051144e-02   4.7051144e-02   4.7051144e-02   4.7051144e-02   4.7051144e-02   4.7051144e-02   4.7051144e-02   4.7051144e-02   4.7051144e-02   4.7051144e-02   4.7051144e-02   4.7051144e-02   4.7051144e-02   4.7051144e-02   4.7051144e-02   4.7051144e-02   4.7051144e-02   4.7051144e-02   4.7051144e-02   4.7051144e-02   4.7051144e-02   4.7051144e-02   4.7051144e-02   4.7051144e-02   4.7051144e-02   4.7051144e-02   4.7051144e-02   4.7051144e-02   4.7051144e-02   4.7051144e-02   4.7051144e-02   4.7051144e-02   4.7051144e-02   4.7051144e-02   4.7051144e-02   4.7051144e-02   4.7051144e-02   4.7051144e-02   4.7051144e-02   4.7051144e-02   4.7051144e-02   4.7051144e-02   4.7051144e-02   4.7051144e-02   4.7051144e-02   4.7051144e-02   4.7051144e-02   4.7051144e-02   4.7051144e-02   4.7051144e-02   4.7051144e-02   4.7051144e-02   4.7051144e-02   4.7051144e-02   4.7051144e-02   4.7051144e-02   4.7051144e-02   4.7051144e-02   4.7051144e-02   4.7051144e-02   4.7051144e-02   4.7051144e-02   4.7051144e-02   4.7051144e-02   4.7051144e-02   4.7051144e-02   4.7051144e-02   4.7051144e-02   4.7051144e-02   4.7051144e-02   4.7051144e-02   4.7051144e-02   4.7051144e-02   4.7051144e-02   4.7051144e-02   4.7051144e-02   4.7051144e-02   4.7051144e-02   4.7051144e-02   4.7051144e-02   4.7051144e-02   4.7051144e-02   4.7051144e-02   4.7051144e-02   4.7051144e-02   4.7051144e-02   4.7051144e-02   4.7051144e-02   4.7051144e-02   4.7051144e-02   4.7051144e-02   4.7051144e-02   4.7051144e-02   4.7051144e-02   4.7051144e-02   4.7051144e-02   4.7051144e-02   4.7051144e-02   4.7051144e-02   4.7051144e-02   4.7051144e-02   4.7051144e-02   4.7051144e-02   4.7051144e-02   4.7051144e-02   4.7051144e-02   4.7051144e-02   4.7051144e-02   4.7051144e-02   4.7051144e-02   4.7051144e-02   4.7051144e-02   4.7051144e-02   4.7051144e-02   4.7051144e-02   4.7051144e-02   4.7051144e-02   4.7051144e-02   4.7051144e-02   4.7051144e-02   4.7051144e-02   4.7051144e-02   4.7051144e-02   4.7051144e-02   4.7051144e-02   4.7051144e-02   4.7051144e-02   4.7051144e-02   4.7051144e-02   4.7051144e-02   4.7051144e-02   4.7051144e-02   4.7051144e-02   4.7051144e-02   4.7051144e-02   4.7051144e-02   4.7051144e-02   4.7051144e-02   4.7051144e-02   4.7051144e-02   4.7051144e-02   4.7051144e-02   4.7051144e-02   4.7051144e-02   4.7051144e-02   4.7051144e-02   4.7051144e-02   4.7051144e-02   4.7051144e-02   4.7051144e-02   4.7051144e-02   4.7051144e-02   4.7051144e-02   4.7051144e-02   4.7051144e-02   4.7051144e-02   4.7051144e-02   4.7051144e-02   4.7051144e-02   4.7051144e-02   4.7051144e-02   4.7051144e-02   4.7051144e-02   4.7051144e-02   4.7051144e-02   4.7051144e-02   4.7051144e-02   4.7051144e-02   4.7051144e-02   4.7051144e-02   4.7051144e-02   4.7051144e-02   4.7051144e-02   4.7051144e-02   4.7051144e-02   4.7051144e-02   4.7051144e-02   4.7051144e-02   4.7051144e-02   4.7051144e-02   4.7051144e-02   4.7051144e-02   4.7051144e-02   4.7051144e-02   4.7051144e-02   4.7051144e-02   4.7051144e-02   4.7051144e-02   4.7051144e-02   4.7051144e-02   4.7051144e-02   4.7051144e-02   4.7051144e-02   4.7051144e-02   4.7051144e-02   4.7051144e-02   4.7051144e-02   4.7051144e-02   4.7051144e-02   4.7051144e-02   4.7051144e-02   4.7051144e-02   4.7051144e-02   4.7051144e-02   4.7051144e-02   4.7051144e-02   4.7051144e-02   4.7051144e-02   4.7051144e-02   4.7051144e-02   4.7051144e-02   4.7051144e-02   4.7051144e-02   4.7051144e-02   4.7051144e-02   4.7051144e-02   4.7051144e-02   4.7051144e-02   4.7051144e-02   4.7051144e-02   4.7051144e-02   4.7051144e-02   4.7051144e-02   4.7051144e-02   4.7051144e-02   4.7051144e-02   4.7051144e-02   4.7051144e-02   4.7051144e-02   4.7051144e-02   4.7051144e-02   4.7051144e-02   4.7051144e-02   4.7051144e-02   4.7051144e-02   4.7051144e-02   4.7051144e-02   4.7051144e-02   4.7051144e-02   4.7051144e-02   4.6998130e-02   4.6998130e-02   4.6998130e-02   4.6998130e-02   4.6998130e-02   4.6998130e-02   4.6998130e-02   4.6998130e-02   4.6998130e-02   4.6998130e-02   4.6998130e-02   4.6998130e-02   4.6998130e-02   4.6998130e-02   4.6998130e-02   4.6998130e-02   4.6998130e-02   4.6998130e-02   4.6998130e-02   4.6998130e-02   4.6998130e-02   4.6998130e-02   4.6998130e-02   4.6998130e-02   4.6998130e-02   4.6998130e-02   4.6998130e-02   4.6998130e-02   4.6998130e-02   4.6998130e-02   4.6998130e-02   4.6998130e-02   4.6998130e-02   4.6998130e-02   4.6998130e-02   4.6998130e-02   4.6998130e-02   4.6998130e-02   4.6998130e-02   4.6998130e-02   4.6998130e-02   4.6998130e-02   4.6998130e-02   4.6998130e-02   4.6998130e-02   4.6998130e-02   4.6998130e-02   4.6998130e-02   4.6998130e-02   4.6998130e-02   4.6998130e-02   4.6998130e-02   4.6998130e-02   4.6998130e-02   4.6998130e-02   4.6998130e-02   4.6998130e-02   4.6998130e-02   4.6998130e-02   4.6998130e-02   4.6998130e-02   4.6998130e-02   4.6998130e-02   4.6998130e-02   4.6998130e-02   4.6998130e-02   4.6998130e-02   4.6998130e-02   4.6998130e-02   4.6998130e-02   4.6998130e-02   4.6998130e-02   4.6998130e-02   4.6998130e-02   4.6998130e-02   4.6998130e-02   4.6998130e-02   4.6998130e-02   4.6998130e-02   4.6998130e-02   4.6998130e-02   4.6998130e-02   4.6998130e-02   4.6998130e-02   4.6998130e-02   4.6998130e-02   4.6998130e-02   4.6998130e-02   4.6998130e-02   4.6998130e-02   4.6998130e-02   4.6998130e-02   4.6998130e-02   4.6998130e-02   2.4118842e-02   5.1330808e-05   5.1330808e-05   5.1330808e-05   5.1330808e-05   5.1330808e-05   5.1330808e-05   5.1330808e-05   5.1330808e-05   5.1330808e-05   5.1330808e-05   5.1330808e-05   5.1330808e-05   5.1330808e-05   5.1330808e-05   5.1330808e-05   5.1330808e-05   5.1330808e-05   5.1330808e-05   5.1330808e-05   5.1330808e-05   5.1330808e-05   5.1330808e-05   5.1330808e-05   5.1330808e-05   5.1330808e-05   0.0000000e+00   0.0000000e+00   0.0000000e+00   0.0000000e+00   0.0000000e+00   0.0000000e+00   0.0000000e+00   0.0000000e+00   0.0000000e+00   0.0000000e+00   0.0000000e+00   0.0000000e+00   0.0000000e+00   0.0000000e+00   0.0000000e+00   0.0000000e+00   0.0000000e+00   0.0000000e+00   0.0000000e+00   0.0000000e+00   0.0000000e+00   0.0000000e+00   0.0000000e+00   0.0000000e+00   0.0000000e+00   0.0000000e+00   0.0000000e+00   0.0000000e+00   0.0000000e+00   0.0000000e+00   0.0000000e+00   0.0000000e+00   0.0000000e+00   0.0000000e+00   0.0000000e+00   0.0000000e+00   0.0000000e+00   0.0000000e+00   0.0000000e+00   0.0000000e+00
   4.7051144e-02   4.7051144e-02   4.7051144e-02   4.7051144e-02   4.7051144e-02   4.7051144e-02   4.7051144e-02   4.7051144e-02   4.7051144e-02   4.7051144e-02   4.7051144e-02   4.7051144e-02   4.7051144e-02   4.7051144e-02   4.7051144e-02   4.7051144e-02   4.7051144e-02   4.7051144e-02   4.7051144e-02   4.7051144e-02   4.7051144e-02   4.7051144e-02   4.7051144e-02   4.7051144e-02   4.7051144e-02   4.7051144e-02   4.7051144e-02   4.7051144e-02   4.7051144e-02   4.7051144e-02   4.7051144e-02   4.7051144e-02   4.7051144e-02   4.7051144e-02   4.7051144e-02   4.7051144e-02   4.7051144e-02   4.7051144e-02   4.7051144e-02   4.7051144e-02   4.7051144e-02   4.7051144e-02   4.7051144e-02   4.7051144e-02   4.7051144e-02   4.7051144e-02   4.7051144e-02   4.7051144e-02   4.7051144e-02   4.7051144e-02   4.7051144e-02   4.7051144e-02   4.7051144e-02   4.7051144e-02   4.7051144e-02   4.7051144e-02   4.7051144e-02   4.7051144e-02   4.7051144e-02   4.7051144e-02   4.7051144e-02   4.7051144e-02   4.7051144e-02   4.7051144e-02   4.7051144e-02   4.7051144e-02   4.7051144e-02   4.7051144e-02   4.7051144e-02   4.7051144e-02   4.7051144e-02   4.7051144e-02   4.7051144e-02   4.7051144e-02   4.7051144e-02   4.7051144e-02   4.7051144e-02   4.7051144e-02   4.7051144e-02   4.7051144e-02   4.7051144e-02   4.7051144e-02   4.7051144e-02   4.7051144e-02   4.7051144e-02   4.7051144e-02   4.7051144e-02   4.7051144e-02   4.7051144e-02   4.7051144e-02   4.7051144e-02   4.7051144e-02   4.7051144e-02   4.7051144e-02   4.7051144e-02   4.7051144e-02   4.7051144e-02   4.7051144e-02   4.7051144e-02   4.7051144e-02   4.7051144e-02   4.7051144e-02   4.7051144e-02   4.7051144e-02   4.7051144e-02   4.7051144e-02   4.7051144e-02   4.7051144e-02   4.7051144e-02   4.7051144e-02   4.7051144e-02   4.7051144e-02   4.7051144e-02   4.7051144e-02   4.7051144e-02   4.7051144e-02   4.7051144e-02   4.7051144e-02   4.7051144e-02   4.7051144e-02   4.7051144e-02   4.7051144e-02   4.7051144e-02   4.7051144e-02   4.7051144e-02   4.7051144e-02   4.7051144e-02   4.7051144e-02   4.7051144e-02   4.7051144e-02   4.7051144e-02   4.7051144e-02   4.7051144e-02   4.7051144e-02   4.7051144e-02   4.7051144e-02   4.7051144e-02   4.7051144e-02   4.7051144e-02   4.7051144e-02   4.7051144e-02   4.7051144e-02   4.7051144e-02   4.7051144e-02   4.7051144e-02   4.7051144e-02   4.7051144e-02   4.7051144e-02   4.7051144e-02   4.7051144e-02   4.7051144e-02   4.7051144e-02   4.7051144e-02   4.7051144e-02   4.7051144e-02   4.7051144e-02   4.7051144e-02   4.7051144e-02   4.7051144e-02   4.7051144e-02   4.7051144e-02   4.7051144e-02   4.7051144e-02   4.7051144e-02   4.7051144e-02   4.7051144e-02   4.7051144e-02   4.7051144e-02   4.7051144e-02   4.7051144e-02   4.7051144e-02   4.7051144e-02   4.7051144e-02   4.7051144e-02   4.7051144e-02   4.7051144e-02   4.7051144e-02   4.7051144e-02   4.7051144e-02   4.7051144e-02   4.7051144e-02   4.7051144e-02   4.7051144e-02   4.7051144e-02   4.7051144e-02   4.7051144e-02   4.7051144e-02   4.7051144e-02   4.7051144e-02   4.7051144e-02   4.7051144e-02   4.7051144e-02   4.7051144e-02   4.7051144e-02   4.7051144e-02   4.7051144e-02   4.7051144e-02   4.7051144e-02   4.7051144e-02   4.7051144e-02   4.7051144e-02   4.7051144e-02   4.7051144e-02   4.7051144e-02   4.7051144e-02   4.7051144e-02   4.7051144e-02   4.7051144e-02   4.7051144e-02   4.7051144e-02   4.7051144e-02   4.7051144e-02   4.7051144e-02   4.7051144e-02   4.7051144e-02   4.7051144e-02   4.7051144e-02   4.7051144e-02   4.7051144e-02   4.7051144e-02   4.7051144e-02   4.7051144e-02   4.7051144e-02   4.7051144e-02   4.7051144e-02   4.7051144e-02   4.7051144e-02   4.7051144e-02   4.7051144e-02   4.7051144e-02   4.7051144e-02   4.7051144e-02   4.7051144e-02   4.7051144e-02   4.7051144e-02   4.7051144e-02   4.7051144e-02   4.7051144e-02   4.7051144e-02   4.7051144e-02   4.7051144e-02   4.6998130e-02   4.6998130e-02   4.6998130e-02   4.6998130e-02   4.6998130e-02   4.6998130e-02   4.6998130e-02   4.6998130e-02   4.6998130e-02   4.6998130e-02   4.6998130e-02   4.6998130e-02   4.6998130e-02   4.6998130e-02   4.6998130e-02   4.6998130e-02   4.6998130e-02   4.6998130e-02   4.6998130e-02   4.6998130e-02   4.6998130e-02   4.6998130e-02   4.6998130e-02   4.6998130e-02   4.6998130e-02   4.6998130e-02   4.6998130e-02   4.6998130e-02   4.6998130e-02   4.6998130e-02   4.6998130e-02   4.6998130e-02   4.6998130e-02   4.6998130e-02   4.6998130e-02   4.6998130e-02   4.6998130e-02   4.6998130e-02   4.6998130e-02   4.6998130e-02   4.6998130e-02   4.6998130e-02   4.6998130e-02   4.6998130e-02   4.6998130e-02   4.6998130e-02   4.6998130e-02   4.6998130e-02   4.6998130e-02   4.6998130e-02   4.6998130e-02   4.6998130e-02   4.6998130e-02   4.6998130e-02   4.6998130e-02   4.6998130e-02   4.6998130e-02   4.6998130e-02   4.6998130e-02   4.6998130e-02   4.6998130e-02   4.6998130e-02   4.6998130e-02   4.6998130e-02   4.6998130e-02   4.6998130e-02   4.6998130e-02   4.6998130e-02   4.6998130e-02   4.6998130e-02   4.6998130e-02   4.6998130e-02   4.6998130e-02   4.6998130e-02   4.6998130e-02   4.6998130e-02   4.6998130e-02   4.6998130e-02   4.6998130e-02   4.6998130e-02   4.6998130e-02   4.6998130e-02   4.6998130e-02   4.6998130e-02   4.6998130e-02   4.6998130e-02   4.6998130e-02   4.6998130e-02   4.6998130e-02   4.6998130e-02   4.6998130e-02   4.6998130e-02   4.6998130e-02   2.4118842e-02   5.1330808e-05   5.1330808e-05   5.1330808e-05   5.1330808e-05   5.1330808e-05   5.1330808e-05   5.1330808e-05   5.1330808e-05   5.1330808e-05   5.1330808e-05   5.1330808e-05   5.1330808e-05   5.1330808e-05   5.1330808e-05   5.1330808e-05   5.1330808e-05   5.1330808e-05   5.1330808e-05   5.1330808e-05   5.1330808e-05   5.1330808e-05   5.1330808e-05   5.1330808e-05   5.1330808e-05   5.1330808e-05   5.1330808e-05   0.0000000e+00   0.0000000e+00   0.0000000e+00   0.0000000e+00   0.0000000e+00   0.0000000e+00   0.0000000e+00   0.0000000e+00   0.0000000e+00   0.0000000e+00   0.0000000e+00   0.0000000e+00   0.0000000e+00   0.0000000e+00   0.0000000e+00   0.0000000e+00   0.0000000e+00   0.0000000e+00   0.0000000e+00   0.0000000e+00   0.0000000e+00   0.0000000e+00   0.0000000e+00   0.0000000e+00   0.0000000e+00   0.0000000e+00   0.0000000e+00   0.0000000e+00   0.0000000e+00   0.0000000e+00   0.0000000e+00   0.0000000e+00   0.0000000e+00   0.0000000e+00   0.0000000e+00   0.0000000e+00   0.0000000e+00   0.0000000e+00   0.0000000e+00   0.0000000e+00
   4.7051144e-02   4.7051144e-02   4.7051144e-02   4.7051144e-02   4.7051144e-02   4.7051144e-02   4.7051144e-02   4.7051144e-02   4.7051144e-02   4.7051144e-02   4.7051144e-02   4.7051144e-02   4.7051144e-02   4.7051144e-02   4.7051144e-02   4.7051144e-02   4.7051144e-02   4.7051144e-02   4.7051144e-02   4.7051144e-02   4.7051144e-02   4.7051144e-02   4.7051144e-02   4.7051144e-02   4.7051144e-02   4.7051144e-02   4.7051144e-02   4.7051144e-02   4.7051144e-02   4.7051144e-02   4.7051144e-02   4.7051144e-02   4.7051144e-02   4.7051144e-02   4.7051144e-02   4.7051144e-02   4.7051144e-02   4.7051144e-02   4.7051144e-02   4.7051144e-02   4.7051144e-02   4.7051144e-02   4.7051144e-02   4.7051144e-02   4.7051144e-02   4.7051144e-02   4.7051144e-02   4.7051144e-02   4.7051144e-02   4.7051144e-02   4.7051144e-02   4.7051144e-02   4.7051144e-02   4.7051144e-02   4.7051144e-02   4.7051144e-02   4.7051144e-02   4.7051144e-02   4.7051144e-02   4.7051144e-02   4.7051144e-02   4.7051144e-02   4.7051144e-02   4.7051144e-02   4.7051144e-02   4.7051144e-02   4.7051144e-02   4.7051144e-02   4.7051144e-02   4.7051144e-02   4.7051144e-02   4.7051144e-02   4.7051144e-02   4.7051144e-02   4.7051144e-02   4.7051144e-02   4.7051144e-02   4.7051144e-02   4.7051144e-02   4.7051144e-02   4.7051144e-02   4.7051144e-02   4.7051144e-02   4.7051144e-02   4.7051144e-02   4.7051144e-02   4.7051144e-02   4.7051144e-02   4.7051144e-02   4.7051144e-02   4.7051144e-02   4.7051144e-02   4.7051144e-02   4.7051144e-02   4.7051144e-02   4.7051144e-02   4.7051144e-02   4.7051144e-02   4.7051144e-02   4.7051144e-02   4.7051144e-02   4.7051144e-02   4.7051144e-02   4.7051144e-02   4.7051144e-02   4.7051144e-02   4.7051144e-02   4.7051144e-02   4.7051144e-02   4.7051144e-02   4.7051144e-02   4.7051144e-02   4.7051144e-02   4.7051144e-02   4.7051144e-02   4.7051144e-02   4.7051144e-02   4.7051144e-02   4.7051144e-02   4.7051144e-02   4.7051144e-02   4.7051144e-02   4.7051144e-02   4.7051144e-02   4.7051144e-02   4.7051144e-02   4.7051144e-02   4.7051144e-02   4.7051144e-02   4.7051144e-02   4.7051144e-02   4.7051144e-02   4.7051144e-02   4.7051144e-02   4.7051144e-02   4.7051144e-02   4.7051144e-02   4.7051144e-02   4.7051144e-02   4.7051144e-02   4.7051144e-02   4.7051144e-02   4.7051144e-02   4.7051144e-02   4.7051144e-02   4.7051144e-02   4.7051144e-02   4.7051144e-02   4.7051144e-02   4.7051144e-02   4.7051144e-02   4.7051144e-02   4.7051144e-02   4.7051144e-02   4.7051144e-02   4.7051144e-02   4.7051144e-02   4.7051144e-02   4.7051144e-02   4.7051144e-02   4.7051144e-02   4.7051144e-02   4.7051144e-02   4.7051144e-02   4.7051144e-02   4.7051144e-02   4.7051144e-02   4.7051144e-02   4.7051144e-02   4.7051144e-02   4.7051144e-02   4.7051144e-02   4.7051144e-02   4.7051144e-02   4.7051144e-02   4.7051144e-02   4.7051144e-02   4.7051144e-02   4.7051144e-02   4.7051144e-02   4.7051144e-02   4.7051144e-02   4.7051144e-02   4.7051144e-02   4.7051144e-02   4.7051144e-02   4.7051144e-02   4.7051144e-02   4.7051144e-02   4.7051144e-02   4.7051144e-02   4.7051144e-02   4.7051144e-02   4.7051144e-02   4.7051144e-02   4.7051144e-02   4.7051144e-02   4.7051144e-02   4.7051144e-02   4.7051144e-02   4.7051144e-02   4.7051144e-02   4.7051144e-02   4.7051144e-02   4.7051144e-02   4.7051144e-02   4.7051144e-02   4.7051144e-02   4.7051144e-02   4.7051144e-02   4.7051144e-02   4.7051144e-02   4.7051144e-02   4.7051144e-02   4.7051144e-02   4.7051144e-02   4.7051144e-02   4.7051144e-02   4.7051144e-02   4.7051144e-02   4.7051144e-02   4.7051144e-02   4.7051144e-02   4.7051144e-02   4.7051144e-02   4.7051144e-02   4.7051144e-02   4.7051144e-02   4.7051144e-02   4.7051144e-02   4.7051144e-02   4.7051144e-02   4.7051144e-02   4.7051144e-02   4.7051144e-02   4.7051144e-02   4.7051144e-02   4.7051144e-02   4.7051144e-02   4.7051144e-02   4.7051144e-02   4.6998130e-02   4.6998130e-02   4.6998130e-02   4.6998130e-02   4.6998130e-02   4.6998130e-02   4.6998130e-02   4.6998130e-02   4.6998130e-02   4.6998130e-02   4.6998130e-02   4.6998130e-02   4.6998130e-02   4.6998130e-02   4.6998130e-02   4.6998130e-02   4.6998130e-02   4.6998130e-02   4.6998130e-02   4.6998130e-02   4.6998130e-02   4.6998130e-02   4.6998130e-02   4.6998130e-02   4.6998130e-02   4.6998130e-02   4.6998130e-02   4.6998130e-02   4.6998130e-02   4.6998130e-02   4.6998130e-02   4.6998130e-02   4.6998130e-02   4.6998130e-02   4.6998130e-02   4.6998130e-02   4.6998130e-02   4.6998130e-02   4.6998130e-02   4.6998130e-02   4.6998130e-02   4.6998130e-02   4.6998130e-02   4.6998130e-02   4.6998130e-02   4.6998130e-02   4.6998130e-02   4.6998130e-02   4.6998130e-02   4.6998130e-02   4.6998130e-02   4.6998130e-02   4.6998130e-02   4.6998130e-02   4.6998130e-02   4.6998130e-02   4.6998130e-02   4.6998130e-02   4.6998130e-02   4.6998130e-02   4.6998130e-02   4.6998130e-02   4.6998130e-02   4.6998130e-02   4.6998130e-02   4.6998130e-02   4.6998130e-02   4.6998130e-02   4.6998130e-02   4.6998130e-02   4.6998130e-02   4.6998130e-02   4.6998130e-02   4.6998130e-02   4.6998130e-02   4.6998130e-02   4.6998130e-02   4.6998130e-02   4.6998130e-02   4.6998130e-02   4.6998130e-02   4.6998130e-02   4.6998130e-02   4.6998130e-02   4.6998130e-02   4.6998130e-02   4.6998130e-02   4.6998130e-02   4.6998130e-02   4.6998130e-02   4.6998130e-02   4.6998130e-02   2.4118842e-02   5.1330808e-05   5.1330808e-05   5.1330808e-05   5.1330808e-05   5.1330808e-05   5.1330808e-05   5.1330808e-05   5.1330808e-05   5.1330808e-05   5.1330808e-05   5.1330808e-05   5.1330808e-05   5.1330808e-05   5.1330808e-05   5.1330808e-05   5.1330808e-05   5.1330808e-05   5.1330808e-05   5.1330808e-05   5.1330808e-05   5.1330808e-05   5.1330808e-05   5.1330808e-05   5.1330808e-05   5.1330808e-05   5.1330808e-05   5.1330808e-05   0.0000000e+00   0.0000000e+00   0.0000000e+00   0.0000000e+00   0.0000000e+00   0.0000000e+00   0.0000000e+00   0.0000000e+00   0.0000000e+00   0.0000000e+00   0.0000000e+00   0.0000000e+00   0.0000000e+00   0.0000000e+00   0.0000000e+00   0.0000000e+00   0.0000000e+00   0.0000000e+00   0.0000000e+00   0.0000000e+00   0.0000000e+00   0.0000000e+00   0.0000000e+00   0.0000000e+00   0.0000000e+00   0.0000000e+00   0.0000000e+00   0.0000000e+00   0.0000000e+00   0.0000000e+00   0.0000000e+00   0.0000000e+00   0.0000000e+00   0.0000000e+00   0.0000000e+00   0.0000000e+00   0.0000000e+00   0.0000000e+00   0.0000000e+00   0.0000000e+00
   4.7051144e-02   4.7051144e-02   4.7051144e-02   4.7051144e-02   4.7051144e-02   4.7051144e-02   4.7051144e-02   4.7051144e-02   4.7051144e-02   4.7051144e-02   4.7051144e-02   4.7051144e-02   4.7051144e-02   4.7051144e-02   4.7051144e-02   4.7051144e-02   4.7051144e-02   4.7051144e-02   4.7051144e-02   4.7051144e-02   4.7051144e-02   4.7051144e-02   4.7051144e-02   4.7051144e-02   4.7051144e-02   4.7051144e-02   4.7051144e-02   4.7051144e-02   4.7051144e-02   4.7051144e-02   4.7051144e-02   4.7051144e-02   4.7051144e-02   4.7051144e-02   4.7051144e-02   4.7051144e-02   4.7051144e-02   4.7051144e-02   4.7051144e-02   4.7051144e-02   4.7051144e-02   4.7051144e-02   4.7051144e-02   4.7051144e-02   4.7051144e-02   4.7051144e-02   4.7051144e-02   4.7051144e-02   4.7051144e-02   4.7051144e-02   4.7051144e-02   4.7051144e-02   4.7051144e-02   4.7051144e-02   4.7051144e-02   4.7051144e-02   4.7051144e-02   4.7051144e-02   4.7051144e-02   4.7051144e-02   4.7051144e-02   4.7051144e-02   4.7051144e-02   4.7051144e-02   4.7051144e-02   4.7051144e-02   4.7051144e-02   4.7051144e-02   4.7051144e-02   4.7051144e-02   4.7051144e-02   4.7051144e-02   4.7051144e-02   4.7051144e-02   4.7051144e-02   4.7051144e-02   4.7051144e-02   4.7051144e-02   4.7051144e-02   4.7051144e-02   4.7051144e-02   4.7051144e-02   4.7051144e-02   4.7051144e-02   4.7051144e-02   4.7051144e-02   4.7051144e-02   4.7051144e-02   4.7051144e-02   4.7051144e-02   4.7051144e-02   4.7051144e-02   4.7051144e-02   4.7051144e-02   4.7051144e-02   4.7051144e-02   4.7051144e-02   4.7051144e-02   4.7051144e-02   4.7051144e-02   4.7051144e-02   4.7051144e-02   4.7051144e-02   4.7051144e-02   4.7051144e-02   4.7051144e-02   4.7051144e-02   4.7051144e-02   4.7051144e-02   4.7051144e-02   4.7051144e-02   4.7051144e-02   4.7051144e-02   4.7051144e-02   4.7051144e-02   4.7051144e-02   4.7051144e-02   4.7051144e-02   4.7051144e-02   4.7051144e-02   4.7051144e-02   4.7051144e-02   4.7051144e-02   4.7051144e-02   4.7051144e-02   4.7051144e-02   4.7051144e-02   4.7051144e-02   4.7051144e-02   4.7051144e-02   4.7051144e-02   4.7051144e-02   4.7051144e-02   4.7051144e-02   4.7051144e-02   4.7051144e-02   4.7051144e-02   4.7051144e-02   4.7051144e-02   4.7051144e-02   4.7051144e-02   4.7051144e-02   4.7051144e-02   4.7051144e-02   4.7051144e-02   4.7051144e-02   4.7051144e-02   4.7051144e-02   4.7051144e-02   4.7051144e-02   4.7051144e-02   4.7051144e-02   4.7051144e-02   4.7051144e-02   4.7051144e-02   4.7051144e-02   4.7051144e-02   4.7051144e-02   4.7051144e-02   4.7051144e-02   4.7051144e-02   4.7051144e-02   4.7051144e-02   4.7051144e-02   4.7051144e-02   4.7051144e-02   4.7051144e-02   4.7051144e-02   4.7051144e-02   4.7051144e-02   4.7051144e-02   4.7051144e-02   4.7051144e-02   4.7051144e-02   4.7051144e-02   4.7051144e-02   4.7051144e-02   4.7051144e-02   4.7051144e-02   4.7051144e-02   4.7051144e-02   4.7051144e-02   4.7051144e-02   4.7051144e-02   4.7051144e-02   4.7051144e-02   4.7051144e-02   4.7051144e-02   4.7051144e-02   4.7051144e-02   4.7051144e-02   4.7051144e-02   4.7051144e-02   4.7051144e-02   4.7051144e-02   4.7051144e-02   4.7051144e-02   4.7051144e-02   4.7051144e-02   4.7051144e-02   4.7051144e-02   4.7051144e-02   4.7051144e-02   4.7051144e-02   4.7051144e-02   4.7051144e-02   4.7051144e-02   4.7051144e-02   4.7051144e-02   4.7051144e-02   4.7051144e-02   4.7051144e-02   4.7051144e-02   4.7051144e-02   4.7051144e-02   4.7051144e-02   4.7051144e-02   4.7051144e-02   4.7051144e-02   4.7051144e-02   4.7051144e-02   4.7051144e-02   4.7051144e-02   4.7051144e-02   4.7051144e-02   4.7051144e-02   4.7051144e-02   4.7051144e-02   4.7051144e-02   4.7051144e-02   4.7051144e-02   4.7051144e-02   4.7051144e-02   4.7051144e-02   4.7051144e-02   4.7051144e-02   4.7051144e-02   4.7051144e-02   4.7051144e-02   4.7051144e-02   4.7051144e-02   4.6998130e-02   4.6998130e-02   4.6998130e-02   4.6998130e-02   4.6998130e-02   4.6998130e-02   4.6998130e-02   4.6998130e-02   4.6998130e-02   4.6998130e-02   4.6998130e-02   4.6998130e-02   4.6998130e-02   4.6998130e-02   4.6998130e-02   4.6998130e-02   4.6998130e-02   4.6998130e-02   4.6998130e-02   4.6998130e-02   4.6998130e-02   4.6998130e-02   4.6998130e-02   4.6998130e-02   4.6998130e-02   4.6998130e-02   4.6998130e-02   4.6998130e-02   4.6998130e-02   4.6998130e-02   4.6998130e-02   4.6998130e-02   4.6998130e-02   4.6998130e-02   4.6998130e-02   4.6998130e-02   4.6998130e-02   4.6998130e-02   4.6998130e-02   4.6998130e-02   4.6998130e-02   4.6998130e-02   4.6998130e-02   4.6998130e-02   4.6998130e-02   4.6998130e-02   4.6998130e-02   4.6998130e-02   4.6998130e-02   4.6998130e-02   4.6998130e-02   4.6998130e-02   4.6998130e-02   4.6998130e-02   4.6998130e-02   4.6998130e-02   4.6998130e-02   4.6998130e-02   4.6998130e-02   4.6998130e-02   4.6998130e-02   4.6998130e-02   4.6998130e-02   4.6998130e-02   4.6998130e-02   4.6998130e-02   4.6998130e-02   4.6998130e-02   4.6998130e-02   4.6998130e-02   4.6998130e-02   4.6998130e-02   4.6998130e-02   4.6998130e-02   4.6998130e-02   4.6998130e-02   4.6998130e-02   4.6998130e-02   4.6998130e-02   4.6998130e-02   4.6998130e-02   4.6998130e-02   4.6998130e-02   4.6998130e-02   4.6998130e-02   4.6998130e-02   4.6998130e-02   4.6998130e-02   4.6998130e-02   4.6998130e-02   4.6998130e-02   2.4118842e-02   5.1330808e-05   5.1330808e-05   5.1330808e-05   5.1330808e-05   5.1330808e-05   5.1330808e-05   5.1330808e-05   5.1330808e-05   5.1330808e-05   5.1330808e-05   5.1330808e-05   5.1330808e-05   5.1330808e-05   5.1330808e-05   5.1330808e-05   5.1330808e-05   5.1330808e-05   5.1330808e-05   5.1330808e-05   5.1330808e-05   5.1330808e-05   5.1330808e-05   5.1330808e-05   5.1330808e-05   5.1330808e-05   5.1330808e-05   5.1330808e-05   5.1330808e-05   0.0000000e+00   0.0000000e+00   0.0000000e+00   0.0000000e+00   0.0000000e+00   0.0000000e+00   0.0000000e+00   0.0000000e+00   0.0000000e+00   0.0000000e+00   0.0000000e+00   0.0000000e+00   0.0000000e+00   0.0000000e+00   0.0000000e+00   0.0000000e+00   0.0000000e+00   0.0000000e+00   0.0000000e+00   0.0000000e+00   0.0000000e+00   0.0000000e+00   0.0000000e+00   0.0000000e+00   0.0000000e+00   0.0000000e+00   0.0000000e+00   0.0000000e+00   0.0000000e+00   0.0000000e+00   0.0000000e+00   0.0000000e+00   0.0000000e+00   0.0000000e+00   0.0000000e+00   0.0000000e+00   0.0000000e+00   0.0000000e+00   0.0000000e+00   0.0000000e+00
   4.7051144e-02   4.7051144e-02   4.7051144e-02   4.7051144e-02   4.7051144e-02   4.7051144e-02   4.7051144e-02   4.7051144e-02   4.7051144e-02   4.7051144e-02   4.7051144e-02   4.7051144e-02   4.7051144e-02   4.7051144e-02   4.7051144e-02   4.7051144e-02   4.7051144e-02   4.7051144e-02   4.7051144e-02   4.7051144e-02   4.7051144e-02   4.7051144e-02   4.7051144e-02   4.7051144e-02   4.7051144e-02   4.7051144e-02   4.7051144e-02   4.7051144e-02   4.7051144e-02   4.7051144e-02   4.7051144e-02   4.7051144e-02   4.7051144e-02   4.7051144e-02   4.7051144e-02   4.7051144e-02   4.7051144e-02   4.7051144e-02   4.7051144e-02   4.7051144e-02   4.7051144e-02   4.7051144e-02   4.7051144e-02   4.7051144e-02   4.7051144e-02   4.7051144e-02   4.7051144e-02   4.7051144e-02   4.7051144e-02   4.7051144e-02   4.7051144e-02   4.7051144e-02   4.7051144e-02   4.7051144e-02   4.7051144e-02   4.7051144e-02   4.7051144e-02   4.7051144e-02   4.7051144e-02   4.7051144e-02   4.7051144e-02   4.7051144e-02   4.7051144e-02   4.7051144e-02   4.7051144e-02   4.7051144e-02   4.7051144e-02   4.7051144e-02   4.7051144e-02   4.7051144e-02   4.7051144e-02   4.7051144e-02   4.7051144e-02   4.7051144e-02   4.7051144e-02   4.7051144e-02   4.7051144e-02   4.7051144e-02   4.7051144e-02   4.7051144e-02   4.7051144e-02   4.7051144e-02   4.7051144e-02   4.7051144e-02   4.7051144e-02   4.7051144e-02   4.7051144e-02   4.7051144e-02   4.7051144e-02   4.7051144e-02   4.7051144e-02   4.7051144e-02   4.7051144e-02   4.7051144e-02   4.7051144e-02   4.7051144e-02   4.7051144e-02   4.7051144e-02   4.7051144e-02   4.7051144e-02   4.7051144e-02   4.7051144e-02   4.7051144e-02   4.7051144e-02   4.7051144e-02   4.7051144e-02   4.7051144e-02   4.7051144e-02   4.7051144e-02   4.7051144e-02   4.7051144e-02   4.7051144e-02   4.7051144e-02   4.7051144e-02   4.7051144e-02   4.7051144e-02   4.7051144e-02   4.7051144e-02   4.7051144e-02   4.7051144e-02   4.7051144e-02   4.7051144e-02   4.7051144e-02   4.7051144e-02   4.7051144e-02   4.7051144e-02   4.7051144e-02   4.7051144e-02   4.7051144e-02   4.7051144e-02   4.7051144e-02   4.7051144e-02   4.7051144e-02   4.7051144e-02   4.7051144e-02   4.7051144e-02   4.7051144e-02   4.7051144e-02   4.7051144e-02   4.7051144e-02   4.7051144e-02   4.7051144e-02   4.7051144e-02   4.7051144e-02   4.7051144e-02   4.7051144e-02   4.7051144e-02   4.7051144e-02   4.7051144e-02   4.7051144e-02   4.7051144e-02   4.7051144e-02   4.7051144e-02   4.7051144e-02   4.7051144e-02   4.7051144e-02   4.7051144e-02   4.7051144e-02   4.7051144e-02   4.7051144e-02   4.7051144e-02   4.7051144e-02   4.7051144e-02   4.7051144e-02   4.7051144e-02   4.7051144e-02   4.7051144e-02   4.7051144e-02   4.7051144e-02   4.7051144e-02   4.7051144e-02   4.7051144e-02   4.7051144e-02   4.7051144e-02   4.7051144e-02   4.7051144e-02   4.7051144e-02   4.7051144e-02   4.7051144e-02   4.7051144e-02   4.7051144e-02   4.7051144e-02   4.7051144e-02   4.7051144e-02   4.7051144e-02   4.7051144e-02   4.7051144e-02   4.7051144e-02   4.7051144e-02   4.7051144e-02   4.7051144e-02   4.7051144e-02   4.7051144e-02   4.7051144e-02   4.7051144e-02   4.7051144e-02   4.7051144e-02   4.7051144e-02   4.7051144e-02   4.7051144e-02   4.7051144e-02   4.7051144e-02   4.7051144e-02   4.7051144e-02   4.7051144e-02   4.7051144e-02   4.7051144e-02   4.7051144e-02   4.7051144e-02   4.7051144e-02   4.7051144e-02   4.7051144e-02   4.7051144e-02   4.7051144e-02   4.7051144e-02   4.7051144e-02   4.7051144e-02   4.7051144e-02   4.7051144e-02   4.7051144e-02   4.7051144e-02   4.7051144e-02   4.7051144e-02   4.7051144e-02   4.7051144e-02   4.7051144e-02   4.7051144e-02   4.7051144e-02   4.7051144e-02   4.7051144e-02   4.7051144e-02   4.7051144e-02   4.7051144e-02   4.7051144e-02   4.7051144e-02   4.7051144e-02   4.7051144e-02   4.7051144e-02   4.7051144e-02   4.7051144e-02   4.7051144e-02   4.6998130e-02   4.6998130e-02   4.6998130e-02   4.6998130e-02   4.6998130e-02   4.6998130e-02   4.6998130e-02   4.6998130e-02   4.6998130e-02   4.6998130e-02   4.6998130e-02   4.6998130e-02   4.6998130e-02   4.6998130e-02   4.6998130e-02   4.6998130e-02   4.6998130e-02   4.6998130e-02   4.6998130e-02   4.6998130e-02   4.6998130e-02   4.6998130e-02   4.6998130e-02   4.6998130e-02   4.6998130e-02   4.6998130e-02   4.6998130e-02   4.6998130e-02   4.6998130e-02   4.6998130e-02   4.6998130e-02   4.6998130e-02   4.6998130e-02   4.6998130e-02   4.6998130e-02   4.6998130e-02   4.6998130e-02   4.6998130e-02   4.6998130e-02   4.6998130e-02   4.6998130e-02   4.6998130e-02   4.6998130e-02   4.6998130e-02   4.6998130e-02   4.6998130e-02   4.6998130e-02   4.6998130e-02   4.6998130e-02   4.6998130e-02   4.6998130e-02   4.6998130e-02   4.6998130e-02   4.6998130e-02   4.6998130e-02   4.6998130e-02   4.6998130e-02   4.6998130e-02   4.6998130e-02   4.6998130e-02   4.6998130e-02   4.6998130e-02   4.6998130e-02   4.6998130e-02   4.6998130e-02   4.6998130e-02   4.6998130e-02   4.6998130e-02   4.6998130e-02   4.6998130e-02   4.6998130e-02   4.6998130e-02   4.6998130e-02   4.6998130e-02   4.6998130e-02   4.6998130e-02   4.6998130e-02   4.6998130e-02   4.6998130e-02   4.6998130e-02   4.6998130e-02   4.6998130e-02   4.6998130e-02   4.6998130e-02   4.6998130e-02   4.6998130e-02   4.6998130e-02   4.6998130e-02   4.6998130e-02   4.6998130e-02   2.4118842e-02   5.1330808e-05   5.1330808e-05   5.1330808e-05   5.1330808e-05   5.1330808e-05   5.1330808e-05   5.1330808e-05   5.1330808e-05   5.1330808e-05   5.1330808e-05   5.1330808e-05   5.1330808e-05   5.1330808e-05   5.1330808e-05   5.1330808e-05   5.1330808e-05   5.1330808e-05   5.1330808e-05   5.1330808e-05   5.1330808e-05   5.1330808e-05   5.1330808e-05   5.1330808e-05   5.1330808e-05   5.1330808e-05   5.1330808e-05   5.1330808e-05   5.1330808e-05   5.1330808e-05   0.0000000e+00   0.0000000e+00   0.0000000e+00   0.0000000e+00   0.0000000e+00   0.0000000e+00   0.0000000e+00   0.0000000e+00   0.0000000e+00   0.0000000e+00   0.0000000e+00   0.0000000e+00   0.0000000e+00   0.0000000e+00   0.0000000e+00   0.0000000e+00   0.0000000e+00   0.0000000e+00   0.0000000e+00   0.0000000e+00   0.0000000e+00   0.0000000e+00   0.0000000e+00   0.0000000e+00   0.0000000e+00   0.0000000e+00   0.0000000e+00   0.0000000e+00   0.0000000e+00   0.0000000e+00   0.0000000e+00   0.0000000e+00   0.0000000e+00   0.0000000e+00   0.0000000e+00   0.0000000e+00   0.0000000e+00   0.0000000e+00   0.0000000e+00   0.0000000e+00
   4.7051144e-02   4.7051144e-02   4.7051144e-02   4.7051144e-02   4.7051144e-02   4.7051144e-02   4.7051144e-02   4.7051144e-02   4.7051144e-02   4.7051144e-02   4.7051144e-02   4.7051144e-02   4.7051144e-02   4.7051144e-02   4.7051144e-02   4.7051144e-02   4.7051144e-02   4.7051144e-02   4.7051144e-02   4.7051144e-02   4.7051144e-02   4.7051144e-02   4.7051144e-02   4.7051144e-02   4.7051144e-02   4.7051144e-02   4.7051144e-02   4.7051144e-02   4.7051144e-02   4.7051144e-02   4.7051144e-02   4.7051144e-02   4.7051144e-02   4.7051144e-02   4.7051144e-02   4.7051144e-02   4.7051144e-02   4.7051144e-02   4.7051144e-02   4.7051144e-02   4.7051144e-02   4.7051144e-02   4.7051144e-02   4.7051144e-02   4.7051144e-02   4.7051144e-02   4.7051144e-02   4.7051144e-02   4.7051144e-02   4.7051144e-02   4.7051144e-02   4.7051144e-02   4.7051144e-02   4.7051144e-02   4.7051144e-02   4.7051144e-02   4.7051144e-02   4.7051144e-02   4.7051144e-02   4.7051144e-02   4.7051144e-02   4.7051144e-02   4.7051144e-02   4.7051144e-02   4.7051144e-02   4.7051144e-02   4.7051144e-02   4.7051144e-02   4.7051144e-02   4.7051144e-02   4.7051144e-02   4.7051144e-02   4.7051144e-02   4.7051144e-02   4.7051144e-02   4.7051144e-02   4.7051144e-02   4.7051144e-02   4.7051144e-02   4.7051144e-02   4.7051144e-02   4.7051144e-02   4.7051144e-02   4.7051144e-02   4.7051144e-02   4.7051144e-02   4.7051144e-02   4.7051144e-02   4.7051144e-02   4.7051144e-02   4.7051144e-02   4.7051144e-02   4.7051144e-02   4.7051144e-02   4.7051144e-02   4.7051144e-02   4.7051144e-02   4.7051144e-02   4.7051144e-02   4.7051144e-02   4.7051144e-02   4.7051144e-02   4.7051144e-02   4.7051144e-02   4.7051144e-02   4.7051144e-02   4.7051144e-02   4.7051144e-02   4.7051144e-02   4.7051144e-02   4.7051144e-02   4.7051144e-02   4.7051144e-02   4.7051144e-02   4.7051144e-02   4.7051144e-02   4.7051144e-02   4.7051144e-02   4.7051144e-02   4.7051144e-02   4.7051144e-02   4.7051144e-02   4.7051144e-02   4.7051144e-02   4.7051144e-02   4.7051144e-02   4.7051144e-02   4.7051144e-02   4.7051144e-02   4.7051144e-02   4.7051144e-02   4.7051144e-02   4.7051144e-02   4.7051144e-02   4.7051144e-02   4.7051144e-02   4.7051144e-02   4.7051144e-02   4.7051144e-02   4.7051144e-02   4.7051144e-02   4.7051144e-02   4.7051144e-02   4.7051144e-02   4.7051144e-02   4.7051144e-02   4.7051144e-02   4.7051144e-02   4.7051144e-02   4.7051144e-02   4.7051144e-02   4.7051144e-02   4.7051144e-02   4.7051144e-02   4.7051144e-02   4.7051144e-02   4.7051144e-02   4.7051144e-02   4.7051144e-02   4.7051144e-02   4.7051144e-02   4.7051144e-02   4.7051144e-02   4.7051144e-02   4.7051144e-02   4.7051144e-02   4.7051144e-02   4.7051144e-02   4.7051144e-02   4.7051144e-02   4.7051144e-02   4.7051144e-02   4.7051144e-02   4.7051144e-02   4.7051144e-02   4.7051144e-02   4.7051144e-02   4.7051144e-02   4.7051144e-02   4.7051144e-02   4.7051144e-02   4.7051144e-02   4.7051144e-02   4.7051144e-02   4.7051144e-02   4.7051144e-02   4.7051144e-02   4.7051144e-02   4.7051144e-02   4.7051144e-02   4.7051144e-02   4.7051144e-02   4.7051144e-02   4.7051144e-02   4.7051144e-02   4.7051144e-02   4.7051144e-02   4.7051144e-02   4.7051144e-02   4.7051144e-02   4.7051144e-02   4.7051144e-02   4.7051144e-02   4.7051144e-02   4.7051144e-02   4.7051144e-02   4.7051144e-02   4.7051144e-02   4.7051144e-02   4.7051144e-02   4.7051144e-02   4.7051144e-02   4.7051144e-02   4.7051144e-02   4.7051144e-02   4.7051144e-02   4.7051144e-02   4.7051144e-02   4.7051144e-02   4.7051144e-02   4.7051144e-02   4.7051144e-02   4.7051144e-02   4.7051144e-02   4.7051144e-02   4.7051144e-02   4.7051144e-02   4.7051144e-02   4.7051144e-02   4.7051144e-02   4.7051144e-02   4.7051144e-02   4.7051144e-02   4.7051144e-02   4.7051144e-02   4.7051144e-02   4.7051144e-02   4.7051144e-02   4.7051144e-02   4.7051144e-02   4.7051144e-02   4.6998130e-02   4.6998130e-02   4.6998130e-02   4.6998130e-02   4.6998130e-02   4.6998130e-02   4.6998130e-02   4.6998130e-02   4.6998130e-02   4.6998130e-02   4.6998130e-02   4.6998130e-02   4.6998130e-02   4.6998130e-02   4.6998130e-02   4.6998130e-02   4.6998130e-02   4.6998130e-02   4.6998130e-02   4.6998130e-02   4.6998130e-02   4.6998130e-02   4.6998130e-02   4.6998130e-02   4.6998130e-02   4.6998130e-02   4.6998130e-02   4.6998130e-02   4.6998130e-02   4.6998130e-02   4.6998130e-02   4.6998130e-02   4.6998130e-02   4.6998130e-02   4.6998130e-02   4.6998130e-02   4.6998130e-02   4.6998130e-02   4.6998130e-02   4.6998130e-02   4.6998130e-02   4.6998130e-02   4.6998130e-02   4.6998130e-02   4.6998130e-02   4.6998130e-02   4.6998130e-02   4.6998130e-02   4.6998130e-02   4.6998130e-02   4.6998130e-02   4.6998130e-02   4.6998130e-02   4.6998130e-02   4.6998130e-02   4.6998130e-02   4.6998130e-02   4.6998130e-02   4.6998130e-02   4.6998130e-02   4.6998130e-02   4.6998130e-02   4.6998130e-02   4.6998130e-02   4.6998130e-02   4.6998130e-02   4.6998130e-02   4.6998130e-02   4.6998130e-02   4.6998130e-02   4.6998130e-02   4.6998130e-02   4.6998130e-02   4.6998130e-02   4.6998130e-02   4.6998130e-02   4.6998130e-02   4.6998130e-02   4.6998130e-02   4.6998130e-02   4.6998130e-02   4.6998130e-02   4.6998130e-02   4.6998130e-02   4.6998130e-02   4.6998130e-02   4.6998130e-02   4.6998130e-02   4.6998130e-02   2.4118842e-02   5.1330808e-05   5.1330808e-05   5.1330808e-05   5.1330808e-05   5.1330808e-05   5.1330808e-05   5.1330808e-05   5.1330808e-05   5.1330808e-05   5.1330808e-05   5.1330808e-05   5.1330808e-05   5.1330808e-05   5.1330808e-05   5.1330808e-05   5.1330808e-05   5.1330808e-05   5.1330808e-05   5.1330808e-05   5.1330808e-05   5.1330808e-05   5.1330808e-05   5.1330808e-05   5.1330808e-05   5.1330808e-05   5.1330808e-05   5.1330808e-05   5.1330808e-05   5.1330808e-05   5.1330808e-05   0.0000000e+00   0.0000000e+00   0.0000000e+00   0.0000000e+00   0.0000000e+00   0.0000000e+00   0.0000000e+00   0.0000000e+00   0.0000000e+00   0.0000000e+00   0.0000000e+00   0.0000000e+00   0.0000000e+00   0.0000000e+00   0.0000000e+00   0.0000000e+00   0.0000000e+00   0.0000000e+00   0.0000000e+00   0.0000000e+00   0.0000000e+00   0.0000000e+00   0.0000000e+00   0.0000000e+00   0.0000000e+00   0.0000000e+00   0.0000000e+00   0.0000000e+00   0.0000000e+00   0.0000000e+00   0.0000000e+00   0.0000000e+00   0.0000000e+00   0.0000000e+00   0.0000000e+00   0.0000000e+00   0.0000000e+00   0.0000000e+00   0.0000000e+00   0.0000000e+00
   4.7051144e-02   4.7051144e-02   4.7051144e-02   4.7051144e-02   4.7051144e-02   4.7051144e-02   4.7051144e-02   4.7051144e-02   4.7051144e-02   4.7051144e-02   4.7051144e-02   4.7051144e-02   4.7051144e-02   4.7051144e-02   4.7051144e-02   4.7051144e-02   4.7051144e-02   4.7051144e-02   4.7051144e-02   4.7051144e-02   4.7051144e-02   4.7051144e-02   4.7051144e-02   4.7051144e-02   4.7051144e-02   4.7051144e-02   4.7051144e-02   4.7051144e-02   4.7051144e-02   4.7051144e-02   4.7051144e-02   4.7051144e-02   4.7051144e-02   4.7051144e-02   4.7051144e-02   4.7051144e-02   4.7051144e-02   4.7051144e-02   4.7051144e-02   4.7051144e-02   4.7051144e-02   4.7051144e-02   4.7051144e-02   4.7051144e-02   4.7051144e-02   4.7051144e-02   4.7051144e-02   4.7051144e-02   4.7051144e-02   4.7051144e-02   4.7051144e-02   4.7051144e-02   4.7051144e-02   4.7051144e-02   4.7051144e-02   4.7051144e-02   4.7051144e-02   4.7051144e-02   4.7051144e-02   4.7051144e-02   4.7051144e-02   4.7051144e-02   4.7051144e-02   4.7051144e-02   4.7051144e-02   4.7051144e-02   4.7051144e-02   4.7051144e-02   4.7051144e-02   4.7051144e-02   4.7051144e-02   4.7051144e-02   4.7051144e-02   4.7051144e-02   4.7051144e-02   4.7051144e-02   4.7051144e-02   4.7051144e-02   4.7051144e-02   4.7051144e-02   4.7051144e-02   4.7051144e-02   4.7051144e-02   4.7051144e-02   4.7051144e-02   4.7051144e-02   4.7051144e-02   4.7051144e-02   4.7051144e-02   4.7051144e-02   4.7051144e-02   4.7051144e-02   4.7051144e-02   4.7051144e-02   4.7051144e-02   4.7051144e-02   4.7051144e-02   4.7051144e-02   4.7051144e-02   4.7051144e-02   4.7051144e-02   4.7051144e-02   4.7051144e-02   4.7051144e-02   4.7051144e-02   4.7051144e-02   4.7051144e-02   4.7051144e-02   4.7051144e-02   4.7051144e-02   4.7051144e-02   4.7051144e-02   4.7051144e-02   4.7051144e-02   4.7051144e-02   4.7051144e-02   4.7051144e-02   4.7051144e-02   4.7051144e-02   4.7051144e-02   4.7051144e-02   4.7051144e-02   4.7051144e-02   4.7051144e-02   4.7051144e-02   4.7051144e-02   4.7051144e-02   4.7051144e-02   4.7051144e-02   4.7051144e-02   4.7051144e-02   4.7051144e-02   4.7051144e-02   4.7051144e-02   4.7051144e-02   4.7051144e-02   4.7051144e-02   4.7051144e-02   4.7051144e-02   4.7051144e-02   4.7051144e-02   4.7051144e-02   4.7051144e-02   4.7051144e-02   4.7051144e-02   4.7051144e-02   4.7051144e-02   4.7051144e-02   4.7051144e-02   4.7051144e-02   4.7051144e-02   4.7051144e-02   4.7051144e-02   4.7051144e-02   4.7051144e-02   4.7051144e-02   4.7051144e-02   4.7051144e-02   4.7051144e-02   4.7051144e-02   4.7051144e-02   4.7051144e-02   4.7051144e-02   4.7051144e-02   4.7051144e-02   4.7051144e-02   4.7051144e-02   4.7051144e-02   4.7051144e-02   4.7051144e-02   4.7051144e-02   4.7051144e-02   4.7051144e-02   4.7051144e-02   4.7051144e-02   4.7051144e-02   4.7051144e-02   4.7051144e-02   4.7051144e-02   4.7051144e-02   4.7051144e-02   4.7051144e-02   4.7051144e-02   4.7051144e-02   4.7051144e-02   4.7051144e-02   4.7051144e-02   4.7051144e-02   4.7051144e-02   4.7051144e-02   4.7051144e-02   4.7051144e-02   4.7051144e-02   4.7051144e-02   4.7051144e-02   4.7051144e-02   4.7051144e-02   4.7051144e-02   4.7051144e-02   4.7051144e-02   4.7051144e-02   4.7051144e-02   4.7051144e-02   4.7051144e-02   4.7051144e-02   4.7051144e-02   4.7051144e-02   4.7051144e-02   4.7051144e-02   4.7051144e-02   4.7051144e-02   4.7051144e-02   4.7051144e-02   4.7051144e-02   4.7051144e-02   4.7051144e-02   4.7051144e-02   4.7051144e-02   4.7051144e-02   4.7051144e-02   4.7051144e-02   4.7051144e-02   4.7051144e-02   4.7051144e-02   4.7051144e-02   4.7051144e-02   4.7051144e-02   4.7051144e-02   4.7051144e-02   4.7051144e-02   4.7051144e-02   4.7051144e-02   4.7051144e-02   4.7051144e-02   4.7051144e-02   4.7051144e-02   4.7051144e-02   4.7051144e-02   4.7051144e-02   4.7051144e-02   4.7051144e-02   4.6998130e-02   4.6998130e-02   4.6998130e-02   4.6998130e-02   4.6998130e-02   4.6998130e-02   4.6998130e-02   4.6998130e-02   4.6998130e-02   4.6998130e-02   4.6998130e-02   4.6998130e-02   4.6998130e-02   4.6998130e-02   4.6998130e-02   4.6998130e-02   4.6998130e-02   4.6998130e-02   4.6998130e-02   4.6998130e-02   4.6998130e-02   4.6998130e-02   4.6998130e-02   4.6998130e-02   4.6998130e-02   4.6998130e-02   4.6998130e-02   4.6998130e-02   4.6998130e-02   4.6998130e-02   4.6998130e-02   4.6998130e-02   4.6998130e-02   4.6998130e-02   4.6998130e-02   4.6998130e-02   4.6998130e-02   4.6998130e-02   4.6998130e-02   4.6998130e-02   4.6998130e-02   4.6998130e-02   4.6998130e-02   4.6998130e-02   4.6998130e-02   4.6998130e-02   4.6998130e-02   4.6998130e-02   4.6998130e-02   4.6998130e-02   4.6998130e-02   4.6998130e-02   4.6998130e-02   4.6998130e-02   4.6998130e-02   4.6998130e-02   4.6998130e-02   4.6998130e-02   4.6998130e-02   4.6998130e-02   4.6998130e-02   4.6998130e-02   4.6998130e-02   4.6998130e-02   4.6998130e-02   4.6998130e-02   4.6998130e-02   4.6998130e-02   4.6998130e-02   4.6998130e-02   4.6998130e-02   4.6998130e-02   4.6998130e-02   4.6998130e-02   4.6998130e-02   4.6998130e-02   4.6998130e-02   4.6998130e-02   4.6998130e-02   4.6998130e-02   4.6998130e-02   4.6998130e-02   4.6998130e-02   4.6998130e-02   4.6998130e-02   4.6998130e-02   4.6998130e-02   4.6998130e-02   2.4118842e-02   5.1330808e-05   5.1330808e-05   5.1330808e-05   5.1330808e-05   5.1330808e-05   5.1330808e-05   5.1330808e-05   5.1330808e-05   5.1330808e-05   5.1330808e-05   5.1330808e-05   5.1330808e-05   5.1330808e-05   5.1330808e-05   5.1330808e-05   5.1330808e-05   5.1330808e-05   5.1330808e-05   5.1330808e-05   5.1330808e-05   5.1330808e-05   5.1330808e-05   5.1330808e-05   5.1330808e-05   5.1330808e-05   5.1330808e-05   5.1330808e-05   5.1330808e-05   5.1330808e-05   5.1330808e-05   5.1330808e-05   0.0000000e+00   0.0000000e+00   0.0000000e+00   0.0000000e+00   0.0000000e+00   0.0000000e+00   0.0000000e+00   0.0000000e+00   0.0000000e+00   0.0000000e+00   0.0000000e+00   0.0000000e+00   0.0000000e+00   0.0000000e+00   0.0000000e+00   0.0000000e+00   0.0000000e+00   0.0000000e+00   0.0000000e+00   0.0000000e+00   0.0000000e+00   0.0000000e+00   0.0000000e+00   0.0000000e+00   0.0000000e+00   0.0000000e+00   0.0000000e+00   0.0000000e+00   0.0000000e+00   0.0000000e+00   0.0000000e+00   0.0000000e+00   0.0000000e+00   0.0000000e+00   0.0000000e+00   0.0000000e+00   0.0000000e+00   0.0000000e+00   0.0000000e+00   0.0000000e+00
   4.7051144e-02   4.7051144e-02   4.7051144e-02   4.7051144e-02   4.7051144e-02   4.7051144e-02   4.7051144e-02   4.7051144e-02   4.7051144e-02   4.7051144e-02   4.7051144e-02   4.7051144e-02   4.7051144e-02   4.7051144e-02   4.7051144e-02   4.7051144e-02   4.7051144e-02   4.7051144e-02   4.7051144e-02   4.7051144e-02   4.7051144e-02   4.7051144e-02   4.7051144e-02   4.7051144e-02   4.7051144e-02   4.7051144e-02   4.7051144e-02   4.7051144e-02   4.7051144e-02   4.7051144e-02   4.7051144e-02   4.7051144e-02   4.7051144e-02   4.7051144e-02   4.7051144e-02   4.7051144e-02   4.7051144e-02   4.7051144e-02   4.7051144e-02   4.7051144e-02   4.7051144e-02   4.7051144e-02   4.7051144e-02   4.7051144e-02   4.7051144e-02   4.7051144e-02   4.7051144e-02   4.7051144e-02   4.7051144e-02   4.7051144e-02   4.7051144e-02   4.7051144e-02   4.7051144e-02   4.7051144e-02   4.7051144e-02   4.7051144e-02   4.7051144e-02   4.7051144e-02   4.7051144e-02   4.7051144e-02   4.7051144e-02   4.7051144e-02   4.7051144e-02   4.7051144e-02   4.7051144e-02   4.7051144e-02   4.7051144e-02   4.7051144e-02   4.7051144e-02   4.7051144e-02   4.7051144e-02   4.7051144e-02   4.7051144e-02   4.7051144e-02   4.7051144e-02   4.7051144e-02   4.7051144e-02   4.7051144e-02   4.7051144e-02   4.7051144e-02   4.7051144e-02   4.7051144e-02   4.7051144e-02   4.7051144e-02   4.7051144e-02   4.7051144e-02   4.7051144e-02   4.7051144e-02   4.7051144e-02   4.7051144e-02   4.7051144e-02   4.7051144e-02   4.7051144e-02   4.7051144e-02   4.7051144e-02   4.7051144e-02   4.7051144e-02   4.7051144e-02   4.7051144e-02   4.7051144e-02   4.7051144e-02   4.7051144e-02   4.7051144e-02   4.7051144e-02   4.7051144e-02   4.7051144e-02   4.7051144e-02   4.7051144e-02   4.7051144e-02   4.7051144e-02   4.7051144e-02   4.7051144e-02   4.7051144e-02   4.7051144e-02   4.7051144e-02   4.7051144e-02   4.7051144e-02   4.7051144e-02   4.7051144e-02   4.7051144e-02   4.7051144e-02   4.7051144e-02   4.7051144e-02   4.7051144e-02   4.7051144e-02   4.7051144e-02   4.7051144e-02   4.7051144e-02   4.7051144e-02   4.7051144e-02   4.7051144e-02   4.7051144e-02   4.7051144e-02   4.7051144e-02   4.7051144e-02   4.7051144e-02   4.7051144e-02   4.7051144e-02   4.7051144e-02   4.7051144e-02   4.7051144e-02   4.7051144e-02   4.7051144e-02   4.7051144e-02   4.7051144e-02   4.7051144e-02   4.7051144e-02   4.7051144e-02   4.7051144e-02   4.7051144e-02   4.7051144e-02   4.7051144e-02   4.7051144e-02   4.7051144e-02   4.7051144e-02   4.7051144e-02   4.7051144e-02   4.7051144e-02   4.7051144e-02   4.7051144e-02   4.7051144e-02   4.7051144e-02   4.7051144e-02   4.7051144e-02   4.7051144e-02   4.7051144e-02   4.7051144e-02   4.7051144e-02   4.7051144e-02   4.7051144e-02   4.7051144e-02   4.7051144e-02   4.7051144e-02   4.7051144e-02   4.7051144e-02   4.7051144e-02   4.7051144e-02   4.7051144e-02   4.7051144e-02   4.7051144e-02   4.7051144e-02   4.7051144e-02   4.7051144e-02   4.7051144e-02   4.7051144e-02   4.7051144e-02   4.7051144e-02   4.7051144e-02   4.7051144e-02   4.7051144e-02   4.7051144e-02   4.7051144e-02   4.7051144e-02   4.7051144e-02   4.7051144e-02   4.7051144e-02   4.7051144e-02   4.7051144e-02   4.7051144e-02   4.7051144e-02   4.7051144e-02   4.7051144e-02   4.7051144e-02   4.7051144e-02   4.7051144e-02   4.7051144e-02   4.7051144e-02   4.7051144e-02   4.7051144e-02   4.7051144e-02   4.7051144e-02   4.7051144e-02   4.7051144e-02   4.7051144e-02   4.7051144e-02   4.7051144e-02   4.7051144e-02   4.7051144e-02   4.7051144e-02   4.7051144e-02   4.7051144e-02   4.7051144e-02   4.7051144e-02   4.7051144e-02   4.7051144e-02   4.7051144e-02   4.7051144e-02   4.7051144e-02   4.7051144e-02   4.7051144e-02   4.7051144e-02   4.7051144e-02   4.7051144e-02   4.7051144e-02   4.7051144e-02   4.7051144e-02   4.7051144e-02   4.7051144e-02   4.7051144e-02   4.7051144e-02   4.7051144e-02   4.6998130e-02   4.6998130e-02   4.6998130e-02   4.6998130e-02   4.6998130e-02   4.6998130e-02   4.6998130e-02   4.6998130e-02   4.6998130e-02   4.6998130e-02   4.6998130e-02   4.6998130e-02   4.6998130e-02   4.6998130e-02   4.6998130e-02   4.6998130e-02   4.6998130e-02   4.6998130e-02   4.6998130e-02   4.6998130e-02   4.6998130e-02   4.6998130e-02   4.6998130e-02   4.6998130e-02   4.6998130e-02   4.6998130e-02   4.6998130e-02   4.6998130e-02   4.6998130e-02   4.6998130e-02   4.6998130e-02   4.6998130e-02   4.6998130e-02   4.6998130e-02   4.6998130e-02   4.6998130e-02   4.6998130e-02   4.6998130e-02   4.6998130e-02   4.6998130e-02   4.6998130e-02   4.6998130e-02   4.6998130e-02   4.6998130e-02   4.6998130e-02   4.6998130e-02   4.6998130e-02   4.6998130e-02   4.6998130e-02   4.6998130e-02   4.6998130e-02   4.6998130e-02   4.6998130e-02   4.6998130e-02   4.6998130e-02   4.6998130e-02   4.6998130e-02   4.6998130e-02   4.6998130e-02   4.6998130e-02   4.6998130e-02   4.6998130e-02   4.6998130e-02   4.6998130e-02   4.6998130e-02   4.6998130e-02   4.6998130e-02   4.6998130e-02   4.6998130e-02   4.6998130e-02   4.6998130e-02   4.6998130e-02   4.6998130e-02   4.6998130e-02   4.6998130e-02   4.6998130e-02   4.6998130e-02   4.6998130e-02   4.6998130e-02   4.6998130e-02   4.6998130e-02   4.6998130e-02   4.6998130e-02   4.6998130e-02   4.6998130e-02   4.6998130e-02   4.6998130e-02   2.4118842e-02   5.1330808e-05   5.1330808e-05   5.1330808e-05   5.1330808e-05   5.1330808e-05   5.1330808e-05   5.1330808e-05   5.1330808e-05   5.1330808e-05   5.1330808e-05   5.1330808e-05   5.1330808e-05   5.1330808e-05   5.1330808e-05   5.1330808e-05   5.1330808e-05   5.1330808e-05   5.1330808e-05   5.1330808e-05   5.1330808e-05   5.1330808e-05   5.1330808e-05   5.1330808e-05   5.1330808e-05   5.1330808e-05   5.1330808e-05   5.1330808e-05   5.1330808e-05   5.1330808e-05   5.1330808e-05   5.1330808e-05   5.1330808e-05   0.0000000e+00   0.0000000e+00   0.0000000e+00   0.0000000e+00   0.0000000e+00   0.0000000e+00   0.0000000e+00   0.0000000e+00   0.0000000e+00   0.0000000e+00   0.0000000e+00   0.0000000e+00   0.0000000e+00   0.0000000e+00   0.0000000e+00   0.0000000e+00   0.0000000e+00   0.0000000e+00   0.0000000e+00   0.0000000e+00   0.0000000e+00   0.0000000e+00   0.0000000e+00   0.0000000e+00   0.0000000e+00   0.0000000e+00   0.0000000e+00   0.0000000e+00   0.0000000e+00   0.0000000e+00   0.0000000e+00   0.0000000e+00   0.0000000e+00   0.0000000e+00   0.0000000e+00   0.0000000e+00   0.0000000e+00   0.0000000e+00   0.0000000e+00   0.0000000e+00
   4.7051144e-02   4.7051144e-02   4.7051144e-02   4.7051144e-02   4.7051144e-02   4.7051144e-02   4.7051144e-02   4.7051144e-02   4.7051144e-02   4.7051144e-02   4.7051144e-02   4.7051144e-02   4.7051144e-02   4.7051144e-02   4.7051144e-02   4.7051144e-02   4.7051144e-02   4.7051144e-02   4.7051144e-02   4.7051144e-02   4.7051144e-02   4.7051144e-02   4.7051144e-02   4.7051144e-02   4.7051144e-02   4.7051144e-02   4.7051144e-02   4.7051144e-02   4.7051144e-02   4.7051144e-02   4.7051144e-02   4.7051144e-02   4.7051144e-02   4.7051144e-02   4.7051144e-02   4.7051144e-02   4.7051144e-02   4.7051144e-02   4.7051144e-02   4.7051144e-02   4.7051144e-02   4.7051144e-02   4.7051144e-02   4.7051144e-02   4.7051144e-02   4.7051144e-02   4.7051144e-02   4.7051144e-02   4.7051144e-02   4.7051144e-02   4.7051144e-02   4.7051144e-02   4.7051144e-02   4.7051144e-02   4.7051144e-02   4.7051144e-02   4.7051144e-02   4.7051144e-02   4.7051144e-02   4.7051144e-02   4.7051144e-02   4.7051144e-02   4.7051144e-02   4.7051144e-02   4.7051144e-02   4.7051144e-02   4.7051144e-02   4.7051144e-02   4.7051144e-02   4.7051144e-02   4.7051144e-02   4.7051144e-02   4.7051144e-02   4.7051144e-02   4.7051144e-02   4.7051144e-02   4.7051144e-02   4.7051144e-02   4.7051144e-02   4.7051144e-02   4.7051144e-02   4.7051144e-02   4.7051144e-02   4.7051144e-02   4.7051144e-02   4.7051144e-02   4.7051144e-02   4.7051144e-02   4.7051144e-02   4.7051144e-02   4.7051144e-02   4.7051144e-02   4.7051144e-02   4.7051144e-02   4.7051144e-02   4.7051144e-02   4.7051144e-02   4.7051144e-02   4.7051144e-02   4.7051144e-02   4.7051144e-02   4.7051144e-02   4.7051144e-02   4.7051144e-02   4.7051144e-02   4.7051144e-02   4.7051144e-02   4.7051144e-02   4.7051144e-02   4.7051144e-02   4.7051144e-02   4.7051144e-02   4.7051144e-02   4.7051144e-02   4.7051144e-02   4.7051144e-02   4.7051144e-02   4.7051144e-02   4.7051144e-02   4.7051144e-02   4.7051144e-02   4.7051144e-02   4.7051144e-02   4.7051144e-02   4.7051144e-02   4.7051144e-02   4.7051144e-02   4.7051144e-02   4.7051144e-02   4.7051144e-02   4.7051144e-02   4.7051144e-02   4.7051144e-02   4.7051144e-02   4.7051144e-02   4.7051144e-02   4.7051144e-02   4.7051144e-02   4.7051144e-02   4.7051144e-02   4.7051144e-02   4.7051144e-02   4.7051144e-02   4.7051144e-02   4.7051144e-02   4.7051144e-02   4.7051144e-02   4.7051144e-02   4.7051144e-02   4.7051144e-02   4.7051144e-02   4.7051144e-02   4.7051144e-02   4.7051144e-02   4.7051144e-02   4.7051144e-02   4.7051144e-02   4.7051144e-02   4.7051144e-02   4.7051144e-02   4.7051144e-02   4.7051144e-02   4.7051144e-02   4.7051144e-02   4.7051144e-02   4.7051144e-02   4.7051144e-02   4.7051144e-02   4.7051144e-02   4.7051144e-02   4.7051144e-02   4.7051144e-02   4.7051144e-02   4.7051144e-02   4.7051144e-02   4.7051144e-02   4.7051144e-02   4.7051144e-02   4.7051144e-02   4.7051144e-02   4.7051144e-02   4.7051144e-02   4.7051144e-02   4.7051144e-02   4.7051144e-02   4.7051144e-02   4.7051144e-02   4.7051144e-02   4.7051144e-02   4.7051144e-02   4.7051144e-02   4.7051144e-02   4.7051144e-02   4.7051144e-02   4.7051144e-02   4.7051144e-02   4.7051144e-02   4.7051144e-02   4.7051144e-02   4.7051144e-02   4.7051144e-02   4.7051144e-02   4.7051144e-02   4.7051144e-02   4.7051144e-02   4.7051144e-02   4.7051144e-02   4.7051144e-02   4.7051144e-02   4.7051144e-02   4.7051144e-02   4.7051144e-02   4.7051144e-02   4.7051144e-02   4.7051144e-02   4.7051144e-02   4.7051144e-02   4.7051144e-02   4.7051144e-02   4.7051144e-02   4.7051144e-02   4.7051144e-02   4.7051144e-02   4.7051144e-02   4.7051144e-02   4.7051144e-02   4.7051144e-02   4.7051144e-02   4.7051144e-02   4.7051144e-02   4.7051144e-02   4.7051144e-02   4.7051144e-02   4.7051144e-02   4.7051144e-02   4.7051144e-02   4.7051144e-02   4.7051144e-02   4.7051144e-02   4.7051144e-02   4.7051144e-02   4.6998130e-02   4.6998130e-02   4.6998130e-02   4.6998130e-02   4.6998130e-02   4.6998130e-02   4.6998130e-02   4.6998130e-02   4.6998130e-02   4.6998130e-02   4.6998130e-02   4.6998130e-02   4.6998130e-02   4.6998130e-02   4.6998130e-02   4.6998130e-02   4.6998130e-02   4.6998130e-02   4.6998130e-02   4.6998130e-02   4.6998130e-02   4.6998130e-02   4.6998130e-02   4.6998130e-02   4.6998130e-02   4.6998130e-02   4.6998130e-02   4.6998130e-02   4.6998130e-02   4.6998130e-02   4.6998130e-02   4.6998130e-02   4.6998130e-02   4.6998130e-02   4.6998130e-02   4.6998130e-02   4.6998130e-02   4.6998130e-02   4.6998130e-02   4.6998130e-02   4.6998130e-02   4.6998130e-02   4.6998130e-02   4.6998130e-02   4.6998130e-02   4.6998130e-02   4.6998130e-02   4.6998130e-02   4.6998130e-02   4.6998130e-02   4.6998130e-02   4.6998130e-02   4.6998130e-02   4.6998130e-02   4.6998130e-02   4.6998130e-02   4.6998130e-02   4.6998130e-02   4.6998130e-02   4.6998130e-02   4.6998130e-02   4.6998130e-02   4.6998130e-02   4.6998130e-02   4.6998130e-02   4.6998130e-02   4.6998130e-02   4.6998130e-02   4.6998130e-02   4.6998130e-02   4.6998130e-02   4.6998130e-02   4.6998130e-02   4.6998130e-02   4.6998130e-02   4.6998130e-02   4.6998130e-02   4.6998130e-02   4.6998130e-02   4.6998130e-02   4.6998130e-02   4.6998130e-02   4.6998130e-02   4.6998130e-02   4.6998130e-02   4.6998130e-02   2.4118842e-02   5.1330808e-05   5.1330808e-05   5.1330808e-05   5.1330808e-05   5.1330808e-05   5.1330808e-05   5.1330808e-05   5.1330808e-05   5.1330808e-05   5.1330808e-05   5.1330808e-05   5.1330808e-05   5.1330808e-05   5.1330808e-05   5.1330808e-05   5.1330808e-05   5.1330808e-05   5.1330808e-05   5.1330808e-05   5.1330808e-05   5.1330808e-05   5.1330808e-05   5.1330808e-05   5.1330808e-05   5.1330808e-05   5.1330808e-05   5.1330808e-05   5.1330808e-05   5.1330808e-05   5.1330808e-05   5.1330808e-05   5.1330808e-05   5.1330808e-05   0.0000000e+00   0.0000000e+00   0.0000000e+00   0.0000000e+00   0.0000000e+00   0.0000000e+00   0.0000000e+00   0.0000000e+00   0.0000000e+00   0.0000000e+00   0.0000000e+00   0.0000000e+00   0.0000000e+00   0.0000000e+00   0.0000000e+00   0.0000000e+00   0.0000000e+00   0.0000000e+00   0.0000000e+00   0.0000000e+00   0.0000000e+00   0.0000000e+00   0.0000000e+00   0.0000000e+00   0.0000000e+00   0.0000000e+00   0.0000000e+00   0.0000000e+00   0.0000000e+00   0.0000000e+00   0.0000000e+00   0.0000000e+00   0.0000000e+00   0.0000000e+00   0.0000000e+00   0.0000000e+00   0.0000000e+00   0.0000000e+00   0.0000000e+00   0.0000000e+00
   4.7051144e-02   4.7051144e-02   4.7051144e-02   4.7051144e-02   4.7051144e-02   4.7051144e-02   4.7051144e-02   4.7051144e-02   4.7051144e-02   4.7051144e-02   4.7051144e-02   4.7051144e-02   4.7051144e-02   4.7051144e-02   4.7051144e-02   4.7051144e-02   4.7051144e-02   4.7051144e-02   4.7051144e-02   4.7051144e-02   4.7051144e-02   4.7051144e-02   4.7051144e-02   4.7051144e-02   4.7051144e-02   4.7051144e-02   4.7051144e-02   4.7051144e-02   4.7051144e-02   4.7051144e-02   4.7051144e-02   4.7051144e-02   4.7051144e-02   4.7051144e-02   4.7051144e-02   4.7051144e-02   4.7051144e-02   4.7051144e-02   4.7051144e-02   4.7051144e-02   4.7051144e-02   4.7051144e-02   4.7051144e-02   4.7051144e-02   4.7051144e-02   4.7051144e-02   4.7051144e-02   4.7051144e-02   4.7051144e-02   4.7051144e-02   4.7051144e-02   4.7051144e-02   4.7051144e-02   4.7051144e-02   4.7051144e-02   4.7051144e-02   4.7051144e-02   4.7051144e-02   4.7051144e-02   4.7051144e-02   4.7051144e-02   4.7051144e-02   4.7051144e-02   4.7051144e-02   4.7051144e-02   4.7051144e-02   4.7051144e-02   4.7051144e-02   4.7051144e-02   4.7051144e-02   4.7051144e-02   4.7051144e-02   4.7051144e-02   4.7051144e-02   4.7051144e-02   4.7051144e-02   4.7051144e-02   4.7051144e-02   4.7051144e-02   4.7051144e-02   4.7051144e-02   4.7051144e-02   4.7051144e-02   4.7051144e-02   4.7051144e-02   4.7051144e-02   4.7051144e-02   4.7051144e-02   4.7051144e-02   4.7051144e-02   4.7051144e-02   4.7051144e-02   4.7051144e-02   4.7051144e-02   4.7051144e-02   4.7051144e-02   4.7051144e-02   4.7051144e-02   4.7051144e-02   4.7051144e-02   4.7051144e-02   4.7051144e-02   4.7051144e-02   4.7051144e-02   4.7051144e-02   4.7051144e-02   4.7051144e-02   4.7051144e-02   4.7051144e-02   4.7051144e-02   4.7051144e-02   4.7051144e-02   4.7051144e-02   4.7051144e-02   4.7051144e-02   4.7051144e-02   4.7051144e-02   4.7051144e-02   4.7051144e-02   4.7051144e-02   4.7051144e-02   4.7051144e-02   4.7051144e-02   4.7051144e-02   4.7051144e-02   4.7051144e-02   4.7051144e-02   4.7051144e-02   4.7051144e-02   4.7051144e-02   4.7051144e-02   4.7051144e-02   4.7051144e-02   4.7051144e-02   4.7051144e-02   4.7051144e-02   4.7051144e-02   4.7051144e-02   4.7051144e-02   4.7051144e-02   4.7051144e-02   4.7051144e-02   4.7051144e-02   4.7051144e-02   4.7051144e-02   4.7051144e-02   4.7051144e-02   4.7051144e-02   4.7051144e-02   4.7051144e-02   4.7051144e-02   4.7051144e-02   4.7051144e-02   4.7051144e-02   4.7051144e-02   4.7051144e-02   4.7051144e-02   4.7051144e-02   4.7051144e-02   4.7051144e-02   4.7051144e-02   4.7051144e-02   4.7051144e-02   4.7051144e-02   4.7051144e-02   4.7051144e-02   4.7051144e-02   4.7051144e-02   4.7051144e-02   4.7051144e-02   4.7051144e-02   4.7051144e-02   4.7051144e-02   4.7051144e-02   4.7051144e-02   4.7051144e-02   4.7051144e-02   4.7051144e-02   4.7051144e-02   4.7051144e-02   4.7051144e-02   4.7051144e-02   4.7051144e-02   4.7051144e-02   4.7051144e-02   4.7051144e-02   4.7051144e-02   4.7051144e-02   4.7051144e-02   4.7051144e-02   4.7051144e-02   4.7051144e-02   4.7051144e-02   4.7051144e-02   4.7051144e-02   4.7051144e-02   4.7051144e-02   4.7051144e-02   4.7051144e-02   4.7051144e-02   4.7051144e-02   4.7051144e-02   4.7051144e-02   4.7051144e-02   4.7051144e-02   4.7051144e-02   4.7051144e-02   4.7051144e-02   4.7051144e-02   4.7051144e-02   4.7051144e-02   4.7051144e-02   4.7051144e-02   4.7051144e-02   4.7051144e-02   4.7051144e-02   4.7051144e-02   4.7051144e-02   4.7051144e-02   4.7051144e-02   4.7051144e-02   4.7051144e-02   4.7051144e-02   4.7051144e-02   4.7051144e-02   4.7051144e-02   4.7051144e-02   4.7051144e-02   4.7051144e-02   4.7051144e-02   4.7051144e-02   4.7051144e-02   4.7051144e-02   4.7051144e-02   4.7051144e-02   4.7051144e-02   4.7051144e-02   4.7051144e-02   4.7051144e-02   4.7051144e-02   4.7051144e-02   4.6998130e-02   4.6998130e-02   4.6998130e-02   4.6998130e-02   4.6998130e-02   4.6998130e-02   4.6998130e-02   4.6998130e-02   4.6998130e-02   4.6998130e-02   4.6998130e-02   4.6998130e-02   4.6998130e-02   4.6998130e-02   4.6998130e-02   4.6998130e-02   4.6998130e-02   4.6998130e-02   4.6998130e-02   4.6998130e-02   4.6998130e-02   4.6998130e-02   4.6998130e-02   4.6998130e-02   4.6998130e-02   4.6998130e-02   4.6998130e-02   4.6998130e-02   4.6998130e-02   4.6998130e-02   4.6998130e-02   4.6998130e-02   4.6998130e-02   4.6998130e-02   4.6998130e-02   4.6998130e-02   4.6998130e-02   4.6998130e-02   4.6998130e-02   4.6998130e-02   4.6998130e-02   4.6998130e-02   4.6998130e-02   4.6998130e-02   4.6998130e-02   4.6998130e-02   4.6998130e-02   4.6998130e-02   4.6998130e-02   4.6998130e-02   4.6998130e-02   4.6998130e-02   4.6998130e-02   4.6998130e-02   4.6998130e-02   4.6998130e-02   4.6998130e-02   4.6998130e-02   4.6998130e-02   4.6998130e-02   4.6998130e-02   4.6998130e-02   4.6998130e-02   4.6998130e-02   4.6998130e-02   4.6998130e-02   4.6998130e-02   4.6998130e-02   4.6998130e-02   4.6998130e-02   4.6998130e-02   4.6998130e-02   4.6998130e-02   4.6998130e-02   4.6998130e-02   4.6998130e-02   4.6998130e-02   4.6998130e-02   4.6998130e-02   4.6998130e-02   4.6998130e-02   4.6998130e-02   4.6998130e-02   4.6998130e-02   4.6998130e-02   2.4118842e-02   5.1330808e-05   5.1330808e-05   5.1330808e-05   5.1330808e-05   5.1330808e-05   5.1330808e-05   5.1330808e-05   5.1330808e-05   5.1330808e-05   5.1330808e-05   5.1330808e-05   5.1330808e-05   5.1330808e-05   5.1330808e-05   5.1330808e-05   5.1330808e-05   5.1330808e-05   5.1330808e-05   5.1330808e-05   5.1330808e-05   5.1330808e-05   5.1330808e-05   5.1330808e-05   5.1330808e-05   5.1330808e-05   5.1330808e-05   5.1330808e-05   5.1330808e-05   5.1330808e-05   5.1330808e-05   5.1330808e-05   5.1330808e-05   5.1330808e-05   5.1330808e-05   0.0000000e+00   0.0000000e+00   0.0000000e+00   0.0000000e+00   0.0000000e+00   0.0000000e+00   0.0000000e+00   0.0000000e+00   0.0000000e+00   0.0000000e+00   0.0000000e+00   0.0000000e+00   0.0000000e+00   0.0000000e+00   0.0000000e+00   0.0000000e+00   0.0000000e+00   0.0000000e+00   0.0000000e+00   0.0000000e+00   0.0000000e+00   0.0000000e+00   0.0000000e+00   0.0000000e+00   0.0000000e+00   0.0000000e+00   0.0000000e+00   0.0000000e+00   0.0000000e+00   0.0000000e+00   0.0000000e+00   0.0000000e+00   0.0000000e+00   0.0000000e+00   0.0000000e+00   0.0000000e+00   0.0000000e+00   0.0000000e+00   0.0000000e+00   0.0000000e+00
   4.7051144e-02   4.7051144e-02   4.7051144e-02   4.7051144e-02   4.7051144e-02   4.7051144e-02   4.7051144e-02   4.7051144e-02   4.7051144e-02   4.7051144e-02   4.7051144e-02   4.7051144e-02   4.7051144e-02   4.7051144e-02   4.7051144e-02   4.7051144e-02   4.7051144e-02   4.7051144e-02   4.7051144e-02   4.7051144e-02   4.7051144e-02   4.7051144e-02   4.7051144e-02   4.7051144e-02   4.7051144e-02   4.7051144e-02   4.7051144e-02   4.7051144e-02   4.7051144e-02   4.7051144e-02   4.7051144e-02   4.7051144e-02   4.7051144e-02   4.7051144e-02   4.7051144e-02   4.7051144e-02   4.7051144e-02   4.7051144e-02   4.7051144e-02   4.7051144e-02   4.7051144e-02   4.7051144e-02   4.7051144e-02   4.7051144e-02   4.7051144e-02   4.7051144e-02   4.7051144e-02   4.7051144e-02   4.7051144e-02   4.7051144e-02   4.7051144e-02   4.7051144e-02   4.7051144e-02   4.7051144e-02   4.7051144e-02   4.7051144e-02   4.7051144e-02   4.7051144e-02   4.7051144e-02   4.7051144e-02   4.7051144e-02   4.7051144e-02   4.7051144e-02   4.7051144e-02   4.7051144e-02   4.7051144e-02   4.7051144e-02   4.7051144e-02   4.7051144e-02   4.7051144e-02   4.7051144e-02   4.7051144e-02   4.7051144e-02   4.7051144e-02   4.7051144e-02   4.7051144e-02   4.7051144e-02   4.7051144e-02   4.7051144e-02   4.7051144e-02   4.7051144e-02   4.7051144e-02   4.7051144e-02   4.7051144e-02   4.7051144e-02   4.7051144e-02   4.7051144e-02   4.7051144e-02   4.7051144e-02   4.7051144e-02   4.7051144e-02   4.7051144e-02   4.7051144e-02   4.7051144e-02   4.7051144e-02   4.7051144e-02   4.7051144e-02   4.7051144e-02   4.7051144e-02   4.7051144e-02   4.7051144e-02   4.7051144e-02   4.7051144e-02   4.7051144e-02   4.7051144e-02   4.7051144e-02   4.7051144e-02   4.7051144e-02   4.7051144e-02   4.7051144e-02   4.7051144e-02   4.7051144e-02   4.7051144e-02   4.7051144e-02   4.7051144e-02   4.7051144e-02   4.7051144e-02   4.7051144e-02   4.7051144e-02   4.7051144e-02   4.7051144e-02   4.7051144e-02   4.7051144e-02   4.7051144e-02   4.7051144e-02   4.7051144e-02   4.7051144e-02   4.7051144e-02   4.7051144e-02   4.7051144e-02   4.7051144e-02   4.7051144e-02   4.7051144e-02   4.7051144e-02   4.7051144e-02   4.7051144e-02   4.7051144e-02   4.7051144e-02   4.7051144e-02   4.7051144e-02   4.7051144e-02   4.7051144e-02   4.7051144e-02   4.7051144e-02   4.7051144e-02   4.7051144e-02   4.7051144e-02   4.7051144e-02   4.7051144e-02   4.7051144e-02   4.7051144e-02   4.7051144e-02   4.7051144e-02   4.7051144e-02   4.7051144e-02   4.7051144e-02   4.7051144e-02   4.7051144e-02   4.7051144e-02   4.7051144e-02   4.7051144e-02   4.7051144e-02   4.7051144e-02   4.7051144e-02   4.7051144e-02   4.7051144e-02   4.7051144e-02   4.7051144e-02   4.7051144e-02   4.7051144e-02   4.7051144e-02   4.7051144e-02   4.7051144e-02   4.7051144e-02   4.7051144e-02   4.7051144e-02   4.7051144e-02   4.7051144e-02   4.7051144e-02   4.7051144e-02   4.7051144e-02   4.7051144e-02   4.7051144e-02   4.7051144e-02   4.7051144e-02   4.7051144e-02   4.7051144e-02   4.7051144e-02   4.7051144e-02   4.7051144e-02   4.7051144e-02   4.7051144e-02   4.7051144e-02   4.7051144e-02   4.7051144e-02   4.7051144e-02   4.7051144e-02   4.7051144e-02   4.7051144e-02   4.7051144e-02   4.7051144e-02   4.7051144e-02   4.7051144e-02   4.7051144e-02   4.7051144e-02   4.7051144e-02   4.7051144e-02   4.7051144e-02   4.7051144e-02   4.7051144e-02   4.7051144e-02   4.7051144e-02   4.7051144e-02   4.7051144e-02   4.7051144e-02   4.7051144e-02   4.7051144e-02   4.7051144e-02   4.7051144e-02   4.7051144e-02   4.7051144e-02   4.7051144e-02   4.7051144e-02   4.7051144e-02   4.7051144e-02   4.7051144e-02   4.7051144e-02   4.7051144e-02   4.7051144e-02   4.7051144e-02   4.7051144e-02   4.7051144e-02   4.7051144e-02   4.7051144e-02   4.7051144e-02   4.7051144e-02   4.7051144e-02   4.7051144e-02   4.7051144e-02   4.7051144e-02   4.7051144e-02   4.6998130e-02   4.6998130e-02   4.6998130e-02   4.6998130e-02   4.6998130e-02   4.6998130e-02   4.6998130e-02   4.6998130e-02   4.6998130e-02   4.6998130e-02   4.6998130e-02   4.6998130e-02   4.6998130e-02   4.6998130e-02   4.6998130e-02   4.6998130e-02   4.6998130e-02   4.6998130e-02   4.6998130e-02   4.6998130e-02   4.6998130e-02   4.6998130e-02   4.6998130e-02   4.6998130e-02   4.6998130e-02   4.6998130e-02   4.6998130e-02   4.6998130e-02   4.6998130e-02   4.6998130e-02   4.6998130e-02   4.6998130e-02   4.6998130e-02   4.6998130e-02   4.6998130e-02   4.6998130e-02   4.6998130e-02   4.6998130e-02   4.6998130e-02   4.6998130e-02   4.6998130e-02   4.6998130e-02   4.6998130e-02   4.6998130e-02   4.6998130e-02   4.6998130e-02   4.6998130e-02   4.6998130e-02   4.6998130e-02   4.6998130e-02   4.6998130e-02   4.6998130e-02   4.6998130e-02   4.6998130e-02   4.6998130e-02   4.6998130e-02   4.6998130e-02   4.6998130e-02   4.6998130e-02   4.6998130e-02   4.6998130e-02   4.6998130e-02   4.6998130e-02   4.6998130e-02   4.6998130e-02   4.6998130e-02   4.6998130e-02   4.6998130e-02   4.6998130e-02   4.6998130e-02   4.6998130e-02   4.6998130e-02   4.6998130e-02   4.6998130e-02   4.6998130e-02   4.6998130e-02   4.6998130e-02   4.6998130e-02   4.6998130e-02   4.6998130e-02   4.6998130e-02   4.6998130e-02   4.6998130e-02   4.6998130e-02   2.4118842e-02   5.1330808e-05   5.1330808e-05   5.1330808e-05   5.1330808e-05   5.1330808e-05   5.1330808e-05   5.1330808e-05   5.1330808e-05   5.1330808e-05   5.1330808e-05   5.1330808e-05   5.1330808e-05   5.1330808e-05   5.1330808e-05   5.1330808e-05   5.1330808e-05   5.1330808e-05   5.1330808e-05   5.1330808e-05   5.1330808e-05   5.1330808e-05   5.1330808e-05   5.1330808e-05   5.1330808e-05   5.1330808e-05   5.1330808e-05   5.1330808e-05   5.1330808e-05   5.1330808e-05   5.1330808e-05   5.1330808e-05   5.1330808e-05   5.1330808e-05   5.1330808e-05   5.1330808e-05   0.0000000e+00   0.0000000e+00   0.0000000e+00   0.0000000e+00   0.0000000e+00   0.0000000e+00   0.0000000e+00   0.0000000e+00   0.0000000e+00   0.0000000e+00   0.0000000e+00   0.0000000e+00   0.0000000e+00   0.0000000e+00   0.0000000e+00   0.0000000e+00   0.0000000e+00   0.0000000e+00   0.0000000e+00   0.0000000e+00   0.0000000e+00   0.0000000e+00   0.0000000e+00   0.0000000e+00   0.0000000e+00   0.0000000e+00   0.0000000e+00   0.0000000e+00   0.0000000e+00   0.0000000e+00   0.0000000e+00   0.0000000e+00   0.0000000e+00   0.0000000e+00   0.0000000e+00   0.0000000e+00   0.0000000e+00   0.0000000e+00   0.0000000e+00   0.0000000e+00
   4.7051144e-02   4.7051144e-02   4.7051144e-02   4.7051144e-02   4.7051144e-02   4.7051144e-02   4.7051144e-02   4.7051144e-02   4.7051144e-02   4.7051144e-02   4.7051144e-02   4.7051144e-02   4.7051144e-02   4.7051144e-02   4.7051144e-02   4.7051144e-02   4.7051144e-02   4.7051144e-02   4.7051144e-02   4.7051144e-02   4.7051144e-02   4.7051144e-02   4.7051144e-02   4.7051144e-02   4.7051144e-02   4.7051144e-02   4.7051144e-02   4.7051144e-02   4.7051144e-02   4.7051144e-02   4.7051144e-02   4.7051144e-02   4.7051144e-02   4.7051144e-02   4.7051144e-02   4.7051144e-02   4.7051144e-02   4.7051144e-02   4.7051144e-02   4.7051144e-02   4.7051144e-02   4.7051144e-02   4.7051144e-02   4.7051144e-02   4.7051144e-02   4.7051144e-02   4.7051144e-02   4.7051144e-02   4.7051144e-02   4.7051144e-02   4.7051144e-02   4.7051144e-02   4.7051144e-02   4.7051144e-02   4.7051144e-02   4.7051144e-02   4.7051144e-02   4.7051144e-02   4.7051144e-02   4.7051144e-02   4.7051144e-02   4.7051144e-02   4.7051144e-02   4.7051144e-02   4.7051144e-02   4.7051144e-02   4.7051144e-02   4.7051144e-02   4.7051144e-02   4.7051144e-02   4.7051144e-02   4.7051144e-02   4.7051144e-02   4.7051144e-02   4.7051144e-02   4.7051144e-02   4.7051144e-02   4.7051144e-02   4.7051144e-02   4.7051144e-02   4.7051144e-02   4.7051144e-02   4.7051144e-02   4.7051144e-02   4.7051144e-02   4.7051144e-02   4.7051144e-02   4.7051144e-02   4.7051144e-02   4.7051144e-02   4.7051144e-02   4.7051144e-02   4.7051144e-02   4.7051144e-02   4.7051144e-02   4.7051144e-02   4.7051144e-02   4.7051144e-02   4.7051144e-02   4.7051144e-02   4.7051144e-02   4.7051144e-02   4.7051144e-02   4.7051144e-02   4.7051144e-02   4.7051144e-02   4.7051144e-02   4.7051144e-02   4.7051144e-02   4.7051144e-02   4.7051144e-02   4.7051144e-02   4.7051144e-02   4.7051144e-02   4.7051144e-02   4.7051144e-02   4.7051144e-02   4.7051144e-02   4.7051144e-02   4.7051144e-02   4.7051144e-02   4.7051144e-02   4.7051144e-02   4.7051144e-02   4.7051144e-02   4.7051144e-02   4.7051144e-02   4.7051144e-02   4.7051144e-02   4.7051144e-02   4.7051144e-02   4.7051144e-02   4.7051144e-02   4.7051144e-02   4.7051144e-02   4.7051144e-02   4.7051144e-02   4.7051144e-02   4.7051144e-02   4.7051144e-02   4.7051144e-02   4.7051144e-02   4.7051144e-02   4.7051144e-02   4.7051144e-02   4.7051144e-02   4.7051144e-02   4.7051144e-02   4.7051144e-02   4.7051144e-02   4.7051144e-02   4.7051144e-02   4.7051144e-02   4.7051144e-02   4.7051144e-02   4.7051144e-02   4.7051144e-02   4.7051144e-02   4.7051144e-02   4.7051144e-02   4.7051144e-02   4.7051144e-02   4.7051144e-02   4.7051144e-02   4.7051144e-02   4.7051144e-02   4.7051144e-02   4.7051144e-02   4.7051144e-02   4.7051144e-02   4.7051144e-02   4.7051144e-02   4.7051144e-02   4.7051144e-02   4.7051144e-02   4.7051144e-02   4.7051144e-02   4.7051144e-02   4.7051144e-02   4.7051144e-02   4.7051144e-02   4.7051144e-02   4.7051144e-02   4.7051144e-02   4.7051144e-02   4.7051144e-02   4.7051144e-02   4.7051144e-02   4.7051144e-02   4.7051144e-02   4.7051144e-02   4.7051144e-02   4.7051144e-02   4.7051144e-02   4.7051144e-02   4.7051144e-02   4.7051144e-02   4.7051144e-02   4.7051144e-02   4.7051144e-02   4.7051144e-02   4.7051144e-02   4.7051144e-02   4.7051144e-02   4.7051144e-02   4.7051144e-02   4.7051144e-02   4.7051144e-02   4.7051144e-02   4.7051144e-02   4.7051144e-02   4.7051144e-02   4.7051144e-02   4.7051144e-02   4.7051144e-02   4.7051144e-02   4.7051144e-02   4.7051144e-02   4.7051144e-02   4.7051144e-02   4.7051144e-02   4.7051144e-02   4.7051144e-02   4.7051144e-02   4.7051144e-02   4.7051144e-02   4.7051144e-02   4.7051144e-02   4.7051144e-02   4.7051144e-02   4.7051144e-02   4.7051144e-02   4.7051144e-02   4.7051144e-02   4.7051144e-02   4.7051144e-02   4.7051144e-02   4.7051144e-02   4.7051144e-02   4.7051144e-02   4.7051144e-02   4.6998130e-02   4.6998130e-02   4.6998130e-02   4.6998130e-02   4.6998130e-02   4.6998130e-02   4.6998130e-02   4.6998130e-02   4.6998130e-02   4.6998130e-02   4.6998130e-02   4.6998130e-02   4.6998130e-02   4.6998130e-02   4.6998130e-02   4.6998130e-02   4.6998130e-02   4.6998130e-02   4.6998130e-02   4.6998130e-02   4.6998130e-02   4.6998130e-02   4.6998130e-02   4.6998130e-02   4.6998130e-02   4.6998130e-02   4.6998130e-02   4.6998130e-02   4.6998130e-02   4.6998130e-02   4.6998130e-02   4.6998130e-02   4.6998130e-02   4.6998130e-02   4.6998130e-02   4.6998130e-02   4.6998130e-02   4.6998130e-02   4.6998130e-02   4.6998130e-02   4.6998130e-02   4.6998130e-02   4.6998130e-02   4.6998130e-02   4.6998130e-02   4.6998130e-02   4.6998130e-02   4.6998130e-02   4.6998130e-02   4.6998130e-02   4.6998130e-02   4.6998130e-02   4.6998130e-02   4.6998130e-02   4.6998130e-02   4.6998130e-02   4.6998130e-02   4.6998130e-02   4.6998130e-02   4.6998130e-02   4.6998130e-02   4.6998130e-02   4.6998130e-02   4.6998130e-02   4.6998130e-02   4.6998130e-02   4.6998130e-02   4.6998130e-02   4.6998130e-02   4.6998130e-02   4.6998130e-02   4.6998130e-02   4.6998130e-02   4.6998130e-02   4.6998130e-02   4.6998130e-02   4.6998130e-02   4.6998130e-02   4.6998130e-02   4.6998130e-02   4.6998130e-02   4.6998130e-02   4.6998130e-02   2.4118842e-02   5.1330808e-05   5.1330808e-05   5.1330808e-05   5.1330808e-05   5.1330808e-05   5.1330808e-05   5.1330808e-05   5.1330808e-05   5.1330808e-05   5.1330808e-05   5.1330808e-05   5.1330808e-05   5.1330808e-05   5.1330808e-05   5.1330808e-05   5.1330808e-05   5.1330808e-05   5.1330808e-05   5.1330808e-05   5.1330808e-05   5.1330808e-05   5.1330808e-05   5.1330808e-05   5.1330808e-05   5.1330808e-05   5.1330808e-05   5.1330808e-05   5.1330808e-05   5.1330808e-05   5.1330808e-05   5.1330808e-05   5.1330808e-05   5.1330808e-05   5.1330808e-05   5.1330808e-05   5.1330808e-05   0.0000000e+00   0.0000000e+00   0.0000000e+00   0.0000000e+00   0.0000000e+00   0.0000000e+00   0.0000000e+00   0.0000000e+00   0.0000000e+00   0.0000000e+00   0.0000000e+00   0.0000000e+00   0.0000000e+00   0.0000000e+00   0.0000000e+00   0.0000000e+00   0.0000000e+00   0.0000000e+00   0.0000000e+00   0.0000000e+00   0.0000000e+00   0.0000000e+00   0.0000000e+00   0.0000000e+00   0.0000000e+00   0.0000000e+00   0.0000000e+00   0.0000000e+00   0.0000000e+00   0.0000000e+00   0.0000000e+00   0.0000000e+00   0.0000000e+00   0.0000000e+00   0.0000000e+00   0.0000000e+00   0.0000000e+00   0.0000000e+00   0.0000000e+00   0.0000000e+00
   4.7051144e-02   4.7051144e-02   4.7051144e-02   4.7051144e-02   4.7051144e-02   4.7051144e-02   4.7051144e-02   4.7051144e-02   4.7051144e-02   4.7051144e-02   4.7051144e-02   4.7051144e-02   4.7051144e-02   4.7051144e-02   4.7051144e-02   4.7051144e-02   4.7051144e-02   4.7051144e-02   4.7051144e-02   4.7051144e-02   4.7051144e-02   4.7051144e-02   4.7051144e-02   4.7051144e-02   4.7051144e-02   4.7051144e-02   4.7051144e-02   4.7051144e-02   4.7051144e-02   4.7051144e-02   4.7051144e-02   4.7051144e-02   4.7051144e-02   4.7051144e-02   4.7051144e-02   4.7051144e-02   4.7051144e-02   4.7051144e-02   4.7051144e-02   4.7051144e-02   4.7051144e-02   4.7051144e-02   4.7051144e-02   4.7051144e-02   4.7051144e-02   4.7051144e-02   4.7051144e-02   4.7051144e-02   4.7051144e-02   4.7051144e-02   4.7051144e-02   4.7051144e-02   4.7051144e-02   4.7051144e-02   4.7051144e-02   4.7051144e-02   4.7051144e-02   4.7051144e-02   4.7051144e-02   4.7051144e-02   4.7051144e-02   4.7051144e-02   4.7051144e-02   4.7051144e-02   4.7051144e-02   4.7051144e-02   4.7051144e-02   4.7051144e-02   4.7051144e-02   4.7051144e-02   4.7051144e-02   4.7051144e-02   4.7051144e-02   4.7051144e-02   4.7051144e-02   4.7051144e-02   4.7051144e-02   4.7051144e-02   4.7051144e-02   4.7051144e-02   4.7051144e-02   4.7051144e-02   4.7051144e-02   4.7051144e-02   4.7051144e-02   4.7051144e-02   4.7051144e-02   4.7051144e-02   4.7051144e-02   4.7051144e-02   4.7051144e-02   4.7051144e-02   4.7051144e-02   4.7051144e-02   4.7051144e-02   4.7051144e-02   4.7051144e-02   4.7051144e-02   4.7051144e-02   4.7051144e-02   4.7051144e-02   4.7051144e-02   4.7051144e-02   4.7051144e-02   4.7051144e-02   4.7051144e-02   4.7051144e-02   4.7051144e-02   4.7051144e-02   4.7051144e-02   4.7051144e-02   4.7051144e-02   4.7051144e-02   4.7051144e-02   4.7051144e-02   4.7051144e-02   4.7051144e-02   4.7051144e-02   4.7051144e-02   4.7051144e-02   4.7051144e-02   4.7051144e-02   4.7051144e-02   4.7051144e-02   4.7051144e-02   4.7051144e-02   4.7051144e-02   4.7051144e-02   4.7051144e-02   4.7051144e-02   4.7051144e-02   4.7051144e-02   4.7051144e-02   4.7051144e-02   4.7051144e-02   4.7051144e-02   4.7051144e-02   4.7051144e-02   4.7051144e-02   4.7051144e-02   4.7051144e-02   4.7051144e-02   4.7051144e-02   4.7051144e-02   4.7051144e-02   4.7051144e-02   4.7051144e-02   4.7051144e-02   4.7051144e-02   4.7051144e-02   4.7051144e-02   4.7051144e-02   4.7051144e-02   4.7051144e-02   4.7051144e-02   4.7051144e-02   4.7051144e-02   4.7051144e-02   4.7051144e-02   4.7051144e-02   4.7051144e-02   4.7051144e-02   4.7051144e-02   4.7051144e-02   4.7051144e-02   4.7051144e-02   4.7051144e-02   4.7051144e-02   4.7051144e-02   4.7051144e-02   4.7051144e-02   4.7051144e-02   4.7051144e-02   4.7051144e-02   4.7051144e-02   4.7051144e-02   4.7051144e-02   4.7051144e-02   4.7051144e-02   4.7051144e-02   4.7051144e-02   4.7051144e-02   4.7051144e-02   4.7051144e-02   4.7051144e-02   4.7051144e-02   4.7051144e-02   4.7051144e-02   4.7051144e-02   4.7051144e-02   4.7051144e-02   4.7051144e-02   4.7051144e-02   4.7051144e-02   4.7051144e-02   4.7051144e-02   4.7051144e-02   4.7051144e-02   4.7051144e-02   4.7051144e-02   4.7051144e-02   4.7051144e-02   4.7051144e-02   4.7051144e-02   4.7051144e-02   4.7051144e-02   4.7051144e-02   4.7051144e-02   4.7051144e-02   4.7051144e-02   4.7051144e-02   4.7051144e-02   4.7051144e-02   4.7051144e-02   4.7051144e-02   4.7051144e-02   4.7051144e-02   4.7051144e-02   4.7051144e-02   4.7051144e-02   4.7051144e-02   4.7051144e-02   4.7051144e-02   4.7051144e-02   4.7051144e-02   4.7051144e-02   4.7051144e-02   4.7051144e-02   4.7051144e-02   4.7051144e-02   4.7051144e-02   4.7051144e-02   4.7051144e-02   4.7051144e-02   4.7051144e-02   4.7051144e-02   4.7051144e-02   4.7051144e-02   4.7051144e-02   4.7051144e-02   4.7051144e-02   4.6998130e-02   4.6998130e-02   4.6998130e-02   4.6998130e-02   4.6998130e-02   4.6998130e-02   4.6998130e-02   4.6998130e-02   4.6998130e-02   4.6998130e-02   4.6998130e-02   4.6998130e-02   4.6998130e-02   4.6998130e-02   4.6998130e-02   4.6998130e-02   4.6998130e-02   4.6998130e-02   4.6998130e-02   4.6998130e-02   4.6998130e-02   4.6998130e-02   4.6998130e-02   4.6998130e-02   4.6998130e-02   4.6998130e-02   4.6998130e-02   4.6998130e-02   4.6998130e-02   4.6998130e-02   4.6998130e-02   4.6998130e-02   4.6998130e-02   4.6998130e-02   4.6998130e-02   4.6998130e-02   4.6998130e-02   4.6998130e-02   4.6998130e-02   4.6998130e-02   4.6998130e-02   4.6998130e-02   4.6998130e-02   4.6998130e-02   4.6998130e-02   4.6998130e-02   4.6998130e-02   4.6998130e-02   4.6998130e-02   4.6998130e-02   4.6998130e-02   4.6998130e-02   4.6998130e-02   4.6998130e-02   4.6998130e-02   4.6998130e-02   4.6998130e-02   4.6998130e-02   4.6998130e-02   4.6998130e-02   4.6998130e-02   4.6998130e-02   4.6998130e-02   4.6998130e-02   4.6998130e-02   4.6998130e-02   4.6998130e-02   4.6998130e-02   4.6998130e-02   4.6998130e-02   4.6998130e-02   4.6998130e-02   4.6998130e-02   4.6998130e-02   4.6998130e-02   4.6998130e-02   4.6998130e-02   4.6998130e-02   4.6998130e-02   4.6998130e-02   4.6998130e-02   4.6998130e-02   2.4118842e-02   5.1330808e-05   5.1330808e-05   5.1330808e-05   5.1330808e-05   5.1330808e-05   5.1330808e-05   5.1330808e-05   5.1330808e-05   5.1330808e-05   5.1330808e-05   5.1330808e-05   5.1330808e-05   5.1330808e-05   5.1330808e-05   5.1330808e-05   5.1330808e-05   5.1330808e-05   5.1330808e-05   5.1330808e-05   5.1330808e-05   5.1330808e-05   5.1330808e-05   5.1330808e-05   5.1330808e-05   5.1330808e-05   5.1330808e-05   5.1330808e-05   5.1330808e-05   5.1330808e-05   5.1330808e-05   5.1330808e-05   5.1330808e-05   5.1330808e-05   5.1330808e-05   5.1330808e-05   5.1330808e-05   5.1330808e-05   0.0000000e+00   0.0000000e+00   0.0000000e+00   0.0000000e+00   0.0000000e+00   0.0000000e+00   0.0000000e+00   0.0000000e+00   0.0000000e+00   0.0000000e+00   0.0000000e+00   0.0000000e+00   0.0000000e+00   0.0000000e+00   0.0000000e+00   0.0000000e+00   0.0000000e+00   0.0000000e+00   0.0000000e+00   0.0000000e+00   0.0000000e+00   0.0000000e+00   0.0000000e+00   0.0000000e+00   0.0000000e+00   0.0000000e+00   0.0000000e+00   0.0000000e+00   0.0000000e+00   0.0000000e+00   0.0000000e+00   0.0000000e+00   0.0000000e+00   0.0000000e+00   0.0000000e+00   0.0000000e+00   0.0000000e+00   0.0000000e+00   0.0000000e+00   0.0000000e+00
   4.7051144e-02   4.7051144e-02   4.7051144e-02   4.7051144e-02   4.7051144e-02   4.7051144e-02   4.7051144e-02   4.7051144e-02   4.7051144e-02   4.7051144e-02   4.7051144e-02   4.7051144e-02   4.7051144e-02   4.7051144e-02   4.7051144e-02   4.7051144e-02   4.7051144e-02   4.7051144e-02   4.7051144e-02   4.7051144e-02   4.7051144e-02   4.7051144e-02   4.7051144e-02   4.7051144e-02   4.7051144e-02   4.7051144e-02   4.7051144e-02   4.7051144e-02   4.7051144e-02   4.7051144e-02   4.7051144e-02   4.7051144e-02   4.7051144e-02   4.7051144e-02   4.7051144e-02   4.7051144e-02   4.7051144e-02   4.7051144e-02   4.7051144e-02   4.7051144e-02   4.7051144e-02   4.7051144e-02   4.7051144e-02   4.7051144e-02   4.7051144e-02   4.7051144e-02   4.7051144e-02   4.7051144e-02   4.7051144e-02   4.7051144e-02   4.7051144e-02   4.7051144e-02   4.7051144e-02   4.7051144e-02   4.7051144e-02   4.7051144e-02   4.7051144e-02   4.7051144e-02   4.7051144e-02   4.7051144e-02   4.7051144e-02   4.7051144e-02   4.7051144e-02   4.7051144e-02   4.7051144e-02   4.7051144e-02   4.7051144e-02   4.7051144e-02   4.7051144e-02   4.7051144e-02   4.7051144e-02   4.7051144e-02   4.7051144e-02   4.7051144e-02   4.7051144e-02   4.7051144e-02   4.7051144e-02   4.7051144e-02   4.7051144e-02   4.7051144e-02   4.7051144e-02   4.7051144e-02   4.7051144e-02   4.7051144e-02   4.7051144e-02   4.7051144e-02   4.7051144e-02   4.7051144e-02   4.7051144e-02   4.7051144e-02   4.7051144e-02   4.7051144e-02   4.7051144e-02   4.7051144e-02   4.7051144e-02   4.7051144e-02   4.7051144e-02   4.7051144e-02   4.7051144e-02   4.7051144e-02   4.7051144e-02   4.7051144e-02   4.7051144e-02   4.7051144e-02   4.7051144e-02   4.7051144e-02   4.7051144e-02   4.7051144e-02   4.7051144e-02   4.7051144e-02   4.7051144e-02   4.7051144e-02   4.7051144e-02   4.7051144e-02   4.7051144e-02   4.7051144e-02   4.7051144e-02   4.7051144e-02   4.7051144e-02   4.7051144e-02   4.7051144e-02   4.7051144e-02   4.7051144e-02   4.7051144e-02   4.7051144e-02   4.7051144e-02   4.7051144e-02   4.7051144e-02   4.7051144e-02   4.7051144e-02   4.7051144e-02   4.7051144e-02   4.7051144e-02   4.7051144e-02   4.7051144e-02   4.7051144e-02   4.7051144e-02   4.7051144e-02   4.7051144e-02   4.7051144e-02   4.7051144e-02   4.7051144e-02   4.7051144e-02   4.7051144e-02   4.7051144e-02   4.7051144e-02   4.7051144e-02   4.7051144e-02   4.7051144e-02   4.7051144e-02   4.7051144e-02   4.7051144e-02   4.7051144e-02   4.7051144e-02   4.7051144e-02   4.7051144e-02   4.7051144e-02   4.7051144e-02   4.7051144e-02   4.7051144e-02   4.7051144e-02   4.7051144e-02   4.7051144e-02   4.7051144e-02   4.7051144e-02   4.7051144e-02   4.7051144e-02   4.7051144e-02   4.7051144e-02   4.7051144e-02   4.7051144e-02   4.7051144e-02   4.7051144e-02   4.7051144e-02   4.7051144e-02   4.7051144e-02   4.7051144e-02   4.7051144e-02   4.7051144e-02   4.7051144e-02   4.7051144e-02   4.7051144e-02   4.7051144e-02   4.7051144e-02   4.7051144e-02   4.7051144e-02   4.7051144e-02   4.7051144e-02   4.7051144e-02   4.7051144e-02   4.7051144e-02   4.7051144e-02   4.7051144e-02   4.7051144e-02   4.7051144e-02   4.7051144e-02   4.7051144e-02   4.7051144e-02   4.7051144e-02   4.7051144e-02   4.7051144e-02   4.7051144e-02   4.7051144e-02   4.7051144e-02   4.7051144e-02   4.7051144e-02   4.7051144e-02   4.7051144e-02   4.7051144e-02   4.7051144e-02   4.7051144e-02   4.7051144e-02   4.7051144e-02   4.7051144e-02   4.7051144e-02   4.7051144e-02   4.7051144e-02   4.7051144e-02   4.7051144e-02   4.7051144e-02   4.7051144e-02   4.7051144e-02   4.7051144e-02   4.7051144e-02   4.7051144e-02   4.7051144e-02   4.7051144e-02   4.7051144e-02   4.7051144e-02   4.7051144e-02   4.7051144e-02   4.7051144e-02   4.7051144e-02   4.7051144e-02   4.7051144e-02   4.7051144e-02   4.7051144e-02   4.7051144e-02   4.7051144e-02   4.7051144e-02   4.7051144e-02   4.6998130e-02   4.6998130e-02   4.6998130e-02   4.6998130e-02   4.6998130e-02   4.6998130e-02   4.6998130e-02   4.6998130e-02   4.6998130e-02   4.6998130e-02   4.6998130e-02   4.6998130e-02   4.6998130e-02   4.6998130e-02   4.6998130e-02   4.6998130e-02   4.6998130e-02   4.6998130e-02   4.6998130e-02   4.6998130e-02   4.6998130e-02   4.6998130e-02   4.6998130e-02   4.6998130e-02   4.6998130e-02   4.6998130e-02   4.6998130e-02   4.6998130e-02   4.6998130e-02   4.6998130e-02   4.6998130e-02   4.6998130e-02   4.6998130e-02   4.6998130e-02   4.6998130e-02   4.6998130e-02   4.6998130e-02   4.6998130e-02   4.6998130e-02   4.6998130e-02   4.6998130e-02   4.6998130e-02   4.6998130e-02   4.6998130e-02   4.6998130e-02   4.6998130e-02   4.6998130e-02   4.6998130e-02   4.6998130e-02   4.6998130e-02   4.6998130e-02   4.6998130e-02   4.6998130e-02   4.6998130e-02   4.6998130e-02   4.6998130e-02   4.6998130e-02   4.6998130e-02   4.6998130e-02   4.6998130e-02   4.6998130e-02   4.6998130e-02   4.6998130e-02   4.6998130e-02   4.6998130e-02   4.6998130e-02   4.6998130e-02   4.6998130e-02   4.6998130e-02   4.6998130e-02   4.6998130e-02   4.6998130e-02   4.6998130e-02   4.6998130e-02   4.6998130e-02   4.6998130e-02   4.6998130e-02   4.6998130e-02   4.6998130e-02   4.6998130e-02   4.6998130e-02   2.4118842e-02   5.1330808e-05   5.1330808e-05   5.1330808e-05   5.1330808e-05   5.1330808e-05   5.1330808e-05   5.1330808e-05   5.1330808e-05   5.1330808e-05   5.1330808e-05   5.1330808e-05   5.1330808e-05   5.1330808e-05   5.1330808e-05   5.1330808e-05   5.1330808e-05   5.1330808e-05   5.1330808e-05   5.1330808e-05   5.1330808e-05   5.1330808e-05   5.1330808e-05   5.1330808e-05   5.1330808e-05   5.1330808e-05   5.1330808e-05   5.1330808e-05   5.1330808e-05   5.1330808e-05   5.1330808e-05   5.1330808e-05   5.1330808e-05   5.1330808e-05   5.1330808e-05   5.1330808e-05   5.1330808e-05   5.1330808e-05   5.1330808e-05   0.0000000e+00   0.0000000e+00   0.0000000e+00   0.0000000e+00   0.0000000e+00   0.0000000e+00   0.0000000e+00   0.0000000e+00   0.0000000e+00   0.0000000e+00   0.0000000e+00   0.0000000e+00   0.0000000e+00   0.0000000e+00   0.0000000e+00   0.0000000e+00   0.0000000e+00   0.0000000e+00   0.0000000e+00   0.0000000e+00   0.0000000e+00   0.0000000e+00   0.0000000e+00   0.0000000e+00   0.0000000e+00   0.0000000e+00   0.0000000e+00   0.0000000e+00   0.0000000e+00   0.0000000e+00   0.0000000e+00   0.0000000e+00   0.0000000e+00   0.0000000e+00   0.0000000e+00   0.0000000e+00   0.0000000e+00   0.0000000e+00   0.0000000e+00   0.0000000e+00
   4.7051144e-02   4.7051144e-02   4.7051144e-02   4.7051144e-02   4.7051144e-02   4.7051144e-02   4.7051144e-02   4.7051144e-02   4.7051144e-02   4.7051144e-02   4.7051144e-02   4.7051144e-02   4.7051144e-02   4.7051144e-02   4.7051144e-02   4.7051144e-02   4.7051144e-02   4.7051144e-02   4.7051144e-02   4.7051144e-02   4.7051144e-02   4.7051144e-02   4.7051144e-02   4.7051144e-02   4.7051144e-02   4.7051144e-02   4.7051144e-02   4.7051144e-02   4.7051144e-02   4.7051144e-02   4.7051144e-02   4.7051144e-02   4.7051144e-02   4.7051144e-02   4.7051144e-02   4.7051144e-02   4.7051144e-02   4.7051144e-02   4.7051144e-02   4.7051144e-02   4.7051144e-02   4.7051144e-02   4.7051144e-02   4.7051144e-02   4.7051144e-02   4.7051144e-02   4.7051144e-02   4.7051144e-02   4.7051144e-02   4.7051144e-02   4.7051144e-02   4.7051144e-02   4.7051144e-02   4.7051144e-02   4.7051144e-02   4.7051144e-02   4.7051144e-02   4.7051144e-02   4.7051144e-02   4.7051144e-02   4.7051144e-02   4.7051144e-02   4.7051144e-02   4.7051144e-02   4.7051144e-02   4.7051144e-02   4.7051144e-02   4.7051144e-02   4.7051144e-02   4.7051144e-02   4.7051144e-02   4.7051144e-02   4.7051144e-02   4.7051144e-02   4.7051144e-02   4.7051144e-02   4.7051144e-02   4.7051144e-02   4.7051144e-02   4.7051144e-02   4.7051144e-02   4.7051144e-02   4.7051144e-02   4.7051144e-02   4.7051144e-02   4.7051144e-02   4.7051144e-02   4.7051144e-02   4.7051144e-02   4.7051144e-02   4.7051144e-02   4.7051144e-02   4.7051144e-02   4.7051144e-02   4.7051144e-02   4.7051144e-02   4.7051144e-02   4.7051144e-02   4.7051144e-02   4.7051144e-02   4.7051144e-02   4.7051144e-02   4.7051144e-02   4.7051144e-02   4.7051144e-02   4.7051144e-02   4.7051144e-02   4.7051144e-02   4.7051144e-02   4.7051144e-02   4.7051144e-02   4.7051144e-02   4.7051144e-02   4.7051144e-02   4.7051144e-02   4.7051144e-02   4.7051144e-02   4.7051144e-02   4.7051144e-02   4.7051144e-02   4.7051144e-02   4.7051144e-02   4.7051144e-02   4.7051144e-02   4.7051144e-02   4.7051144e-02   4.7051144e-02   4.7051144e-02   4.7051144e-02   4.7051144e-02   4.7051144e-02   4.7051144e-02   4.7051144e-02   4.7051144e-02   4.7051144e-02   4.7051144e-02   4.7051144e-02   4.7051144e-02   4.7051144e-02   4.7051144e-02   4.7051144e-02   4.7051144e-02   4.7051144e-02   4.7051144e-02   4.7051144e-02   4.7051144e-02   4.7051144e-02   4.7051144e-02   4.7051144e-02   4.7051144e-02   4.7051144e-02   4.7051144e-02   4.7051144e-02   4.7051144e-02   4.7051144e-02   4.7051144e-02   4.7051144e-02   4.7051144e-02   4.7051144e-02   4.7051144e-02   4.7051144e-02   4.7051144e-02   4.7051144e-02   4.7051144e-02   4.7051144e-02   4.7051144e-02   4.7051144e-02   4.7051144e-02   4.7051144e-02   4.7051144e-02   4.7051144e-02   4.7051144e-02   4.7051144e-02   4.7051144e-02   4.7051144e-02   4.7051144e-02   4.7051144e-02   4.7051144e-02   4.7051144e-02   4.7051144e-02   4.7051144e-02   4.7051144e-02   4.7051144e-02   4.7051144e-02   4.7051144e-02   4.7051144e-02   4.7051144e-02   4.7051144e-02   4.7051144e-02   4.7051144e-02   4.7051144e-02   4.7051144e-02   4.7051144e-02   4.7051144e-02   4.7051144e-02   4.7051144e-02   4.7051144e-02   4.7051144e-02   4.7051144e-02   4.7051144e-02   4.7051144e-02   4.7051144e-02   4.7051144e-02   4.7051144e-02   4.7051144e-02   4.7051144e-02   4.7051144e-02   4.7051144e-02   4.7051144e-02   4.7051144e-02   4.7051144e-02   4.7051144e-02   4.7051144e-02   4.7051144e-02   4.7051144e-02   4.7051144e-02   4.7051144e-02   4.7051144e-02   4.7051144e-02   4.7051144e-02   4.7051144e-02   4.7051144e-02   4.7051144e-02   4.7051144e-02   4.7051144e-02   4.7051144e-02   4.7051144e-02   4.7051144e-02   4.7051144e-02   4.7051144e-02   4.7051144e-02   4.7051144e-02   4.7051144e-02   4.7051144e-02   4.7051144e-02   4.7051144e-02   4.7051144e-02   4.7051144e-02   4.7051144e-02   4.7051144e-02   4.7051144e-02   4.6998130e-02   4.6998130e-02   4.6998130e-02   4.6998130e-02   4.6998130e-02   4.6998130e-02   4.6998130e-02   4.6998130e-02   4.6998130e-02   4.6998130e-02   4.6998130e-02   4.6998130e-02   4.6998130e-02   4.6998130e-02   4.6998130e-02   4.6998130e-02   4.6998130e-02   4.6998130e-02   4.6998130e-02   4.6998130e-02   4.6998130e-02   4.6998130e-02   4.6998130e-02   4.6998130e-02   4.6998130e-02   4.6998130e-02   4.6998130e-02   4.6998130e-02   4.6998130e-02   4.6998130e-02   4.6998130e-02   4.6998130e-02   4.6998130e-02   4.6998130e-02   4.6998130e-02   4.6998130e-02   4.6998130e-02   4.6998130e-02   4.6998130e-02   4.6998130e-02   4.6998130e-02   4.6998130e-02   4.6998130e-02   4.6998130e-02   4.6998130e-02   4.6998130e-02   4.6998130e-02   4.6998130e-02   4.6998130e-02   4.6998130e-02   4.6998130e-02   4.6998130e-02   4.6998130e-02   4.6998130e-02   4.6998130e-02   4.6998130e-02   4.6998130e-02   4.6998130e-02   4.6998130e-02   4.6998130e-02   4.6998130e-02   4.6998130e-02   4.6998130e-02   4.6998130e-02   4.6998130e-02   4.6998130e-02   4.6998130e-02   4.6998130e-02   4.6998130e-02   4.6998130e-02   4.6998130e-02   4.6998130e-02   4.6998130e-02   4.6998130e-02   4.6998130e-02   4.6998130e-02   4.6998130e-02   4.6998130e-02   4.6998130e-02   4.6998130e-02   2.4118842e-02   5.1330808e-05   5.1330808e-05   5.1330808e-05   5.1330808e-05   5.1330808e-05   5.1330808e-05   5.1330808e-05   5.1330808e-05   5.1330808e-05   5.1330808e-05   5.1330808e-05   5.1330808e-05   5.1330808e-05   5.1330808e-05   5.1330808e-05   5.1330808e-05   5.1330808e-05   5.1330808e-05   5.1330808e-05   5.1330808e-05   5.1330808e-05   5.1330808e-05   5.1330808e-05   5.1330808e-05   5.1330808e-05   5.1330808e-05   5.1330808e-05   5.1330808e-05   5.1330808e-05   5.1330808e-05   5.1330808e-05   5.1330808e-05   5.1330808e-05   5.1330808e-05   5.1330808e-05   5.1330808e-05   5.1330808e-05   5.1330808e-05   5.1330808e-05   0.0000000e+00   0.0000000e+00   0.0000000e+00   0.0000000e+00   0.0000000e+00   0.0000000e+00   0.0000000e+00   0.0000000e+00   0.0000000e+00   0.0000000e+00   0.0000000e+00   0.0000000e+00   0.0000000e+00   0.0000000e+00   0.0000000e+00   0.0000000e+00   0.0000000e+00   0.0000000e+00   0.0000000e+00   0.0000000e+00   0.0000000e+00   0.0000000e+00   0.0000000e+00   0.0000000e+00   0.0000000e+00   0.0000000e+00   0.0000000e+00   0.0000000e+00   0.0000000e+00   0.0000000e+00   0.0000000e+00   0.0000000e+00   0.0000000e+00   0.0000000e+00   0.0000000e+00   0.0000000e+00   0.0000000e+00   0.0000000e+00   0.0000000e+00   0.0000000e+00
   4.7051144e-02   4.7051144e-02   4.7051144e-02   4.7051144e-02   4.7051144e-02   4.7051144e-02   4.7051144e-02   4.7051144e-02   4.7051144e-02   4.7051144e-02   4.7051144e-02   4.7051144e-02   4.7051144e-02   4.7051144e-02   4.7051144e-02   4.7051144e-02   4.7051144e-02   4.7051144e-02   4.7051144e-02   4.7051144e-02   4.7051144e-02   4.7051144e-02   4.7051144e-02   4.7051144e-02   4.7051144e-02   4.7051144e-02   4.7051144e-02   4.7051144e-02   4.7051144e-02   4.7051144e-02   4.7051144e-02   4.7051144e-02   4.7051144e-02   4.7051144e-02   4.7051144e-02   4.7051144e-02   4.7051144e-02   4.7051144e-02   4.7051144e-02   4.7051144e-02   4.7051144e-02   4.7051144e-02   4.7051144e-02   4.7051144e-02   4.7051144e-02   4.7051144e-02   4.7051144e-02   4.7051144e-02   4.7051144e-02   4.7051144e-02   4.7051144e-02   4.7051144e-02   4.7051144e-02   4.7051144e-02   4.7051144e-02   4.7051144e-02   4.7051144e-02   4.7051144e-02   4.7051144e-02   4.7051144e-02   4.7051144e-02   4.7051144e-02   4.7051144e-02   4.7051144e-02   4.7051144e-02   4.7051144e-02   4.7051144e-02   4.7051144e-02   4.7051144e-02   4.7051144e-02   4.7051144e-02   4.7051144e-02   4.7051144e-02   4.7051144e-02   4.7051144e-02   4.7051144e-02   4.7051144e-02   4.7051144e-02   4.7051144e-02   4.7051144e-02   4.7051144e-02   4.7051144e-02   4.7051144e-02   4.7051144e-02   4.7051144e-02   4.7051144e-02   4.7051144e-02   4.7051144e-02   4.7051144e-02   4.7051144e-02   4.7051144e-02   4.7051144e-02   4.7051144e-02   4.7051144e-02   4.7051144e-02   4.7051144e-02   4.7051144e-02   4.7051144e-02   4.7051144e-02   4.7051144e-02   4.7051144e-02   4.7051144e-02   4.7051144e-02   4.7051144e-02   4.7051144e-02   4.7051144e-02   4.7051144e-02   4.7051144e-02   4.7051144e-02   4.7051144e-02   4.7051144e-02   4.7051144e-02   4.7051144e-02   4.7051144e-02   4.7051144e-02   4.7051144e-02   4.7051144e-02   4.7051144e-02   4.7051144e-02   4.7051144e-02   4.7051144e-02   4.7051144e-02   4.7051144e-02   4.7051144e-02   4.7051144e-02   4.7051144e-02   4.7051144e-02   4.7051144e-02   4.7051144e-02   4.7051144e-02   4.7051144e-02   4.7051144e-02   4.7051144e-02   4.7051144e-02   4.7051144e-02   4.7051144e-02   4.7051144e-02   4.7051144e-02   4.7051144e-02   4.7051144e-02   4.7051144e-02   4.7051144e-02   4.7051144e-02   4.7051144e-02   4.7051144e-02   4.7051144e-02   4.7051144e-02   4.7051144e-02   4.7051144e-02   4.7051144e-02   4.7051144e-02   4.7051144e-02   4.7051144e-02   4.7051144e-02   4.7051144e-02   4.7051144e-02   4.7051144e-02   4.7051144e-02   4.7051144e-02   4.7051144e-02   4.7051144e-02   4.7051144e-02   4.7051144e-02   4.7051144e-02   4.7051144e-02   4.7051144e-02   4.7051144e-02   4.7051144e-02   4.7051144e-02   4.7051144e-02   4.7051144e-02   4.7051144e-02   4.7051144e-02   4.7051144e-02   4.7051144e-02   4.7051144e-02   4.7051144e-02   4.7051144e-02   4.7051144e-02   4.7051144e-02   4.7051144e-02   4.7051144e-02   4.7051144e-02   4.7051144e-02   4.7051144e-02   4.7051144e-02   4.7051144e-02   4.7051144e-02   4.7051144e-02   4.7051144e-02   4.7051144e-02   4.7051144e-02   4.7051144e-02   4.7051144e-02   4.7051144e-02   4.7051144e-02   4.7051144e-02   4.7051144e-02   4.7051144e-02   4.7051144e-02   4.7051144e-02   4.7051144e-02   4.7051144e-02   4.7051144e-02   4.7051144e-02   4.7051144e-02   4.7051144e-02   4.7051144e-02   4.7051144e-02   4.7051144e-02   4.7051144e-02   4.7051144e-02   4.7051144e-02   4.7051144e-02   4.7051144e-02   4.7051144e-02   4.7051144e-02   4.7051144e-02   4.7051144e-02   4.7051144e-02   4.7051144e-02   4.7051144e-02   4.7051144e-02   4.7051144e-02   4.7051144e-02   4.7051144e-02   4.7051144e-02   4.7051144e-02   4.7051144e-02   4.7051144e-02   4.7051144e-02   4.7051144e-02   4.7051144e-02   4.7051144e-02   4.7051144e-02   4.7051144e-02   4.7051144e-02   4.7051144e-02   4.7051144e-02   4.7051144e-02   4.7051144e-02   4.6998130e-02   4.6998130e-02   4.6998130e-02   4.6998130e-02   4.6998130e-02   4.6998130e-02   4.6998130e-02   4.6998130e-02   4.6998130e-02   4.6998130e-02   4.6998130e-02   4.6998130e-02   4.6998130e-02   4.6998130e-02   4.6998130e-02   4.6998130e-02   4.6998130e-02   4.6998130e-02   4.6998130e-02   4.6998130e-02   4.6998130e-02   4.6998130e-02   4.6998130e-02   4.6998130e-02   4.6998130e-02   4.6998130e-02   4.6998130e-02   4.6998130e-02   4.6998130e-02   4.6998130e-02   4.6998130e-02   4.6998130e-02   4.6998130e-02   4.6998130e-02   4.6998130e-02   4.6998130e-02   4.6998130e-02   4.6998130e-02   4.6998130e-02   4.6998130e-02   4.6998130e-02   4.6998130e-02   4.6998130e-02   4.6998130e-02   4.6998130e-02   4.6998130e-02   4.6998130e-02   4.6998130e-02   4.6998130e-02   4.6998130e-02   4.6998130e-02   4.6998130e-02   4.6998130e-02   4.6998130e-02   4.6998130e-02   4.6998130e-02   4.6998130e-02   4.6998130e-02   4.6998130e-02   4.6998130e-02   4.6998130e-02   4.6998130e-02   4.6998130e-02   4.6998130e-02   4.6998130e-02   4.6998130e-02   4.6998130e-02   4.6998130e-02   4.6998130e-02   4.6998130e-02   4.6998130e-02   4.6998130e-02   4.6998130e-02   4.6998130e-02   4.6998130e-02   4.6998130e-02   4.6998130e-02   4.6998130e-02   4.6998130e-02   2.4118842e-02   5.1330808e-05   5.1330808e-05   5.1330808e-05   5.1330808e-05   5.1330808e-05   5.1330808e-05   5.1330808e-05   5.1330808e-05   5.1330808e-05   5.1330808e-05   5.1330808e-05   5.1330808e-05   5.1330808e-05   5.1330808e-05   5.1330808e-05   5.1330808e-05   5.1330808e-05   5.1330808e-05   5.1330808e-05   5.1330808e-05   5.1330808e-05   5.1330808e-05   5.1330808e-05   5.1330808e-05   5.1330808e-05   5.1330808e-05   5.1330808e-05   5.1330808e-05   5.1330808e-05   5.1330808e-05   5.1330808e-05   5.1330808e-05   5.1330808e-05   5.1330808e-05   5.1330808e-05   5.1330808e-05   5.1330808e-05   5.1330808e-05   5.1330808e-05   5.1330808e-05   0.0000000e+00   0.0000000e+00   0.0000000e+00   0.0000000e+00   0.0000000e+00   0.0000000e+00   0.0000000e+00   0.0000000e+00   0.0000000e+00   0.0000000e+00   0.0000000e+00   0.0000000e+00   0.0000000e+00   0.0000000e+00   0.0000000e+00   0.0000000e+00   0.0000000e+00   0.0000000e+00   0.0000000e+00   0.0000000e+00   0.0000000e+00   0.0000000e+00   0.0000000e+00   0.0000000e+00   0.0000000e+00   0.0000000e+00   0.0000000e+00   0.0000000e+00   0.0000000e+00   0.0000000e+00   0.0000000e+00   0.0000000e+00   0.0000000e+00   0.0000000e+00   0.0000000e+00   0.0000000e+00   0.0000000e+00   0.0000000e+00   0.0000000e+00   0.0000000e+00
   4.7051144e-02   4.7051144e-02   4.7051144e-02   4.7051144e-02   4.7051144e-02   4.7051144e-02   4.7051144e-02   4.7051144e-02   4.7051144e-02   4.7051144e-02   4.7051144e-02   4.7051144e-02   4.7051144e-02   4.7051144e-02   4.7051144e-02   4.7051144e-02   4.7051144e-02   4.7051144e-02   4.7051144e-02   4.7051144e-02   4.7051144e-02   4.7051144e-02   4.7051144e-02   4.7051144e-02   4.7051144e-02   4.7051144e-02   4.7051144e-02   4.7051144e-02   4.7051144e-02   4.7051144e-02   4.7051144e-02   4.7051144e-02   4.7051144e-02   4.7051144e-02   4.7051144e-02   4.7051144e-02   4.7051144e-02   4.7051144e-02   4.7051144e-02   4.7051144e-02   4.7051144e-02   4.7051144e-02   4.7051144e-02   4.7051144e-02   4.7051144e-02   4.7051144e-02   4.7051144e-02   4.7051144e-02   4.7051144e-02   4.7051144e-02   4.7051144e-02   4.7051144e-02   4.7051144e-02   4.7051144e-02   4.7051144e-02   4.7051144e-02   4.7051144e-02   4.7051144e-02   4.7051144e-02   4.7051144e-02   4.7051144e-02   4.7051144e-02   4.7051144e-02   4.7051144e-02   4.7051144e-02   4.7051144e-02   4.7051144e-02   4.7051144e-02   4.7051144e-02   4.7051144e-02   4.7051144e-02   4.7051144e-02   4.7051144e-02   4.7051144e-02   4.7051144e-02   4.7051144e-02   4.7051144e-02   4.7051144e-02   4.7051144e-02   4.7051144e-02   4.7051144e-02   4.7051144e-02   4.7051144e-02   4.7051144e-02   4.7051144e-02   4.7051144e-02   4.7051144e-02   4.7051144e-02   4.7051144e-02   4.7051144e-02   4.7051144e-02   4.7051144e-02   4.7051144e-02   4.7051144e-02   4.7051144e-02   4.7051144e-02   4.7051144e-02   4.7051144e-02   4.7051144e-02   4.7051144e-02   4.7051144e-02   4.7051144e-02   4.7051144e-02   4.7051144e-02   4.7051144e-02   4.7051144e-02   4.7051144e-02   4.7051144e-02   4.7051144e-02   4.7051144e-02   4.7051144e-02   4.7051144e-02   4.7051144e-02   4.7051144e-02   4.7051144e-02   4.7051144e-02   4.7051144e-02   4.7051144e-02   4.7051144e-02   4.7051144e-02   4.7051144e-02   4.7051144e-02   4.7051144e-02   4.7051144e-02   4.7051144e-02   4.7051144e-02   4.7051144e-02   4.7051144e-02   4.7051144e-02   4.7051144e-02   4.7051144e-02   4.7051144e-02   4.7051144e-02   4.7051144e-02   4.7051144e-02   4.7051144e-02   4.7051144e-02   4.7051144e-02   4.7051144e-02   4.7051144e-02   4.7051144e-02   4.7051144e-02   4.7051144e-02   4.7051144e-02   4.7051144e-02   4.7051144e-02   4.7051144e-02   4.7051144e-02   4.7051144e-02   4.7051144e-02   4.7051144e-02   4.7051144e-02   4.7051144e-02   4.7051144e-02   4.7051144e-02   4.7051144e-02   4.7051144e-02   4.7051144e-02   4.7051144e-02   4.7051144e-02   4.7051144e-02   4.7051144e-02   4.7051144e-02   4.7051144e-02   4.7051144e-02   4.7051144e-02   4.7051144e-02   4.7051144e-02   4.7051144e-02   4.7051144e-02   4.7051144e-02   4.7051144e-02   4.7051144e-02   4.7051144e-02   4.7051144e-02   4.7051144e-02   4.7051144e-02   4.7051144e-02   4.7051144e-02   4.7051144e-02   4.7051144e-02   4.7051144e-02   4.7051144e-02   4.7051144e-02   4.7051144e-02   4.7051144e-02   4.7051144e-02   4.7051144e-02   4.7051144e-02   4.7051144e-02   4.7051144e-02   4.7051144e-02   4.7051144e-02   4.7051144e-02   4.7051144e-02   4.7051144e-02   4.7051144e-02   4.7051144e-02   4.7051144e-02   4.7051144e-02   4.7051144e-02   4.7051144e-02   4.7051144e-02   4.7051144e-02   4.7051144e-02   4.7051144e-02   4.7051144e-02   4.7051144e-02   4.7051144e-02   4.7051144e-02   4.7051144e-02   4.7051144e-02   4.7051144e-02   4.7051144e-02   4.7051144e-02   4.7051144e-02   4.7051144e-02   4.7051144e-02   4.7051144e-02   4.7051144e-02   4.7051144e-02   4.7051144e-02   4.7051144e-02   4.7051144e-02   4.7051144e-02   4.7051144e-02   4.7051144e-02   4.7051144e-02   4.7051144e-02   4.7051144e-02   4.7051144e-02   4.7051144e-02   4.7051144e-02   4.7051144e-02   4.7051144e-02   4.7051144e-02   4.7051144e-02   4.7051144e-02   4.7051144e-02   4.7051144e-02   4.7051144e-02   4.6998130e-02   4.6998130e-02   4.6998130e-02   4.6998130e-02   4.6998130e-02   4.6998130e-02   4.6998130e-02   4.6998130e-02   4.6998130e-02   4.6998130e-02   4.6998130e-02   4.6998130e-02   4.6998130e-02   4.6998130e-02   4.6998130e-02   4.6998130e-02   4.6998130e-02   4.6998130e-02   4.6998130e-02   4.6998130e-02   4.6998130e-02   4.6998130e-02   4.6998130e-02   4.6998130e-02   4.6998130e-02   4.6998130e-02   4.6998130e-02   4.6998130e-02   4.6998130e-02   4.6998130e-02   4.6998130e-02   4.6998130e-02   4.6998130e-02   4.6998130e-02   4.6998130e-02   4.6998130e-02   4.6998130e-02   4.6998130e-02   4.6998130e-02   4.6998130e-02   4.6998130e-02   4.6998130e-02   4.6998130e-02   4.6998130e-02   4.6998130e-02   4.6998130e-02   4.6998130e-02   4.6998130e-02   4.6998130e-02   4.6998130e-02   4.6998130e-02   4.6998130e-02   4.6998130e-02   4.6998130e-02   4.6998130e-02   4.6998130e-02   4.6998130e-02   4.6998130e-02   4.6998130e-02   4.6998130e-02   4.6998130e-02   4.6998130e-02   4.6998130e-02   4.6998130e-02   4.6998130e-02   4.6998130e-02   4.6998130e-02   4.6998130e-02   4.6998130e-02   4.6998130e-02   4.6998130e-02   4.6998130e-02   4.6998130e-02   4.6998130e-02   4.6998130e-02   4.6998130e-02   4.6998130e-02   4.6998130e-02   2.4118842e-02   5.1330808e-05   5.1330808e-05   5.1330808e-05   5.1330808e-05   5.1330808e-05   5.1330808e-05   5.1330808e-05   5.1330808e-05   5.1330808e-05   5.1330808e-05   5.1330808e-05   5.1330808e-05   5.1330808e-05   5.1330808e-05   5.1330808e-05   5.1330808e-05   5.1330808e-05   5.1330808e-05   5.1330808e-05   5.1330808e-05   5.1330808e-05   5.1330808e-05   5.1330808e-05   5.1330808e-05   5.1330808e-05   5.1330808e-05   5.1330808e-05   5.1330808e-05   5.1330808e-05   5.1330808e-05   5.1330808e-05   5.1330808e-05   5.1330808e-05   5.1330808e-05   5.1330808e-05   5.1330808e-05   5.1330808e-05   5.1330808e-05   5.1330808e-05   5.1330808e-05   5.1330808e-05   0.0000000e+00   0.0000000e+00   0.0000000e+00   0.0000000e+00   0.0000000e+00   0.0000000e+00   0.0000000e+00   0.0000000e+00   0.0000000e+00   0.0000000e+00   0.0000000e+00   0.0000000e+00   0.0000000e+00   0.0000000e+00   0.0000000e+00   0.0000000e+00   0.0000000e+00   0.0000000e+00   0.0000000e+00   0.0000000e+00   0.0000000e+00   0.0000000e+00   0.0000000e+00   0.0000000e+00   0.0000000e+00   0.0000000e+00   0.0000000e+00   0.0000000e+00   0.0000000e+00   0.0000000e+00   0.0000000e+00   0.0000000e+00   0.0000000e+00   0.0000000e+00   0.0000000e+00   0.0000000e+00   0.0000000e+00   0.0000000e+00   0.0000000e+00   0.0000000e+00
   4.7051144e-02   4.7051144e-02   4.7051144e-02   4.7051144e-02   4.7051144e-02   4.7051144e-02   4.7051144e-02   4.7051144e-02   4.7051144e-02   4.7051144e-02   4.7051144e-02   4.7051144e-02   4.7051144e-02   4.7051144e-02   4.7051144e-02   4.7051144e-02   4.7051144e-02   4.7051144e-02   4.7051144e-02   4.7051144e-02   4.7051144e-02   4.7051144e-02   4.7051144e-02   4.7051144e-02   4.7051144e-02   4.7051144e-02   4.7051144e-02   4.7051144e-02   4.7051144e-02   4.7051144e-02   4.7051144e-02   4.7051144e-02   4.7051144e-02   4.7051144e-02   4.7051144e-02   4.7051144e-02   4.7051144e-02   4.7051144e-02   4.7051144e-02   4.7051144e-02   4.7051144e-02   4.7051144e-02   4.7051144e-02   4.7051144e-02   4.7051144e-02   4.7051144e-02   4.7051144e-02   4.7051144e-02   4.7051144e-02   4.7051144e-02   4.7051144e-02   4.7051144e-02   4.7051144e-02   4.7051144e-02   4.7051144e-02   4.7051144e-02   4.7051144e-02   4.7051144e-02   4.7051144e-02   4.7051144e-02   4.7051144e-02   4.7051144e-02   4.7051144e-02   4.7051144e-02   4.7051144e-02   4.7051144e-02   4.7051144e-02   4.7051144e-02   4.7051144e-02   4.7051144e-02   4.7051144e-02   4.7051144e-02   4.7051144e-02   4.7051144e-02   4.7051144e-02   4.7051144e-02   4.7051144e-02   4.7051144e-02   4.7051144e-02   4.7051144e-02   4.7051144e-02   4.7051144e-02   4.7051144e-02   4.7051144e-02   4.7051144e-02   4.7051144e-02   4.7051144e-02   4.7051144e-02   4.7051144e-02   4.7051144e-02   4.7051144e-02   4.7051144e-02   4.7051144e-02   4.7051144e-02   4.7051144e-02   4.7051144e-02   4.7051144e-02   4.7051144e-02   4.7051144e-02   4.7051144e-02   4.7051144e-02   4.7051144e-02   4.7051144e-02   4.7051144e-02   4.7051144e-02   4.7051144e-02   4.7051144e-02   4.7051144e-02   4.7051144e-02   4.7051144e-02   4.7051144e-02   4.7051144e-02   4.7051144e-02   4.7051144e-02   4.7051144e-02   4.7051144e-02   4.7051144e-02   4.7051144e-02   4.7051144e-02   4.7051144e-02   4.7051144e-02   4.7051144e-02   4.7051144e-02   4.7051144e-02   4.7051144e-02   4.7051144e-02   4.7051144e-02   4.7051144e-02   4.7051144e-02   4.7051144e-02   4.7051144e-02   4.7051144e-02   4.7051144e-02   4.7051144e-02   4.7051144e-02   4.7051144e-02   4.7051144e-02   4.7051144e-02   4.7051144e-02   4.7051144e-02   4.7051144e-02   4.7051144e-02   4.7051144e-02   4.7051144e-02   4.7051144e-02   4.7051144e-02   4.7051144e-02   4.7051144e-02   4.7051144e-02   4.7051144e-02   4.7051144e-02   4.7051144e-02   4.7051144e-02   4.7051144e-02   4.7051144e-02   4.7051144e-02   4.7051144e-02   4.7051144e-02   4.7051144e-02   4.7051144e-02   4.7051144e-02   4.7051144e-02   4.7051144e-02   4.7051144e-02   4.7051144e-02   4.7051144e-02   4.7051144e-02   4.7051144e-02   4.7051144e-02   4.7051144e-02   4.7051144e-02   4.7051144e-02   4.7051144e-02   4.7051144e-02   4.7051144e-02   4.7051144e-02   4.7051144e-02   4.7051144e-02   4.7051144e-02   4.7051144e-02   4.7051144e-02   4.7051144e-02   4.7051144e-02   4.7051144e-02   4.7051144e-02   4.7051144e-02   4.7051144e-02   4.7051144e-02   4.7051144e-02   4.7051144e-02   4.7051144e-02   4.7051144e-02   4.7051144e-02   4.7051144e-02   4.7051144e-02   4.7051144e-02   4.7051144e-02   4.7051144e-02   4.7051144e-02   4.7051144e-02   4.7051144e-02   4.7051144e-02   4.7051144e-02   4.7051144e-02   4.7051144e-02   4.7051144e-02   4.7051144e-02   4.7051144e-02   4.7051144e-02   4.7051144e-02   4.7051144e-02   4.7051144e-02   4.7051144e-02   4.7051144e-02   4.7051144e-02   4.7051144e-02   4.7051144e-02   4.7051144e-02   4.7051144e-02   4.7051144e-02   4.7051144e-02   4.7051144e-02   4.7051144e-02   4.7051144e-02   4.7051144e-02   4.7051144e-02   4.7051144e-02   4.7051144e-02   4.7051144e-02   4.7051144e-02   4.7051144e-02   4.7051144e-02   4.7051144e-02   4.7051144e-02   4.7051144e-02   4.7051144e-02   4.7051144e-02   4.7051144e-02   4.7051144e-02   4.7051144e-02   4.7051144e-02   4.6998130e-02   4.6998130e-02   4.6998130e-02   4.6998130e-02   4.6998130e-02   4.6998130e-02   4.6998130e-02   4.6998130e-02   4.6998130e-02   4.6998130e-02   4.6998130e-02   4.6998130e-02   4.6998130e-02   4.6998130e-02   4.6998130e-02   4.6998130e-02   4.6998130e-02   4.6998130e-02   4.6998130e-02   4.6998130e-02   4.6998130e-02   4.6998130e-02   4.6998130e-02   4.6998130e-02   4.6998130e-02   4.6998130e-02   4.6998130e-02   4.6998130e-02   4.6998130e-02   4.6998130e-02   4.6998130e-02   4.6998130e-02   4.6998130e-02   4.6998130e-02   4.6998130e-02   4.6998130e-02   4.6998130e-02   4.6998130e-02   4.6998130e-02   4.6998130e-02   4.6998130e-02   4.6998130e-02   4.6998130e-02   4.6998130e-02   4.6998130e-02   4.6998130e-02   4.6998130e-02   4.6998130e-02   4.6998130e-02   4.6998130e-02   4.6998130e-02   4.6998130e-02   4.6998130e-02   4.6998130e-02   4.6998130e-02   4.6998130e-02   4.6998130e-02   4.6998130e-02   4.6998130e-02   4.6998130e-02   4.6998130e-02   4.6998130e-02   4.6998130e-02   4.6998130e-02   4.6998130e-02   4.6998130e-02   4.6998130e-02   4.6998130e-02   4.6998130e-02   4.6998130e-02   4.6998130e-02   4.6998130e-02   4.6998130e-02   4.6998130e-02   4.6998130e-02   4.6998130e-02   4.6998130e-02   2.4118842e-02   5.1330808e-05   5.1330808e-05   5.1330808e-05   5.1330808e-05   5.1330808e-05   5.1330808e-05   5.1330808e-05   5.1330808e-05   5.1330808e-05   5.1330808e-05   5.1330808e-05   5.1330808e-05   5.1330808e-05   5.1330808e-05   5.1330808e-05   5.1330808e-05   5.1330808e-05   5.1330808e-05   5.1330808e-05   5.1330808e-05   5.1330808e-05   5.1330808e-05   5.1330808e-05   5.1330808e-05   5.1330808e-05   5.1330808e-05   5.1330808e-05   5.1330808e-05   5.1330808e-05   5.1330808e-05   5.1330808e-05   5.1330808e-05   5.1330808e-05   5.1330808e-05   5.1330808e-05   5.1330808e-05   5.1330808e-05   5.1330808e-05   5.1330808e-05   5.1330808e-05   5.1330808e-05   5.1330808e-05   0.0000000e+00   0.0000000e+00   0.0000000e+00   0.0000000e+00   0.0000000e+00   0.0000000e+00   0.0000000e+00   0.0000000e+00   0.0000000e+00   0.0000000e+00   0.0000000e+00   0.0000000e+00   0.0000000e+00   0.0000000e+00   0.0000000e+00   0.0000000e+00   0.0000000e+00   0.0000000e+00   0.0000000e+00   0.0000000e+00   0.0000000e+00   0.0000000e+00   0.0000000e+00   0.0000000e+00   0.0000000e+00   0.0000000e+00   0.0000000e+00   0.0000000e+00   0.0000000e+00   0.0000000e+00   0.0000000e+00   0.0000000e+00   0.0000000e+00   0.0000000e+00   0.0000000e+00   0.0000000e+00   0.0000000e+00   0.0000000e+00   0.0000000e+00   0.0000000e+00
   4.7051144e-02   4.7051144e-02   4.7051144e-02   4.7051144e-02   4.7051144e-02   4.7051144e-02   4.7051144e-02   4.7051144e-02   4.7051144e-02   4.7051144e-02   4.7051144e-02   4.7051144e-02   4.7051144e-02   4.7051144e-02   4.7051144e-02   4.7051144e-02   4.7051144e-02   4.7051144e-02   4.7051144e-02   4.7051144e-02   4.7051144e-02   4.7051144e-02   4.7051144e-02   4.7051144e-02   4.7051144e-02   4.7051144e-02   4.7051144e-02   4.7051144e-02   4.7051144e-02   4.7051144e-02   4.7051144e-02   4.7051144e-02   4.7051144e-02   4.7051144e-02   4.7051144e-02   4.7051144e-02   4.7051144e-02   4.7051144e-02   4.7051144e-02   4.7051144e-02   4.7051144e-02   4.7051144e-02   4.7051144e-02   4.7051144e-02   4.7051144e-02   4.7051144e-02   4.7051144e-02   4.7051144e-02   4.7051144e-02   4.7051144e-02   4.7051144e-02   4.7051144e-02   4.7051144e-02   4.7051144e-02   4.7051144e-02   4.7051144e-02   4.7051144e-02   4.7051144e-02   4.7051144e-02   4.7051144e-02   4.7051144e-02   4.7051144e-02   4.7051144e-02   4.7051144e-02   4.7051144e-02   4.7051144e-02   4.7051144e-02   4.7051144e-02   4.7051144e-02   4.7051144e-02   4.7051144e-02   4.7051144e-02   4.7051144e-02   4.7051144e-02   4.7051144e-02   4.7051144e-02   4.7051144e-02   4.7051144e-02   4.7051144e-02   4.7051144e-02   4.7051144e-02   4.7051144e-02   4.7051144e-02   4.7051144e-02   4.7051144e-02   4.7051144e-02   4.7051144e-02   4.7051144e-02   4.7051144e-02   4.7051144e-02   4.7051144e-02   4.7051144e-02   4.7051144e-02   4.7051144e-02   4.7051144e-02   4.7051144e-02   4.7051144e-02   4.7051144e-02   4.7051144e-02   4.7051144e-02   4.7051144e-02   4.7051144e-02   4.7051144e-02   4.7051144e-02   4.7051144e-02   4.7051144e-02   4.7051144e-02   4.7051144e-02   4.7051144e-02   4.7051144e-02   4.7051144e-02   4.7051144e-02   4.7051144e-02   4.7051144e-02   4.7051144e-02   4.7051144e-02   4.7051144e-02   4.7051144e-02   4.7051144e-02   4.7051144e-02   4.7051144e-02   4.7051144e-02   4.7051144e-02   4.7051144e-02   4.7051144e-02   4.7051144e-02   4.7051144e-02   4.7051144e-02   4.7051144e-02   4.7051144e-02   4.7051144e-02   4.7051144e-02   4.7051144e-02   4.7051144e-02   4.7051144e-02   4.7051144e-02   4.7051144e-02   4.7051144e-02   4.7051144e-02   4.7051144e-02   4.7051144e-02   4.7051144e-02   4.7051144e-02   4.7051144e-02   4.7051144e-02   4.7051144e-02   4.7051144e-02   4.7051144e-02   4.7051144e-02   4.7051144e-02   4.7051144e-02   4.7051144e-02   4.7051144e-02   4.7051144e-02   4.7051144e-02   4.7051144e-02   4.7051144e-02   4.7051144e-02   4.7051144e-02   4.7051144e-02   4.7051144e-02   4.7051144e-02   4.7051144e-02   4.7051144e-02   4.7051144e-02   4.7051144e-02   4.7051144e-02   4.7051144e-02   4.7051144e-02   4.7051144e-02   4.7051144e-02   4.7051144e-02   4.7051144e-02   4.7051144e-02   4.7051144e-02   4.7051144e-02   4.7051144e-02   4.7051144e-02   4.7051144e-02   4.7051144e-02   4.7051144e-02   4.7051144e-02   4.7051144e-02   4.7051144e-02   4.7051144e-02   4.7051144e-02   4.7051144e-02   4.7051144e-02   4.7051144e-02   4.7051144e-02   4.7051144e-02   4.7051144e-02   4.7051144e-02   4.7051144e-02   4.7051144e-02   4.7051144e-02   4.7051144e-02   4.7051144e-02   4.7051144e-02   4.7051144e-02   4.7051144e-02   4.7051144e-02   4.7051144e-02   4.7051144e-02   4.7051144e-02   4.7051144e-02   4.7051144e-02   4.7051144e-02   4.7051144e-02   4.7051144e-02   4.7051144e-02   4.7051144e-02   4.7051144e-02   4.7051144e-02   4.7051144e-02   4.7051144e-02   4.7051144e-02   4.7051144e-02   4.7051144e-02   4.7051144e-02   4.7051144e-02   4.7051144e-02   4.7051144e-02   4.7051144e-02   4.7051144e-02   4.7051144e-02   4.7051144e-02   4.7051144e-02   4.7051144e-02   4.7051144e-02   4.7051144e-02   4.7051144e-02   4.7051144e-02   4.7051144e-02   4.7051144e-02   4.7051144e-02   4.7051144e-02   4.7051144e-02   4.7051144e-02   4.7051144e-02   4.7051144e-02   4.6998130e-02   4.6998130e-02   4.6998130e-02   4.6998130e-02   4.6998130e-02   4.6998130e-02   4.6998130e-02   4.6998130e-02   4.6998130e-02   4.6998130e-02   4.6998130e-02   4.6998130e-02   4.6998130e-02   4.6998130e-02   4.6998130e-02   4.6998130e-02   4.6998130e-02   4.6998130e-02   4.6998130e-02   4.6998130e-02   4.6998130e-02   4.6998130e-02   4.6998130e-02   4.6998130e-02   4.6998130e-02   4.6998130e-02   4.6998130e-02   4.6998130e-02   4.6998130e-02   4.6998130e-02   4.6998130e-02   4.6998130e-02   4.6998130e-02   4.6998130e-02   4.6998130e-02   4.6998130e-02   4.6998130e-02   4.6998130e-02   4.6998130e-02   4.6998130e-02   4.6998130e-02   4.6998130e-02   4.6998130e-02   4.6998130e-02   4.6998130e-02   4.6998130e-02   4.6998130e-02   4.6998130e-02   4.6998130e-02   4.6998130e-02   4.6998130e-02   4.6998130e-02   4.6998130e-02   4.6998130e-02   4.6998130e-02   4.6998130e-02   4.6998130e-02   4.6998130e-02   4.6998130e-02   4.6998130e-02   4.6998130e-02   4.6998130e-02   4.6998130e-02   4.6998130e-02   4.6998130e-02   4.6998130e-02   4.6998130e-02   4.6998130e-02   4.6998130e-02   4.6998130e-02   4.6998130e-02   4.6998130e-02   4.6998130e-02   4.6998130e-02   4.6998130e-02   4.6998130e-02   2.4118842e-02   5.1330808e-05   5.1330808e-05   5.1330808e-05   5.1330808e-05   5.1330808e-05   5.1330808e-05   5.1330808e-05   5.1330808e-05   5.1330808e-05   5.1330808e-05   5.1330808e-05   5.1330808e-05   5.1330808e-05   5.1330808e-05   5.1330808e-05   5.1330808e-05   5.1330808e-05   5.1330808e-05   5.1330808e-05   5.1330808e-05   5.1330808e-05   5.1330808e-05   5.1330808e-05   5.1330808e-05   5.1330808e-05   5.1330808e-05   5.1330808e-05   5.1330808e-05   5.1330808e-05   5.1330808e-05   5.1330808e-05   5.1330808e-05   5.1330808e-05   5.1330808e-05   5.1330808e-05   5.1330808e-05   5.1330808e-05   5.1330808e-05   5.1330808e-05   5.1330808e-05   5.1330808e-05   5.1330808e-05   5.1330808e-05   0.0000000e+00   0.0000000e+00   0.0000000e+00   0.0000000e+00   0.0000000e+00   0.0000000e+00   0.0000000e+00   0.0000000e+00   0.0000000e+00   0.0000000e+00   0.0000000e+00   0.0000000e+00   0.0000000e+00   0.0000000e+00   0.0000000e+00   0.0000000e+00   0.0000000e+00   0.0000000e+00   0.0000000e+00   0.0000000e+00   0.0000000e+00   0.0000000e+00   0.0000000e+00   0.0000000e+00   0.0000000e+00   0.0000000e+00   0.0000000e+00   0.0000000e+00   0.0000000e+00   0.0000000e+00   0.0000000e+00   0.0000000e+00   0.0000000e+00   0.0000000e+00   0.0000000e+00   0.0000000e+00   0.0000000e+00   0.0000000e+00   0.0000000e+00   0.0000000e+00
   4.7051144e-02   4.7051144e-02   4.7051144e-02   4.7051144e-02   4.7051144e-02   4.7051144e-02   4.7051144e-02   4.7051144e-02   4.7051144e-02   4.7051144e-02   4.7051144e-02   4.7051144e-02   4.7051144e-02   4.7051144e-02   4.7051144e-02   4.7051144e-02   4.7051144e-02   4.7051144e-02   4.7051144e-02   4.7051144e-02   4.7051144e-02   4.7051144e-02   4.7051144e-02   4.7051144e-02   4.7051144e-02   4.7051144e-02   4.7051144e-02   4.7051144e-02   4.7051144e-02   4.7051144e-02   4.7051144e-02   4.7051144e-02   4.7051144e-02   4.7051144e-02   4.7051144e-02   4.7051144e-02   4.7051144e-02   4.7051144e-02   4.7051144e-02   4.7051144e-02   4.7051144e-02   4.7051144e-02   4.7051144e-02   4.7051144e-02   4.7051144e-02   4.7051144e-02   4.7051144e-02   4.7051144e-02   4.7051144e-02   4.7051144e-02   4.7051144e-02   4.7051144e-02   4.7051144e-02   4.7051144e-02   4.7051144e-02   4.7051144e-02   4.7051144e-02   4.7051144e-02   4.7051144e-02   4.7051144e-02   4.7051144e-02   4.7051144e-02   4.7051144e-02   4.7051144e-02   4.7051144e-02   4.7051144e-02   4.7051144e-02   4.7051144e-02   4.7051144e-02   4.7051144e-02   4.7051144e-02   4.7051144e-02   4.7051144e-02   4.7051144e-02   4.7051144e-02   4.7051144e-02   4.7051144e-02   4.7051144e-02   4.7051144e-02   4.7051144e-02   4.7051144e-02   4.7051144e-02   4.7051144e-02   4.7051144e-02   4.7051144e-02   4.7051144e-02   4.7051144e-02   4.7051144e-02   4.7051144e-02   4.7051144e-02   4.7051144e-02   4.7051144e-02   4.7051144e-02   4.7051144e-02   4.7051144e-02   4.7051144e-02   4.7051144e-02   4.7051144e-02   4.7051144e-02   4.7051144e-02   4.7051144e-02   4.7051144e-02   4.7051144e-02   4.7051144e-02   4.7051144e-02   4.7051144e-02   4.7051144e-02   4.7051144e-02   4.7051144e-02   4.7051144e-02   4.7051144e-02   4.7051144e-02   4.7051144e-02   4.7051144e-02   4.7051144e-02   4.7051144e-02   4.7051144e-02   4.7051144e-02   4.7051144e-02   4.7051144e-02   4.7051144e-02   4.7051144e-02   4.7051144e-02   4.7051144e-02   4.7051144e-02   4.7051144e-02   4.7051144e-02   4.7051144e-02   4.7051144e-02   4.7051144e-02   4.7051144e-02   4.7051144e-02   4.7051144e-02   4.7051144e-02   4.7051144e-02   4.7051144e-02   4.7051144e-02   4.7051144e-02   4.7051144e-02   4.7051144e-02   4.7051144e-02   4.7051144e-02   4.7051144e-02   4.7051144e-02   4.7051144e-02   4.7051144e-02   4.7051144e-02   4.7051144e-02   4.7051144e-02   4.7051144e-02   4.7051144e-02   4.7051144e-02   4.7051144e-02   4.7051144e-02   4.7051144e-02   4.7051144e-02   4.7051144e-02   4.7051144e-02   4.7051144e-02   4.7051144e-02   4.7051144e-02   4.7051144e-02   4.7051144e-02   4.7051144e-02   4.7051144e-02   4.7051144e-02   4.7051144e-02   4.7051144e-02   4.7051144e-02   4.7051144e-02   4.7051144e-02   4.7051144e-02   4.7051144e-02   4.7051144e-02   4.7051144e-02   4.7051144e-02   4.7051144e-02   4.7051144e-02   4.7051144e-02   4.7051144e-02   4.7051144e-02   4.7051144e-02   4.7051144e-02   4.7051144e-02   4.7051144e-02   4.7051144e-02   4.7051144e-02   4.7051144e-02   4.7051144e-02   4.7051144e-02   4.7051144e-02   4.7051144e-02   4.7051144e-02   4.7051144e-02   4.7051144e-02   4.7051144e-02   4.7051144e-02   4.7051144e-02   4.7051144e-02   4.7051144e-02   4.7051144e-02   4.7051144e-02   4.7051144e-02   4.7051144e-02   4.7051144e-02   4.7051144e-02   4.7051144e-02   4.7051144e-02   4.7051144e-02   4.7051144e-02   4.7051144e-02   4.7051144e-02   4.7051144e-02   4.7051144e-02   4.7051144e-02   4.7051144e-02   4.7051144e-02   4.7051144e-02   4.7051144e-02   4.7051144e-02   4.7051144e-02   4.7051144e-02   4.7051144e-02   4.7051144e-02   4.7051144e-02   4.7051144e-02   4.7051144e-02   4.7051144e-02   4.7051144e-02   4.7051144e-02   4.7051144e-02   4.7051144e-02   4.7051144e-02   4.7051144e-02   4.7051144e-02   4.7051144e-02   4.7051144e-02   4.7051144e-02   4.7051144e-02   4.7051144e-02   4.7051144e-02   4.6998130e-02   4.6998130e-02   4.6998130e-02   4.6998130e-02   4.6998130e-02   4.6998130e-02   4.6998130e-02   4.6998130e-02   4.6998130e-02   4.6998130e-02   4.6998130e-02   4.6998130e-02   4.6998130e-02   4.6998130e-02   4.6998130e-02   4.6998130e-02   4.6998130e-02   4.6998130e-02   4.6998130e-02   4.6998130e-02   4.6998130e-02   4.6998130e-02   4.6998130e-02   4.6998130e-02   4.6998130e-02   4.6998130e-02   4.6998130e-02   4.6998130e-02   4.6998130e-02   4.6998130e-02   4.6998130e-02   4.6998130e-02   4.6998130e-02   4.6998130e-02   4.6998130e-02   4.6998130e-02   4.6998130e-02   4.6998130e-02   4.6998130e-02   4.6998130e-02   4.6998130e-02   4.6998130e-02   4.6998130e-02   4.6998130e-02   4.6998130e-02   4.6998130e-02   4.6998130e-02   4.6998130e-02   4.6998130e-02   4.6998130e-02   4.6998130e-02   4.6998130e-02   4.6998130e-02   4.6998130e-02   4.6998130e-02   4.6998130e-02   4.6998130e-02   4.6998130e-02   4.6998130e-02   4.6998130e-02   4.6998130e-02   4.6998130e-02   4.6998130e-02   4.6998130e-02   4.6998130e-02   4.6998130e-02   4.6998130e-02   4.6998130e-02   4.6998130e-02   4.6998130e-02   4.6998130e-02   4.6998130e-02   4.6998130e-02   4.6998130e-02   4.6998130e-02   2.4118842e-02   5.1330808e-05   5.1330808e-05   5.1330808e-05   5.1330808e-05   5.1330808e-05   5.1330808e-05   5.1330808e-05   5.1330808e-05   5.1330808e-05   5.1330808e-05   5.1330808e-05   5.1330808e-05   5.1330808e-05   5.1330808e-05   5.1330808e-05   5.1330808e-05   5.1330808e-05   5.1330808e-05   5.1330808e-05   5.1330808e-05   5.1330808e-05   5.1330808e-05   5.1330808e-05   5.1330808e-05   5.1330808e-05   5.1330808e-05   5.1330808e-05   5.1330808e-05   5.1330808e-05   5.1330808e-05   5.1330808e-05   5.1330808e-05   5.1330808e-05   5.1330808e-05   5.1330808e-05   5.1330808e-05   5.1330808e-05   5.1330808e-05   5.1330808e-05   5.1330808e-05   5.1330808e-05   5.1330808e-05   5.1330808e-05   5.1330808e-05   0.0000000e+00   0.0000000e+00   0.0000000e+00   0.0000000e+00   0.0000000e+00   0.0000000e+00   0.0000000e+00   0.0000000e+00   0.0000000e+00   0.0000000e+00   0.0000000e+00   0.0000000e+00   0.0000000e+00   0.0000000e+00   0.0000000e+00   0.0000000e+00   0.0000000e+00   0.0000000e+00   0.0000000e+00   0.0000000e+00   0.0000000e+00   0.0000000e+00   0.0000000e+00   0.0000000e+00   0.0000000e+00   0.0000000e+00   0.0000000e+00   0.0000000e+00   0.0000000e+00   0.0000000e+00   0.0000000e+00   0.0000000e+00   0.0000000e+00   0.0000000e+00   0.0000000e+00   0.0000000e+00   0.0000000e+00   0.0000000e+00   0.0000000e+00   0.0000000e+00
   4.7051144e-02   4.7051144e-02   4.7051144e-02   4.7051144e-02   4.7051144e-02   4.7051144e-02   4.7051144e-02   4.7051144e-02   4.7051144e-02   4.7051144e-02   4.7051144e-02   4.7051144e-02   4.7051144e-02   4.7051144e-02   4.7051144e-02   4.7051144e-02   4.7051144e-02   4.7051144e-02   4.7051144e-02   4.7051144e-02   4.7051144e-02   4.7051144e-02   4.7051144e-02   4.7051144e-02   4.7051144e-02   4.7051144e-02   4.7051144e-02   4.7051144e-02   4.7051144e-02   4.7051144e-02   4.7051144e-02   4.7051144e-02   4.7051144e-02   4.7051144e-02   4.7051144e-02   4.7051144e-02   4.7051144e-02   4.7051144e-02   4.7051144e-02   4.7051144e-02   4.7051144e-02   4.7051144e-02   4.7051144e-02   4.7051144e-02   4.7051144e-02   4.7051144e-02   4.7051144e-02   4.7051144e-02   4.7051144e-02   4.7051144e-02   4.7051144e-02   4.7051144e-02   4.7051144e-02   4.7051144e-02   4.7051144e-02   4.7051144e-02   4.7051144e-02   4.7051144e-02   4.7051144e-02   4.7051144e-02   4.7051144e-02   4.7051144e-02   4.7051144e-02   4.7051144e-02   4.7051144e-02   4.7051144e-02   4.7051144e-02   4.7051144e-02   4.7051144e-02   4.7051144e-02   4.7051144e-02   4.7051144e-02   4.7051144e-02   4.7051144e-02   4.7051144e-02   4.7051144e-02   4.7051144e-02   4.7051144e-02   4.7051144e-02   4.7051144e-02   4.7051144e-02   4.7051144e-02   4.7051144e-02   4.7051144e-02   4.7051144e-02   4.7051144e-02   4.7051144e-02   4.7051144e-02   4.7051144e-02   4.7051144e-02   4.7051144e-02   4.7051144e-02   4.7051144e-02   4.7051144e-02   4.7051144e-02   4.7051144e-02   4.7051144e-02   4.7051144e-02   4.7051144e-02   4.7051144e-02   4.7051144e-02   4.7051144e-02   4.7051144e-02   4.7051144e-02   4.7051144e-02   4.7051144e-02   4.7051144e-02   4.7051144e-02   4.7051144e-02   4.7051144e-02   4.7051144e-02   4.7051144e-02   4.7051144e-02   4.7051144e-02   4.7051144e-02   4.7051144e-02   4.7051144e-02   4.7051144e-02   4.7051144e-02   4.7051144e-02   4.7051144e-02   4.7051144e-02   4.7051144e-02   4.7051144e-02   4.7051144e-02   4.7051144e-02   4.7051144e-02   4.7051144e-02   4.7051144e-02   4.7051144e-02   4.7051144e-02   4.7051144e-02   4.7051144e-02   4.7051144e-02   4.7051144e-02   4.7051144e-02   4.7051144e-02   4.7051144e-02   4.7051144e-02   4.7051144e-02   4.7051144e-02   4.7051144e-02   4.7051144e-02   4.7051144e-02   4.7051144e-02   4.7051144e-02   4.7051144e-02   4.7051144e-02   4.7051144e-02   4.7051144e-02   4.7051144e-02   4.7051144e-02   4.7051144e-02   4.7051144e-02   4.7051144e-02   4.7051144e-02   4.7051144e-02   4.7051144e-02   4.7051144e-02   4.7051144e-02   4.7051144e-02   4.7051144e-02   4.7051144e-02   4.7051144e-02   4.7051144e-02   4.7051144e-02   4.7051144e-02   4.7051144e-02   4.7051144e-02   4.7051144e-02   4.7051144e-02   4.7051144e-02   4.7051144e-02   4.7051144e-02   4.7051144e-02   4.7051144e-02   4.7051144e-02   4.7051144e-02   4.7051144e-02   4.7051144e-02   4.7051144e-02   4.7051144e-02   4.7051144e-02   4.7051144e-02   4.7051144e-02   4.7051144e-02   4.7051144e-02   4.7051144e-02   4.7051144e-02   4.7051144e-02   4.7051144e-02   4.7051144e-02   4.7051144e-02   4.7051144e-02   4.7051144e-02   4.7051144e-02   4.7051144e-02   4.7051144e-02   4.7051144e-02   4.7051144e-02   4.7051144e-02   4.7051144e-02   4.7051144e-02   4.7051144e-02   4.7051144e-02   4.7051144e-02   4.7051144e-02   4.7051144e-02   4.7051144e-02   4.7051144e-02   4.7051144e-02   4.7051144e-02   4.7051144e-02   4.7051144e-02   4.7051144e-02   4.7051144e-02   4.7051144e-02   4.7051144e-02   4.7051144e-02   4.7051144e-02   4.7051144e-02   4.7051144e-02   4.7051144e-02   4.7051144e-02   4.7051144e-02   4.7051144e-02   4.7051144e-02   4.7051144e-02   4.7051144e-02   4.7051144e-02   4.7051144e-02   4.7051144e-02   4.7051144e-02   4.7051144e-02   4.7051144e-02   4.7051144e-02   4.7051144e-02   4.7051144e-02   4.7051144e-02   4.7051144e-02   4.7051144e-02   4.6998130e-02   4.6998130e-02   4.6998130e-02   4.6998130e-02   4.6998130e-02   4.6998130e-02   4.6998130e-02   4.6998130e-02   4.6998130e-02   4.6998130e-02   4.6998130e-02   4.6998130e-02   4.6998130e-02   4.6998130e-02   4.6998130e-02   4.6998130e-02   4.6998130e-02   4.6998130e-02   4.6998130e-02   4.6998130e-02   4.6998130e-02   4.6998130e-02   4.6998130e-02   4.6998130e-02   4.6998130e-02   4.6998130e-02   4.6998130e-02   4.6998130e-02   4.6998130e-02   4.6998130e-02   4.6998130e-02   4.6998130e-02   4.6998130e-02   4.6998130e-02   4.6998130e-02   4.6998130e-02   4.6998130e-02   4.6998130e-02   4.6998130e-02   4.6998130e-02   4.6998130e-02   4.6998130e-02   4.6998130e-02   4.6998130e-02   4.6998130e-02   4.6998130e-02   4.6998130e-02   4.6998130e-02   4.6998130e-02   4.6998130e-02   4.6998130e-02   4.6998130e-02   4.6998130e-02   4.6998130e-02   4.6998130e-02   4.6998130e-02   4.6998130e-02   4.6998130e-02   4.6998130e-02   4.6998130e-02   4.6998130e-02   4.6998130e-02   4.6998130e-02   4.6998130e-02   4.6998130e-02   4.6998130e-02   4.6998130e-02   4.6998130e-02   4.6998130e-02   4.6998130e-02   4.6998130e-02   4.6998130e-02   4.6998130e-02   4.6998130e-02   2.4118842e-02   5.1330808e-05   5.1330808e-05   5.1330808e-05   5.1330808e-05   5.1330808e-05   5.1330808e-05   5.1330808e-05   5.1330808e-05   5.1330808e-05   5.1330808e-05   5.1330808e-05   5.1330808e-05   5.1330808e-05   5.1330808e-05   5.1330808e-05   5.1330808e-05   5.1330808e-05   5.1330808e-05   5.1330808e-05   5.1330808e-05   5.1330808e-05   5.1330808e-05   5.1330808e-05   5.1330808e-05   5.1330808e-05   5.1330808e-05   5.1330808e-05   5.1330808e-05   5.1330808e-05   5.1330808e-05   5.1330808e-05   5.1330808e-05   5.1330808e-05   5.1330808e-05   5.1330808e-05   5.1330808e-05   5.1330808e-05   5.1330808e-05   5.1330808e-05   5.1330808e-05   5.1330808e-05   5.1330808e-05   5.1330808e-05   5.1330808e-05   5.1330808e-05   0.0000000e+00   0.0000000e+00   0.0000000e+00   0.0000000e+00   0.0000000e+00   0.0000000e+00   0.0000000e+00   0.0000000e+00   0.0000000e+00   0.0000000e+00   0.0000000e+00   0.0000000e+00   0.0000000e+00   0.0000000e+00   0.0000000e+00   0.0000000e+00   0.0000000e+00   0.0000000e+00   0.0000000e+00   0.0000000e+00   0.0000000e+00   0.0000000e+00   0.0000000e+00   0.0000000e+00   0.0000000e+00   0.0000000e+00   0.0000000e+00   0.0000000e+00   0.0000000e+00   0.0000000e+00   0.0000000e+00   0.0000000e+00   0.0000000e+00   0.0000000e+00   0.0000000e+00   0.0000000e+00   0.0000000e+00   0.0000000e+00   0.0000000e+00   0.0000000e+00
   4.7051144e-02   4.7051144e-02   4.7051144e-02   4.7051144e-02   4.7051144e-02   4.7051144e-02   4.7051144e-02   4.7051144e-02   4.7051144e-02   4.7051144e-02   4.7051144e-02   4.7051144e-02   4.7051144e-02   4.7051144e-02   4.7051144e-02   4.7051144e-02   4.7051144e-02   4.7051144e-02   4.7051144e-02   4.7051144e-02   4.7051144e-02   4.7051144e-02   4.7051144e-02   4.7051144e-02   4.7051144e-02   4.7051144e-02   4.7051144e-02   4.7051144e-02   4.7051144e-02   4.7051144e-02   4.7051144e-02   4.7051144e-02   4.7051144e-02   4.7051144e-02   4.7051144e-02   4.7051144e-02   4.7051144e-02   4.7051144e-02   4.7051144e-02   4.7051144e-02   4.7051144e-02   4.7051144e-02   4.7051144e-02   4.7051144e-02   4.7051144e-02   4.7051144e-02   4.7051144e-02   4.7051144e-02   4.7051144e-02   4.7051144e-02   4.7051144e-02   4.7051144e-02   4.7051144e-02   4.7051144e-02   4.7051144e-02   4.7051144e-02   4.7051144e-02   4.7051144e-02   4.7051144e-02   4.7051144e-02   4.7051144e-02   4.7051144e-02   4.7051144e-02   4.7051144e-02   4.7051144e-02   4.7051144e-02   4.7051144e-02   4.7051144e-02   4.7051144e-02   4.7051144e-02   4.7051144e-02   4.7051144e-02   4.7051144e-02   4.7051144e-02   4.7051144e-02   4.7051144e-02   4.7051144e-02   4.7051144e-02   4.7051144e-02   4.7051144e-02   4.7051144e-02   4.7051144e-02   4.7051144e-02   4.7051144e-02   4.7051144e-02   4.7051144e-02   4.7051144e-02   4.7051144e-02   4.7051144e-02   4.7051144e-02   4.7051144e-02   4.7051144e-02   4.7051144e-02   4.7051144e-02   4.7051144e-02   4.7051144e-02   4.7051144e-02   4.7051144e-02   4.7051144e-02   4.7051144e-02   4.7051144e-02   4.7051144e-02   4.7051144e-02   4.7051144e-02   4.7051144e-02   4.7051144e-02   4.7051144e-02   4.7051144e-02   4.7051144e-02   4.7051144e-02   4.7051144e-02   4.7051144e-02   4.7051144e-02   4.7051144e-02   4.7051144e-02   4.7051144e-02   4.7051144e-02   4.7051144e-02   4.7051144e-02   4.7051144e-02   4.7051144e-02   4.7051144e-02   4.7051144e-02   4.7051144e-02   4.7051144e-02   4.7051144e-02   4.7051144e-02   4.7051144e-02   4.7051144e-02   4.7051144e-02   4.7051144e-02   4.7051144e-02   4.7051144e-02   4.7051144e-02   4.7051144e-02   4.7051144e-02   4.7051144e-02   4.7051144e-02   4.7051144e-02   4.7051144e-02   4.7051144e-02   4.7051144e-02   4.7051144e-02   4.7051144e-02   4.7051144e-02   4.7051144e-02   4.7051144e-02   4.7051144e-02   4.7051144e-02   4.7051144e-02   4.7051144e-02   4.7051144e-02   4.7051144e-02   4.7051144e-02   4.7051144e-02   4.7051144e-02   4.7051144e-02   4.7051144e-02   4.7051144e-02   4.7051144e-02   4.7051144e-02   4.7051144e-02   4.7051144e-02   4.7051144e-02   4.7051144e-02   4.7051144e-02   4.7051144e-02   4.7051144e-02   4.7051144e-02   4.7051144e-02   4.7051144e-02   4.7051144e-02   4.7051144e-02   4.7051144e-02   4.7051144e-02   4.7051144e-02   4.7051144e-02   4.7051144e-02   4.7051144e-02   4.7051144e-02   4.7051144e-02   4.7051144e-02   4.7051144e-02   4.7051144e-02   4.7051144e-02   4.7051144e-02   4.7051144e-02   4.7051144e-02   4.7051144e-02   4.7051144e-02   4.7051144e-02   4.7051144e-02   4.7051144e-02   4.7051144e-02   4.7051144e-02   4.7051144e-02   4.7051144e-02   4.7051144e-02   4.7051144e-02   4.7051144e-02   4.7051144e-02   4.7051144e-02   4.7051144e-02   4.7051144e-02   4.7051144e-02   4.7051144e-02   4.7051144e-02   4.7051144e-02   4.7051144e-02   4.7051144e-02   4.7051144e-02   4.7051144e-02   4.7051144e-02   4.7051144e-02   4.7051144e-02   4.7051144e-02   4.7051144e-02   4.7051144e-02   4.7051144e-02   4.7051144e-02   4.7051144e-02   4.7051144e-02   4.7051144e-02   4.7051144e-02   4.7051144e-02   4.7051144e-02   4.7051144e-02   4.7051144e-02   4.7051144e-02   4.7051144e-02   4.7051144e-02   4.7051144e-02   4.7051144e-02   4.7051144e-02   4.7051144e-02   4.7051144e-02   4.7051144e-02   4.7051144e-02   4.7051144e-02   4.7051144e-02   4.7051144e-02   4.6998130e-02   4.6998130e-02   4.6998130e-02   4.6998130e-02   4.6998130e-02   4.6998130e-02   4.6998130e-02   4.6998130e-02   4.6998130e-02   4.6998130e-02   4.6998130e-02   4.6998130e-02   4.6998130e-02   4.6998130e-02   4.6998130e-02   4.6998130e-02   4.6998130e-02   4.6998130e-02   4.6998130e-02   4.6998130e-02   4.6998130e-02   4.6998130e-02   4.6998130e-02   4.6998130e-02   4.6998130e-02   4.6998130e-02   4.6998130e-02   4.6998130e-02   4.6998130e-02   4.6998130e-02   4.6998130e-02   4.6998130e-02   4.6998130e-02   4.6998130e-02   4.6998130e-02   4.6998130e-02   4.6998130e-02   4.6998130e-02   4.6998130e-02   4.6998130e-02   4.6998130e-02   4.6998130e-02   4.6998130e-02   4.6998130e-02   4.6998130e-02   4.6998130e-02   4.6998130e-02   4.6998130e-02   4.6998130e-02   4.6998130e-02   4.6998130e-02   4.6998130e-02   4.6998130e-02   4.6998130e-02   4.6998130e-02   4.6998130e-02   4.6998130e-02   4.6998130e-02   4.6998130e-02   4.6998130e-02   4.6998130e-02   4.6998130e-02   4.6998130e-02   4.6998130e-02   4.6998130e-02   4.6998130e-02   4.6998130e-02   4.6998130e-02   4.6998130e-02   4.6998130e-02   4.6998130e-02   4.6998130e-02   4.6998130e-02   2.4118842e-02   5.1330808e-05   5.1330808e-05   5.1330808e-05   5.1330808e-05   5.1330808e-05   5.1330808e-05   5.1330808e-05   5.1330808e-05   5.1330808e-05   5.1330808e-05   5.1330808e-05   5.1330808e-05   5.1330808e-05   5.1330808e-05   5.1330808e-05   5.1330808e-05   5.1330808e-05   5.1330808e-05   5.1330808e-05   5.1330808e-05   5.1330808e-05   5.1330808e-05   5.1330808e-05   5.1330808e-05   5.1330808e-05   5.1330808e-05   5.1330808e-05   5.1330808e-05   5.1330808e-05   5.1330808e-05   5.1330808e-05   5.1330808e-05   5.1330808e-05   5.1330808e-05   5.1330808e-05   5.1330808e-05   5.1330808e-05   5.1330808e-05   5.1330808e-05   5.1330808e-05   5.1330808e-05   5.1330808e-05   5.1330808e-05   5.1330808e-05   5.1330808e-05   5.1330808e-05   0.0000000e+00   0.0000000e+00   0.0000000e+00   0.0000000e+00   0.0000000e+00   0.0000000e+00   0.0000000e+00   0.0000000e+00   0.0000000e+00   0.0000000e+00   0.0000000e+00   0.0000000e+00   0.0000000e+00   0.0000000e+00   0.0000000e+00   0.0000000e+00   0.0000000e+00   0.0000000e+00   0.0000000e+00   0.0000000e+00   0.0000000e+00   0.0000000e+00   0.0000000e+00   0.0000000e+00   0.0000000e+00   0.0000000e+00   0.0000000e+00   0.0000000e+00   0.0000000e+00   0.0000000e+00   0.0000000e+00   0.0000000e+00   0.0000000e+00   0.0000000e+00   0.0000000e+00   0.0000000e+00   0.0000000e+00   0.0000000e+00   0.0000000e+00   0.0000000e+00
   4.7051144e-02   4.7051144e-02   4.7051144e-02   4.7051144e-02   4.7051144e-02   4.7051144e-02   4.7051144e-02   4.7051144e-02   4.7051144e-02   4.7051144e-02   4.7051144e-02   4.7051144e-02   4.7051144e-02   4.7051144e-02   4.7051144e-02   4.7051144e-02   4.7051144e-02   4.7051144e-02   4.7051144e-02   4.7051144e-02   4.7051144e-02   4.7051144e-02   4.7051144e-02   4.7051144e-02   4.7051144e-02   4.7051144e-02   4.7051144e-02   4.7051144e-02   4.7051144e-02   4.7051144e-02   4.7051144e-02   4.7051144e-02   4.7051144e-02   4.7051144e-02   4.7051144e-02   4.7051144e-02   4.7051144e-02   4.7051144e-02   4.7051144e-02   4.7051144e-02   4.7051144e-02   4.7051144e-02   4.7051144e-02   4.7051144e-02   4.7051144e-02   4.7051144e-02   4.7051144e-02   4.7051144e-02   4.7051144e-02   4.7051144e-02   4.7051144e-02   4.7051144e-02   4.7051144e-02   4.7051144e-02   4.7051144e-02   4.7051144e-02   4.7051144e-02   4.7051144e-02   4.7051144e-02   4.7051144e-02   4.7051144e-02   4.7051144e-02   4.7051144e-02   4.7051144e-02   4.7051144e-02   4.7051144e-02   4.7051144e-02   4.7051144e-02   4.7051144e-02   4.7051144e-02   4.7051144e-02   4.7051144e-02   4.7051144e-02   4.7051144e-02   4.7051144e-02   4.7051144e-02   4.7051144e-02   4.7051144e-02   4.7051144e-02   4.7051144e-02   4.7051144e-02   4.7051144e-02   4.7051144e-02   4.7051144e-02   4.7051144e-02   4.7051144e-02   4.7051144e-02   4.7051144e-02   4.7051144e-02   4.7051144e-02   4.7051144e-02   4.7051144e-02   4.7051144e-02   4.7051144e-02   4.7051144e-02   4.7051144e-02   4.7051144e-02   4.7051144e-02   4.7051144e-02   4.7051144e-02   4.7051144e-02   4.7051144e-02   4.7051144e-02   4.7051144e-02   4.7051144e-02   4.7051144e-02   4.7051144e-02   4.7051144e-02   4.7051144e-02   4.7051144e-02   4.7051144e-02   4.7051144e-02   4.7051144e-02   4.7051144e-02   4.7051144e-02   4.7051144e-02   4.7051144e-02   4.7051144e-02   4.7051144e-02   4.7051144e-02   4.7051144e-02   4.7051144e-02   4.7051144e-02   4.7051144e-02   4.7051144e-02   4.7051144e-02   4.7051144e-02   4.7051144e-02   4.7051144e-02   4.7051144e-02   4.7051144e-02   4.7051144e-02   4.7051144e-02   4.7051144e-02   4.7051144e-02   4.7051144e-02   4.7051144e-02   4.7051144e-02   4.7051144e-02   4.7051144e-02   4.7051144e-02   4.7051144e-02   4.7051144e-02   4.7051144e-02   4.7051144e-02   4.7051144e-02   4.7051144e-02   4.7051144e-02   4.7051144e-02   4.7051144e-02   4.7051144e-02   4.7051144e-02   4.7051144e-02   4.7051144e-02   4.7051144e-02   4.7051144e-02   4.7051144e-02   4.7051144e-02   4.7051144e-02   4.7051144e-02   4.7051144e-02   4.7051144e-02   4.7051144e-02   4.7051144e-02   4.7051144e-02   4.7051144e-02   4.7051144e-02   4.7051144e-02   4.7051144e-02   4.7051144e-02   4.7051144e-02   4.7051144e-02   4.7051144e-02   4.7051144e-02   4.7051144e-02   4.7051144e-02   4.7051144e-02   4.7051144e-02   4.7051144e-02   4.7051144e-02   4.7051144e-02   4.7051144e-02   4.7051144e-02   4.7051144e-02   4.7051144e-02   4.7051144e-02   4.7051144e-02   4.7051144e-02   4.7051144e-02   4.7051144e-02   4.7051144e-02   4.7051144e-02   4.7051144e-02   4.7051144e-02   4.7051144e-02   4.7051144e-02   4.7051144e-02   4.7051144e-02   4.7051144e-02   4.7051144e-02   4.7051144e-02   4.7051144e-02   4.7051144e-02   4.7051144e-02   4.7051144e-02   4.7051144e-02   4.7051144e-02   4.7051144e-02   4.7051144e-02   4.7051144e-02   4.7051144e-02   4.7051144e-02   4.7051144e-02   4.7051144e-02   4.7051144e-02   4.7051144e-02   4.7051144e-02   4.7051144e-02   4.7051144e-02   4.7051144e-02   4.7051144e-02   4.7051144e-02   4.7051144e-02   4.7051144e-02   4.7051144e-02   4.7051144e-02   4.7051144e-02   4.7051144e-02   4.7051144e-02   4.7051144e-02   4.7051144e-02   4.7051144e-02   4.7051144e-02   4.7051144e-02   4.7051144e-02   4.7051144e-02   4.7051144e-02   4.7051144e-02   4.7051144e-02   4.7051144e-02   4.7051144e-02   4.6998130e-02   4.6998130e-02   4.6998130e-02   4.6998130e-02   4.6998130e-02   4.6998130e-02   4.6998130e-02   4.6998130e-02   4.6998130e-02   4.6998130e-02   4.6998130e-02   4.6998130e-02   4.6998130e-02   4.6998130e-02   4.6998130e-02   4.6998130e-02   4.6998130e-02   4.6998130e-02   4.6998130e-02   4.6998130e-02   4.6998130e-02   4.6998130e-02   4.6998130e-02   4.6998130e-02   4.6998130e-02   4.6998130e-02   4.6998130e-02   4.6998130e-02   4.6998130e-02   4.6998130e-02   4.6998130e-02   4.6998130e-02   4.6998130e-02   4.6998130e-02   4.6998130e-02   4.6998130e-02   4.6998130e-02   4.6998130e-02   4.6998130e-02   4.6998130e-02   4.6998130e-02   4.6998130e-02   4.6998130e-02   4.6998130e-02   4.6998130e-02   4.6998130e-02   4.6998130e-02   4.6998130e-02   4.6998130e-02   4.6998130e-02   4.6998130e-02   4.6998130e-02   4.6998130e-02   4.6998130e-02   4.6998130e-02   4.6998130e-02   4.6998130e-02   4.6998130e-02   4.6998130e-02   4.6998130e-02   4.6998130e-02   4.6998130e-02   4.6998130e-02   4.6998130e-02   4.6998130e-02   4.6998130e-02   4.6998130e-02   4.6998130e-02   4.6998130e-02   4.6998130e-02   4.6998130e-02   4.6998130e-02   2.4118842e-02   5.1330808e-05   5.1330808e-05   5.1330808e-05   5.1330808e-05   5.1330808e-05   5.1330808e-05   5.1330808e-05   5.1330808e-05   5.1330808e-05   5.1330808e-05   5.1330808e-05   5.1330808e-05   5.1330808e-05   5.1330808e-05   5.1330808e-05   5.1330808e-05   5.1330808e-05   5.1330808e-05   5.1330808e-05   5.1330808e-05   5.1330808e-05   5.1330808e-05   5.1330808e-05   5.1330808e-05   5.1330808e-05   5.1330808e-05   5.1330808e-05   5.1330808e-05   5.1330808e-05   5.1330808e-05   5.1330808e-05   5.1330808e-05   5.1330808e-05   5.1330808e-05   5.1330808e-05   5.1330808e-05   5.1330808e-05   5.1330808e-05   5.1330808e-05   5.1330808e-05   5.1330808e-05   5.1330808e-05   5.1330808e-05   5.1330808e-05   5.1330808e-05   5.1330808e-05   5.1330808e-05   0.0000000e+00   0.0000000e+00   0.0000000e+00   0.0000000e+00   0.0000000e+00   0.0000000e+00   0.0000000e+00   0.0000000e+00   0.0000000e+00   0.0000000e+00   0.0000000e+00   0.0000000e+00   0.0000000e+00   0.0000000e+00   0.0000000e+00   0.0000000e+00   0.0000000e+00   0.0000000e+00   0.0000000e+00   0.0000000e+00   0.0000000e+00   0.0000000e+00   0.0000000e+00   0.0000000e+00   0.0000000e+00   0.0000000e+00   0.0000000e+00   0.0000000e+00   0.0000000e+00   0.0000000e+00   0.0000000e+00   0.0000000e+00   0.0000000e+00   0.0000000e+00   0.0000000e+00   0.0000000e+00   0.0000000e+00   0.0000000e+00   0.0000000e+00   0.0000000e+00
   4.7051144e-02   4.7051144e-02   4.7051144e-02   4.7051144e-02   4.7051144e-02   4.7051144e-02   4.7051144e-02   4.7051144e-02   4.7051144e-02   4.7051144e-02   4.7051144e-02   4.7051144e-02   4.7051144e-02   4.7051144e-02   4.7051144e-02   4.7051144e-02   4.7051144e-02   4.7051144e-02   4.7051144e-02   4.7051144e-02   4.7051144e-02   4.7051144e-02   4.7051144e-02   4.7051144e-02   4.7051144e-02   4.7051144e-02   4.7051144e-02   4.7051144e-02   4.7051144e-02   4.7051144e-02   4.7051144e-02   4.7051144e-02   4.7051144e-02   4.7051144e-02   4.7051144e-02   4.7051144e-02   4.7051144e-02   4.7051144e-02   4.7051144e-02   4.7051144e-02   4.7051144e-02   4.7051144e-02   4.7051144e-02   4.7051144e-02   4.7051144e-02   4.7051144e-02   4.7051144e-02   4.7051144e-02   4.7051144e-02   4.7051144e-02   4.7051144e-02   4.7051144e-02   4.7051144e-02   4.7051144e-02   4.7051144e-02   4.7051144e-02   4.7051144e-02   4.7051144e-02   4.7051144e-02   4.7051144e-02   4.7051144e-02   4.7051144e-02   4.7051144e-02   4.7051144e-02   4.7051144e-02   4.7051144e-02   4.7051144e-02   4.7051144e-02   4.7051144e-02   4.7051144e-02   4.7051144e-02   4.7051144e-02   4.7051144e-02   4.7051144e-02   4.7051144e-02   4.7051144e-02   4.7051144e-02   4.7051144e-02   4.7051144e-02   4.7051144e-02   4.7051144e-02   4.7051144e-02   4.7051144e-02   4.7051144e-02   4.7051144e-02   4.7051144e-02   4.7051144e-02   4.7051144e-02   4.7051144e-02   4.7051144e-02   4.7051144e-02   4.7051144e-02   4.7051144e-02   4.7051144e-02   4.7051144e-02   4.7051144e-02   4.7051144e-02   4.7051144e-02   4.7051144e-02   4.7051144e-02   4.7051144e-02   4.7051144e-02   4.7051144e-02   4.7051144e-02   4.7051144e-02   4.7051144e-02   4.7051144e-02   4.7051144e-02   4.7051144e-02   4.7051144e-02   4.7051144e-02   4.7051144e-02   4.7051144e-02   4.7051144e-02   4.7051144e-02   4.7051144e-02   4.7051144e-02   4.7051144e-02   4.7051144e-02   4.7051144e-02   4.7051144e-02   4.7051144e-02   4.7051144e-02   4.7051144e-02   4.7051144e-02   4.7051144e-02   4.7051144e-02   4.7051144e-02   4.7051144e-02   4.7051144e-02   4.7051144e-02   4.7051144e-02   4.7051144e-02   4.7051144e-02   4.7051144e-02   4.7051144e-02   4.7051144e-02   4.7051144e-02   4.7051144e-02   4.7051144e-02   4.7051144e-02   4.7051144e-02   4.7051144e-02   4.7051144e-02   4.7051144e-02   4.7051144e-02   4.7051144e-02   4.7051144e-02   4.7051144e-02   4.7051144e-02   4.7051144e-02   4.7051144e-02   4.7051144e-02   4.7051144e-02   4.7051144e-02   4.7051144e-02   4.7051144e-02   4.7051144e-02   4.7051144e-02   4.7051144e-02   4.7051144e-02   4.7051144e-02   4.7051144e-02   4.7051144e-02   4.7051144e-02   4.7051144e-02   4.7051144e-02   4.7051144e-02   4.7051144e-02   4.7051144e-02   4.7051144e-02   4.7051144e-02   4.7051144e-02   4.7051144e-02   4.7051144e-02   4.7051144e-02   4.7051144e-02   4.7051144e-02   4.7051144e-02   4.7051144e-02   4.7051144e-02   4.7051144e-02   4.7051144e-02   4.7051144e-02   4.7051144e-02   4.7051144e-02   4.7051144e-02   4.7051144e-02   4.7051144e-02   4.7051144e-02   4.7051144e-02   4.7051144e-02   4.7051144e-02   4.7051144e-02   4.7051144e-02   4.7051144e-02   4.7051144e-02   4.7051144e-02   4.7051144e-02   4.7051144e-02   4.7051144e-02   4.7051144e-02   4.7051144e-02   4.7051144e-02   4.7051144e-02   4.7051144e-02   4.7051144e-02   4.7051144e-02   4.7051144e-02   4.7051144e-02   4.7051144e-02   4.7051144e-02   4.7051144e-02   4.7051144e-02   4.7051144e-02   4.7051144e-02   4.7051144e-02   4.7051144e-02   4.7051144e-02   4.7051144e-02   4.7051144e-02   4.7051144e-02   4.7051144e-02   4.7051144e-02   4.7051144e-02   4.7051144e-02   4.7051144e-02   4.7051144e-02   4.7051144e-02   4.7051144e-02   4.7051144e-02   4.7051144e-02   4.7051144e-02   4.7051144e-02   4.7051144e-02   4.7051144e-02   4.7051144e-02   4.7051144e-02   4.7051144e-02   4.7051144e-02   4.7051144e-02   4.6998130e-02   4.6998130e-02   4.6998130e-02   4.6998130e-02   4.6998130e-02   4.6998130e-02   4.6998130e-02   4.6998130e-02   4.6998130e-02   4.6998130e-02   4.6998130e-02   4.6998130e-02   4.6998130e-02   4.6998130e-02   4.6998130e-02   4.6998130e-02   4.6998130e-02   4.6998130e-02   4.6998130e-02   4.6998130e-02   4.6998130e-02   4.6998130e-02   4.6998130e-02   4.6998130e-02   4.6998130e-02   4.6998130e-02   4.6998130e-02   4.6998130e-02   4.6998130e-02   4.6998130e-02   4.6998130e-02   4.6998130e-02   4.6998130e-02   4.6998130e-02   4.6998130e-02   4.6998130e-02   4.6998130e-02   4.6998130e-02   4.6998130e-02   4.6998130e-02   4.6998130e-02   4.6998130e-02   4.6998130e-02   4.6998130e-02   4.6998130e-02   4.6998130e-02   4.6998130e-02   4.6998130e-02   4.6998130e-02   4.6998130e-02   4.6998130e-02   4.6998130e-02   4.6998130e-02   4.6998130e-02   4.6998130e-02   4.6998130e-02   4.6998130e-02   4.6998130e-02   4.6998130e-02   4.6998130e-02   4.6998130e-02   4.6998130e-02   4.6998130e-02   4.6998130e-02   4.6998130e-02   4.6998130e-02   4.6998130e-02   4.6998130e-02   4.6998130e-02   4.6998130e-02   4.6998130e-02   2.4118842e-02   5.1330808e-05   5.1330808e-05   5.1330808e-05   5.1330808e-05   5.1330808e-05   5.1330808e-05   5.1330808e-05   5.1330808e-05   5.1330808e-05   5.1330808e-05   5.1330808e-05   5.1330808e-05   5.1330808e-05   5.1330808e-05   5.1330808e-05   5.1330808e-05   5.1330808e-05   5.1330808e-05   5.1330808e-05   5.1330808e-05   5.1330808e-05   5.1330808e-05   5.1330808e-05   5.1330808e-05   5.1330808e-05   5.1330808e-05   5.1330808e-05   5.1330808e-05   5.1330808e-05   5.1330808e-05   5.1330808e-05   5.1330808e-05   5.1330808e-05   5.1330808e-05   5.1330808e-05   5.1330808e-05   5.1330808e-05   5.1330808e-05   5.1330808e-05   5.1330808e-05   5.1330808e-05   5.1330808e-05   5.1330808e-05   5.1330808e-05   5.1330808e-05   5.1330808e-05   5.1330808e-05   5.1330808e-05   0.0000000e+00   0.0000000e+00   0.0000000e+00   0.0000000e+00   0.0000000e+00   0.0000000e+00   0.0000000e+00   0.0000000e+00   0.0000000e+00   0.0000000e+00   0.0000000e+00   0.0000000e+00   0.0000000e+00   0.0000000e+00   0.0000000e+00   0.0000000e+00   0.0000000e+00   0.0000000e+00   0.0000000e+00   0.0000000e+00   0.0000000e+00   0.0000000e+00   0.0000000e+00   0.0000000e+00   0.0000000e+00   0.0000000e+00   0.0000000e+00   0.0000000e+00   0.0000000e+00   0.0000000e+00   0.0000000e+00   0.0000000e+00   0.0000000e+00   0.0000000e+00   0.0000000e+00   0.0000000e+00   0.0000000e+00   0.0000000e+00   0.0000000e+00   0.0000000e+00
   4.7051144e-02   4.7051144e-02   4.7051144e-02   4.7051144e-02   4.7051144e-02   4.7051144e-02   4.7051144e-02   4.7051144e-02   4.7051144e-02   4.7051144e-02   4.7051144e-02   4.7051144e-02   4.7051144e-02   4.7051144e-02   4.7051144e-02   4.7051144e-02   4.7051144e-02   4.7051144e-02   4.7051144e-02   4.7051144e-02   4.7051144e-02   4.7051144e-02   4.7051144e-02   4.7051144e-02   4.7051144e-02   4.7051144e-02   4.7051144e-02   4.7051144e-02   4.7051144e-02   4.7051144e-02   4.7051144e-02   4.7051144e-02   4.7051144e-02   4.7051144e-02   4.7051144e-02   4.7051144e-02   4.7051144e-02   4.7051144e-02   4.7051144e-02   4.7051144e-02   4.7051144e-02   4.7051144e-02   4.7051144e-02   4.7051144e-02   4.7051144e-02   4.7051144e-02   4.7051144e-02   4.7051144e-02   4.7051144e-02   4.7051144e-02   4.7051144e-02   4.7051144e-02   4.7051144e-02   4.7051144e-02   4.7051144e-02   4.7051144e-02   4.7051144e-02   4.7051144e-02   4.7051144e-02   4.7051144e-02   4.7051144e-02   4.7051144e-02   4.7051144e-02   4.7051144e-02   4.7051144e-02   4.7051144e-02   4.7051144e-02   4.7051144e-02   4.7051144e-02   4.7051144e-02   4.7051144e-02   4.7051144e-02   4.7051144e-02   4.7051144e-02   4.7051144e-02   4.7051144e-02   4.7051144e-02   4.7051144e-02   4.7051144e-02   4.7051144e-02   4.7051144e-02   4.7051144e-02   4.7051144e-02   4.7051144e-02   4.7051144e-02   4.7051144e-02   4.7051144e-02   4.7051144e-02   4.7051144e-02   4.7051144e-02   4.7051144e-02   4.7051144e-02   4.7051144e-02   4.7051144e-02   4.7051144e-02   4.7051144e-02   4.7051144e-02   4.7051144e-02   4.7051144e-02   4.7051144e-02   4.7051144e-02   4.7051144e-02   4.7051144e-02   4.7051144e-02   4.7051144e-02   4.7051144e-02   4.7051144e-02   4.7051144e-02   4.7051144e-02   4.7051144e-02   4.7051144e-02   4.7051144e-02   4.7051144e-02   4.7051144e-02   4.7051144e-02   4.7051144e-02   4.7051144e-02   4.7051144e-02   4.7051144e-02   4.7051144e-02   4.7051144e-02   4.7051144e-02   4.7051144e-02   4.7051144e-02   4.7051144e-02   4.7051144e-02   4.7051144e-02   4.7051144e-02   4.7051144e-02   4.7051144e-02   4.7051144e-02   4.7051144e-02   4.7051144e-02   4.7051144e-02   4.7051144e-02   4.7051144e-02   4.7051144e-02   4.7051144e-02   4.7051144e-02   4.7051144e-02   4.7051144e-02   4.7051144e-02   4.7051144e-02   4.7051144e-02   4.7051144e-02   4.7051144e-02   4.7051144e-02   4.7051144e-02   4.7051144e-02   4.7051144e-02   4.7051144e-02   4.7051144e-02   4.7051144e-02   4.7051144e-02   4.7051144e-02   4.7051144e-02   4.7051144e-02   4.7051144e-02   4.7051144e-02   4.7051144e-02   4.7051144e-02   4.7051144e-02   4.7051144e-02   4.7051144e-02   4.7051144e-02   4.7051144e-02   4.7051144e-02   4.7051144e-02   4.7051144e-02   4.7051144e-02   4.7051144e-02   4.7051144e-02   4.7051144e-02   4.7051144e-02   4.7051144e-02   4.7051144e-02   4.7051144e-02   4.7051144e-02   4.7051144e-02   4.7051144e-02   4.7051144e-02   4.7051144e-02   4.7051144e-02   4.7051144e-02   4.7051144e-02   4.7051144e-02   4.7051144e-02   4.7051144e-02   4.7051144e-02   4.7051144e-02   4.7051144e-02   4.7051144e-02   4.7051144e-02   4.7051144e-02   4.7051144e-02   4.7051144e-02   4.7051144e-02   4.7051144e-02   4.7051144e-02   4.7051144e-02   4.7051144e-02   4.7051144e-02   4.7051144e-02   4.7051144e-02   4.7051144e-02   4.7051144e-02   4.7051144e-02   4.7051144e-02   4.7051144e-02   4.7051144e-02   4.7051144e-02   4.7051144e-02   4.7051144e-02   4.7051144e-02   4.7051144e-02   4.7051144e-02   4.7051144e-02   4.7051144e-02   4.7051144e-02   4.7051144e-02   4.7051144e-02   4.7051144e-02   4.7051144e-02   4.7051144e-02   4.7051144e-02   4.7051144e-02   4.7051144e-02   4.7051144e-02   4.7051144e-02   4.7051144e-02   4.7051144e-02   4.7051144e-02   4.7051144e-02   4.7051144e-02   4.7051144e-02   4.7051144e-02   4.7051144e-02   4.7051144e-02   4.7051144e-02   4.7051144e-02   4.7051144e-02   4.6998130e-02   4.6998130e-02   4.6998130e-02   4.6998130e-02   4.6998130e-02   4.6998130e-02   4.6998130e-02   4.6998130e-02   4.6998130e-02   4.6998130e-02   4.6998130e-02   4.6998130e-02   4.6998130e-02   4.6998130e-02   4.6998130e-02   4.6998130e-02   4.6998130e-02   4.6998130e-02   4.6998130e-02   4.6998130e-02   4.6998130e-02   4.6998130e-02   4.6998130e-02   4.6998130e-02   4.6998130e-02   4.6998130e-02   4.6998130e-02   4.6998130e-02   4.6998130e-02   4.6998130e-02   4.6998130e-02   4.6998130e-02   4.6998130e-02   4.6998130e-02   4.6998130e-02   4.6998130e-02   4.6998130e-02   4.6998130e-02   4.6998130e-02   4.6998130e-02   4.6998130e-02   4.6998130e-02   4.6998130e-02   4.6998130e-02   4.6998130e-02   4.6998130e-02   4.6998130e-02   4.6998130e-02   4.6998130e-02   4.6998130e-02   4.6998130e-02   4.6998130e-02   4.6998130e-02   4.6998130e-02   4.6998130e-02   4.6998130e-02   4.6998130e-02   4.6998130e-02   4.6998130e-02   4.6998130e-02   4.6998130e-02   4.6998130e-02   4.6998130e-02   4.6998130e-02   4.6998130e-02   4.6998130e-02   4.6998130e-02   4.6998130e-02   4.6998130e-02   4.6998130e-02   2.4118842e-02   5.1330808e-05   5.1330808e-05   5.1330808e-05   5.1330808e-05   5.1330808e-05   5.1330808e-05   5.1330808e-05   5.1330808e-05   5.1330808e-05   5.1330808e-05   5.1330808e-05   5.1330808e-05   5.1330808e-05   5.1330808e-05   5.1330808e-05   5.1330808e-05   5.1330808e-05   5.1330808e-05   5.1330808e-05   5.1330808e-05   5.1330808e-05   5.1330808e-05   5.1330808e-05   5.1330808e-05   5.1330808e-05   5.1330808e-05   5.1330808e-05   5.1330808e-05   5.1330808e-05   5.1330808e-05   5.1330808e-05   5.1330808e-05   5.1330808e-05   5.1330808e-05   5.1330808e-05   5.1330808e-05   5.1330808e-05   5.1330808e-05   5.1330808e-05   5.1330808e-05   5.1330808e-05   5.1330808e-05   5.1330808e-05   5.1330808e-05   5.1330808e-05   5.1330808e-05   5.1330808e-05   5.1330808e-05   5.1330808e-05   0.0000000e+00   0.0000000e+00   0.0000000e+00   0.0000000e+00   0.0000000e+00   0.0000000e+00   0.0000000e+00   0.0000000e+00   0.0000000e+00   0.0000000e+00   0.0000000e+00   0.0000000e+00   0.0000000e+00   0.0000000e+00   0.0000000e+00   0.0000000e+00   0.0000000e+00   0.0000000e+00   0.0000000e+00   0.0000000e+00   0.0000000e+00   0.0000000e+00   0.0000000e+00   0.0000000e+00   0.0000000e+00   0.0000000e+00   0.0000000e+00   0.0000000e+00   0.0000000e+00   0.0000000e+00   0.0000000e+00   0.0000000e+00   0.0000000e+00   0.0000000e+00   0.0000000e+00   0.0000000e+00   0.0000000e+00   0.0000000e+00   0.0000000e+00   0.0000000e+00
   4.7051144e-02   4.7051144e-02   4.7051144e-02   4.7051144e-02   4.7051144e-02   4.7051144e-02   4.7051144e-02   4.7051144e-02   4.7051144e-02   4.7051144e-02   4.7051144e-02   4.7051144e-02   4.7051144e-02   4.7051144e-02   4.7051144e-02   4.7051144e-02   4.7051144e-02   4.7051144e-02   4.7051144e-02   4.7051144e-02   4.7051144e-02   4.7051144e-02   4.7051144e-02   4.7051144e-02   4.7051144e-02   4.7051144e-02   4.7051144e-02   4.7051144e-02   4.7051144e-02   4.7051144e-02   4.7051144e-02   4.7051144e-02   4.7051144e-02   4.7051144e-02   4.7051144e-02   4.7051144e-02   4.7051144e-02   4.7051144e-02   4.7051144e-02   4.7051144e-02   4.7051144e-02   4.7051144e-02   4.7051144e-02   4.7051144e-02   4.7051144e-02   4.7051144e-02   4.7051144e-02   4.7051144e-02   4.7051144e-02   4.7051144e-02   4.7051144e-02   4.7051144e-02   4.7051144e-02   4.7051144e-02   4.7051144e-02   4.7051144e-02   4.7051144e-02   4.7051144e-02   4.7051144e-02   4.7051144e-02   4.7051144e-02   4.7051144e-02   4.7051144e-02   4.7051144e-02   4.7051144e-02   4.7051144e-02   4.7051144e-02   4.7051144e-02   4.7051144e-02   4.7051144e-02   4.7051144e-02   4.7051144e-02   4.7051144e-02   4.7051144e-02   4.7051144e-02   4.7051144e-02   4.7051144e-02   4.7051144e-02   4.7051144e-02   4.7051144e-02   4.7051144e-02   4.7051144e-02   4.7051144e-02   4.7051144e-02   4.7051144e-02   4.7051144e-02   4.7051144e-02   4.7051144e-02   4.7051144e-02   4.7051144e-02   4.7051144e-02   4.7051144e-02   4.7051144e-02   4.7051144e-02   4.7051144e-02   4.7051144e-02   4.7051144e-02   4.7051144e-02   4.7051144e-02   4.7051144e-02   4.7051144e-02   4.7051144e-02   4.7051144e-02   4.7051144e-02   4.7051144e-02   4.7051144e-02   4.7051144e-02   4.7051144e-02   4.7051144e-02   4.7051144e-02   4.7051144e-02   4.7051144e-02   4.7051144e-02   4.7051144e-02   4.7051144e-02   4.7051144e-02   4.7051144e-02   4.7051144e-02   4.7051144e-02   4.7051144e-02   4.7051144e-02   4.7051144e-02   4.7051144e-02   4.7051144e-02   4.7051144e-02   4.7051144e-02   4.7051144e-02   4.7051144e-02   4.7051144e-02   4.7051144e-02   4.7051144e-02   4.7051144e-02   4.7051144e-02   4.7051144e-02   4.7051144e-02   4.7051144e-02   4.7051144e-02   4.7051144e-02   4.7051144e-02   4.7051144e-02   4.7051144e-02   4.7051144e-02   4.7051144e-02   4.7051144e-02   4.7051144e-02   4.7051144e-02   4.7051144e-02   4.7051144e-02   4.7051144e-02   4.7051144e-02   4.7051144e-02   4.7051144e-02   4.7051144e-02   4.7051144e-02   4.7051144e-02   4.7051144e-02   4.7051144e-02   4.7051144e-02   4.7051144e-02   4.7051144e-02   4.7051144e-02   4.7051144e-02   4.7051144e-02   4.7051144e-02   4.7051144e-02   4.7051144e-02   4.7051144e-02   4.7051144e-02   4.7051144e-02   4.7051144e-02   4.7051144e-02   4.7051144e-02   4.7051144e-02   4.7051144e-02   4.7051144e-02   4.7051144e-02   4.7051144e-02   4.7051144e-02   4.7051144e-02   4.7051144e-02   4.7051144e-02   4.7051144e-02   4.7051144e-02   4.7051144e-02   4.7051144e-02   4.7051144e-02   4.7051144e-02   4.7051144e-02   4.7051144e-02   4.7051144e-02   4.7051144e-02   4.7051144e-02   4.7051144e-02   4.7051144e-02   4.7051144e-02   4.7051144e-02   4.7051144e-02   4.7051144e-02   4.7051144e-02   4.7051144e-02   4.7051144e-02   4.7051144e-02   4.7051144e-02   4.7051144e-02   4.7051144e-02   4.7051144e-02   4.7051144e-02   4.7051144e-02   4.7051144e-02   4.7051144e-02   4.7051144e-02   4.7051144e-02   4.7051144e-02   4.7051144e-02   4.7051144e-02   4.7051144e-02   4.7051144e-02   4.7051144e-02   4.7051144e-02   4.7051144e-02   4.7051144e-02   4.7051144e-02   4.7051144e-02   4.7051144e-02   4.7051144e-02   4.7051144e-02   4.7051144e-02   4.7051144e-02   4.7051144e-02   4.7051144e-02   4.7051144e-02   4.7051144e-02   4.7051144e-02   4.7051144e-02   4.7051144e-02   4.7051144e-02   4.7051144e-02   4.7051144e-02   4.7051144e-02   4.7051144e-02   4.7051144e-02   4.6998130e-02   4.6998130e-02   4.6998130e-02   4.6998130e-02   4.6998130e-02   4.6998130e-02   4.6998130e-02   4.6998130e-02   4.6998130e-02   4.6998130e-02   4.6998130e-02   4.6998130e-02   4.6998130e-02   4.6998130e-02   4.6998130e-02   4.6998130e-02   4.6998130e-02   4.6998130e-02   4.6998130e-02   4.6998130e-02   4.6998130e-02   4.6998130e-02   4.6998130e-02   4.6998130e-02   4.6998130e-02   4.6998130e-02   4.6998130e-02   4.6998130e-02   4.6998130e-02   4.6998130e-02   4.6998130e-02   4.6998130e-02   4.6998130e-02   4.6998130e-02   4.6998130e-02   4.6998130e-02   4.6998130e-02   4.6998130e-02   4.6998130e-02   4.6998130e-02   4.6998130e-02   4.6998130e-02   4.6998130e-02   4.6998130e-02   4.6998130e-02   4.6998130e-02   4.6998130e-02   4.6998130e-02   4.6998130e-02   4.6998130e-02   4.6998130e-02   4.6998130e-02   4.6998130e-02   4.6998130e-02   4.6998130e-02   4.6998130e-02   4.6998130e-02   4.6998130e-02   4.6998130e-02   4.6998130e-02   4.6998130e-02   4.6998130e-02   4.6998130e-02   4.6998130e-02   4.6998130e-02   4.6998130e-02   4.6998130e-02   4.6998130e-02   4.6998130e-02   2.4118842e-02   5.1330808e-05   5.1330808e-05   5.1330808e-05   5.1330808e-05   5.1330808e-05   5.1330808e-05   5.1330808e-05   5.1330808e-05   5.1330808e-05   5.1330808e-05   5.1330808e-05   5.1330808e-05   5.1330808e-05   5.1330808e-05   5.1330808e-05   5.1330808e-05   5.1330808e-05   5.1330808e-05   5.1330808e-05   5.1330808e-05   5.1330808e-05   5.1330808e-05   5.1330808e-05   5.1330808e-05   5.1330808e-05   5.1330808e-05   5.1330808e-05   5.1330808e-05   5.1330808e-05   5.1330808e-05   5.1330808e-05   5.1330808e-05   5.1330808e-05   5.1330808e-05   5.1330808e-05   5.1330808e-05   5.1330808e-05   5.1330808e-05   5.1330808e-05   5.1330808e-05   5.1330808e-05   5.1330808e-05   5.1330808e-05   5.1330808e-05   5.1330808e-05   5.1330808e-05   5.1330808e-05   5.1330808e-05   5.1330808e-05   5.1330808e-05   0.0000000e+00   0.0000000e+00   0.0000000e+00   0.0000000e+00   0.0000000e+00   0.0000000e+00   0.0000000e+00   0.0000000e+00   0.0000000e+00   0.0000000e+00   0.0000000e+00   0.0000000e+00   0.0000000e+00   0.0000000e+00   0.0000000e+00   0.0000000e+00   0.0000000e+00   0.0000000e+00   0.0000000e+00   0.0000000e+00   0.0000000e+00   0.0000000e+00   0.0000000e+00   0.0000000e+00   0.0000000e+00   0.0000000e+00   0.0000000e+00   0.0000000e+00   0.0000000e+00   0.0000000e+00   0.0000000e+00   0.0000000e+00   0.0000000e+00   0.0000000e+00   0.0000000e+00   0.0000000e+00   0.0000000e+00   0.0000000e+00   0.0000000e+00   0.0000000e+00
   4.7051144e-02   4.7051144e-02   4.7051144e-02   4.7051144e-02   4.7051144e-02   4.7051144e-02   4.7051144e-02   4.7051144e-02   4.7051144e-02   4.7051144e-02   4.7051144e-02   4.7051144e-02   4.7051144e-02   4.7051144e-02   4.7051144e-02   4.7051144e-02   4.7051144e-02   4.7051144e-02   4.7051144e-02   4.7051144e-02   4.7051144e-02   4.7051144e-02   4.7051144e-02   4.7051144e-02   4.7051144e-02   4.7051144e-02   4.7051144e-02   4.7051144e-02   4.7051144e-02   4.7051144e-02   4.7051144e-02   4.7051144e-02   4.7051144e-02   4.7051144e-02   4.7051144e-02   4.7051144e-02   4.7051144e-02   4.7051144e-02   4.7051144e-02   4.7051144e-02   4.7051144e-02   4.7051144e-02   4.7051144e-02   4.7051144e-02   4.7051144e-02   4.7051144e-02   4.7051144e-02   4.7051144e-02   4.7051144e-02   4.7051144e-02   4.7051144e-02   4.7051144e-02   4.7051144e-02   4.7051144e-02   4.7051144e-02   4.7051144e-02   4.7051144e-02   4.7051144e-02   4.7051144e-02   4.7051144e-02   4.7051144e-02   4.7051144e-02   4.7051144e-02   4.7051144e-02   4.7051144e-02   4.7051144e-02   4.7051144e-02   4.7051144e-02   4.7051144e-02   4.7051144e-02   4.7051144e-02   4.7051144e-02   4.7051144e-02   4.7051144e-02   4.7051144e-02   4.7051144e-02   4.7051144e-02   4.7051144e-02   4.7051144e-02   4.7051144e-02   4.7051144e-02   4.7051144e-02   4.7051144e-02   4.7051144e-02   4.7051144e-02   4.7051144e-02   4.7051144e-02   4.7051144e-02   4.7051144e-02   4.7051144e-02   4.7051144e-02   4.7051144e-02   4.7051144e-02   4.7051144e-02   4.7051144e-02   4.7051144e-02   4.7051144e-02   4.7051144e-02   4.7051144e-02   4.7051144e-02   4.7051144e-02   4.7051144e-02   4.7051144e-02   4.7051144e-02   4.7051144e-02   4.7051144e-02   4.7051144e-02   4.7051144e-02   4.7051144e-02   4.7051144e-02   4.7051144e-02   4.7051144e-02   4.7051144e-02   4.7051144e-02   4.7051144e-02   4.7051144e-02   4.7051144e-02   4.7051144e-02   4.7051144e-02   4.7051144e-02   4.7051144e-02   4.7051144e-02   4.7051144e-02   4.7051144e-02   4.7051144e-02   4.7051144e-02   4.7051144e-02   4.7051144e-02   4.7051144e-02   4.7051144e-02   4.7051144e-02   4.7051144e-02   4.7051144e-02   4.7051144e-02   4.7051144e-02   4.7051144e-02   4.7051144e-02   4.7051144e-02   4.7051144e-02   4.7051144e-02   4.7051144e-02   4.7051144e-02   4.7051144e-02   4.7051144e-02   4.7051144e-02   4.7051144e-02   4.7051144e-02   4.7051144e-02   4.7051144e-02   4.7051144e-02   4.7051144e-02   4.7051144e-02   4.7051144e-02   4.7051144e-02   4.7051144e-02   4.7051144e-02   4.7051144e-02   4.7051144e-02   4.7051144e-02   4.7051144e-02   4.7051144e-02   4.7051144e-02   4.7051144e-02   4.7051144e-02   4.7051144e-02   4.7051144e-02   4.7051144e-02   4.7051144e-02   4.7051144e-02   4.7051144e-02   4.7051144e-02   4.7051144e-02   4.7051144e-02   4.7051144e-02   4.7051144e-02   4.7051144e-02   4.7051144e-02   4.7051144e-02   4.7051144e-02   4.7051144e-02   4.7051144e-02   4.7051144e-02   4.7051144e-02   4.7051144e-02   4.7051144e-02   4.7051144e-02   4.7051144e-02   4.7051144e-02   4.7051144e-02   4.7051144e-02   4.7051144e-02   4.7051144e-02   4.7051144e-02   4.7051144e-02   4.7051144e-02   4.7051144e-02   4.7051144e-02   4.7051144e-02   4.7051144e-02   4.7051144e-02   4.7051144e-02   4.7051144e-02   4.7051144e-02   4.7051144e-02   4.7051144e-02   4.7051144e-02   4.7051144e-02   4.7051144e-02   4.7051144e-02   4.7051144e-02   4.7051144e-02   4.7051144e-02   4.7051144e-02   4.7051144e-02   4.7051144e-02   4.7051144e-02   4.7051144e-02   4.7051144e-02   4.7051144e-02   4.7051144e-02   4.7051144e-02   4.7051144e-02   4.7051144e-02   4.7051144e-02   4.7051144e-02   4.7051144e-02   4.7051144e-02   4.7051144e-02   4.7051144e-02   4.7051144e-02   4.7051144e-02   4.7051144e-02   4.7051144e-02   4.7051144e-02   4.7051144e-02   4.7051144e-02   4.7051144e-02   4.7051144e-02   4.7051144e-02   4.7051144e-02   4.7051144e-02   4.6998130e-02   4.6998130e-02   4.6998130e-02   4.6998130e-02   4.6998130e-02   4.6998130e-02   4.6998130e-02   4.6998130e-02   4.6998130e-02   4.6998130e-02   4.6998130e-02   4.6998130e-02   4.6998130e-02   4.6998130e-02   4.6998130e-02   4.6998130e-02   4.6998130e-02   4.6998130e-02   4.6998130e-02   4.6998130e-02   4.6998130e-02   4.6998130e-02   4.6998130e-02   4.6998130e-02   4.6998130e-02   4.6998130e-02   4.6998130e-02   4.6998130e-02   4.6998130e-02   4.6998130e-02   4.6998130e-02   4.6998130e-02   4.6998130e-02   4.6998130e-02   4.6998130e-02   4.6998130e-02   4.6998130e-02   4.6998130e-02   4.6998130e-02   4.6998130e-02   4.6998130e-02   4.6998130e-02   4.6998130e-02   4.6998130e-02   4.6998130e-02   4.6998130e-02   4.6998130e-02   4.6998130e-02   4.6998130e-02   4.6998130e-02   4.6998130e-02   4.6998130e-02   4.6998130e-02   4.6998130e-02   4.6998130e-02   4.6998130e-02   4.6998130e-02   4.6998130e-02   4.6998130e-02   4.6998130e-02   4.6998130e-02   4.6998130e-02   4.6998130e-02   4.6998130e-02   4.6998130e-02   4.6998130e-02   4.6998130e-02   4.6998130e-02   2.4118842e-02   5.1330808e-05   5.1330808e-05   5.1330808e-05   5.1330808e-05   5.1330808e-05   5.1330808e-05   5.1330808e-05   5.1330808e-05   5.1330808e-05   5.1330808e-05   5.1330808e-05   5.1330808e-05   5.1330808e-05   5.1330808e-05   5.1330808e-05   5.1330808e-05   5.1330808e-05   5.1330808e-05   5.1330808e-05   5.1330808e-05   5.1330808e-05   5.1330808e-05   5.1330808e-05   5.1330808e-05   5.1330808e-05   5.1330808e-05   5.1330808e-05   5.1330808e-05   5.1330808e-05   5.1330808e-05   5.1330808e-05   5.1330808e-05   5.1330808e-05   5.1330808e-05   5.1330808e-05   5.1330808e-05   5.1330808e-05   5.1330808e-05   5.1330808e-05   5.1330808e-05   5.1330808e-05   5.1330808e-05   5.1330808e-05   5.1330808e-05   5.1330808e-05   5.1330808e-05   5.1330808e-05   5.1330808e-05   5.1330808e-05   5.1330808e-05   5.1330808e-05   0.0000000e+00   0.0000000e+00   0.0000000e+00   0.0000000e+00   0.0000000e+00   0.0000000e+00   0.0000000e+00   0.0000000e+00   0.0000000e+00   0.0000000e+00   0.0000000e+00   0.0000000e+00   0.0000000e+00   0.0000000e+00   0.0000000e+00   0.0000000e+00   0.0000000e+00   0.0000000e+00   0.0000000e+00   0.0000000e+00   0.0000000e+00   0.0000000e+00   0.0000000e+00   0.0000000e+00   0.0000000e+00   0.0000000e+00   0.0000000e+00   0.0000000e+00   0.0000000e+00   0.0000000e+00   0.0000000e+00   0.0000000e+00   0.0000000e+00   0.0000000e+00   0.0000000e+00   0.0000000e+00   0.0000000e+00   0.0000000e+00   0.0000000e+00   0.0000000e+00
   4.7051144e-02   4.7051144e-02   4.7051144e-02   4.7051144e-02   4.7051144e-02   4.7051144e-02   4.7051144e-02   4.7051144e-02   4.7051144e-02   4.7051144e-02   4.7051144e-02   4.7051144e-02   4.7051144e-02   4.7051144e-02   4.7051144e-02   4.7051144e-02   4.7051144e-02   4.7051144e-02   4.7051144e-02   4.7051144e-02   4.7051144e-02   4.7051144e-02   4.7051144e-02   4.7051144e-02   4.7051144e-02   4.7051144e-02   4.7051144e-02   4.7051144e-02   4.7051144e-02   4.7051144e-02   4.7051144e-02   4.7051144e-02   4.7051144e-02   4.7051144e-02   4.7051144e-02   4.7051144e-02   4.7051144e-02   4.7051144e-02   4.7051144e-02   4.7051144e-02   4.7051144e-02   4.7051144e-02   4.7051144e-02   4.7051144e-02   4.7051144e-02   4.7051144e-02   4.7051144e-02   4.7051144e-02   4.7051144e-02   4.7051144e-02   4.7051144e-02   4.7051144e-02   4.7051144e-02   4.7051144e-02   4.7051144e-02   4.7051144e-02   4.7051144e-02   4.7051144e-02   4.7051144e-02   4.7051144e-02   4.7051144e-02   4.7051144e-02   4.7051144e-02   4.7051144e-02   4.7051144e-02   4.7051144e-02   4.7051144e-02   4.7051144e-02   4.7051144e-02   4.7051144e-02   4.7051144e-02   4.7051144e-02   4.7051144e-02   4.7051144e-02   4.7051144e-02   4.7051144e-02   4.7051144e-02   4.7051144e-02   4.7051144e-02   4.7051144e-02   4.7051144e-02   4.7051144e-02   4.7051144e-02   4.7051144e-02   4.7051144e-02   4.7051144e-02   4.7051144e-02   4.7051144e-02   4.7051144e-02   4.7051144e-02   4.7051144e-02   4.7051144e-02   4.7051144e-02   4.7051144e-02   4.7051144e-02   4.7051144e-02   4.7051144e-02   4.7051144e-02   4.7051144e-02   4.7051144e-02   4.7051144e-02   4.7051144e-02   4.7051144e-02   4.7051144e-02   4.7051144e-02   4.7051144e-02   4.7051144e-02   4.7051144e-02   4.7051144e-02   4.7051144e-02   4.7051144e-02   4.7051144e-02   4.7051144e-02   4.7051144e-02   4.7051144e-02   4.7051144e-02   4.7051144e-02   4.7051144e-02   4.7051144e-02   4.7051144e-02   4.7051144e-02   4.7051144e-02   4.7051144e-02   4.7051144e-02   4.7051144e-02   4.7051144e-02   4.7051144e-02   4.7051144e-02   4.7051144e-02   4.7051144e-02   4.7051144e-02   4.7051144e-02   4.7051144e-02   4.7051144e-02   4.7051144e-02   4.7051144e-02   4.7051144e-02   4.7051144e-02   4.7051144e-02   4.7051144e-02   4.7051144e-02   4.7051144e-02   4.7051144e-02   4.7051144e-02   4.7051144e-02   4.7051144e-02   4.7051144e-02   4.7051144e-02   4.7051144e-02   4.7051144e-02   4.7051144e-02   4.7051144e-02   4.7051144e-02   4.7051144e-02   4.7051144e-02   4.7051144e-02   4.7051144e-02   4.7051144e-02   4.7051144e-02   4.7051144e-02   4.7051144e-02   4.7051144e-02   4.7051144e-02   4.7051144e-02   4.7051144e-02   4.7051144e-02   4.7051144e-02   4.7051144e-02   4.7051144e-02   4.7051144e-02   4.7051144e-02   4.7051144e-02   4.7051144e-02   4.7051144e-02   4.7051144e-02   4.7051144e-02   4.7051144e-02   4.7051144e-02   4.7051144e-02   4.7051144e-02   4.7051144e-02   4.7051144e-02   4.7051144e-02   4.7051144e-02   4.7051144e-02   4.7051144e-02   4.7051144e-02   4.7051144e-02   4.7051144e-02   4.7051144e-02   4.7051144e-02   4.7051144e-02   4.7051144e-02   4.7051144e-02   4.7051144e-02   4.7051144e-02   4.7051144e-02   4.7051144e-02   4.7051144e-02   4.7051144e-02   4.7051144e-02   4.7051144e-02   4.7051144e-02   4.7051144e-02   4.7051144e-02   4.7051144e-02   4.7051144e-02   4.7051144e-02   4.7051144e-02   4.7051144e-02   4.7051144e-02   4.7051144e-02   4.7051144e-02   4.7051144e-02   4.7051144e-02   4.7051144e-02   4.7051144e-02   4.7051144e-02   4.7051144e-02   4.7051144e-02   4.7051144e-02   4.7051144e-02   4.7051144e-02   4.7051144e-02   4.7051144e-02   4.7051144e-02   4.7051144e-02   4.7051144e-02   4.7051144e-02   4.7051144e-02   4.7051144e-02   4.7051144e-02   4.7051144e-02   4.7051144e-02   4.7051144e-02   4.7051144e-02   4.7051144e-02   4.7051144e-02   4.7051144e-02   4.7051144e-02   4.7051144e-02   4.6998130e-02   4.6998130e-02   4.6998130e-02   4.6998130e-02   4.6998130e-02   4.6998130e-02   4.6998130e-02   4.6998130e-02   4.6998130e-02   4.6998130e-02   4.6998130e-02   4.6998130e-02   4.6998130e-02   4.6998130e-02   4.6998130e-02   4.6998130e-02   4.6998130e-02   4.6998130e-02   4.6998130e-02   4.6998130e-02   4.6998130e-02   4.6998130e-02   4.6998130e-02   4.6998130e-02   4.6998130e-02   4.6998130e-02   4.6998130e-02   4.6998130e-02   4.6998130e-02   4.6998130e-02   4.6998130e-02   4.6998130e-02   4.6998130e-02   4.6998130e-02   4.6998130e-02   4.6998130e-02   4.6998130e-02   4.6998130e-02   4.6998130e-02   4.6998130e-02   4.6998130e-02   4.6998130e-02   4.6998130e-02   4.6998130e-02   4.6998130e-02   4.6998130e-02   4.6998130e-02   4.6998130e-02   4.6998130e-02   4.6998130e-02   4.6998130e-02   4.6998130e-02   4.6998130e-02   4.6998130e-02   4.6998130e-02   4.6998130e-02   4.6998130e-02   4.6998130e-02   4.6998130e-02   4.6998130e-02   4.6998130e-02   4.6998130e-02   4.6998130e-02   4.6998130e-02   4.6998130e-02   4.6998130e-02   4.6998130e-02   2.4118842e-02   5.1330808e-05   5.1330808e-05   5.1330808e-05   5.1330808e-05   5.1330808e-05   5.1330808e-05   5.1330808e-05   5.1330808e-05   5.1330808e-05   5.1330808e-05   5.1330808e-05   5.1330808e-05   5.1330808e-05   5.1330808e-05   5.1330808e-05   5.1330808e-05   5.1330808e-05   5.1330808e-05   5.1330808e-05   5.1330808e-05   5.1330808e-05   5.1330808e-05   5.1330808e-05   5.1330808e-05   5.1330808e-05   5.1330808e-05   5.1330808e-05   5.1330808e-05   5.1330808e-05   5.1330808e-05   5.1330808e-05   5.1330808e-05   5.1330808e-05   5.1330808e-05   5.1330808e-05   5.1330808e-05   5.1330808e-05   5.1330808e-05   5.1330808e-05   5.1330808e-05   5.1330808e-05   5.1330808e-05   5.1330808e-05   5.1330808e-05   5.1330808e-05   5.1330808e-05   5.1330808e-05   5.1330808e-05   5.1330808e-05   5.1330808e-05   5.1330808e-05   5.1330808e-05   0.0000000e+00   0.0000000e+00   0.0000000e+00   0.0000000e+00   0.0000000e+00   0.0000000e+00   0.0000000e+00   0.0000000e+00   0.0000000e+00   0.0000000e+00   0.0000000e+00   0.0000000e+00   0.0000000e+00   0.0000000e+00   0.0000000e+00   0.0000000e+00   0.0000000e+00   0.0000000e+00   0.0000000e+00   0.0000000e+00   0.0000000e+00   0.0000000e+00   0.0000000e+00   0.0000000e+00   0.0000000e+00   0.0000000e+00   0.0000000e+00   0.0000000e+00   0.0000000e+00   0.0000000e+00   0.0000000e+00   0.0000000e+00   0.0000000e+00   0.0000000e+00   0.0000000e+00   0.0000000e+00   0.0000000e+00   0.0000000e+00   0.0000000e+00   0.0000000e+00
   4.7051144e-02   4.7051144e-02   4.7051144e-02   4.7051144e-02   4.7051144e-02   4.7051144e-02   4.7051144e-02   4.7051144e-02   4.7051144e-02   4.7051144e-02   4.7051144e-02   4.7051144e-02   4.7051144e-02   4.7051144e-02   4.7051144e-02   4.7051144e-02   4.7051144e-02   4.7051144e-02   4.7051144e-02   4.7051144e-02   4.7051144e-02   4.7051144e-02   4.7051144e-02   4.7051144e-02   4.7051144e-02   4.7051144e-02   4.7051144e-02   4.7051144e-02   4.7051144e-02   4.7051144e-02   4.7051144e-02   4.7051144e-02   4.7051144e-02   4.7051144e-02   4.7051144e-02   4.7051144e-02   4.7051144e-02   4.7051144e-02   4.7051144e-02   4.7051144e-02   4.7051144e-02   4.7051144e-02   4.7051144e-02   4.7051144e-02   4.7051144e-02   4.7051144e-02   4.7051144e-02   4.7051144e-02   4.7051144e-02   4.7051144e-02   4.7051144e-02   4.7051144e-02   4.7051144e-02   4.7051144e-02   4.7051144e-02   4.7051144e-02   4.7051144e-02   4.7051144e-02   4.7051144e-02   4.7051144e-02   4.7051144e-02   4.7051144e-02   4.7051144e-02   4.7051144e-02   4.7051144e-02   4.7051144e-02   4.7051144e-02   4.7051144e-02   4.7051144e-02   4.7051144e-02   4.7051144e-02   4.7051144e-02   4.7051144e-02   4.7051144e-02   4.7051144e-02   4.7051144e-02   4.7051144e-02   4.7051144e-02   4.7051144e-02   4.7051144e-02   4.7051144e-02   4.7051144e-02   4.7051144e-02   4.7051144e-02   4.7051144e-02   4.7051144e-02   4.7051144e-02   4.7051144e-02   4.7051144e-02   4.7051144e-02   4.7051144e-02   4.7051144e-02   4.7051144e-02   4.7051144e-02   4.7051144e-02   4.7051144e-02   4.7051144e-02   4.7051144e-02   4.7051144e-02   4.7051144e-02   4.7051144e-02   4.7051144e-02   4.7051144e-02   4.7051144e-02   4.7051144e-02   4.7051144e-02   4.7051144e-02   4.7051144e-02   4.7051144e-02   4.7051144e-02   4.7051144e-02   4.7051144e-02   4.7051144e-02   4.7051144e-02   4.7051144e-02   4.7051144e-02   4.7051144e-02   4.7051144e-02   4.7051144e-02   4.7051144e-02   4.7051144e-02   4.7051144e-02   4.7051144e-02   4.7051144e-02   4.7051144e-02   4.7051144e-02   4.7051144e-02   4.7051144e-02   4.7051144e-02   4.7051144e-02   4.7051144e-02   4.7051144e-02   4.7051144e-02   4.7051144e-02   4.7051144e-02   4.7051144e-02   4.7051144e-02   4.7051144e-02   4.7051144e-02   4.7051144e-02   4.7051144e-02   4.7051144e-02   4.7051144e-02   4.7051144e-02   4.7051144e-02   4.7051144e-02   4.7051144e-02   4.7051144e-02   4.7051144e-02   4.7051144e-02   4.7051144e-02   4.7051144e-02   4.7051144e-02   4.7051144e-02   4.7051144e-02   4.7051144e-02   4.7051144e-02   4.7051144e-02   4.7051144e-02   4.7051144e-02   4.7051144e-02   4.7051144e-02   4.7051144e-02   4.7051144e-02   4.7051144e-02   4.7051144e-02   4.7051144e-02   4.7051144e-02   4.7051144e-02   4.7051144e-02   4.7051144e-02   4.7051144e-02   4.7051144e-02   4.7051144e-02   4.7051144e-02   4.7051144e-02   4.7051144e-02   4.7051144e-02   4.7051144e-02   4.7051144e-02   4.7051144e-02   4.7051144e-02   4.7051144e-02   4.7051144e-02   4.7051144e-02   4.7051144e-02   4.7051144e-02   4.7051144e-02   4.7051144e-02   4.7051144e-02   4.7051144e-02   4.7051144e-02   4.7051144e-02   4.7051144e-02   4.7051144e-02   4.7051144e-02   4.7051144e-02   4.7051144e-02   4.7051144e-02   4.7051144e-02   4.7051144e-02   4.7051144e-02   4.7051144e-02   4.7051144e-02   4.7051144e-02   4.7051144e-02   4.7051144e-02   4.7051144e-02   4.7051144e-02   4.7051144e-02   4.7051144e-02   4.7051144e-02   4.7051144e-02   4.7051144e-02   4.7051144e-02   4.7051144e-02   4.7051144e-02   4.7051144e-02   4.7051144e-02   4.7051144e-02   4.7051144e-02   4.7051144e-02   4.7051144e-02   4.7051144e-02   4.7051144e-02   4.7051144e-02   4.7051144e-02   4.7051144e-02   4.7051144e-02   4.7051144e-02   4.7051144e-02   4.7051144e-02   4.7051144e-02   4.7051144e-02   4.7051144e-02   4.7051144e-02   4.7051144e-02   4.7051144e-02   4.7051144e-02   4.7051144e-02   4.7051144e-02   4.6998130e-02   4.6998130e-02   4.6998130e-02   4.6998130e-02   4.6998130e-02   4.6998130e-02   4.6998130e-02   4.6998130e-02   4.6998130e-02   4.6998130e-02   4.6998130e-02   4.6998130e-02   4.6998130e-02   4.6998130e-02   4.6998130e-02   4.6998130e-02   4.6998130e-02   4.6998130e-02   4.6998130e-02   4.6998130e-02   4.6998130e-02   4.6998130e-02   4.6998130e-02   4.6998130e-02   4.6998130e-02   4.6998130e-02   4.6998130e-02   4.6998130e-02   4.6998130e-02   4.6998130e-02   4.6998130e-02   4.6998130e-02   4.6998130e-02   4.6998130e-02   4.6998130e-02   4.6998130e-02   4.6998130e-02   4.6998130e-02   4.6998130e-02   4.6998130e-02   4.6998130e-02   4.6998130e-02   4.6998130e-02   4.6998130e-02   4.6998130e-02   4.6998130e-02   4.6998130e-02   4.6998130e-02   4.6998130e-02   4.6998130e-02   4.6998130e-02   4.6998130e-02   4.6998130e-02   4.6998130e-02   4.6998130e-02   4.6998130e-02   4.6998130e-02   4.6998130e-02   4.6998130e-02   4.6998130e-02   4.6998130e-02   4.6998130e-02   4.6998130e-02   4.6998130e-02   4.6998130e-02   4.6998130e-02   2.4118842e-02   5.1330808e-05   5.1330808e-05   5.1330808e-05   5.1330808e-05   5.1330808e-05   5.1330808e-05   5.1330808e-05   5.1330808e-05   5.1330808e-05   5.1330808e-05   5.1330808e-05   5.1330808e-05   5.1330808e-05   5.1330808e-05   5.1330808e-05   5.1330808e-05   5.1330808e-05   5.1330808e-05   5.1330808e-05   5.1330808e-05   5.1330808e-05   5.1330808e-05   5.1330808e-05   5.1330808e-05   5.1330808e-05   5.1330808e-05   5.1330808e-05   5.1330808e-05   5.1330808e-05   5.1330808e-05   5.1330808e-05   5.1330808e-05   5.1330808e-05   5.1330808e-05   5.1330808e-05   5.1330808e-05   5.1330808e-05   5.1330808e-05   5.1330808e-05   5.1330808e-05   5.1330808e-05   5.1330808e-05   5.1330808e-05   5.1330808e-05   5.1330808e-05   5.1330808e-05   5.1330808e-05   5.1330808e-05   5.1330808e-05   5.1330808e-05   5.1330808e-05   5.1330808e-05   5.1330808e-05   0.0000000e+00   0.0000000e+00   0.0000000e+00   0.0000000e+00   0.0000000e+00   0.0000000e+00   0.0000000e+00   0.0000000e+00   0.0000000e+00   0.0000000e+00   0.0000000e+00   0.0000000e+00   0.0000000e+00   0.0000000e+00   0.0000000e+00   0.0000000e+00   0.0000000e+00   0.0000000e+00   0.0000000e+00   0.0000000e+00   0.0000000e+00   0.0000000e+00   0.0000000e+00   0.0000000e+00   0.0000000e+00   0.0000000e+00   0.0000000e+00   0.0000000e+00   0.0000000e+00   0.0000000e+00   0.0000000e+00   0.0000000e+00   0.0000000e+00   0.0000000e+00   0.0000000e+00   0.0000000e+00   0.0000000e+00   0.0000000e+00   0.0000000e+00   0.0000000e+00
   4.7051144e-02   4.7051144e-02   4.7051144e-02   4.7051144e-02   4.7051144e-02   4.7051144e-02   4.7051144e-02   4.7051144e-02   4.7051144e-02   4.7051144e-02   4.7051144e-02   4.7051144e-02   4.7051144e-02   4.7051144e-02   4.7051144e-02   4.7051144e-02   4.7051144e-02   4.7051144e-02   4.7051144e-02   4.7051144e-02   4.7051144e-02   4.7051144e-02   4.7051144e-02   4.7051144e-02   4.7051144e-02   4.7051144e-02   4.7051144e-02   4.7051144e-02   4.7051144e-02   4.7051144e-02   4.7051144e-02   4.7051144e-02   4.7051144e-02   4.7051144e-02   4.7051144e-02   4.7051144e-02   4.7051144e-02   4.7051144e-02   4.7051144e-02   4.7051144e-02   4.7051144e-02   4.7051144e-02   4.7051144e-02   4.7051144e-02   4.7051144e-02   4.7051144e-02   4.7051144e-02   4.7051144e-02   4.7051144e-02   4.7051144e-02   4.7051144e-02   4.7051144e-02   4.7051144e-02   4.7051144e-02   4.7051144e-02   4.7051144e-02   4.7051144e-02   4.7051144e-02   4.7051144e-02   4.7051144e-02   4.7051144e-02   4.7051144e-02   4.7051144e-02   4.7051144e-02   4.7051144e-02   4.7051144e-02   4.7051144e-02   4.7051144e-02   4.7051144e-02   4.7051144e-02   4.7051144e-02   4.7051144e-02   4.7051144e-02   4.7051144e-02   4.7051144e-02   4.7051144e-02   4.7051144e-02   4.7051144e-02   4.7051144e-02   4.7051144e-02   4.7051144e-02   4.7051144e-02   4.7051144e-02   4.7051144e-02   4.7051144e-02   4.7051144e-02   4.7051144e-02   4.7051144e-02   4.7051144e-02   4.7051144e-02   4.7051144e-02   4.7051144e-02   4.7051144e-02   4.7051144e-02   4.7051144e-02   4.7051144e-02   4.7051144e-02   4.7051144e-02   4.7051144e-02   4.7051144e-02   4.7051144e-02   4.7051144e-02   4.7051144e-02   4.7051144e-02   4.7051144e-02   4.7051144e-02   4.7051144e-02   4.7051144e-02   4.7051144e-02   4.7051144e-02   4.7051144e-02   4.7051144e-02   4.7051144e-02   4.7051144e-02   4.7051144e-02   4.7051144e-02   4.7051144e-02   4.7051144e-02   4.7051144e-02   4.7051144e-02   4.7051144e-02   4.7051144e-02   4.7051144e-02   4.7051144e-02   4.7051144e-02   4.7051144e-02   4.7051144e-02   4.7051144e-02   4.7051144e-02   4.7051144e-02   4.7051144e-02   4.7051144e-02   4.7051144e-02   4.7051144e-02   4.7051144e-02   4.7051144e-02   4.7051144e-02   4.7051144e-02   4.7051144e-02   4.7051144e-02   4.7051144e-02   4.7051144e-02   4.7051144e-02   4.7051144e-02   4.7051144e-02   4.7051144e-02   4.7051144e-02   4.7051144e-02   4.7051144e-02   4.7051144e-02   4.7051144e-02   4.7051144e-02   4.7051144e-02   4.7051144e-02   4.7051144e-02   4.7051144e-02   4.7051144e-02   4.7051144e-02   4.7051144e-02   4.7051144e-02   4.7051144e-02   4.7051144e-02   4.7051144e-02   4.7051144e-02   4.7051144e-02   4.7051144e-02   4.7051144e-02   4.7051144e-02   4.7051144e-02   4.7051144e-02   4.7051144e-02   4.7051144e-02   4.7051144e-02   4.7051144e-02   4.7051144e-02   4.7051144e-02   4.7051144e-02   4.7051144e-02   4.7051144e-02   4.7051144e-02   4.7051144e-02   4.7051144e-02   4.7051144e-02   4.7051144e-02   4.7051144e-02   4.7051144e-02   4.7051144e-02   4.7051144e-02   4.7051144e-02   4.7051144e-02   4.7051144e-02   4.7051144e-02   4.7051144e-02   4.7051144e-02   4.7051144e-02   4.7051144e-02   4.7051144e-02   4.7051144e-02   4.7051144e-02   4.7051144e-02   4.7051144e-02   4.7051144e-02   4.7051144e-02   4.7051144e-02   4.7051144e-02   4.7051144e-02   4.7051144e-02   4.7051144e-02   4.7051144e-02   4.7051144e-02   4.7051144e-02   4.7051144e-02   4.7051144e-02   4.7051144e-02   4.7051144e-02   4.7051144e-02   4.7051144e-02   4.7051144e-02   4.7051144e-02   4.7051144e-02   4.7051144e-02   4.7051144e-02   4.7051144e-02   4.7051144e-02   4.7051144e-02   4.7051144e-02   4.7051144e-02   4.7051144e-02   4.7051144e-02   4.7051144e-02   4.7051144e-02   4.7051144e-02   4.7051144e-02   4.7051144e-02   4.7051144e-02   4.7051144e-02   4.7051144e-02   4.7051144e-02   4.7051144e-02   4.7051144e-02   4.7051144e-02   4.6998130e-02   4.6998130e-02   4.6998130e-02   4.6998130e-02   4.6998130e-02   4.6998130e-02   4.6998130e-02   4.6998130e-02   4.6998130e-02   4.6998130e-02   4.6998130e-02   4.6998130e-02   4.6998130e-02   4.6998130e-02   4.6998130e-02   4.6998130e-02   4.6998130e-02   4.6998130e-02   4.6998130e-02   4.6998130e-02   4.6998130e-02   4.6998130e-02   4.6998130e-02   4.6998130e-02   4.6998130e-02   4.6998130e-02   4.6998130e-02   4.6998130e-02   4.6998130e-02   4.6998130e-02   4.6998130e-02   4.6998130e-02   4.6998130e-02   4.6998130e-02   4.6998130e-02   4.6998130e-02   4.6998130e-02   4.6998130e-02   4.6998130e-02   4.6998130e-02   4.6998130e-02   4.6998130e-02   4.6998130e-02   4.6998130e-02   4.6998130e-02   4.6998130e-02   4.6998130e-02   4.6998130e-02   4.6998130e-02   4.6998130e-02   4.6998130e-02   4.6998130e-02   4.6998130e-02   4.6998130e-02   4.6998130e-02   4.6998130e-02   4.6998130e-02   4.6998130e-02   4.6998130e-02   4.6998130e-02   4.6998130e-02   4.6998130e-02   4.6998130e-02   4.6998130e-02   4.6998130e-02   2.4118842e-02   5.1330808e-05   5.1330808e-05   5.1330808e-05   5.1330808e-05   5.1330808e-05   5.1330808e-05   5.1330808e-05   5.1330808e-05   5.1330808e-05   5.1330808e-05   5.1330808e-05   5.1330808e-05   5.1330808e-05   5.1330808e-05   5.1330808e-05   5.1330808e-05   5.1330808e-05   5.1330808e-05   5.1330808e-05   5.1330808e-05   5.1330808e-05   5.1330808e-05   5.1330808e-05   5.1330808e-05   5.1330808e-05   5.1330808e-05   5.1330808e-05   5.1330808e-05   5.1330808e-05   5.1330808e-05   5.1330808e-05   5.1330808e-05   5.1330808e-05   5.1330808e-05   5.1330808e-05   5.1330808e-05   5.1330808e-05   5.1330808e-05   5.1330808e-05   5.1330808e-05   5.1330808e-05   5.1330808e-05   5.1330808e-05   5.1330808e-05   5.1330808e-05   5.1330808e-05   5.1330808e-05   5.1330808e-05   5.1330808e-05   5.1330808e-05   5.1330808e-05   5.1330808e-05   5.1330808e-05   5.1330808e-05   0.0000000e+00   0.0000000e+00   0.0000000e+00   0.0000000e+00   0.0000000e+00   0.0000000e+00   0.0000000e+00   0.0000000e+00   0.0000000e+00   0.0000000e+00   0.0000000e+00   0.0000000e+00   0.0000000e+00   0.0000000e+00   0.0000000e+00   0.0000000e+00   0.0000000e+00   0.0000000e+00   0.0000000e+00   0.0000000e+00   0.0000000e+00   0.0000000e+00   0.0000000e+00   0.0000000e+00   0.0000000e+00   0.0000000e+00   0.0000000e+00   0.0000000e+00   0.0000000e+00   0.0000000e+00   0.0000000e+00   0.0000000e+00   0.0000000e+00   0.0000000e+00   0.0000000e+00   0.0000000e+00   0.0000000e+00   0.0000000e+00   0.0000000e+00   0.0000000e+00
   4.7051144e-02   4.7051144e-02   4.7051144e-02   4.7051144e-02   4.7051144e-02   4.7051144e-02   4.7051144e-02   4.7051144e-02   4.7051144e-02   4.7051144e-02   4.7051144e-02   4.7051144e-02   4.7051144e-02   4.7051144e-02   4.7051144e-02   4.7051144e-02   4.7051144e-02   4.7051144e-02   4.7051144e-02   4.7051144e-02   4.7051144e-02   4.7051144e-02   4.7051144e-02   4.7051144e-02   4.7051144e-02   4.7051144e-02   4.7051144e-02   4.7051144e-02   4.7051144e-02   4.7051144e-02   4.7051144e-02   4.7051144e-02   4.7051144e-02   4.7051144e-02   4.7051144e-02   4.7051144e-02   4.7051144e-02   4.7051144e-02   4.7051144e-02   4.7051144e-02   4.7051144e-02   4.7051144e-02   4.7051144e-02   4.7051144e-02   4.7051144e-02   4.7051144e-02   4.7051144e-02   4.7051144e-02   4.7051144e-02   4.7051144e-02   4.7051144e-02   4.7051144e-02   4.7051144e-02   4.7051144e-02   4.7051144e-02   4.7051144e-02   4.7051144e-02   4.7051144e-02   4.7051144e-02   4.7051144e-02   4.7051144e-02   4.7051144e-02   4.7051144e-02   4.7051144e-02   4.7051144e-02   4.7051144e-02   4.7051144e-02   4.7051144e-02   4.7051144e-02   4.7051144e-02   4.7051144e-02   4.7051144e-02   4.7051144e-02   4.7051144e-02   4.7051144e-02   4.7051144e-02   4.7051144e-02   4.7051144e-02   4.7051144e-02   4.7051144e-02   4.7051144e-02   4.7051144e-02   4.7051144e-02   4.7051144e-02   4.7051144e-02   4.7051144e-02   4.7051144e-02   4.7051144e-02   4.7051144e-02   4.7051144e-02   4.7051144e-02   4.7051144e-02   4.7051144e-02   4.7051144e-02   4.7051144e-02   4.7051144e-02   4.7051144e-02   4.7051144e-02   4.7051144e-02   4.7051144e-02   4.7051144e-02   4.7051144e-02   4.7051144e-02   4.7051144e-02   4.7051144e-02   4.7051144e-02   4.7051144e-02   4.7051144e-02   4.7051144e-02   4.7051144e-02   4.7051144e-02   4.7051144e-02   4.7051144e-02   4.7051144e-02   4.7051144e-02   4.7051144e-02   4.7051144e-02   4.7051144e-02   4.7051144e-02   4.7051144e-02   4.7051144e-02   4.7051144e-02   4.7051144e-02   4.7051144e-02   4.7051144e-02   4.7051144e-02   4.7051144e-02   4.7051144e-02   4.7051144e-02   4.7051144e-02   4.7051144e-02   4.7051144e-02   4.7051144e-02   4.7051144e-02   4.7051144e-02   4.7051144e-02   4.7051144e-02   4.7051144e-02   4.7051144e-02   4.7051144e-02   4.7051144e-02   4.7051144e-02   4.7051144e-02   4.7051144e-02   4.7051144e-02   4.7051144e-02   4.7051144e-02   4.7051144e-02   4.7051144e-02   4.7051144e-02   4.7051144e-02   4.7051144e-02   4.7051144e-02   4.7051144e-02   4.7051144e-02   4.7051144e-02   4.7051144e-02   4.7051144e-02   4.7051144e-02   4.7051144e-02   4.7051144e-02   4.7051144e-02   4.7051144e-02   4.7051144e-02   4.7051144e-02   4.7051144e-02   4.7051144e-02   4.7051144e-02   4.7051144e-02   4.7051144e-02   4.7051144e-02   4.7051144e-02   4.7051144e-02   4.7051144e-02   4.7051144e-02   4.7051144e-02   4.7051144e-02   4.7051144e-02   4.7051144e-02   4.7051144e-02   4.7051144e-02   4.7051144e-02   4.7051144e-02   4.7051144e-02   4.7051144e-02   4.7051144e-02   4.7051144e-02   4.7051144e-02   4.7051144e-02   4.7051144e-02   4.7051144e-02   4.7051144e-02   4.7051144e-02   4.7051144e-02   4.7051144e-02   4.7051144e-02   4.7051144e-02   4.7051144e-02   4.7051144e-02   4.7051144e-02   4.7051144e-02   4.7051144e-02   4.7051144e-02   4.7051144e-02   4.7051144e-02   4.7051144e-02   4.7051144e-02   4.7051144e-02   4.7051144e-02   4.7051144e-02   4.7051144e-02   4.7051144e-02   4.7051144e-02   4.7051144e-02   4.7051144e-02   4.7051144e-02   4.7051144e-02   4.7051144e-02   4.7051144e-02   4.7051144e-02   4.7051144e-02   4.7051144e-02   4.7051144e-02   4.7051144e-02   4.7051144e-02   4.7051144e-02   4.7051144e-02   4.7051144e-02   4.7051144e-02   4.7051144e-02   4.7051144e-02   4.7051144e-02   4.7051144e-02   4.7051144e-02   4.7051144e-02   4.7051144e-02   4.7051144e-02   4.7051144e-02   4.7051144e-02   4.7051144e-02   4.7051144e-02   4.6998130e-02   4.6998130e-02   4.6998130e-02   4.6998130e-02   4.6998130e-02   4.6998130e-02   4.6998130e-02   4.6998130e-02   4.6998130e-02   4.6998130e-02   4.6998130e-02   4.6998130e-02   4.6998130e-02   4.6998130e-02   4.6998130e-02   4.6998130e-02   4.6998130e-02   4.6998130e-02   4.6998130e-02   4.6998130e-02   4.6998130e-02   4.6998130e-02   4.6998130e-02   4.6998130e-02   4.6998130e-02   4.6998130e-02   4.6998130e-02   4.6998130e-02   4.6998130e-02   4.6998130e-02   4.6998130e-02   4.6998130e-02   4.6998130e-02   4.6998130e-02   4.6998130e-02   4.6998130e-02   4.6998130e-02   4.6998130e-02   4.6998130e-02   4.6998130e-02   4.6998130e-02   4.6998130e-02   4.6998130e-02   4.6998130e-02   4.6998130e-02   4.6998130e-02   4.6998130e-02   4.6998130e-02   4.6998130e-02   4.6998130e-02   4.6998130e-02   4.6998130e-02   4.6998130e-02   4.6998130e-02   4.6998130e-02   4.6998130e-02   4.6998130e-02   4.6998130e-02   4.6998130e-02   4.6998130e-02   4.6998130e-02   4.6998130e-02   4.6998130e-02   4.6998130e-02   2.4118842e-02   5.1330808e-05   5.1330808e-05   5.1330808e-05   5.1330808e-05   5.1330808e-05   5.1330808e-05   5.1330808e-05   5.1330808e-05   5.1330808e-05   5.1330808e-05   5.1330808e-05   5.1330808e-05   5.1330808e-05   5.1330808e-05   5.1330808e-05   5.1330808e-05   5.1330808e-05   5.1330808e-05   5.1330808e-05   5.1330808e-05   5.1330808e-05   5.1330808e-05   5.1330808e-05   5.1330808e-05   5.1330808e-05   5.1330808e-05   5.1330808e-05   5.1330808e-05   5.1330808e-05   5.1330808e-05   5.1330808e-05   5.1330808e-05   5.1330808e-05   5.1330808e-05   5.1330808e-05   5.1330808e-05   5.1330808e-05   5.1330808e-05   5.1330808e-05   5.1330808e-05   5.1330808e-05   5.1330808e-05   5.1330808e-05   5.1330808e-05   5.1330808e-05   5.1330808e-05   5.1330808e-05   5.1330808e-05   5.1330808e-05   5.1330808e-05   5.1330808e-05   5.1330808e-05   5.1330808e-05   5.1330808e-05   5.1330808e-05   0.0000000e+00   0.0000000e+00   0.0000000e+00   0.0000000e+00   0.0000000e+00   0.0000000e+00   0.0000000e+00   0.0000000e+00   0.0000000e+00   0.0000000e+00   0.0000000e+00   0.0000000e+00   0.0000000e+00   0.0000000e+00   0.0000000e+00   0.0000000e+00   0.0000000e+00   0.0000000e+00   0.0000000e+00   0.0000000e+00   0.0000000e+00   0.0000000e+00   0.0000000e+00   0.0000000e+00   0.0000000e+00   0.0000000e+00   0.0000000e+00   0.0000000e+00   0.0000000e+00   0.0000000e+00   0.0000000e+00   0.0000000e+00   0.0000000e+00   0.0000000e+00   0.0000000e+00   0.0000000e+00   0.0000000e+00   0.0000000e+00   0.0000000e+00   0.0000000e+00
   4.7051144e-02   4.7051144e-02   4.7051144e-02   4.7051144e-02   4.7051144e-02   4.7051144e-02   4.7051144e-02   4.7051144e-02   4.7051144e-02   4.7051144e-02   4.7051144e-02   4.7051144e-02   4.7051144e-02   4.7051144e-02   4.7051144e-02   4.7051144e-02   4.7051144e-02   4.7051144e-02   4.7051144e-02   4.7051144e-02   4.7051144e-02   4.7051144e-02   4.7051144e-02   4.7051144e-02   4.7051144e-02   4.7051144e-02   4.7051144e-02   4.7051144e-02   4.7051144e-02   4.7051144e-02   4.7051144e-02   4.7051144e-02   4.7051144e-02   4.7051144e-02   4.7051144e-02   4.7051144e-02   4.7051144e-02   4.7051144e-02   4.7051144e-02   4.7051144e-02   4.7051144e-02   4.7051144e-02   4.7051144e-02   4.7051144e-02   4.7051144e-02   4.7051144e-02   4.7051144e-02   4.7051144e-02   4.7051144e-02   4.7051144e-02   4.7051144e-02   4.7051144e-02   4.7051144e-02   4.7051144e-02   4.7051144e-02   4.7051144e-02   4.7051144e-02   4.7051144e-02   4.7051144e-02   4.7051144e-02   4.7051144e-02   4.7051144e-02   4.7051144e-02   4.7051144e-02   4.7051144e-02   4.7051144e-02   4.7051144e-02   4.7051144e-02   4.7051144e-02   4.7051144e-02   4.7051144e-02   4.7051144e-02   4.7051144e-02   4.7051144e-02   4.7051144e-02   4.7051144e-02   4.7051144e-02   4.7051144e-02   4.7051144e-02   4.7051144e-02   4.7051144e-02   4.7051144e-02   4.7051144e-02   4.7051144e-02   4.7051144e-02   4.7051144e-02   4.7051144e-02   4.7051144e-02   4.7051144e-02   4.7051144e-02   4.7051144e-02   4.7051144e-02   4.7051144e-02   4.7051144e-02   4.7051144e-02   4.7051144e-02   4.7051144e-02   4.7051144e-02   4.7051144e-02   4.7051144e-02   4.7051144e-02   4.7051144e-02   4.7051144e-02   4.7051144e-02   4.7051144e-02   4.7051144e-02   4.7051144e-02   4.7051144e-02   4.7051144e-02   4.7051144e-02   4.7051144e-02   4.7051144e-02   4.7051144e-02   4.7051144e-02   4.7051144e-02   4.7051144e-02   4.7051144e-02   4.7051144e-02   4.7051144e-02   4.7051144e-02   4.7051144e-02   4.7051144e-02   4.7051144e-02   4.7051144e-02   4.7051144e-02   4.7051144e-02   4.7051144e-02   4.7051144e-02   4.7051144e-02   4.7051144e-02   4.7051144e-02   4.7051144e-02   4.7051144e-02   4.7051144e-02   4.7051144e-02   4.7051144e-02   4.7051144e-02   4.7051144e-02   4.7051144e-02   4.7051144e-02   4.7051144e-02   4.7051144e-02   4.7051144e-02   4.7051144e-02   4.7051144e-02   4.7051144e-02   4.7051144e-02   4.7051144e-02   4.7051144e-02   4.7051144e-02   4.7051144e-02   4.7051144e-02   4.7051144e-02   4.7051144e-02   4.7051144e-02   4.7051144e-02   4.7051144e-02   4.7051144e-02   4.7051144e-02   4.7051144e-02   4.7051144e-02   4.7051144e-02   4.7051144e-02   4.7051144e-02   4.7051144e-02   4.7051144e-02   4.7051144e-02   4.7051144e-02   4.7051144e-02   4.7051144e-02   4.7051144e-02   4.7051144e-02   4.7051144e-02   4.7051144e-02   4.7051144e-02   4.7051144e-02   4.7051144e-02   4.7051144e-02   4.7051144e-02   4.7051144e-02   4.7051144e-02   4.7051144e-02   4.7051144e-02   4.7051144e-02   4.7051144e-02   4.7051144e-02   4.7051144e-02   4.7051144e-02   4.7051144e-02   4.7051144e-02   4.7051144e-02   4.7051144e-02   4.7051144e-02   4.7051144e-02   4.7051144e-02   4.7051144e-02   4.7051144e-02   4.7051144e-02   4.7051144e-02   4.7051144e-02   4.7051144e-02   4.7051144e-02   4.7051144e-02   4.7051144e-02   4.7051144e-02   4.7051144e-02   4.7051144e-02   4.7051144e-02   4.7051144e-02   4.7051144e-02   4.7051144e-02   4.7051144e-02   4.7051144e-02   4.7051144e-02   4.7051144e-02   4.7051144e-02   4.7051144e-02   4.7051144e-02   4.7051144e-02   4.7051144e-02   4.7051144e-02   4.7051144e-02   4.7051144e-02   4.7051144e-02   4.7051144e-02   4.7051144e-02   4.7051144e-02   4.7051144e-02   4.7051144e-02   4.7051144e-02   4.7051144e-02   4.7051144e-02   4.7051144e-02   4.7051144e-02   4.7051144e-02   4.7051144e-02   4.7051144e-02   4.7051144e-02   4.7051144e-02   4.7051144e-02   4.7051144e-02   4.6998130e-02   4.6998130e-02   4.6998130e-02   4.6998130e-02   4.6998130e-02   4.6998130e-02   4.6998130e-02   4.6998130e-02   4.6998130e-02   4.6998130e-02   4.6998130e-02   4.6998130e-02   4.6998130e-02   4.6998130e-02   4.6998130e-02   4.6998130e-02   4.6998130e-02   4.6998130e-02   4.6998130e-02   4.6998130e-02   4.6998130e-02   4.6998130e-02   4.6998130e-02   4.6998130e-02   4.6998130e-02   4.6998130e-02   4.6998130e-02   4.6998130e-02   4.6998130e-02   4.6998130e-02   4.6998130e-02   4.6998130e-02   4.6998130e-02   4.6998130e-02   4.6998130e-02   4.6998130e-02   4.6998130e-02   4.6998130e-02   4.6998130e-02   4.6998130e-02   4.6998130e-02   4.6998130e-02   4.6998130e-02   4.6998130e-02   4.6998130e-02   4.6998130e-02   4.6998130e-02   4.6998130e-02   4.6998130e-02   4.6998130e-02   4.6998130e-02   4.6998130e-02   4.6998130e-02   4.6998130e-02   4.6998130e-02   4.6998130e-02   4.6998130e-02   4.6998130e-02   4.6998130e-02   4.6998130e-02   4.6998130e-02   4.6998130e-02   4.6998130e-02   2.4118842e-02   5.1330808e-05   5.1330808e-05   5.1330808e-05   5.1330808e-05   5.1330808e-05   5.1330808e-05   5.1330808e-05   5.1330808e-05   5.1330808e-05   5.1330808e-05   5.1330808e-05   5.1330808e-05   5.1330808e-05   5.1330808e-05   5.1330808e-05   5.1330808e-05   5.1330808e-05   5.1330808e-05   5.1330808e-05   5.1330808e-05   5.1330808e-05   5.1330808e-05   5.1330808e-05   5.1330808e-05   5.1330808e-05   5.1330808e-05   5.1330808e-05   5.1330808e-05   5.1330808e-05   5.1330808e-05   5.1330808e-05   5.1330808e-05   5.1330808e-05   5.1330808e-05   5.1330808e-05   5.1330808e-05   5.1330808e-05   5.1330808e-05   5.1330808e-05   5.1330808e-05   5.1330808e-05   5.1330808e-05   5.1330808e-05   5.1330808e-05   5.1330808e-05   5.1330808e-05   5.1330808e-05   5.1330808e-05   5.1330808e-05   5.1330808e-05   5.1330808e-05   5.1330808e-05   5.1330808e-05   5.1330808e-05   5.1330808e-05   5.1330808e-05   0.0000000e+00   0.0000000e+00   0.0000000e+00   0.0000000e+00   0.0000000e+00   0.0000000e+00   0.0000000e+00   0.0000000e+00   0.0000000e+00   0.0000000e+00   0.0000000e+00   0.0000000e+00   0.0000000e+00   0.0000000e+00   0.0000000e+00   0.0000000e+00   0.0000000e+00   0.0000000e+00   0.0000000e+00   0.0000000e+00   0.0000000e+00   0.0000000e+00   0.0000000e+00   0.0000000e+00   0.0000000e+00   0.0000000e+00   0.0000000e+00   0.0000000e+00   0.0000000e+00   0.0000000e+00   0.0000000e+00   0.0000000e+00   0.0000000e+00   0.0000000e+00   0.0000000e+00   0.0000000e+00   0.0000000e+00   0.0000000e+00   0.0000000e+00   0.0000000e+00
   4.7051144e-02   4.7051144e-02   4.7051144e-02   4.7051144e-02   4.7051144e-02   4.7051144e-02   4.7051144e-02   4.7051144e-02   4.7051144e-02   4.7051144e-02   4.7051144e-02   4.7051144e-02   4.7051144e-02   4.7051144e-02   4.7051144e-02   4.7051144e-02   4.7051144e-02   4.7051144e-02   4.7051144e-02   4.7051144e-02   4.7051144e-02   4.7051144e-02   4.7051144e-02   4.7051144e-02   4.7051144e-02   4.7051144e-02   4.7051144e-02   4.7051144e-02   4.7051144e-02   4.7051144e-02   4.7051144e-02   4.7051144e-02   4.7051144e-02   4.7051144e-02   4.7051144e-02   4.7051144e-02   4.7051144e-02   4.7051144e-02   4.7051144e-02   4.7051144e-02   4.7051144e-02   4.7051144e-02   4.7051144e-02   4.7051144e-02   4.7051144e-02   4.7051144e-02   4.7051144e-02   4.7051144e-02   4.7051144e-02   4.7051144e-02   4.7051144e-02   4.7051144e-02   4.7051144e-02   4.7051144e-02   4.7051144e-02   4.7051144e-02   4.7051144e-02   4.7051144e-02   4.7051144e-02   4.7051144e-02   4.7051144e-02   4.7051144e-02   4.7051144e-02   4.7051144e-02   4.7051144e-02   4.7051144e-02   4.7051144e-02   4.7051144e-02   4.7051144e-02   4.7051144e-02   4.7051144e-02   4.7051144e-02   4.7051144e-02   4.7051144e-02   4.7051144e-02   4.7051144e-02   4.7051144e-02   4.7051144e-02   4.7051144e-02   4.7051144e-02   4.7051144e-02   4.7051144e-02   4.7051144e-02   4.7051144e-02   4.7051144e-02   4.7051144e-02   4.7051144e-02   4.7051144e-02   4.7051144e-02   4.7051144e-02   4.7051144e-02   4.7051144e-02   4.7051144e-02   4.7051144e-02   4.7051144e-02   4.7051144e-02   4.7051144e-02   4.7051144e-02   4.7051144e-02   4.7051144e-02   4.7051144e-02   4.7051144e-02   4.7051144e-02   4.7051144e-02   4.7051144e-02   4.7051144e-02   4.7051144e-02   4.7051144e-02   4.7051144e-02   4.7051144e-02   4.7051144e-02   4.7051144e-02   4.7051144e-02   4.7051144e-02   4.7051144e-02   4.7051144e-02   4.7051144e-02   4.7051144e-02   4.7051144e-02   4.7051144e-02   4.7051144e-02   4.7051144e-02   4.7051144e-02   4.7051144e-02   4.7051144e-02   4.7051144e-02   4.7051144e-02   4.7051144e-02   4.7051144e-02   4.7051144e-02   4.7051144e-02   4.7051144e-02   4.7051144e-02   4.7051144e-02   4.7051144e-02   4.7051144e-02   4.7051144e-02   4.7051144e-02   4.7051144e-02   4.7051144e-02   4.7051144e-02   4.7051144e-02   4.7051144e-02   4.7051144e-02   4.7051144e-02   4.7051144e-02   4.7051144e-02   4.7051144e-02   4.7051144e-02   4.7051144e-02   4.7051144e-02   4.7051144e-02   4.7051144e-02   4.7051144e-02   4.7051144e-02   4.7051144e-02   4.7051144e-02   4.7051144e-02   4.7051144e-02   4.7051144e-02   4.7051144e-02   4.7051144e-02   4.7051144e-02   4.7051144e-02   4.7051144e-02   4.7051144e-02   4.7051144e-02   4.7051144e-02   4.7051144e-02   4.7051144e-02   4.7051144e-02   4.7051144e-02   4.7051144e-02   4.7051144e-02   4.7051144e-02   4.7051144e-02   4.7051144e-02   4.7051144e-02   4.7051144e-02   4.7051144e-02   4.7051144e-02   4.7051144e-02   4.7051144e-02   4.7051144e-02   4.7051144e-02   4.7051144e-02   4.7051144e-02   4.7051144e-02   4.7051144e-02   4.7051144e-02   4.7051144e-02   4.7051144e-02   4.7051144e-02   4.7051144e-02   4.7051144e-02   4.7051144e-02   4.7051144e-02   4.7051144e-02   4.7051144e-02   4.7051144e-02   4.7051144e-02   4.7051144e-02   4.7051144e-02   4.7051144e-02   4.7051144e-02   4.7051144e-02   4.7051144e-02   4.7051144e-02   4.7051144e-02   4.7051144e-02   4.7051144e-02   4.7051144e-02   4.7051144e-02   4.7051144e-02   4.7051144e-02   4.7051144e-02   4.7051144e-02   4.7051144e-02   4.7051144e-02   4.7051144e-02   4.7051144e-02   4.7051144e-02   4.7051144e-02   4.7051144e-02   4.7051144e-02   4.7051144e-02   4.7051144e-02   4.7051144e-02   4.7051144e-02   4.7051144e-02   4.7051144e-02   4.7051144e-02   4.7051144e-02   4.7051144e-02   4.7051144e-02   4.7051144e-02   4.7051144e-02   4.7051144e-02   4.7051144e-02   4.7051144e-02   4.7051144e-02   4.6998130e-02   4.6998130e-02   4.6998130e-02   4.6998130e-02   4.6998130e-02   4.6998130e-02   4.6998130e-02   4.6998130e-02   4.6998130e-02   4.6998130e-02   4.6998130e-02   4.6998130e-02   4.6998130e-02   4.6998130e-02   4.6998130e-02   4.6998130e-02   4.6998130e-02   4.6998130e-02   4.6998130e-02   4.6998130e-02   4.6998130e-02   4.6998130e-02   4.6998130e-02   4.6998130e-02   4.6998130e-02   4.6998130e-02   4.6998130e-02   4.6998130e-02   4.6998130e-02   4.6998130e-02   4.6998130e-02   4.6998130e-02   4.6998130e-02   4.6998130e-02   4.6998130e-02   4.6998130e-02   4.6998130e-02   4.6998130e-02   4.6998130e-02   4.6998130e-02   4.6998130e-02   4.6998130e-02   4.6998130e-02   4.6998130e-02   4.6998130e-02   4.6998130e-02   4.6998130e-02   4.6998130e-02   4.6998130e-02   4.6998130e-02   4.6998130e-02   4.6998130e-02   4.6998130e-02   4.6998130e-02   4.6998130e-02   4.6998130e-02   4.6998130e-02   4.6998130e-02   4.6998130e-02   4.6998130e-02   4.6998130e-02   4.6998130e-02   2.4118842e-02   5.1330808e-05   5.1330808e-05   5.1330808e-05   5.1330808e-05   5.1330808e-05   5.1330808e-05   5.1330808e-05   5.1330808e-05   5.1330808e-05   5.1330808e-05   5.1330808e-05   5.1330808e-05   5.1330808e-05   5.1330808e-05   5.1330808e-05   5.1330808e-05   5.1330808e-05   5.1330808e-05   5.1330808e-05   5.1330808e-05   5.1330808e-05   5.1330808e-05   5.1330808e-05   5.1330808e-05   5.1330808e-05   5.1330808e-05   5.1330808e-05   5.1330808e-05   5.1330808e-05   5.1330808e-05   5.1330808e-05   5.1330808e-05   5.1330808e-05   5.1330808e-05   5.1330808e-05   5.1330808e-05   5.1330808e-05   5.1330808e-05   5.1330808e-05   5.1330808e-05   5.1330808e-05   5.1330808e-05   5.1330808e-05   5.1330808e-05   5.1330808e-05   5.1330808e-05   5.1330808e-05   5.1330808e-05   5.1330808e-05   5.1330808e-05   5.1330808e-05   5.1330808e-05   5.1330808e-05   5.1330808e-05   5.1330808e-05   5.1330808e-05   5.1330808e-05   0.0000000e+00   0.0000000e+00   0.0000000e+00   0.0000000e+00   0.0000000e+00   0.0000000e+00   0.0000000e+00   0.0000000e+00   0.0000000e+00   0.0000000e+00   0.0000000e+00   0.0000000e+00   0.0000000e+00   0.0000000e+00   0.0000000e+00   0.0000000e+00   0.0000000e+00   0.0000000e+00   0.0000000e+00   0.0000000e+00   0.0000000e+00   0.0000000e+00   0.0000000e+00   0.0000000e+00   0.0000000e+00   0.0000000e+00   0.0000000e+00   0.0000000e+00   0.0000000e+00   0.0000000e+00   0.0000000e+00   0.0000000e+00   0.0000000e+00   0.0000000e+00   0.0000000e+00   0.0000000e+00   0.0000000e+00   0.0000000e+00   0.0000000e+00   0.0000000e+00
   4.7051144e-02   4.7051144e-02   4.7051144e-02   4.7051144e-02   4.7051144e-02   4.7051144e-02   4.7051144e-02   4.7051144e-02   4.7051144e-02   4.7051144e-02   4.7051144e-02   4.7051144e-02   4.7051144e-02   4.7051144e-02   4.7051144e-02   4.7051144e-02   4.7051144e-02   4.7051144e-02   4.7051144e-02   4.7051144e-02   4.7051144e-02   4.7051144e-02   4.7051144e-02   4.7051144e-02   4.7051144e-02   4.7051144e-02   4.7051144e-02   4.7051144e-02   4.7051144e-02   4.7051144e-02   4.7051144e-02   4.7051144e-02   4.7051144e-02   4.7051144e-02   4.7051144e-02   4.7051144e-02   4.7051144e-02   4.7051144e-02   4.7051144e-02   4.7051144e-02   4.7051144e-02   4.7051144e-02   4.7051144e-02   4.7051144e-02   4.7051144e-02   4.7051144e-02   4.7051144e-02   4.7051144e-02   4.7051144e-02   4.7051144e-02   4.7051144e-02   4.7051144e-02   4.7051144e-02   4.7051144e-02   4.7051144e-02   4.7051144e-02   4.7051144e-02   4.7051144e-02   4.7051144e-02   4.7051144e-02   4.7051144e-02   4.7051144e-02   4.7051144e-02   4.7051144e-02   4.7051144e-02   4.7051144e-02   4.7051144e-02   4.7051144e-02   4.7051144e-02   4.7051144e-02   4.7051144e-02   4.7051144e-02   4.7051144e-02   4.7051144e-02   4.7051144e-02   4.7051144e-02   4.7051144e-02   4.7051144e-02   4.7051144e-02   4.7051144e-02   4.7051144e-02   4.7051144e-02   4.7051144e-02   4.7051144e-02   4.7051144e-02   4.7051144e-02   4.7051144e-02   4.7051144e-02   4.7051144e-02   4.7051144e-02   4.7051144e-02   4.7051144e-02   4.7051144e-02   4.7051144e-02   4.7051144e-02   4.7051144e-02   4.7051144e-02   4.7051144e-02   4.7051144e-02   4.7051144e-02   4.7051144e-02   4.7051144e-02   4.7051144e-02   4.7051144e-02   4.7051144e-02   4.7051144e-02   4.7051144e-02   4.7051144e-02   4.7051144e-02   4.7051144e-02   4.7051144e-02   4.7051144e-02   4.7051144e-02   4.7051144e-02   4.7051144e-02   4.7051144e-02   4.7051144e-02   4.7051144e-02   4.7051144e-02   4.7051144e-02   4.7051144e-02   4.7051144e-02   4.7051144e-02   4.7051144e-02   4.7051144e-02   4.7051144e-02   4.7051144e-02   4.7051144e-02   4.7051144e-02   4.7051144e-02   4.7051144e-02   4.7051144e-02   4.7051144e-02   4.7051144e-02   4.7051144e-02   4.7051144e-02   4.7051144e-02   4.7051144e-02   4.7051144e-02   4.7051144e-02   4.7051144e-02   4.7051144e-02   4.7051144e-02   4.7051144e-02   4.7051144e-02   4.7051144e-02   4.7051144e-02   4.7051144e-02   4.7051144e-02   4.7051144e-02   4.7051144e-02   4.7051144e-02   4.7051144e-02   4.7051144e-02   4.7051144e-02   4.7051144e-02   4.7051144e-02   4.7051144e-02   4.7051144e-02   4.7051144e-02   4.7051144e-02   4.7051144e-02   4.7051144e-02   4.7051144e-02   4.7051144e-02   4.7051144e-02   4.7051144e-02   4.7051144e-02   4.7051144e-02   4.7051144e-02   4.7051144e-02   4.7051144e-02   4.7051144e-02   4.7051144e-02   4.7051144e-02   4.7051144e-02   4.7051144e-02   4.7051144e-02   4.7051144e-02   4.7051144e-02   4.7051144e-02   4.7051144e-02   4.7051144e-02   4.7051144e-02   4.7051144e-02   4.7051144e-02   4.7051144e-02   4.7051144e-02   4.7051144e-02   4.7051144e-02   4.7051144e-02   4.7051144e-02   4.7051144e-02   4.7051144e-02   4.7051144e-02   4.7051144e-02   4.7051144e-02   4.7051144e-02   4.7051144e-02   4.7051144e-02   4.7051144e-02   4.7051144e-02   4.7051144e-02   4.7051144e-02   4.7051144e-02   4.7051144e-02   4.7051144e-02   4.7051144e-02   4.7051144e-02   4.7051144e-02   4.7051144e-02   4.7051144e-02   4.7051144e-02   4.7051144e-02   4.7051144e-02   4.7051144e-02   4.7051144e-02   4.7051144e-02   4.7051144e-02   4.7051144e-02   4.7051144e-02   4.7051144e-02   4.7051144e-02   4.7051144e-02   4.7051144e-02   4.7051144e-02   4.7051144e-02   4.7051144e-02   4.7051144e-02   4.7051144e-02   4.7051144e-02   4.7051144e-02   4.7051144e-02   4.7051144e-02   4.7051144e-02   4.7051144e-02   4.7051144e-02   4.7051144e-02   4.7051144e-02   4.7051144e-02   4.7051144e-02   4.6998130e-02   4.6998130e-02   4.6998130e-02   4.6998130e-02   4.6998130e-02   4.6998130e-02   4.6998130e-02   4.6998130e-02   4.6998130e-02   4.6998130e-02   4.6998130e-02   4.6998130e-02   4.6998130e-02   4.6998130e-02   4.6998130e-02   4.6998130e-02   4.6998130e-02   4.6998130e-02   4.6998130e-02   4.6998130e-02   4.6998130e-02   4.6998130e-02   4.6998130e-02   4.6998130e-02   4.6998130e-02   4.6998130e-02   4.6998130e-02   4.6998130e-02   4.6998130e-02   4.6998130e-02   4.6998130e-02   4.6998130e-02   4.6998130e-02   4.6998130e-02   4.6998130e-02   4.6998130e-02   4.6998130e-02   4.6998130e-02   4.6998130e-02   4.6998130e-02   4.6998130e-02   4.6998130e-02   4.6998130e-02   4.6998130e-02   4.6998130e-02   4.6998130e-02   4.6998130e-02   4.6998130e-02   4.6998130e-02   4.6998130e-02   4.6998130e-02   4.6998130e-02   4.6998130e-02   4.6998130e-02   4.6998130e-02   4.6998130e-02   4.6998130e-02   4.6998130e-02   4.6998130e-02   4.6998130e-02   4.6998130e-02   2.4118842e-02   5.1330808e-05   5.1330808e-05   5.1330808e-05   5.1330808e-05   5.1330808e-05   5.1330808e-05   5.1330808e-05   5.1330808e-05   5.1330808e-05   5.1330808e-05   5.1330808e-05   5.1330808e-05   5.1330808e-05   5.1330808e-05   5.1330808e-05   5.1330808e-05   5.1330808e-05   5.1330808e-05   5.1330808e-05   5.1330808e-05   5.1330808e-05   5.1330808e-05   5.1330808e-05   5.1330808e-05   5.1330808e-05   5.1330808e-05   5.1330808e-05   5.1330808e-05   5.1330808e-05   5.1330808e-05   5.1330808e-05   5.1330808e-05   5.1330808e-05   5.1330808e-05   5.1330808e-05   5.1330808e-05   5.1330808e-05   5.1330808e-05   5.1330808e-05   5.1330808e-05   5.1330808e-05   5.1330808e-05   5.1330808e-05   5.1330808e-05   5.1330808e-05   5.1330808e-05   5.1330808e-05   5.1330808e-05   5.1330808e-05   5.1330808e-05   5.1330808e-05   5.1330808e-05   5.1330808e-05   5.1330808e-05   5.1330808e-05   5.1330808e-05   5.1330808e-05   5.1330808e-05   0.0000000e+00   0.0000000e+00   0.0000000e+00   0.0000000e+00   0.0000000e+00   0.0000000e+00   0.0000000e+00   0.0000000e+00   0.0000000e+00   0.0000000e+00   0.0000000e+00   0.0000000e+00   0.0000000e+00   0.0000000e+00   0.0000000e+00   0.0000000e+00   0.0000000e+00   0.0000000e+00   0.0000000e+00   0.0000000e+00   0.0000000e+00   0.0000000e+00   0.0000000e+00   0.0000000e+00   0.0000000e+00   0.0000000e+00   0.0000000e+00   0.0000000e+00   0.0000000e+00   0.0000000e+00   0.0000000e+00   0.0000000e+00   0.0000000e+00   0.0000000e+00   0.0000000e+00   0.0000000e+00   0.0000000e+00   0.0000000e+00   0.0000000e+00   0.0000000e+00
   4.7051144e-02   4.7051144e-02   4.7051144e-02   4.7051144e-02   4.7051144e-02   4.7051144e-02   4.7051144e-02   4.7051144e-02   4.7051144e-02   4.7051144e-02   4.7051144e-02   4.7051144e-02   4.7051144e-02   4.7051144e-02   4.7051144e-02   4.7051144e-02   4.7051144e-02   4.7051144e-02   4.7051144e-02   4.7051144e-02   4.7051144e-02   4.7051144e-02   4.7051144e-02   4.7051144e-02   4.7051144e-02   4.7051144e-02   4.7051144e-02   4.7051144e-02   4.7051144e-02   4.7051144e-02   4.7051144e-02   4.7051144e-02   4.7051144e-02   4.7051144e-02   4.7051144e-02   4.7051144e-02   4.7051144e-02   4.7051144e-02   4.7051144e-02   4.7051144e-02   4.7051144e-02   4.7051144e-02   4.7051144e-02   4.7051144e-02   4.7051144e-02   4.7051144e-02   4.7051144e-02   4.7051144e-02   4.7051144e-02   4.7051144e-02   4.7051144e-02   4.7051144e-02   4.7051144e-02   4.7051144e-02   4.7051144e-02   4.7051144e-02   4.7051144e-02   4.7051144e-02   4.7051144e-02   4.7051144e-02   4.7051144e-02   4.7051144e-02   4.7051144e-02   4.7051144e-02   4.7051144e-02   4.7051144e-02   4.7051144e-02   4.7051144e-02   4.7051144e-02   4.7051144e-02   4.7051144e-02   4.7051144e-02   4.7051144e-02   4.7051144e-02   4.7051144e-02   4.7051144e-02   4.7051144e-02   4.7051144e-02   4.7051144e-02   4.7051144e-02   4.7051144e-02   4.7051144e-02   4.7051144e-02   4.7051144e-02   4.7051144e-02   4.7051144e-02   4.7051144e-02   4.7051144e-02   4.7051144e-02   4.7051144e-02   4.7051144e-02   4.7051144e-02   4.7051144e-02   4.7051144e-02   4.7051144e-02   4.7051144e-02   4.7051144e-02   4.7051144e-02   4.7051144e-02   4.7051144e-02   4.7051144e-02   4.7051144e-02   4.7051144e-02   4.7051144e-02   4.7051144e-02   4.7051144e-02   4.7051144e-02   4.7051144e-02   4.7051144e-02   4.7051144e-02   4.7051144e-02   4.7051144e-02   4.7051144e-02   4.7051144e-02   4.7051144e-02   4.7051144e-02   4.7051144e-02   4.7051144e-02   4.7051144e-02   4.7051144e-02   4.7051144e-02   4.7051144e-02   4.7051144e-02   4.7051144e-02   4.7051144e-02   4.7051144e-02   4.7051144e-02   4.7051144e-02   4.7051144e-02   4.7051144e-02   4.7051144e-02   4.7051144e-02   4.7051144e-02   4.7051144e-02   4.7051144e-02   4.7051144e-02   4.7051144e-02   4.7051144e-02   4.7051144e-02   4.7051144e-02   4.7051144e-02   4.7051144e-02   4.7051144e-02   4.7051144e-02   4.7051144e-02   4.7051144e-02   4.7051144e-02   4.7051144e-02   4.7051144e-02   4.7051144e-02   4.7051144e-02   4.7051144e-02   4.7051144e-02   4.7051144e-02   4.7051144e-02   4.7051144e-02   4.7051144e-02   4.7051144e-02   4.7051144e-02   4.7051144e-02   4.7051144e-02   4.7051144e-02   4.7051144e-02   4.7051144e-02   4.7051144e-02   4.7051144e-02   4.7051144e-02   4.7051144e-02   4.7051144e-02   4.7051144e-02   4.7051144e-02   4.7051144e-02   4.7051144e-02   4.7051144e-02   4.7051144e-02   4.7051144e-02   4.7051144e-02   4.7051144e-02   4.7051144e-02   4.7051144e-02   4.7051144e-02   4.7051144e-02   4.7051144e-02   4.7051144e-02   4.7051144e-02   4.7051144e-02   4.7051144e-02   4.7051144e-02   4.7051144e-02   4.7051144e-02   4.7051144e-02   4.7051144e-02   4.7051144e-02   4.7051144e-02   4.7051144e-02   4.7051144e-02   4.7051144e-02   4.7051144e-02   4.7051144e-02   4.7051144e-02   4.7051144e-02   4.7051144e-02   4.7051144e-02   4.7051144e-02   4.7051144e-02   4.7051144e-02   4.7051144e-02   4.7051144e-02   4.7051144e-02   4.7051144e-02   4.7051144e-02   4.7051144e-02   4.7051144e-02   4.7051144e-02   4.7051144e-02   4.7051144e-02   4.7051144e-02   4.7051144e-02   4.7051144e-02   4.7051144e-02   4.7051144e-02   4.7051144e-02   4.7051144e-02   4.7051144e-02   4.7051144e-02   4.7051144e-02   4.7051144e-02   4.7051144e-02   4.7051144e-02   4.7051144e-02   4.7051144e-02   4.7051144e-02   4.7051144e-02   4.7051144e-02   4.7051144e-02   4.7051144e-02   4.7051144e-02   4.7051144e-02   4.7051144e-02   4.7051144e-02   4.7051144e-02   4.6998130e-02   4.6998130e-02   4.6998130e-02   4.6998130e-02   4.6998130e-02   4.6998130e-02   4.6998130e-02   4.6998130e-02   4.6998130e-02   4.6998130e-02   4.6998130e-02   4.6998130e-02   4.6998130e-02   4.6998130e-02   4.6998130e-02   4.6998130e-02   4.6998130e-02   4.6998130e-02   4.6998130e-02   4.6998130e-02   4.6998130e-02   4.6998130e-02   4.6998130e-02   4.6998130e-02   4.6998130e-02   4.6998130e-02   4.6998130e-02   4.6998130e-02   4.6998130e-02   4.6998130e-02   4.6998130e-02   4.6998130e-02   4.6998130e-02   4.6998130e-02   4.6998130e-02   4.6998130e-02   4.6998130e-02   4.6998130e-02   4.6998130e-02   4.6998130e-02   4.6998130e-02   4.6998130e-02   4.6998130e-02   4.6998130e-02   4.6998130e-02   4.6998130e-02   4.6998130e-02   4.6998130e-02   4.6998130e-02   4.6998130e-02   4.6998130e-02   4.6998130e-02   4.6998130e-02   4.6998130e-02   4.6998130e-02   4.6998130e-02   4.6998130e-02   4.6998130e-02   4.6998130e-02   4.6998130e-02   2.4118842e-02   5.1330808e-05   5.1330808e-05   5.1330808e-05   5.1330808e-05   5.1330808e-05   5.1330808e-05   5.1330808e-05   5.1330808e-05   5.1330808e-05   5.1330808e-05   5.1330808e-05   5.1330808e-05   5.1330808e-05   5.1330808e-05   5.1330808e-05   5.1330808e-05   5.1330808e-05   5.1330808e-05   5.1330808e-05   5.1330808e-05   5.1330808e-05   5.1330808e-05   5.1330808e-05   5.1330808e-05   5.1330808e-05   5.1330808e-05   5.1330808e-05   5.1330808e-05   5.1330808e-05   5.1330808e-05   5.1330808e-05   5.1330808e-05   5.1330808e-05   5.1330808e-05   5.1330808e-05   5.1330808e-05   5.1330808e-05   5.1330808e-05   5.1330808e-05   5.1330808e-05   5.1330808e-05   5.1330808e-05   5.1330808e-05   5.1330808e-05   5.1330808e-05   5.1330808e-05   5.1330808e-05   5.1330808e-05   5.1330808e-05   5.1330808e-05   5.1330808e-05   5.1330808e-05   5.1330808e-05   5.1330808e-05   5.1330808e-05   5.1330808e-05   5.1330808e-05   5.1330808e-05   5.1330808e-05   0.0000000e+00   0.0000000e+00   0.0000000e+00   0.0000000e+00   0.0000000e+00   0.0000000e+00   0.0000000e+00   0.0000000e+00   0.0000000e+00   0.0000000e+00   0.0000000e+00   0.0000000e+00   0.0000000e+00   0.0000000e+00   0.0000000e+00   0.0000000e+00   0.0000000e+00   0.0000000e+00   0.0000000e+00   0.0000000e+00   0.0000000e+00   0.0000000e+00   0.0000000e+00   0.0000000e+00   0.0000000e+00   0.0000000e+00   0.0000000e+00   0.0000000e+00   0.0000000e+00   0.0000000e+00   0.0000000e+00   0.0000000e+00   0.0000000e+00   0.0000000e+00   0.0000000e+00   0.0000000e+00   0.0000000e+00   0.0000000e+00   0.0000000e+00   0.0000000e+00
   4.7051144e-02   4.7051144e-02   4.7051144e-02   4.7051144e-02   4.7051144e-02   4.7051144e-02   4.7051144e-02   4.7051144e-02   4.7051144e-02   4.7051144e-02   4.7051144e-02   4.7051144e-02   4.7051144e-02   4.7051144e-02   4.7051144e-02   4.7051144e-02   4.7051144e-02   4.7051144e-02   4.7051144e-02   4.7051144e-02   4.7051144e-02   4.7051144e-02   4.7051144e-02   4.7051144e-02   4.7051144e-02   4.7051144e-02   4.7051144e-02   4.7051144e-02   4.7051144e-02   4.7051144e-02   4.7051144e-02   4.7051144e-02   4.7051144e-02   4.7051144e-02   4.7051144e-02   4.7051144e-02   4.7051144e-02   4.7051144e-02   4.7051144e-02   4.7051144e-02   4.7051144e-02   4.7051144e-02   4.7051144e-02   4.7051144e-02   4.7051144e-02   4.7051144e-02   4.7051144e-02   4.7051144e-02   4.7051144e-02   4.7051144e-02   4.7051144e-02   4.7051144e-02   4.7051144e-02   4.7051144e-02   4.7051144e-02   4.7051144e-02   4.7051144e-02   4.7051144e-02   4.7051144e-02   4.7051144e-02   4.7051144e-02   4.7051144e-02   4.7051144e-02   4.7051144e-02   4.7051144e-02   4.7051144e-02   4.7051144e-02   4.7051144e-02   4.7051144e-02   4.7051144e-02   4.7051144e-02   4.7051144e-02   4.7051144e-02   4.7051144e-02   4.7051144e-02   4.7051144e-02   4.7051144e-02   4.7051144e-02   4.7051144e-02   4.7051144e-02   4.7051144e-02   4.7051144e-02   4.7051144e-02   4.7051144e-02   4.7051144e-02   4.7051144e-02   4.7051144e-02   4.7051144e-02   4.7051144e-02   4.7051144e-02   4.7051144e-02   4.7051144e-02   4.7051144e-02   4.7051144e-02   4.7051144e-02   4.7051144e-02   4.7051144e-02   4.7051144e-02   4.7051144e-02   4.7051144e-02   4.7051144e-02   4.7051144e-02   4.7051144e-02   4.7051144e-02   4.7051144e-02   4.7051144e-02   4.7051144e-02   4.7051144e-02   4.7051144e-02   4.7051144e-02   4.7051144e-02   4.7051144e-02   4.7051144e-02   4.7051144e-02   4.7051144e-02   4.7051144e-02   4.7051144e-02   4.7051144e-02   4.7051144e-02   4.7051144e-02   4.7051144e-02   4.7051144e-02   4.7051144e-02   4.7051144e-02   4.7051144e-02   4.7051144e-02   4.7051144e-02   4.7051144e-02   4.7051144e-02   4.7051144e-02   4.7051144e-02   4.7051144e-02   4.7051144e-02   4.7051144e-02   4.7051144e-02   4.7051144e-02   4.7051144e-02   4.7051144e-02   4.7051144e-02   4.7051144e-02   4.7051144e-02   4.7051144e-02   4.7051144e-02   4.7051144e-02   4.7051144e-02   4.7051144e-02   4.7051144e-02   4.7051144e-02   4.7051144e-02   4.7051144e-02   4.7051144e-02   4.7051144e-02   4.7051144e-02   4.7051144e-02   4.7051144e-02   4.7051144e-02   4.7051144e-02   4.7051144e-02   4.7051144e-02   4.7051144e-02   4.7051144e-02   4.7051144e-02   4.7051144e-02   4.7051144e-02   4.7051144e-02   4.7051144e-02   4.7051144e-02   4.7051144e-02   4.7051144e-02   4.7051144e-02   4.7051144e-02   4.7051144e-02   4.7051144e-02   4.7051144e-02   4.7051144e-02   4.7051144e-02   4.7051144e-02   4.7051144e-02   4.7051144e-02   4.7051144e-02   4.7051144e-02   4.7051144e-02   4.7051144e-02   4.7051144e-02   4.7051144e-02   4.7051144e-02   4.7051144e-02   4.7051144e-02   4.7051144e-02   4.7051144e-02   4.7051144e-02   4.7051144e-02   4.7051144e-02   4.7051144e-02   4.7051144e-02   4.7051144e-02   4.7051144e-02   4.7051144e-02   4.7051144e-02   4.7051144e-02   4.7051144e-02   4.7051144e-02   4.7051144e-02   4.7051144e-02   4.7051144e-02   4.7051144e-02   4.7051144e-02   4.7051144e-02   4.7051144e-02   4.7051144e-02   4.7051144e-02   4.7051144e-02   4.7051144e-02   4.7051144e-02   4.7051144e-02   4.7051144e-02   4.7051144e-02   4.7051144e-02   4.7051144e-02   4.7051144e-02   4.7051144e-02   4.7051144e-02   4.7051144e-02   4.7051144e-02   4.7051144e-02   4.7051144e-02   4.7051144e-02   4.7051144e-02   4.7051144e-02   4.7051144e-02   4.7051144e-02   4.7051144e-02   4.7051144e-02   4.7051144e-02   4.7051144e-02   4.7051144e-02   4.7051144e-02   4.7051144e-02   4.7051144e-02   4.7051144e-02   4.7051144e-02   4.6998130e-02   4.6998130e-02   4.6998130e-02   4.6998130e-02   4.6998130e-02   4.6998130e-02   4.6998130e-02   4.6998130e-02   4.6998130e-02   4.6998130e-02   4.6998130e-02   4.6998130e-02   4.6998130e-02   4.6998130e-02   4.6998130e-02   4.6998130e-02   4.6998130e-02   4.6998130e-02   4.6998130e-02   4.6998130e-02   4.6998130e-02   4.6998130e-02   4.6998130e-02   4.6998130e-02   4.6998130e-02   4.6998130e-02   4.6998130e-02   4.6998130e-02   4.6998130e-02   4.6998130e-02   4.6998130e-02   4.6998130e-02   4.6998130e-02   4.6998130e-02   4.6998130e-02   4.6998130e-02   4.6998130e-02   4.6998130e-02   4.6998130e-02   4.6998130e-02   4.6998130e-02   4.6998130e-02   4.6998130e-02   4.6998130e-02   4.6998130e-02   4.6998130e-02   4.6998130e-02   4.6998130e-02   4.6998130e-02   4.6998130e-02   4.6998130e-02   4.6998130e-02   4.6998130e-02   4.6998130e-02   4.6998130e-02   4.6998130e-02   4.6998130e-02   4.6998130e-02   4.6998130e-02   2.4118842e-02   5.1330808e-05   5.1330808e-05   5.1330808e-05   5.1330808e-05   5.1330808e-05   5.1330808e-05   5.1330808e-05   5.1330808e-05   5.1330808e-05   5.1330808e-05   5.1330808e-05   5.1330808e-05   5.1330808e-05   5.1330808e-05   5.1330808e-05   5.1330808e-05   5.1330808e-05   5.1330808e-05   5.1330808e-05   5.1330808e-05   5.1330808e-05   5.1330808e-05   5.1330808e-05   5.1330808e-05   5.1330808e-05   5.1330808e-05   5.1330808e-05   5.1330808e-05   5.1330808e-05   5.1330808e-05   5.1330808e-05   5.1330808e-05   5.1330808e-05   5.1330808e-05   5.1330808e-05   5.1330808e-05   5.1330808e-05   5.1330808e-05   5.1330808e-05   5.1330808e-05   5.1330808e-05   5.1330808e-05   5.1330808e-05   5.1330808e-05   5.1330808e-05   5.1330808e-05   5.1330808e-05   5.1330808e-05   5.1330808e-05   5.1330808e-05   5.1330808e-05   5.1330808e-05   5.1330808e-05   5.1330808e-05   5.1330808e-05   5.1330808e-05   5.1330808e-05   5.1330808e-05   5.1330808e-05   5.1330808e-05   0.0000000e+00   0.0000000e+00   0.0000000e+00   0.0000000e+00   0.0000000e+00   0.0000000e+00   0.0000000e+00   0.0000000e+00   0.0000000e+00   0.0000000e+00   0.0000000e+00   0.0000000e+00   0.0000000e+00   0.0000000e+00   0.0000000e+00   0.0000000e+00   0.0000000e+00   0.0000000e+00   0.0000000e+00   0.0000000e+00   0.0000000e+00   0.0000000e+00   0.0000000e+00   0.0000000e+00   0.0000000e+00   0.0000000e+00   0.0000000e+00   0.0000000e+00   0.0000000e+00   0.0000000e+00   0.0000000e+00   0.0000000e+00   0.0000000e+00   0.0000000e+00   0.0000000e+00   0.0000000e+00   0.0000000e+00   0.0000000e+00   0.0000000e+00   0.0000000e+00
   4.7051144e-02   4.7051144e-02   4.7051144e-02   4.7051144e-02   4.7051144e-02   4.7051144e-02   4.7051144e-02   4.7051144e-02   4.7051144e-02   4.7051144e-02   4.7051144e-02   4.7051144e-02   4.7051144e-02   4.7051144e-02   4.7051144e-02   4.7051144e-02   4.7051144e-02   4.7051144e-02   4.7051144e-02   4.7051144e-02   4.7051144e-02   4.7051144e-02   4.7051144e-02   4.7051144e-02   4.7051144e-02   4.7051144e-02   4.7051144e-02   4.7051144e-02   4.7051144e-02   4.7051144e-02   4.7051144e-02   4.7051144e-02   4.7051144e-02   4.7051144e-02   4.7051144e-02   4.7051144e-02   4.7051144e-02   4.7051144e-02   4.7051144e-02   4.7051144e-02   4.7051144e-02   4.7051144e-02   4.7051144e-02   4.7051144e-02   4.7051144e-02   4.7051144e-02   4.7051144e-02   4.7051144e-02   4.7051144e-02   4.7051144e-02   4.7051144e-02   4.7051144e-02   4.7051144e-02   4.7051144e-02   4.7051144e-02   4.7051144e-02   4.7051144e-02   4.7051144e-02   4.7051144e-02   4.7051144e-02   4.7051144e-02   4.7051144e-02   4.7051144e-02   4.7051144e-02   4.7051144e-02   4.7051144e-02   4.7051144e-02   4.7051144e-02   4.7051144e-02   4.7051144e-02   4.7051144e-02   4.7051144e-02   4.7051144e-02   4.7051144e-02   4.7051144e-02   4.7051144e-02   4.7051144e-02   4.7051144e-02   4.7051144e-02   4.7051144e-02   4.7051144e-02   4.7051144e-02   4.7051144e-02   4.7051144e-02   4.7051144e-02   4.7051144e-02   4.7051144e-02   4.7051144e-02   4.7051144e-02   4.7051144e-02   4.7051144e-02   4.7051144e-02   4.7051144e-02   4.7051144e-02   4.7051144e-02   4.7051144e-02   4.7051144e-02   4.7051144e-02   4.7051144e-02   4.7051144e-02   4.7051144e-02   4.7051144e-02   4.7051144e-02   4.7051144e-02   4.7051144e-02   4.7051144e-02   4.7051144e-02   4.7051144e-02   4.7051144e-02   4.7051144e-02   4.7051144e-02   4.7051144e-02   4.7051144e-02   4.7051144e-02   4.7051144e-02   4.7051144e-02   4.7051144e-02   4.7051144e-02   4.7051144e-02   4.7051144e-02   4.7051144e-02   4.7051144e-02   4.7051144e-02   4.7051144e-02   4.7051144e-02   4.7051144e-02   4.7051144e-02   4.7051144e-02   4.7051144e-02   4.7051144e-02   4.7051144e-02   4.7051144e-02   4.7051144e-02   4.7051144e-02   4.7051144e-02   4.7051144e-02   4.7051144e-02   4.7051144e-02   4.7051144e-02   4.7051144e-02   4.7051144e-02   4.7051144e-02   4.7051144e-02   4.7051144e-02   4.7051144e-02   4.7051144e-02   4.7051144e-02   4.7051144e-02   4.7051144e-02   4.7051144e-02   4.7051144e-02   4.7051144e-02   4.7051144e-02   4.7051144e-02   4.7051144e-02   4.7051144e-02   4.7051144e-02   4.7051144e-02   4.7051144e-02   4.7051144e-02   4.7051144e-02   4.7051144e-02   4.7051144e-02   4.7051144e-02   4.7051144e-02   4.7051144e-02   4.7051144e-02   4.7051144e-02   4.7051144e-02   4.7051144e-02   4.7051144e-02   4.7051144e-02   4.7051144e-02   4.7051144e-02   4.7051144e-02   4.7051144e-02   4.7051144e-02   4.7051144e-02   4.7051144e-02   4.7051144e-02   4.7051144e-02   4.7051144e-02   4.7051144e-02   4.7051144e-02   4.7051144e-02   4.7051144e-02   4.7051144e-02   4.7051144e-02   4.7051144e-02   4.7051144e-02   4.7051144e-02   4.7051144e-02   4.7051144e-02   4.7051144e-02   4.7051144e-02   4.7051144e-02   4.7051144e-02   4.7051144e-02   4.7051144e-02   4.7051144e-02   4.7051144e-02   4.7051144e-02   4.7051144e-02   4.7051144e-02   4.7051144e-02   4.7051144e-02   4.7051144e-02   4.7051144e-02   4.7051144e-02   4.7051144e-02   4.7051144e-02   4.7051144e-02   4.7051144e-02   4.7051144e-02   4.7051144e-02   4.7051144e-02   4.7051144e-02   4.7051144e-02   4.7051144e-02   4.7051144e-02   4.7051144e-02   4.7051144e-02   4.7051144e-02   4.7051144e-02   4.7051144e-02   4.7051144e-02   4.7051144e-02   4.7051144e-02   4.7051144e-02   4.7051144e-02   4.7051144e-02   4.7051144e-02   4.7051144e-02   4.7051144e-02   4.7051144e-02   4.7051144e-02   4.7051144e-02   4.7051144e-02   4.7051144e-02   4.7051144e-02   4.7051144e-02   4.6998130e-02   4.6998130e-02   4.6998130e-02   4.6998130e-02   4.6998130e-02   4.6998130e-02   4.6998130e-02   4.6998130e-02   4.6998130e-02   4.6998130e-02   4.6998130e-02   4.6998130e-02   4.6998130e-02   4.6998130e-02   4.6998130e-02   4.6998130e-02   4.6998130e-02   4.6998130e-02   4.6998130e-02   4.6998130e-02   4.6998130e-02   4.6998130e-02   4.6998130e-02   4.6998130e-02   4.6998130e-02   4.6998130e-02   4.6998130e-02   4.6998130e-02   4.6998130e-02   4.6998130e-02   4.6998130e-02   4.6998130e-02   4.6998130e-02   4.6998130e-02   4.6998130e-02   4.6998130e-02   4.6998130e-02   4.6998130e-02   4.6998130e-02   4.6998130e-02   4.6998130e-02   4.6998130e-02   4.6998130e-02   4.6998130e-02   4.6998130e-02   4.6998130e-02   4.6998130e-02   4.6998130e-02   4.6998130e-02   4.6998130e-02   4.6998130e-02   4.6998130e-02   4.6998130e-02   4.6998130e-02   4.6998130e-02   4.6998130e-02   4.6998130e-02   4.6998130e-02   2.4118842e-02   5.1330808e-05   5.1330808e-05   5.1330808e-05   5.1330808e-05   5.1330808e-05   5.1330808e-05   5.1330808e-05   5.1330808e-05   5.1330808e-05   5.1330808e-05   5.1330808e-05   5.1330808e-05   5.1330808e-05   5.1330808e-05   5.1330808e-05   5.1330808e-05   5.1330808e-05   5.1330808e-05   5.1330808e-05   5.1330808e-05   5.1330808e-05   5.1330808e-05   5.1330808e-05   5.1330808e-05   5.1330808e-05   5.1330808e-05   5.1330808e-05   5.1330808e-05   5.1330808e-05   5.1330808e-05   5.1330808e-05   5.1330808e-05   5.1330808e-05   5.1330808e-05   5.1330808e-05   5.1330808e-05   5.1330808e-05   5.1330808e-05   5.1330808e-05   5.1330808e-05   5.1330808e-05   5.1330808e-05   5.1330808e-05   5.1330808e-05   5.1330808e-05   5.1330808e-05   5.1330808e-05   5.1330808e-05   5.1330808e-05   5.1330808e-05   5.1330808e-05   5.1330808e-05   5.1330808e-05   5.1330808e-05   5.1330808e-05   5.1330808e-05   5.1330808e-05   5.1330808e-05   5.1330808e-05   5.1330808e-05   5.1330808e-05   0.0000000e+00   0.0000000e+00   0.0000000e+00   0.0000000e+00   0.0000000e+00   0.0000000e+00   0.0000000e+00   0.0000000e+00   0.0000000e+00   0.0000000e+00   0.0000000e+00   0.0000000e+00   0.0000000e+00   0.0000000e+00   0.0000000e+00   0.0000000e+00   0.0000000e+00   0.0000000e+00   0.0000000e+00   0.0000000e+00   0.0000000e+00   0.0000000e+00   0.0000000e+00   0.0000000e+00   0.0000000e+00   0.0000000e+00   0.0000000e+00   0.0000000e+00   0.0000000e+00   0.0000000e+00   0.0000000e+00   0.0000000e+00   0.0000000e+00   0.0000000e+00   0.0000000e+00   0.0000000e+00   0.0000000e+00   0.0000000e+00   0.0000000e+00   0.0000000e+00
[truncated: 1,918,684 more chars]
