# Supplementary material for: Anomalously bright single-molecule upconversion electroluminescence
Source: Nat Commun. 2024 Feb 23;15:1677. doi: 10.1038/s41467-024-45450-5 (PMC10891098; doi:10.1038/s41467-024-45450-5)
Supplement: Supplementary file 3 — Source Data [file 41467_2024_45450_MOESM3_ESM.zip › Fig_SI/Fig_S7a.txt]

1	0.025
1.0033	0.029
1.0067	0.006
1.01	-0.018
1.0133	-0.008
1.0166	-0.029
1.02	-0.004
1.0233	0.03
1.0266	0.02
1.0299	0.003
1.0333	-1E-3
1.0366	-0.005
1.0399	0.022
1.0433	0.01
1.0466	-0.005
1.0499	-0.025
1.0532	0.014
1.0566	0.027
1.0599	0.059
1.0632	0.064
1.0665	0.032
1.0699	0.002
1.0732	0.006
1.0765	0.01
1.0798	0.026
1.0832	0.024
1.0865	-0.011
1.0898	-0.021
1.0932	0.045
1.0965	0.044
1.0998	0.061
1.1031	0.023
1.1065	0.018
1.1098	0.018
1.1131	-0.002
1.1164	0.048
1.1198	0.014
1.1231	0.004
1.1264	-0.008
1.1298	0.021
1.1331	-0.003
1.1364	0.005
1.1397	0.024
1.143	-0.05
1.1464	-0.021
1.1497	1E-3
1.153	0.037
1.1564	0.029
1.1597	0.005
1.163	-0.026
1.1663	-0.029
1.1697	0.042
1.173	0.034
1.1763	0.059
1.1797	0.043
1.183	-0.009
1.1863	-0.008
1.1896	0.049
1.193	0.046
1.1963	0.011
1.1996	-0.02
1.2029	0.02
1.2063	0.009
1.2096	0.036
1.2129	0.049
1.2162	0.031
1.2196	0.052
1.2229	0.015
1.2262	0.027
1.2295	0.039
1.2329	0.032
1.2362	0.005
1.2395	0.039
1.2429	0.01
1.2462	0.051
1.2495	0.039
1.2528	0.045
1.2562	0.027
1.2595	0.003
1.2628	1E-3
1.2661	0.042
1.2695	0.047
1.2728	0.025
1.2761	0.041
1.2794	0
1.2828	0.021
1.2861	0.017
1.2894	0.028
1.2928	0.014
1.2961	0.009
1.2994	0.008
1.3027	0.018
1.3061	0.06
1.3094	0.027
1.3127	0.041
1.316	0.015
1.3194	0.014
1.3227	-0.003
1.326	0.046
1.3294	0.046
1.3327	0.021
1.336	0.022
1.3393	0.073
1.3427	0.055
1.346	0.06
1.3493	0.061
1.3526	0.028
1.356	0.021
1.3593	-0.007
1.3626	0.049
1.3659	0.041
1.3693	0.034
1.3726	0.043
1.3759	0.054
1.3793	0.057
1.3826	0.058
1.3859	0.053
1.3892	0.015
1.3926	0.021
1.3959	0.065
1.3992	0.071
1.4025	0.06
1.4059	0.049
1.4092	0.071
1.4125	0.041
1.4159	0.042
1.4192	0.066
1.4225	0.016
1.4258	0.028
1.4292	0.018
1.4325	0.062
1.4358	0.057
1.4391	0.071
1.4425	0.025
1.4458	0.06
1.4491	0.082
1.4525	0.072
1.4558	0.042
1.4591	0.06
1.4624	0.075
1.4658	0.097
1.4691	0.066
1.4724	0.102
1.4757	0.073
1.4791	0.012
1.4824	0.07
1.4857	0.059
1.489	0.079
1.4924	0.081
1.4957	0.074
1.499	0.078
1.5024	0.051
1.5057	0.076
1.509	0.081
1.5123	0.068
1.5157	0.072
1.519	0.02
1.5223	0.03
1.5256	0.085
1.529	0.081
1.5323	0.094
1.5356	0.051
1.5389	0.02
1.5423	0.061
1.5456	0.087
1.5489	0.069
1.5522	0.079
1.5556	0.08
1.5589	0.056
1.5622	0.093
1.5656	0.1
1.5689	0.071
1.5722	0.062
1.5755	0.063
1.5789	0.06
1.5822	0.109
1.5855	0.117
1.5889	0.115
1.5922	0.094
1.5955	0.083
1.5988	0.074
1.6021	0.102
1.6055	0.114
1.6088	0.112
1.6121	0.063
1.6155	0.079
1.6188	0.112
1.6221	0.166
1.6254	0.178
1.6288	0.153
1.6321	0.158
1.6354	0.154
1.6387	0.199
1.6421	0.227
1.6454	0.285
1.6487	0.278
1.6521	0.31
1.6554	0.346
1.6587	0.403
1.662	0.502
1.6654	0.587
1.6687	0.61
1.672	0.744
1.6753	0.825
1.6787	0.882
1.682	0.95
1.6853	1.097
1.6886	1.369
1.692	1.443
1.6953	1.479
1.6986	1.52
1.702	1.609
1.7053	1.743
1.7086	1.804
1.7119	1.867
1.7153	1.914
1.7186	1.82
1.7219	1.944
1.7252	2.059
1.7286	2.161
1.7319	2.185
1.7352	2.229
1.7386	2.292
1.7419	2.303
1.7452	2.384
1.7485	2.456
1.7519	2.528
1.7552	2.582
1.7585	2.619
1.7618	2.685
1.7652	2.761
1.7685	2.79
1.7718	2.835
1.7752	2.847
1.7785	2.916
1.7818	2.952
1.7851	3.008
1.7885	3.041
1.7918	3.015
1.7951	3.106
1.7984	3.125
1.8018	3.138
1.8051	3.16
1.8084	3.223
1.8117	3.22
1.8151	3.28
1.8184	3.332
1.8217	3.392
1.8251	3.431
1.8284	3.492
1.8317	3.464
1.835	3.457
1.8384	3.487
1.8417	3.539
1.845	3.539
1.8483	3.609
1.8517	3.638
1.855	3.678
1.8583	3.656
1.8616	3.691
1.865	3.704
1.8683	3.721
1.8716	3.738
1.8749	3.728
1.8783	3.78
1.8816	3.819
1.8849	3.841
1.8883	3.879
1.8916	3.862
1.8949	3.918
1.8982	3.888
1.9016	3.912
1.9049	3.962
1.9082	3.971
1.9116	4.001
1.9149	4.016
1.9182	4.018
1.9215	4.054
1.9248	3.954
1.9282	4.092
1.9315	4.11
1.9348	4.09
1.9382	4.081
1.9415	4.133
1.9448	4.133
1.9481	4.109
1.9515	4.174
1.9548	4.196
1.9581	4.191
1.9614	4.212
1.9648	4.176
1.9681	4.235
1.9714	4.232
1.9748	4.233
1.9781	4.243
1.9814	4.237
1.9847	4.285
1.9881	4.314
1.9914	4.297
1.9947	4.311
1.998	4.33
2.0014	4.328
2.0047	4.316
2.008	4.366
2.0114	4.37
2.0147	4.374
2.018	4.372
2.0213	4.338
2.0247	4.39
2.028	4.394
2.0313	4.386
2.0346	4.397
2.038	4.407
2.0413	4.416
2.0446	4.398
2.048	4.429
2.0513	4.448
2.0546	4.438
2.0579	4.445
2.0612	4.42
2.0646	4.485
2.0679	4.451
2.0712	4.479
2.0746	4.515
2.0779	4.521
2.0812	4.52
2.0845	4.509
2.0879	4.479
2.0912	4.521
2.0945	4.529
2.0979	4.543
2.1012	4.561
2.1045	4.531
2.1078	4.522
2.1111	4.529
2.1145	4.569
2.1178	4.559
2.1211	4.576
2.1245	4.416
2.1278	4.41
2.1311	4.42
2.1344	4.418
2.1378	4.443
2.1411	4.448
2.1444	4.474
2.1477	4.433
2.1511	4.457
2.1544	4.497
2.1577	4.489
2.1611	4.469
2.1644	4.438
2.1677	4.456
2.171	4.649
2.1744	4.64
2.1777	4.646
2.181	4.634
2.1843	4.64
2.1877	4.603
2.191	4.685
2.1943	4.612
2.1976	4.636
2.201	4.661
2.2043	4.658
2.2076	4.674
2.211	4.645
2.2143	4.694
2.2176	4.693
2.2209	4.685
2.2243	4.692
2.2276	4.703
2.2309	4.739
2.2342	4.713
2.2376	4.684
2.2409	4.705
2.2442	4.703
2.2475	4.724
2.2509	4.642
2.2542	4.719
2.2575	4.731
2.2609	4.699
2.2642	4.738
2.2675	4.72
2.2708	4.746
2.2742	4.744
2.2775	4.741
2.2808	4.671
2.2841	4.758
2.2875	4.763
2.2908	4.752
2.2941	4.738
2.2975	4.759
2.3008	4.752
2.3041	4.735
2.3074	4.756
2.3108	4.725
2.3141	4.754
2.3174	4.754
2.3207	4.779
2.3241	4.735
2.3274	4.751
2.3307	4.753
2.334	4.725
2.3374	4.774
2.3407	4.779
2.344	4.762
2.3474	4.789
2.3507	4.773
2.354	4.766
2.3573	4.788
2.3607	4.781
2.364	4.806
2.3673	4.759
2.3706	4.787
2.374	4.751
2.3773	4.771
2.3806	4.767
2.384	4.764
2.3873	4.777
2.3906	4.799
2.3939	4.77
2.3973	4.766
2.4006	4.785
2.4039	4.744
2.4072	4.77
2.4106	4.8
2.4139	4.81
2.4172	4.809
2.4205	4.821
2.4239	4.806
2.4272	4.786
2.4305	4.81
2.4339	4.795
2.4372	4.812
2.4405	4.787
2.4438	4.818
2.4472	4.801
2.4505	4.786
2.4538	4.803
2.4571	4.838
2.4605	4.752
2.4638	4.798
2.4671	4.804
2.4705	4.818
2.4738	4.791
2.4771	4.695
2.4804	4.67
2.4838	4.637
2.4871	4.619
2.4904	4.647
2.4937	4.651
2.4971	4.658
2.5004	4.652
2.5037	4.644
2.5071	4.633
2.5104	4.652
2.5137	4.63
2.517	4.625
2.5204	4.58
2.5237	4.617
2.527	4.64
2.5303	4.653
2.5337	4.647
2.537	4.623
2.5403	4.614
2.5436	4.654
2.547	4.661
2.5503	4.637
2.5536	4.671
2.557	4.641
2.5603	4.626
2.5636	4.644
2.5669	4.67
2.5703	4.636
2.5736	4.639
2.5769	4.626
2.5802	4.611
2.5836	4.604
2.5869	4.68
2.5902	4.664
2.5935	4.62
2.5969	4.646
2.6002	4.621
2.6035	4.666
2.6069	4.635
2.6102	4.669
2.6135	4.656
2.6168	4.638
2.6202	4.625
2.6235	4.657
2.6268	4.665
2.6301	4.596
2.6335	4.628
2.6368	4.657
2.6401	4.634
2.6434	4.612
2.6468	4.62
2.6501	4.603
2.6534	4.663
2.6568	4.625
2.6601	4.665
2.6634	4.633
2.6667	4.631
2.6701	4.603
2.6734	4.661
2.6767	4.763
2.68	4.783
2.6834	4.777
2.6867	4.788
2.69	4.625
2.6934	4.65
2.6967	4.599
2.7	4.625
