# Supplementary material for: Anomalously bright single-molecule upconversion electroluminescence
Source: Nat Commun. 2024 Feb 23;15:1677. doi: 10.1038/s41467-024-45450-5 (PMC10891098; doi:10.1038/s41467-024-45450-5)
Supplement: Supplementary file 3 — Source Data [file 41467_2024_45450_MOESM3_ESM.zip › Fig_SI/Fig_S9a.txt]

3.40704	3.30852	3.97022	4.05294	3.18445	3.59801	3.88751	3.59801	4.01158	3.63937	3.06038		3.40704	3.21079	3.46284	3.56042	3.52605	3.42245	3.65987	3.49394	3.63877	3.52919	3.2975
3.40301	3.22581	4.09429	3.39123	3.55666	3.14309	3.14309	3.59801	3.47395	3.63937	3.39123		3.40301	3.19884	3.43159	3.52176	3.4975	3.39953	3.61158	3.45514	3.54606	3.47334	3.31453
3.39898	3.97022	3.55666	3.68073	4.21836	3.30852	3.8048	2.97767	3.59801	3.10174	3.34988		3.39898	3.17503	3.37173	3.45511	3.43191	3.36872	3.5348	3.38639	3.3886	3.3677	3.31809
3.39497	3.61596	2.95096	3.03408	3.49127	3.53283	3.61596	3.61596	2.86783	4.15628	3.44971		3.39497	3.15517	3.30574	3.38511	3.33882	3.33967	3.42558	3.32516	3.20485	3.24357	3.30395
3.39097	3.08333	2.79167	3.45833	3.375	3.375	3.375	3.125	2.95833	2.45833	3.66667		3.39097	3.11644	3.2154	3.29867	3.20491	3.27495	3.25974	3.23228	3.00773	3.07612	3.23043
3.38698	3.29992	3.42523	3.13283	2.58981	3.04929	3.00752	3.34169	2.92398	2.46449	2.50627		3.38698	3.06814	3.11423	3.20953	3.05494	3.18717	3.06487	3.12693	2.81888	2.92453	3.10751
3.38299	3.00752	3.09106	2.79866	2.92398	3.21637	2.67335	2.96575	2.25564	2.75689	2.92398		3.38299	3.00409	2.99769	3.11853	2.90228	3.08145	2.86286	3.0033	2.64126	2.79887	2.98586
3.37903	2.98822	2.60943	2.77778	2.48317	2.90404	2.65152	2.44108	2.86195	2.77778	3.28283		3.37903	2.95601	2.90029	3.06402	2.78501	2.98968	2.70646	2.91143	2.51875	2.71897	2.87624
3.37507	2.39899	2.23064	2.77778	2.39899	3.11448	2.6936	2.65152	2.27273	2.65152	2.56734		3.37507	2.88058	2.78272	2.99952	2.6701	2.87885	2.56164	2.82376	2.40108	2.63261	2.70723
3.37111	3.11448	2.86195	3.19865	2.56734	2.39899	2.10438	3.24074	1.76768	2.44108	2.77778		3.37111	2.80228	2.67135	2.94255	2.58177	2.77782	2.45316	2.74007	2.3224	2.55351	2.52662
3.36716	2.36287	2.53165	2.99578	1.98312	2.57384	2.19409	2.99578	2.78481	2.78481	2.19409		3.36716	2.72923	2.57349	2.88948	2.5219	2.71917	2.40161	2.62937	2.29301	2.48145	2.34752
3.36323	2.33249	2.16285	3.18066	2.75657	2.71416	2.58694	2.03562	2.12044	2.58694	1.82358		3.36323	2.66248	2.49033	2.83453	2.48536	2.69598	2.39112	2.4956	2.27569	2.40319	2.20839
3.35931	2.33844	2.21088	2.46599	2.42347	2.80612	2.63605	2.46599	2.2534	1.91327	2.42347		3.35931	2.58953	2.4107	2.75998	2.44122	2.67543	2.37579	2.36181	2.2586	2.31026	2.11801
3.35539	2.76361	2.12585	2.89116	2.97619	2.55102	2.46599	2.38095	2.38095	2.29592	1.82823		3.35539	2.51171	2.33512	2.67068	2.37811	2.6399	2.33867	2.2262	2.2299	2.21743	2.04785
3.35148	2.17391	2.38704	2.6428	2.8133	2.72805	1.96078	2.00341	2.34442	2.38704	2.08866		3.35148	2.44261	2.27461	2.57847	2.29616	2.5963	2.29726	2.10652	2.18861	2.12859	2.01835
3.34758	2.52137	2.26496	2.4359	2.09402	2.5641	2.5641	1.75214	1.92308	1.88034	2.09402		3.34758	2.3765	2.22086	2.47911	2.19177	2.52342	2.26214	2.01612	2.1278	2.03449	2.00574
3.3437	2.14777	2.23368	2.44845	1.93299	2.96392	1.80412	1.89003	2.36254	2.0189	1.76117		3.3437	2.31991	2.17786	2.38291	2.08585	2.42429	2.22647	1.97082	2.06331	1.95101	2.00569
3.33982	1.6323	1.76117	1.84708	1.80412	1.84708	2.44845	2.06186	1.93299	1.71821	2.19072		3.33982	2.25568	2.12742	2.27478	1.97563	2.28046	2.18672	1.94372	1.97447	1.86558	2.00453
3.33594	1.71821	2.14777	2.53436	1.46048	1.89003	2.06186	2.19072	1.76117	1.89003	2.14777		3.33594	2.1966	2.07983	2.17226	1.88191	2.1517	2.13157	1.92633	1.88997	1.79484	1.98294
3.33209	2.42424	2.33766	1.94805	1.86147	2.25108	2.42424	1.68831	1.86147	1.60173	2.07792		3.33209	2.15922	2.0479	2.08695	1.82408	2.06359	2.07683	1.92472	1.83864	1.75038	1.95025
3.32823	1.64076	2.24525	2.33161	2.11572	1.98618	1.98618	1.85665	1.51123	1.85665	1.33851		3.32823	2.10366	1.99167	1.98397	1.76371	1.96557	1.97822	1.91775	1.79205	1.70367	1.88641
3.32439	2.34375	2.21354	1.6059	1.73611	1.86632	1.64931	1.90972	1.82292	1.6059	2.30035		3.32439	2.06843	1.94673	1.901	1.72938	1.89784	1.89652	1.93407	1.79024	1.68146	1.8584
3.32056	2.08877	2.08877	1.78416	1.21845	1.65361	1.47955	2.13229	1.6101	1.30548	1.74064		3.32056	2.03071	1.89233	1.82513	1.70719	1.84481	1.83557	1.94219	1.80026	1.66963	1.80778
3.31673	1.95822	1.82768	1.74064	1.65361	1.87119	2.13229	1.95822	2.26284	1.74064	1.65361		3.31673	1.99022	1.83031	1.75853	1.70206	1.80925	1.79914	1.9283	1.81009	1.66777	1.75292
3.31291	2.31239	1.57068	1.43979	1.78883	1.78883	1.65794	1.65794	1.65794	2.13787	1.61431		3.31291	1.95695	1.77293	1.71124	1.71549	1.78666	1.76899	1.90488	1.80285	1.66401	1.71264
3.30911	1.71053	1.79825	2.0614	1.62281	2.0614	1.75439	2.19298	1.88596	1.57895	1.71053		3.30911	1.93015	1.72229	1.68331	1.73893	1.76809	1.74607	1.87674	1.78607	1.64155	1.68344
3.3053	1.92476	1.70604	1.61855	2.09974	1.66229	1.9685	2.09974	1.66229	1.88101	1.79353		3.3053	1.88949	1.66194	1.65157	1.7472	1.72634	1.70361	1.80821	1.73782	1.59259	1.63182
3.30151	1.45119	1.36324	1.40721	2.11082	1.53914	1.58311	1.23131	1.97889	1.05541	1.80299		3.30151	1.8647	1.62048	1.64492	1.75791	1.70537	1.66089	1.739	1.69004	1.54855	1.57128
3.29774	2.65252	1.41468	1.63572	1.63572	1.37047	1.5473	1.63572	1.63572	1.76835	1.28205		3.29774	1.8403	1.58661	1.65218	1.75622	1.70245	1.61939	1.69011	1.62715	1.51857	1.4967
3.29396	1.94004	1.49912	1.63139	1.49912	2.07231	1.36684	1.94004	1.27866	1.27866	1.23457		3.29396	1.80108	1.54884	1.65695	1.73584	1.70093	1.57511	1.64128	1.55694	1.48581	1.43492
3.2902	1.8617	1.55142	1.28546	1.90603	1.55142	1.72872	1.64007	1.55142	1.46277	1.41844		3.2902	1.77603	1.53203	1.68188	1.72928	1.69616	1.55584	1.60703	1.52584	1.48282	1.42022
3.28644	1.59574	0.88652	2.34929	1.55142	2.03901	1.55142	0.93085	1.15248	1.19681	1.41844		3.28644	1.74151	1.51529	1.70065	1.71237	1.66567	1.52486	1.57909	1.51345	1.48708	1.41855
3.2827	1.73797	1.73797	1.55971	1.6934	1.55971	1.55971	1.96078	1.78253	1.60428	1.6934		3.2827	1.71652	1.51465	1.71834	1.70669	1.61485	1.49766	1.59093	1.53824	1.51057	1.42979
3.27896	1.82709	1.60428	2.04991	1.82709	1.47059	1.38146	1.51515	1.51515	1.73797	1.02496		3.27896	1.68275	1.51041	1.71784	1.69328	1.5459	1.45955	1.58675	1.55892	1.51732	1.42332
3.27522	1.38146	1.3369	1.73797	1.3369	1.38146	1.42603	1.78253	1.42603	1.6934	1.82709		3.27522	1.64969	1.50827	1.706	1.68021	1.48283	1.42552	1.56741	1.57673	1.5004	1.42519
3.27151	1.57233	1.88679	1.48248	1.84187	1.5274	1.5274	1.48248	2.02156	1.79695	1.25786		3.27151	1.63072	1.51848	1.70142	1.68324	1.44592	1.40692	1.53149	1.5943	1.46886	1.41395
3.26779	1.47849	1.70251	1.65771	1.79211	1.07527	1.25448	1.5681	1.6129	0.94086	1.5681		3.26779	1.59516	1.50976	1.67778	1.66448	1.40789	1.37735	1.4545	1.56018	1.40275	1.38187
3.26409	1.62162	1.44144	1.57658	1.26126	1.3964	1.08108	1.48649	1.53153	1.26126	1.30631		3.26409	1.57348	1.50966	1.66786	1.65305	1.40286	1.37376	1.36502	1.51423	1.35518	1.35429
3.26039	1.57658	1.66667	1.53153	1.93694	1.84685	1.75676	1.21622	1.17117	1.48649	1.12613		3.26039	1.54404	1.4979	1.64958	1.62729	1.39022	1.37748	1.25377	1.44989	1.3079	1.33569
3.25671	1.67572	1.67572	1.90217	1.94746	1.44928	1.3587	0.95109	1.53986	1.13225	0.9058		3.25671	1.5236	1.49041	1.63938	1.5959	1.36275	1.37785	1.15536	1.39888	1.27071	1.35778
3.25303	1.63043	1.31341	1.81159	1.67572	0.9058	1.13225	1.31341	1.3587	1.26812	1.90217		3.25303	1.49547	1.47159	1.6154	1.54005	1.32239	1.3673	1.07414	1.34058	1.23486	1.39601
3.24936	1.45322	1.45322	1.49864	1.13533	1.3624	1.58946	0.63579	1.3624	1.13533	1.58946		3.24936	1.47213	1.45511	1.59256	1.48011	1.30465	1.36279	1.01973	1.29175	1.20831	1.39318
3.2457	1.36612	1.27505	1.36612	1.22951	1.41166	1.32058	1.04736	1.00182	1.27505	1.32058		3.2457	1.4497	1.43767	1.57233	1.42261	1.29463	1.34587	1.00969	1.2554	1.1871	1.34209
3.24204	1.45719	1.36612	1.32058	1.59381	1.22951	1.41166	0.81967	1.00182	1.0929	1.27505		3.24204	1.42449	1.41613	1.55437	1.36614	1.28248	1.31785	1.02929	1.24036	1.16344	1.2611
3.2384	1.28205	1.28205	1.64835	1.23626	1.0989	1.19048	1.14469	1.51099	1.32784	1.14469		3.2384	1.40835	1.40203	1.55092	1.3195	1.28241	1.29234	1.07815	1.25003	1.14714	1.17983
3.23476	1.28205	1.41941	1.92308	1.37363	1.4652	1.19048	1.4652	1.37363	1.19048	1.00733		3.23476	1.38592	1.37956	1.53932	1.27117	1.27949	1.26602	1.11787	1.2459	1.12185	1.10619
3.23114	1.7035	1.4733	1.38122	1.19705	1.28913	1.24309	1.10497	1.4733	0.87477	0.82873		3.23114	1.37261	1.36301	1.53297	1.23659	1.27113	1.2552	1.13901	1.23619	1.10631	1.06974
3.22751	1.10193	1.46924	1.46924	1.23967	1.60698	1.23967	1.46924	0.78053	1.05601	1.14784		3.22751	1.34941	1.33278	1.51551	1.20236	1.23906	1.23822	1.13409	1.20802	1.09536	1.05984
3.2239	1.66205	1.29271	1.43121	0.83102	0.78486	1.29271	0.64635	1.33887	1.1542	1.33887		3.2239	1.33912	1.31097	1.51367	1.19148	1.20477	1.23027	1.12713	1.20359	1.10466	1.06739
3.2203	1.57407	1.34259	1.57407	1.43519	1.15741	1.43519	1.2037	1.2963	1.2037	0.97222		3.2203	1.32681	1.28325	1.51118	1.19435	1.187	1.21224	1.13956	1.19939	1.11734	1.06511
3.2167	1.11111	1.11111	1.38889	1.01852	1.43519	1.01852	1.06481	1.01852	0.69444	0.83333		3.2167	1.31291	1.25021	1.50675	1.20573	1.18256	1.18428	1.16454	1.19541	1.13122	1.07227
3.21312	1.11732	1.39665	1.81564	0.9311	0.83799	1.02421	1.30354	1.25698	1.67598	1.25698		3.21312	1.30902	1.22301	1.51305	1.23649	1.19545	1.17578	1.21049	1.20893	1.15845	1.10541
3.20954	0.9311	1.53631	1.39665	1.30354	1.21043	1.07076	1.07076	1.07076	0.97765	1.11732		3.20954	1.30095	1.18785	1.51074	1.26906	1.22822	1.17871	1.25428	1.22054	1.16481	1.12905
3.20596	0.83799	0.97765	1.02421	1.76909	1.35009	1.39665	1.48976	1.39665	1.21043	0.97765		3.20596	1.29622	1.15263	1.51229	1.29859	1.27257	1.1916	1.30033	1.23445	1.16358	1.14523
3.2024	1.02996	1.26404	1.77903	0.98315	1.59176	1.26404	1.35768	1.31086	1.02996	1.54494		3.2024	1.30192	1.12634	1.52782	1.3217	1.31945	1.2037	1.33848	1.24391	1.1579	1.15495
3.19885	1.17371	0.75117	1.50235	1.73709	1.07981	1.17371	1.40845	1.26761	1.4554	1.12676		3.19885	1.3065	1.10113	1.53556	1.32834	1.34829	1.20527	1.35607	1.23689	1.13714	1.12124
3.19529	1.40449	0.70225	1.73221	1.31086	1.40449	1.1236	1.26404	0.98315	0.93633	0.98315		3.19529	1.30524	1.07672	1.52748	1.30715	1.36836	1.19842	1.34904	1.21338	1.09047	1.06406
3.19176	1.84136	0.84986	1.51086	1.322	1.41643	1.08593	1.36922	1.55807	1.36922	1.08593		3.19176	1.31917	1.07215	1.52503	1.28279	1.39333	1.20633	1.34466	1.19968	1.04594	1.02522
3.18823	1.22757	1.51086	1.84136	1.36922	1.27479	1.46364	1.322	1.27479	0.75543	0.56657		3.18823	1.32139	1.06494	1.49807	1.23227	1.38955	1.20157	1.31344	1.16026	0.9834	0.99734
3.1847	1.6525	1.13314	1.08593	1.55807	1.69972	1.322	1.41643	0.80264	1.13314	1.22757		3.1847	1.32253	1.06185	1.45939	1.17046	1.36425	1.18021	1.2662	1.12073	0.93111	1.01069
3.18118	1.5625	0.99432	1.5625	0.80492	1.4678	0.85227	1.23106	1.23106	0.42614	0.89962		3.18118	1.32578	1.06581	1.42025	1.10767	1.30688	1.15411	1.20641	1.10808	0.89804	1.03401
3.17768	1.28571	1.04762	1.38095	0.7619	1.04762	1.19048	1.14286	0.61905	0.71429	1.2381		3.17768	1.33098	1.07721	1.37944	1.0603	1.23128	1.14414	1.1464	1.12247	0.90179	1.06123
3.17418	1.7619	0.66667	1.38095	0.61905	1	1.47619	0.7619	1	1.09524	1.04762		3.17418	1.32676	1.0868	1.32738	1.02879	1.15523	1.13538	1.09137	1.1638	0.92655	1.05957
3.17068	1.28571	1.28571	1.52381	1.2381	1.14286	0.71429	0.95238	1.71429	1.04762	1.33333		3.17068	1.3207	1.10042	1.27445	1.02142	1.09893	1.1332	1.06298	1.20993	0.95871	1.03393
3.1672	1.00575	1.24521	0.95785	1.05364	0.90996	0.86207	1.2931	1.341	1.10153	0.86207		3.1672	1.32079	1.12206	1.23112	1.03589	1.06795	1.17267	1.05398	1.22714	0.99452	0.98745
3.16372	1.24521	1.24521	0.62261	0.90996	1.05364	1.53257	1.19732	1.48467	1.05364	0.81418		3.16372	1.3123	1.13754	1.19193	1.05764	1.0532	1.23272	1.02955	1.19832	1.01819	0.94459
3.16026	1.54143	1.1079	1.44509	1.25241	1.01156	1.34875	0.96339	1.05973	1.01156	0.77071		3.16026	1.31043	1.159	1.17393	1.09643	1.05677	1.29225	0.99906	1.14259	1.04255	0.93674
3.1568	0.96339	1.25241	1.25241	0.81888	1.15607	1.49326	0.81888	0.91522	0.91522	1.01156		3.1568	1.30007	1.17294	1.15412	1.13379	1.05623	1.32764	0.96263	1.07349	1.05895	0.95654
3.15334	1.44509	1.05973	1.1079	1.25241	1.44509	1.20424	0.81888	0.96339	1.20424	0.77071		3.15334	1.28905	1.1854	1.13585	1.1736	1.04349	1.34186	0.93503	1.01896	1.07488	0.99141
3.14989	1.44928	1.25604	1.54589	1.40097	0.77295	1.35266	1.11111	1.0628	0.91787	1.5942		3.14989	1.28099	1.19972	1.12095	1.20927	1.01582	1.34907	0.91553	0.99103	1.08712	1.03337
3.14645	1.40504	1.30814	0.82364	1.55039	0.92054	1.30814	0.92054	0.4845	1.30814	0.77519		3.14645	1.2722	1.21173	1.10405	1.22931	0.99895	1.34363	0.88806	0.99181	1.09338	1.04012
3.14302	1.21477	1.36054	1.11759	0.92323	0.77745	1.45773	1.069	1.16618	1.26336	1.16618		3.14302	1.26289	1.22093	1.09234	1.2302	1.00106	1.32403	0.85591	1.03199	1.08502	1.04422
3.1396	0.82846	0.92593	1.07212	1.51072	1.16959	1.36452	0.48733	1.12086	0.82846	0.77973		3.1396	1.25347	1.22731	1.08702	1.21639	1.02367	1.28564	0.82516	1.08413	1.06519	1.04434
3.13619	1.80841	1.02639	0.78201	1.4174	1.12414	1.17302	0.78201	1.46628	1.02639	1.46628		3.13619	1.24426	1.23158	1.0898	1.18474	1.04903	1.23545	0.8202	1.13056	1.04697	1.05488
3.13278	1.51515	1.80841	0.92864	1.27077	1.12414	0.97752	0.87977	1.12414	0.97752	0.53763		3.13278	1.23153	1.22929	1.09891	1.13606	1.06864	1.18395	0.83436	1.15282	1.02746	1.05312
3.12938	0.73529	0.88235	1.37255	0.68627	0.73529	1.47059	0.78431	1.07843	1.17647	1.17647		3.12938	1.22302	1.22573	1.11548	1.0872	1.08975	1.14688	0.86493	1.16768	1.01171	1.07851
3.12598	0.93137	1.51961	1.02941	0.88235	1.51961	0.78431	1.02941	1.17647	0.73529	1.32353		3.12598	1.21231	1.2148	1.12399	1.0451	1.11185	1.10807	0.90313	1.17636	0.98996	1.09171
3.12259	0.88496	1.3766	1.52409	0.83579	0.93412	1.13078	0.93412	1.17994	1.22911	1.22911		3.12259	1.20683	1.203	1.12754	1.01962	1.11682	1.09298	0.94352	1.1871	0.97336	1.07841
3.11921	1.13412	1.23274	1.62722	0.69034	1.33136	1.33136	0.88757	1.13412	0.98619	0.88757		3.11921	1.20299	1.18761	1.11724	1.00714	1.11175	1.08904	0.98361	1.19784	0.95018	1.04451
3.11584	1.03858	0.89021	0.84075	1.28586	0.89021	0.84075	1.33531	1.33531	0.84075	1.08803		3.11584	1.20042	1.17044	1.09606	1.00266	1.09128	1.0902	1.02264	1.20942	0.92571	1.01866
3.11248	1.33929	1.09127	0.84325	1.38889	1.14087	0.94246	0.94246	1.04167	0.69444	0.69444		3.11248	1.1987	1.15355	1.07812	0.99315	1.06895	1.11153	1.05167	1.21789	0.90728	1.00953
3.10912	1.73611	1.09127	0.64484	0.89286	0.94246	1.38889	0.59524	1.24008	1.09127	1.04167		3.10912	1.19364	1.13419	1.06895	0.96966	1.03799	1.14306	1.08509	1.22508	0.89496	1.03183
3.10577	1.24378	1.04478	1.09453	1.04478	1.24378	0.84577	1.29353	1.19403	0.74627	1.14428		3.10577	1.19189	1.11945	1.07859	0.94179	1.0072	1.17013	1.13775	1.23054	0.88509	1.06879
3.10243	0.8982	1.0978	1.29741	0.998	0.998	1.84631	1.59681	1.39721	0.998	1.1976		3.10243	1.19	1.106	1.09835	0.90846	0.96769	1.18932	1.17325	1.224	0.87673	1.0957
3.0991	1.3013	1.3013	1.1011	0.55055	0.85085	1.15115	1.1011	1.3013	0.8008	1.3013		3.0991	1.18812	1.09353	1.123	0.87413	0.93408	1.17218	1.17125	1.19594	0.86399	1.10033
3.09577	1.001	1.1011	1.001	0.85085	0.8008	0.9009	0.95095	1.15115	1.25125	0.7007		3.09577	1.18255	1.07844	1.14813	0.84301	0.92099	1.14387	1.14392	1.14635	0.84506	1.08027
3.09245	1.05422	1.05422	1.15462	1.00402	0.65261	0.95382	1.70683	1.05422	0.40161	1.30522		3.09245	1.18038	1.06797	1.17911	0.81901	0.94434	1.13839	1.10803	1.09373	0.82235	1.06888
3.08914	1.61128	0.85599	1.51057	0.70493	0.85599	1.00705	0.55388	0.90634	0.75529	1.10775		3.08914	1.17781	1.0597	1.20792	0.79841	1.0015	1.15839	1.05349	1.04641	0.81299	1.04083
3.08583	1.35952	1.00705	1.30916	0.70493	1.46022	1.15811	0.75529	0.80564	0.85599	0.70493		3.08583	1.17094	1.05124	1.2256	0.7824	1.06429	1.19031	1.0217	1.01037	0.81117	1.00137
3.08253	1.16162	1.0101	1.11111	0.90909	1.11111	1.66667	1.21212	1.26263	0.70707	1.16162		3.08253	1.16697	1.04869	1.24081	0.77697	1.10122	1.21801	1.02119	0.99042	0.81522	0.97368
3.07924	0.96251	1.26646	1.26646	0.81054	1.26646	1.11449	1.01317	1.16515	0.81054	1.31712		3.07924	1.16264	1.04837	1.25303	0.77903	1.10524	1.21171	1.02836	0.96654	0.81854	0.93347
3.07595	1.01317	1.01317	1.31712	0.30395	1.31712	1.21581	1.01317	0.65856	1.41844	0.50659		3.07595	1.15473	1.04637	1.25875	0.78881	1.06986	1.18039	1.0357	0.93935	0.80846	0.88095
3.07268	0.81549	1.01937	1.17227	1.01937	0.9684	1.22324	1.27421	0.9684	0.56065	0.56065		3.07268	1.15388	1.05269	1.27011	0.81694	1.0155	1.1391	1.047	0.93596	0.78164	0.87676
3.06941	1.37615	0.9684	1.1213	0.61162	0.61162	1.22324	0.91743	1.07034	0.50968	0.86646		3.06941	1.14595	1.0548	1.2736	0.84494	0.96157	1.08114	1.04188	0.94236	0.75134	0.91466
3.06615	1.43149	1.12474	1.53374	1.38037	0.86912	0.71575	1.12474	0.71575	0.46012	1.32924		3.06615	1.14107	1.06239	1.28064	0.87656	0.94573	1.03173	1.04151	0.96703	0.73572	0.96658
3.06289	1.02249	0.76687	1.27812	0.76687	0.92025	0.6135	0.71575	0.76687	1.22699	1.22699		3.06289	1.13206	1.0686	1.27989	0.89695	0.96052	1.01168	1.0406	1.01354	0.72792	0.98401
3.05964	1.33333	1.02564	1.12821	1.07692	0.71795	1.33333	1.17949	1.17949	0.71795	0.82051		3.05964	1.12601	1.07993	1.28118	0.91444	1.00364	1.02729	1.05374	1.07864	0.7149	0.97665
3.0564	1.08025	1.18313	1.18313	0.72016	1.54321	1.33745	1.13169	1.54321	0.56584	0.72016		3.0564	1.11944	1.09151	1.28252	0.92601	1.06062	1.04073	1.05825	1.1314	0.70435	0.97664
3.05316	1.13169	1.33745	1.54321	1.13169	1.02881	0.82305	1.33745	1.13169	0.56584	0.82305		3.05316	1.10915	1.098	1.27858	0.9325	1.0917	1.04044	1.04196	1.14752	0.70434	0.9962
3.04993	0.98039	1.39319	1.34159	0.92879	1.18679	1.08359	0.82559	0.87719	0.5676	1.44479		3.04993	1.10219	1.1047	1.2737	0.93825	1.10836	1.05029	1.00862	1.14422	0.72183	1.02374
3.04671	1.08696	0.93168	1.19048	0.93168	0.98344	0.98344	0.93168	1.70807	1.0352	1.08696		3.04671	1.09534	1.10803	1.26613	0.94402	1.10675	1.06571	0.97742	1.12701	0.74971	1.016
3.0435	1.40187	1.24611	1.09034	0.67497	1.24611	1.19418	1.09034	0.7269	0.62305	0.7269		3.0435	1.08869	1.10925	1.25954	0.95318	1.09303	1.08824	0.95543	1.08485	0.77442	0.98672
3.04029	0.88266	1.14226	1.14226	1.03842	1.14226	0.93458	0.57113	0.83074	0.83074	1.09034		3.04029	1.07894	1.10528	1.25209	0.96585	1.05948	1.10878	0.94298	1.04714	0.79554	0.956
3.03709	1.30208	1.04167	1.30208	1.09375	0.88542	1.09375	1.04167	1.04167	1.04167	1.19792		3.03709	1.07327	1.10412	1.25004	0.98421	1.02158	1.1377	0.96071	1.02653	0.81173	0.91967
3.03389	0.72917	0.83333	1.5625	0.625	0.83333	1.35417	0.9375	1.25	0.67708	0.46875		3.03389	1.06515	1.10015	1.24157	1.00012	0.98881	1.15635	0.98574	1.00629	0.81363	0.87896
3.0307	0.94044	1.14943	1.09718	0.99269	1.04493	1.14943	1.04493	1.14943	1.04493	0.62696		3.0307	1.06173	1.10125	1.23158	1.02051	0.97184	1.15634	1.01404	0.98361	0.81462	0.88251
3.02753	1.31441	0.84122	1.05152	1.15668	0.8938	1.41956	1.31441	0.42061	0.68349	1.26183		3.02753	1.0631	1.10704	1.22408	1.03687	0.96157	1.13923	1.03153	0.96743	0.81557	0.92081
3.02435	0.83857	1.04822	1.31027	1.10063	1.04822	0.9434	0.99581	1.15304	0.57652	1.04822		3.02435	1.05587	1.10346	1.20492	1.0267	0.94321	1.09175	1.0134	0.96732	0.81975	0.93947
3.02118	1.1041	1.57729	1.26183	1.68244	0.99895	0.94637	1.05152	0.78864	0.68349	0.52576		3.02118	1.05697	1.10633	1.19071	0.99972	0.92324	1.057	0.98794	0.97933	0.8464	0.95379
3.01802	0.89662	1.26582	1.16034	1.10759	0.89662	0.84388	0.7384	1.21308	1.00211	1.31857		3.01802	1.05975	1.10687	1.17351	0.94459	0.89598	1.04047	0.95937	0.99211	0.88344	0.97279
3.01487	0.95238	0.84656	1.32275	0.84656	0.95238	0.89947	0.84656	1.16402	0.74074	1.26984		3.01487	1.06425	1.10566	1.15458	0.87351	0.86836	1.0453	0.94398	0.98592	0.91482	0.95607
3.01172	0.79365	0.84656	0.95238	0.26455	0.84656	1.5873	1.32275	1.16402	1.48148	0.58201		3.01172	1.06698	1.10063	1.13131	0.80036	0.8447	1.0541	0.93636	0.95437	0.92787	0.90459
3.00858	0.95541	1.32696	1.22081	0.53079	0.69002	0.63694	0.47771	0.63694	0.95541	0.90234		3.00858	1.07445	1.09888	1.11562	0.74636	0.84477	1.04667	0.93171	0.91377	0.90911	0.8687
3.00545	1.22471	1.38445	1.01171	1.01171	0.79872	1.59744	1.06496	0.79872	0.95847	0.69223		3.00545	1.08279	1.09567	1.10468	0.71146	0.88049	1.0391	0.94919	0.88696	0.86663	0.84856
3.00232	1.17146	1.06496	1.01171	0.37274	0.63898	0.58573	0.85197	0.63898	0.79872	0.90522		3.00232	1.08783	1.08746	1.09809	0.69078	0.95033	1.012	0.96932	0.87659	0.81156	0.84902
2.9992	1.49573	1.06838	1.28205	0.32051	1.12179	0.8547	1.54915	1.06838	0.48077	0.8547		2.9992	1.09601	1.08268	1.104	0.69357	1.05453	1.0043	0.99153	0.88708	0.76822	0.86288
2.99609	1.17899	0.85745	1.01822	0.96463	1.33976	1.1254	0.42872	0.75027	0.32154	0.64309		2.99609	1.10343	1.07918	1.11814	0.71448	1.15788	1.00818	0.99602	0.89649	0.7523	0.88202
2.99298	1.33976	0.75027	0.91104	0.85745	1.23258	1.23258	1.1254	1.28617	0.69668	1.28617		2.99298	1.10652	1.07478	1.13998	0.73865	1.22938	1.00277	1.0102	0.89628	0.76411	0.897
2.98988	1.34409	1.34409	0.86022	0.80645	1.50538	0.91398	1.02151	0.69892	1.12903	1.02151		2.98988	1.11246	1.07656	1.17773	0.7644	1.26515	0.98696	1.02311	0.87552	0.78743	0.87611
2.98679	0.863	0.97087	1.18662	0.80906	1.51025	1.07875	1.2945	1.07875	1.02481	0.59331		2.98679	1.11802	1.0795	1.22383	0.78598	1.24995	0.96989	1.02378	0.84382	0.79487	0.82896
2.9837	0.97087	0.863	1.88781	0.97087	1.34844	0.53937	1.02481	0.80906	1.18662	0.91694		2.9837	1.12013	1.07993	1.2632	0.79836	1.18894	0.95465	1.00097	0.79792	0.77749	0.78445
2.98061	0.91694	1.34844	1.51025	0.70119	0.53937	1.07875	0.70119	0.48544	0.32362	0.59331		2.98061	1.1227	1.08057	1.28785	0.80219	1.11803	0.96004	0.97316	0.75771	0.74429	0.74669
2.97754	1.52009	1.41151	1.19435	1.35722	0.76004	0.9772	0.9772	0.54289	0.54289	0.76004		2.97754	1.13321	1.08661	1.30795	0.80515	1.08973	0.97192	0.96375	0.7459	0.72893	0.73878
2.97447	0.86862	0.76004	0.92291	0.32573	1.03149	1.30293	1.08578	0.9772	0.54289	0.54289		2.97447	1.13693	1.08345	1.31315	0.79672	1.0858	0.96752	0.95428	0.75033	0.72776	0.74982
2.97141	0.92593	1.41612	1.68845	0.70806	1.68845	0.76253	0.70806	0.76253	0.81699	1.03486		2.97141	1.14523	1.08289	1.32026	0.7984	1.08467	0.94644	0.94936	0.76066	0.74365	0.78857
2.96835	1.03486	1.03486	1.08932	0.81699	1.14379	0.92593	1.14379	0.81699	1.08932	0.65359		2.96835	1.15074	1.07737	1.31633	0.80699	1.04212	0.92182	0.94914	0.7712	0.75724	0.82471
2.9653	0.92896	0.98361	1.53005	0.43716	0.81967	0.92896	0.92896	0.71038	0.76503	1.03825		2.9653	1.16076	1.07519	1.31357	0.82754	0.97946	0.90324	0.94571	0.78636	0.76279	0.86983
2.96226	1.37061	0.87719	1.15132	0.60307	0.93202	0.60307	0.93202	0.87719	0.49342	0.71272		2.96226	1.17128	1.07388	1.30635	0.85751	0.91636	0.89152	0.93832	0.8065	0.76553	0.90562
2.95922	0.98684	1.09649	1.15132	1.26096	0.76754	1.15132	1.09649	0.76754	0.93202	1.15132		2.95922	1.17786	1.07047	1.29377	0.88429	0.85971	0.88989	0.92488	0.82607	0.77076	0.93482
2.95619	1.37514	0.93509	1.43014	1.43014	0.66007	0.9901	0.71507	0.60506	0.82508	0.9901		2.95619	1.18787	1.07156	1.28443	0.89746	0.8265	0.88529	0.91195	0.85287	0.77645	0.94452
2.95316	1.32013	1.26513	1.37514	0.77008	0.88009	0.93509	0.88009	1.21012	0.71507	0.88009		2.95316	1.19298	1.06977	1.26677	0.88436	0.8144	0.87562	0.90858	0.8794	0.77925	0.93744
2.95015	1.10742	0.88594	1.43965	1.05205	0.88594	0.49834	0.83056	0.83056	0.66445	0.94131		2.95015	1.20467	1.07469	1.25345	0.86009	0.82056	0.88249	0.92225	0.89374	0.79138	0.93769
2.94713	1.3245	1.37969	0.883	0.93819	0.77263	0.93819	1.04857	1.15894	0.77263	0.77263		2.94713	1.20285	1.06856	1.22615	0.81397	0.82598	0.90948	0.93373	0.88535	0.80072	0.93726
2.94413	1.77778	1.38889	1.05556	0.61111	0.77778	0.94444	1.16667	0.5	0.88889	0.72222		2.94413	1.21113	1.07169	1.21606	0.771	0.84722	0.95944	0.94963	0.87132	0.81707	0.96291
2.94113	1.27778	0.83333	1.44444	0.38889	1.05556	1.22222	0.66667	0.88889	0.72222	1.44444		2.94113	1.20929	1.0669	1.20187	0.72938	0.86597	1.00437	0.95225	0.85711	0.81941	0.98572
2.93814	1.11483	1.22631	1.17057	0.6689	0.78038	1.05909	0.9476	1.05909	0.9476	0.89186		2.93814	1.20979	1.06717	1.19129	0.70449	0.88023	1.03973	0.9674	0.84376	0.8121	0.9709
2.93515	0.89186	0.55741	1.33779	0.78038	1.00334	0.72464	1.22631	0.9476	1.22631	1.00334		2.93515	1.20503	1.06643	1.17716	0.69074	0.88992	1.06355	0.98076	0.8203	0.78057	0.92657
2.93217	1.51007	1.1745	1.00671	0.67114	0.83893	1.566	0.783	0.50336	0.61521	1.1745		2.93217	1.20347	1.07372	1.16778	0.69117	0.89821	1.08938	0.98917	0.80313	0.7284	0.86353
2.9292	0.89787	0.72952	1.29068	0.61728	0.95398	0.89787	1.17845	0.56117	0.56117	0.28058		2.9292	1.20111	1.08478	1.16306	0.70404	0.90912	1.09073	1.00065	0.81	0.6757	0.79293
2.92622	1.28635	1.28635	1.00671	0.67114	0.95078	1.00671	0.55928	1.00671	0.3915	0.783		2.92622	1.19028	1.09203	1.15562	0.72457	0.9184	1.07861	1.00218	0.83349	0.63507	0.76443
2.92326	1.29505	1.29505	0.95721	0.78829	0.73198	1.06982	1.40766	0.95721	0.9009	0.39414		2.92326	1.19113	1.11178	1.16815	0.76283	0.9473	1.07297	1.01947	0.86697	0.628	0.78012
2.9203	0.56306	0.84459	0.95721	0.61937	0.95721	1.06982	1.12613	0.73198	0.05631	1.35135		2.9203	1.18375	1.12448	1.18106	0.803	0.98884	1.05111	1.00658	0.8886	0.64097	0.81836
2.91735	1.24294	0.96045	1.46893	0.96045	1.18644	1.29943	1.01695	1.07345	0.56497	1.07345		2.91735	1.18044	1.14124	1.20156	0.84998	1.04287	1.01895	0.97755	0.90617	0.69268	0.82867
2.91441	1.13379	1.41723	1.41723	0.90703	1.02041	1.02041	1.02041	1.24717	0.85034	0.5102		2.91441	1.1768	1.15674	1.21616	0.89376	1.09364	0.96954	0.94297	0.90394	0.76115	0.81828
2.91147	1.41723	1.13379	1.24717	0.96372	1.19048	0.45351	0.22676	0.45351	1.47392	0.62358		2.91147	1.16851	1.16445	1.21688	0.92641	1.13688	0.92089	0.9173	0.87856	0.8164	0.82607
2.90854	1.36519	1.82025	1.25142	0.85324	1.19454	1.08077	1.25142	1.08077	0.73948	1.02389		2.90854	1.16318	1.17107	1.21252	0.94963	1.17355	0.90522	0.93119	0.86163	0.84127	0.85991
2.90561	1.19454	1.36519	0.96701	1.53584	1.02389	0.96701	0.96701	1.08077	0.91013	0.79636		2.90561	1.15274	1.16728	1.19602	0.95352	1.19371	0.90142	0.94383	0.84092	0.84383	0.89014
2.90269	1.82648	0.45662	1.59817	0.74201	1.59817	0.79909	1.08447	0.28539	0.57078	0.97032		2.90269	1.14522	1.16305	1.17765	0.93855	1.20514	0.91605	0.95418	0.83241	0.83801	0.91984
2.89978	0.80183	1.14548	1.37457	0.85911	0.97365	0.91638	1.03093	0.68729	0.68729	1.0882		2.89978	1.13679	1.15746	1.15033	0.90993	1.18884	0.95218	0.95354	0.86157	0.83279	0.93097
2.89687	1.03093	1.37457	0.74456	1.0882	1.14548	0.85911	0.74456	0.97365	1.3173	0.91638		2.89687	1.12444	1.14593	1.11641	0.86829	1.15951	1.00238	0.94416	0.91272	0.82256	0.91162
2.89396	0.97365	1.20275	0.85911	0.91638	1.26002	1.20275	0.85911	1.14548	0.80183	0.74456		2.89396	1.11264	1.1318	1.09104	0.81934	1.12176	1.06251	0.94153	0.9628	0.79943	0.87664
2.89107	0.74971	1.21107	1.21107	0.40369	0.86505	1.1534	0.86505	0.86505	0.28835	0.98039		2.89107	1.10943	1.12331	1.08475	0.77638	1.08232	1.12053	0.94738	0.99731	0.78524	0.84409
2.88818	1.03806	1.09573	0.98039	0.51903	1.1534	1.38408	1.44175	1.61476	0.92272	0.74971		2.88818	1.09977	1.10581	1.08061	0.73886	1.03713	1.15371	0.93686	0.99487	0.78576	0.79737
2.88529	0.63437	0.74971	0.80738	0.92272	1.26874	0.92272	0.74971	0.74971	0.46136	0.74971		2.88529	1.09127	1.08847	1.08695	0.7136	0.98653	1.16464	0.89764	0.94451	0.79589	0.75534
2.88241	1.38889	1.44676	0.9838	0.75231	0.5787	1.33102	0.63657	0.81019	0.9838	0.69444		2.88241	1.08751	1.07634	1.10617	0.69876	0.93631	1.17266	0.85672	0.87811	0.81532	0.72717
2.87954	0.98722	1.0453	1.56794	0.63879	0.69686	0.98722	0.98722	0.75494	1.21951	0.75494		2.87954	1.08405	1.06516	1.12712	0.69277	0.90977	1.16789	0.82241	0.8064	0.81974	0.71623
2.87667	0.98722	1.0453	1.27758	0.58072	1.27758	1.16144	0.75494	0.81301	0.81301	0.29036		2.87667	1.0768	1.05274	1.13561	0.69555	0.90017	1.15422	0.78479	0.736	0.79379	0.72193
2.87381	1.92308	0.75758	1.1655	0.75758	0.6993	1.28205	0.64103	0.64103	0.64103	1.10723		2.87381	1.07285	1.04784	1.13884	0.71295	0.89181	1.13198	0.75628	0.67773	0.75257	0.75618
2.87095	0.87413	0.75758	1.45688	0.58275	0.75758	1.1655	0.75758	0.4662	0.87413	1.04895		2.87095	1.06415	1.04449	1.13129	0.73812	0.88872	1.08607	0.7358	0.63786	0.70135	0.76498
2.8681	0.81871	0.5848	0.5848	0.81871	1.22807	0.99415	0.99415	0.64327	0.5848	0.5848		2.8681	1.05854	1.04987	1.12388	0.77537	0.89097	1.03007	0.72311	0.62961	0.64974	0.74969
2.86526	1.34977	1.34977	1.34977	0.88028	0.8216	0.70423	0.29343	0.46948	0.4108	0.64554		2.86526	1.05244	1.05871	1.12277	0.81759	0.87793	0.97284	0.71193	0.64646	0.6093	0.74035
2.86242	0.93897	1.23239	0.76291	0.88028	0.88028	1.17371	0.8216	0.93897	0.58685	0.76291		2.86242	1.04206	1.06316	1.12247	0.85811	0.85788	0.92096	0.71923	0.68282	0.5887	0.74612
2.85958	1.29108	1.05634	1.34977	0.8216	0.70423	0.99765	0.46948	0.4108	0.52817	0.52817		2.85958	1.03136	1.06434	1.1303	0.89758	0.84055	0.86452	0.73142	0.72419	0.58991	0.76912
2.85675	0.8245	1.59011	1.11896	0.76561	0.94229	0.53004	1.17786	1.00118	0.35336	1.06007		2.85675	1.02407	1.06428	1.14585	0.93774	0.83741	0.81484	0.74367	0.7758	0.61468	0.81389
2.85393	0.88652	1.18203	1.12293	1.35934	0.65012	0.47281	0.76832	1.06383	0.88652	0.76832		2.85393	1.01691	1.05745	1.16554	0.97211	0.8424	0.78884	0.72352	0.8142	0.65732	0.84844
2.85112	1.60142	1.06762	0.77106	1.12693	1.18624	1.36418	0.83037	0.83037	0.77106	0.94899		2.85112	1.01008	1.04474	1.18914	0.99283	0.86145	0.7821	0.67775	0.83503	0.69968	0.87492
2.84831	0.88968	1.12693	1.42349	1.0083	0.4745	0.4745	0.53381	0.53381	0.88968	0.94899		2.84831	1.00004	1.02409	1.21117	0.99808	0.88087	0.75972	0.61491	0.84971	0.73344	0.88194
2.8455	0.71174	0.88968	1.30486	0.65243	1.18624	0.71174	0.53381	0.77106	0.59312	0.83037		2.8455	0.99108	1.00101	1.22552	0.99654	0.9208	0.74282	0.56149	0.87537	0.75918	0.87395
2.8427	0.53571	0.89286	1.60714	1.07143	0.83333	1.07143	0.2381	1.0119	0.65476	0.89286		2.8427	0.98728	0.98127	1.23092	0.99722	0.96703	0.72754	0.53645	0.90577	0.78653	0.86407
2.8399	0.89286	0.77381	1.36905	0.77381	0.95238	0.53571	0.35714	1.0119	1.0119	0.89286		2.8399	0.98183	0.95953	1.21462	0.98991	1.01792	0.69941	0.5507	0.91723	0.80769	0.85054
2.83712	1.01918	0.95923	1.13909	1.6187	1.07914	0.65947	0.53957	1.19904	0.71942	0.71942		2.83712	0.98511	0.94738	1.19371	0.98395	1.0781	0.68668	0.59991	0.90999	0.82167	0.85073
2.83433	1.25448	0.95579	1.13501	0.83632	1.07527	0.59737	1.31422	0.77658	1.13501	0.83632		2.83433	0.97917	0.92813	1.1543	0.95503	1.1165	0.68352	0.64649	0.86536	0.81546	0.86307
2.83156	1.1432	0.66185	1.08303	0.54152	1.38387	0.54152	0.24067	0.78219	0.30084	0.66185		2.83156	0.98492	0.92237	1.12805	0.93304	1.14463	0.70902	0.67138	0.82161	0.80263	0.90308
2.82879	0.66185	0.84236	1.1432	0.84236	1.26354	0.84236	0.9627	0.60168	1.20337	0.90253		2.82879	0.98471	0.91391	1.10031	0.90703	1.12662	0.74746	0.68741	0.77601	0.78224	0.94846
2.82602	0.90253	1.08303	0.78219	1.44404	1.38387	0.9627	0.54152	0.72202	0.90253	1.62455		2.82602	0.98578	0.90861	1.08444	0.88031	1.07546	0.78586	0.68728	0.7446	0.74634	0.96774
2.82326	1.14734	1.20773	0.72464	0.72464	0.48309	0.78502	0.84541	0.78502	0.60386	0.9058		2.82326	0.99157	0.90851	1.09037	0.85079	1.01146	0.81747	0.68493	0.72671	0.7068	0.92066
2.8205	1.14734	0.30193	0.96618	0.60386	0.78502	1.14734	0.36232	0.84541	0.36232	0.48309		2.8205	0.99467	0.90673	1.10972	0.82106	0.97024	0.84213	0.6744	0.71207	0.67633	0.84115
2.81775	0.90909	1.09091	1.33333	0.54545	1.0303	0.42424	1.09091	0.54545	0.78788	1.0303		2.81775	1.00219	0.91109	1.14205	0.80296	0.95713	0.86872	0.67333	0.70529	0.67241	0.77464
2.81501	1.15572	1.15572	1.82482	0.79075	1.3382	0.72993	0.42579	0.85158	0.18248	0.72993		2.81501	1.01064	0.91643	1.17182	0.79384	0.95072	0.92386	0.66539	0.71326	0.68774	0.71094
2.81227	1.03406	0.6691	0.91241	1.27737	0.60827	1.09489	0.6691	0.18248	1.21655	0.42579		2.81227	1.01629	0.9184	1.18711	0.78482	0.93587	0.99505	0.66981	0.73086	0.72128	0.6737
2.80953	0.79075	1.03406	1.15572	0.48662	0.91241	1.21655	0.60827	1.15572	0.6691	0.48662		2.80953	1.02293	0.92059	1.19869	0.77267	0.93752	1.05944	0.69036	0.76845	0.74907	0.69422
2.80681	0.79657	0.98039	1.16422	0.79657	1.10294	0.91912	0.91912	0.91912	0.79657	0.61275		2.80681	1.03827	0.92873	1.21611	0.76908	0.95604	1.1078	0.73367	0.79852	0.77762	0.77472
2.80408	1.28205	1.03785	1.15995	0.7326	0.91575	1.52625	0.30525	0.8547	0.9768	1.03785		2.80408	1.04331	0.92543	1.2169	0.75896	0.96527	1.11626	0.7808	0.80221	0.78922	0.87129
2.80136	0.55147	0.98039	1.28676	0.79657	0.85784	1.16422	1.22549	0.98039	0.42892	1.28676		2.80136	1.0567	0.92746	1.2219	0.756	0.98649	1.08483	0.85545	0.79874	0.79551	0.94744
2.79865	1.29151	0.98401	1.47601	1.04551	1.16851	0.98401	0.67651	0.4305	1.23001	1.04551		2.79865	1.07079	0.92846	1.21954	0.7536	1.01229	1.0206	0.92183	0.79083	0.79856	0.96744
2.79594	1.35301	0.79951	1.35301	0.4305	0.98401	1.04551	0.92251	0.73801	0.61501	0.92251		2.79594	1.08093	0.92565	1.20405	0.74898	1.0273	0.94242	0.97713	0.79793	0.78296	0.94125
2.79324	1.17284	0.8642	1.04938	0.80247	0.98765	0.30864	1.48148	0.98765	0.8642	0.8642		2.79324	1.09467	0.92686	1.18864	0.75497	1.04082	0.87697	1.00826	0.82135	0.76581	0.89973
2.79054	1.11111	0.92593	1.11111	0.67901	1.11111	0.92593	1.23457	0.49383	0.55556	0.8642		2.79054	1.10384	0.92555	1.17204	0.76538	1.0433	0.84606	0.98311	0.84599	0.74347	0.85773
2.78785	1.30112	0.74349	1.11524	0.61958	1.1772	0.86741	0.68154	0.92937	0.92937	0.37175		2.78785	1.11655	0.92859	1.16758	0.78641	1.03593	0.83542	0.92423	0.88136	0.72905	0.839
2.78517	0.93284	0.74627	0.49751	0.74627	1.18159	0.99502	0.68408	1.55473	0.5597	0.99502		2.78517	1.12873	0.93255	1.17425	0.81372	1.01406	0.82799	0.86465	0.90122	0.71694	0.85855
2.78249	1.1194	1.55473	1.49254	0.87065	0.43532	0.87065	0.99502	0.68408	0.62189	1.05721		2.78249	1.13629	0.93297	1.18983	0.83841	0.9854	0.80948	0.81784	0.88234	0.71274	0.87121
2.77981	1.05721	1.1194	1.43035	0.99502	1.24378	0.5597	0.49751	0.62189	0.80846	0.93284		2.77981	1.14336	0.93139	1.20616	0.85593	0.97965	0.78629	0.78837	0.85734	0.71873	0.85544
2.77714	1.24844	0.74906	1.43571	1.1236	0.74906	0.81149	0.49938	0.87391	0.49938	0.81149		2.77714	1.15419	0.93256	1.22181	0.86282	0.9792	0.76987	0.79538	0.84384	0.73222	0.81355
2.77448	0.81454	0.62657	1.12782	1.25313	1.19048	1.00251	1.25313	0.68922	1.06516	0.93985		2.77448	1.16441	0.93529	1.23118	0.85255	0.98177	0.74608	0.82763	0.83542	0.7501	0.75128
2.77182	1.37845	1.06516	1.00251	0.4386	1.12782	0.81454	0.75188	1.00251	0.68922	0.50125		2.77182	1.16954	0.93741	1.23308	0.82508	0.96527	0.70459	0.84821	0.82806	0.75615	0.67491
2.76916	1.19048	0.62657	1.4411	0.81454	0.93985	0.37594	1.06516	0.75188	1.00251	0.62657		2.76916	1.17352	0.94213	1.23338	0.79689	0.93283	0.66301	0.86243	0.81302	0.7571	0.62079
2.76652	1.45202	0.75758	1.51515	0.69444	0.88384	0.56818	0.88384	1.0101	0.50505	0.31566		2.76652	1.18505	0.95705	1.2377	0.77742	0.90464	0.65052	0.87095	0.79745	0.75896	0.60442
2.76387	1.00629	1.13208	1.19497	0.50314	0.62893	0.69182	0.56604	0.62893	0.62893	0.69182		2.76387	1.18166	0.96293	1.22349	0.75604	0.87758	0.65422	0.86876	0.76282	0.76125	0.6262
2.76123	1.07323	1.07323	0.82071	0.69444	1.0101	0.82071	0.82071	0.63131	0.69444	0.75758		2.76123	1.18579	0.97557	1.22081	0.74938	0.881	0.67875	0.88479	0.73645	0.7783	0.67261
2.75859	1.57828	0.88384	1.26263	0.94697	0.69444	0.56818	1.26263	0.88384	1.07323	0.75758		2.75859	1.18393	0.98259	1.22195	0.74457	0.89585	0.71214	0.89589	0.71209	0.79407	0.71963
2.75596	1.45754	1.64766	1.01394	0.8872	0.95057	0.76046	0.8872	0.76046	0.82383	0.8872		2.75596	1.18482	0.99049	1.23374	0.74161	0.93097	0.76756	0.88997	0.68979	0.80248	0.7666
2.75334	0.82697	0.82697	1.14504	0.69975	1.08142	0.9542	0.82697	0.25445	0.76336	0.63613		2.75334	1.1842	0.99412	1.25002	0.73703	0.96785	0.83793	0.87601	0.67422	0.80389	0.80985
2.75072	1.39949	0.69975	1.71756	0.76336	0.9542	0.57252	0.82697	0.89059	0.69975	0.69975		2.75072	1.17804	0.99163	1.25961	0.73102	0.98898	0.91451	0.86292	0.67572	0.79972	0.86059
2.74811	0.76628	1.27714	1.341	0.31928	1.14943	1.02171	0.70243	0.83014	0.95785	1.14943		2.74811	1.17548	0.99172	1.26335	0.73127	0.99773	1.00881	0.86554	0.68083	0.79843	0.91739
2.7455	1.341	1.02171	1.46871	1.08557	1.21328	1.27714	0.894	0.447	0.63857	0.95785		2.7455	1.16789	0.98641	1.25284	0.7351	0.97949	1.08847	0.8824	0.68178	0.79074	0.9448
2.7429	1.28205	0.51282	0.83333	0.76923	0.76923	1.47436	0.83333	0.57692	0.57692	0.89744		2.7429	1.16416	0.98435	1.24057	0.74079	0.94769	1.13738	0.91151	0.69244	0.78834	0.95095
2.7403	0.96154	1.21795	1.15385	0.89744	0.96154	1.15385	1.21795	1.15385	1.41026	1.08974		2.7403	1.15546	0.97926	1.22462	0.74404	0.92102	1.13928	0.9382	0.69851	0.78238	0.93136
2.7377	1.21795	1.21795	1.21795	0.70513	0.83333	0.83333	0.76923	0.51282	0.32051	0.83333		2.7377	1.14653	0.97377	1.20862	0.74973	0.91411	1.12004	0.95141	0.68495	0.76149	0.88566
2.73511	0.9009	0.6435	1.5444	0.45045	0.32175	1.287	0.9009	0.7722	1.09395	0.83655		2.73511	1.14177	0.97167	1.19446	0.76671	0.94493	1.10684	0.96416	0.67077	0.74868	0.83341
2.73253	1.61499	0.71059	1.42119	0.5814	1.22739	0.77519	1.09819	0.64599	0.323	0.77519		2.73253	1.13689	0.97057	1.17489	0.79704	1.01782	1.09337	0.96658	0.65685	0.73685	0.78065
2.72995	1.16279	1.09819	0.64599	0.96899	1.48579	1.22739	1.22739	0.323	0.71059	0.77519		2.72995	1.12734	0.96634	1.15046	0.83453	1.08275	1.08917	0.94322	0.6519	0.7381	0.73467
2.72738	0.97276	0.90791	0.84306	1.10246	1.03761	1.10246	0.58366	0.58366	0.77821	0.64851		2.72738	1.12227	0.96478	1.14067	0.87711	1.11957	1.08884	0.90089	0.67152	0.75039	0.71088
2.72481	0.71336	1.10246	1.23217	0.77821	1.16732	0.90791	1.10246	0.84306	0.71336	0.45396		2.72481	1.11332	0.95735	1.13614	0.91301	1.12597	1.08203	0.85613	0.69633	0.75855	0.71842
2.72224	1.29702	1.49157	1.42672	0.77821	1.16732	1.42672	0.58366	1.03761	1.10246	0.84306		2.72224	1.10515	0.94648	1.13438	0.94598	1.10553	1.07224	0.80948	0.70797	0.75757	0.76681
2.71968	1.23698	0.84635	1.17188	1.10677	1.23698	0.91146	0.58594	0.58594	0.65104	0.84635		2.71968	1.10184	0.93523	1.13494	0.97694	1.06532	1.0477	0.78175	0.69923	0.73994	0.83194
2.71713	1.04575	0.98039	0.98039	1.30719	0.91503	0.91503	1.17647	0.98039	0.84967	0.98039		2.71713	1.09912	0.92213	1.13486	0.9952	1.00893	1.01907	0.7684	0.68209	0.71119	0.89351
2.71457	0.84635	0.71615	1.36719	0.71615	0.71615	1.17188	0.71615	0.13021	0.52083	1.04167		2.71457	1.08858	0.90187	1.12752	0.98895	0.9518	0.98175	0.74553	0.65768	0.66968	0.92828
2.71203	1.04987	0.65617	0.98425	1.37795	0.91864	0.7874	0.45932	0.52493	0.45932	0.72178		2.71203	1.09175	0.89434	1.13402	0.9814	0.92793	0.94927	0.74445	0.66788	0.64008	0.94951
2.70949	1.04987	0.91864	1.04987	0.72178	0.91864	1.04987	0.65617	0.98425	0.85302	1.11549		2.70949	1.08708	0.88304	1.13635	0.9502	0.91351	0.91322	0.76469	0.68885	0.61257	0.94884
2.70696	1.18577	0.79051	0.98814	1.05402	1.05402	0.92227	1.05402	0.85639	0.52701	0.85639		2.70696	1.08724	0.87842	1.1488	0.91367	0.91353	0.88149	0.80516	0.70684	0.58794	0.91792
2.70442	1.44357	0.91864	1.24672	0.72178	0.65617	0.59055	0.65617	0.65617	0.52493	1.24672		2.70442	1.07915	0.87022	1.15686	0.86229	0.91152	0.85227	0.83701	0.71396	0.56571	0.8481
2.7019	1.0582	0.72751	1.12434	0.92593	1.0582	0.79365	1.25661	0.5291	0.19841	0.72751		2.7019	1.08407	0.87535	1.17894	0.81803	0.93195	0.85479	0.87836	0.73596	0.56037	0.75042
2.69938	0.99206	1.0582	1.5873	0.72751	1.12434	1.19048	0.66138	0.72751	1.19048	0.13228		2.69938	1.08086	0.87645	1.18954	0.76523	0.94107	0.86154	0.89873	0.766	0.56166	0.65427
2.69686	0.92593	0.92593	1.25661	0.85979	0.79365	0.72751	1.0582	0.85979	0.33069	0.72751		2.69686	1.07833	0.87957	1.19416	0.71469	0.94124	0.86326	0.92315	0.80157	0.55502	0.60935
2.69435	1.19522	0.79681	1.12882	0.33201	0.92961	0.66401	0.99602	0.92961	0.66401	0.53121		2.69435	1.0809	0.88829	1.20251	0.67206	0.94708	0.87597	0.95362	0.83492	0.55825	0.59388
2.69184	0.73041	0.73041	0.66401	0.46481	0.92961	1.32802	0.66401	0.86321	0.33201	0.66401		2.69184	1.07997	0.89592	1.21135	0.63849	0.94927	0.89356	0.99241	0.85282	0.57018	0.59419
2.68934	1.2	0.8	1.06667	0.93333	1.13333	0.46667	0.86667	0.73333	0.26667	0.86667		2.68934	1.08425	0.90941	1.23508	0.61746	0.95205	0.90541	1.06075	0.86227	0.60449	0.59802
2.68684	1.26667	1.26667	1.66667	0.86667	0.93333	1.13333	1.33333	1.2	0.86667	0.4		2.68684	1.08483	0.92053	1.2568	0.59785	0.94281	0.92447	1.13592	0.85755	0.6525	0.59252
2.68435	1.00402	0.73628	1.33869	0.60241	0.66934	1.13788	1.20482	0.60241	0.66934	0.40161		2.68435	1.09024	0.93502	1.27563	0.58623	0.93963	0.94013	1.19554	0.83691	0.69661	0.60894
2.68187	0.53763	1.20968	1.20968	0	1.14247	0.73925	1.47849	1.14247	0.80645	0.80645		2.68187	1.09622	0.94944	1.28459	0.58866	0.94853	0.9489	1.22068	0.81401	0.7234	0.64685
2.67938	1.53949	1.00402	1.40562	0.40161	0.93708	0.73628	1.53949	0.33467	1.67336	0.66934		2.67938	1.09384	0.95524	1.27267	0.60925	0.94846	0.96045	1.18758	0.78215	0.71433	0.67586
2.6769	0.94086	0.47043	1.27688	0.53763	0.67204	1.34409	0.94086	0.73925	0.20161	0.94086		2.6769	1.10012	0.96825	1.25819	0.65195	0.95785	0.9894	1.12366	0.77845	0.67297	0.70204
2.67443	1.01215	1.34953	1.48448	1.1471	1.1471	0.74224	0.80972	1.07962	0.20243	0.53981		2.67443	1.10609	0.98165	1.2314	0.70124	0.9713	1.00791	1.05707	0.78722	0.63834	0.71472
2.67196	1.55196	0.87719	1.21457	0.87719	1.417	0.87719	0.67476	0.53981	0.40486	0.67476		2.67196	1.10693	0.98959	1.18842	0.74027	0.96248	1.02225	1.00661	0.79296	0.62729	0.73627
2.66949	1.21457	0.87719	0.94467	0.60729	0.80972	1.34953	1.34953	0.80972	0.94467	0.53981		2.66949	1.10665	0.9961	1.14092	0.76887	0.92792	1.02391	0.97861	0.80836	0.63779	0.77247
2.66703	0.88076	1.69377	1.01626	0.94851	0.33875	1.42276	0.94851	0.67751	0.54201	1.01626		2.66703	1.10977	1.00473	1.10048	0.79089	0.90287	0.99175	0.95052	0.82733	0.65548	0.82167
2.66458	1.42857	0.7483	1.22449	0.88435	1.02041	0.68027	0.7483	1.02041	0.7483	1.08844		2.66458	1.11197	1.01035	1.06528	0.79977	0.90518	0.92435	0.9234	0.83724	0.6778	0.84583
2.66213	1.42857	1.22449	0.88435	0.95238	1.08844	0.81633	1.08844	1.36054	0.68027	0.61224		2.66213	1.1086	1.01128	1.03221	0.79263	0.90449	0.8587	0.89858	0.81387	0.69552	0.83116
2.65968	0.95238	0.47619	1.15646	0.88435	1.02041	0.61224	0.95238	0.54422	0.7483	1.02041		2.65968	1.10442	1.01273	1.0103	0.7753	0.88748	0.8184	0.87005	0.75363	0.70883	0.80214
2.65724	0.81967	0.75137	1.02459	0.61475	1.0929	0.54645	0.54645	0.40984	0.81967	0.95628		2.65724	1.10454	1.02109	1.00498	0.75746	0.85641	0.82269	0.8475	0.69339	0.71733	0.75485
2.6548	0.95628	1.1612	0.40984	0.13661	0.34153	0.75137	0.81967	0.61475	0.95628	0.27322		2.6548	1.10033	1.02747	1.01258	0.74216	0.81425	0.86298	0.83723	0.64561	0.71395	0.70399
2.65237	1.16598	1.23457	0.82305	1.16598	0.96022	1.23457	0.89163	1.02881	0.41152	0.61728		2.65237	1.10095	1.03833	1.04645	0.74138	0.79837	0.92037	0.83392	0.61302	0.70899	0.70279
2.64994	0.96022	0.96022	1.23457	0.68587	0.68587	1.09739	0.96022	0.41152	0.41152	0.68587		2.64994	1.09733	1.04389	1.09007	0.73979	0.79213	0.95173	0.81689	0.58533	0.71444	0.73728
2.64752	1.58402	1.23967	1.37741	0.41322	0.82645	1.03306	0.96419	0.20661	0.61983	1.03306		2.64752	1.09855	1.05245	1.1393	0.74475	0.80598	0.95595	0.78386	0.5936	0.73777	0.79426
2.6451	0.68871	0.96419	1.58402	1.10193	0.89532	1.23967	0.68871	0.48209	1.30854	0.61983		2.6451	1.09545	1.05465	1.17504	0.75004	0.82804	0.92913	0.73143	0.64612	0.75783	0.84138
2.64268	0.96419	1.10193	1.03306	1.10193	0.75758	0.61983	0.34435	1.03306	0.96419	0.96419		2.64268	1.09297	1.0551	1.19704	0.7504	0.85799	0.88598	0.68154	0.72929	0.75584	0.88632
2.64027	1.03734	1.03734	1.86722	0.69156	0.82988	0.48409	0.69156	0.62241	0.34578	1.03734		2.64027	1.0956	1.05797	1.21445	0.74932	0.90172	0.86785	0.65185	0.81817	0.74345	0.90894
2.63787	0.76389	1.04167	0.76389	0.69444	1.04167	0.83333	1.18056	1.11111	0.90278	1.11111		2.63787	1.09868	1.05893	1.22285	0.7529	0.94945	0.88595	0.62574	0.90456	0.73759	0.8915
2.63547	1.875	1.04167	0.55556	0	1.11111	1.04167	0.20833	1.04167	0.27778	0.76389		2.63547	1.0974	1.0535	1.23183	0.76581	0.9844	0.9181	0.59031	0.96398	0.73351	0.8326
2.63307	1.25	0.97222	1.45833	1.04167	0.76389	0.83333	0.34722	0.76389	0.97222	0.48611		2.63307	1.09575	1.04594	1.25127	0.79751	1.00554	0.94463	0.58502	0.99501	0.74164	0.76691
2.63067	1.52778	1.45833	0.83333	0.90278	1.18056	1.38889	0.69444	1.11111	1.04167	0.90278		2.63067	1.09396	1.03603	1.27133	0.83528	1.01897	0.95301	0.61411	0.99862	0.74421	0.71643
2.62829	0.91036	1.2605	1.96078	1.05042	1.47059	1.12045	0.77031	1.54062	0.70028	0.4902		2.62829	1.10161	1.03178	1.29748	0.87981	1.01854	0.92876	0.6672	0.96653	0.74236	0.67266
2.6259	0.48815	0.76709	1.88285	0.83682	0.34868	0.76709	0.48815	0.83682	0.48815	0.97629		2.6259	1.09661	1.01322	1.28782	0.90795	0.98212	0.86792	0.7215	0.8703	0.73189	0.63129
2.62352	1.05042	0.77031	1.2605	0.84034	0.98039	0.70028	1.12045	0.56022	0.91036	0.14006		2.62352	1.10264	1.00462	1.26867	0.93738	0.9686	0.82188	0.79082	0.76436	0.73736	0.59277
2.62115	1.33615	1.12518	0.98453	1.47679	1.26582	0.35162	0.77356	0.77356	0.21097	0.91421		2.62115	1.11057	0.99894	1.24138	0.95816	0.95304	0.80671	0.8493	0.67314	0.7483	0.58264
2.61878	0.91421	0.49226	0.70323	0.84388	1.12518	0.91421	0.63291	0.07032	1.40647	0.42194		2.61878	1.11565	0.99231	1.21299	0.96112	0.91586	0.83247	0.9007	0.61161	0.76673	0.57142
2.61641	0.91421	1.26582	1.26582	0.77356	0.42194	0.84388	1.40647	0.49226	0.63291	0.70323		2.61641	1.12275	0.98993	1.19552	0.95813	0.87235	0.87621	0.94963	0.60785	0.77133	0.57695
2.61405	1.20057	0.84746	1.27119	0.63559	0.91808	1.41243	0.77684	0.70621	0.9887	0.14124		2.61405	1.13666	0.99435	1.18963	0.95826	0.85524	0.92254	0.97872	0.64886	0.77619	0.59788
2.61169	1.05932	0.84746	0.84746	1.12994	0.91808	0.77684	0.9887	0.84746	0.14124	1.05932		2.61169	1.14759	0.99698	1.18239	0.95381	0.84781	0.94163	0.99711	0.70499	0.77793	0.64169
2.60934	0.99291	1.20567	1.77305	1.06383	0.6383	0.92199	0.99291	0.49645	0.85106	0.6383		2.60934	1.1651	1.00531	1.18277	0.94526	0.85325	0.96161	1.01335	0.76184	0.7981	0.66736
2.60699	1.06383	1.34752	1.20567	0.85106	1.20567	1.13475	1.06383	1.34752	0.92199	0.42553		2.60699	1.1791	1.00908	1.17235	0.92127	0.86629	0.98046	1.01842	0.80361	0.80982	0.67665
2.60464	1.70213	1.13475	1.20567	1.2766	0.78014	0.28369	0.99291	1.06383	1.06383	1.2766		2.60464	1.19404	1.01182	1.16057	0.88562	0.87404	1.00479	1.01434	0.80381	0.79908	0.67599
2.6023	0.78348	1.06838	0.64103	0.99715	0.64103	1.49573	0.99715	0.42735	1.1396	0.35613		2.6023	1.21453	1.01891	1.15748	0.83985	0.89285	1.05511	1.00704	0.77708	0.75796	0.63948
2.59997	1.00143	0.57225	1.35908	0.78684	1.28755	1.28755	1.07296	0.57225	0.57225	0.50072		2.59997	1.23556	1.02778	1.1643	0.78763	0.92371	1.08054	0.99195	0.75071	0.68605	0.61283
2.59764	1.78827	1.28755	1.07296	0.71531	0.64378	1.21602	1.14449	1.14449	0.42918	0.64378		2.59764	1.25125	1.03594	1.17101	0.73744	0.94554	1.06753	0.96377	0.72632	0.60497	0.60604
2.59531	1.07296	1.14449	1.28755	0.21459	0.71531	0.9299	0.71531	0.35765	0.57225	0.64378		2.59531	1.2661	1.04736	1.1817	0.70454	0.97621	1.03001	0.93271	0.69863	0.53627	0.61992
2.59299	1.36494	0.3592	0.93391	0.50287	1.2931	1.00575	0.71839	0.3592	0.21552	0.28736		2.59299	1.28545	1.06753	1.19854	0.70308	1.00828	0.99456	0.92394	0.69331	0.49065	0.66017
2.59067	0.86207	0.86207	1.50862	0.14368	1.43678	0.64655	1.00575	1.00575	0.79023	1.00575		2.59067	1.29797	1.08875	1.21059	0.72605	0.99892	0.9661	0.93232	0.70161	0.47443	0.72739
2.58835	2.01149	1.00575	1.22126	1.14943	1.07759	0.93391	0.93391	1.07759	0	0.71839		2.58835	1.30883	1.11329	1.2165	0.77044	0.94245	0.96371	0.94717	0.69863	0.48539	0.78226
2.58604	1.08225	1.65945	1.5873	1.0101	0.7215	1.0101	0.8658	0.4329	0.21645	0.93795		2.58604	1.32299	1.1426	1.22157	0.81924	0.87024	0.97849	0.96417	0.68218	0.53874	0.82217
2.58373	1.08225	1.22655	1.08225	1.22655	0.5772	1.22655	1.22655	0.5772	0.8658	1.08225		2.58373	1.32906	1.16291	1.21537	0.85444	0.81376	0.98633	0.96541	0.66964	0.61631	0.82568
2.58143	1.37681	1.44928	1.08696	0.7971	0.36232	1.08696	0.86957	0.86957	0.94203	0.72464		2.58143	1.33826	1.18282	1.21647	0.87675	0.80721	0.98261	0.94108	0.67166	0.69157	0.80007
2.57913	1.5942	1.37681	0.86957	1.08696	0.72464	0.94203	1.23188	0.50725	0.86957	0.57971		2.57913	1.33848	1.19111	1.21953	0.88146	0.85016	0.9666	0.88699	0.68025	0.74081	0.77175
2.57683	1.88406	1.01449	1.01449	0.72464	1.30435	0.57971	0.94203	0.50725	0.94203	0.72464		2.57683	1.33503	1.1932	1.23223	0.87314	0.91442	0.95951	0.80548	0.71092	0.76253	0.7682
2.57454	1.52838	1.60116	1.96507	0.80058	1.4556	0.94614	0.65502	0.94614	0.58224	0.80058		2.57454	1.33349	1.19563	1.2548	0.86154	0.96171	0.9804	0.72714	0.76665	0.76292	0.79206
2.57226	0.80409	0.95029	1.31579	0.80409	0.5117	1.24269	0	0.87719	0.73099	0.65789		2.57226	1.32839	1.19359	1.27204	0.84505	0.97892	1.00706	0.68753	0.82902	0.75132	0.83383
2.56998	1.46199	0.65789	1.16959	1.09649	1.24269	1.09649	0.5117	0.5117	0.65789	0.95029		2.56998	1.3145	1.18433	1.28369	0.82079	0.99477	1.01364	0.71738	0.89193	0.72726	0.88448
2.5677	1.09649	1.24269	0.80409	0.65789	0.5848	1.02339	0.95029	1.16959	0.95029	1.16959		2.5677	1.29768	1.17437	1.30165	0.79231	1.0068	1.00358	0.79469	0.96009	0.69585	0.91947
2.56543	1.76211	1.10132	1.17474	0.44053	1.17474	1.0279	1.10132	1.39501	0.66079	0.80764		2.56543	1.28376	1.16734	1.33572	0.76961	1.03411	0.98753	0.88065	1.0108	0.65794	0.92333
2.56316	1.54185	1.90896	1.83554	0.95448	1.0279	0.88106	1.10132	0.51395	0.58737	1.17474		2.56316	1.26134	1.15183	1.36747	0.74914	1.04609	0.96478	0.93834	1.0238	0.61953	0.90051
2.56089	1.0279	0.51395	1.32159	0.95448	1.32159	0.80764	1.10132	1.54185	0.29369	0.51395		2.56089	1.23663	1.13153	1.39225	0.7295	1.03754	0.95132	0.96044	1.02064	0.59584	0.85286
2.55863	0.88496	1.32743	1.47493	0.73746	1.17994	1.17994	1.03245	0.88496	0.22124	0.9587		2.55863	1.21576	1.11382	1.41608	0.71406	1.00167	0.95568	0.95419	0.98474	0.59993	0.81709
2.55637	1.84366	1.62242	1.32743	0.73746	0.44248	0.66372	0.44248	1.03245	1.10619	0.73746		2.55637	1.18845	1.08802	1.42475	0.70229	0.94254	0.96129	0.92604	0.92534	0.62034	0.77529
2.55412	1.85185	1.11111	1.85185	0.07407	1.11111	0.88889	1.25926	0.59259	0.59259	0.59259		2.55412	1.16554	1.06423	1.43027	0.70698	0.89717	0.98802	0.90599	0.86152	0.63542	0.7422
2.55187	0.66667	0.88889	1.18519	0.44444	0.88889	1.40741	0.96296	0.81481	0.81481	0.96296		2.55187	1.13749	1.03603	1.41733	0.72927	0.84302	1.01265	0.86645	0.80423	0.63921	0.71392
2.54962	0.81481	0.88889	1.62963	1.03704	0.66667	0.88889	0.44444	0.88889	0.44444	0.59259		2.54962	1.11122	1.01167	1.39876	0.76387	0.78816	1.01622	0.82211	0.75628	0.63173	0.67746
2.54738	0.66964	0.89286	1.33929	0.96726	0.89286	1.19048	1.04167	0.52083	0.74405	0.44643		2.54738	1.09271	0.99822	1.38222	0.79884	0.74371	1.01427	0.79525	0.7204	0.62269	0.65133
2.54514	0.66964	0.74405	1.11607	1.26488	0.89286	0.96726	0.66964	0.74405	0.74405	0.89286		2.54514	1.07299	0.98875	1.36181	0.81848	0.7003	0.9977	0.76535	0.69953	0.60309	0.63435
2.54291	0.59791	0.89686	1.34529	0.37369	0	0.67265	0.74738	0.74738	0.67265	0.74738		2.54291	1.06214	0.99369	1.35543	0.82532	0.67462	0.99076	0.74695	0.69469	0.58166	0.61061
2.54068	1.34529	0.44843	1.12108	1.34529	0.89686	1.19581	0.74738	0.44843	0.07474	0.22422		2.54068	1.05056	1.00439	1.35124	0.81854	0.68739	0.99726	0.73275	0.69756	0.56416	0.58617
2.53846	1.2012	1.12613	1.27628	0.75075	0.9009	0.75075	0.6006	0.97598	0.75075	0.75075		2.53846	1.04723	1.02959	1.36148	0.80073	0.71394	1.01128	0.72887	0.7163	0.57199	0.59577
2.53623	1.04634	1.04634	1.71898	0.59791	0.9716	1.34529	0.89686	0.74738	0.52317	0.52317		2.53623	1.03782	1.05223	1.3629	0.76959	0.73163	1.02154	0.72622	0.72441	0.58662	0.61411
2.53402	0.98039	0.75415	1.20664	0.75415	0.37707	0.75415	0.75415	0.45249	0.45249	0.45249		2.53402	1.04574	1.09325	1.37943	0.74981	0.75975	1.03068	0.731	0.74069	0.62027	0.65762
2.53181	1.05581	1.28205	1.43288	0.75415	0.60332	1.43288	0.75415	1.28205	1.35747	1.35747		2.53181	1.04748	1.12599	1.38116	0.72711	0.80533	1.02351	0.73117	0.75298	0.65505	0.70308
2.52959	0.9009	1.12613	1.42643	0.67568	0.97598	0.82583	0.6006	0.37538	0.07508	0.22523		2.52959	1.04757	1.15023	1.37142	0.70831	0.86198	0.98876	0.73631	0.74712	0.67939	0.71719
2.52739	0.90909	1.66667	1.43939	0.60606	1.28788	1.06061	0.5303	0.83333	0.60606	1.06061		2.52739	1.06492	1.18323	1.37339	0.71	0.91912	0.96374	0.7682	0.75904	0.73068	0.76166
2.52518	0.90498	1.5083	1.5083	0.22624	0.98039	0.90498	0.90498	0.90498	0.98039	0.45249		2.52518	1.07059	1.18947	1.34931	0.71586	0.93596	0.92723	0.80313	0.76263	0.78123	0.80139
2.52299	1.06545	1.52207	1.21766	0.98935	0.83714	0.68493	1.14155	0.53272	0.76104	0.76104		2.52299	1.09321	1.19975	1.33709	0.74585	0.95231	0.9188	0.83905	0.77849	0.83622	0.8812
2.52079	1.06061	1.66667	1.81818	0.68182	0.75758	0.60606	0.83333	0.90909	1.36364	1.06061		2.52079	1.10267	1.18178	1.30451	0.76817	0.96116	0.92506	0.83873	0.79621	0.86917	0.95643
2.5186	1.21766	0.53272	0.83714	1.06545	1.06545	1.52207	0.83714	1.14155	0.22831	1.52207		2.5186	1.1232	1.16464	1.2836	0.79402	0.99314	0.9587	0.83182	0.8259	0.89052	1.0102
2.51642	1.29969	1.4526	0.91743	0.91743	0.84098	1.07034	0.68807	0.45872	1.37615	0.76453		2.51642	1.14422	1.14187	1.27534	0.80854	1.03123	0.97519	0.82093	0.86131	0.91127	1.01023
2.51424	1.37615	1.22324	0.84098	0.99388	1.37615	0.84098	0.99388	0.61162	0.76453	0.76453		2.51424	1.15979	1.10954	1.27741	0.80658	1.06817	0.98252	0.81318	0.92289	0.90935	0.9936
2.51206	0.99388	1.07034	1.4526	0.76453	0.76453	0.68807	0.53517	1.22324	1.07034	1.22324		2.51206	1.17463	1.07585	1.2913	0.79321	1.08982	1.00606	0.81193	1.00873	0.89666	0.97555
2.50988	1.22324	0.53517	1.6055	0.84098	1.29969	0.76453	0.76453	1.07034	0.99388	0.68807		2.50988	1.18853	1.04428	1.30316	0.77451	1.10387	1.05446	0.83212	1.08983	0.87302	0.93722
2.50771	1.38249	0.99846	1.92012	0.61444	1.15207	1.6129	1.07527	0.99846	0.30722	1.22888		2.50771	1.20664	1.02293	1.30866	0.75934	1.09517	1.11388	0.86915	1.15856	0.85174	0.89575
2.50554	1.07527	1.07527	1.30568	0.61444	1.45929	1.15207	0.99846	1.68971	1.07527	0.53763		2.50554	1.21757	1.00311	1.2919	0.74772	1.05005	1.13004	0.90083	1.19004	0.84098	0.82353
2.50338	2.00617	0.46296	0.7716	0.46296	0.84877	1.31173	0.7716	1.23457	1.08025	1.08025		2.50338	1.2323	0.99489	1.27419	0.75011	0.97957	1.11192	0.93844	1.1682	0.83477	0.75207
2.50122	1.08025	0.7716	1.62037	0.7716	0.61728	1.15741	0.69444	1.31173	0.23148	0.61728		2.50122	1.23918	0.99009	1.25344	0.7598	0.91091	1.0499	0.98496	1.09293	0.82441	0.66098
2.49906	1.31173	1.15741	0.92593	0.69444	0.92593	1.00309	1.08025	0.92593	1.15741	0.3858		2.49906	1.24434	0.99165	1.23451	0.77325	0.8744	0.9675	1.04183	0.98576	0.82634	0.58315
2.49691	1.00775	1.00775	0.93023	1.16279	0.69767	0.3876	1.62791	0.77519	0.85271	0.46512		2.49691	1.25392	1.00132	1.22992	0.7874	0.87441	0.89648	1.08669	0.88322	0.82428	0.54458
2.49476	1.31783	1.16279	1.00775	1.08527	0.62016	1.00775	0.93023	0.23256	1.08527	0.93023		2.49476	1.2567	1.00787	1.22844	0.78629	0.90774	0.85906	1.08532	0.80471	0.80868	0.53831
2.49262	0.8567	1.16822	2.1028	0.62305	1.55763	0.77882	1.01246	1.09034	0.54517	0.07788		2.49262	1.2645	1.01867	1.23522	0.77776	0.97261	0.85035	1.06928	0.77843	0.78673	0.55749
2.49048	1.01246	1.24611	0.77882	0.70093	1.01246	1.01246	1.01246	0.46729	0.70093	0.70093		2.49048	1.26575	1.02309	1.22759	0.76258	1.02519	0.86206	1.03703	0.77417	0.76593	0.63559
2.48834	1.47975	0.70093	1.24611	0.54517	0.77882	0.62305	1.09034	0.8567	0.54517	0.46729		2.48834	1.2661	1.02545	1.21892	0.74866	1.08467	0.89154	0.99742	0.79606	0.75174	0.75188
2.4862	1.47975	1.47975	1.32399	0.62305	1.01246	1.16822	0.70093	1.09034	1.09034	0.93458		2.4862	1.26506	1.02649	1.20711	0.73874	1.16487	0.94522	0.95213	0.82144	0.74228	0.89153
2.48408	0.9434	0.4717	1.41509	0.86478	1.33648	0.62893	1.17925	0.78616	0.70755	1.49371		2.48408	1.27425	1.03497	1.20189	0.73737	1.26528	1.01566	0.91934	0.84005	0.73112	1.01257
2.48195	1.95618	1.72144	1.01721	0.86072	1.25196	1.09546	0.93897	1.09546	0.39124	1.01721		2.48195	1.26382	1.02811	1.17607	0.72203	1.33124	1.08192	0.86554	0.83428	0.70697	1.0456
2.47983	1.17925	0.9434	1.49371	0.9434	1.88679	1.65094	0.55031	0.86478	0.9434	1.10063		2.47983	1.26319	1.02864	1.16333	0.70782	1.373	1.1371	0.82217	0.82172	0.6915	1.02937
2.47771	1.41509	1.02201	0.70755	0.78616	1.17925	1.33648	0.86478	0.4717	0.70755	0.86478		2.47771	1.25481	1.02415	1.14922	0.68588	1.34536	1.13598	0.79347	0.80829	0.6619	0.96098
2.47559	1.33648	0.78616	0.9434	0.55031	1.65094	0.9434	0.86478	0.78616	0.78616	1.25786		2.47559	1.2449	1.0212	1.14864	0.66685	1.27224	1.09836	0.77689	0.81884	0.62256	0.86642
2.47348	1.18483	0.94787	1.10585	0.63191	1.10585	0.78989	0.63191	0.55292	0.39494	0		2.47348	1.23974	1.02629	1.16687	0.66359	1.16252	1.06137	0.77553	0.85312	0.57981	0.75792
2.47138	0.79365	0.71429	1.8254	0.07937	0.95238	1.03175	0.79365	1.34921	0.55556	1.26984		2.47138	1.23392	1.03513	1.19401	0.67993	1.04547	1.03845	0.7928	0.90078	0.54313	0.69032
2.46927	1.4218	1.4218	0.86888	0.31596	0.47393	1.10585	0.78989	0.94787	0.39494	0.47393		2.46927	1.21628	1.0379	1.21249	0.71544	0.94342	1.0152	0.81585	0.92362	0.51022	0.61971
2.46717	0.95238	0.95238	0.87302	1.50794	1.19048	1.11111	0.63492	0.79365	0.55556	0.31746		2.46717	1.2101	1.0527	1.25285	0.77467	0.89874	1.00575	0.8548	0.94308	0.49429	0.59474
2.46507	1.42857	1.34921	1.11111	0.47619	0.63492	0.71429	1.03175	1.34921	0.47619	0.47619		2.46507	1.19821	1.06509	1.29792	0.82857	0.88085	0.99806	0.89056	0.95197	0.48485	0.6239
2.46298	1.19617	0.7177	1.75439	0.95694	0.7177	0.79745	1.11643	0.47847	0.39872	1.03668		2.46298	1.19203	1.08506	1.35183	0.88417	0.9065	1.01343	0.90521	0.95407	0.48678	0.6951
2.46089	1.19617	0.63796	1.5949	1.43541	1.19617	1.5949	1.35566	0.95694	0.31898	0.7177		2.46089	1.18035	1.10369	1.38979	0.92391	0.95414	1.02924	0.87586	0.96493	0.49519	0.76475
2.4588	1.67464	1.43541	1.11643	0.7177	1.19617	0.95694	0.55821	1.03668	0.87719	0.47847		2.4588	1.16908	1.12554	1.41453	0.94416	0.99858	1.01845	0.81054	0.97817	0.50722	0.84226
2.45672	0.80128	0.96154	2.00321	0.88141	1.28205	0.96154	0.64103	1.28205	0.48077	1.52244		2.45672	1.16401	1.15314	1.43393	0.95463	1.03614	1.00312	0.75738	0.98697	0.51046	0.93246
2.45464	0.96154	1.20192	0.96154	0.96154	0.40064	0.88141	0.64103	0.80128	0.48077	0.88141		2.45464	1.15471	1.17419	1.42875	0.94565	1.06532	0.98553	0.73213	0.97465	0.50548	0.98025
2.45257	1.0467	1.44928	1.85185	1.52979	1.28824	1.28824	0.40258	0.88567	0.40258	0.40258		2.45257	1.15269	1.19748	1.41946	0.92387	1.12572	0.98369	0.75561	0.96551	0.50103	1.02386
2.45049	0.96154	1.04167	1.52244	1.12179	1.20192	0.5609	0.80128	1.04167	0.88141	1.44231		2.45049	1.14151	1.20353	1.38231	0.87405	1.17354	0.98275	0.82251	0.94755	0.49241	1.06505
2.44843	1.05178	1.45631	1.53722	0.32362	1.21359	0.80906	0.80906	0.72816	0.24272	1.61812		2.44843	1.14888	1.22042	1.35686	0.83058	1.22307	1.03252	0.92835	0.93971	0.48868	1.06584
2.44636	1.20773	2.01288	0.88567	0.32206	1.93237	1.12721	1.20773	0.96618	0.16103	0.96618		2.44636	1.14146	1.21124	1.31254	0.78808	1.22826	1.09275	1.02155	0.9177	0.49427	0.98081
2.4443	0.97087	1.13269	0.97087	0.56634	0.80906	1.45631	1.53722	1.13269	0.40453	0.40453		2.4443	1.14671	1.20476	1.29495	0.77332	1.2062	1.15842	1.08849	0.89127	0.52633	0.89102
2.44224	1.21359	1.21359	0.97087	1.21359	1.13269	1.2945	0.97087	1.05178	0.88997	0.80906		2.44224	1.14784	1.18697	1.28876	0.77	1.18742	1.18614	1.09371	0.83791	0.56444	0.83672
2.44019	1.30081	0.89431	1.86992	0.56911	0.65041	1.38211	1.05691	0.56911	0.73171	1.13821		2.44019	1.15565	1.17272	1.30342	0.77573	1.19809	1.18537	1.06488	0.7748	0.59393	0.81861
2.43814	0.97561	0.56911	1.21951	1.30081	1.13821	0.65041	1.13821	0.65041	0.3252	0.2439		2.43814	1.15862	1.15391	1.31621	0.78406	1.23649	1.15225	0.99846	0.71914	0.60707	0.81714
2.43609	1.21951	1.38211	1.13821	0.4878	1.62602	1.95122	0.73171	0.56911	1.13821	0.97561		2.43609	1.16223	1.13831	1.33552	0.79469	1.27122	1.1175	0.90625	0.68471	0.61217	0.86584
2.43405	1.22549	0.89869	1.38889	0.3268	1.79739	0.5719	1.38889	0.65359	0.3268	1.06209		2.43405	1.17185	1.13035	1.368	0.82037	1.26289	1.06768	0.81054	0.67936	0.60219	0.92496
2.43201	1.06209	0.89869	1.30719	0.89869	1.14379	0.73529	0	0.4085	0.65359	0.98039		2.43201	1.17581	1.11914	1.39618	0.85441	1.18358	1.04602	0.70645	0.6924	0.59019	0.95547
2.42997	1.22549	1.30719	1.71569	1.38889	1.22549	0.65359	0.4085	0.98039	0.3268	1.30719		2.42997	1.17958	1.10926	1.42275	0.88958	1.07006	1.06899	0.65108	0.72109	0.58309	0.94894
2.42794	1.23153	1.72414	1.39573	1.14943	0.32841	1.55993	1.23153	0.98522	0.41051	0.98522		2.42794	1.18865	1.10395	1.44906	0.92036	0.95412	1.12606	0.64022	0.7417	0.59119	0.90032
2.42591	1.06732	0.82102	1.47783	0.65681	0.90312	1.64204	0.41051	0.65681	1.14943	0.65681		2.42591	1.19109	1.09122	1.46151	0.94021	0.86642	1.15423	0.63962	0.73901	0.60206	0.83711
2.42388	1.39573	0.90312	1.31363	0.65681	1.23153	0.73892	0.24631	0.82102	0.1642	0.1642		2.42388	1.19248	1.0786	1.46656	0.96161	0.79925	1.1441	0.67462	0.72687	0.60191	0.8117
2.42186	1.15512	0.9901	1.56766	0.74257	0.33003	1.32013	0.9901	0.74257	0.74257	0.9901		2.42186	1.19833	1.07207	1.47121	0.99048	0.74647	1.12891	0.75161	0.71292	0.60716	0.85282
2.41984	1.48515	1.32013	1.56766	1.81518	0.74257	1.15512	0.74257	0.57756	0.49505	1.32013		2.41984	1.19667	1.06079	1.45737	1.01064	0.72783	1.08986	0.82982	0.70126	0.60118	0.89351
2.41782	1.32013	1.23762	1.56766	0.74257	0.74257	0.9901	1.32013	0.57756	0.9901	0.9901		2.41782	1.19321	1.04944	1.43083	1.01412	0.73897	1.04168	0.89898	0.70898	0.58371	0.89641
2.41581	1.16086	0.66335	1.57546	0.99502	0.99502	0.91211	0.91211	0.58043	0.74627	0.66335		2.41581	1.19394	1.04389	1.39945	1.01321	0.77666	1.00408	0.94271	0.74393	0.54838	0.87935
2.4138	1.16086	1.07794	1.16086	1.74129	0.24876	0.91211	0.49751	1.24378	0.08292	1.07794		2.4138	1.18725	1.03543	1.35301	0.99834	0.82668	0.97725	0.96654	0.79334	0.50283	0.85907
2.41179	1.16086	0.74627	1.3267	0.58043	1.07794	0.66335	1.24378	0.41459	0.41459	0.41459		2.41179	1.17928	1.02898	1.30638	0.97462	0.90463	0.96869	0.98717	0.84279	0.47421	0.83791
2.40979	1.08333	1	1.5	0.33333	1.33333	1.33333	1.33333	0.58333	0.41667	0.75		2.40979	1.17605	1.0296	1.26942	0.96542	0.97779	0.97994	0.98183	0.91263	0.46597	0.84611
2.40779	1.75	1.5	1.25	0.5	1.25	1.33333	0.75	1.58333	0.5	1.5		2.40779	1.16595	1.02547	1.23331	0.96989	1.01383	0.97135	0.93469	0.97784	0.47135	0.84685
2.4058	1.17253	1.17253	0.67002	1.84255	0.50251	0.67002	1.00503	1.34003	0.1675	0.67002		2.4058	1.16074	1.02516	1.21972	0.99094	1.03004	0.95321	0.8791	1.00659	0.49031	0.80743
2.4038	1.33333	1	1	1	1.41667	0.75	0.66667	0.75	0.91667	0.5		2.4038	1.14369	1.01405	1.21971	0.9951	1.03878	0.94337	0.81019	0.98814	0.5122	0.75883
2.40181	0.75377	0.75377	1.00503	1.00503	1.00503	0.92127	1.00503	0.83752	0.92127	0.75377		2.40181	1.13858	1.0141	1.25538	1.00471	1.0436	0.9686	0.76391	0.97167	0.52603	0.74239
2.39983	0.84175	0.58923	1.26263	0.84175	0.58923	1.09428	0.16835	1.0101	0.08418	0.75758		2.39983	1.13477	1.01661	1.30765	1.01246	1.0494	1.01058	0.73858	0.95852	0.52804	0.74256
2.39785	1.09428	1.51515	2.0202	0.92593	1.26263	1.3468	0.92593	0.6734	0.50505	0.84175		2.39785	1.12704	1.01654	1.35705	1.01579	1.06295	1.05081	0.75823	0.94533	0.53859	0.74938
2.39587	0.92593	1.26263	1.17845	0.84175	1.09428	0.92593	0.6734	1.09428	0.58923	0.50505		2.39587	1.12132	1.01692	1.39618	1.01815	1.06215	1.08807	0.80569	0.94224	0.55907	0.76213
2.39389	1.0101	0.6734	1.59933	1.43098	1.59933	0.6734	0.75758	1.0101	0.16835	0.75758		2.39389	1.11774	1.01819	1.42568	1.01567	1.03675	1.14198	0.87417	0.9341	0.58638	0.78823
2.39192	0.76142	0.76142	1.69205	1.26904	0.93063	1.26904	1.26904	1.01523	0.93063	1.52284		2.39192	1.12192	1.02732	1.44877	1.00519	0.98422	1.22425	0.95045	0.92183	0.6222	0.8061
2.38995	1.18443	1.35364	1.86125	0.84602	0.1692	1.52284	1.18443	0.59222	0.67682	0.1692		2.38995	1.12233	1.03391	1.4505	0.97849	0.93507	1.28768	0.99725	0.89793	0.63587	0.77786
2.38799	1.27551	1.02041	0.68027	0.85034	1.02041	1.70068	1.02041	1.10544	1.02041	1.02041		2.38799	1.12983	1.04703	1.45043	0.95421	0.93563	1.31326	1.02318	0.88058	0.62593	0.7739
2.38602	1.01523	1.01523	1.69205	0.76142	1.26904	1.09983	0.84602	1.09983	0.93063	0.59222		2.38602	1.12672	1.05096	1.44032	0.9232	0.94235	1.26996	1.02759	0.84242	0.5775	0.7666
2.38407	1.53846	0.8547	1.02564	1.19658	1.36752	1.79487	0.94017	0.42735	0	0.59829		2.38407	1.14143	1.07265	1.45426	0.91201	0.95713	1.21254	1.0514	0.80786	0.52166	0.79147
2.38211	0.85034	1.10544	1.53061	0.42517	0.34014	0.59524	1.53061	0.93537	0.2551	1.02041		2.38211	1.1388	1.0795	1.45066	0.89131	0.95682	1.11071	1.06203	0.77389	0.47745	0.81792
2.38016	1.7094	1.11111	1.62393	1.02564	0.51282	0.8547	0.68376	0.68376	0.68376	1.02564		2.38016	1.14785	1.09768	1.46004	0.89012	1.00696	1.05292	1.07615	0.75485	0.46547	0.83475
2.37821	1.02564	1.11111	1.53846	0.94017	1.7094	0.8547	0.68376	0.68376	0.34188	0.68376		2.37821	1.15071	1.1095	1.45528	0.8889	1.08085	1.0354	1.10722	0.74482	0.47342	0.82392
2.37626	1.53846	0.8547	1.7094	1.11111	1.02564	0.8547	1.28205	0.76923	0.34188	0.8547		2.37626	1.15346	1.11949	1.44253	0.88976	1.12909	1.05996	1.15715	0.74843	0.5108	0.80872
2.37432	0.68729	1.54639	1.20275	0.85911	1.20275	1.37457	1.6323	0.42955	0.51546	0.94502		2.37432	1.16217	1.13244	1.42966	0.89612	1.15717	1.11272	1.19255	0.76566	0.5804	0.79429
2.37238	1.03093	0.85911	1.46048	0.42955	1.28866	1.37457	1.28866	1.28866	0.25773	0.42955		2.37238	1.16545	1.13437	1.40823	0.90315	1.14383	1.14502	1.17217	0.78641	0.66723	0.77937
2.37044	0.60137	1.54639	1.46048	1.54639	1.80412	1.03093	1.37457	0.68729	1.37457	0.85911		2.37044	1.16928	1.13081	1.38709	0.91885	1.08944	1.14745	1.11028	0.78696	0.76082	0.79455
2.36851	1.38169	1.81347	1.29534	0.69085	0.25907	1.38169	0.60449	0.94991	1.03627	0.51813		2.36851	1.17959	1.12588	1.37591	0.93974	1.00612	1.13093	1.03042	0.78139	0.8298	0.82549
2.36658	1.81347	0.7772	1.20898	0.69085	0.69085	1.29534	0.94991	0.69085	0.60449	1.46805		2.36658	1.18353	1.10839	1.36459	0.96348	0.95139	1.07849	0.96228	0.76419	0.86393	0.85354
2.36465	1.29534	0.94991	1.20898	0.7772	0.7772	0.60449	0.7772	0.43178	1.12263	0.60449		2.36465	1.18663	1.08825	1.36275	0.99596	0.93544	1.01276	0.9163	0.75468	0.87665	0.83292
2.36273	0.95486	0.86806	1.47569	1.30208	1.30208	0.78125	0.69444	0.95486	1.04167	1.30208		2.36273	1.19524	1.07337	1.37659	1.03686	0.94535	0.97435	0.9008	0.76658	0.86766	0.79695
2.3608	0.7772	0.7772	1.38169	1.12263	1.03627	0.86356	1.46805	0.69085	0.60449	0.34542		2.3608	1.19105	1.04869	1.38044	1.05895	0.93509	0.9482	0.89358	0.77353	0.83223	0.733
2.35889	1.7452	1.48342	1.48342	1.22164	0.78534	1.3089	0.61082	0.69808	0.4363	0.26178		2.35889	1.20514	1.04225	1.40813	1.08503	0.92802	0.94261	0.89228	0.79527	0.8105	0.72542
2.35697	1.38889	1.04167	1.12847	1.5625	1.38889	1.12847	0.95486	1.30208	1.21528	0.69444		2.35697	1.19963	1.02054	1.41399	1.07862	0.9028	0.90396	0.89228	0.80063	0.7826	0.76605
2.35506	1.13438	0.52356	1.48342	0.4363	0.52356	0.8726	0.78534	0.61082	0.69808	1.39616		2.35506	1.20598	1.012	1.43418	1.06815	0.87896	0.86399	0.91649	0.79632	0.75472	0.82968
2.35315	1.13438	0.95986	1.83246	1.22164	0.69808	0.4363	0.69808	0.52356	0.61082	1.13438		2.35315	1.20569	1.00214	1.43975	1.04916	0.87978	0.83571	0.95575	0.7936	0.72373	0.85012
2.35125	1.49123	1.31579	1.75439	1.22807	0.70175	0.4386	1.14035	0.61404	0.52632	0.35088		2.35125	1.21166	1.00055	1.44002	1.02946	0.9218	0.8563	1.01375	0.81082	0.70343	0.85452
2.34935	1.14035	0.87719	1.22807	1.05263	1.22807	1.14035	1.22807	1.40351	0.78947	1.05263		2.34935	1.21139	0.99552	1.42265	0.99919	0.98714	0.91034	1.0519	0.82925	0.68618	0.88939
2.34745	1.22807	1.05263	1.22807	0.78947	0.87719	1.40351	1.40351	0.4386	1.05263	0.87719		2.34745	1.2117	0.99273	1.40492	0.96988	1.05295	0.95918	1.05765	0.82794	0.66584	0.94996
2.34555	0.87719	0.70175	1.40351	0.70175	1.40351	0.87719	1.05263	0.87719	0.52632	0.70175		2.34555	1.21302	0.992	1.39229	0.94886	1.1124	0.97975	1.02841	0.8248	0.63818	1.04798
2.34366	1.14638	1.49912	1.23457	0.88183	1.49912	1.14638	0.79365	1.0582	0.44092	1.41093		2.34366	1.22221	0.9987	1.39373	0.94396	1.14967	0.99279	0.99621	0.81283	0.62352	1.19214
2.34177	1.14638	0.79365	1.23457	1.14638	0.79365	0.97002	0.5291	0.61728	0.70547	1.0582		2.34177	1.2265	1.00093	1.39646	0.94194	1.15574	0.99449	0.97933	0.77593	0.62617	1.32846
2.33989	0.70922	0.53191	1.50709	0.88652	0.88652	0.62057	1.24113	0.97518	0.1773	1.6844		2.33989	1.23885	1.01048	1.41377	0.94798	1.17571	1.01538	1.00029	0.73338	0.65387	1.45597
2.338	1.0582	1.32275	1.41093	0.97002	1.41093	1.14638	0.88183	0.5291	1.0582	2.1164		2.338	1.23952	1.01145	1.41816	0.94727	1.19291	1.05722	1.01674	0.67264	0.70148	1.5026
2.33612	1.77305	1.06383	1.41844	0.88652	1.59574	0.62057	1.41844	1.06383	0.53191	1.32979		2.33612	1.25416	1.02292	1.4366	0.95864	1.20975	1.12583	1.04396	0.62581	0.76259	1.47953
2.33424	1.15248	1.06383	1.6844	0.79787	0.70922	1.77305	1.06383	0	0.70922	0.53191		2.33424	1.26213	1.02803	1.44323	0.96624	1.20319	1.1958	1.04807	0.5886	0.8248	1.4223
2.33237	1.3369	1.15865	1.24777	1.06952	1.06952	1.78253	0.89127	0.08913	1.24777	2.31729		2.33237	1.27654	1.03714	1.44968	0.97779	1.21511	1.22683	1.05422	0.60708	0.88262	1.38652
2.3305	1.51515	0.53476	1.06952	1.3369	1.51515	0.71301	0.80214	1.06952	1.15865	1.06952		2.3305	1.28343	1.0389	1.44209	0.97618	1.21935	1.20346	1.06677	0.67026	0.90653	1.28262
2.32863	1.24777	1.60428	1.87166	0.62389	1.51515	1.06952	0.98039	0.80214	0.98039	1.6934		2.32863	1.28919	1.03909	1.42542	0.96211	1.19656	1.17805	1.09305	0.73755	0.90065	1.16326
2.32676	1.78253	1.15865	1.78253	1.24777	1.15865	1.15865	1.51515	1.24777	0.62389	0.17825		2.32676	1.29373	1.03538	1.38882	0.94009	1.14627	1.15396	1.11229	0.79515	0.87858	1.04607
2.32491	1.08108	0.99099	1.44144	0.81081	0.54054	1.26126	1.35135	0.54054	0.63063	0.9009		2.32491	1.31092	1.0395	1.34552	0.91601	1.10718	1.13728	1.10599	0.84314	0.86759	1.02789
2.32305	1.43369	1.16487	1.43369	1.16487	1.16487	1.25448	0.89606	0.98566	0.98566	1.07527		2.32305	1.30604	1.02482	1.26648	0.86888	1.07742	1.0917	1.04816	0.88419	0.84833	1.05558
2.32119	1.6129	1.07527	1.25448	0.89606	1.25448	0.71685	0.80645	0.71685	0.98566	1.25448		2.32119	1.30734	1.01469	1.19034	0.81969	1.06078	1.04678	0.9873	0.93871	0.83056	1.10917
2.31934	1.17117	0.72072	0.9009	0.45045	0.99099	1.08108	0.99099	0.45045	0.63063	1.62162		2.31934	1.31509	1.01068	1.12902	0.77621	1.04418	1.02108	0.9342	1.01782	0.81255	1.14968
2.31749	0.81081	1.17117	0.45045	0.63063	1.08108	0.9009	1.26126	1.44144	0.72072	0.9009		2.31749	1.31575	1.00394	1.08464	0.74034	1.02012	0.99396	0.87486	1.10456	0.79256	1.14375
2.31564	0.72072	0.99099	0.9009	0.9009	0.72072	1.44144	0.45045	1.53153	1.08108	0.99099		2.31564	1.31682	1.00051	1.07325	0.71889	0.99365	0.96675	0.81581	1.15495	0.77222	1.13702
2.3138	1.17754	0.4529	0.9058	0.4529	1.72101	0.54348	0.4529	1.81159	0.63406	1.17754		2.3138	1.32538	1.00724	1.09664	0.71537	0.97458	0.93205	0.79534	1.15144	0.74878	1.14406
2.31196	2.08333	0.99638	1.3587	0.63406	0.63406	1.08696	0.99638	0.63406	0.63406	1.08696		2.31196	1.32637	1.01468	1.13532	0.72629	0.9333	0.90849	0.80788	1.08565	0.72417	1.14213
2.31012	1.08696	1.08696	1.08696	0.63406	0.36232	0.9058	1.17754	0.9058	0.72464	1.44928		2.31012	1.32607	1.02675	1.18308	0.75324	0.92022	0.89653	0.83175	1.01785	0.70653	1.13126
2.30828	1.44928	1.17754	1.44928	0.63406	1.17754	0.63406	0.63406	0.36232	0.63406	0.81522		2.30828	1.32439	1.04185	1.23271	0.7916	0.9547	0.90689	0.85684	0.96815	0.69483	1.09823
2.30645	1.73042	1.0929	1.54827	1.45719	0.81967	1.00182	0.7286	1.45719	0.81967	1.36612		2.30645	1.32821	1.06448	1.2819	0.83834	1.01384	0.95629	0.90736	0.95345	0.69278	1.07656
2.30462	1.73042	1.18397	1.0929	0.7286	1.73042	1.00182	0.91075	0.81967	0.54645	0.81967		2.30462	1.32285	1.0826	1.31231	0.87303	1.07761	1.02252	0.97416	0.92952	0.68947	1.04566
2.3028	1.28205	0.82418	1.4652	1.0989	0.64103	0.82418	1.0989	1.19048	0.54945	1.19048		2.3028	1.323	1.10751	1.33913	0.90881	1.1314	1.1083	1.05284	0.9105	0.69606	1.0457
2.30097	1.36612	1.18397	1.63934	0.81967	1.18397	1.54827	1.45719	0.7286	1.18397	0.7286		2.30097	1.30763	1.12115	1.33683	0.931	1.18655	1.18539	1.1059	0.8771	0.69687	1.05895
2.29915	1.28205	1.00733	1.28205	0.91575	0.91575	1.4652	1.00733	0.7326	0.64103	1.37363		2.29915	1.30617	1.14657	1.33376	0.96472	1.25661	1.24412	1.14049	0.86549	0.69479	1.12663
2.29733	1.19048	1.4652	0.91575	0.3663	1.73993	1.0989	1.0989	0.91575	0.09158	0.54945		2.29733	1.29773	1.16424	1.3136	0.99679	1.30984	1.26182	1.15199	0.86662	0.6929	1.20656
2.29552	0.73665	1.4733	1.84162	1.28913	1.74954	1.10497	1.56538	0.55249	0.82873	1.84162		2.29552	1.29728	1.18506	1.2954	1.039	1.31866	1.26805	1.15508	0.88561	0.71056	1.31889
2.29371	0.82873	1.28913	1.19705	1.19705	0.82873	1.28913	0.18416	1.19705	1.38122	1.74954		2.29371	1.29106	1.19584	1.2607	1.06537	1.26374	1.25072	1.13472	0.912	0.71851	1.37195
2.2919	1.28913	0.92081	1.01289	1.84162	1.74954	1.84162	1.9337	1.19705	0.55249	1.19705		2.2919	1.28617	1.20431	1.22454	1.07282	1.18469	1.20456	1.1299	0.92471	0.70551	1.36176
2.29009	1.19705	1.01289	1.38122	0.82873	0.92081	0.82873	0.82873	0.73665	0.64457	1.28913		2.29009	1.28208	1.21224	1.19332	1.05606	1.07661	1.12068	1.09245	0.91927	0.69292	1.32624
2.28829	1.48148	1.11111	1.01852	0.46296	0.37037	0.92593	1.11111	0.83333	0.46296	1.57407		2.28829	1.28535	1.22671	1.17535	1.0346	0.98845	1.05133	1.04831	0.91667	0.69755	1.28923
2.28649	1.75926	1.11111	0.92593	1.01852	1.38889	0.55556	1.11111	0.83333	0.74074	0.74074		2.28649	1.28111	1.23346	1.16347	1.00503	0.93915	1.00573	0.98328	0.90899	0.72213	1.24823
2.2847	1.11732	1.67598	1.30354	1.67598	0.65177	1.11732	0.83799	1.30354	0.55866	1.30354		2.2847	1.28318	1.2448	1.17334	0.9726	0.91716	1.00601	0.91154	0.90235	0.77225	1.26629
2.2829	1.38889	1.2037	1.01852	0.92593	0.74074	1.2963	0.83333	0.74074	0.64815	1.11111		2.2829	1.27025	1.23799	1.18279	0.91544	0.92307	1.0066	0.83184	0.87205	0.83349	1.3057
2.28111	1.76909	1.48976	1.39665	0.74488	0.74488	1.02421	0.74488	0.55866	1.39665	1.48976		2.28111	1.27068	1.24093	1.21832	0.86627	0.97085	1.01072	0.77135	0.85814	0.91057	1.38341
2.27932	1.11732	1.11732	0.9311	0.55866	1.39665	1.11732	0.74488	0.9311	0.74488	2.14153		2.27932	1.2632	1.23295	1.2567	0.82182	1.02255	1.0075	0.72401	0.85647	0.96596	1.44044
2.27754	1.31086	0.93633	1.1236	0.46816	1.49813	0.8427	0.46816	1.1236	1.21723	0.65543		2.27754	1.26252	1.22918	1.31235	0.8007	1.04736	1.01544	0.70404	0.86475	1.01318	1.46889
2.27576	1.21723	1.21723	1.40449	0.74906	1.02996	0.8427	0.93633	0.74906	1.31086	1.77903		2.27576	1.25488	1.2166	1.36429	0.79642	1.02367	1.04005	0.711	0.86693	1.03204	1.51941
2.27397	1.21043	1.48976	2.14153	0.65177	0.74488	1.21043	0.65177	0.55866	0.55866	1.67598		2.27397	1.24088	1.19466	1.401	0.80333	0.9805	1.08274	0.73226	0.87588	1.02443	1.55386
2.2722	1.12994	1.22411	1.12994	0.84746	0.7533	0.94162	0.84746	0.84746	1.41243	1.50659		2.2722	1.24885	1.18943	1.44436	0.83269	0.96914	1.15291	0.79115	0.91563	1.03096	1.60336
2.27042	1.02996	1.31086	1.31086	1.31086	0.74906	1.40449	0.46816	1.40449	0.8427	1.77903		2.27042	1.23721	1.16152	1.4527	0.84619	0.96576	1.2087	0.86166	0.93621	1.00876	1.6264
2.26865	1.03578	0.84746	1.69492	1.22411	1.31827	1.41243	0.94162	0.84746	1.03578	1.31827		2.26865	1.24122	1.14508	1.46598	0.85683	0.98839	1.2603	0.97112	0.93838	0.99923	1.66742
2.26688	1.69492	1.50659	1.60075	0.7533	1.22411	1.31827	1.9774	0.94162	0.7533	1.78908		2.26688	1.23994	1.1222	1.45602	0.85145	0.99259	1.28176	1.07576	0.91656	0.98882	1.71793
2.26512	0.85227	0.94697	1.60985	0.94697	0.75758	1.13636	0.56818	0.75758	0.75758	2.08333		2.26512	1.24723	1.10589	1.44054	0.84996	0.98957	1.29502	1.15528	0.88453	0.99438	1.77127
2.26335	0.56497	0.84746	1.41243	0.37665	0.84746	1.31827	1.22411	1.12994	1.69492	1.78908		2.26335	1.24225	1.07962	1.39963	0.84583	0.98257	1.28905	1.23505	0.83267	0.99164	1.78073
2.2616	1.14286	1.2381	0.95238	0.47619	1.2381	1.14286	0.7619	0.85714	0.7619	1.42857		2.2616	1.26027	1.07568	1.38151	0.87363	0.9999	1.29772	1.34517	0.78069	0.98824	1.82012
2.25984	1.60985	1.13636	1.42045	0.94697	0.94697	1.42045	1.79924	0.37879	0.85227	1.51515		2.25984	1.2578	1.0575	1.34725	0.90266	0.9964	1.2767	1.43604	0.71938	0.96889	1.85249
2.25808	1.79924	0.47348	1.51515	0.75758	1.13636	1.23106	1.89394	1.04167	1.04167	2.74621		2.25808	1.26241	1.05058	1.3276	0.94138	1.00357	1.24184	1.48268	0.69077	0.96209	1.89333
2.25633	1.52381	1.2381	1.14286	1.52381	0.66667	1.61905	1.61905	0	0.66667	2		2.25633	1.2736	1.05623	1.32306	0.98029	1.02624	1.19142	1.46171	0.69283	0.96737	1.87392
2.25458	1.14286	0.85714	1.04762	1.33333	1.14286	0.7619	1.71429	0.85714	1.14286	1.61905		2.25458	1.27689	1.06092	1.3235	0.99363	1.06903	1.1094	1.36687	0.74272	0.9778	1.81327
2.25283	1.2381	1.14286	1.61905	1.42857	1.2381	0.95238	0.57143	0.85714	0.7619	0.95238		2.25283	1.27975	1.07	1.33753	0.98554	1.12299	1.03794	1.23097	0.81737	0.98636	1.77934
2.25109	1.341	1.341	1.341	0.6705	0.95785	1.24521	1.14943	0.86207	2.01149	2.49042		2.25109	1.28964	1.08802	1.368	0.96872	1.18657	0.98759	1.11423	0.90345	0.9953	1.81461
2.24935	0.86207	1.341	0.86207	0.09579	1.24521	0.6705	1.341	1.24521	0.19157	1.91571		2.24935	1.29191	1.10128	1.4006	0.95022	1.24806	0.94428	1.00108	0.97557	0.97737	1.82418
2.24761	1.341	0.86207	1.05364	0.95785	1.53257	1.05364	0.57471	1.05364	0.76628	1.43678		2.24761	1.29403	1.11595	1.4436	0.94659	1.29584	0.9338	0.89936	1.01977	0.97828	1.83053
2.24588	1.44509	1.34875	2.50482	1.7341	1.25241	0.86705	0.4817	1.05973	1.34875	1.54143		2.24588	1.30314	1.1398	1.49446	0.95296	1.31918	0.95772	0.84361	1.04358	1.00058	1.86844
2.24414	1.53257	0.57471	1.24521	0.57471	1.24521	0.57471	1.24521	1.05364	1.14943	3.35249		2.24414	1.29649	1.15311	1.50788	0.94283	1.2973	1.00598	0.82136	1.0331	1.01217	1.87909
2.24242	1.45349	1.64729	1.74419	1.06589	1.93798	1.25969	0.67829	1.16279	0.67829	0.77519		2.24242	1.31147	1.1902	1.5294	0.95282	1.26375	1.10643	0.82816	1.02337	1.0465	1.8475
2.24068	1.341	1.14943	1.72414	0.57471	0.95785	1.14943	0.86207	0.57471	1.24521	1.72414		2.24068	1.29549	1.20149	1.49421	0.94468	1.15919	1.17659	0.83815	0.97994	1.07348	1.82031
2.23896	1.16279	1.35659	1.84109	0.3876	0.3876	1.64729	0.4845	1.06589	0.96899	2.32558		2.23896	1.30908	1.24263	1.47312	0.96524	1.0886	1.24323	0.88497	0.96636	1.13395	1.86744
2.23724	0.96899	1.16279	1.35659	2.13178	1.55039	1.45349	1.45349	1.16279	1.45349	1.35659		2.23724	1.30734	1.2718	1.42016	0.97514	1.04359	1.23695	0.93633	0.93508	1.19162	1.89746
2.23552	1.35659	1.16279	0.77519	0.67829	0.96899	1.06589	0.5814	1.16279	0.67829	2.22868		2.23552	1.30551	1.30361	1.36688	0.96458	1.00962	1.17816	0.96485	0.89158	1.25109	1.96251
2.23381	1.55945	0.77973	1.46199	1.16959	0.87719	1.16959	1.55945	0.38986	1.85185	1.85185		2.23381	1.311	1.346	1.33378	0.94706	1.00793	1.0988	0.98311	0.85197	1.32656	2.03585
2.23209	1.55039	1.45349	1.06589	1.25969	0.96899	1.45349	0.77519	0.77519	1.25969	2.51938		2.23209	1.30079	1.37486	1.29756	0.90695	1.03287	0.9955	0.9482	0.8329	1.36988	2.07762
2.23038	1.26706	1.65692	1.85185	0.19493	0.5848	0.19493	1.26706	0.87719	1.65692	2.04678		2.23038	1.30546	1.41835	1.2917	0.8722	1.10923	0.91465	0.90551	0.85122	1.41616	2.10771
2.22867	1.16959	1.26706	0.87719	0.87719	1.26706	0	0.5848	0.68226	1.16959	1.94932		2.22867	1.30256	1.44917	1.29111	0.84213	1.21417	0.90084	0.84667	0.88501	1.43901	2.11878
2.22696	1.36452	1.85185	1.16959	0.77973	1.94932	1.65692	0.5848	0.77973	1.85185	1.94932		2.22696	1.30003	1.47345	1.31321	0.82044	1.30409	0.95942	0.81627	0.93376	1.45734	2.14425
2.22526	1.17647	1.76471	1.66667	1.07843	1.56863	1.37255	0.88235	0.98039	1.37255	2.35294		2.22526	1.30571	1.49704	1.36682	0.81115	1.34171	1.01763	0.83597	0.98264	1.47584	2.19647
2.22356	1.17647	1.96078	0.39216	0.39216	0.98039	0.88235	0.29412	2.05882	1.37255	2.35294		2.22356	1.3046	1.50157	1.4341	0.80296	1.32137	1.04561	0.8934	0.98808	1.49515	2.22429
2.22186	1.37255	1.47059	1.17647	1.07843	1.56863	1.17647	1.37255	0.68627	0.68627	2.54902		2.22186	1.30446	1.49617	1.52698	0.80559	1.28041	1.06159	0.99441	0.92306	1.53605	2.23473
2.22017	1.18343	1.57791	2.16963	0.78895	0.88757	1.18343	1.28205	0.88757	1.87377	1.47929		2.22017	1.31301	1.49249	1.63673	0.81852	1.22648	1.07029	1.09551	0.84036	1.61348	2.25195
2.21848	0.98619	0.98619	2.26824	0.88757	1.57791	0.78895	1.28205	0.4931	2.26824	2.36686		2.21848	1.31489	1.47561	1.71862	0.83369	1.16994	1.06748	1.16648	0.75965	1.66748	2.30111
2.21678	1.17647	1.76471	1.96078	0.4902	0.58824	1.17647	0.78431	0.39216	2.05882	2.7451		2.21678	1.30999	1.44898	1.75673	0.85153	1.10809	1.07138	1.20405	0.71595	1.67	2.33391
2.2151	1.88492	0.99206	1.98413	0.99206	0.79365	0.69444	1.88492	0.49603	1.28968	2.97619		2.2151	1.32901	1.44756	1.79018	0.89455	1.09828	1.10159	1.24474	0.74012	1.66639	2.36649
2.21341	0.98619	0.98619	2.26824	1.18343	1.57791	1.67653	1.28205	0.78895	1.87377	1.67653		2.21341	1.32455	1.42221	1.75781	0.92476	1.08774	1.12282	1.21702	0.79567	1.62479	2.32937
2.21173	1.68651	1.68651	1.19048	0.69444	1.38889	1.28968	0.69444	1.28968	1.38889	2.08333		2.21173	1.33587	1.41554	1.71793	0.96424	1.06933	1.13576	1.18308	0.87633	1.60087	2.38437
2.21005	1.09127	1.5873	1.68651	0.59524	1.09127	0.59524	0.99206	0.99206	1.19048	2.28175		2.21005	1.339	1.3998	1.65629	0.99837	1.02607	1.13668	1.15293	0.93837	1.58619	2.49784
2.20837	1.4881	1.38889	1.78571	1.78571	0.39683	0.99206	1.78571	0.99206	2.38095	3.1746		2.20837	1.34185	1.38252	1.58906	1.02782	0.99429	1.16191	1.12397	0.98801	1.59932	2.65292
2.2067	1.1976	1.99601	1.49701	0.998	0.998	1.59681	0.7984	0.5988	0.7984	2.39521		2.2067	1.35224	1.37194	1.53171	1.04396	1.01546	1.20124	1.07916	1.03694	1.63715	2.80777
2.20503	2.49501	1.1976	0.998	1.0978	0.8982	1.1976	0.8982	1.29741	1.69661	3.29341		2.20503	1.35402	1.35167	1.47632	1.03833	1.06201	1.20829	1.03816	1.07886	1.71076	2.93829
2.20336	0.998	1.29741	1.1976	1.1976	1.49701	1.49701	0.998	1.79641	1.79641	2.99401		2.20336	1.35499	1.33331	1.44233	1.01997	1.12255	1.19208	1.01678	1.09268	1.81389	3.01591
2.20169	1.49701	0.5988	1.89621	0.499	0.998	0.8982	0.998	0.6986	2.29541	2.89421		2.20169	1.35611	1.31939	1.42932	0.99323	1.1657	1.15371	1.01221	1.06779	1.92993	3.04185
2.20003	1.30522	1.10442	0.80321	0.90361	1.50602	1.00402	0.90361	0.80321	1.90763	3.81526		2.20003	1.36616	1.32016	1.44016	0.97272	1.19933	1.12756	1.02621	1.05265	2.0536	3.03268
2.19836	1.29741	0.998	1.0978	1.1976	1.1976	1.0978	1.29741	1.0978	1.89621	2.39521		2.19836	1.36135	1.31049	1.45338	0.93745	1.18824	1.09877	1.03473	1.0428	2.15055	2.91332
2.19671	0.70707	1.51515	2.72727	1.21212	1.21212	1.21212	0.90909	1.0101	2.92929	2.82828		2.19671	1.38346	1.32746	1.50351	0.91058	1.18055	1.09547	1.05284	1.06579	2.27951	2.85188
2.19505	0.80321	1.60643	1.40562	1.00402	1.30522	1.40562	1.00402	0.70281	2.40964	3.01205		2.19505	1.38351	1.31923	1.51997	0.85996	1.14679	1.07263	1.04923	1.08352	2.34087	2.75707
2.1934	1.71717	1.31313	1.21212	0.40404	0.60606	0.40404	1.31313	1.81818	1.21212	2.12121		2.1934	1.40305	1.32245	1.5573	0.82136	1.13833	1.06781	1.04973	1.12414	2.41934	2.72427
2.19174	1.40562	1.80723	1.00402	0.40161	1.00402	1.40562	1.10442	0.90361	3.51406	2.61044		2.19174	1.40769	1.30351	1.58502	0.78674	1.15708	1.08873	1.01943	1.12823	2.47722	2.72976
2.1901	1.01626	1.32114	1.62602	1.32114	1.21951	0.81301	0.60976	1.01626	2.84553	3.45528		2.1901	1.43974	1.30021	1.65046	0.78234	1.2226	1.14479	1.00205	1.14897	2.54259	2.82235
2.18845	0.90909	1.31313	2.42424	0.90909	1.71717	1.51515	1.41414	1.31313	2.32323	3.13131		2.18845	1.44705	1.26609	1.68144	0.772	1.26261	1.19926	0.98084	1.14716	2.53506	2.85102
2.1868	1.91919	1.91919	1.61616	0.30303	1.71717	1.11111	0.50505	0.90909	2.32323	2.22222		2.1868	1.4635	1.23364	1.70367	0.78036	1.27706	1.25476	0.96705	1.14282	2.54328	2.9145
2.18516	2.23577	0.81301	1.62602	0.81301	0.60976	1.01626	1.21951	1.42276	2.23577	2.64228		2.18516	1.48797	1.20352	1.71976	0.81673	1.27595	1.315	0.98428	1.14068	2.58327	3.08125
2.18352	1.52439	1.32114	1.93089	0.81301	1.32114	1.93089	1.11789	1.42276	2.84553	3.65854		2.18352	1.50161	1.16568	1.70913	0.86872	1.29124	1.35444	1.00516	1.11397	2.62764	3.29307
2.18189	1.22699	1.02249	1.84049	0.2045	1.22699	1.32924	0.51125	0.6135	2.35174	3.78323		2.18189	1.52248	1.13735	1.69073	0.94395	1.32943	1.35318	1.04628	1.08456	2.69288	3.51039
2.18026	1.73824	0.6135	1.94274	1.73824	1.43149	1.53374	1.43149	1.53374	2.96524	4.19223		2.18026	1.53197	1.10809	1.64677	1.02713	1.36767	1.30868	1.10918	1.07062	2.74301	3.65958
2.17862	1.32114	1.21951	0.91463	1.21951	1.21951	0.81301	1.21951	0.4065	3.25203	3.15041		2.17862	1.52948	1.08143	1.58435	1.09417	1.38968	1.23393	1.16141	1.06874	2.755	3.74108
2.17699	2.04499	1.02249	1.73824	1.22699	1.63599	1.32924	1.32924	1.43149	2.35174	3.57873		2.17699	1.54297	1.0777	1.5454	1.16021	1.41082	1.18344	1.22027	1.12965	2.76953	3.89539
2.17537	2.05761	0.61728	1.74897	1.13169	1.74897	1.02881	1.13169	0.92593	3.39506	4.21811		2.17537	1.55339	1.08484	1.50817	1.21065	1.38917	1.1365	1.27308	1.22228	2.77039	4.07392
2.17375	1.33745	0.72016	0.92593	1.33745	1.33745	1.13169	1.02881	1.23457	2.57202	4.62963		2.17375	1.55116	1.0971	1.46595	1.23728	1.31012	1.09416	1.32177	1.34264	2.7348	4.20492
2.17212	1.73824	1.02249	1.53374	1.43149	1.43149	1.12474	1.43149	1.32924	2.45399	4.80573		2.17212	1.53695	1.11274	1.42704	1.23746	1.20019	1.05556	1.36365	1.47016	2.69208	4.25894
2.1705	1.95473	1.64609	1.85185	1.54321	0.5144	1.13169	1.64609	2.26337	2.16049	3.29218		2.1705	1.53965	1.14885	1.41374	1.23439	1.10914	1.0419	1.39728	1.60549	2.71199	4.34225
2.16889	1.34576	1.13872	1.0352	0.82816	0.62112	0.5176	1.5528	1.75983	2.79503	4.34783		2.16889	1.54093	1.18817	1.40648	1.21785	1.06883	1.04778	1.38502	1.69466	2.76847	4.50193
2.16727	1.13169	1.64609	1.23457	1.23457	1.13169	1.44033	1.44033	1.64609	3.7037	5.45267		2.16727	1.52282	1.21419	1.39573	1.18577	1.06339	1.07578	1.3099	1.72747	2.80324	4.644
2.16566	0.72464	0.62112	1.24224	0.93168	1.44928	0.93168	1.44928	1.75983	2.58799	4.24431		2.16566	1.52412	1.255	1.41596	1.17112	1.0777	1.12196	1.2195	1.76318	2.86305	4.82502
2.16405	1.65631	0.93168	1.13872	1.0352	1.86335	1.0352	0.31056	1.86335	2.27743	5.2795		2.16405	1.51692	1.28857	1.43733	1.15627	1.05597	1.16764	1.11506	1.78054	2.9232	5.00617
2.16244	1.96687	2.17391	2.07039	0.82816	0.41408	1.5528	1.34576	1.75983	3.00207	4.96894		2.16244	1.51027	1.31975	1.46094	1.14708	1.00068	1.20437	1.04988	1.80099	3.01352	5.18932
2.16084	1.77083	1.35417	1.875	2.08333	0.3125	1.14583	1.04167	1.35417	3.54167	5		2.16084	1.51333	1.35239	1.48191	1.14615	0.98298	1.21304	1.00704	1.85293	3.1303	5.41627
2.15924	1.5625	1.14583	1.35417	0.9375	1.5625	1.5625	0.9375	1.66667	3.4375	6.5625		2.15924	1.5075	1.36969	1.48099	1.12669	1.00559	1.182	0.97577	1.92763	3.2114	5.60073
2.15764	1.35417	1.14583	1.25	1.04167	0.52083	0.9375	0.20833	2.29167	3.75	5.9375		2.15764	1.50273	1.37979	1.47496	1.10663	1.0322	1.11658	0.96756	2.01285	3.27438	5.70128
2.15604	1.5625	1.66667	1.66667	0.625	1.5625	1.35417	1.5625	2.08333	2.8125	4.47917		2.15604	1.4996	1.38143	1.46873	1.09207	1.06797	1.04764	0.98404	2.06553	3.3304	5.76781
2.15445	1.36268	1.78197	1.15304	1.04822	1.15304	0.62893	1.78197	2.83019	3.56394	6.39413		2.15445	1.50794	1.38075	1.47154	1.0943	1.08099	0.99669	0.96842	2.07647	3.4383	5.91754
2.15285	0.83333	1.35417	1.04167	1.25	0.9375	0.52083	0.625	2.5	2.70833	6.45833		2.15285	1.49995	1.35086	1.46013	1.08565	1.0547	0.98697	0.88882	1.98594	3.54246	5.95403
2.15127	1.37131	2.1097	2.00422	1.26582	1.16034	0.84388	0.7384	1.37131	3.48101	5.48523		2.15127	1.52328	1.33543	1.47801	1.09201	1.03212	1.0606	0.82877	1.89186	3.77017	6.03913
2.14968	1.36268	1.46751	1.78197	1.36268	1.04822	1.57233	0.10482	1.25786	4.29769	7.33753		2.14968	1.5205	1.28486	1.4581	1.06804	0.97367	1.14846	0.78863	1.79541	3.95309	5.98711
2.14809	1.04822	1.15304	1.15304	0.83857	0.83857	1.67715	0.83857	1.46751	5.24109	5.55556		2.14809	1.52925	1.23795	1.4371	1.04125	0.91619	1.22755	0.81478	1.78036	4.13842	5.9191
2.14651	1.89873	1.05485	1.68776	1.47679	0.63291	0.84388	1.26582	1.68776	3.05907	4.11392		2.14651	1.54897	1.19989	1.42134	1.01856	0.87578	1.28691	0.87456	1.84165	4.3023	5.97815
2.14493	1.79325	0.42194	1.26582	0.63291	1.26582	1.37131	0.84388	2.1097	4.74684	6.85654		2.14493	1.55904	1.16095	1.39329	0.98934	0.85175	1.33733	0.92635	1.92845	4.42481	6.18705
2.14335	1.47679	0.63291	1.58228	0.7384	0.63291	1.37131	1.16034	2.21519	4.85232	6.11814		2.14335	1.56826	1.13385	1.36834	0.97393	0.83959	1.37494	0.97743	2.01211	4.4974	6.44077
2.14177	2.00422	1.16034	0.84388	0.52743	0.7384	1.79325	0.63291	2.95359	5.59072	7.91139		2.14177	1.57604	1.11965	1.35001	0.97723	0.8645	1.39102	1.0229	2.06631	4.50304	6.68294
2.1402	1.80467	0.84926	1.16773	1.27389	0.63694	1.16773	1.27389	1.69851	3.82166	6.90021		2.1402	1.59175	1.12389	1.35507	1.00464	0.93992	1.38534	1.08025	2.09318	4.47254	6.85907
2.13863	1.80467	1.38004	1.38004	0.84926	1.16773	1.06157	1.4862	1.59236	4.4586	6.58174		2.13863	1.59499	1.13105	1.3636	1.03147	1.05132	1.36616	1.11353	2.12186	4.41124	6.94301
2.13706	1.38004	1.27389	1.16773	1.06157	1.27389	1.27389	0.42463	2.2293	3.92781	7.21868		2.13706	1.5958	1.14547	1.37734	1.05842	1.17491	1.34953	1.12308	2.19169	4.37477	7.04313
2.13549	1.91083	0.84926	2.12314	1.38004	0.95541	2.2293	1.38004	1.80467	4.35244	6.90021		2.13549	1.59435	1.16566	1.38977	1.07542	1.29137	1.31618	1.13438	2.28917	4.39268	7.17877
2.13393	1.7094	0.74786	1.60256	1.49573	1.7094	0.96154	1.7094	2.99145	3.31197	6.94444		2.13393	1.60081	1.19844	1.39872	1.07938	1.39877	1.24821	1.12073	2.419	4.49854	7.43921
2.13237	1.7094	1.81624	1.06838	1.28205	2.13675	0.8547	1.28205	2.35043	5.12821	7.90598		2.13237	1.59507	1.22624	1.39118	1.05398	1.43991	1.18278	1.05443	2.5039	4.6387	7.73767
2.13081	2.24359	1.28205	1.06838	0.96154	0.8547	0.8547	0.10684	3.20513	5.98291	8.2265		2.13081	1.58774	1.25172	1.38531	1.01404	1.4098	1.15725	0.97971	2.55412	4.77873	8.06267
2.12925	1.06838	1.38889	1.7094	0.96154	1.7094	1.28205	0.8547	2.67094	4.16667	8.11966		2.12925	1.57938	1.27312	1.38342	0.97318	1.35488	1.17203	0.95288	2.55376	4.88304	8.37834
2.1277	1.1828	1.50538	1.07527	0.10753	1.07527	1.1828	1.1828	1.93548	5.5914	9.03226		2.1277	1.58135	1.29715	1.38982	0.94977	1.28224	1.20901	0.96222	2.5521	5.01442	8.72581
2.12615	1.29032	1.82796	1.82796	1.50538	1.07527	1.39785	1.29032	2.90323	4.94624	9.46237		2.12615	1.57402	1.30624	1.38917	0.94361	1.20419	1.23656	0.96922	2.55814	5.10035	8.94658
2.12459	1.60256	1.17521	1.06838	0.53419	1.06838	1.49573	0.74786	1.81624	4.91453	8.86752		2.12459	1.55782	1.3003	1.37719	0.94603	1.13384	1.23559	0.96616	2.56754	5.16198	9.02749
2.12305	0.97403	1.2987	1.62338	0.54113	1.08225	1.40693	1.19048	3.24675	4.65368	9.52381		2.12305	1.57301	1.31577	1.39472	0.9868	1.10091	1.23329	0.9978	2.6688	5.34816	9.2604
2.1215	1.50538	0.86022	1.50538	1.1828	1.1828	0.75269	0.53763	2.47312	6.55914	8.92473		2.1215	1.55903	1.30415	1.38657	1.02332	1.05716	1.19994	1.02712	2.72548	5.45621	9.32803
2.11996	2.38095	1.51515	0.97403	1.2987	1.2987	1.08225	0.75758	3.0303	5.41126	9.19913		2.11996	1.56585	1.3098	1.40104	1.07152	1.03129	1.20823	1.10401	2.83203	5.62197	9.60011
2.11842	1.40693	1.2987	1.40693	1.40693	0.75758	1.51515	1.83983	2.81385	5.19481	9.95671		2.11842	1.56245	1.30706	1.41709	1.09912	1.00691	1.22896	1.18396	2.92433	5.76278	9.91351
2.11688	1.94805	0.8658	1.7316	1.40693	0.8658	1.08225	1.40693	3.24675	5.95238	11.03896		2.11688	1.55913	1.30519	1.44047	1.10611	1.01802	1.25312	1.21968	3.0239	5.92609	10.29583
2.11534	1.40693	1.51515	1.19048	1.2987	0.97403	0.8658	0.97403	2.92208	6.38528	9.30736		2.11534	1.55593	1.30495	1.4677	1.09347	1.07039	1.2888	1.21295	3.12631	6.09266	10.71961
2.11381	1.41612	1.30719	1.41612	0.98039	1.19826	2.28758	1.52505	2.94118	6.10022	11.54684		2.11381	1.56345	1.31337	1.51141	1.07666	1.16429	1.33793	1.18918	3.26499	6.28551	11.32655
2.11228	1.30719	1.08932	2.06972	0.3268	0.76253	0.98039	1.08932	3.7037	6.42702	12.20044		2.11228	1.56164	1.31293	1.54904	1.05512	1.26975	1.33964	1.12994	3.39536	6.42222	11.85953
2.11075	1.85185	1.63399	1.63399	1.19826	2.17865	1.08932	0.87146	3.92157	6.20915	12.63617		2.11075	1.56082	1.31172	1.58491	1.04725	1.38106	1.34105	1.06907	3.51049	6.53071	12.3027
2.10922	1.19826	1.85185	1.08932	0.76253	1.52505	1.52505	0.87146	3.37691	7.7342	11.65577		2.10922	1.56083	1.3081	1.62503	1.04623	1.44204	1.34966	1.02903	3.60614	6.59935	12.61399
2.10769	1.52505	0.87146	0.76253	1.63399	1.19826	1.52505	1.08932	3.7037	6.42702	15.79521		2.10769	1.56186	1.30213	1.67649	1.04894	1.46483	1.3511	1.0155	3.7089	6.59881	12.79423
2.10617	1.09649	0.65789	2.63158	0.54825	1.09649	0.65789	0.87719	3.07018	6.6886	11.73246		2.10617	1.57396	1.3052	1.74617	1.05212	1.47837	1.3551	1.02746	3.85336	6.6054	12.80472
2.10465	1.75439	1.20614	2.19298	1.64474	2.08333	2.08333	1.53509	4.60526	6.57895	11.95175		2.10465	1.57632	1.30087	1.78716	1.04638	1.45963	1.35994	1.05019	3.99912	6.55612	12.74122
2.10313	1.75439	1.53509	1.97368	1.09649	1.75439	1.20614	0.87719	4.38596	5.70175	12.17105		2.10313	1.57847	1.29498	1.8052	1.03051	1.38193	1.33003	1.07613	4.12092	6.52278	12.81531
2.10162	1.766	2.09713	1.54525	0.77263	0.99338	1.10375	0.883	4.19426	6.84327	12.80353		2.10162	1.59028	1.29281	1.8157	1.018	1.27077	1.29225	1.13978	4.24246	6.57833	13.13927
2.1001	1.31579	1.31579	1.86404	1.09649	0.87719	1.20614	1.09649	3.50877	6.90789	12.9386		2.1001	1.57998	1.26689	1.78998	0.99718	1.15008	1.22866	1.22871	4.29568	6.57742	13.39677
2.09859	1.766	1.54525	1.65563	1.21413	0.77263	2.09713	1.43488	4.96689	5.96026	15.56291		2.09859	1.58922	1.25315	1.77686	0.99704	1.07746	1.16378	1.36277	4.40539	6.69288	13.83826
2.09708	1.54525	1.10375	1.43488	0.33113	1.54525	0.55188	1.3245	5.07726	7.39514	14.56954		2.09708	1.58611	1.22889	1.74373	1.00265	1.03211	1.06248	1.49457	4.43898	6.81129	14.03769
2.09557	1.65563	0.22075	2.20751	0.66225	0.55188	0.55188	2.20751	4.63576	6.62252	13.79691		2.09557	1.58083	1.20646	1.70275	1.03085	0.99759	1.00328	1.61539	4.41979	6.95315	14.14571
2.09407	2.22222	1.44444	2.55556	1.55556	1.22222	0.88889	1.44444	3.88889	6.44444	13.11111		2.09407	1.58352	1.19713	1.65853	1.08239	1.00044	1.01895	1.70519	4.4198	7.17508	14.38794
2.09256	1.65563	1.54525	1.3245	1.10375	0.77263	1.10375	1.98676	3.97351	8.4989	15.34216		2.09256	1.56245	1.1753	1.58266	1.12015	1.00248	1.07605	1.74911	4.41014	7.32538	14.56402
2.09106	1.77778	1.11111	0	1.11111	1.44444	0.88889	1.88889	4.44444	7.66667	14.66667		2.09106	1.55983	1.172	1.54218	1.16945	1.03103	1.17824	1.78987	4.52798	7.54754	14.98134
2.08957	1.23043	1.566	1.45414	1.34228	1.00671	1.566	1.45414	4.36242	8.2774	15.88367		2.08957	1.55529	1.17295	1.53405	1.21162	1.05382	1.29043	1.82193	4.70302	7.76243	15.47436
2.08807	1.22222	0.44444	2.11111	1.22222	1.11111	1.77778	1.77778	4.55556	7.22222	15.77778		2.08807	1.52888	1.16362	1.52313	1.22409	1.07266	1.34671	1.84625	4.85087	7.8858	15.81279
2.08657	2	0.88889	1.55556	1.55556	0.44444	1.55556	2	5	6.55556	15.55556		2.08657	1.5121	1.1706	1.52334	1.22852	1.1208	1.3494	1.89392	5.02052	8.12325	16.34052
2.08508	1.67785	1.566	1.566	1.34228	1.00671	1.34228	1.67785	7.15884	9.0604	16.21924		2.08508	1.50471	1.19339	1.53066	1.22234	1.21479	1.31257	1.95469	5.14767	8.49347	17.09825
2.08359	1.45414	1.11857	0.89485	1.00671	2.68456	1.11857	2.12528	4.69799	8.83669	18.56823		2.08359	1.4871	1.21415	1.52132	1.19459	1.29652	1.25014	2.00066	5.09458	8.81286	17.79156
2.08211	1.23874	1.35135	2.92793	0.9009	1.01351	1.12613	3.04054	5.51802	10.47297	20.60811		2.08211	1.48015	1.24896	1.51312	1.16989	1.3218	1.21397	2.03252	5.01015	9.15566	18.46948
2.08062	1.45414	0.89485	1.67785	1.566	1.00671	0.89485	1.23043	3.91499	8.83669	18.00895		2.08062	1.45479	1.27201	1.45946	1.12853	1.32235	1.20281	1.99425	4.84532	9.29707	18.6754
2.07914	0.78829	1.35135	0.9009	0.9009	1.01351	1.12613	1.8018	5.06757	10.36036	17.90541		2.07914	1.45105	1.31717	1.41462	1.09867	1.36607	1.26523	2.01029	4.82303	9.5169	19.0979
2.07766	0.67568	0.67568	1.12613	1.01351	1.01351	1.01351	2.02703	3.71622	9.00901	19.81982		2.07766	1.43995	1.35654	1.3682	1.06556	1.43123	1.36566	2.04533	4.86509	9.63295	19.46191
2.07617	1.78971	2.12528	1.34228	1.00671	2.46085	1.78971	2.01342	4.69799	8.94855	21.2528		2.07617	1.4215	1.38744	1.32912	1.03307	1.49158	1.47896	2.08615	5.00877	9.69525	19.71055
2.0747	1.70068	1.81406	1.13379	0.45351	1.47392	1.81406	2.49433	5.89569	10.20408	18.25397		2.0747	1.43318	1.44225	1.33614	1.03105	1.5268	1.592	2.17562	5.34393	9.98615	20.37718
2.07322	2.25225	1.57658	1.35135	1.46396	1.46396	1.57658	2.7027	5.85586	10.36036	20.60811		2.07322	1.41651	1.46203	1.33833	1.01893	1.49839	1.61585	2.20696	5.58949	10.08368	20.84505
2.07175	1.24717	1.24717	0.90703	0.79365	1.24717	1.92744	1.81406	5.44218	10.99773	22.44898		2.07175	1.41937	1.4958	1.3798	1.01848	1.47556	1.59602	2.26019	5.8973	10.31438	21.73186
2.07028	1.13379	1.92744	1.47392	1.70068	1.70068	2.04082	1.47392	6.23583	10.0907	22.10884		2.07028	1.41342	1.51465	1.43225	1.00696	1.4431	1.48852	2.33925	6.14306	10.4766	22.50558
2.06881	1.24717	1.13379	1.47392	0.68027	1.47392	0.90703	2.83447	7.02948	9.41043	25.17007		2.06881	1.40864	1.52815	1.49354	0.98377	1.40699	1.32211	2.47025	6.32043	10.68072	23.29368
2.06735	1.0274	2.2831	2.05479	1.48402	1.14155	1.14155	3.65297	7.53425	10.15982	22.03196		2.06735	1.41473	1.54861	1.56398	0.96521	1.39457	1.1705	2.60847	6.43577	11.02222	24.19536
2.06588	1.70068	1.36054	1.13379	0.22676	1.02041	0.68027	1.47392	6.12245	13.94558	25.05669		2.06588	1.40272	1.54416	1.60089	0.93375	1.40098	1.03947	2.66917	6.3735	11.2268	24.8928
2.06442	1.48402	0.57078	2.2831	1.14155	1.36986	0.57078	3.42466	4.3379	11.30137	26.36986		2.06442	1.41056	1.56052	1.64718	0.93039	1.46673	0.98684	2.78118	6.40611	11.50111	25.95594
2.06296	1.82648	2.05479	2.16895	0.57078	2.16895	1.71233	2.62557	6.73516	10.50228	26.14155		2.06296	1.40923	1.56855	1.65958	0.93336	1.53228	0.98719	2.8444	6.48194	11.66792	26.79344
2.0615	0.91324	0.91324	1.36986	1.0274	1.36986	0.34247	3.3105	7.53425	13.24201	29.10959		2.0615	1.40822	1.57625	1.65244	0.95167	1.56819	1.00747	2.88659	6.56882	11.84661	27.54914
2.06005	1.72414	2.87356	1.6092	0.68966	1.72414	1.26437	2.64368	7.24138	11.26437	26.55172		2.06005	1.41756	1.59452	1.65151	0.9857	1.60091	1.07788	2.9186	6.65553	12.09837	28.30646
2.05859	1.36986	0.79909	1.14155	1.59817	1.48402	1.25571	3.08219	5.93607	11.9863	28.99543		2.05859	1.40792	1.58709	1.63115	1.01072	1.59608	1.14132	2.90734	6.62088	12.22971	28.57399
2.05714	1.14943	1.49425	1.83908	1.03448	1.14943	1.37931	2.98851	6.55172	12.64368	31.37931		2.05714	1.41826	1.60083	1.64394	1.04229	1.60656	1.20935	2.93657	6.70678	12.58498	28.99807
2.05569	1.83908	1.83908	1.6092	0.8046	2.06897	0.8046	2.64368	6.89655	13.10345	29.1954		2.05569	1.41954	1.6019	1.65292	1.06235	1.59874	1.24937	2.96482	6.78417	12.90726	28.90724
2.05424	1.03448	1.49425	1.14943	1.6092	2.06897	1.83908	2.98851	6.2069	11.37931	27.81609		2.05424	1.42126	1.59971	1.67031	1.08048	1.54385	1.27502	3.03523	6.89497	13.28022	28.72458
2.0528	1.85185	1.27315	1.96759	0.81019	1.27315	1.38889	3.00926	8.21759	14.93056	29.28241		2.0528	1.43354	1.60503	1.70794	1.10049	1.45241	1.26215	3.1654	7.09283	13.80926	28.91258
2.05136	1.50463	1.62037	1.96759	1.04167	1.04167	1.15741	3.24074	6.48148	14.35185	26.73611		2.05136	1.43648	1.59478	1.73117	1.11669	1.34918	1.20911	3.30447	7.23399	14.21219	29.2208
2.04991	1.49425	1.95402	2.18391	0.68966	0.91954	1.03448	3.67816	7.12644	15.63218	29.54023		2.04991	1.43027	1.56663	1.73385	1.13093	1.26653	1.14407	3.42821	7.35242	14.44749	29.83632
2.04847	1.50463	2.19907	1.50463	0.92593	1.38889	0.92593	3.7037	8.21759	14.35185	30.32407		2.04847	1.44505	1.55075	1.75155	1.16713	1.23497	1.11362	3.58111	7.58199	14.79042	31.25597
2.04704	1.51515	1.6317	1.74825	1.8648	1.3986	1.1655	3.7296	7.10956	16.89977	34.03263		2.04704	1.4616	1.52466	1.76967	1.19934	1.21068	1.11485	3.71199	7.78723	15.08465	32.92366
2.0456	1.04167	1.50463	1.04167	1.73611	1.50463	0.92593	3.93519	9.375	12.03704	35.06944		2.0456	1.45988	1.47043	1.7673	1.19374	1.16461	1.12936	3.77223	7.86828	15.13204	34.07771
2.04417	1.51515	1.51515	1.98135	0.9324	0.6993	1.6317	4.1958	7.22611	15.61772	36.13054		2.04417	1.48115	1.43328	1.7972	1.18326	1.1332	1.18988	3.87241	8.00379	15.46925	35.50927
2.04274	1.1655	0.9324	2.0979	1.04895	1.04895	0.81585	3.61305	8.15851	17.36597	36.82984		2.04274	1.49487	1.38606	1.80994	1.15617	1.12472	1.25617	3.95377	8.10304	15.72308	36.48956
2.04131	1.6317	1.1655	1.8648	0.58275	1.1655	1.3986	3.37995	7.45921	16.31702	35.43124		2.04131	1.51138	1.34317	1.80948	1.1279	1.14286	1.35798	4.09052	8.23705	15.9518	37.32291
2.03988	0.4662	0.81585	2.0979	1.74825	1.28205	1.6317	4.31235	8.15851	15.15152	37.99534		2.03988	1.53046	1.30641	1.79369	1.10284	1.17665	1.47888	4.30157	8.42603	16.19824	38.11912
2.03846	1.40845	1.29108	1.87793	1.05634	1.17371	1.17371	4.34272	9.03756	16.66667	40.61033		2.03846	1.56294	1.28558	1.77403	1.07941	1.22565	1.61732	4.57742	8.6926	16.64173	39.01755
2.03703	2.0979	1.3986	2.0979	1.04895	0.9324	2.21445	5.01166	9.55711	16.55012	41.14219		2.03703	1.57481	1.25203	1.71893	1.04185	1.26417	1.73974	4.78147	8.79619	16.93849	39.05019
2.03561	2.23005	2.23005	1.17371	0.46948	1.87793	1.99531	5.86854	8.4507	16.5493	38.96714		2.03561	1.60873	1.23972	1.68526	1.02633	1.32275	1.85519	4.98422	8.94923	17.56719	39.3649
2.0342	1.65485	0.59102	1.18203	1.30024	1.30024	1.30024	5.43735	9.33806	18.43972	37.11584		2.0342	1.64215	1.22992	1.66466	1.02459	1.35116	1.94399	5.07932	9.05436	18.28397	39.74188
2.03278	1.29108	0.70423	1.64319	0.58685	1.05634	2.58216	5.16432	8.80282	18.89671	38.38028		2.03278	1.65129	1.20972	1.63919	1.01504	1.34424	1.99287	5.02717	8.96955	18.75104	39.89073
2.03136	1.76056	1.52582	1.64319	1.64319	1.76056	1.87793	4.10798	9.85915	20.77465	43.42723		2.03136	1.67068	1.20601	1.63875	1.01884	1.34073	2.00294	4.99933	8.89455	19.2924	40.58986
2.02995	1.77305	0.82742	1.65485	1.18203	1.06383	2.71868	4.84634	8.74704	18.20331	39.71631		2.02995	1.70018	1.21702	1.65811	1.02485	1.32594	1.9857	5.07167	8.82369	19.86492	41.59688
2.02854	2.48227	1.30024	1.53664	0.94563	0.94563	0.94563	4.60993	8.74704	22.22222	42.67139		2.02854	1.7155	1.22561	1.66893	1.02301	1.30252	1.91306	5.17361	8.70009	20.21862	42.44132
2.02713	0.94563	1.65485	2.12766	0.59102	2.12766	2.00946	5.91017	8.39244	21.2766	43.97163		2.02713	1.72812	1.2383	1.67765	1.02889	1.27915	1.86322	5.32165	8.64986	20.42638	43.27944
2.02572	1.41844	1.18203	1.89125	1.06383	0.94563	2.24586	6.14657	7.56501	19.03073	46.69031		2.02572	1.73846	1.2534	1.67621	1.04889	1.22441	1.81621	5.44888	8.73954	20.53452	44.0092
2.02432	1.66667	0.83333	1.90476	0.95238	0.83333	1.78571	5.59524	9.28571	21.54762	42.85714		2.02432	1.75861	1.28048	1.67821	1.08623	1.18803	1.77732	5.57799	9.08078	20.78356	44.9363
2.02291	2.83688	0.94563	1.41844	1.30024	1.53664	0.94563	3.90071	9.45626	20.80378	43.38062		2.02291	1.75042	1.29242	1.65431	1.11369	1.16214	1.73876	5.63272	9.43952	20.74167	45.43648
2.02152	2.15827	1.55875	1.19904	1.07914	0.47962	1.67866	7.43405	8.63309	19.54436	48.80096		2.02152	1.77565	1.3332	1.67522	1.16347	1.17593	1.79454	5.85871	10.12704	21.2039	47.20168
2.02012	2.2619	2.02381	1.54762	1.42857	1.42857	2.14286	5.95238	11.30952	21.54762	46.78571		2.02012	1.75908	1.34253	1.67575	1.18398	1.19874	1.83054	5.90567	10.69955	21.32737	48.04727
2.01872	1.42857	0.95238	1.66667	1.30952	1.90476	2.02381	6.07143	12.2619	22.14286	50.23809		2.01872	1.75198	1.35534	1.69953	1.20323	1.22431	1.8492	5.96822	11.30577	21.67982	49.31397
2.01733	1.19904	1.91847	1.55875	1.31894	0.59952	2.27818	4.91607	12.82974	20.86331	50.95923		2.01733	1.75547	1.37262	1.74019	1.22283	1.23296	1.8295	6.0808	11.86813	22.24607	50.87042
2.01593	1.54762	1.54762	2.2619	0.95238	1.54762	1.66667	6.54762	12.02381	24.04762	53.33333		2.01593	1.73284	1.36355	1.75287	1.22044	1.23649	1.72611	6.1547	12.11405	22.55228	51.58783
2.01454	1.91847	1.91847	2.39808	0.71942	0.95923	1.91847	7.19424	10.43165	24.10072	53.83693		2.01454	1.73443	1.36871	1.77606	1.23732	1.25461	1.62241	6.30861	12.43999	23.1679	52.90685
2.01315	1.19904	0.23981	1.43885	1.79856	1.79856	0.83933	5.51559	14.6283	23.02158	48.80096		2.01315	1.72297	1.36108	1.77149	1.24668	1.2717	1.50874	6.38624	12.63138	23.61588	53.91264
2.01176	2.39808	1.31894	1.79856	1.67866	0.71942	1.31894	6.47482	13.30935	24.10072	57.67386		2.01176	1.71128	1.35569	1.76482	1.24396	1.28241	1.45084	6.48369	12.67164	24.11944	55.29453
2.01038	1.93237	1.44928	0.84541	0.72464	1.44928	1.69082	7.72947	13.28502	22.22222	57.1256		2.01038	1.71142	1.36177	1.77464	1.23848	1.32721	1.45437	6.62646	12.69815	24.88591	57.12421
2.009	1.44928	1.08696	1.69082	1.3285	1.69082	1.3285	6.28019	10.86957	27.53623	59.17874		2.009	1.69919	1.35891	1.78202	1.22351	1.36995	1.48231	6.69678	12.6215	25.58954	58.55683
2.00761	1.91847	1.43885	3.11751	0.95923	1.07914	1.55875	5.9952	11.03117	27.33813	59.83213		2.00761	1.67559	1.34686	1.77339	1.1979	1.40278	1.53818	6.76326	12.58086	26.09685	59.5284
2.00624	0.85158	1.94647	1.58151	1.58151	1.58151	0.97324	6.56934	14.23358	27.61557	61.67883		2.00624	1.68977	1.36302	1.7847	1.19748	1.48745	1.65822	7.05932	12.95074	27.15998	61.82772
2.00486	1.3285	0.72464	1.44928	1.20773	1.08696	2.29469	7.97101	12.9227	24.27536	61.83575		2.00486	1.6693	1.34724	1.75245	1.16533	1.55369	1.76552	7.25396	13.06621	27.67796	62.90268
2.00348	1.57005	2.05314	1.08696	1.08696	1.93237	2.89855	8.21256	14.49275	28.74396	65.09662		2.00348	1.66291	1.34063	1.73775	1.14077	1.64456	1.8408	7.47781	13.28557	28.51204	64.59574
2.00211	0.97324	1.3382	2.31144	1.09489	2.06813	0.97324	7.29927	12.77372	31.26521	67.39659		2.00211	1.66994	1.34158	1.74319	1.129	1.72235	1.86504	7.72479	13.58829	29.57415	66.87326
2.00074	1.82482	1.09489	2.06813	0.97324	1.70316	2.18978	8.39416	13.50365	30.53528	66.78832		2.00074	1.66557	1.33278	1.73222	1.11789	1.7475	1.88269	7.936	13.84466	30.34848	68.77406
1.99937	1.58151	1.21655	1.45985	0.97324	1.70316	1.94647	7.66423	14.11192	31.99513	69.46472		1.99937	1.66057	1.32624	1.71853	1.11931	1.74677	1.90161	8.18178	14.15642	31.04274	70.83114
1.998	2.18978	1.21655	1.58151	1.09489	2.06813	1.58151	7.17762	14.23358	32.48175	74.45256		1.998	1.65378	1.32294	1.71043	1.13318	1.7311	1.94288	8.51681	14.50276	31.66679	72.85058
1.99663	2.79805	0.97324	2.06813	1.3382	0.97324	2.06813	9.3674	15.57178	30.53528	73.47932		1.99663	1.64392	1.32328	1.71061	1.15579	1.70772	2.03149	8.95179	14.85954	32.28291	74.46271
1.99527	1.71569	1.47059	0.98039	1.22549	1.83824	1.83824	8.45588	16.78922	31.25	81.12745		1.99527	1.64229	1.33689	1.73162	1.19117	1.7253	2.17692	9.45261	15.29405	33.24088	76.05909
1.99391	2.08333	0.73529	2.20588	1.47059	1.96078	2.20588	12.7451	12.0098	35.41667	78.92157		1.99391	1.62532	1.34232	1.756	1.22205	1.73186	2.34541	9.81614	15.5943	34.07245	76.24059
1.99255	1.71569	2.57353	1.71569	1.71569	2.20588	2.81863	9.92647	16.29902	34.80392	73.28431		1.99255	1.6057	1.34803	1.78775	1.25764	1.72261	2.51924	9.95523	15.99082	34.91645	75.91439
1.99119	1.34804	2.08333	1.71569	0.2451	0.73529	3.30882	9.92647	18.9951	34.80392	74.87745		1.99119	1.58453	1.34956	1.82805	1.30485	1.69979	2.65362	9.96577	16.33607	35.74833	75.785
1.98983	1.83824	0.73529	1.10294	0.73529	2.20588	2.94118	9.31373	16.91177	37.13235	72.42647		1.98983	1.56301	1.34885	1.8765	1.38199	1.70706	2.72977	9.94126	16.50563	36.53735	76.21863
1.98848	1.23457	0.8642	2.46914	2.09877	2.22222	1.97531	9.87654	15.92593	38.76543	77.90124		1.98848	1.55353	1.36167	1.9446	1.49197	1.71808	2.80648	10.04569	16.69725	37.47635	78.03857
1.98712	1.71569	1.10294	2.45098	1.83824	0.85784	3.18627	8.45588	17.27941	40.56373	81.0049		1.98712	1.52307	1.36053	1.96984	1.57775	1.69872	2.87833	10.09427	16.64804	37.68865	79.28511
1.98577	0.98765	0.98765	2.34568	1.60494	1.97531	3.20988	11.85185	17.03704	36.41975	81.85185		1.98577	1.51797	1.38565	2.00155	1.6754	1.74633	3.01422	10.40765	16.89861	38.30303	82.02702
1.98442	1.23457	1.11111	2.34568	2.22222	1.7284	2.71605	10.37037	13.95062	37.65432	80.74074		1.98442	1.50553	1.40544	1.99809	1.74716	1.79758	3.16185	10.64397	17.17505	38.66196	84.46755
1.98308	1.49254	1.99005	1.24378	1.61692	2.36318	3.35821	11.44279	18.53234	40.42289	92.28856		1.98308	1.50875	1.43719	1.99845	1.8137	1.87296	3.39638	10.96438	17.8393	39.41291	87.78687
1.98173	1.23457	1.35802	1.97531	1.11111	1.7284	3.7037	9.62963	19.01235	41.35802	90.24691		1.98173	1.4944	1.444	1.97535	1.84209	1.91892	3.63225	11.10716	18.35956	39.70094	89.49744
1.98039	0.99502	1.86567	1.99005	1.99005	1.61692	3.35821	12.93532	20.39801	38.55721	95.52239		1.98039	1.50743	1.46658	1.98883	1.88912	2.02186	3.96094	11.42283	19.19066	40.78003	92.27154
1.97905	1.49254	1.99005	1.49254	2.98507	2.23881	4.72637	12.43781	18.28358	39.1791	88.68159		1.97905	1.51437	1.47001	1.99556	1.89776	2.15238	4.29392	11.55869	19.88649	41.92986	94.24089
1.97771	1.36816	1.86567	2.11443	1.86567	2.23881	4.22886	9.45274	22.26368	39.801	98.75622		1.97771	1.52582	1.46459	2.01122	1.8685	2.30365	4.59876	11.62208	20.63955	43.49288	96.6269
1.97637	1.24378	1.49254	2.48756	1.74129	2.8607	5.72139	13.80597	20.27363	45.77114	90.29851		1.97637	1.5412	1.45252	2.02584	1.81507	2.46196	4.85347	11.7122	21.38508	45.36391	99.26805
1.97503	1.49254	0.87065	2.98507	1.61692	2.36318	4.85075	10.44776	21.89055	51.99005	109.57711		1.97503	1.55976	1.43808	2.03168	1.75118	2.60802	5.00393	11.74387	22.18017	47.23454	102.27668
1.9737	1.75439	1.50376	0.75188	1.62907	2.25564	6.14035	13.1579	21.05263	51.62907	110.401		1.9737	1.59232	1.43652	2.04627	1.70137	2.77744	5.10953	11.89866	23.17143	49.18587	105.39802
1.97237	1.62907	1.12782	1.62907	2.00501	3.25815	4.26065	11.02757	25.81454	48.62155	106.6416		1.97237	1.61415	1.42785	2.06214	1.64837	2.92375	5.10193	11.9822	23.971	50.46909	106.96834
1.97104	1.75439	1.00251	2.13033	0.62657	3.13283	5.01253	12.2807	26.81704	52.50627	103.50877		1.97104	1.63601	1.42482	2.0896	1.61212	3.01571	5.1163	12.17229	24.53838	51.54938	108.29704
1.96971	1.75439	1.62907	2.88221	1.00251	3.50877	4.88722	12.40602	25.06266	51.8797	109.77444		1.96971	1.65695	1.42778	2.11432	1.60829	3.03113	5.17712	12.47731	24.80457	52.43507	109.88247
1.96838	1.75439	1.25313	2.00501	1.8797	3.25815	5.01253	11.52882	25.06266	58.27068	111.15288		1.96838	1.67614	1.43488	2.12287	1.62801	2.95784	5.29988	12.91484	24.87144	53.18718	111.60714
1.96706	2.0202	1.26263	2.77778	1.76768	2.27273	6.56566	14.01515	24.11616	46.46465	116.28788		1.96706	1.70567	1.45627	2.13447	1.65984	2.84599	5.51633	13.59865	25.04855	54.24399	114.19826
1.96573	2.50627	2.25564	1.50376	3.25815	3.13283	4.7619	13.28321	25.31328	57.14286	117.29323		1.96573	1.70643	1.45736	2.10161	1.64868	2.68586	5.66738	14.11574	24.90645	54.69216	114.89011
1.96441	2.0202	1.89394	2.14646	0.63131	2.14646	5.68182	16.16162	22.72727	55.42929	113.25758		1.96441	1.7296	1.47939	2.10273	1.62922	2.56668	5.97821	14.8131	25.2663	56.06204	117.21682
1.96309	1.51515	1.26263	1.64141	1.26263	2.27273	6.06061	15.90909	26.64141	56.18687	120.20202		1.96309	1.73692	1.49064	2.0916	1.5892	2.47178	6.29697	15.22695	25.65944	57.13097	118.95619
1.96177	1.51515	1.38889	1.76768	1.64141	2.14646	7.70202	16.03535	24.62121	58.20707	121.08586		1.96177	1.74218	1.50574	2.0866	1.5415	2.42986	6.61782	15.43589	26.18158	58.29876	120.8583
1.96046	1.65394	1.01781	3.56234	2.92621	2.29008	6.61578	16.28499	27.98982	61.19593	120.61069		1.96046	1.75931	1.53873	2.09635	1.4897	2.45081	6.92392	15.5876	27.01803	59.95314	123.90172
1.95914	2.14646	1.38889	1.51515	1.26263	2.52525	7.32323	14.77273	29.41919	61.23737	130.17677		1.95914	1.7487	1.55643	2.05901	1.39468	2.44596	7.08277	15.40838	27.41838	60.66005	125.33971
1.95783	2.29008	1.52672	1.9084	1.01781	3.68957	7.12468	14.8855	26.59033	63.86768	127.98982		1.95783	1.76397	1.60505	2.05512	1.3306	2.44288	7.30538	15.50937	28.14587	62.25001	128.61164
1.95652	1.39949	1.27226	1.9084	0.89059	2.54453	8.26972	15.13995	27.60814	60.94148	129.00763		1.95652	1.76575	1.64717	2.04314	1.29265	2.3454	7.44888	15.6237	28.65925	63.36222	131.12048
1.95521	1.39949	1.9084	2.16285	1.27226	1.39949	6.87023	16.28499	32.6972	61.19593	133.71501		1.95521	1.76863	1.69246	2.0412	1.31083	2.23887	7.57098	15.90197	29.13782	64.57712	134.01637
1.95391	0.25641	1.66667	2.17949	0.76923	1.53846	8.07692	14.74359	30.51282	74.10256	139.61538		1.95391	1.78713	1.75015	2.06454	1.40522	2.22398	7.80621	16.46173	29.69947	66.38562	138.27645
1.9526	2.03562	2.16285	2.03562	1.14504	2.67176	7.76081	17.81171	27.73537	65.13995	134.86005		1.9526	1.78077	1.77712	2.06802	1.55205	2.26159	7.98987	16.95042	29.82217	67.06554	140.61691
1.95129	2.16285	2.54453	2.16285	2.67176	3.05344	8.77863	17.68448	28.11705	70.48346	148.60051		1.95129	1.78934	1.80999	2.10353	1.77618	2.35618	8.33814	17.62456	30.40469	68.35668	144.25813
1.94999	2.05128	2.4359	2.30769	1.79487	2.05128	8.58974	18.84615	34.35897	65	156.02564		1.94999	1.81217	1.84808	2.17581	2.06526	2.4985	8.87669	18.45205	31.52308	70.40327	148.5921
1.94869	1.53846	1.53846	2.17949	2.17949	2.94872	8.20513	20.64103	31.66667	72.30769	148.71795		1.94869	1.82117	1.86566	2.25746	2.39511	2.70036	9.53078	19.11407	32.59484	72.37613	151.24229
1.9474	1.55039	2.06718	2.19638	2.19638	2.97158	11.75711	20.15504	33.72093	78.55297	152.84238		1.9474	1.84407	1.8967	2.39114	2.79909	3.0135	10.4764	19.89016	34.2195	75.31543	155.34022
1.9461	2.4359	1.02564	2.69231	3.84615	3.58974	11.15385	21.02564	35	76.28205	156.41026		1.9461	1.83779	1.90116	2.52805	3.20542	3.40014	11.38792	20.44206	35.64017	77.41439	157.80338
1.94481	1.80879	1.93798	2.32558	4.52196	4.13437	12.2739	19.63824	36.9509	77.13178	160.33592		1.94481	1.85834	1.94237	2.74672	3.68497	3.98865	12.63078	21.53755	37.93404	81.14328	163.65888
1.94351	0.76923	2.05128	3.20513	3.84615	3.33333	14.23077	21.53846	42.05128	86.28205	170.12821		1.94351	1.84846	1.96101	2.97113	4.12503	4.70825	13.8391	22.71926	39.9102	84.09596	167.93931
1.94222	1.93798	1.93798	2.97158	3.61757	5.29716	15.63308	23.38501	43.28165	88.63049	173.25581		1.94222	1.86511	2.01746	3.28666	4.66101	5.75201	15.39823	24.70679	42.64662	88.65357	175.35039
1.94093	3.48837	1.16279	2.97158	6.07235	6.71835	15.89147	27.39018	45.34884	93.02326	189.66408		1.94093	1.8639	2.06662	3.62601	5.20463	6.94898	16.99586	26.90342	45.25055	92.80696	181.84716
1.93964	1.67959	1.67959	4.52196	5.81395	8.78553	19.12145	32.17054	46.64083	96.89923	183.97933		1.93964	1.85784	2.12382	4.00718	5.76956	8.23525	18.76917	29.30458	48.11435	97.15334	188.32266
1.93836	2.73438	3.51563	3.90625	7.16146	10.67708	19.79167	32.03125	51.30208	103.38542	191.01563		1.93836	1.86174	2.20153	4.44541	6.40875	9.56477	20.8135	32.01915	51.7294	102.44404	196.89986
1.93707	1.29199	1.93798	5.03876	6.07235	11.36951	22.86822	30.23256	51.67959	106.97674	207.10594		1.93707	1.83252	2.24164	4.82926	6.97754	10.64207	22.60941	34.40674	54.87255	106.23986	203.03767
1.93579	1.5625	3.125	5.72917	7.55208	11.97917	24.47917	39.71354	60.54688	112.10937	215.625		1.93579	1.82875	2.31317	5.28342	7.70766	11.80258	24.709	37.60877	59.15344	111.78438	212.24747
1.93451	2.34375	2.08333	5.59896	7.42188	11.58854	27.99479	39.58333	65.625	116.40625	220.57292		1.93451	1.80805	2.36186	5.67946	8.43604	12.88136	26.48058	40.56742	62.99234	116.62305	219.57938
1.93323	2.99479	2.73438	5.98958	9.24479	13.41146	29.6875	43.48958	66.01563	118.35938	226.30208		1.93323	1.78499	2.40773	6.04955	9.21374	14.06119	27.97902	43.47892	66.6288	121.63921	226.8628
1.93195	1.17188	2.08333	6.38021	9.63542	13.54167	27.99479	47.26563	69.01042	124.08854	226.17188		1.93195	1.76041	2.45184	6.38637	10.01213	15.3309	29.21412	46.18708	70.07108	126.87425	234.46875
1.93068	1.31234	1.5748	7.08661	12.07349	17.84777	32.28347	49.47507	76.37795	135.43307	249.47507		1.93068	1.75011	2.51661	6.73392	10.88841	16.7546	30.58295	48.91882	73.85849	133.22995	244.6071
1.9294	1.43229	2.86458	6.77083	11.45833	18.61979	30.98958	52.47396	77.73438	136.71875	247.91667		1.9294	1.71455	2.5439	6.92561	11.55013	17.71951	31.421	50.46395	76.14272	137.29129	250.77658
1.92813	0.91864	3.67454	7.74278	10.10499	20.20997	27.69029	50.3937	76.37795	146.98163	268.50394		1.92813	1.70914	2.60905	7.17415	12.34091	18.63676	32.90089	52.36139	79.34493	143.12694	260.59906
1.92686	2.09974	2.49344	7.48032	15.6168	19.55381	33.5958	51.70604	79.92126	150.26247	255.11811		1.92686	1.69412	2.64961	7.3114	12.97754	19.03733	34.44301	53.57435	81.8575	147.28858	267.63172
1.92559	1.31234	1.70604	6.95538	11.67979	18.50394	39.37008	55.38058	83.33333	147.11286	276.90289		1.92559	1.68289	2.68878	7.39965	13.48502	19.14511	36.0048	54.4883	84.24858	150.86416	274.34699
1.92432	1.1811	2.23097	6.56168	14.30446	19.16011	38.45144	60.10499	90.28871	153.14961	285.82677		1.92432	1.67579	2.72892	7.45034	13.863	19.08866	37.22268	54.93253	86.3415	154.02425	279.63314
1.92306	1.19048	3.30688	8.20106	17.19577	17.85714	38.49206	54.62963	83.73016	157.14286	291.00529		1.92306	1.68603	2.78923	7.52451	14.1779	19.092	38.3272	55.24721	88.58857	157.9769	284.95087
1.9218	1.85185	3.1746	8.99471	15.07936	19.84127	36.64021	53.30688	95.7672	160.97884	287.56614		1.9218	1.68648	2.82071	7.4859	14.17216	18.93298	38.75359	54.90431	89.6538	160.16754	285.83336
1.92053	1.83727	2.88714	5.51181	11.15486	17.45407	42.51969	49.73753	89.37008	165.87927	275.32808		1.92053	1.67603	2.81994	7.33251	13.88611	18.59018	38.54147	54.20457	89.20129	160.41487	283.04602
1.91928	2.13333	2.8	7.46667	14.8	17.46667	39.6	55.2	88.8	162.26667	287.2		1.91928	1.70719	2.87604	7.32683	13.82316	18.70715	38.78278	55.03455	90.21615	163.75197	286.61816
1.91802	1.5873	2.51323	8.06878	14.15344	19.97355	35.97884	57.27513	91.53439	166.00529	283.99471		1.91802	1.69863	2.85289	7.10984	13.31821	18.35017	37.85128	54.5699	88.58452	162.67782	283.00112
1.91676	1.5873	2.77778	6.34921	12.16931	19.04762	34.78836	54.36508	87.16931	156.48148	285.58201		1.91676	1.70401	2.84046	6.90717	12.82931	17.9611	37.26143	54.34169	87.215	162.50049	281.35458
1.9155	1.45503	3.7037	6.87831	12.56614	17.72487	36.77249	53.43915	86.24339	162.96296	270.7672		1.9155	1.70932	2.81326	6.67445	12.28624	17.37946	36.82803	53.93356	85.66546	162.23956	279.62061
1.91425	2	2.93333	6.93333	10.53333	16.4	37.33333	57.2	81.33333	161.33333	280.53333		1.91425	1.72772	2.79047	6.46469	11.80578	16.81981	36.75048	53.79486	84.87998	163.17811	280.78827
1.913	2.26667	3.6	5.73333	11.46667	15.33333	36.66667	50.13333	79.33333	162.13333	283.06667		1.913	1.73099	2.72894	6.17909	11.22599	16.12025	36.3452	53.04615	83.81659	162.75037	280.01629
1.91175	2.13333	2.93333	5.73333	10.26667	14.4	34.66667	50.8	85.2	163.73333	279.2		1.91175	1.73225	2.65359	5.88738	10.6438	15.4954	35.85957	52.38852	83.21094	162.18076	279.12765
1.9105	1.2	1.86667	6.26667	9.86667	14.13333	36.53333	52.26667	81.6	165.06667	281.2		1.9105	1.73152	2.57135	5.59621	10.06383	14.95342	35.27431	51.84404	82.77715	161.36179	278.10071
1.90925	1.2	1.73333	4.26667	9.86667	17.2	35.86667	52.66667	84.26667	156.66667	276		1.90925	1.72925	2.49061	5.30888	9.48134	14.40862	34.46652	51.29978	82.3785	160.27141	276.92312
1.90801	2.01613	2.28495	5.24194	9.54301	13.44086	34.67742	51.07527	82.7957	156.3172	276.88172		1.90801	1.73922	2.43557	5.08391	8.95833	13.8156	33.6922	51.08746	82.44959	160.37452	278.20684
1.90676	2.66667	2.4	4.8	8.66667	12.93333	29.33333	47.86667	85.33333	165.73333	265.86667		1.90676	1.71903	2.34857	4.79455	8.27974	12.92596	32.25079	50.02011	80.92823	157.80559	275.54248
1.90552	1.88172	1.47849	4.16667	6.72043	12.63441	32.66129	50.53763	77.82258	161.02151	284.4086		1.90552	1.72382	2.30653	4.59824	7.73681	12.22041	31.39503	49.76005	80.37859	157.43505	277.92891
1.90428	1.07527	3.0914	4.7043	7.66129	10.48387	30.51075	51.20968	79.97312	153.22581	285.48387		1.90428	1.71261	2.2529	4.37776	7.1534	11.4386	30.28372	48.95108	79.1176	155.64492	277.54449
1.90304	2.55376	3.36022	4.97312	6.58602	9.94624	29.7043	46.50538	78.0914	153.76344	280.24194		1.90304	1.70007	2.20259	4.16118	6.59516	10.77265	29.22598	47.91662	77.88113	154.10505	276.2895
1.90181	2.71003	1.76152	4.06504	6.23306	10.97561	26.01626	51.35501	76.42276	147.28997	258.13008		1.90181	1.7	2.17347	3.97706	6.12299	10.3118	28.52061	47.14887	77.44107	154.32411	277.09795
1.90057	1.07527	0.67204	3.36022	4.7043	9.81183	28.76344	41.39785	70.69893	148.3871	283.19892		1.90057	1.67231	2.1193	3.74326	5.60007	9.74184	27.5879	45.49919	76.08696	152.81378	274.47353
1.89934	0.94851	1.21951	2.71003	4.74255	9.21409	26.96477	44.17344	80.2168	154.87805	282.52033		1.89934	1.67369	2.11395	3.60102	5.2307	9.37958	27.23201	44.8163	76.39588	154.41427	276.13485
1.8981	1.6129	2.28495	3.49462	5.51075	8.33333	26.88172	43.8172	75.26882	161.96237	268.41398		1.8981	1.65138	2.08544	3.43881	4.83071	8.91261	26.56077	43.63377	75.57833	153.76293	273.07649
1.89687	0.1355	2.30352	3.79404	4.60705	9.21409	25.74526	44.57995	75.74526	153.25203	272.08672		1.89687	1.65996	2.0939	3.35936	4.54297	8.62102	26.41969	43.32919	76.06359	155.49257	274.92092
1.89564	1.76152	3.52304	3.38753	4.74255	10.0271	27.37127	39.7019	77.91328	157.58808	271.95122		1.89564	1.65979	2.08152	3.26845	4.24624	8.22088	26.16247	42.79745	75.95218	155.94791	275.1337
1.89442	1.36612	2.04918	3.27869	3.82514	6.69399	25.13661	45.90164	76.36612	157.65027	282.37705		1.89442	1.67697	2.07631	3.21927	4.01056	7.83258	26.16068	42.80675	76.39971	157.63235	277.9562
1.89319	2.03252	2.03252	2.57453	3.52304	5.96206	28.04878	42.95393	75.47425	157.99458	277.77778		1.89319	1.66974	2.02928	3.13494	3.74863	7.4041	25.82417	42.11539	75.60985	156.76317	275.96111
1.89197	1.50273	1.91257	3.4153	2.86885	8.06011	22.6776	37.70492	73.63388	155.60109	272.40437		1.89197	1.69156	2.00892	3.12231	3.59343	7.2275	25.96179	42.17354	76.12956	158.53697	278.10495
1.89075	1.91257	2.59563	3.4153	3.68852	7.78689	25.13661	45.35519	77.45902	157.9235	289.07104		1.89075	1.70058	1.96688	3.09497	3.4531	7.03874	26.09271	42.08119	76.15442	159.2307	277.75275
1.88952	2.16802	1.62602	3.25203	3.79404	5.96206	27.64228	41.05691	76.96477	156.36856	273.17073		1.88952	1.69556	1.90521	3.05068	3.31352	6.8319	26.08371	41.59842	75.55262	158.79794	274.3356
1.8883	1.50273	1.91257	2.73224	3.27869	6.96721	29.37158	42.21311	74.45355	162.02186	271.31148		1.8883	1.71743	1.87509	3.06844	3.24434	6.82844	26.36209	41.78222	76.14757	161.04184	275.47302
1.88709	2.06612	1.65289	3.0303	3.16804	7.16253	25.34435	42.14876	76.03306	167.35537	272.03857		1.88709	1.73846	1.84765	3.1071	3.19045	6.89524	26.4254	41.94113	76.78308	163.15842	277.41543
1.88587	1.77596	1.22951	2.59563	3.68852	6.55738	24.45355	42.75956	78.82514	162.56831	278.14208		1.88587	1.7293	1.79612	3.11636	3.10163	6.90896	26.0214	41.40909	76.13562	162.25462	275.77701
1.88466	1.79063	1.37741	2.75482	1.79063	5.92286	24.51791	39.53168	78.92562	168.04408	275.06887		1.88466	1.74684	1.78259	3.19831	3.08209	7.11039	26.1045	41.60023	76.61073	163.73113	279.16902
1.88344	1.36612	1.63934	2.86885	3.27869	7.51366	28.4153	39.61749	72.26776	157.78689	281.55738		1.88344	1.73379	1.74717	3.237	3.04502	7.25098	25.77065	41.30437	75.78637	162.28817	278.25828
1.88223	1.92837	2.06612	3.85675	3.16804	9.64187	28.37466	43.25069	77.54821	168.18182	286.2259		1.88223	1.74733	1.74502	3.31691	3.07467	7.44855	25.6901	41.86988	76.43627	163.59204	281.49941
1.88102	1.37741	1.65289	4.82094	3.44353	7.43802	23.8292	42.01102	75.06887	156.74931	284.02204		1.88102	1.74404	1.72921	3.32819	3.08452	7.42696	25.27179	42.11022	76.68092	163.67096	281.6978
1.87981	2.06612	1.92837	3.71901	2.61708	7.30028	22.58953	43.52617	76.58402	163.0854	276.30854		1.87981	1.73798	1.71229	3.27972	3.09102	7.33769	25.00976	42.32163	77.22953	164.17066	281.46544
1.87861	2.5	2.36111	3.47222	2.77778	7.5	23.33333	41.25	75.55556	163.33333	284.86111		1.87861	1.74288	1.70602	3.21252	3.12021	7.33381	25.26858	42.8043	78.69445	166.38981	283.75868
1.8774	2.3416	1.65289	2.20386	5.09642	5.23416	27.68595	43.25069	83.33333	168.59504	280.99174		1.8774	1.71523	1.66694	3.07092	3.08316	7.32278	25.36729	42.54578	79.03815	166.06689	281.49014
1.8762	2.22222	1.80556	2.91667	2.63889	7.08333	26.80556	46.52778	82.77778	165.97222	282.36111		1.8762	1.7129	1.65318	2.98884	3.06254	7.65308	25.92548	42.87954	80.55763	168.41613	284.13194
1.875	1.52778	2.08333	2.36111	2.22222	8.05556	24.30556	39.02778	81.25	175.27778	282.36111		1.875	1.69414	1.62521	2.90039	3.01158	8.06547	26.28904	42.71944	81.2792	169.12067	284.67153
1.8738	1.11111	1.11111	3.05556	3.05556	9.16667	27.77778	42.22222	80	179.58333	293.75		1.8738	1.67497	1.59985	2.84045	2.97576	8.49601	26.72586	42.70761	82.03024	169.26467	285.25156
1.8726	1.52778	1.80556	1.38889	2.36111	10.97222	27.77778	42.91667	78.88889	161.25	283.33333		1.8726	1.6569	1.5824	2.80665	2.95522	8.81887	27.12017	42.81789	82.9773	168.88728	285.37176
1.8714	1.38889	0.69444	3.75	3.05556	7.22222	26.52778	44.72222	86.25	163.75	279.58333		1.8714	1.64086	1.57563	2.80126	2.95209	8.9657	27.44754	42.98288	84.13468	168.59551	285.62499
1.87021	0.84034	0.70028	2.52101	2.80112	10.64426	27.59104	41.45658	85.71429	171.28852	294.11765		1.87021	1.64131	1.59678	2.81933	2.97856	9.12867	27.97381	43.50611	85.92615	169.99269	288.74811
1.86902	1.68067	1.96078	3.5014	3.64146	7.42297	29.69188	44.67787	89.07563	167.08683	285.57423		1.86902	1.63134	1.61875	2.80589	2.97488	9.12234	28.18734	43.75334	86.79317	170.16707	289.48838
1.86782	1.52778	0.83333	3.19444	3.33333	10	29.72222	43.88889	85.55556	173.75	288.61111		1.86782	1.61089	1.63573	2.74696	2.92671	9.04237	28.00264	43.63447	86.56464	169.10507	288.06572
1.86663	1.82073	2.80112	3.08123	3.22129	9.94398	27.03081	43.27731	89.35574	170.30812	285.9944		1.86663	1.62029	1.68541	2.71246	2.90982	9.06744	28.17552	44.24348	87.44337	170.89099	291.4793
1.86544	1.96078	1.54062	2.38095	2.2409	8.68347	25.63025	44.95798	88.23529	173.52941	300.14006		1.86544	1.61857	1.7188	2.64358	2.86266	9.00305	28.20051	44.49608	87.19122	171.34063	292.27469
1.86425	1.2605	2.10084	1.82073	2.52101	7.84314	27.87115	44.95798	87.67507	168.76751	294.11765		1.86425	1.61912	1.74769	2.58182	2.82976	9.03373	28.41395	44.69259	86.62322	171.92189	291.97485
1.86307	1.55367	1.55367	2.9661	2.82486	8.33333	29.37853	45.76271	86.15819	171.18644	293.0791		1.86307	1.63592	1.78421	2.56144	2.83947	9.31895	28.93682	45.1856	86.63328	174.26653	293.15722
1.86188	1.68067	2.2409	2.52101	2.94118	10.78431	32.35294	45.09804	83.7535	169.88796	297.19888		1.86188	1.62755	1.78234	2.51411	2.81703	9.60295	28.87026	44.83144	85.28212	173.97497	288.82078
1.8607	0.9887	2.40113	2.25989	2.9661	9.60452	28.67232	45.76271	81.77966	177.54237	276.55367		1.8607	1.64886	1.79995	2.53062	2.85445	10.10099	29.05664	45.19309	85.68323	176.75144	289.16561
1.85952	2.11864	1.83616	2.82486	2.11864	10.59322	26.55367	42.65537	84.74576	186.58192	282.9096		1.85952	1.65829	1.79188	2.55217	2.87967	10.56555	28.93463	45.19806	85.76405	177.7702	288.31832
1.85834	1.12994	1.55367	2.11864	3.10734	10.59322	28.24859	47.31638	89.97175	180.9322	287.00565		1.85834	1.66872	1.77653	2.59934	2.91885	11.03209	28.88813	45.34199	86.05018	178.14643	288.57388
1.85716	1.83616	1.27119	1.9774	4.23729	13.13559	30.9322	43.0791	87.00565	178.24859	299.57627		1.85716	1.67976	1.75742	2.67729	2.95539	11.45708	28.84961	45.52451	86.26814	178.00595	289.08397
1.85598	1.41243	2.25989	2.54237	1.9774	11.01695	30.08475	46.61017	84.46328	171.18644	288.27684		1.85598	1.69043	1.73688	2.78079	2.97737	11.75937	28.69598	45.81302	86.43852	177.62787	288.79853
1.85481	2.849	0.99715	3.9886	3.84615	11.68091	26.06838	48.43305	91.31054	180.76923	293.44729		1.85481	1.71444	1.72941	2.91412	3.03041	12.1042	28.72849	46.46085	87.37773	178.82009	290.47876
1.85363	2.68362	1.12994	3.24859	2.40113	12.42938	28.24859	45.0565	84.74576	175.70621	282.48588		1.85363	1.7071	1.69359	2.9776	3.03257	12.18289	28.39518	46.21415	86.79208	176.97428	286.97201
1.85246	0.71225	2.5641	2.849	2.2792	13.10541	30.19943	48.14815	85.47009	176.35328	287.89174		1.85246	1.72672	1.68645	3.06886	3.10237	12.37111	28.6183	46.74376	87.86787	178.19117	288.72108
1.85129	1.28205	2.99145	3.27635	3.9886	12.82051	26.63818	46.2963	90.17094	182.05128	286.32479		1.85129	1.73065	1.66037	3.11494	3.16154	12.34057	28.60582	46.85982	88.44699	177.90725	288.40201
1.85012	1.7094	1.1396	3.1339	3.4188	11.96581	28.34758	44.01709	84.90028	181.33903	286.03989		1.85012	1.73355	1.63018	3.13995	3.21504	12.24238	28.67381	47.07175	89.15876	177.5083	288.3951
1.84895	2.13675	0.8547	3.9886	2.99145	11.96581	30.05698	48.71795	94.72934	172.22222	296.2963		1.84895	1.73498	1.60318	3.14603	3.26245	12.16465	28.72476	47.44611	90.01997	177.09558	288.36075
1.84779	2.29885	1.43678	2.58621	3.73563	11.78161	31.46552	49.71264	90.22988	169.1092	287.5		1.84779	1.74947	1.59777	3.16222	3.33695	12.27672	28.87966	48.20186	91.51021	178.50685	290.13626
1.84662	1.28205	0.8547	2.5641	3.27635	11.82336	26.21083	46.8661	93.30484	187.60684	292.73504		1.84662	1.73213	1.57382	3.12771	3.3509	12.31118	28.38786	48.01809	91.33367	177.20886	286.6604
1.84546	1.43678	2.01149	3.44828	3.87931	12.21264	28.16092	50.71839	89.94253	175	283.90805		1.84546	1.74327	1.58588	3.15849	3.42689	12.69666	28.44552	48.58839	92.58348	178.83833	287.87499
1.8443	2.72989	1.43678	2.72989	2.87356	12.5	30.89081	48.99425	92.67241	181.89655	277.87356		1.8443	1.73819	1.58947	3.1693	3.4842	13.078	28.34214	48.61486	93.00168	178.91649	287.1968
1.84314	1.2931	1.72414	3.3046	2.72989	15.66092	24.71264	46.40805	97.55747	176.2931	288.64943		1.84314	1.73156	1.59664	3.18903	3.56892	13.48307	28.32137	48.63645	93.28172	178.86401	287.41723
1.84198	1.72414	1.72414	3.44828	4.16667	13.21839	29.5977	50.28736	93.10345	187.5	297.41379		1.84198	1.72419	1.60505	3.21009	3.68306	13.78412	28.60351	48.81035	93.30498	178.73784	287.65726
1.84082	1.14943	2.15517	3.44828	3.59195	14.65517	26.00575	47.27011	90.37356	169.25287	280.74713		1.84082	1.71644	1.61302	3.22739	3.80776	14.03995	29.09542	49.10442	93.27347	178.45352	287.19639
1.83967	1.88406	1.44928	3.62319	3.47826	13.04348	31.30435	47.82609	97.82609	181.73913	292.89855		1.83967	1.72349	1.63358	3.26918	3.97043	14.38494	30.04936	50.04342	94.18606	179.96012	289.06091
1.83851	1.58046	2.01149	3.01724	5.02874	15.66092	32.61494	52.44253	90.8046	178.16092	291.66667		1.83851	1.70052	1.62626	3.25577	4.05617	14.5101	30.41304	50.27061	93.57634	178.49486	285.47999
1.83736	2.6087	1.15942	2.31884	4.05797	14.49275	30.14493	49.42029	91.44928	182.31884	277.53623		1.83736	1.70672	1.64832	3.31272	4.17939	14.86472	31.06432	51.2729	94.93866	180.25425	286.5942
1.8362	1.72414	2.44253	2.87356	5.02874	13.93678	35.20115	56.32184	95.4023	177.44253	288.07471		1.8362	1.68287	1.64587	3.33347	4.19761	14.98808	30.96492	51.2281	95.03795	178.9952	283.48968
1.83506	1.31579	1.46199	4.38596	4.09357	17.39766	29.97076	51.46199	101.16959	179.23977	282.89474		1.83506	1.70322	1.691	3.4491	4.28976	15.54881	31.4047	52.14038	97.78833	182.61063	288.3855
1.83391	1.73913	1.44928	4.34783	5.21739	16.23188	29.42029	52.46377	94.49275	181.30435	281.15942		1.83391	1.68022	1.70113	3.45844	4.2521	15.67572	31.07229	51.52704	97.95792	181.66455	286.79154
1.83276	1.30435	1.01449	3.76812	5.7971	13.76812	29.13044	52.6087	104.2029	186.08696	292.6087		1.83276	1.67329	1.73799	3.47635	4.24588	15.98718	31.24841	51.35047	98.97387	182.29054	288.4243
1.83161	1.44928	1.30435	4.49275	2.89855	16.95652	32.75362	47.68116	100.57971	182.75362	296.52174		1.83161	1.66807	1.78887	3.488	4.27067	16.47806	31.7087	51.39359	99.77573	182.69416	289.78
1.83047	2.04678	3.36257	3.07018	4.23977	18.42105	34.35672	51.31579	98.68421	191.37427	294.73684		1.83047	1.6792	1.86823	3.5457	4.44048	17.23822	32.6014	52.45583	101.42747	184.48203	292.94807
1.82933	2.48538	2.04678	3.50877	4.67836	17.25146	33.47953	51.16959	102.48538	189.47368	292.83626		1.82933	1.67728	1.93993	3.63181	4.72184	17.95506	33.32129	53.66316	102.41603	184.45121	293.24558
1.82818	0.28986	2.6087	2.89855	4.63768	20.72464	31.88406	56.37681	105.21739	173.18841	286.52174		1.82818	1.66256	2.00549	3.77712	5.14378	18.69128	33.95627	54.91585	102.754	182.98423	291.30207
1.82705	1.76991	1.76991	4.12979	5.89971	17.55162	38.0531	61.35693	108.84956	189.52802	302.65487		1.82705	1.6947	2.14047	4.1481	5.92925	20.13725	35.83559	57.88603	106.12019	187.20004	297.98752
1.82591	2.48538	1.31579	4.97076	6.28655	20.17544	39.03509	64.61988	102.48538	190.78947	306.57895		1.82591	1.68496	2.24293	4.54763	6.80976	21.46873	37.06238	59.44972	107.24818	187.47456	297.76433
1.82477	1.46199	1.90058	4.38596	9.50292	26.02339	38.1579	59.21053	111.69591	191.66667	288.74269		1.82477	1.69219	2.39204	5.1291	8.00863	23.35761	39.00824	61.74878	110.2651	190.58389	301.59459
1.82363	1.31579	2.63158	5.84795	10.08772	27.63158	40.05848	60.67252	116.52047	188.59649	310.52632		1.82363	1.70203	2.56944	5.87635	9.48302	25.49447	41.66085	64.85168	114.31601	195.31297	308.56317
1.8225	1.32743	3.09735	7.07965	8.84956	28.0236	46.16519	73.15634	119.9115	203.68732	320.20649		1.8225	1.72993	2.79756	6.85363	11.37905	28.22244	45.6488	69.73059	120.64247	203.93739	321.53633
1.82137	1.62242	3.39233	8.40708	13.71681	29.49853	46.75516	73.00885	123.89381	205.60472	327.13864		1.82137	1.74555	3.02753	7.95388	13.57774	31.35253	50.30105	75.21564	127.537	213.07647	335.29201
1.82024	2.21239	2.35988	7.66962	13.56932	32.59587	57.37463	76.1062	136.87316	223.89381	365.19174		1.82024	1.76338	3.28182	9.23755	16.16199	35.37444	56.12089	82.17727	136.30808	224.56295	352.69072
1.81911	0.88496	2.35988	9.43953	18.87906	37.75811	59.88201	91.88791	139.08555	243.65782	363.27434		1.81911	1.78274	3.56208	10.72292	19.13428	40.39345	62.93498	90.72449	146.97937	238.08993	372.81361
1.81798	2.35988	3.9823	11.20944	19.46903	47.9351	69.61652	106.19469	163.12684	248.96755	384.36578		1.81798	1.8034	3.86515	12.39426	22.43258	46.2768	70.67885	100.45035	159.61689	253.31363	396.34973
1.81685	1.76991	3.83481	13.42183	24.77876	49.70502	81.12094	108.11209	167.10914	264.45428	428.46608		1.81685	1.82419	4.18161	14.20807	25.98853	52.66593	79.02287	111.04679	173.69469	270.19678	422.76121
1.81573	2.08333	5.65476	16.51786	32.58929	62.35119	87.79762	113.83929	190.625	281.10119	460.8631		1.81573	1.86101	4.54289	16.23885	29.92491	59.87425	88.3268	123.7894	190.63711	291.03844	453.98629
1.8146	2.0649	4.57227	20.50147	34.80826	66.66667	98.82006	136.43068	210.76696	314.0118	481.71091		1.8146	1.86381	4.81775	17.96924	33.27511	65.84204	96.00599	135.32244	204.62642	307.51938	476.62674
1.81348	2.23214	5.05952	18.45238	38.39286	73.66071	103.57143	152.23214	206.69643	330.20833	490.77381		1.81348	1.8984	5.16768	19.92645	37.05505	72.54103	105.04983	149.34661	221.93028	329.14451	506.75092
1.81236	2.67857	5.20833	20.98214	38.9881	78.57143	109.52381	164.88095	249.85119	350.89286	541.07143		1.81236	1.91465	5.45742	21.60358	40.30448	78.01673	112.84556	161.41673	236.76798	346.89249	531.77881
1.81124	0.59524	5.35714	23.5119	41.22024	84.52381	125.74405	175.14881	257.14286	370.68452	550.14881		1.81124	1.92938	5.72322	23.10353	43.28481	82.76208	120.08079	172.16579	249.52452	362.78333	554.09772
1.81012	1.33929	6.69643	27.67857	43.75	84.67262	127.82738	190.625	269.34524	374.70238	575.59524		1.81012	1.94355	5.95703	24.35529	45.92762	86.72969	126.29743	181.31292	259.73897	376.31158	573.03463
1.809	1.93452	7.58929	23.3631	58.18452	91.36905	127.38095	176.6369	257.44048	385.56548	600.14881		1.809	1.95672	6.14887	25.2967	48.11314	90.02305	131.52927	188.83079	267.52171	387.40652	587.40859
1.80789	2.7027	5.25526	27.17718	48.64865	94.14414	136.93694	192.19219	271.62162	401.35135	604.65465		1.80789	1.98553	6.34933	26.17131	50.11492	93.40343	137.16773	197.24449	276.16928	399.47568	601.74066
1.80677	2.38095	6.69643	26.6369	49.85119	91.22024	140.47619	203.57143	277.97619	406.39881	592.85714		1.80677	1.9757	6.38969	26.24604	50.66713	94.41154	139.34503	200.99844	278.35905	401.55826	600.6999
1.80566	2.85285	7.95796	28.22823	51.8018	99.84985	144.89489	214.86486	290.84084	409.45946	607.50751		1.80566	1.99789	6.49374	26.44763	51.61335	96.51649	142.79679	206.52213	283.75872	407.83767	606.98237
1.80455	0.9009	6.00601	28.82883	46.997	93.09309	144.14414	201.5015	277.02703	399.24925	598.94895		1.80455	1.99878	6.48609	26.06475	51.60449	96.99722	143.64066	207.89976	284.55056	407.57011	604.50408
1.80344	2.1021	6.75676	22.97297	55.4054	100.15015	139.93994	215.01502	287.68769	410.81081	604.5045		1.80344	1.99716	6.42923	25.37043	51.12198	96.8204	143.19794	207.16766	283.47877	404.57158	598.89542
1.80233	2.4024	5.70571	23.12312	51.65165	93.54354	147.14715	198.1982	277.17718	407.80781	584.68468		1.80233	1.99284	6.32557	24.4612	50.07621	95.76773	141.57832	204.00764	280.21571	398.58252	589.66053
1.80122	2.25225	5.40541	25.07507	50.9009	91.74174	134.83483	203.75375	282.43243	387.83784	572.37237		1.80122	1.98576	6.17923	23.3816	48.48411	93.90615	138.60852	198.76839	274.74934	389.68676	577.02505
1.80012	1.9697	7.72727	21.81818	47.72727	95.75758	134.69697	199.69697	274.24242	366.51515	580.15152		1.80012	1.99424	6.04559	22.34852	46.82359	91.94034	135.82255	193.04405	269.26556	381.91648	565.67071
1.79901	2.25225	5.85586	20.87087	42.49249	94.14414	133.63363	181.83183	252.55255	383.18318	543.24324		1.79901	1.96503	5.75812	20.8102	43.94533	87.07639	129.53216	181.89584	256.8232	365.43943	539.29629
1.79791	2.42424	7.57576	20.15152	40	78.48485	123.78788	169.54545	242.27273	361.51515	521.9697		1.79791	1.97041	5.53563	19.58798	41.62832	82.55799	124.41484	172.93812	247.63676	353.41132	518.69609
1.79681	0.60606	4.24242	17.27273	38.18182	78.93939	121.9697	156.9697	247.27273	329.84848	489.39394		1.79681	1.95771	5.22718	18.15688	38.77731	76.63651	117.18206	162.0512	235.09132	336.49764	490.5148
1.79571	1.36364	4.69697	16.66667	38.33333	68.78788	105.15152	152.27273	219.24242	314.39394	460.45455		1.79571	1.94621	4.90185	16.76086	35.85456	70.38079	109.20113	151.4414	221.50876	319.09856	461.42902
1.79461	1.21212	4.39394	14.84849	31.51515	61.21212	101.81818	142.72727	205.45455	295	429.09091		1.79461	1.93589	4.57121	15.43551	32.90803	64.26534	101.07762	141.22967	207.78967	301.92617	433.06841
1.79351	2.57576	3.78788	12.42424	30	57.87879	97.72727	130.90909	191.21212	292.72727	402.72727		1.79351	1.92613	4.2458	14.21443	30.04732	58.62823	93.06536	131.60759	194.66468	285.43359	406.93735
1.79242	3.36391	3.0581	14.52599	25.53517	53.82263	78.44037	122.01835	184.40367	277.37003	383.18043		1.79242	1.93308	3.97133	13.2388	27.59829	54.03719	86.26676	124.02147	184.36538	272.16706	387.55177
1.79132	1.21212	3.93939	11.66667	24.09091	48.63636	76.21212	111.36364	161.9697	237.87879	357.12121		1.79132	1.90333	3.64672	12.12964	24.88203	49.03075	79.05216	115.34838	172.16024	255.17721	364.79335
1.79023	1.68196	2.29358	10.09174	20.6422	46.48318	74.15902	108.10398	163.14985	243.27217	352.29358		1.79023	1.90771	3.41382	11.36096	22.88219	45.49028	74.50105	110.06211	164.87575	244.87	352.32876
1.78914	3.21101	3.36391	11.7737	21.71254	43.42508	69.57187	105.50459	163.60856	230.27523	345.25994		1.78914	1.89391	3.17635	10.59858	20.91727	42.02624	70.23868	104.73783	157.30456	234.02552	339.01511
1.78804	1.81818	3.48485	8.63636	20.90909	34.69697	66.66667	101.81818	148.48485	228.93939	325.90909		1.78804	1.86212	2.93905	9.83571	18.98891	38.77765	66.15465	99.10804	149.06021	222.6575	324.1183
1.78695	1.37615	2.29358	10.09174	16.97248	37.15596	63.30275	97.0948	145.87156	211.46789	317.737		1.78695	1.8648	2.78204	9.34068	17.58715	36.97663	63.78309	95.54913	144.11959	216.40312	316.255
1.78587	0.30864	2.00617	9.25926	15.27778	34.72222	67.28395	91.82099	144.1358	210.33951	301.38889		1.78587	1.86901	2.65085	8.89577	16.35495	35.69538	61.62687	92.05902	139.49065	210.92719	309.27026
1.78478	2.59939	2.9052	7.18654	16.36086	35.77982	55.50459	91.1315	125.53517	214.8318	309.17431		1.78478	1.84104	2.49903	8.33406	15.01668	34.13463	58.31327	87.02567	132.66389	202.05338	297.74469
1.78369	1.83486	2.29358	7.79817	14.37309	34.25077	56.42202	79.66361	126.91131	193.73089	283.63914		1.78369	1.83135	2.39577	7.89585	13.99622	33.02157	55.74183	82.97518	127.78581	195.14128	289.30492
1.78261	1.85185	1.69753	8.95062	11.11111	32.09877	54.32099	79.47531	130.09259	188.73457	280.09259		1.78261	1.83948	2.33654	7.5393	13.27245	32.20997	53.80016	80.13953	124.49153	190.25873	284.30665
1.78153	2.46914	2.46914	8.64198	10.95679	29.01235	50.46296	75	121.60494	185.03086	281.01852		1.78153	1.83142	2.27571	7.09044	12.61233	31.08956	51.49849	77.08009	120.16426	184.03755	277.32517
1.78045	1.23457	2.77778	5.8642	13.2716	33.33333	52.00617	73.76543	113.88889	180.55556	273.14815		1.78045	1.82396	2.22993	6.62117	12.1084	29.94751	49.41685	74.56914	116.11166	178.38224	270.35187
1.77937	1.85185	2.62346	5.8642	12.96296	28.24074	43.51852	70.06173	109.41358	163.73457	263.88889		1.77937	1.8176	2.19469	6.16389	11.68243	28.58728	47.52922	72.43391	112.56623	173.44511	263.17441
1.77829	2.46914	1.69753	5.70988	11.26543	30.09259	43.51852	77.31481	108.48765	167.90123	255.70988		1.77829	1.81223	2.1683	5.73459	11.28514	27.10239	46.03445	70.43332	109.59377	169.49809	255.94012
1.77721	1.38889	1.69753	5.09259	11.11111	23.61111	47.99383	70.06173	109.87654	164.35185	247.99383		1.77721	1.80775	2.15133	5.34278	10.89906	25.55669	44.78305	68.12472	107.0237	166.27869	248.88824
1.77614	1.40187	2.64798	4.82866	10.28037	21.65109	46.10592	65.42056	103.89408	171.65109	241.58879		1.77614	1.82165	2.16188	5.04414	10.60446	24.49699	43.81268	66.26379	105.58004	164.96399	244.4922
1.77506	1.38889	2.62346	4.47531	11.7284	23.14815	42.28395	58.64197	105.70988	164.19753	236.7284		1.77506	1.8035	2.13566	4.70209	10.09408	23.39616	41.81718	63.31662	102.29041	160.51522	236.05512
1.77399	2.02492	1.40187	4.04984	9.81308	22.58567	39.87539	60.90343	98.2866	159.19003	235.20249		1.77399	1.82048	2.15088	4.49731	9.73196	23.05997	40.49675	61.93306	100.85656	158.89417	232.24347
1.77292	1.40187	2.49221	5.919	9.19003	24.1433	40.34268	62.61682	101.09034	154.36137	226.47975		1.77292	1.8213	2.14846	4.29192	9.25525	22.72195	38.82906	60.17488	98.50294	155.7123	226.24829
1.77184	2.31481	1.85185	3.54938	10.18519	22.22222	33.02469	60.64815	95.98765	148.14815	218.05556		1.77184	1.80546	2.1254	4.07602	8.69918	22.24177	36.95571	57.84272	95.19555	151.18497	218.42437
1.77078	1.41509	2.35849	2.83019	7.54717	22.64151	36.47799	58.6478	93.23899	154.55975	217.2956		1.77078	1.83981	2.16015	4.02099	8.40679	22.42324	36.48145	57.04849	94.58106	151.01621	217.14494
1.76971	2.80374	2.02492	3.73832	5.919	20.87227	35.82554	52.80374	92.99065	143.45794	211.52648		1.76971	1.82176	2.12981	3.9078	7.95633	21.98302	35.23027	54.76859	91.4923	146.61821	210.3697
1.76864	1.7134	2.49221	4.6729	8.41122	21.80685	33.80062	48.90966	87.6947	145.79439	201.55763		1.76864	1.81892	2.11309	3.86971	7.7015	21.74514	34.45311	53.47538	89.52472	143.71633	206.41931
1.76757	2.33645	3.27103	2.9595	5.919	24.29906	36.29284	51.86916	84.57944	141.90031	198.59813		1.76757	1.81428	2.08752	3.8479	7.54976	21.39236	33.74344	52.801	87.96071	140.80363	203.60424
1.76651	2.51572	1.25786	3.61635	5.81761	18.39623	32.38994	53.14465	85.69182	137.42138	204.87421		1.76651	1.82499	2.07217	3.87474	7.57558	21.01872	33.29012	53.01825	87.64852	139.19979	203.54134
1.76545	0.62893	1.88679	5.18868	10.06289	21.85535	33.49057	54.71698	86.94969	139.15094	205.81761		1.76545	1.81748	2.0338	3.85453	7.60073	20.37192	32.56327	52.83251	86.71668	136.35548	201.47748
1.76439	1.57233	2.83019	4.71698	6.60377	20.91195	29.24528	56.13208	92.7673	128.14465	204.40252		1.76439	1.81027	1.99378	3.79466	7.61548	19.57711	31.90314	52.44793	85.62169	133.58104	198.56682
1.76333	0.78616	1.88679	3.30189	10.69182	18.23899	33.01887	49.84277	86.16352	132.54717	195.91195		1.76333	1.80345	1.95301	3.69513	7.60014	18.68473	31.41221	51.73063	84.00772	131.0123	194.60093
1.76227	2.20126	0.78616	3.77358	6.44654	17.7673	29.55975	52.35849	79.87421	137.10692	191.03774		1.76227	1.79689	1.91675	3.57594	7.50982	17.85954	30.96208	50.85988	82.05476	128.48592	190.12201
1.76121	2.04403	1.88679	2.83019	6.91824	14.77987	31.44654	50.15723	77.83019	118.55346	178.45912		1.76121	1.78937	1.88992	3.44856	7.37654	17.22813	30.5639	49.85447	80.10449	125.92303	185.84086
1.76015	2.51572	1.57233	3.45912	8.96226	16.98113	30.97484	47.16981	79.55975	122.16981	182.54717		1.76015	1.78011	1.87155	3.32874	7.20587	16.90921	30.10702	48.86056	78.33505	123.71919	182.58612
1.7591	2.22222	1.90476	3.01587	6.34921	16.03175	31.5873	46.03175	75.07936	127.14286	181.42857		1.7591	1.78543	1.87839	3.24949	7.05856	16.97182	29.83898	48.50764	77.48504	123.02502	181.95341
1.75805	2.53968	1.90476	3.1746	6.03175	18.09524	29.20635	50.47619	73.80952	117.30159	176.66667		1.75805	1.77178	1.87239	3.15377	6.8372	17.01123	29.23243	47.903	76.17959	121.40876	180.36887
1.75699	1.41509	1.57233	3.45912	6.44654	17.2956	23.89937	48.42767	78.93082	118.55346	181.28931		1.75699	1.74027	1.85132	3.04446	6.56844	16.86166	28.49636	46.88352	74.3764	119.04536	177.68459
1.75594	0	2.22222	2.38095	7.14286	17.93651	30	44.44444	76.34921	115.39683	177.46032		1.75594	1.74215	1.86583	3.00916	6.44047	16.9315	28.63635	46.82547	73.94276	119.24054	178.30651
1.75489	2.22222	2.53968	3.1746	6.8254	18.09524	28.09524	44.44444	69.04762	121.11111	181.90476		1.75489	1.72889	1.85929	2.97056	6.2631	16.70315	28.62648	46.55854	72.84067	118.47006	176.95525
1.75384	2.53968	2.06349	2.85714	5.07937	15.71429	28.57143	45.87302	70.15873	122.53968	172.53968		1.75384	1.71642	1.84748	2.95374	6.11386	16.38747	28.64491	46.49611	72.04598	117.53323	175.01149
1.7528	1.76282	2.08333	2.5641	5.12821	14.74359	30.92949	48.23718	73.07692	121.79487	175.96154		1.7528	1.721	1.84968	2.98765	6.07955	16.30928	28.82675	46.87181	72.22964	117.35865	174.46186
1.75175	1.26984	1.42857	2.53968	6.19048	13.1746	30.79365	50.79365	71.26984	111.42857	170		1.75175	1.69419	1.81583	2.98533	5.98968	16.11448	28.20261	46.08068	71.16951	114.67962	170.32887
1.75071	1.12179	0.96154	3.84615	5.44872	18.42949	24.03846	46.47436	74.03846	112.5	166.02564		1.75071	1.70216	1.82011	3.05049	6.05541	16.40425	27.8969	45.74681	71.51483	114.26573	169.4088
1.74966	1.26984	1.5873	2.53968	7.30159	18.25397	28.88889	41.42857	66.19048	104.7619	168.09524		1.74966	1.68023	1.79489	3.0472	6.03057	16.28171	27.09818	44.36645	70.44642	111.88385	165.35575
1.74862	2.5641	2.08333	3.52564	6.73077	16.66667	25.96154	41.66667	74.35897	114.74359	166.50641		1.74862	1.69288	1.80695	3.08874	6.11627	16.2695	26.78684	43.97641	70.78111	111.91766	164.29962
1.74758	0.96154	2.72436	3.6859	5.92949	15.86539	26.76282	45.99359	70.19231	116.34615	159.9359		1.74758	1.69093	1.80095	3.07282	6.13998	15.96654	26.26577	43.35875	70.26496	110.79761	161.54854
1.74654	1.60256	1.92308	3.20513	5.28846	16.02564	25	42.14744	70.19231	112.5	156.57051		1.74654	1.69073	1.79204	3.0238	6.17642	15.63202	25.80841	42.80567	69.62181	109.41288	159.05433
1.7455	2.5641	0.96154	2.72436	6.08974	12.5	26.12179	41.50641	68.91026	108.17308	156.89103		1.7455	1.69174	1.78291	2.95003	6.23707	15.3599	25.4708	42.40666	68.8927	107.88221	156.97141
1.74447	1.45631	1.94175	4.20712	7.60518	16.50485	25.56634	40.29126	68.93204	97.57282	157.28155		1.74447	1.70972	1.79417	2.89159	6.37262	15.42618	25.48382	42.60493	68.8232	107.52815	156.64089
1.74343	1.12179	2.24359	1.76282	5.60897	15.54487	22.11539	43.75	64.42308	106.25	154.64744		1.74343	1.69562	1.77317	2.77247	6.38498	15.26856	25.15473	42.12855	67.51314	105.55357	153.36891
1.74239	2.08333	2.08333	1.76282	6.41026	14.90385	26.60256	42.30769	66.1859	106.57051	152.40385		1.74239	1.69878	1.77153	2.7117	6.47409	15.30622	25.26811	41.96883	67.04103	104.82229	151.58017
1.74136	2.10356	1.13269	2.42718	5.66343	14.88673	26.69903	45.14563	71.84466	109.54693	150.80906		1.74136	1.71865	1.79151	2.72139	6.63932	15.53809	25.61068	42.02026	67.25325	105.1114	151.29394
1.74033	1.45631	0.97087	2.42718	7.44337	16.99029	27.18447	41.10032	68.28479	99.83819	145.30744		1.74033	1.72203	1.80271	2.74259	6.74925	15.62965	25.59113	41.3977	66.64802	104.2882	149.7626
1.7393	2.10356	2.10356	3.55987	7.9288	15.04854	25.24272	39.15858	60.19418	105.82524	153.55987		1.7393	1.72562	1.82284	2.78836	6.83764	15.63674	25.44975	40.70243	66.01591	103.51004	148.57378
1.73827	1.45631	1.94175	2.26537	6.47249	16.66667	22.00647	40.61489	63.75405	98.86731	138.83495		1.73827	1.72933	1.84814	2.83861	6.89267	15.58315	25.31989	40.103	65.61938	102.67169	147.2704
1.73724	1.94175	1.77994	3.8835	7.11974	14.07767	26.86084	39.32039	69.57929	107.11974	151.94175		1.73724	1.7335	1.87627	2.88996	6.92961	15.44232	25.31694	39.63676	65.2843	101.79533	146.03673
1.73621	2.26537	1.13269	3.07443	7.28155	16.18123	25.88997	37.37864	67.47573	98.7055	152.42718		1.73621	1.73815	1.90538	2.92661	6.95334	15.28047	25.26847	39.38457	64.69665	100.69378	143.97202
1.73519	0.81699	2.77778	2.45098	5.39216	15.84967	26.14379	40.68627	65.19608	101.63399	142.48366		1.73519	1.76064	1.95209	2.98326	7.04178	15.19446	25.38261	39.78666	64.49065	100.44807	142.31677
1.73416	0.97087	2.10356	3.07443	7.60518	14.40129	24.91909	36.8932	58.89968	102.91262	132.20065		1.73416	1.75051	1.95318	2.98195	7.00758	14.76822	24.93572	39.56771	63.00438	98.12897	137.87215
1.73314	1.79739	2.28758	3.26797	7.67974	14.05229	24.18301	44.60784	63.72549	94.44444	130.22876		1.73314	1.77609	1.98265	3.03657	7.10189	14.66881	24.99086	40.23639	62.9967	97.67144	137.08175
1.73212	1.79739	2.45098	2.12418	6.86275	13.39869	22.54902	40.35948	63.07189	93.79085	138.72549		1.73212	1.78491	1.98171	3.05891	7.11052	14.51302	24.89511	40.35826	62.57521	96.51683	136.13094
1.7311	1.96078	2.28758	3.43137	8.00654	14.86928	28.43137	38.39869	61.27451	92.48366	133.16993		1.7311	1.79311	1.96975	3.08275	7.10844	14.44397	24.90325	40.42201	62.37292	95.77708	135.73037
1.73008	1.96078	1.30719	3.26797	6.69935	15.84967	24.6732	40.03268	60.94771	94.60784	139.37908		1.73008	1.79975	1.94947	3.09234	7.09574	14.36451	24.82179	40.52854	62.44239	95.45206	135.57272
1.72906	2.94118	1.79739	4.08497	6.37255	13.88889	23.69281	41.17647	59.31373	95.58824	138.56209		1.72906	1.804	1.92519	3.07953	7.09487	14.21394	24.76373	40.6068	62.75382	95.36039	135.02135
1.72804	1.63399	2.45098	2.94118	7.51634	14.37909	24.5098	41.01307	67.64706	100	133.49673		1.72804	1.80526	1.89793	3.03993	7.1184	14.05881	24.82912	40.54358	63.16533	95.27423	133.92919
1.72702	2.28758	1.63399	2.28758	6.37255	12.9085	24.01961	42.32026	63.23529	94.77124	130.39216		1.72702	1.8041	1.868	2.99097	7.16095	13.9378	25.02502	40.27412	63.27705	94.97828	132.60461
1.72601	1.81518	1.65016	3.13531	7.26073	13.86139	24.58746	40.26403	66.50165	89.27393	132.34323		1.72601	1.81873	1.85683	2.97711	7.2986	14.05482	25.58155	40.16733	63.64923	95.45312	132.60034
1.725	0.66007	2.47525	2.9703	8.08581	13.86139	27.72277	36.63366	63.69637	101.65017	133.49835		1.725	1.81438	1.82974	2.93965	7.37388	14.11281	25.89213	39.57885	62.96016	94.85465	131.27151
1.72398	2.77778	0.65359	2.28758	6.86275	15.03268	26.79739	39.05229	57.18954	98.85621	128.26797		1.72398	1.79206	1.78844	2.88312	7.36856	14.07159	25.75413	38.68311	61.37502	92.8971	128.59262
1.72297	1.15512	1.9802	2.9703	7.92079	13.20132	28.21782	41.41914	63.69637	86.63366	128.05281		1.72297	1.8047	1.79037	2.89728	7.50302	14.28875	25.89609	38.53754	60.91837	92.40744	128.60447
1.72196	1.15512	2.14521	3.30033	7.26073	14.85149	23.76238	33.0033	62.87129	93.89439	122.44224		1.72196	1.79982	1.78073	2.88761	7.54722	14.36907	25.60814	37.93322	59.65174	91.02518	127.66649
1.72095	2.64026	1.32013	2.14521	7.75578	14.35644	23.43234	39.93399	56.60066	80.19802	130.85809		1.72095	1.79522	1.77654	2.87531	7.57331	14.3815	25.40201	37.43812	58.27571	89.75116	127.15995
1.71995	1.83333	1.16667	3	8	15.83333	26.5	40.33333	53.66667	90.16667	130.5		1.71995	1.80817	1.79683	2.89063	7.64913	14.43994	25.62787	37.18646	57.69583	89.7126	127.78619
1.71894	1.81518	1.9802	4.12541	9.24092	14.0264	23.43234	34.65346	56.60066	93.06931	121.61716		1.71894	1.78523	1.78705	2.83352	7.54408	14.08426	25.44987	36.05179	56.40708	87.95803	125.66136
1.71793	1.81518	2.14521	2.31023	5.94059	14.68647	25.41254	34.48845	53.79538	83.9934	125.74257		1.71793	1.78041	1.79619	2.77797	7.49062	13.83036	25.62958	35.38159	56.03275	86.89012	124.83846
1.71693	1.5	1.5	4	5.16667	11.33333	28.33333	34.16667	55.33333	95.83333	128.83333		1.71693	1.79389	1.82109	2.73863	7.53509	13.75344	25.99575	35.28104	56.48492	86.49632	125.0274
1.71593	2.16667	2.33333	1.66667	8.66667	12.33333	26.33333	34.66667	62.16667	80.66667	120		1.71593	1.79049	1.82414	2.66656	7.53721	13.73636	25.83832	35.09788	56.40053	84.90795	123.59167
1.71493	0.5	2.16667	1	8	15.33333	25.16667	32.83333	57.33333	80.66667	122.33333		1.71493	1.78806	1.82002	2.62295	7.52197	13.86701	25.42095	35.13987	56.00741	83.36621	122.12122
1.71392	1.81518	1.9802	2.80528	7.92079	14.52145	26.07261	39.43894	55.94059	78.54785	120.9571		1.71392	1.76936	1.79023	2.59359	7.39365	13.83642	24.54852	34.97457	54.85688	81.19801	119.3026
1.71293	2.18855	1.17845	2.52525	7.91246	13.29966	24.24242	33.83838	50.6734	84.17508	121.71717		1.71293	1.80461	1.80772	2.65944	7.43851	14.15625	24.22803	35.72982	55.34746	81.64608	119.81998
1.71193	2.33333	2.66667	4.16667	7.33333	15.16667	22	35.5	54	79.33333	111.33333		1.71193	1.78574	1.76675	2.64412	7.2149	14.00099	23.15816	35.38895	54.45443	79.66809	116.62148
1.71093	1.16667	1.83333	2.83333	7.16667	15.5	22.5	35.33333	53	81.33333	116.16667		1.71093	1.78411	1.73838	2.63165	7.03491	13.87534	22.47445	35.31896	54.32118	78.50622	114.85812
1.70994	2.0202	1.17845	2.18855	8.08081	10.60606	20.37037	37.71044	56.90236	78.95623	117.67677		1.70994	1.79981	1.72543	2.63309	6.91118	13.8174	22.21943	35.47205	54.843	78.08726	114.15648
1.70894	1.5	1.16667	2	5.16667	14.16667	18.66667	34.33333	53.16667	74.33333	109.66667		1.70894	1.7783	1.68023	2.58512	6.65758	13.59333	21.79135	34.74007	54.17586	76.18656	110.9434
1.70795	2.3569	2.0202	3.367	5.72391	13.63636	24.74747	32.32323	54.71381	75.08418	109.76431		1.70795	1.7912	1.67258	2.59888	6.59743	13.66259	21.98247	34.6783	54.46382	76.07278	110.04378
1.70696	1.51515	2.6936	2.86195	6.22896	13.63636	26.76768	37.03704	57.91246	71.54882	108.58586		1.70696	1.784	1.65018	2.58942	6.54204	13.57027	21.76318	34.34486	53.94243	75.50118	108.23265
1.70597	2.18855	0.6734	1.0101	6.90236	13.97306	20.03367	30.47138	54.54546	79.79798	103.19865		1.70597	1.77468	1.63043	2.5929	6.54998	13.40843	21.22449	34.00141	53.0549	75.2509	106.73163
1.70498	2.18855	0.50505	3.367	4.7138	15.48821	18.85522	35.01684	47.3064	70.70707	105.21886		1.70498	1.76294	1.61916	2.62529	6.60481	13.13748	20.67201	33.78746	51.99493	75.11396	105.68715
1.70399	1.85185	1.85185	2.3569	7.40741	10.10101	18.85522	32.49158	53.7037	75.25252	108.08081		1.70399	1.74895	1.61726	2.66821	6.69885	12.76623	20.30787	33.54254	51.06799	75.13264	104.79121
1.703	1.85185	1.6835	2.52525	6.73401	11.78451	21.21212	35.69024	46.80135	78.11448	104.3771		1.703	1.73329	1.6198	2.71941	6.77737	12.50485	20.17642	33.21066	50.22794	75.10671	103.67558
1.70201	1.51515	3.19865	2.86195	9.09091	13.80471	19.52862	33.50168	51.85185	75.42087	99.3266		1.70201	1.71669	1.62309	2.76986	6.80329	12.33518	20.19586	32.6465	49.62633	74.84252	102.39514
1.70103	2.21088	0.85034	3.7415	7.82313	11.39456	20.06803	31.46259	46.59864	76.02041	105.44218		1.70103	1.71731	1.64031	2.83496	6.8072	12.30163	20.58221	32.24114	49.65933	75.07024	102.1266
1.70004	1.51515	1.6835	3.0303	6.39731	11.78451	21.04377	32.49158	52.18855	76.26263	98.48485		1.70004	1.68376	1.6266	2.81757	6.60154	12.07745	20.66195	31.15568	48.88357	73.51871	99.52564
1.69906	0.68027	1.36054	2.89116	4.59184	11.90476	20.40816	27.72109	47.44898	71.59864	101.70068		1.69906	1.68624	1.64906	2.84051	6.50197	12.12702	21.17868	30.75029	49.13444	73.25825	98.85816
1.69808	1.87075	1.36054	2.55102	7.65306	13.09524	21.93878	31.97279	48.80952	69.72789	94.38775		1.69808	1.67418	1.65897	2.83048	6.34546	12.02407	21.43841	30.25927	48.99846	72.24688	97.11657
1.6971	2.38095	1.87075	2.38095	4.59184	11.73469	23.80952	30.27211	48.97959	71.76871	96.93878		1.6971	1.66467	1.67249	2.83028	6.1909	11.81624	21.52356	29.93111	48.93096	71.35204	95.72116
1.69612	2.04082	2.04082	2.21088	6.63265	13.43537	22.27891	26.02041	48.29932	69.38775	93.36735		1.69612	1.65782	1.68762	2.84791	6.06236	11.51971	21.34917	29.84202	48.87434	70.55236	94.72567
1.69514	1.36054	1.70068	3.40136	6.63265	10.20408	20.40816	30.44218	48.80952	70.2381	88.09524		1.69514	1.6545	1.70343	2.88162	5.94411	11.14364	21.02886	30.09718	48.7746	69.8494	94.34045
1.69416	0.68027	1.02041	2.38095	5.44218	10.03401	17.68708	30.44218	53.06122	71.2585	97.78912		1.69416	1.656	1.72077	2.91587	5.83463	10.86135	20.75698	30.47703	48.53466	69.18062	94.60113
1.69319	1.20275	1.20275	3.95189	5.84192	10.4811	19.75945	32.98969	45.53265	66.32302	99.14089		1.69319	1.68043	1.75846	2.97676	5.8088	10.87661	20.8871	31.10873	48.5555	69.21111	95.71679
1.69222	1.71821	1.89003	2.74914	5.32646	9.27835	22.50859	31.95876	47.93814	69.24399	95.189		1.69222	1.69357	1.77803	2.98776	5.75333	10.99055	20.86657	31.16475	48.08637	68.59533	95.37292
1.69124	1.19048	2.21088	2.72109	6.12245	11.73469	23.80952	31.80272	45.2381	67.51701	93.02721		1.69124	1.69444	1.77326	2.95358	5.67658	11.18808	20.47284	30.60838	47.16222	67.268	93.65838
1.69027	2.06186	2.74914	3.2646	6.01375	11.34021	20.79038	31.09966	46.7354	69.93127	98.96907		1.69027	1.73491	1.79386	2.9655	5.75021	11.6568	20.25629	30.41838	47.25137	67.26031	93.52531
1.6893	1.20275	2.57732	3.09278	4.12371	14.43299	17.35395	27.66323	51.03093	65.63574	87.28522		1.6893	1.76148	1.78218	2.92699	5.80597	11.93959	19.79371	29.78275	46.75913	66.45637	92.05053
1.68833	1.54639	1.71821	3.60825	5.84192	12.19931	18.04124	28.00687	46.04811	67.35395	86.08247		1.68833	1.79088	1.75866	2.86982	5.91623	12.01356	19.55254	29.20958	45.99691	65.66122	90.87323
1.68736	2.06186	1.20275	2.92096	6.01375	11.51203	19.41581	30.41237	45.01718	60.30928	97.42268		1.68736	1.82179	1.72958	2.7989	6.05302	11.9541	19.57723	28.7113	45.11029	64.94124	90.05416
1.68639	1.54639	1.37457	2.06186	7.38832	10.82474	21.47766	28.52234	41.06529	67.52577	85.22337		1.68639	1.85261	1.70103	2.73513	6.18653	11.85251	19.78098	28.19813	44.24867	64.45601	89.03785
1.68542	2.06186	1.20275	2.06186	6.35739	12.37113	17.52577	26.80412	44.84536	61.34021	88.31615		1.68542	1.88201	1.67633	2.70206	6.28596	11.76222	20.06295	27.72485	43.55446	64.11015	88.21658
1.68446	2.77778	1.04167	2.25694	5.20833	10.76389	21.875	27.77778	44.61806	63.88889	90.79861		1.68446	1.9282	1.67439	2.73688	6.41655	11.76994	20.68291	27.65893	43.37857	64.64367	88.40338
1.6835	2.43056	1.5625	2.60417	8.15972	13.36806	20.13889	28.125	41.66667	64.75694	82.63889		1.6835	1.95019	1.65972	2.77868	6.44717	11.64929	21.04431	27.43183	42.82137	64.64486	87.68256
1.68253	1.89003	2.23368	2.57732	6.87285	10.13746	23.02405	25.42955	39.34708	64.60481	86.76976		1.68253	1.94673	1.62869	2.81096	6.34801	11.33624	21.06461	27.06466	41.99258	63.99372	86.29576
1.68157	1.90972	2.95139	3.64583	6.42361	12.32639	19.96528	25.52083	45.65972	67.1875	92.1875		1.68157	1.97855	1.62757	2.90242	6.33086	11.26385	21.25133	27.47632	42.21133	64.57499	86.51267
1.68061	2.08333	1.38889	3.125	6.59722	10.41667	24.65278	29.6875	39.93056	65.625	86.45833		1.68061	1.98471	1.60402	2.94095	6.22394	11.05285	20.96742	27.75379	41.97178	64.3078	85.27107
1.67965	2.43056	1.73611	3.47222	4.86111	10.59028	20.83333	28.29861	42.70833	61.80556	81.42361		1.67965	1.98526	1.58043	2.94769	6.12228	10.88739	20.34184	27.94552	41.77635	63.92145	83.83432
1.67869	3.125	0.86806	3.29861	4.6875	12.15278	16.14583	29.86111	42.88194	62.84722	79.51389		1.67869	1.98009	1.56113	2.91847	6.06408	10.77901	19.60419	27.98242	41.53699	63.55114	82.71957
1.67773	2.60417	0.69444	3.47222	7.11806	8.50694	18.57639	30.55556	40.97222	61.97917	82.63889		1.67773	1.96958	1.55124	2.86051	6.05616	10.71378	19.02679	27.82536	41.23553	63.2156	82.13389
1.67678	1.22807	1.22807	2.45614	5.61404	10.35088	20.70175	23.33333	41.57895	66.49123	79.29825		1.67678	1.97589	1.56863	2.81859	6.13503	10.90912	18.77715	27.88537	41.38575	63.55692	82.73384
1.67582	1.21528	1.90972	2.25694	5.72917	12.67361	16.31944	24.30556	37.15278	59.375	86.97917		1.67582	1.93952	1.56134	2.73335	6.10797	10.93884	18.20129	27.64359	40.75729	62.50088	81.79372
1.67487	1.92982	1.92982	2.10526	5.96491	10.70175	17.54386	30.52632	44.5614	65.26316	84.03509		1.67487	1.94394	1.59028	2.74236	6.21765	11.12716	18.17355	28.23531	41.14937	62.75917	82.17737
1.67391	1.38889	1.21528	2.08333	7.8125	11.63194	18.22917	28.29861	42.53472	64.40972	77.95139		1.67391	1.9085	1.58653	2.74117	6.18262	11.02872	17.86518	28.17377	40.65196	61.60823	80.54433
1.67296	2.2807	2.45614	2.98246	6.49123	11.40351	20.70175	31.40351	37.7193	59.64912	82.2807		1.67296	1.9146	1.6155	2.84201	6.23267	11.08667	17.91132	28.51713	41.03862	61.68799	80.62835
1.67201	1.75439	2.2807	1.57895	6.31579	10.52632	17.01754	28.24561	40.52632	56.66667	81.05263		1.67201	1.9021	1.62399	2.94082	6.18373	10.98469	17.65917	28.26388	41.2291	61.2452	79.87819
1.67106	1.05263	0.35088	4.03509	5.4386	10.87719	18.24561	28.42105	40.87719	60.35088	76.31579		1.67106	1.89161	1.62999	3.05201	6.1185	10.89797	17.45049	27.84407	41.60589	61.00846	79.34645
1.67011	2.45614	1.40351	3.85965	5.78947	9.12281	14.03509	24.21053	42.80702	65.26316	74.5614		1.67011	1.8835	1.63819	3.1316	6.05789	10.84635	17.38326	27.38961	42.07086	60.80587	79.38897
1.66916	2.2807	1.75439	4.91228	6.66667	13.33333	17.19298	27.19298	41.92983	59.82456	80.87719		1.66916	1.87725	1.64665	3.15694	6.00591	10.84788	17.62454	27.08148	42.47123	60.42935	79.97178
1.66822	1.59574	2.30496	3.36879	4.43262	11.17021	18.26241	29.43262	43.43972	62.94326	89.1844		1.66822	1.89287	1.66975	3.15434	6.02326	10.88754	18.24258	27.11589	43.16379	60.55352	81.29571
1.66727	0.87719	2.10526	2.10526	6.14035	9.29825	19.82456	25.4386	46.66667	58.77193	77.19298		1.66727	1.8711	1.65217	3.05534	5.93349	10.70485	18.50006	26.55682	42.6473	59.27009	80.25509
1.66633	1.95035	1.77305	3.01418	8.15603	9.92908	17.7305	25	41.84397	58.15603	80.85106		1.66633	1.89183	1.66481	3.02718	5.96422	10.86528	19.01365	26.65624	42.61572	59.24904	80.73249
1.66538	2.2807	1.75439	2.10526	3.85965	10.87719	23.85965	26.66667	40.17544	56.8421	77.01754		1.66538	1.87454	1.64053	2.95622	5.84346	10.89789	18.94639	26.30698	41.45265	58.08857	79.3944
1.66444	1.77305	0.1773	2.65957	5.49645	11.70213	18.61702	28.36879	40.95745	58.33333	82.2695		1.66444	1.89816	1.65287	2.98436	5.85486	11.17081	18.94333	26.51068	41.06254	58.32075	79.71615
1.6635	2.65957	2.30496	3.01418	8.33333	11.70213	16.66667	25.70922	43.61702	55.49645	78.90071		1.6635	1.90251	1.65367	3.01365	5.79613	11.24086	18.67467	26.33814	40.15342	58.06999	78.94259
1.66256	2.30496	1.95035	3.01418	5.49645	12.41135	15.78014	25.35461	37.58865	60.46099	80.14184		1.66256	1.90704	1.65692	3.0649	5.7047	11.17416	18.58849	26.13753	39.18941	57.93325	78.0255
1.66162	0.88652	1.41844	3.90071	5.14184	12.23404	18.26241	27.83688	32.97872	55.49645	70.56738		1.66162	1.91204	1.66254	3.12751	5.61896	10.96037	18.75691	25.92373	38.45336	57.74791	77.06661
1.66068	2.83688	1.41844	3.19149	3.01418	9.39716	20.92199	25	40.24823	61.70213	78.7234		1.66068	1.91824	1.67196	3.18975	5.57209	10.69517	19.00811	25.64507	38.10808	57.49043	76.4399
1.65975	1.6129	1.07527	3.04659	6.45161	8.06452	18.63799	24.55197	38.70968	57.70609	80.28674		1.65975	1.94599	1.7035	3.29167	5.64548	10.69713	19.333	25.6857	38.31343	57.62643	76.49718
1.65881	1.77305	2.48227	2.48227	6.20567	10.99291	21.09929	25	38.12057	50.70922	72.16312		1.65881	1.9338	1.70162	3.33329	5.61667	10.71845	19.06603	25.28197	37.75941	56.40114	74.62877
1.65788	3.04659	2.50896	4.30108	6.45161	11.82796	20.07169	26.34409	39.24731	63.62007	75.98566		1.65788	1.96494	1.73479	3.45626	5.70409	11.08893	18.91723	25.48552	38.01535	56.34177	74.38132
1.65694	1.41844	1.06383	3.19149	6.02837	10.6383	18.97163	23.40425	35.6383	53.7234	70.74468		1.65694	1.9561	1.7292	3.49663	5.65782	11.23483	18.14551	25.14656	37.42966	54.81257	72.56399
1.65601	1.07527	1.6129	3.58423	5.19713	12.18638	13.26165	27.59857	41.03943	53.58423	72.75986		1.65601	1.9924	1.76262	3.60251	5.73147	11.58995	17.71061	25.35718	37.67705	54.36176	72.52314
1.65508	1.07527	0.71685	2.86738	5.37634	14.51613	18.8172	26.5233	35.12545	51.07527	72.04301		1.65508	2.01142	1.7795	3.65392	5.76256	11.69636	17.26906	25.16566	37.47563	53.33417	71.88463
1.65415	2.15054	2.86738	5.73477	4.12186	10.03584	18.27957	23.65591	35.12545	56.63082	72.75986		1.65415	2.03387	1.79784	3.68086	5.81866	11.63042	16.87143	24.8923	37.40553	52.3894	71.4258
1.65322	1.79211	1.6129	2.68817	8.06452	10.9319	15.77061	23.83513	39.96416	49.46237	67.38351		1.65322	2.05848	1.81156	3.65869	5.89688	11.58929	16.50765	24.70239	37.46817	51.47336	71.16407
1.65229	2.32975	1.97133	6.09319	4.30108	10.9319	14.15771	23.65591	36.91756	48.20788	68.99642		1.65229	2.08406	1.82011	3.60728	5.95217	11.63349	16.28997	24.65614	37.49399	50.76534	71.28848
1.65136	1.79211	1.43369	1.97133	7.52688	10.9319	16.12903	25.80645	37.09677	52.15054	76.70251		1.65136	2.10915	1.82194	3.52546	5.99336	11.76725	16.2666	24.74006	37.50062	50.334	71.5018
1.65044	1.99275	2.89855	3.44203	7.06522	13.76812	19.56522	24.63768	38.4058	50.18116	73.55073		1.65044	2.15575	1.83601	3.50361	6.05333	12.06441	16.47773	25.12585	37.86962	50.65187	71.98602
1.64951	2.86738	1.07527	1.79211	5.37634	12.36559	14.15771	23.4767	38.17204	49.10394	72.04301		1.64951	2.15278	1.80028	3.44776	5.94271	12.00833	16.24288	24.99513	37.3235	50.1129	70.49591
1.64859	3.07971	3.07971	3.26087	5.25362	11.41304	16.84783	27.71739	35.32609	48.55073	65.57971		1.64859	2.19165	1.79596	3.52655	5.95157	12.13562	16.38616	25.38244	37.47065	50.90056	70.3864
1.64767	3.07971	0.9058	3.44203	7.24638	12.13768	16.48551	26.63044	38.94928	54.52899	70.1087		1.64767	2.20119	1.76324	3.60918	5.90303	12.10275	16.31243	25.29284	37.14204	51.32689	69.83885
1.64675	2.89855	2.35507	4.71014	5.97826	10.68841	17.57246	26.08696	39.13043	48.73188	67.57246		1.64675	2.20481	1.72723	3.70901	5.86123	12.02641	16.17289	25.01658	36.63054	51.75339	69.4814
1.64582	1.43369	1.25448	4.6595	3.04659	14.87455	16.66667	22.58065	33.69176	53.40502	72.22222		1.64582	2.17972	1.67087	3.75745	5.79613	11.76784	15.78563	24.42045	35.57225	51.61211	68.46644
1.6449	1.99275	1.44928	3.62319	5.97826	11.5942	12.68116	22.10145	34.42029	52.71739	69.56522		1.6449	2.19864	1.65303	3.87097	5.93258	11.58527	15.77662	24.52396	35.33731	52.4128	68.67764
1.64399	1.64835	2.38095	2.9304	4.94505	8.60806	16.11722	21.79487	36.26374	57.14286	66.66667		1.64399	2.21544	1.6392	3.98406	6.1148	11.36207	15.99355	24.86619	35.21621	52.97477	68.76926
1.64307	2.53623	0.54348	4.34783	8.87681	12.31884	14.67391	29.34783	35.50725	50.54348	67.75362		1.64307	2.18219	1.59521	4.01598	6.17427	10.99995	16.00621	24.76102	34.44611	52.07484	67.4966
1.64215	2.17391	1.44928	4.71014	6.88406	11.5942	20.65217	26.63044	28.44203	48.73188	66.30435		1.64215	2.17119	1.57945	4.08241	6.2495	10.78038	16.26647	24.62039	34.25194	51.61059	67.08816
1.64124	2.5641	1.0989	4.3956	6.04396	9.15751	14.65202	24.35897	35.71429	52.5641	67.39927		1.64124	2.18248	1.59085	4.17841	6.34936	10.72034	16.59551	24.43048	34.78519	51.65355	67.54981
1.64032	1.63043	1.81159	3.26087	5.43478	10.14493	15.57971	23.55073	38.58696	53.07971	65.03623		1.64032	2.14532	1.57632	4.17427	6.28888	10.56391	16.64774	23.55633	34.63202	50.44681	66.59714
1.63941	2.74725	1.8315	4.94505	6.22711	10.80586	17.03297	21.97802	33.15018	51.28205	71.24542		1.63941	2.15511	1.60141	4.26379	6.35883	10.73864	17.17963	23.2025	35.09761	50.19736	67.0609
1.63849	1.44928	1.44928	2.53623	6.7029	10.86957	16.30435	22.64493	34.23913	43.65942	65.57971		1.63849	2.11814	1.59408	4.25393	6.27616	10.70316	17.38641	22.50207	34.74534	48.8288	65.71847
1.63758	1.8315	2.74725	5.12821	5.12821	11.72161	19.04762	19.41392	37.91209	47.98535	62.27106		1.63758	2.1287	1.62286	4.33689	6.3069	10.8567	17.94659	22.50859	35.0421	48.68817	65.70151
1.63667	2.38095	0.91575	5.12821	8.05861	11.17216	19.96337	23.62637	34.43223	51.64835	65.01832		1.63667	2.11715	1.63307	4.34086	6.24486	10.79109	18.11436	22.54537	34.74493	48.06107	65.05872
1.63576	2.38095	1.28205	5.31136	7.32601	9.15751	17.39927	22.34432	32.60073	47.0696	70.32967		1.63576	2.10665	1.64597	4.29819	6.13041	10.64275	18.00376	22.66186	34.35337	47.34073	64.28627
1.63486	2.03704	2.59259	4.44444	5.37037	12.77778	19.62963	25.92593	36.2963	48.7037	61.66667		1.63486	2.12064	1.68003	4.25832	6.04653	10.57937	17.89503	23.00488	34.33904	47.09878	63.85469
1.63395	1.4652	1.28205	3.47985	5.49451	10.25641	15.93407	22.52747	31.68498	44.5055	58.42491		1.63395	2.08966	1.67797	4.1055	5.84011	10.17636	17.22933	22.68306	33.53271	45.82168	62.20498
1.63304	2.38095	2.01465	2.9304	4.94505	8.79121	17.03297	21.24542	34.79854	43.58974	60.98901		1.63304	2.08397	1.69798	4.00871	5.7401	9.89297	16.77669	22.56734	33.17445	45.18864	61.71006
1.63214	2.03704	1.66667	5.74074	5.37037	8.88889	15.92593	22.77778	31.85185	45.55556	63.51852		1.63214	2.10307	1.74148	3.97994	5.76444	9.83836	16.59038	22.75429	33.22139	45.23323	62.13257
1.63123	1.8315	1.4652	2.74725	5.49451	10.80586	14.65202	23.26007	30.58608	41.02564	63.73626		1.63123	2.07763	1.75346	3.87964	5.72433	9.71113	16.21331	22.48076	32.66957	44.43033	61.11304
1.63033	2.22222	1.66667	2.96296	5.18519	8.33333	17.03704	22.77778	33.33333	48.7037	61.2963		1.63033	2.10001	1.81325	3.91144	5.86584	9.88676	16.40547	22.73568	32.9661	44.74647	61.23788
1.62943	1.48148	0.92593	3.88889	6.11111	10.55556	15.92593	19.81482	35.18518	45.74074	59.62963		1.62943	2.10061	1.86293	3.95094	5.98382	10.07822	16.52244	22.8255	32.85356	44.49463	60.6748
1.62853	2.40741	2.22222	4.44444	5.55556	11.85185	17.59259	22.22222	33.51852	45.55556	59.25926		1.62853	2.10234	1.92173	4.02562	6.11067	10.29699	16.69525	23.05938	32.55406	44.18026	60.31515
1.62763	2.03704	1.11111	4.07407	7.96296	8.14815	16.2963	26.85185	30	40.37037	57.59259		1.62763	2.10432	1.98453	4.11851	6.21829	10.48756	16.82297	23.24084	32.10152	43.88369	60.23683
1.62673	3.14815	1.85185	3.88889	5.74074	12.77778	18.88889	26.48148	34.07407	41.48148	64.62963		1.62673	2.10604	2.04777	4.22172	6.26482	10.72763	16.88261	23.10227	31.60224	43.76096	60.3819
1.62583	2.03704	2.77778	4.25926	7.77778	10.74074	16.66667	20	32.59259	46.85185	59.07407		1.62583	2.1069	2.10335	4.32639	6.25176	10.89447	16.80541	22.68291	31.00488	43.77475	60.35234
1.62493	1.85185	3.33333	5.37037	6.2963	9.81481	14.44444	21.48148	27.22222	44.07407	62.03704		1.62493	2.10739	2.14216	4.41646	6.16759	11.04098	16.69692	22.30919	30.4435	43.76229	60.29647
1.62404	0.74906	2.80899	4.68165	5.99251	11.61049	17.79026	20.03745	28.46442	41.94757	60.11236		1.62404	2.13164	2.18283	4.52467	6.10659	11.33284	16.83769	22.32762	30.51019	44.22151	60.87458
1.62314	2.59259	2.22222	3.88889	5.92593	12.59259	16.2963	24.62963	29.81482	45.55556	56.2963		1.62314	2.10874	2.15319	4.50334	5.89481	11.32696	16.56428	22.02202	30.19948	43.70211	60.26529
1.62225	2.62172	3.55805	5.05618	4.49438	10.86142	17.97753	21.34831	29.77528	44.19476	61.79775		1.62225	2.13214	2.15374	4.5605	5.82739	11.48697	16.60207	22.21916	30.72968	44.06774	61.28959
1.62136	2.99625	0	4.86891	5.80524	11.04869	16.66667	21.72285	33.70786	45.31835	64.98127		1.62136	2.12999	2.1161	4.53745	5.73351	11.49844	16.34859	22.23457	30.91189	43.84733	61.51192
1.62046	1.85185	2.40741	5	5	11.2963	15.74074	21.2963	33.33333	40.74074	62.03704		1.62046	2.10209	2.05291	4.43879	5.61113	11.37465	15.8868	22.05179	30.50026	43.05711	60.58982
1.61957	2.05993	2.24719	3.55805	6.55431	10.86142	16.29214	22.84644	31.27341	47.19101	55.99251		1.61957	2.11994	2.03387	4.42518	5.64592	11.47427	15.85519	22.35451	30.49008	43.23839	60.67309
1.61868	2.80899	0.93633	4.68165	4.30712	12.92135	12.73408	25.46817	27.52809	37.64045	62.73408		1.61868	2.11307	1.99216	4.37034	5.6299	11.38238	15.8084	22.27486	30.03528	42.90088	60.01505
1.61779	1.87266	2.05993	4.11985	6.74157	10.67416	15.35581	20.41199	29.77528	43.63296	58.2397		1.61779	2.10542	1.95433	4.32872	5.62989	11.14275	16.05302	21.97786	29.71932	42.70691	58.99014
1.6169	2.80899	3.18352	2.80899	6.36704	11.79775	17.0412	20.78652	27.52809	43.63296	61.79775		1.6169	2.09804	1.91835	4.31159	5.61675	10.80322	16.45014	21.65214	29.59496	42.54556	57.64174
1.61602	0.75758	0.75758	5.87121	4.73485	11.36364	18.18182	22.53788	27.84091	44.88636	54.16667		1.61602	2.1155	1.90418	4.37489	5.6525	10.48931	16.99116	21.5959	30.05687	42.83819	56.55211
1.61513	2.05993	2.99625	4.30712	6.36704	7.86517	18.16479	20.22472	32.77154	39.51311	54.68165		1.61513	2.08808	1.85274	4.34536	5.56377	9.94035	16.95521	21.06319	29.99386	42.1407	54.29642
1.61425	0.56818	0.75758	3.40909	3.97727	8.90152	17.04546	21.59091	32.00758	40.90909	53.59848		1.61425	2.11092	1.84821	4.42648	5.59861	9.78679	17.06083	21.07994	30.49941	42.48577	53.56076
1.61336	2.43446	1.87266	5.43071	7.30337	11.04869	17.603	20.03745	27.71536	42.50936	46.44195		1.61336	2.08921	1.81205	4.42533	5.51936	9.57007	16.60119	20.68285	30.1537	41.92669	52.13187
1.61248	1.70455	2.46212	4.16667	4.92424	8.33333	15.34091	20.64394	30.30303	42.80303	51.89394		1.61248	2.11639	1.82666	4.52561	5.55184	9.64258	16.39341	20.84955	30.38396	42.25122	52.63901
1.6116	3.78788	1.32576	3.59848	4.73485	10.03788	16.09849	20.07576	34.2803	42.61364	57.76515		1.6116	2.12008	1.83014	4.58195	5.52719	9.71938	16.01805	20.85268	30.03572	41.94205	52.79981
1.61072	2.27273	0.18939	4.92424	7.00758	9.4697	15.7197	22.53788	30.11364	45.07576	53.2197		1.61072	2.12242	1.84626	4.64234	5.5118	9.83838	15.71886	20.88752	29.31908	41.41799	52.6057
1.60984	2.46212	1.70455	4.16667	4.35606	10.60606	14.58333	19.69697	27.46212	38.06818	50.37879		1.60984	2.12361	1.87557	4.68319	5.48966	9.956	15.55791	20.84831	28.41976	40.65839	52.09436
1.60896	1.70455	3.2197	7.19697	5.11364	11.55303	13.06818	21.9697	23.86364	39.01515	55.87121		1.60896	2.12396	1.91001	4.68701	5.48196	9.9971	15.59735	20.76952	27.58309	39.84386	51.38244
1.60808	2.27273	1.70455	3.78788	6.06061	9.09091	16.28788	19.31818	26.13636	40.34091	45.26515		1.60808	2.12418	1.94065	4.62512	5.48168	9.9422	15.81467	20.58779	26.98256	39.01251	50.36592
1.6072	1.51515	1.89394	5.30303	6.06061	8.90152	18.56061	24.05303	28.97727	36.74242	51.13636		1.6072	2.12452	1.96533	4.52322	5.47266	9.90515	15.96772	20.34175	26.51276	38.15681	49.51816
1.60633	2.49042	2.68199	3.83142	4.78927	10.15326	17.24138	15.51724	28.54406	38.12261	50.95785		1.60633	2.14981	2.00347	4.43933	5.5158	10.04095	16.03764	20.19159	26.30372	37.77156	49.2157
1.60545	2.27273	2.27273	4.35606	5.68182	10.22727	15.34091	20.64394	23.10606	35.60606	43.18182		1.60545	2.12654	1.98302	4.24658	5.43592	9.96221	15.50185	19.69508	25.47467	36.55685	47.80613
1.60458	1.53257	1.341	3.83142	6.32184	10.15326	13.98467	21.26437	26.43678	36.39847	51.53257		1.60458	2.15256	1.9947	4.15496	5.47828	10.09035	15.20739	19.61691	25.39292	36.21877	47.75691
1.6037	2.08333	3.97727	3.97727	4.54545	10.22727	15.34091	18.37121	21.7803	37.5	45.83333		1.6037	2.13034	1.94901	3.98618	5.39456	9.95441	14.56711	18.99291	24.89829	35.04789	46.53283
1.60283	2.49042	0.95785	3.44828	5.17241	9.96169	13.40996	19.7318	24.13793	36.01533	44.63602		1.60283	2.1574	1.93381	3.93349	5.45534	10.00453	14.27013	18.77766	25.22492	34.63682	46.42177
1.60196	2.87356	1.53257	3.83142	5.9387	9.57854	13.02682	15.70881	26.81992	29.69349	47.50958		1.60196	2.15986	1.89045	3.86619	5.47534	9.91351	13.89074	18.33611	25.36047	33.87742	45.86193
1.60109	1.53257	2.49042	4.21456	4.98084	9.57854	14.17625	18.96552	29.31034	33.5249	45.01916		1.60109	2.16212	1.84478	3.82635	5.51026	9.80811	13.59828	17.98747	25.35587	33.34879	45.20125
1.60022	2.10728	1.14943	3.63985	4.40613	11.11111	14.36782	19.54023	24.13793	30.2682	43.10345		1.60022	2.16486	1.79842	3.80947	5.56532	9.67199	13.31962	17.60942	25.08527	32.99691	44.46477
1.59935	2.10728	1.53257	3.25671	6.89655	8.62069	12.64368	16.4751	23.37165	36.01533	45.59387		1.59935	2.1681	1.75633	3.81945	5.63258	9.46916	13.03179	17.16274	24.71939	32.77748	43.65409
1.59849	1.93798	2.32558	4.06977	6.00775	9.30233	12.0155	16.08527	25	33.13954	45.73643		1.59849	2.19703	1.74009	3.90137	5.74126	9.39488	12.95179	16.96729	24.64114	32.87387	43.09099
1.59762	2.49042	1.53257	3.63985	6.13027	8.81226	11.8774	14.94253	24.3295	32.95019	39.08046		1.59762	2.17579	1.69013	3.90875	5.68805	9.13978	12.66738	16.50444	23.99942	32.1362	41.36559
1.59675	1.91571	1.91571	4.40613	5.17241	9.00383	14.55939	16.28353	23.18008	30.07663	40.8046		1.59675	2.17975	1.66989	3.96775	5.67214	9.0346	12.57919	16.35159	23.66915	31.69621	40.37613
1.59589	1.55039	0.77519	3.68217	5.62016	10.27132	11.62791	18.60465	21.70543	33.52713	36.62791		1.59589	2.20899	1.6813	4.06609	5.70531	9.0541	12.5682	16.36136	23.68934	31.58201	40.20792
1.59502	1.72414	1.14943	4.98084	6.70498	7.08812	12.64368	18.19923	23.75479	29.50192	38.50575		1.59502	2.18702	1.67028	4.05889	5.59061	8.86216	12.2584	15.82339	23.25641	30.65838	39.64802
1.59416	2.90698	0.77519	2.71318	3.87597	10.27132	12.9845	13.95349	24.8062	32.75194	42.82946		1.59416	2.21443	1.71374	4.12079	5.58669	8.95302	12.20005	15.52254	23.32152	30.4237	40.26408
1.5933	2.90698	2.13178	6.00775	6.58915	8.52713	11.82171	12.7907	25	29.06977	39.34109		1.5933	2.21341	1.7499	4.11739	5.52422	8.94386	11.97578	15.15382	22.97585	29.80444	40.23949
1.59244	2.51938	1.93798	3.29457	3.87597	7.36434	10.85271	15.89147	19.37985	27.51938	43.02326		1.59244	2.20859	1.78978	4.07251	5.45135	8.97699	11.8065	15.01489	22.50367	29.28117	39.9317
1.59158	3.29457	3.10078	4.84496	6.20155	10.27132	10.27132	14.14729	23.44961	28.29457	40.69767		1.59158	2.19992	1.827	4.00379	5.37773	9.05595	11.75718	15.01859	22.07055	28.93753	39.1216
1.59072	2.13178	2.51938	3.29457	5.81395	9.30233	13.1783	14.34109	21.31783	27.90698	37.0155		1.59072	2.18766	1.85589	3.91198	5.27382	9.04616	11.80997	15.15224	21.60785	28.76024	37.98768
1.58986	1.35659	0.96899	4.06977	6.00775	10.07752	11.24031	16.08527	20.93023	28.68217	33.13954		1.58986	2.17324	1.87746	3.81606	5.13055	8.91712	11.81795	15.32915	21.15033	28.70057	36.91119
1.58901	2.35294	1.56863	3.13725	5.09804	8.03922	14.70588	15.4902	19.60784	29.41177	36.86275		1.58901	2.18342	1.91843	3.76544	5.01058	8.7622	11.89133	15.57476	20.95467	29.00011	36.57359
1.58815	1.35659	2.32558	3.48837	4.26357	9.30233	10.27132	19.96124	22.86822	27.13178	34.88372		1.58815	2.14254	1.91162	3.63986	4.7653	8.3666	11.53705	15.25439	20.28638	28.55054	35.47013
1.5873	2.35294	1.37255	3.92157	3.52941	5.68627	10.78431	14.5098	20.58823	33.13725	39.01961		1.5873	2.15246	1.94445	3.61032	4.65194	8.16054	11.46666	14.9871	20.00577	28.62205	35.09251
1.58644	1.74419	2.71318	2.90698	5.23256	9.10853	10.65892	11.04651	18.02326	28.87597	32.55814		1.58644	2.11258	1.92686	3.50144	4.46582	7.86727	11.19531	14.3705	19.26158	27.72661	33.52371
1.58559	1.76471	2.35294	4.70588	3.72549	7.84314	10.39216	12.94118	17.2549	26.66667	35.68627		1.58559	2.1227	1.94645	3.48069	4.40875	7.76205	11.24869	14.35573	19.10735	27.27307	32.59859
1.58474	2.15686	1.96078	3.13725	5.09804	8.43137	12.15686	14.70588	19.21569	24.5098	29.60784		1.58474	2.10795	1.93643	3.41249	4.33056	7.57395	11.17932	14.41429	18.90432	26.44116	31.24267
1.58388	2.71318	2.32558	2.90698	3.87597	5.81395	12.4031	13.56589	19.96124	25.5814	25.96899		1.58388	2.06812	1.90046	3.31363	4.2245	7.32303	10.86438	14.40425	18.56289	25.38343	30.00323
1.58304	3.1746	1.38889	3.37302	3.37302	6.54762	10.31746	14.88095	18.25397	25.79365	30.55556		1.58304	2.10026	1.93182	3.34904	4.2998	7.44245	10.77222	14.89247	18.88593	25.31223	30.59473
1.58218	3.10078	2.51938	3.10078	3.87597	8.91473	11.62791	18.79845	17.44186	22.86822	30.62016		1.58218	2.03335	1.87885	3.24509	4.20685	7.28175	10.11361	14.4857	18.36723	24.1835	30.29262
1.58134	1.19048	1.38889	3.57143	5.95238	6.74603	7.7381	13.49206	21.03175	21.8254	29.7619		1.58134	2.06304	1.92395	3.31265	4.32445	7.41457	9.92466	14.36954	18.74531	24.38555	31.73784
1.58049	1.37255	0.78431	2.7451	4.5098	7.45098	9.21569	14.5098	17.05882	24.5098	34.90196		1.58049	2.02234	1.91647	3.27792	4.27055	7.25676	9.55884	13.53139	18.4027	23.88902	32.18937
1.57964	0.39216	0.78431	3.13725	2.35294	7.45098	9.41176	12.94118	18.23529	27.05882	34.70588		1.57964	2.00937	1.94996	3.29856	4.25693	7.1212	9.48516	12.75615	18.3011	23.68251	32.68083
1.5788	1.78571	3.1746	4.36508	5.75397	8.13492	9.3254	9.92063	15.47619	25.59524	32.34127		1.5788	2.02437	2.02324	3.36623	4.29891	6.985	9.6706	12.20889	18.41992	23.63476	33.13461
1.57795	3.52941	2.35294	3.13725	4.5098	7.45098	9.80392	10.98039	22.54902	21.17647	32.35294		1.57795	1.99487	2.05648	3.34966	4.21301	6.61203	9.73741	11.66491	18.08734	22.97499	32.5477
1.57711	1.78571	2.18254	3.1746	4.16667	2.57937	9.92063	12.10318	19.04762	18.45238	33.92857		1.57711	2.01476	2.14383	3.41677	4.20446	6.43226	10.07944	11.70686	17.9245	22.9777	32.53796
1.57627	1.98413	2.38095	2.97619	4.96032	7.7381	10.51587	10.31746	16.26984	25	29.56349		1.57627	2.01315	2.21087	3.4523	4.13431	6.39132	10.28793	11.87347	17.38129	22.89423	31.98398
1.57542	1.76471	1.96078	3.92157	3.72549	6.47059	10.19608	12.35294	16.07843	23.52941	33.13725		1.57542	1.99023	2.25449	3.45414	4.01551	6.34409	10.2816	12.14802	16.65482	22.55245	31.12264
1.57458	2.18254	2.38095	2.97619	1.5873	7.14286	12.30159	12.30159	14.48413	25	29.56349		1.57458	2.01716	2.35533	3.53445	4.02261	6.48423	10.37268	12.82112	16.43665	22.69651	30.97401
1.57374	2.18254	1.38889	3.96825	4.7619	5.95238	10.31746	15.27778	16.26984	19.04762	31.54762		1.57374	2.0227	2.43144	3.56893	4.03603	6.56321	10.13144	13.33334	16.18495	22.51411	30.59735
1.5729	1.98413	2.38095	3.57143	4.96032	5.95238	9.3254	12.69841	17.85714	23.80952	28.96825		1.5729	2.03058	2.50838	3.58565	4.06686	6.69101	9.78533	13.65954	16.00458	22.39361	30.35251
1.57207	1.60643	4.41767	4.01606	3.61446	7.42972	8.43373	15.86345	14.65864	20.88353	27.30924		1.57207	2.06557	2.61051	3.62337	4.14579	6.9323	9.56946	13.96143	15.99893	22.53237	30.71674
1.57123	2.57937	2.57937	4.36508	4.96032	8.33333	8.92857	14.28571	18.05556	23.61111	33.33333		1.57123	2.05406	2.63722	3.54798	4.12829	6.95835	9.2233	13.65419	15.64848	22.13273	30.52655
1.57039	1.19048	2.77778	3.37302	2.18254	5.35714	9.3254	12.30159	12.69841	23.61111	31.94444		1.57039	2.06946	2.68367	3.4926	4.15292	6.97773	9.07239	13.30998	15.47716	21.91677	30.37943
1.56956	2.00803	2.20884	3.41365	5.22088	7.22892	10.04016	13.25301	15.66265	20.08032	31.72691		1.56956	2.11256	2.75315	3.4769	4.23189	7.07082	9.06895	13.04508	15.61346	21.87544	30.12987
1.56872	2.97619	1.98413	2.77778	5.15873	7.14286	7.34127	11.50794	16.46825	21.23016	27.57936		1.56872	2.1072	2.74945	3.39554	4.17625	6.92504	8.86922	12.4351	15.42441	21.31945	28.76459
1.56789	1.60643	3.21285	3.81526	4.21687	7.22892	9.43775	13.45382	15.46185	19.47791	29.31727		1.56789	2.15364	2.80357	3.43101	4.1733	6.82749	8.96736	12.14953	15.58147	21.27775	27.95822
1.56705	1.5873	2.57937	1.98413	3.57143	8.92857	9.12698	10.51587	15.6746	24.20635	25.79365		1.56705	2.14992	2.77793	3.42348	4.03453	6.42213	8.86592	11.57933	15.34888	20.71946	26.46688
1.56622	2.81125	3.41365	3.01205	4.61847	4.61847	8.03213	10.24096	14.05623	20.08032	23.69478		1.56622	2.19865	2.80346	3.55005	3.96822	6.03053	8.96302	11.38362	15.46497	20.54061	25.88322
1.56539	2.40964	4.81928	5.02008	5.02008	3.81526	10.44177	12.04819	17.87149	21.08434	25.1004		1.56539	2.22105	2.7761	3.66789	3.82901	5.64392	8.93196	11.14318	15.39739	20.0768	25.45245
1.56456	1.40562	1.80723	3.01205	3.01205	5.82329	9.23695	12.249	15.26104	18.6747	24.49799		1.56456	2.24258	2.72885	3.78747	3.68216	5.44202	8.79246	10.89973	15.24785	19.63682	25.4138
1.56373	1.40562	1.60643	5.82329	1.60643	6.0241	8.83534	9.43775	11.84739	18.27309	25.70281		1.56373	2.263	2.67185	3.90733	3.57393	5.37055	8.58857	10.63238	15.11868	19.33527	25.64233
1.5629	3.81526	2.00803	2.20884	3.41365	4.01606	7.83133	11.44578	18.4739	15.66265	24.6988		1.5629	2.2812	2.61046	4.00921	3.53393	5.40786	8.40293	10.43491	15.11319	19.23382	25.89533
1.56208	3.25203	4.26829	4.6748	3.86179	6.30081	7.11382	10.36585	11.17886	20.73171	31.91057		1.56208	2.32314	2.57553	4.16656	3.58603	5.65647	8.44132	10.42516	15.27338	19.57147	26.25416
1.56125	2.20884	2.20884	4.21687	2.61044	5.62249	9.03614	8.23293	17.06827	23.69478	25.3012		1.56125	2.30445	2.47065	4.21303	3.57831	5.82703	8.45308	10.3045	15.15724	19.44747	25.38103
1.56043	1.21951	2.03252	4.87805	5.0813	6.70732	6.70732	9.55285	17.27642	17.47968	21.95122		1.56043	2.33782	2.42348	4.3467	3.66903	6.16799	8.78971	10.65124	15.3079	19.67604	24.85428
1.5596	2.61044	1.40562	2.61044	4.01606	6.2249	9.83936	13.45382	14.05623	19.67872	26.30522		1.5596	2.31124	2.31942	4.35547	3.64279	6.34038	9.023	10.85193	14.93802	19.41371	23.77889
1.55878	2.03252	3.65854	6.50406	4.87805	5.4878	12.19512	11.17886	14.22764	18.08943	22.35772		1.55878	2.33665	2.27549	4.45673	3.6715	6.64497	9.3963	11.2318	14.87596	19.59175	23.28452
1.55795	1.60643	2.20884	4.01606	3.21285	8.83534	8.23293	9.63855	16.06426	21.48594	18.4739		1.55795	2.30105	2.1775	4.40578	3.58263	6.75517	9.34747	11.28257	14.42929	19.26366	22.50582
1.55713	3.45528	2.03252	3.86179	2.43902	5.89431	10.1626	13.82114	12.39837	20.73171	26.01626		1.55713	2.31609	2.13782	4.42967	3.5861	6.88405	9.45359	11.57121	14.2895	19.28691	22.71601
1.55631	3.86179	1.62602	4.6748	3.86179	8.13008	7.52033	11.99187	14.8374	16.26016	22.15447		1.55631	2.29613	2.08136	4.37142	3.57596	6.85345	9.39974	11.56539	14.03424	18.99649	22.72666
1.55549	3.04878	2.03252	4.6748	3.25203	6.50406	9.95935	10.1626	13.21138	19.9187	21.34146		1.55549	2.26898	2.03872	4.27666	3.59249	6.72995	9.38856	11.47432	13.80319	18.74659	22.87165
1.55467	2.43902	1.21951	4.87805	3.45528	5.89431	9.14634	11.38211	13.82114	18.08943	23.78049		1.55467	2.23604	2.01155	4.14385	3.63939	6.60711	9.34546	11.40589	13.62031	18.50591	23.13682
1.55385	1.42276	2.84553	3.86179	4.47154	5.89431	10.36585	10.77236	14.02439	17.88618	26.42276		1.55385	2.19955	2.0015	3.9801	3.7119	6.55915	9.24542	11.3565	13.46516	18.30763	23.31117
1.55303	2.23577	1.42276	2.64228	2.43902	6.70732	9.34959	11.58537	10.1626	17.68293	19.9187		1.55303	2.16196	2.00607	3.80841	3.80067	6.59921	9.04614	11.32054	13.33239	18.162	23.26651
1.55222	2.46914	1.23457	4.32099	4.52675	6.79012	7.40741	13.16872	14.81482	15.4321	24.4856		1.55222	2.15112	2.05219	3.69428	3.96359	6.766	8.91129	11.38156	13.42223	18.27904	23.56221
1.5514	1.62602	2.64228	4.06504	4.06504	6.70732	8.73984	8.94309	16.26016	23.78049	23.98374		1.5514	2.09003	2.06367	3.49774	4.03134	6.77742	8.59623	11.09039	13.0425	17.95068	23.17766
1.55059	1.64609	0.61728	2.26337	4.73251	6.79012	10.28807	12.13992	13.58025	17.07819	23.25103		1.55059	2.08487	2.13629	3.40402	4.18952	6.93307	8.48274	11.11628	12.74167	17.86954	23.21676
1.54977	1.82927	3.25203	3.86179	3.25203	8.13008	7.52033	9.95935	10.97561	15.65041	22.56098		1.54977	2.03465	2.16456	3.26444	4.2269	6.85827	8.11663	10.84854	12.0332	17.28572	22.6052
1.54896	0.82305	3.08642	3.08642	5.34979	6.58436	6.58436	11.7284	9.67078	15.02058	22.22222		1.54896	2.04165	2.24388	3.2395	4.35354	6.83946	8.02581	10.84684	11.73175	17.14584	22.53395
1.54815	1.64609	2.26337	2.6749	5.76132	5.34979	8.84774	11.52263	9.0535	22.42798	19.75309		1.54815	2.03138	2.28955	3.21783	4.39208	6.6817	7.97841	10.65388	11.51933	16.80336	22.22762
1.54733	1.62602	3.45528	3.04878	2.64228	8.33333	6.91057	9.7561	14.02439	13.41463	26.01626		1.54733	2.00381	2.29976	3.20634	4.34503	6.42753	7.92042	10.29588	11.37716	16.14904	21.7189
1.54652	1.64609	2.26337	2.6749	3.49794	4.52675	8.02469	9.0535	12.13992	16.04938	20.98765		1.54652	2.03234	2.35941	3.31824	4.41136	6.23809	8.16421	10.24738	11.51484	15.96726	21.51566
1.54571	1.64609	1.23457	2.46914	4.93827	8.23045	8.23045	10.28807	11.93416	13.99177	17.90124		1.54571	2.04152	2.38913	3.42576	4.42528	5.96374	8.34672	10.17384	11.50017	15.69382	21.07652
1.5449	2.88066	1.23457	5.34979	5.14403	4.93827	9.0535	11.11111	10.90535	17.28395	22.63374		1.5449	2.05446	2.42262	3.54554	4.41289	5.62561	8.48385	10.1477	11.50966	15.56653	20.86472
1.5441	2.70833	3.54167	4.16667	4.375	4.375	8.33333	10	10.83333	15.20833	20.20833		1.5441	2.09497	2.48991	3.6793	4.41387	5.42666	8.5897	10.25056	11.75707	15.72432	20.92531
1.54329	2.6749	2.26337	3.7037	4.93827	4.93827	12.13992	8.64198	11.11111	13.78601	22.42798		1.54329	2.08429	2.49191	3.68619	4.26814	5.243	8.30364	10.13965	11.83024	15.62406	20.49749
1.54248	2.46914	3.08642	3.90947	4.32099	3.49794	6.17284	11.52263	12.96296	15.84362	17.90124		1.54248	2.09946	2.51938	3.70834	4.1416	5.26371	7.87935	10.21052	12.11947	15.85939	20.27944
1.54168	1.875	3.54167	3.95833	3.95833	7.5	6.875	11.04167	12.29167	16.25	23.125		1.54168	2.14114	2.57063	3.75286	4.04883	5.45109	7.573	10.35303	12.53532	16.3481	20.43658
1.54087	1.23457	1.85185	3.29218	2.6749	6.3786	5.55556	10.28807	13.78601	18.51852	17.07819		1.54087	2.13052	2.55075	3.69136	3.86342	5.41398	7.22463	10.18384	12.5777	16.39392	20.07757
1.54007	2.5	2.5	2.5	4.16667	6.45833	7.08333	9.375	11.66667	15.83333	20.625		1.54007	2.17394	2.59222	3.72378	3.80362	5.40508	7.26504	10.27112	12.81526	16.71255	20.41849
1.53927	2.29167	2.91667	4.58333	2.91667	2.5	7.91667	8.54167	13.33333	17.5	22.08333		1.53927	2.19074	2.60105	3.71811	3.71623	5.28894	7.33793	10.30055	12.81354	16.71029	20.52549
1.53847	2.29167	2.08333	3.75	5.83333	6.04167	7.5	12.91667	13.75	16.66667	19.58333		1.53847	2.20714	2.6103	3.70037	3.65023	5.29101	7.43242	10.39089	12.68086	16.56475	20.49518
1.53766	2.46914	2.6749	3.29218	2.46914	5.55556	7.61317	8.64198	11.7284	17.07819	21.39918		1.53766	2.19541	2.59041	3.62391	3.54217	5.26436	7.40505	10.25591	12.2541	16.09093	20.12205
1.53686	2.5	2.91667	4.16667	2.08333	5	8.95833	11.66667	13.75	15.83333	19.79167		1.53686	2.23765	2.63861	3.62435	3.55998	5.38959	7.48848	10.33682	12.06303	15.91402	20.08938
1.53607	2.74262	2.74262	4.43038	3.37553	5.48523	7.38397	10.12658	10.12658	14.76793	20.67511		1.53607	2.28012	2.69192	3.60326	3.62421	5.54703	7.47167	10.29548	11.82627	15.70365	19.98748
1.53527	1.66667	2.29167	3.125	3.33333	5.20833	5.20833	10.625	10.625	15.20833	16.875		1.53527	2.2651	2.68375	3.475	3.61461	5.56954	7.26795	9.90475	11.41035	15.14441	19.37509
1.53447	2.08333	2.29167	3.54167	4.16667	6.45833	8.33333	8.95833	8.75	13.33333	19.79167		1.53447	2.27896	2.71728	3.3966	3.63235	5.63497	7.25091	9.5673	11.28971	14.84666	19.14585
1.53367	2.29167	2.29167	2.29167	6.25	6.04167	7.08333	9.375	14.58333	13.95833	20.625		1.53367	2.29339	2.75905	3.33731	3.59039	5.61286	7.24167	9.23224	11.2886	14.63909	18.87242
1.53287	1.04167	2.70833	3.33333	4.375	5.625	6.875	8.95833	12.29167	16.45833	18.33333		1.53287	2.30838	2.80704	3.31458	3.46028	5.51262	7.24878	8.92562	11.18863	14.46341	18.46039
1.53208	2.32068	3.16456	3.16456	2.1097	4.85232	7.38397	7.80591	10.54852	15.40084	17.93249		1.53208	2.35337	2.89297	3.36528	3.32124	5.44853	7.359	8.79554	11.15797	14.40392	18.26913
1.53129	2.74262	3.37553	2.95359	2.95359	6.11814	9.07173	8.86076	10.12658	14.34599	18.35443		1.53129	2.36835	2.94012	3.40091	3.1485	5.33877	7.35057	8.66141	11.02745	14.11089	17.95263
1.53049	2.08333	2.08333	3.75	1.66667	3.95833	5.83333	8.95833	9.16667	12.29167	15.20833		1.53049	2.35139	2.94318	3.41103	2.97922	5.19282	7.18828	8.48616	10.86823	13.66351	17.59466
1.5297	2.53165	3.79747	4.00844	3.16456	4.85232	6.75105	8.64979	12.02532	13.92405	18.77637		1.5297	2.39077	3.01255	3.50626	2.95277	5.28005	7.25859	8.56636	11.09258	13.66266	17.98788
1.52891	3.37553	4.00844	3.5865	2.1097	5.6962	7.38397	8.43882	11.18144	10.75949	17.72152		1.52891	2.39593	3.03058	3.5456	2.9492	5.36834	7.28287	8.5947	11.15814	13.59504	18.27781
1.52812	3.5865	2.95359	3.79747	2.74262	5.6962	7.59494	7.173	11.60338	15.40084	18.5654		1.52812	2.39549	3.03274	3.57165	3.00464	5.45188	7.30237	8.70064	11.14277	13.65355	18.60226
1.52733	2.32068	3.37553	2.74262	3.37553	6.11814	7.173	9.49367	12.65823	12.8692	19.19831		1.52733	2.38935	3.02232	3.5847	3.09667	5.4872	7.27609	8.89298	10.9885	13.70207	18.80477
1.52654	2.74262	1.47679	4.00844	3.5865	5.06329	8.43882	9.70464	9.70464	16.03375	20.46413		1.52654	2.37867	3.00219	3.58994	3.19634	5.45175	7.18849	9.05069	10.6719	13.70067	18.72416
1.52575	1.05485	4.00844	4.00844	3.16456	5.6962	6.11814	9.2827	10.54852	12.8692	19.62025		1.52575	2.36453	2.97705	3.57431	3.28163	5.37705	7.01505	9.10378	10.29478	13.56356	18.24984
1.52496	2.74262	2.32068	4.21941	4.64135	5.48523	7.59494	9.49367	10.97046	15.82279	14.9789		1.52496	2.34842	2.94371	3.53384	3.34023	5.26133	6.83985	9.03784	9.88637	13.33336	17.49504
1.52417	2.53165	3.5865	3.37553	3.5865	4.64135	5.48523	9.2827	8.86076	9.70464	17.93249		1.52417	2.33043	2.90429	3.47394	3.35692	5.13017	6.66908	8.85367	9.49497	13.01446	16.74924
1.52339	1.92308	2.35043	2.77778	2.5641	5.34188	6.62393	7.26496	5.76923	15.38462	16.02564		1.52339	2.34067	2.89434	3.45866	3.39176	5.0928	6.6588	8.70095	9.36874	12.91172	16.18315
1.5226	2.32068	3.5865	3.37553	2.95359	3.5865	6.75105	10.12658	10.12658	10.97046	15.82279		1.5226	2.291	2.8064	3.37482	3.33878	4.95869	6.52508	8.32525	9.23393	12.49407	15.30026
1.52182	2.35043	2.77778	2.35043	4.2735	6.41026	6.19658	8.11966	11.96581	12.60684	15.17094		1.52182	2.29967	2.7853	3.40038	3.37199	5.0086	6.56991	8.11522	9.38055	12.50372	15.00309
1.52103	1.89873	2.74262	4.43038	1.89873	4.64135	6.96203	6.32911	8.64979	9.91561	9.70464		1.52103	2.25006	2.69234	3.36601	3.31335	4.89426	6.44508	7.76113	9.21626	12.3122	14.68231
1.52025	2.5641	2.99145	3.4188	4.70085	5.98291	6.19658	7.47863	9.18803	13.03419	17.94872		1.52025	2.25843	2.67078	3.42534	3.34835	4.89275	6.4351	7.77858	9.2887	12.56879	15.28773
1.51947	2.77778	1.92308	2.35043	4.05983	3.20513	8.11966	6.83761	10.25641	14.95727	16.23932		1.51947	2.23825	2.62106	3.45314	3.32921	4.81916	6.29054	7.85616	9.27519	12.68194	15.79517
1.51869	3.4188	3.63248	3.4188	1.92308	4.70085	5.34188	6.83761	6.19658	11.75214	16.88034		1.51869	2.21868	2.58335	3.49668	3.31167	4.83296	6.07174	8.05497	9.31814	12.71711	16.27563
1.51791	0.64103	1.28205	4.05983	2.5641	4.2735	4.70085	11.96581	8.97436	14.74359	15.81197		1.51791	2.2006	2.55969	3.53615	3.32718	4.8926	5.9153	8.25008	9.51536	12.70711	16.66904
1.51713	1.92308	2.5641	4.91453	3.4188	6.62393	6.19658	7.90598	12.60684	10.68376	17.30769		1.51713	2.18618	2.55754	3.55009	3.37263	4.94522	5.89444	8.21308	9.73057	12.63165	16.99306
1.51635	1.49573	2.77778	3.20513	4.70085	5.98291	4.91453	8.76068	10.47009	13.03419	19.01709		1.51635	2.17593	2.57775	3.52836	3.42597	4.8849	5.97686	8.03134	9.78696	12.58254	17.15516
1.51557	1.92308	1.28205	4.05983	3.63248	3.63248	7.47863	6.62393	8.33333	11.75214	14.31624		1.51557	2.17006	2.62119	3.4904	3.46627	4.74956	6.15655	7.76612	9.72336	12.54437	17.10324
1.5148	2.38095	1.94805	1.94805	2.81385	3.4632	5.41126	7.35931	10.38961	14.71862	18.39827		1.5148	2.19626	2.72472	3.49343	3.54984	4.73184	6.41746	7.63861	9.75494	12.68926	17.2458
1.51402	1.49573	3.4188	2.99145	3.20513	5.34188	7.26496	7.26496	9.82906	11.32479	18.16239		1.51402	2.16929	2.77847	3.42785	3.55506	4.68601	6.5293	7.3812	9.49233	12.49502	16.74847
1.51325	1.94805	3.24675	3.8961	4.11255	4.329	6.27706	7.57576	7.35931	12.12121	17.09957		1.51325	2.2013	2.91559	3.46416	3.66226	4.7844	6.75575	7.38511	9.46491	12.68846	16.46087
1.51247	2.5641	3.20513	3.63248	2.99145	6.83761	7.47863	5.34188	12.17949	12.82051	13.88889		1.51247	2.17818	2.98331	3.40659	3.67323	4.7675	6.74886	7.26124	9.24166	12.63058	15.68589
1.5117	3.24675	2.38095	3.67965	4.97835	2.81385	6.27706	9.74026	8.22511	12.55411	14.28571		1.5117	2.21141	3.12987	3.42376	3.77644	4.82787	6.80885	7.39735	9.20685	12.95639	15.49352
1.51092	1.92308	3.20513	4.05983	2.5641	4.91453	7.05128	7.26496	8.11966	11.11111	16.66667		1.51092	2.18659	3.19468	3.33597	3.76194	4.8425	6.60373	7.26	9.00753	12.99622	15.08389
1.51015	2.1645	3.24675	3.8961	3.8961	5.41126	7.79221	7.14286	9.09091	15.36796	13.85281		1.51015	2.21715	3.33414	3.31932	3.8359	5.01505	6.44893	7.26919	9.16517	13.38954	15.10024
1.50938	3.67965	3.24675	1.2987	5.19481	4.54545	6.27706	6.06061	9.30736	13.41991	15.58442		1.50938	2.21757	3.41707	3.26161	3.83351	5.11617	6.09707	7.18537	9.31184	13.49399	15.01293
1.50861	0.8658	5.19481	3.24675	4.329	6.92641	4.7619	8.44156	10.38961	13.41991	15.36796		1.50861	2.21586	3.47777	3.23646	3.78684	5.20203	5.76047	7.13537	9.542	13.45121	14.91547
1.50784	2.38095	3.8961	3.67965	2.38095	3.4632	3.4632	6.27706	8.00866	16.66667	15.36796		1.50784	2.21319	3.50817	3.2316	3.71297	5.21698	5.58134	7.05615	9.83278	13.23	14.77898
1.50707	2.81385	3.8961	3.0303	4.54545	6.27706	6.70996	8.00866	9.74026	11.47186	13.41991		1.50707	2.20928	3.50913	3.235	3.64246	5.25315	5.61512	6.99567	10.22487	12.79743	14.63277
1.5063	1.94805	4.329	4.11255	3.4632	4.7619	5.84416	4.97835	12.55411	10.38961	14.50217		1.5063	2.20406	3.48352	3.24433	3.57276	5.25238	5.73333	6.93571	10.62218	12.3097	14.5819
1.50554	2.19298	1.97368	2.41228	2.41228	5.70175	5.92105	9.42982	10.96491	13.37719	16.00877		1.50554	2.22698	3.48144	3.29563	3.57013	5.31325	5.9802	7.03545	11.03558	12.00599	14.76725
1.50477	2.5974	2.5974	3.4632	2.38095	5.41126	6.70996	5.62771	9.95671	12.77056	12.98701		1.50477	2.19157	3.37654	3.27254	3.51264	5.21631	6.09895	6.92232	11.04756	11.39611	14.55226
1.50401	1.31579	4.16667	3.28947	5.04386	3.72807	6.57895	6.79825	11.18421	8.99123	15.57018		1.50401	2.21359	3.34951	3.34002	3.57456	5.25724	6.37652	7.06448	11.24127	11.14463	14.80094
1.50324	3.24675	3.8961	3.8961	4.11255	6.70996	5.41126	6.70996	12.98701	9.09091	15.36796		1.50324	2.17854	3.22211	3.32241	3.53087	5.19933	6.51103	7.08767	10.96083	10.78914	14.63996
1.50248	1.75439	2.63158	2.63158	2.63158	5.04386	7.01754	8.11404	12.9386	9.64912	14.03509		1.50248	2.20098	3.16769	3.39009	3.5638	5.22303	6.88186	7.33234	10.70441	10.91634	14.83134
1.50171	2.38095	2.81385	3.24675	4.54545	4.11255	6.70996	6.92641	7.35931	13.63636	14.71862		1.50171	2.16729	3.02451	3.37624	3.49921	5.09379	7.0841	7.35894	9.98208	10.87346	14.69142
1.50095	1.31579	4.16667	3.94737	3.07018	6.14035	7.67544	7.89474	9.86842	11.84211	14.91228		1.50095	2.19208	2.95684	3.45016	3.50979	5.10345	7.44018	7.55474	9.57373	11.07812	14.97787
1.50019	1.75439	1.75439	3.07018	3.94737	5.70175	7.67544	7.45614	7.89474	11.18421	14.25439		1.50019	2.19044	2.84664	3.46806	3.47187	4.98815	7.59466	7.5955	9.12769	11.10162	15.09943
1.49943	2.19298	2.41228	3.94737	3.72807	2.85088	9.21053	8.77193	8.99123	10.08772	17.32456		1.49943	2.19059	2.74138	3.47461	3.43502	4.84092	7.58537	7.57321	8.83974	11.12956	15.22962
1.49867	2.63158	3.72807	4.16667	1.75439	5.92105	8.33333	7.01754	7.89474	9.64912	14.69298		1.49867	2.19178	2.64302	3.46143	3.41461	4.74891	7.36395	7.47119	8.6819	11.20906	15.23998
1.49791	1.53509	1.53509	3.50877	3.72807	5.92105	4.82456	7.01754	9.21053	13.81579	13.81579		1.49791	2.19325	2.55182	3.43041	3.43328	4.6288	7.02321	7.37461	8.63752	11.32985	15.27149
1.49715	2.85088	3.07018	1.97368	3.07018	3.07018	6.57895	7.23684	9.21053	10.52632	15.78947		1.49715	2.19472	2.4737	3.39869	3.47237	4.49769	6.74015	7.3301	8.63092	11.39585	15.3948
1.49639	2.41228	2.41228	3.72807	3.72807	4.60526	7.01754	6.35965	8.11404	11.62281	16.22807		1.49639	2.1952	2.40927	3.38514	3.52059	4.48335	6.50079	7.35396	8.62941	11.44777	15.4933
1.49564	2.88889	1.77778	3.55556	4.88889	4	6.44444	7.33333	9.77778	12.22222	15.77778		1.49564	2.22367	2.39375	3.42276	3.60403	4.65251	6.36084	7.55394	8.759	11.63153	15.70783
1.49488	2.85088	1.75439	2.85088	2.85088	3.72807	6.79825	9.42982	8.33333	10.96491	15.78947		1.49488	2.19228	2.33638	3.37184	3.56428	4.83745	6.08615	7.55571	8.64605	11.49047	15.44702
1.49412	1.31579	2.63158	5.04386	3.94737	5.48246	3.94737	6.79825	7.67544	11.40351	13.1579		1.49412	2.18946	2.33223	3.36574	3.55898	5.18262	5.95186	7.56283	8.68381	11.51833	15.36845
1.49337	1.55556	1.77778	2.88889	1.77778	6.88889	5.77778	8.88889	9.11111	12.22222	16.88889		1.49337	2.21643	2.37866	3.391	3.58552	5.56576	6.03969	7.64107	8.89819	11.72194	15.55167
1.49262	2.44444	2	3.11111	5.33333	6.44444	7.77778	5.77778	8.88889	11.77778	17.33333		1.49262	2.21527	2.4126	3.38157	3.55646	5.73406	6.10335	7.58831	9.00485	11.79309	15.38246
1.49186	1.97368	2.41228	1.97368	4.82456	5.92105	5.92105	6.79825	10.08772	10.08772	13.81579		1.49186	2.18574	2.42876	3.35042	3.43587	5.68414	6.02971	7.51092	8.96379	11.75549	14.83451
1.49111	3.77778	1.33333	4.88889	1.33333	3.55556	5.55556	9.11111	9.11111	11.33333	13.33333		1.49111	2.21522	2.5181	3.43844	3.36783	5.70757	6.09328	7.66117	9.08857	12.10538	14.71866
1.49036	1.33333	4.88889	3.77778	4.22222	7.77778	7.11111	8.44444	10.44444	13.11111	16		1.49036	2.21602	2.57721	3.48828	3.2565	5.66173	6.07664	7.62908	9.06108	12.30553	14.52627
1.48961	1.55556	3.11111	2.22222	2	5.11111	6	6.66667	7.33333	13.77778	13.55556		1.48961	2.21866	2.62605	3.5527	3.13873	5.52281	6.03726	7.52847	9.04295	12.40321	14.36164
1.48886	2.44444	2	3.55556	3.77778	4.44444	5.33333	6.66667	7.33333	12.44444	15.11111		1.48886	2.22359	2.66421	3.64606	3.02956	5.37248	6.04205	7.44231	9.18004	12.33328	14.32084
1.48811	2.44444	4.22222	5.33333	2.44444	5.33333	5.55556	9.11111	8.88889	13.55556	12		1.48811	2.23056	2.69382	3.7539	2.9157	5.25714	6.1547	7.38032	9.49	12.10622	14.39629
1.48736	2	1.33333	3.33333	4.66667	5.55556	5.77778	6.22222	10.66667	11.33333	14.88889		1.48736	2.23954	2.71354	3.85977	2.80249	5.1437	6.37733	7.28631	9.85202	11.73866	14.68202
1.48661	1.55556	2.66667	1.33333	2	5.55556	8	6.66667	11.77778	11.77778	15.33333		1.48661	2.25075	2.72998	3.98148	2.68354	5.00559	6.66002	7.25118	10.10017	11.32699	14.96386
1.48587	0.9009	2.92793	5.85586	0.9009	4.5045	7.20721	8.55856	11.03604	9.00901	18.01802		1.48587	2.29474	2.77963	4.18116	2.63392	4.91707	6.99404	7.37372	10.26654	11.09319	15.25768
1.48512	2.66667	2.22222	3.77778	3.11111	4.66667	6	5.33333	11.33333	8	13.33333		1.48512	2.27894	2.75043	4.24057	2.57126	4.7373	7.114	7.30978	9.96144	10.6924	14.81314
1.48438	3.82883	3.15315	6.53153	2.92793	3.82883	7.65766	9.00901	8.10811	13.96396	14.63964		1.48438	2.32387	2.79063	4.37002	2.61625	4.7472	7.43143	7.50451	9.80418	10.69671	14.64609
1.48363	2.88889	3.77778	4.66667	1.77778	5.55556	8.66667	7.55556	9.55556	12.44444	15.11111		1.48363	2.30416	2.74866	4.31376	2.62298	4.70623	7.49171	7.44159	9.44651	10.36785	13.98718
1.48289	2.02703	2.25225	4.05405	2.7027	4.27928	6.53153	7.43243	7.20721	9.68468	13.06306		1.48289	2.34376	2.7721	4.32524	2.73408	4.80563	7.64939	7.52994	9.46206	10.28581	13.62302
1.48214	3.77778	3.11111	2.88889	4	5.55556	7.55556	7.11111	8.88889	7.77778	12.88889		1.48214	2.3183	2.71717	4.20184	2.78581	4.7999	7.55674	7.38632	9.40512	10.02575	12.97707
1.4814	2.02703	2.02703	4.5045	2.25225	3.82883	9.45946	8.78378	11.03604	9.90991	11.48649		1.4814	2.35293	2.73288	4.19534	2.90601	4.91233	7.58239	7.4207	9.67987	10.23213	12.85831
1.48066	2.25225	3.15315	4.27928	2.7027	5.18018	6.53153	6.98198	9.68468	10.13514	12.61261		1.48066	2.35527	2.71282	4.12973	2.9918	4.97901	7.38089	7.31992	9.76106	10.47102	12.82301
1.47992	2.47748	2.7027	4.05405	3.15315	4.95496	6.30631	6.30631	11.26126	10.81081	12.83784		1.47992	2.35789	2.69381	4.0628	3.07464	5.00268	7.17834	7.28589	9.73348	10.83267	12.95246
1.47918	1.35135	0.45045	3.6036	4.95496	6.98198	7.88288	6.08108	8.55856	9.90991	14.86487		1.47918	2.36195	2.67823	3.99881	3.14114	4.93843	7.0249	7.392	9.54914	11.25338	13.12551
1.47844	2.25225	3.15315	3.82883	3.37838	4.95496	6.75676	7.65766	10.13514	13.96396	13.73874		1.47844	2.36872	2.6685	3.94182	3.17985	4.73728	6.89502	7.6284	9.27458	11.66824	13.20629
1.4777	1.35135	3.37838	4.5045	1.8018	2.47748	5.85586	8.33333	9.45946	12.61261	12.83784		1.4777	2.37839	2.65548	3.88735	3.22447	4.52532	6.83768	7.87382	8.90209	11.93841	13.28262
1.47697	2.51142	3.88128	2.73973	2.73973	5.25114	6.16438	9.36073	7.99087	10.9589	11.41552		1.47697	2.4238	2.6686	3.8809	3.35897	4.50819	6.98419	8.11921	8.60474	12.21646	13.6959
1.47623	2.7027	3.37838	4.95496	2.25225	3.6036	7.43243	7.88288	8.78378	14.41441	14.63964		1.47623	2.40568	2.59678	3.77155	3.45042	4.47243	7.00311	7.95568	8.13229	12.03174	13.99002
1.47549	2.02703	1.8018	4.95496	3.82883	4.5045	7.88288	9.00901	4.5045	11.48649	15.09009		1.47549	2.42138	2.55156	3.69868	3.62303	4.63288	7.059	7.73675	7.88679	11.83584	14.52996
1.47476	3.88128	1.36986	2.51142	5.02283	4.79452	7.30594	7.53425	8.21918	8.90411	14.61187		1.47476	2.47091	2.53859	3.66708	3.84158	4.95322	7.07177	7.47184	7.96158	11.70936	15.22979
1.47402	2.25225	2.47748	3.37838	4.72973	4.72973	7.43243	5.85586	10.36036	14.18919	15.54054		1.47402	2.45311	2.45847	3.56299	3.91367	5.17928	6.74501	6.98432	7.88231	11.24583	15.43745
1.47329	2.2831	3.65297	2.51142	3.19635	6.84932	6.621	6.16438	6.621	12.10046	15.75343		1.47329	2.50239	2.44466	3.59383	4.04203	5.51971	6.46309	6.80051	7.94659	10.98432	15.87181
1.47255	2.7027	2.7027	2.92793	4.72973	6.08108	5.40541	6.53153	8.10811	8.33333	19.14414		1.47255	2.48417	2.36136	3.57056	4.02348	5.57853	5.9385	6.57939	7.77798	10.39919	15.58383
1.47182	1.59817	1.14155	5.47945	5.93607	5.02283	6.39269	5.25114	9.81735	10.50228	13.92694		1.47182	2.53414	2.34316	3.67154	4.06879	5.66313	5.5924	6.66904	7.75871	10.21229	15.30904
1.47109	2.51142	2.05479	3.88128	1.59817	6.16438	3.88128	8.21918	6.84932	7.99087	15.2968		1.47109	2.55047	2.29868	3.71875	4.02216	5.59511	5.21855	6.77703	7.54885	10.0214	14.75485
1.47036	2.73973	3.88128	3.19635	4.10959	5.47945	3.42466	7.76256	5.25114	7.76256	11.18721		1.47036	2.56644	2.25968	3.76897	3.99474	5.44684	5.00558	6.8509	7.38905	10.01009	14.3048
1.46963	2.51142	2.05479	3.19635	3.65297	4.56621	7.53425	6.84932	8.6758	13.47032	14.15525		1.46963	2.58126	2.22431	3.83363	3.98226	5.26311	4.94467	6.87065	7.36093	10.10775	14.19868
1.4689	3.42466	1.82648	3.42466	3.65297	5.47945	3.65297	5.70776	7.07763	11.41552	15.2968		1.4689	2.59432	2.19914	3.91173	3.9833	5.09143	4.88964	6.89374	7.38581	10.12004	14.27526
1.46817	1.82648	0.68493	4.3379	5.47945	4.79452	5.02283	7.30594	6.84932	8.44749	14.61187		1.46817	2.60496	2.18988	3.98845	3.98827	4.91966	4.91925	6.97581	7.4836	10.03771	14.36774
1.46744	3.42466	1.14155	4.56621	2.96804	5.02283	5.25114	6.84932	6.39269	12.10046	13.92694		1.46744	2.61336	2.20028	4.03842	3.97937	4.76888	5.00485	7.07173	7.65111	9.92278	14.44073
1.46672	3.7037	4.39815	5.32407	4.62963	3.93519	3.7037	6.94444	9.72222	8.7963	13.65741		1.46672	2.65529	2.2572	4.10002	4.03107	4.71403	5.19799	7.26391	7.94644	9.8852	14.69146
1.46599	2.05479	0.91324	4.79452	4.56621	5.25114	7.07763	9.13242	9.13242	7.76256	16.89498		1.46599	2.62186	2.25831	3.9984	3.97184	4.59351	5.28679	7.21787	7.89787	9.61307	14.44609
1.46526	2.51142	3.42466	3.42466	2.51142	4.56621	6.16438	6.16438	6.621	11.64384	14.84018		1.46526	2.62351	2.29777	3.92187	3.97615	4.56734	5.35859	7.16934	7.81819	9.54789	14.1071
1.46454	1.85185	1.85185	2.08333	3.93519	3.7037	3.93519	6.48148	9.72222	8.33333	12.96296		1.46454	2.66107	2.37158	3.9048	4.06808	4.65742	5.44606	7.21765	7.78397	9.61945	13.77566
1.46381	3.42466	2.96804	3.19635	3.88128	5.02283	5.70776	8.21918	7.30594	9.13242	12.78539		1.46381	2.62578	2.38253	3.81301	4.06761	4.69489	5.42465	7.08071	7.46433	9.48118	13.09366
1.46309	2.5463	2.5463	4.86111	5.09259	4.62963	6.01852	6.71296	4.86111	9.25926	12.26852		1.46309	2.66325	2.4594	3.84704	4.18311	4.87996	5.56422	7.10531	7.41307	9.6394	12.90895
1.46237	1.85185	3.47222	4.16667	2.5463	4.86111	4.39815	7.40741	7.17593	11.34259	12.26852		1.46237	2.6647	2.50357	3.82162	4.22409	4.98666	5.63308	7.04669	7.44135	9.65827	12.74213
1.46165	4.62963	2.5463	3.47222	5.32407	6.71296	7.63889	5.55556	8.7963	9.9537	11.57407		1.46165	2.66709	2.54925	3.78532	4.24863	5.0284	5.74039	7.02011	7.58365	9.60774	12.75882
1.46093	1.85185	1.15741	4.62963	4.86111	4.16667	3.7037	6.94444	8.10185	8.33333	15.97222		1.46093	2.67006	2.60259	3.74122	4.21661	4.94263	5.81268	7.07317	7.75084	9.5188	12.88191
1.4602	2.73973	2.05479	2.96804	5.02283	4.56621	7.07763	8.90411	7.07763	10.04566	12.10046		1.4602	2.63869	2.63316	3.63514	4.05827	4.7452	5.85999	7.03132	7.83593	9.31212	12.70541
1.45948	1.38889	3.00926	4.16667	4.86111	5.78704	5.78704	6.48148	7.87037	8.10185	10.18519		1.45948	2.68375	2.74929	3.63408	3.94536	4.64912	6.03475	7.09974	8.19357	9.36048	12.92668
1.45877	2.8169	1.87793	2.8169	3.05164	3.28639	6.10329	6.33803	8.4507	10.79812	14.78873		1.45877	2.73424	2.87679	3.63801	3.78835	4.51916	6.19431	7.1584	8.58701	9.43259	13.28999
1.45805	2.08333	4.16667	3.7037	3.47222	4.62963	6.48148	7.87037	8.33333	9.02778	14.35185		1.45805	2.71247	2.9293	3.55825	3.53549	4.33016	6.15594	7.02772	8.71356	9.2212	13.1545
1.45733	2.5463	2.08333	3.47222	1.62037	3.24074	6.71296	6.94444	10.87963	9.9537	13.19444		1.45733	2.73203	3.01848	3.54128	3.37629	4.26348	6.1639	6.95821	8.86718	9.14987	13.00052
1.45661	3.24074	4.39815	3.7037	3.00926	3.93519	5.32407	6.71296	8.10185	8.10185	11.11111		1.45661	2.75396	3.10261	3.53461	3.28824	4.27512	6.14662	6.87432	8.83628	9.10751	12.72402
1.4559	3.52113	2.8169	3.05164	3.99061	5.86854	5.39906	5.6338	11.03286	8.21596	15.02347		1.4559	2.81618	3.21979	3.58457	3.30363	4.35667	6.25307	6.89451	8.80169	9.28723	12.60558
1.45518	3.24074	2.77778	4.39815	3.24074	4.62963	7.40741	8.56481	6.25	9.72222	10.64815		1.45518	2.80067	3.23597	3.54201	3.26433	4.22862	6.21341	6.7405	8.40018	9.31087	12.01802
1.45447	2.34742	3.75587	3.75587	3.52113	4.22535	6.80751	6.57277	7.277	8.68545	11.73709		1.45447	2.86463	3.32959	3.59502	3.35084	4.15998	6.29313	6.69587	8.282	9.65007	11.85595
1.45375	2.5463	3.7037	3.24074	1.85185	3.93519	4.86111	6.25	9.49074	11.11111	11.57407		1.45375	2.8501	3.31288	3.55141	3.37343	3.98099	6.16444	6.44426	7.98708	9.74705	11.47882
1.45304	2.11268	3.28639	3.99061	3.75587	3.52113	6.57277	7.04225	8.68545	9.85915	11.50235		1.45304	2.91694	3.36919	3.62208	3.52054	3.98998	6.24154	6.40163	7.90321	10.06463	11.55457
1.45233	3.99061	3.52113	2.34742	4.69484	2.8169	7.277	4.22535	4.69484	9.85915	11.03286		1.45233	2.9444	3.35842	3.66111	3.61117	4.08533	6.21541	6.32766	7.73925	10.18692	11.62424
1.45162	2.8169	4.22535	3.99061	3.28639	3.75587	5.6338	6.57277	9.15493	11.97183	11.50235		1.45162	2.97141	3.3267	3.73062	3.66026	4.34956	6.15307	6.39957	7.71268	10.23586	11.86884
1.4509	1.85185	2.77778	3.93519	3.7037	5.55556	5.55556	7.87037	8.33333	8.7963	11.57407		1.4509	2.95627	3.22883	3.76131	3.6113	4.63512	6.04183	6.43448	7.59326	10.03669	12.06178
1.45019	2.34742	3.75587	3.28639	4.92958	5.39906	5.16432	5.39906	7.04225	9.85915	13.14554		1.45019	3.02362	3.20621	3.90138	3.60193	5.00479	6.16429	6.62678	7.68669	10.07566	12.60885
1.44948	4.46009	3.52113	4.92958	3.99061	5.16432	7.98122	7.51174	7.51174	11.26761	14.55399		1.44948	3.04714	3.125	3.98501	3.46696	5.20956	6.24965	6.75081	7.71324	9.92159	12.83293
1.44877	4.22535	2.11268	3.52113	3.99061	6.57277	6.80751	7.51174	8.4507	10.0939	12.9108		1.44877	3.06631	3.03612	4.04495	3.27764	5.29537	6.28062	6.83911	7.77268	9.69685	12.80547
1.44807	3.33333	3.33333	4.7619	1.42857	5.2381	5.47619	5.71429	6.66667	10.2381	11.90476		1.44807	3.12447	2.98917	4.13976	3.11122	5.31382	6.39531	6.9968	7.95474	9.59164	12.83008
1.44736	3.28639	3.05164	4.92958	3.05164	3.52113	5.6338	6.80751	9.38967	6.10329	12.44131		1.44736	3.0902	2.86057	4.08342	2.8874	5.12659	6.41726	6.99195	7.95184	9.2776	12.50114
1.44665	2.34742	1.40845	3.75587	1.17371	7.277	5.39906	6.80751	6.57277	9.15493	11.03286		1.44665	3.09629	2.78108	4.05302	2.74753	5.03801	6.63179	7.07647	8.03341	9.27202	12.37989
1.44595	2.61905	2.14286	4.52381	4.28571	3.09524	8.09524	8.57143	8.57143	10.47619	15.2381		1.44595	3.14403	2.75283	4.06809	2.69981	4.98572	6.99436	7.19375	8.24466	9.5111	12.47274
1.44524	3.05164	3.28639	3.05164	2.58216	3.99061	7.51174	8.68545	8.92019	9.62441	11.03286		1.44524	3.10077	2.65784	3.97083	2.605	4.89315	7.04939	6.95756	8.16882	9.52381	12.09085
1.44453	4.22535	1.40845	2.58216	1.17371	6.33803	8.68545	4.92958	9.85915	10.0939	12.67606		1.44453	3.09903	2.60761	3.95694	2.59092	4.94535	7.02665	6.70504	8.11002	9.6953	11.95011
1.44383	3.33333	3.33333	3.57143	2.14286	4.52381	6.90476	6.19048	7.14286	8.57143	9.52381		1.44383	3.13832	2.59845	4.02979	2.67031	5.04017	6.8992	6.60793	8.07801	10.0215	12.09801
1.44313	2.38095	2.85714	5.95238	3.80952	5.95238	6.42857	4.7619	6.42857	10.71429	12.61905		1.44313	3.13095	2.54867	4.05027	2.74694	5.0522	6.58674	6.50781	7.98723	10.23384	12.34336
1.44242	2.34742	3.75587	4.69484	2.58216	3.99061	3.52113	9.62441	7.277	10.32864	13.14554		1.44242	3.07822	2.45639	3.98183	2.78258	4.95371	6.22144	6.40308	7.91565	10.25537	12.49551
1.44172	4.04762	2.61905	4.04762	4.04762	6.19048	7.38095	4.52381	6.66667	10.47619	11.66667		1.44172	3.11229	2.42443	4.00014	2.88738	5.00652	6.17682	6.41383	8.1608	10.4831	12.94259
1.44102	2.85714	2.38095	3.33333	3.57143	4.52381	5.47619	5.71429	12.61905	12.14286	16.19048		1.44102	3.10066	2.3519	3.95525	2.92796	4.96415	6.05528	6.38903	8.29319	10.43912	13.08648
1.44032	2.14286	3.33333	3.09524	1.90476	4.04762	7.61905	8.80952	7.38095	13.09524	12.85714		1.44032	3.08775	2.27931	3.92579	2.95876	4.9646	5.91928	6.38288	8.22357	10.23115	12.87897
1.43962	4.28571	1.90476	5	1.90476	5.47619	6.19048	5.2381	7.85714	5.71429	11.19048		1.43962	3.07373	2.21223	3.91999	3.0105	5.03741	5.69213	6.30078	8.07402	9.91414	12.49259
1.43892	3.33333	1.19048	3.33333	3.80952	4.52381	4.04762	4.7619	8.57143	9.52381	13.09524		1.43892	3.05776	2.16168	3.92811	3.08768	5.13355	5.44477	6.25437	7.90343	9.70071	12.09706
1.43822	3.57143	0.71429	4.28571	2.38095	5.2381	5.71429	7.38095	6.42857	9.28571	10.95238		1.43822	3.0403	2.13713	3.96382	3.1673	5.24159	5.29143	6.26496	7.75442	9.57231	11.69464
1.43753	2.89855	1.93237	2.89855	4.34783	6.76328	4.83092	7.97101	7.00483	10.14493	11.5942		1.43753	3.0659	2.17401	4.08624	3.29133	5.37461	5.30069	6.31729	7.83161	9.63836	11.5814
1.43683	1.66667	1.42857	4.28571	3.57143	5	5.71429	4.52381	8.33333	10.71429	10.71429		1.43683	3.00446	2.17616	4.12801	3.29411	5.23832	5.27499	6.12992	7.79264	9.44175	11.29615
1.43613	3.57143	3.33333	3.33333	3.09524	4.7619	3.80952	5.95238	7.14286	10.47619	9.52381		1.43613	2.98852	2.23249	4.24662	3.31801	5.11633	5.43088	6.10145	7.90533	9.37898	11.37203
1.43544	2.41546	3.38164	5.31401	3.86473	5.55556	6.28019	6.52174	9.42029	5.7971	14.25121		1.43544	3.0171	2.33722	4.43281	3.37237	5.03671	5.80307	6.22189	8.14692	9.50156	11.77372
1.43474	2.38095	1.42857	4.52381	2.85714	3.80952	7.38095	6.19048	7.85714	11.19048	10.2381		1.43474	2.96123	2.38776	4.46261	3.31531	4.78609	6.02957	6.20327	8.08379	9.51613	11.72085
1.43405	2.41546	1.20773	6.28019	2.41546	4.83092	4.83092	6.03865	8.9372	9.42029	14.97585		1.43405	2.99266	2.52328	4.57618	3.354	4.69372	6.37775	6.40759	8.19181	9.884	11.92673
1.43335	2.85714	1.90476	3.80952	4.04762	5.71429	7.14286	6.66667	6.90476	8.33333	10.2381		1.43335	2.93914	2.60021	4.50022	3.29985	4.44915	6.53632	6.47408	7.9962	10.05086	11.55961
1.43266	4.34783	3.38164	4.83092	4.58937	4.34783	7.48792	6.52174	10.38647	10.62802	11.11111		1.43266	2.96984	2.75729	4.51795	3.3244	4.28907	6.78807	6.74554	8.01023	10.57122	11.52956
1.43197	2.41546	3.86473	4.83092	1.69082	2.657	6.76328	6.76328	5.07246	12.80193	11.35266		1.43197	2.95534	2.86889	4.44141	3.2831	4.10385	6.81351	6.92849	7.85169	10.89178	11.39913
1.43128	3.86473	3.38164	4.10628	3.86473	4.10628	7.48792	7.48792	8.45411	11.35266	11.35266		1.43128	2.93808	2.96336	4.35027	3.25412	4.04686	6.73282	7.08576	7.78008	11.04503	11.34716
1.43059	4.10628	4.10628	4.10628	3.1401	4.10628	6.03865	8.45411	8.45411	12.31884	9.66184		1.43059	2.91734	3.03655	4.26746	3.22823	4.08299	6.56712	7.1723	7.73064	11.02292	11.37902
1.42989	2.38095	4.04762	2.61905	4.28571	4.52381	5	5.47619	7.38095	10.95238	13.80952		1.42989	2.85202	3.04238	4.15045	3.16549	4.12252	6.31162	7.07471	7.57927	10.67954	11.33646
1.42921	2.20588	1.47059	5.88235	1.71569	3.18627	7.35294	7.59804	6.12745	10.53922	12.7451		1.42921	2.9098	3.16255	4.25551	3.25446	4.38015	6.3739	7.30452	7.80869	10.71472	11.66663
1.42852	3.38164	4.10628	3.86473	2.89855	5.55556	5.7971	6.28019	8.9372	9.42029	7.48792		1.42852	2.84117	3.13616	4.19763	3.24802	4.4931	6.12764	7.19679	7.77479	10.29369	11.47729
1.42783	1.93237	2.89855	2.89855	2.17391	5.31401	6.52174	9.17874	8.69565	8.21256	14.49275		1.42783	2.81424	3.14503	4.23717	3.32785	4.61762	5.95044	7.15647	7.82759	10.12301	11.68457
1.42714	3.62319	3.38164	4.34783	4.83092	4.34783	6.28019	6.52174	7.72947	9.42029	10.38647		1.42714	2.78769	3.14857	4.32048	3.4324	4.68734	5.73024	6.98463	7.84178	10.08521	11.85086
1.42645	2.89855	2.89855	4.10628	4.10628	3.1401	6.52174	6.52174	6.52174	12.0773	12.80193		1.42645	2.76141	3.15077	4.42653	3.51859	4.75901	5.49697	6.76007	7.8703	10.11302	12.06883
1.42577	2.69608	2.20588	4.90196	4.65686	6.61765	2.20588	7.59804	8.33333	9.80392	12.5		1.42577	2.77644	3.20324	4.6016	3.63075	4.93179	5.40669	6.61816	8.0747	10.25111	12.42283
1.42508	1.69082	1.93237	6.52174	2.17391	5.07246	6.03865	6.28019	9.17874	11.11111	12.56039		1.42508	2.71299	3.17058	4.61825	3.61732	4.88023	5.39103	6.29036	8.04728	10.058	12.37134
1.4244	4.16667	2.94118	2.94118	3.67647	3.92157	4.65686	3.18627	6.61765	11.02941	12.7451		1.4244	2.73224	3.23776	4.72406	3.72155	4.9214	5.65981	6.25635	8.22077	10.1058	12.64614
1.42371	2.41546	4.34783	5.7971	4.10628	5.07246	7.72947	7.72947	8.69565	7.48792	11.83575		1.42371	2.6749	3.20991	4.66727	3.72458	4.81764	5.83757	6.24861	8.16808	9.84448	12.55007
1.42303	1.47059	3.67647	5.39216	3.43137	6.12745	4.65686	5.88235	7.84314	11.27451	13.48039		1.42303	2.70019	3.26594	4.70366	3.83831	4.81608	6.12223	6.4763	8.29574	9.94557	12.86465
1.42235	2.69608	4.16667	4.65686	3.67647	4.41176	7.35294	8.33333	11.27451	9.80392	14.21569		1.42235	2.69109	3.26092	4.63413	3.90242	4.68917	6.28411	6.63242	8.21136	9.93247	12.98888
1.42167	2.94118	4.16667	4.65686	4.16667	2.94118	7.10784	5.88235	8.08824	9.55882	9.55882		1.42167	2.68664	3.24087	4.54905	3.96559	4.60508	6.30962	6.72706	7.9691	9.98078	13.1392
1.42098	3.62319	2.657	2.41546	4.10628	4.58937	8.21256	5.31401	6.28019	8.21256	13.76812		1.42098	2.64762	3.16278	4.40586	3.95786	4.57017	6.10243	6.7241	7.62063	9.96769	13.30957
1.4203	1.47059	3.43137	4.65686	4.16667	5.63725	2.94118	8.57843	5.14706	11.27451	15.93137		1.4203	2.69082	3.17454	4.42348	4.04714	4.71709	5.9945	6.91115	7.67483	10.33349	13.81632
1.41962	2.20588	2.94118	4.41176	4.16667	5.14706	5.39216	7.10784	7.59804	11.27451	15.44118		1.41962	2.70044	3.14228	4.38833	4.05582	4.77688	5.96533	6.86093	7.86618	10.54097	13.86129
1.41894	1.96078	2.69608	5.14706	4.65686	4.41176	5.39216	7.59804	11.51961	10.53922	11.27451		1.41894	2.71517	3.11951	4.35106	4.0421	4.82828	6.08817	6.68338	8.18786	10.69104	13.70126
1.41826	2.94118	1.71569	4.65686	2.94118	3.67647	8.08824	6.12745	4.41176	11.02941	13.48039		1.41826	2.73421	3.11218	4.29801	4.00873	4.91451	6.29674	6.41055	8.50089	10.77838	13.60047
1.41759	2.73632	3.23383	4.22886	4.97512	6.21891	6.46766	5.47264	11.69154	11.44279	12.93532		1.41759	2.7971	3.17069	4.29599	4.03303	5.1184	6.5608	6.24403	9.04919	10.95037	13.71272
1.41691	3.92157	3.18627	3.67647	2.94118	5.88235	7.35294	5.14706	8.57843	10.04902	14.95098		1.41691	2.77909	3.15163	4.16683	3.92858	5.11562	6.61978	5.99406	9.23777	10.72405	13.36972
1.41623	1.96078	2.20588	5.63725	4.65686	4.41176	4.41176	7.35294	10.04902	11.51961	15.44118		1.41623	2.80213	3.19172	4.11002	3.88786	5.12634	6.78403	5.95724	9.46529	10.60939	13.01459
1.41556	3.9801	3.23383	3.23383	4.47761	3.9801	6.96517	5.47264	10.69652	11.19403	10.44776		1.41556	2.86704	3.2897	4.12233	3.89893	5.21202	7.14676	6.08031	9.69122	10.59078	12.6736
1.41488	2.69608	3.67647	3.18627	4.41176	8.57843	9.55882	5.63725	9.31373	10.78431	11.27451		1.41488	2.8462	3.2923	4.05431	3.79889	5.14156	7.27122	6.16275	9.48177	10.2408	12.14129
1.41421	2.98507	3.23383	2.98507	0.99502	2.48756	7.21393	4.72637	9.70149	7.9602	12.18906		1.41421	2.90895	3.38604	4.16249	3.83956	5.11499	7.44517	6.58657	9.47185	10.24992	12.22818
1.41353	3.67647	5.14706	4.41176	3.92157	5.14706	6.37255	8.82353	9.31373	9.80392	11.76471		1.41353	2.88465	3.36675	4.19726	3.83274	5.01927	7.29677	6.94396	9.15654	10.11261	12.16852
1.41286	2.73632	5.47264	4.22886	5.22388	4.97512	8.45771	7.46269	7.71144	9.70149	13.68159		1.41286	2.94494	3.42699	4.37609	3.97516	5.12294	7.30377	7.45155	9.16085	10.41246	12.64284
1.41219	2.73632	2.73632	5.97015	3.23383	5.72139	6.96517	7.21393	8.70647	12.18906	11.19403		1.41219	2.96146	3.41812	4.48481	4.06584	5.17938	7.10053	7.77425	9.16025	10.65735	13.00803
1.41151	4.16667	3.67647	4.16667	4.65686	5.14706	6.37255	8.57843	8.82353	9.80392	15.19608		1.41151	2.93407	3.35307	4.48963	4.10244	5.15209	6.75639	7.87493	9.1319	10.75921	13.2828
1.41084	2.48756	0.99502	5.47264	3.9801	4.47761	7.71144	10.69652	9.45274	12.18906	13.68159		1.41084	2.99451	3.39116	4.59434	4.24965	5.28368	6.62341	8.03536	9.42744	11.20565	13.86396
1.41017	1.49254	2.98507	4.22886	4.72637	6.21891	4.72637	6.71642	10.94527	10.44776	14.92537		1.41017	3.0131	3.39313	4.59355	4.31878	5.35492	6.41474	7.89277	9.55726	11.46742	14.20853
1.4095	3.23383	3.73134	3.73134	4.22886	5.47264	5.47264	4.72637	9.95025	10.19901	13.18408		1.4095	3.03475	3.40747	4.56897	4.35935	5.38514	6.34143	7.78067	9.57882	11.71172	14.54312
1.40883	3.48259	3.23383	6.46766	5.47264	4.72637	7.9602	8.95522	9.20398	17.16418	13.68159		1.40883	3.05903	3.43048	4.52738	4.36978	5.39076	6.36702	7.81508	9.51741	11.88907	14.98826
1.40816	1.99005	2.23881	3.73134	4.72637	5.97015	6.96517	8.20896	10.69652	8.95522	15.67164		1.40816	3.08566	3.46015	4.45742	4.34525	5.39573	6.37961	7.85246	9.42612	11.86673	15.48969
1.40749	3.48259	4.97512	5.22388	5.47264	4.22886	5.22388	9.70149	7.46269	12.93532	18.1592		1.40749	3.11486	3.49346	4.38977	4.30838	5.36705	6.40566	7.84616	9.33458	11.80225	15.82508
1.40683	2.77778	4.29293	5.55556	3.53535	8.08081	5.80808	5.05051	8.83838	13.13131	18.68687		1.40683	3.19331	3.57437	4.40511	4.35626	5.40158	6.62132	7.8977	9.50961	11.87015	16.03484
1.40616	4.22886	2.98507	3.23383	5.97015	5.72139	8.70647	10.69652	10.69652	10.94527	15.67164		1.40616	3.17745	3.54115	4.33924	4.35487	5.17615	6.70479	7.79476	9.50991	11.59861	15.50229
1.40549	2.98507	5.72139	4.22886	4.22886	4.97512	7.71144	7.9602	13.18408	13.43284	15.17413		1.40549	3.20928	3.55587	4.44697	4.54018	5.07746	6.85764	7.79393	9.69619	11.64721	15.38272
1.40483	3.28283	4.0404	4.54545	5.05051	4.0404	8.83838	10.35354	11.36364	14.89899	14.39394		1.40483	3.29033	3.61828	4.76734	5.00295	5.29544	7.16699	8.047	10.10121	12.11166	16.13675
1.40416	2.23881	3.23383	5.47264	5.22388	6.21891	7.9602	8.70647	10.69652	14.92537	17.66169		1.40416	3.27315	3.57674	5.11579	5.59251	5.77576	7.46504	8.35735	10.55813	12.64001	17.4741
1.4035	2.52525	4.29293	3.78788	6.31313	6.81818	7.07071	7.32323	11.61616	12.62626	24.49495		1.4035	3.355	3.66044	5.81675	6.70748	6.93587	8.49562	9.58513	12.07824	14.32996	20.63678
1.40284	3.53535	2.77778	5.55556	6.81818	9.84848	9.59596	12.87879	12.12121	15.90909	31.31313		1.40284	3.38585	3.71772	6.67007	8.16003	8.62981	10.2637	11.74277	14.57661	17.0813	25.06966
1.40217	4.47761	2.48756	8.70647	8.70647	9.70149	14.67662	14.1791	19.15423	20.39801	24.37811		1.40217	3.36221	3.75999	7.62613	9.94077	10.8866	12.90731	14.93074	18.29634	21.14573	31.29867
1.40151	4.54545	3.0303	9.09091	12.12121	14.14141	15.90909	16.16162	20.20202	25.75758	36.86869		1.40151	3.43495	3.96749	8.99582	12.52474	14.41196	17.17566	20.12435	24.24529	27.80049	42.28493
1.40085	4.0404	3.28283	9.84848	11.36364	15.40404	17.92929	23.23232	27.27273	30.0505	50.25252		1.40085	3.45045	4.1719	10.42053	15.4521	18.81885	22.80057	26.87669	31.83333	36.35871	57.24059
1.40019	3.53535	4.79798	10.60606	18.68687	24.24242	23.23232	33.08081	41.16162	43.18182	67.17172		1.40019	3.46007	4.42792	12.0059	18.85542	24.35684	30.18611	35.30901	41.27599	47.30262	76.57805
1.39953	3.28283	3.28283	12.62626	18.18182	22.9798	35.85859	42.42424	48.9899	53.78788	97.9798		1.39953	3.46482	4.72866	13.7296	22.61503	30.81802	39.11767	45.00664	52.16958	60.44695	99.33666
1.39887	3.53535	5.05051	14.14141	28.53535	42.92929	50.25252	60.35354	65.65657	72.47475	132.57576		1.39887	3.46582	5.06913	15.539	26.60703	37.98466	48.77667	55.36553	64.10185	75.37959	123.34589
1.39821	4.54545	5.55556	19.9495	32.32323	47.9798	67.92929	70.70707	74.74748	90.65657	153.53535		1.39821	3.46397	5.43686	17.35753	30.59731	44.96756	58.06144	65.56219	76.4221	91.32198	146.2607
1.39755	1.76768	6.06061	20.20202	36.61616	54.0404	72.22222	71.46465	92.92929	118.43434	167.42424		1.39755	3.46026	5.81924	19.07835	34.3997	51.30109	65.99849	75.19702	88.59619	107.33571	166.92323
1.39689	2.77778	5.05051	23.48485	36.86869	56.06061	69.94949	84.34343	102.0202	120.20202	191.91919		1.39689	3.45683	6.20432	20.65078	37.87094	56.7777	72.47143	84.30763	99.96444	122.44571	185.11128
1.39623	4.0404	7.57576	19.44444	44.94949	58.33333	75.75758	92.92929	106.81818	139.64646	196.71717		1.39623	3.45401	6.58138	22.0485	40.9229	61.42451	77.90448	92.61444	110.19209	136.28774	200.6671
1.39558	4.10256	6.15385	23.33333	44.87179	74.35897	87.17949	107.4359	131.02564	157.94872	220.51282		1.39558	3.50452	7.04037	23.66517	44.11086	66.2104	83.77205	101.37695	120.93083	150.65676	217.60567
1.39492	2.27273	6.06061	25	46.46465	65.65657	83.58586	101.51515	126.51515	159.34343	214.14141		1.39492	3.44931	7.24973	24.40377	45.41685	67.82666	86.28498	105.73735	126.25019	158.40185	226.24566
1.39427	2.30769	9.48718	24.87179	48.97436	68.71795	92.30769	108.71795	132.82051	170.51282	241.53846		1.39427	3.50159	7.62899	25.70095	47.57241	70.74311	90.93913	112.26193	133.98911	169.02436	240.70338
1.39361	4.79798	9.34343	27.27273	47.47475	70.9596	88.38384	122.22222	131.81818	170.45455	256.31313		1.39361	3.44873	7.70244	26.01444	47.77856	70.94342	92.40732	114.21039	136.55667	172.70286	245.76195
1.39296	4.61538	9.48718	26.92308	41.28205	72.30769	93.84615	122.82051	145.64103	182.30769	251.79487		1.39296	3.5013	7.92416	26.88664	49.00628	72.77747	96.47773	118.07648	142.44709	180.07349	255.35852
1.3923	3.0303	9.34343	25.25253	52.27273	71.21212	90.90909	111.61616	136.36364	164.89899	257.82828		1.3923	3.4469	7.81414	26.7001	48.36578	71.89832	97.23044	117.07493	143.04552	180.49123	254.72301
1.39165	3.58974	9.48718	28.97436	51.28205	71.02564	113.84615	111.53846	147.17949	188.71795	251.02564		1.39165	3.49867	7.85539	27.08211	48.69172	72.70902	100.18699	119.05655	147.18291	185.16903	259.42603
1.391	4.10256	7.4359	24.35897	48.46154	73.07692	98.46154	112.30769	148.97436	188.20513	249.48718		1.391	3.49804	7.69917	26.76329	47.71786	71.82476	99.91464	118.8371	147.87635	185.13084	258.1499
1.39035	2.05128	6.15385	27.17949	48.20513	72.5641	94.10256	124.61538	144.61538	191.53846	262.05128		1.39035	3.49867	7.4861	26.15832	46.21869	70.14099	98.15047	117.7981	146.94549	182.70305	254.17175
1.3897	3.33333	7.69231	30.51282	38.97436	66.41026	95.89744	119.23077	150.25641	173.33333	261.53846		1.3897	3.50183	7.23522	25.21903	44.24313	67.55433	95.00949	114.96499	144.09162	177.60449	245.73565
1.38905	3.33333	6.66667	26.41026	43.33333	65.12821	98.20513	116.92308	147.4359	184.61538	235.38462		1.38905	3.50725	6.95862	23.91937	41.88949	64.16898	90.25512	109.94261	138.84128	170.04022	232.09917
1.3884	3.33333	4.87179	21.79487	48.97436	64.35897	88.20513	109.74359	131.79487	163.07692	220		1.3884	3.51449	6.67081	22.34801	39.12506	59.99112	83.72791	102.69824	131.18332	159.98024	214.55247
1.38775	4.10256	7.17949	20	34.87179	53.33333	74.10256	90.25641	122.82051	144.87179	190.25641		1.38775	3.52293	6.38473	20.6476	35.95304	55.10912	75.95893	93.79243	121.75108	148.19669	194.80828
1.3871	4.10256	5.12821	17.17949	33.33333	52.5641	65.89744	84.35897	109.23077	135.12821	164.87179		1.3871	3.53174	6.104	18.94882	32.62154	49.98553	67.86812	84.38442	111.22379	135.63212	175.28003
1.38645	2.82051	5.89744	14.87179	24.61539	41.53846	56.15385	69.48718	103.33333	123.07692	154.35897		1.38645	3.54072	5.83637	17.36829	29.35179	44.93078	60.21418	75.33298	100.36084	123.04611	157.79566
1.3858	6.15385	6.15385	16.41026	23.07692	37.94872	48.97436	61.02564	86.41026	103.07692	135.38462		1.3858	3.55026	5.5845	15.9843	26.38269	40.47618	53.58466	67.49469	89.7722	111.17049	142.84437
1.38516	1.82292	3.90625	11.45833	22.65625	34.11458	49.21875	63.80208	75.26042	96.875	139.0625		1.38516	3.61564	5.43499	15.05263	24.20785	37.43844	48.96777	62.18606	81.54527	102.31286	132.51199
1.38451	3.33333	4.61538	11.79487	17.17949	34.35897	43.84615	52.05128	68.71795	83.33333	123.58974		1.38451	3.57236	5.14296	13.91194	21.7489	34.11379	43.93789	56.34705	72.49716	92.03918	119.77027
1.38387	2.34375	5.72917	14.32292	22.65625	32.55208	41.66667	52.08333	62.23958	92.70833	103.90625		1.38387	3.6439	5.03482	13.42018	20.43855	32.47359	41.24549	53.61793	67.5474	86.39419	112.38135
1.38322	3.58974	5.12821	13.33333	18.71795	31.53846	36.41026	52.30769	63.84615	77.4359	104.61538		1.38322	3.60671	4.78995	12.6372	18.84836	30.20787	38.08152	50.14756	62.15716	79.33075	103.52828
1.38258	3.90625	5.20833	14.58333	17.44792	31.25	39.32292	52.86458	61.45833	71.35417	102.08333		1.38258	3.68457	4.71217	12.30176	18.14241	29.03354	36.79971	48.61026	59.80549	75.85985	99.26021
1.38193	3.84615	3.84615	12.5641	17.4359	27.94872	32.30769	45.64103	56.15385	77.69231	89.74359		1.38193	3.65027	4.50721	11.58482	17.1073	26.99641	34.80583	45.57297	56.261	70.9033	92.74197
1.38129	2.60417	2.86458	13.02083	18.48958	21.61458	36.19792	41.14583	59.63542	65.88542	93.48958		1.38129	3.73038	4.46449	11.22065	16.75959	25.90746	34.28029	43.94672	54.81736	68.52462	89.76845
1.38065	3.125	5.72917	8.33333	16.40625	24.47917	30.46875	47.65625	49.73958	70.83333	88.02083		1.38065	3.75312	4.37251	10.68155	16.22584	24.65762	33.32506	41.59237	52.51442	65.28002	85.43063
1.38001	5.46875	4.6875	10.67708	14.84375	28.125	36.19792	38.02083	52.60417	60.67708	80.20833		1.38001	3.77366	4.29317	10.20288	15.74482	23.45731	32.38402	38.98107	50.26965	62.01196	81.09449
1.37937	4.42708	4.16667	8.85417	16.14583	20.05208	33.07292	35.67708	45.05208	60.41667	77.08333		1.37937	3.78947	4.225	9.78809	15.29249	22.07985	31.10912	36.38722	47.91335	58.76063	77.0101
1.37872	3.58974	3.84615	7.94872	16.92308	22.05128	31.02564	31.02564	52.05128	54.35897	65.89744		1.37872	3.74136	4.10444	9.30552	14.59436	20.38003	29.03	33.48048	44.75165	54.63904	72.18562
1.37809	5.55556	4.2328	11.11111	11.64021	20.37037	26.45503	32.80423	42.59259	55.55556	76.45503		1.37809	3.86502	4.18963	9.33066	14.53644	19.61917	28.10027	32.47002	43.35043	53.09589	71.26375
1.37745	2.60417	4.16667	7.03125	16.40625	16.66667	23.69792	32.8125	36.97917	47.39583	65.36458		1.37745	3.80369	4.09068	8.95357	13.78683	18.06722	25.97181	30.185	39.92665	49.12334	66.84433
1.37681	2.86458	4.42708	10.67708	14.32292	13.80208	21.35417	25.78125	36.71875	44.79167	65.88542		1.37681	3.79853	4.06725	8.75862	13.21763	17.17051	24.60456	28.61909	37.50243	46.23944	63.37711
1.37617	3.38542	4.16667	9.11458	8.59375	17.44792	26.5625	25	34.89583	42.1875	64.58333		1.37617	3.78942	4.0534	8.55999	12.62953	16.71076	23.55113	27.43677	35.4702	43.69499	59.53958
1.37553	5.46875	3.125	8.85417	13.54167	16.66667	22.91667	28.125	34.11458	40.88542	53.38542		1.37553	3.77563	4.05053	8.35921	12.07787	16.48766	22.52086	26.56869	33.84096	41.4907	55.44537
1.3749	4.49735	3.7037	6.34921	13.75661	15.34391	23.54497	27.51323	30.15873	42.85714	47.61905		1.3749	3.81565	4.12508	8.29951	11.70039	16.62378	21.82565	26.14697	33.09984	40.17203	52.67998
1.37426	4.16667	4.42708	7.55208	11.45833	19.01042	19.27083	26.04167	30.72917	36.19792	46.875		1.37426	3.73125	4.08085	8.01611	10.94	16.21809	20.44773	24.80179	31.68375	37.74036	49.27145
1.37362	3.38542	3.64583	9.11458	9.375	18.22917	20.83333	23.17708	34.375	36.19792	47.65625		1.37362	3.70264	4.10623	7.88073	10.38685	15.82005	19.56244	23.72891	30.91558	36.10866	47.54578
1.37299	3.96825	6.61376	7.67196	8.73016	13.49206	15.07936	24.33862	31.74603	35.97884	48.9418		1.37299	3.73031	4.19919	7.85911	10.07003	15.42032	19.17848	22.95394	30.45377	35.14338	46.96204
1.37235	3.38542	2.34375	8.33333	9.375	14.32292	19.01042	21.09375	29.16667	35.41667	48.4375		1.37235	3.64089	4.1573	7.58219	9.54693	14.51195	18.55732	21.4295	28.82997	33.14713	44.88149
1.37172	3.1746	3.96825	7.40741	7.67196	14.28571	17.72487	19.04762	29.62963	32.01058	44.709		1.37172	3.66825	4.25062	7.53142	9.4336	14.09115	18.70008	20.6994	27.96323	32.2666	44.00633
1.37109	1.32275	5.02646	7.14286	11.11111	14.02116	19.84127	17.98942	25.13228	28.30688	38.88889		1.37109	3.64053	4.27848	7.35756	9.26763	13.50453	18.57003	19.86093	26.56178	31.04538	42.4743
1.37046	3.43915	5.02646	8.46561	9.52381	11.11111	21.95767	22.75132	25.92593	30.42328	41.53439		1.37046	3.61646	4.30271	7.1901	9.14898	13.03673	18.22395	19.2316	25.28929	30.11751	41.36315
1.36982	3.90625	2.60417	5.98958	9.63542	13.02083	18.48958	18.22917	21.35417	29.16667	40.10417		1.36982	3.53838	4.25548	6.92363	8.93016	12.58653	17.26051	18.33863	23.86582	28.98021	39.94299
1.36919	3.1746	4.49735	6.61376	6.61376	11.11111	15.34391	14.55027	23.28042	27.77778	40.47619		1.36919	3.5731	4.34295	6.91995	9.03999	12.68688	16.69859	18.17274	23.57443	28.98751	40.04209
1.36856	4.7619	4.7619	6.61376	11.90476	14.81482	12.96296	20.37037	22.22222	29.36508	38.35979		1.36856	3.55084	4.35723	6.86095	9.07462	12.7098	16.02165	17.96863	23.23391	28.74387	39.70564
1.36793	2.38095	4.2328	5.29101	7.14286	12.43386	15.34391	19.31217	25.66138	28.57143	38.88889		1.36793	3.52604	4.36145	6.86145	9.13685	12.69149	15.69141	17.81753	23.15631	28.62716	39.57073
1.3673	4.2328	2.91005	6.87831	7.14286	12.96296	16.66667	14.81482	21.16402	31.21693	42.32804		1.3673	3.49829	4.35329	6.92102	9.25812	12.64868	15.62991	17.72368	23.19899	28.58946	39.46734
1.36667	6.34921	7.14286	7.67196	11.64021	11.90476	14.28571	20.10582	24.07407	23.54497	40.47619		1.36667	3.46594	4.32974	7.00518	9.42027	12.57602	15.72906	17.81833	23.40715	28.57977	39.13775
1.36604	1.0582	5.29101	7.67196	9.25926	14.02116	16.66667	15.87302	24.86773	32.01058	32.80423		1.36604	3.42813	4.28033	7.07856	9.55257	12.4951	15.97077	17.98554	23.67339	28.69169	38.69218
1.36542	5.64516	4.03226	7.25806	12.36559	10.48387	15.86022	18.01075	23.3871	29.56989	43.27957		1.36542	3.44166	4.27706	7.23505	9.79494	12.56951	16.47308	18.599	24.32646	29.20531	39.03258
1.36479	2.38095	3.43915	8.20106	7.40741	12.43386	19.57672	20.37037	20.37037	26.98413	39.68254		1.36479	3.34235	4.12566	7.12204	9.65811	12.29552	16.36856	18.67194	24.24014	28.72907	37.82532
1.36416	3.96825	3.1746	7.40741	9.52381	12.96296	16.66667	19.04762	31.48148	32.53968	35.18518		1.36416	3.29604	4.03793	7.07648	9.64859	12.19066	16.30628	18.93978	24.53569	28.67263	36.99173
1.36354	3.76344	5.91398	6.98925	9.67742	14.51613	16.39785	17.47312	24.73118	24.19355	37.36559		1.36354	3.30149	4.01426	7.1122	9.74975	12.17957	16.42881	19.40945	24.8948	28.95488	36.79787
1.36291	3.7037	2.6455	5.82011	12.96296	8.99471	10.84656	20.63492	21.69312	30.95238	33.33333		1.36291	3.20313	3.86358	6.91351	9.47833	11.67925	16.12839	19.15991	24.32551	28.33273	35.56063
1.36229	1.88172	2.95699	6.45161	6.72043	11.55914	15.5914	21.77419	24.19355	29.83871	38.17204		1.36229	3.21131	3.84791	6.94972	9.42745	11.64857	16.62315	19.26246	24.58499	28.51543	35.74063
1.36166	2.6455	2.38095	6.08466	9.78836	11.37566	20.37037	18.25397	21.69312	24.60318	33.06878		1.36166	3.12338	3.72377	6.77366	9.05934	11.30352	16.57388	18.4584	24.09141	27.70751	34.90638
1.36104	1.34409	4.03226	7.25806	8.06452	11.29032	20.69892	15.5914	27.95699	28.49462	31.72043		1.36104	3.14347	3.73253	6.8104	8.96483	11.33516	16.66161	18.12946	24.35727	27.8018	35.48541
1.36041	3.43915	5.29101	8.20106	8.99471	9.78836	14.81482	19.04762	23.01587	26.45503	36.77249		1.36041	3.07169	3.62731	6.5964	8.58515	10.98149	15.78379	17.26589	23.60778	26.94461	35.14657
1.35979	4.83871	3.49462	8.06452	8.33333	13.44086	12.90323	16.39785	26.07527	27.41935	38.9785		1.35979	3.10595	3.63704	6.54044	8.4775	10.91437	15.27614	16.94708	23.41545	26.84631	35.59403
1.35917	2.68817	3.22581	5.10753	8.60215	11.55914	13.97849	15.05376	19.89247	30.37634	35.21505		1.35917	3.09692	3.58833	6.33898	8.23247	10.45677	14.59408	16.43764	22.63449	26.13545	34.78014
1.35855	1.6129	2.95699	5.10753	8.06452	10.21505	14.24731	16.12903	21.77419	23.65591	34.67742		1.35855	3.09526	3.54108	6.14713	7.99096	9.8566	14.00522	16.06944	21.84168	25.2105	33.36013
1.35793	1.34409	4.03226	5.91398	5.91398	7.52688	12.90323	15.32258	20.69892	22.84946	31.98925		1.35793	3.10166	3.49483	5.98688	7.76458	9.27907	13.46914	15.77828	21.02737	24.26872	31.47824
1.35731	3.22581	3.49462	5.91398	9.4086	7.25806	13.97849	17.74193	22.58065	20.96774	29.30108		1.35731	3.11526	3.44603	5.85771	7.56679	8.92012	12.96643	15.50499	20.17686	23.4218	29.44818
1.35669	4.83871	3.22581	5.37634	6.98925	8.33333	12.90323	13.44086	17.2043	22.58065	24.73118		1.35669	3.13332	3.39398	5.75753	7.365	8.82555	12.42854	15.15172	19.25084	22.70335	27.64938
1.35607	4.03226	2.95699	5.10753	6.45161	9.67742	10.75269	16.12903	16.66667	23.92473	23.65591		1.35607	3.15322	3.33818	5.68543	7.17246	8.89881	11.87481	14.81067	18.39023	22.01189	26.44235
1.35545	3.22581	5.64516	6.72043	6.98925	9.67742	12.09677	13.17204	21.50538	21.50538	26.34409		1.35545	3.17414	3.27729	5.63229	6.99304	9.00115	11.36584	14.42869	17.58251	21.23923	25.81223
1.35483	2.15054	1.07527	5.91398	7.52688	9.94624	11.55914	13.70968	13.70968	22.31183	27.41935		1.35483	3.1962	3.20798	5.57643	6.8127	9.06054	10.86474	14.06465	16.68588	20.38241	25.3858
1.35422	3.82514	4.64481	4.64481	6.55738	7.37705	11.20219	16.66667	18.85246	18.85246	25.13661		1.35422	3.27235	3.1907	5.61025	6.72579	9.21145	10.56856	13.89472	16.11262	19.77205	25.26572
1.3536	2.15054	4.03226	6.72043	6.1828	10.48387	6.45161	12.09677	15.05376	17.74193	26.07527		1.3536	3.24333	3.06894	5.47151	6.41049	9.06994	10.05286	13.1685	15.01228	18.56933	24.1862
1.35298	3.76344	4.03226	5.10753	6.72043	8.06452	9.4086	14.24731	10.48387	16.39785	22.31183		1.35298	3.2671	3.00243	5.42032	6.19175	8.98889	9.97007	12.71199	14.29587	17.79904	23.31017
1.35237	3.82514	0.27322	5.46448	5.7377	10.65574	13.11475	8.19672	14.20765	18.03279	21.5847		1.35237	3.3433	2.99839	5.47014	6.05255	8.99307	10.14158	12.56636	14.06481	17.44625	22.78091
1.35175	4.30108	2.15054	4.56989	7.7957	9.67742	11.29032	11.29032	16.12903	15.5914	23.92473		1.35175	3.30916	2.92745	5.3652	5.70701	8.59644	9.85617	12.31663	13.48715	16.61221	21.55109
1.35114	3.55191	3.00546	3.82514	3.00546	5.7377	6.8306	14.48087	13.11475	16.93989	19.67213		1.35114	3.38049	2.98458	5.46718	5.53659	8.45983	9.79614	12.60185	13.31737	16.38255	20.96472
1.35052	2.68817	1.07527	5.64516	5.91398	6.98925	10.48387	15.86022	11.82796	16.93548	19.62366		1.35052	3.34037	2.97471	5.41489	5.22698	8.2107	9.48206	12.35006	12.74151	15.6042	19.84883
1.34991	3.55191	4.64481	8.46995	5.19126	9.01639	8.46995	9.28962	12.56831	16.93989	18.85246		1.34991	3.40805	3.08992	5.51843	5.11794	8.34542	9.44499	12.2665	12.65028	15.26731	19.57895
1.3493	4.37158	2.18579	5.46448	4.64481	10.38251	10.65574	12.84153	13.38798	14.20765	19.12568		1.3493	3.41933	3.17164	5.47242	4.95889	8.30544	9.2102	11.94291	12.39042	14.62934	19.19552
1.34869	2.45902	3.00546	6.28415	4.91803	8.46995	11.20219	12.02186	10.65574	11.74863	17.75956		1.34869	3.42916	3.26449	5.39052	4.84382	8.12813	8.84004	11.52789	12.13804	14.06302	18.9471
1.34807	3.76344	4.03226	4.30108	4.56989	6.1828	5.64516	10.21505	11.55914	12.36559	19.62366		1.34807	3.38329	3.30498	5.212	4.69624	7.76686	8.23204	10.86582	11.74266	13.4417	18.44551
1.34746	2.45902	4.64481	2.73224	4.91803	7.37705	7.37705	11.20219	14.20765	14.7541	21.85792		1.34746	3.44829	3.44501	5.23726	4.74948	7.71358	8.02868	10.55558	11.71265	13.39279	18.35934
1.34685	2.18579	3.55191	6.01093	2.73224	9.28962	7.9235	9.28962	12.02186	13.11475	13.93443		1.34685	3.45837	3.51524	5.234	4.7717	7.55836	7.83437	10.07106	11.38739	13.16137	17.6969
1.34624	3.82514	3.82514	5.46448	4.37158	6.28415	7.37705	9.83607	8.46995	14.48087	19.12568		1.34624	3.46853	3.5693	5.25738	4.84326	7.37175	7.73673	9.65361	11.06337	12.94888	17.12606
1.34563	4.64481	3.27869	4.37158	7.37705	6.28415	8.19672	8.19672	10.92896	12.29508	15.02732		1.34563	3.47698	3.6068	5.29397	4.91677	7.24528	7.69616	9.30006	10.89216	12.73381	16.52832
1.34503	2.77778	4.16667	6.38889	5.55556	8.33333	8.05556	10	11.11111	11.94444	18.61111		1.34503	3.54031	3.68919	5.42374	5.01536	7.29693	7.7692	9.17311	11.01133	12.78862	16.30979
1.34442	2.73224	4.09836	5.19126	3.27869	7.37705	8.19672	9.83607	9.01639	12.29508	13.11475		1.34442	3.48425	3.6343	5.351	4.89444	7.08387	7.54639	8.74019	10.83921	12.52303	15.614
1.34381	4.91803	5.7377	7.10383	6.55738	6.8306	9.01639	7.9235	13.11475	10.92896	15.02732		1.34381	3.48191	3.62524	5.33414	4.81597	6.96831	7.40693	8.44011	10.88451	12.55898	15.4799
1.3432	3.82514	1.36612	4.37158	6.01093	6.55738	5.7377	7.65027	11.20219	13.6612	15.57377		1.3432	3.47347	3.60566	5.27242	4.67284	6.8591	7.27705	8.20331	10.79725	12.66723	15.55545
1.3426	4.44444	3.88889	4.44444	2.77778	6.11111	5	8.88889	10.27778	12.22222	17.22222		1.3426	3.51634	3.65049	5.2789	4.55819	6.8858	7.47264	8.20113	10.75143	12.95081	15.95944
1.34199	2.18579	1.91257	6.28415	3.00546	7.9235	6.8306	7.10383	12.02186	13.93443	14.7541		1.34199	3.43768	3.58364	5.10097	4.29955	6.70057	7.68587	8.02015	10.2464	12.71823	15.76645
1.34139	4.16667	3.61111	6.11111	5.83333	5.27778	9.16667	8.05556	10	15.83333	16.38889		1.34139	3.46837	3.64914	5.07058	4.19803	6.67709	8.26824	8.24628	9.96752	12.72094	16.04365
1.34078	3.00546	3.55191	3.55191	4.09836	9.01639	11.20219	8.46995	7.37705	10.38251	16.39344		1.34078	3.37994	3.60366	4.8667	3.94843	6.40438	8.46474	8.30906	9.37465	12.09391	15.62943
1.34018	3.05556	3.88889	2.22222	3.88889	6.11111	7.77778	7.77778	10.27778	11.66667	18.33333		1.34018	3.39919	3.68282	4.85531	3.83605	6.2253	8.67514	8.71041	9.23816	11.79757	15.49962
1.33957	5.19126	3.55191	5.7377	4.91803	4.37158	8.19672	9.56284	6.55738	13.11475	11.47541		1.33957	3.30216	3.6412	4.72307	3.6231	5.86038	8.42592	8.85402	8.91924	11.09039	14.65994
1.33897	2.77778	3.61111	8.33333	1.11111	5.27778	10.27778	9.44444	10.83333	8.33333	13.61111		1.33897	3.31001	3.71742	4.73885	3.57788	5.83804	8.29167	9.20855	9.07661	10.76923	14.49985
1.33837	5.27778	4.72222	3.05556	3.61111	5.83333	7.5	10.83333	6.38889	9.16667	18.61111		1.33837	3.25941	3.72546	4.64048	3.57329	5.86425	7.84304	9.27997	9.14079	10.43364	14.26592
1.33777	3.33333	3.33333	3.61111	2.5	4.72222	5.55556	9.72222	11.38889	9.44444	10.27778		1.33777	3.20657	3.72151	4.55856	3.66245	5.98768	7.38496	9.1846	9.26862	10.28847	14.06774
1.33716	0.54645	3.27869	4.09836	3.27869	7.9235	6.55738	6.8306	11.47541	9.28962	9.28962		1.33716	3.10311	3.64547	4.43667	3.7761	6.05573	6.93649	8.87527	9.11011	10.11539	14.09452
1.33656	2.22222	4.44444	3.61111	4.16667	6.94444	7.77778	7.22222	8.88889	11.94444	18.88889		1.33656	3.10766	3.67826	4.49365	4.0678	6.21111	6.82024	8.94218	9.08158	10.324	14.98765
1.33596	3.88889	2.77778	5.27778	5.83333	5.27778	4.72222	10.55556	7.77778	12.5	18.05556		1.33596	3.06577	3.63434	4.4972	4.30094	6.15366	6.6317	8.91134	8.86871	10.26615	15.35076
1.33536	3.05556	5.27778	5.55556	5.27778	5.83333	8.33333	10	7.22222	10.83333	16.38889		1.33536	3.02894	3.57514	4.49169	4.4931	6.04973	6.51194	8.7543	8.75003	10.05724	15.22888
1.33476	1.38889	3.88889	4.44444	3.33333	6.94444	6.66667	8.33333	8.05556	8.61111	12.22222		1.33476	2.9978	3.49692	4.46445	4.63704	5.88972	6.3206	8.43439	8.77045	9.76701	14.78004
1.33417	3.9548	4.23729	4.51977	4.80226	4.80226	6.21469	7.9096	9.88701	8.75706	14.68927		1.33417	3.02344	3.46247	4.50088	4.82543	5.74116	6.17848	8.15678	9.01048	9.66906	14.55403
1.33357	1.94444	2.77778	3.33333	6.38889	6.38889	5.83333	8.05556	10.27778	8.61111	14.72222		1.33357	2.95364	3.30582	4.3859	4.79685	5.37922	5.82452	7.57423	8.89633	9.32877	13.80139
1.33297	3.61111	3.05556	4.72222	5.27778	4.44444	4.16667	6.11111	10.55556	8.88889	14.16667		1.33297	2.93953	3.21118	4.35491	4.77186	5.07407	5.61864	7.13456	8.81986	9.22908	13.24518
1.33237	3.33333	2.77778	5.55556	5.55556	5	7.22222	7.22222	5.27778	10.55556	10.27778		1.33237	2.92958	3.12919	4.32043	4.68889	4.79965	5.50961	6.78268	8.67587	9.16883	12.75659
1.33178	1.69492	3.9548	3.9548	4.80226	5.08475	3.38983	6.77966	9.60452	10.45198	11.58192		1.33178	2.97293	3.11938	4.35049	4.65701	4.64911	5.51495	6.62285	8.7859	9.24332	12.78095
1.33118	4.16667	1.11111	3.61111	2.22222	3.61111	6.66667	5.83333	8.88889	7.5	14.44444		1.33118	2.92094	3.03149	4.24984	4.49638	4.42284	5.43331	6.3552	8.63093	9.00799	12.5927
