# Supplementary material for: Anomalously bright single-molecule upconversion electroluminescence
Source: Nat Commun. 2024 Feb 23;15:1677. doi: 10.1038/s41467-024-45450-5 (PMC10891098; doi:10.1038/s41467-024-45450-5)
Supplement: Supplementary file 3 — Source Data [file 41467_2024_45450_MOESM3_ESM.zip › Fig_SI/Fig_S9b.txt]

3.40704	0	0.00207	0.00207	-0.00103	0.02275	0.02171		3.40704	9.70844E-6	0.00142	0.00207	-0.00103	0.02274	0.02172
3.40301	0	0.00207	0.00207	-0.00103	0.02275	0.02171		3.40301	9.77047E-6	0.00141	0.00207	-0.00103	0.02274	0.02173
3.39898	0	0.00207	0.00207	-0.00103	0.02275	0.02171		3.39898	9.87386E-6	0.00141	0.00207	-0.00103	0.02274	0.02173
3.39497	0	0.00208	0.00208	-0.00104	0.02286	0.02182		3.39497	1.00998E-5	0.0014	0.00208	-0.00104	0.02286	0.02184
3.39097	0	0.00208	0.00208	-0.00104	0.02292	0.02187		3.39097	1.03438E-5	0.00139	0.00208	-0.00104	0.02291	0.0219
3.38698	0	0.00209	0.00209	-0.00104	0.02297	0.02193		3.38698	1.06412E-5	0.00138	0.00209	-0.00104	0.02297	0.02196
3.38299	0	0.00209	0.00209	-0.00104	0.02297	0.02193		3.38299	1.09754E-5	0.00136	0.00209	-0.00104	0.02297	0.02196
3.37903	0	0.0021	0.0021	-0.00105	0.02315	0.0221		3.37903	1.14478E-5	0.00135	0.0021	-0.00105	0.02315	0.02213
3.37507	0	0.0021	0.0021	-0.00105	0.02315	0.0221		3.37507	1.18792E-5	0.00132	0.0021	-0.00105	0.02315	0.02212
3.37111	0	0.0021	0.0021	-0.00105	0.02315	0.0221		3.37111	1.23632E-5	0.0013	0.0021	-0.00105	0.02315	0.02211
3.36716	0	0.00211	0.00211	-0.00105	0.02321	0.02215		3.36716	1.29219E-5	0.00127	0.00211	-0.00106	0.02321	0.02214
3.36323	0	0.00212	0.00212	-0.00106	0.02332	0.02226		3.36323	1.35708E-5	0.00124	0.00212	-0.00106	0.02333	0.02222
3.35931	0	0.00213	0.00213	-0.00106	0.02338	0.02232		3.35931	1.42219E-5	0.00121	0.00213	-0.00106	0.02339	0.02223
3.35539	0	0.00213	0.00213	-0.00106	0.02338	0.02232		3.35539	1.4881E-5	0.00117	0.00213	-0.00106	0.0234	0.02216
3.35148	0	0.00213	0.00213	-0.00107	0.02344	0.02238		3.35148	1.56223E-5	0.00113	0.00213	-0.00106	0.02346	0.02214
3.34758	0	0.00214	0.00214	-0.00107	0.0235	0.02244		3.34758	1.63889E-5	0.00109	0.00214	-0.00107	0.02352	0.02209
3.3437	0	0.00215	0.00215	-0.00107	0.02363	0.02255		3.3437	1.72358E-5	0.00105	0.00215	-0.00107	0.02365	0.02209
3.33982	0	0.00215	0.00215	-0.00107	0.02363	0.02255		3.33982	1.80198E-5	0.00101	0.00215	-0.00107	0.02365	0.02198
3.33594	0	0.00215	0.00215	-0.00107	0.02363	0.02255		3.33594	1.88252E-5	9.6134E-4	0.00215	-0.00107	0.02365	0.02187
3.33209	0	0.00216	0.00216	-0.00108	0.02381	0.02273		3.33209	1.97944E-5	9.2119E-4	0.00216	-0.00108	0.02384	0.02196
3.32823	0	0.00216	0.00216	-0.00108	0.02375	0.02267		3.32823	2.05743E-5	8.70909E-4	0.00216	-0.00107	0.02378	0.02189
3.32439	0	0.00217	0.00217	-0.00109	0.02387	0.02279		3.32439	2.15169E-5	8.273E-4	0.00217	-0.00107	0.02391	0.02209
3.32056	0	0.00218	0.00218	-0.00109	0.02393	0.02285		3.32056	2.23999E-5	7.8156E-4	0.00217	-0.00108	0.02398	0.02239
3.31673	0	0.00218	0.00218	-0.00109	0.02393	0.02285		3.31673	2.32158E-5	7.34454E-4	0.00217	-0.00107	0.02398	0.02285
3.31291	0	0.00218	0.00218	-0.00109	0.024	0.02291		3.31291	2.40729E-5	6.90401E-4	0.00218	-0.00107	0.02404	0.02364
3.30911	0	0.00219	0.00219	-0.0011	0.02412	0.02303		3.30911	2.49781E-5	6.49539E-4	0.00219	-0.00108	0.02416	0.02485
3.3053	0	0.00219	0.00219	-0.00109	0.02406	0.02297		3.3053	2.56562E-5	6.05709E-4	0.00218	-0.00107	0.0241	0.02627
3.30151	0	0.0022	0.0022	-0.0011	0.02419	0.02309		3.30151	2.64842E-5	5.69338E-4	0.0022	-0.00108	0.02421	0.02833
3.29774	0	0.00221	0.00221	-0.00111	0.02431	0.02321		3.29774	2.72657E-5	5.35975E-4	0.00221	-0.00109	0.02433	0.03084
3.29396	0	0.0022	0.0022	-0.0011	0.02425	0.02315		3.29396	2.77557E-5	5.02271E-4	0.00221	-0.00109	0.02425	0.03347
3.2902	0	0.00222	0.00222	-0.00111	0.02438	0.02327		3.2902	2.8402E-5	4.77128E-4	0.00223	-0.0011	0.02436	0.03655
3.28644	0	0.00222	0.00222	-0.00111	0.02438	0.02327		3.28644	2.88121E-5	4.54665E-4	0.00224	-0.00111	0.02433	0.03933
3.2827	0	0.00223	0.00223	-0.00111	0.02451	0.0234		3.2827	2.92669E-5	4.40608E-4	0.00226	-0.00113	0.02443	0.04174
3.27896	0	0.00223	0.00223	-0.00111	0.02451	0.22282		3.27896	2.94452E-5	4.3096E-4	0.00228	-0.00115	0.02439	0.04266
3.27522	0	0.00223	0.00223	-0.00111	0.02451	0.0234		3.27522	2.95009E-5	4.28966E-4	0.0023	-0.00118	0.02434	0.04139
3.27151	0	0.00225	0.00225	-0.00112	0.02471	0.02358		3.27151	2.96496E-5	4.38971E-4	0.00234	-0.00122	0.02448	0.03963
3.26779	0	0.00224	0.00224	-0.00112	0.02464	0.02352		3.26779	2.93123E-5	4.53719E-4	0.00235	-0.00125	0.02434	0.03775
3.26409	0	0.00225	0.00225	-0.00113	0.02477	0.02365		3.26409	2.90428E-5	4.82534E-4	0.00237	-0.0013	0.0244	0.03744
3.26039	0	0.00225	0.00225	-0.00113	0.02477	0.02365		3.26039	2.84122E-5	5.20214E-4	0.00235	-0.00135	0.02432	0.03898
3.25671	0	0.00226	0.00226	-0.00113	0.02491	0.02378		3.25671	2.77174E-5	5.7329E-4	0.00232	-0.00141	0.02436	0.04338
3.25303	0	0.00226	0.00226	-0.00113	0.02491	0.02378		3.25303	2.66418E-5	6.36934E-4	0.00223	-0.00146	0.02427	0.05063
3.24936	0	0.00227	0.00227	-0.00114	0.02498	0.02384		3.24936	2.53747E-5	7.16985E-4	0.00209	-0.00151	0.02425	0.06125
3.2457	0	0.00228	0.00228	-0.00114	0.02505	0.02391		3.2457	2.38388E-5	8.13103E-4	0.00187	-0.00156	0.02422	0.07496
3.24204	0	0.00228	0.00228	-0.00114	0.02505	0.21403		3.24204	2.19376E-5	9.24044E-4	0.00156	-0.00159	0.02414	0.09089
3.2384	0	0.00229	0.00229	-0.00114	0.02518	0.02404		3.2384	1.98375E-5	0.00106	0.00117	-0.0016	0.0242	0.10848
3.23476	0	0.00229	0.00229	-0.00114	0.02518	0.02404		3.23476	1.72734E-5	0.00121	7.07807E-4	-0.00158	0.02415	0.1269
3.23114	0	0.0023	0.0023	-0.00115	0.02532	0.23711		3.23114	1.44452E-5	0.00138	2.15942E-4	-0.00152	0.02427	0.14664
3.22751	0	0.0023	0.0023	-0.00115	0.02525	0.19399		3.22751	1.10996E-5	0.00157	-2.27365E-4	-0.0014	0.02423	0.16362
3.2239	0	0.00231	0.00231	-0.00115	0.02539	0.21006		3.2239	7.43306E-6	0.0018	-4.9341E-4	-0.00121	0.02444	0.1794
3.2203	0	0.00231	0.00231	-0.00116	0.02546	0.2419		3.2203	3.28704E-6	0.00204	-3.91343E-4	-9.34514E-4	0.02465	0.19161
3.2167	0	0.00231	0.00231	-0.00116	0.02546	0.19329		3.2167	-1.31944E-6	0.00231	3.34606E-4	-5.5081E-4	0.02488	0.1999
3.21312	0	0.00233	0.00233	-0.00116	0.02561	0.21881		3.21312	-6.44786E-6	0.00262	0.00201	-4.91387E-5	0.02535	0.20633
3.20954	0	0.00233	0.00233	-0.00116	0.02561	0.20251		3.20954	-1.20694E-5	0.00294	0.00499	5.87395E-4	0.02579	0.20897
3.20596	0	0.00233	0.00233	-0.00116	0.02561	0.20833		3.20596	-1.8203E-5	0.00329	0.00966	0.00136	0.02638	0.20943
3.2024	0	0.00234	0.00234	-0.00117	0.02575	0.22472		3.2024	-2.50351E-5	0.0037	0.01641	0.0023	0.02726	0.2093
3.19885	0	0.00235	0.00235	-0.00117	0.02582	0.18897		3.19885	-3.24178E-5	0.00413	0.02532	0.00336	0.02825	0.20721
3.19529	0	0.00234	0.00234	-0.00117	0.02575	0.15684		3.19529	-4.02154E-5	0.00457	0.03604	0.00452	0.02927	0.2032
3.19176	0	0.00236	0.00236	-0.00118	0.02597	0.21128		3.19176	-4.91265E-5	0.00511	0.04847	0.00581	0.03082	0.20106
3.18823	0	0.00236	0.16879	-0.00118	0.02597	0.22427		3.18823	-5.83333E-5	0.00564	0.06032	0.00707	0.03232	0.19659
3.1847	0	0.00236	0.18886	-0.00118	0.02597	0.2042		3.1847	-6.82129E-5	0.0062	0.06929	0.00825	0.03403	0.19141
3.18118	0	0.00237	0.00237	-0.00118	0.02604	0.20005		3.18118	-7.89773E-5	0.00683	0.07555	0.00925	0.03602	0.18632
3.17768	0	0.00238	0.00238	-0.00119	0.02619	0.24048		3.17768	-9.07738E-5	0.00752	0.08185	0.00992	0.0383	0.18169
3.17418	0	0.00238	0.17381	0.15	0.02619	0.025		3.17418	-1.02821E-4	0.00821	0.08854	0.00996	0.0405	0.17659
3.17068	0	0.00238	0.00238	-0.00119	0.02619	0.18095		3.17068	-1.15607E-4	0.00895	0.0952	0.00919	0.04278	0.17341
3.1672	0	0.00239	0.17481	-0.0012	0.02634	0.1772		3.1672	-1.29861E-4	0.00978	0.10361	0.00794	0.0453	0.17258
3.16372	0	0.00239	0.00239	-0.0012	0.15086	0.18199		3.16372	-1.44205E-4	0.0106	0.11163	0.00639	0.04747	0.17163
3.16026	0	0.00241	0.17461	-0.0012	0.02649	0.17823		3.16026	-1.60224E-4	0.01154	0.12114	0.00485	0.04967	0.17214
3.1568	0	0.00241	0.15896	-0.0012	0.14451	0.17943		3.1568	-1.7618E-4	0.01246	0.12891	0.00345	0.05138	0.17183
3.15334	0	0.00241	0.14451	-0.0012	0.02649	0.171		3.15334	-1.92883E-4	0.01342	0.13493	0.00242	0.05285	0.17148
3.14989	0	0.00242	0.17995	-0.00121	0.02657	0.18237		3.14989	-2.10954E-4	0.01446	0.13965	0.00191	0.05437	0.17146
3.14645	0	0.00242	0.16836	-0.00121	0.02665	0.15625		3.14645	-2.29869E-4	0.01556	0.14294	0.00206	0.05587	0.17116
3.14302	0	0.00243	0.00243	-0.00121	0.02672	0.19072		3.14302	-2.49636E-4	0.01671	0.14601	0.00301	0.05742	0.17058
3.1396	0	0.00244	0.1864	-0.00122	0.15351	0.17422		3.1396	-2.70236E-4	0.01791	0.15068	0.0049	0.059	0.16956
3.13619	0	0.00244	0.17107	-0.00122	0.02688	0.16373		3.13619	-2.91642E-4	0.01915	0.1554	0.00783	0.06058	0.16815
3.13278	0	0.00244	0.18328	-0.00122	0.15274	0.17351		3.13278	-3.12928E-4	0.02038	0.159	0.01187	0.06208	0.16601
3.12938	0	0.00245	0.17034	-0.00123	0.02696	0.15074		3.12938	-3.35809E-4	0.02172	0.16204	0.01711	0.0639	0.1642
3.12598	0	0.00245	0.14706	-0.00123	0.02696	0.15196		3.12598	-3.58358E-4	0.02303	0.1638	0.02347	0.06586	0.16193
3.12259	0	0.00246	0.16224	-0.00123	0.02704	0.15487		3.12259	-3.82547E-4	0.02445	0.16565	0.03101	0.06847	0.16017
3.11921	0	0.00247	0.17135	0.12327	0.02712	0.17135		3.11921	-4.07359E-4	0.0259	0.16714	0.03949	0.07162	0.15831
3.11584	0	0.00247	0.16197	-0.00124	0.0272	0.16444		3.11584	-4.32703E-4	0.02739	0.16819	0.04862	0.07533	0.15616
3.11248	0	0.13517	0.18725	-0.00124	0.02728	0.15129		3.11248	-4.58519E-4	0.02892	0.16885	0.05843	0.07955	0.15371
3.10912	0	0.00248	0.15997	-0.00124	0.13889	0.17113		3.10912	-4.83284E-4	0.03038	0.16852	0.06855	0.08389	0.15057
3.10577	0	0.00249	0.14179	0.13308	0.15547	0.14428		3.10577	-5.09689E-4	0.03195	0.1685	0.07895	0.08864	0.14772
3.10243	0	0.0025	0.18463	0.14845	0.1497	0.13598		3.10243	-5.36265E-4	0.03354	0.16844	0.08877	0.09342	0.14501
3.0991	0	0.0025	0.16892	0.13013	0.02753	0.12387		3.0991	-5.629E-4	0.03516	0.16783	0.09754	0.09823	0.14271
3.09577	0	0.0025	0.18644	0.12888	0.02753	0.15766		3.09577	-5.87688E-4	0.03668	0.16604	0.10468	0.1028	0.14056
3.09245	0	0.13805	0.16441	0.13178	0.14182	0.12676		3.09245	-6.13918E-4	0.03831	0.16397	0.11069	0.10769	0.13932
3.08914	0	0.00252	0.15358	0.14476	0.14476	0.12085		3.08914	-6.39766E-4	0.03995	0.16151	0.11525	0.11245	0.13873
3.08583	0	0.00252	0.15483	0.12966	0.11455	0.13595		3.08583	-6.63016E-4	0.04147	0.15855	0.11805	0.11661	0.13833
3.08253	0	0.13258	0.14141	0.125	0.11616	0.15025		3.08253	-6.87437E-4	0.0431	0.15627	0.11998	0.1208	0.13871
3.07924	0	0.13298	0.16844	0.11778	0.15831	0.13931		3.07924	-7.10866E-4	0.04473	0.15432	0.12092	0.1246	0.13919
3.07595	0	0.00253	0.14311	0.13678	0.14438	0.13931		3.07595	-7.30851E-4	0.0462	0.15199	0.12074	0.12757	0.13921
3.07268	0	0.00255	0.15163	0.14271	0.14908	0.15928		3.07268	-7.53823E-4	0.04795	0.1508	0.12078	0.13083	0.1399
3.06941	0	0.12742	0.15418	-0.00127	0.15163	0.14908		3.06941	-7.70477E-4	0.04938	0.14878	0.11988	0.13281	0.13942
3.06615	0	0.13165	0.11887	0.11759	0.11887	0.12398		3.06615	-7.87398E-4	0.05095	0.14724	0.11952	0.13473	0.13917
3.06289	0	0.00256	0.14443	0.15976	0.12526	0.11887		3.06289	-7.99527E-4	0.05233	0.14531	0.1189	0.13584	0.13853
3.05964	0	0.00256	0.13077	0.10513	0.16282	0.14103		3.05964	-8.11397E-4	0.05385	0.14326	0.11864	0.13699	0.13839
3.0564	0	0.13889	0.15303	0.10288	0.14275	0.15046		3.0564	-8.20267E-4	0.05534	0.13999	0.11846	0.1378	0.13812
3.05316	0	0.10545	0.14403	0.13374	0.11703	0.1376		3.05316	-8.232E-4	0.05664	0.13414	0.118	0.13788	0.13713
3.04993	0	0.13287	0.13803	0.14061	0.11223	0.15222		3.04993	-8.24884E-4	0.05808	0.12591	0.11795	0.13816	0.13623
3.04671	0	0.14363	0.17081	0.12681	0.12552	0.14234		3.04671	-8.22373E-4	0.05949	0.11443	0.11795	0.13825	0.135
3.0435	0	0.0026	0.14408	0.13889	0.15057	0.11682		3.0435	-8.15213E-4	0.06088	0.09955	0.11812	0.13813	0.13361
3.04029	0	0.0026	0.13759	-0.0013	0.16225	0.1311		3.04029	-8.00428E-4	0.06206	0.08218	0.11822	0.13736	0.13195
3.03709	0	0.0026	0.0026	0.1224	0.13151	0.14453		3.03709	-7.82604E-4	0.06341	0.06511	0.11922	0.13678	0.13092
3.03389	0	0.0026	0.0026	0.1276	0.13932	0.11068		3.03389	-7.56289E-4	0.06454	0.05143	0.12012	0.13558	0.12974
3.0307	0	0.00261	0.00261	0.14237	0.13062	0.10711		3.0307	-7.25797E-4	0.06585	0.04361	0.12145	0.13463	0.12949
3.02753	0	0.00263	0.00263	0.15247	0.17087	0.15247		3.02753	-6.90287E-4	0.06736	0.04257	0.123	0.13394	0.13015
3.02435	0	0.00262	0.00262	0.12055	0.11006	0.13627		3.02435	-6.40632E-4	0.06821	0.04783	0.1231	0.13188	0.12981
3.02118	0	0.14064	0.00263	0.12355	0.13144	0.13407		3.02118	-5.86961E-4	0.06946	0.05915	0.12367	0.13061	0.13049
3.01802	0	0.14241	0.11472	0.13713	0.11472	0.1068		3.01802	-5.24288E-4	0.07068	0.07434	0.12392	0.12934	0.13146
3.01487	0	0.11772	0.14418	0.12698	0.12302	0.10979		3.01487	-4.51984E-4	0.07186	0.09007	0.12381	0.12812	0.13283
3.01172	0	0.00265	0.13889	0.12698	0.11772	0.13624		3.01172	-3.68201E-4	0.07278	0.10364	0.12299	0.12658	0.134
3.00858	0	0.11943	0.14464	0.13535	0.11279	0.13933		3.00858	-2.74881E-4	0.07389	0.11451	0.12229	0.12555	0.13532
3.00545	0	0.00266	0.13179	0.10783	0.10916	0.17173		3.00545	-1.69901E-4	0.07496	0.12204	0.12135	0.12462	0.1359
3.00232	0	0.14111	0.13711	0.13312	0.1451	0.16241		3.00232	-5.23695E-5	0.07575	0.1262	0.11993	0.12339	0.1349
2.9992	0	0.12687	0.11619	0.09749	0.11485	0.14156		2.9992	7.76976E-5	0.07672	0.12838	0.11883	0.12261	0.13322
2.99609	0	0.14202	0.12728	0.12996	0.11656	0.13398		2.99609	2.21584E-4	0.07765	0.12905	0.11779	0.12189	0.13081
2.99298	0	0.13666	0.12058	0.10584	0.12862	0.09914		2.99298	3.78792E-4	0.07828	0.12838	0.11645	0.12081	0.12775
2.98988	0	0.00269	0.125	0.10484	0.15457	0.1129		2.98988	5.51989E-4	0.07911	0.12774	0.11565	0.12015	0.12542
2.98679	0	0.08765	0.10922	0.12271	0.10922	0.12001		2.98679	7.41195E-4	0.07989	0.12709	0.11504	0.11948	0.12357
2.9837	0	0.14833	0.12271	0.10383	0.10383	0.11731		2.9837	9.44094E-4	0.08036	0.12633	0.11424	0.11848	0.12183
2.98061	0	0.09439	0.13619	0.10248	0.11731	0.09978		2.98061	0.00116	0.08077	0.12576	0.11365	0.11755	0.12059
2.97754	0	0.00271	0.12622	0.11265	0.09772	0.13979		2.97754	0.00141	0.08167	0.12601	0.11399	0.11746	0.12055
2.97447	0	0.10858	0.12622	0.12215	0.12758	0.11944		2.97447	0.00166	0.08198	0.12549	0.1137	0.11668	0.11979
2.97141	0	0.11438	0.10349	0.12663	0.12527	0.12663		2.97141	0.00194	0.08252	0.12549	0.11384	0.11634	0.11938
2.96835	0	0.08306	0.1348	0.10349	0.11166	0.13617		2.96835	0.00223	0.08274	0.12526	0.11362	0.11565	0.11845
2.9653	0	0.10246	0.14071	0.13661	0.11066	0.10656		2.9653	0.00255	0.08318	0.12519	0.1138	0.11538	0.11773
2.96226	0	0.11924	0.13569	0.09868	0.12061	0.11376		2.96226	0.00289	0.08358	0.12463	0.11397	0.11514	0.11707
2.95922	0	0.09183	0.10828	0.11102	0.10828	0.11513		2.95922	0.00324	0.08366	0.12334	0.11384	0.11456	0.11613
2.95619	0	0.09626	0.11964	0.08663	0.12926	0.11276		2.95619	0.00362	0.08397	0.12252	0.11415	0.11438	0.11571
2.95316	0	0.08663	0.11414	0.11276	0.12651	0.11689		2.95316	0.00401	0.08397	0.12141	0.11414	0.11384	0.11506
2.95015	0	0.1232	0.14673	0.1232	0.09828	0.1052		2.95015	0.00446	0.08449	0.12121	0.11483	0.11407	0.1153
2.94713	0	0.11865	0.09658	0.14487	0.12555	0.12969		2.94713	0.00487	0.08414	0.11973	0.11419	0.11322	0.11452
2.94413	0	0.00278	0.13472	0.14028	0.08056	0.12222		2.94413	0.00536	0.0846	0.11978	0.11443	0.11357	0.11488
2.94113	0	0.00278	0.10694	0.11111	0.11389	0.1		2.94113	0.00584	0.08447	0.11922	0.11365	0.11324	0.11455
2.93814	0	0.10312	0.10033	0.06968	0.09337	0.11148		2.93814	0.00636	0.0846	0.11947	0.11315	0.11335	0.11481
2.93515	0	0.1087	0.11288	0.11009	0.09615	0.11566		2.93515	0.00687	0.08443	0.11967	0.11228	0.11312	0.11488
2.93217	0	0.13003	0.13423	0.10207	0.14402	0.11186		2.93217	0.00743	0.08453	0.1201	0.11175	0.11325	0.11546
2.9292	0	0.10382	0.12486	0.13047	0.11644	0.13468		2.9292	0.00801	0.0846	0.11968	0.11113	0.11328	0.1161
2.92622	0	0.0028	0.14961	0.12864	0.12444	0.09787		2.92622	0.00856	0.0841	0.11725	0.10958	0.11242	0.11592
2.92326	0	0.00282	0.11543	0.1281	0.15625	0.09994		2.92326	0.00921	0.08443	0.11456	0.10892	0.11252	0.117
2.9203	0	0.00282	0.09854	0.12106	0.09009	0.14077		2.9203	0.00982	0.08419	0.11017	0.10738	0.1117	0.11727
2.91735	0	0.11864	0.12288	0.08192	0.12288	0.12571		2.91735	0.01047	0.08422	0.10578	0.10619	0.11113	0.11762
2.91441	0	0.09637	0.06378	0.08645	0.10346	0.10488		2.91441	0.01114	0.08424	0.10127	0.10515	0.11046	0.11761
2.91147	0.07795	0.10062	0.11338	0.08078	0.11621	0.10488		2.91147	0.01179	0.08397	0.09701	0.10402	0.10935	0.11693
2.90854	0.0839	0.12941	0.11519	0.09101	0.0967	0.12799		2.90854	0.01249	0.08397	0.09346	0.10353	0.10859	0.1163
2.90561	0	0.10808	0.05546	0.11519	0.10097	0.12088		2.90561	0.01315	0.08367	0.09019	0.10289	0.10746	0.11468
2.90269	0	0.09703	0.08562	0.127	0.09561	0.13984		2.90269	0.01386	0.08365	0.0885	0.10268	0.10673	0.11279
2.89978	0	0.12314	0.08305	0.10023	0.09021	0.10309		2.89978	0.01459	0.08361	0.08799	0.10249	0.10605	0.11022
2.89687	0	0.10596	0.0945	0.10596	0.1303	0.11741		2.89687	0.01528	0.08328	0.08817	0.10197	0.10503	0.10693
2.89396	0.06443	0.11455	0.09737	0.10166	0.09021	0.09307		2.89396	0.01598	0.08294	0.08906	0.1015	0.10404	0.10355
2.89107	0	0.08506	0.08218	0.06776	0.11101	0.10381		2.89107	0.0168	0.08317	0.09113	0.10179	0.10378	0.10116
2.88818	0	0.00288	0.0966	0.10236	0.11101	0.07641		2.88818	0.01752	0.08283	0.09319	0.10149	0.10281	0.0986
2.88529	0.05623	0.00288	0.08218	0.12543	0.08795	0.09516		2.88529	0.01825	0.08249	0.09568	0.10118	0.10186	0.09687
2.88241	0	0.00289	0.11285	0.10561	0.10706	0.07523		2.88241	0.01906	0.08244	0.09887	0.10111	0.10128	0.09632
2.87954	0	0.10598	0.08566	0.1176	0.08856	0.10453		2.87954	0.01987	0.0824	0.10203	0.10093	0.10071	0.09658
2.87667	0	0.07549	0.11614	0.0813	0.13357	0.10598		2.87667	0.02064	0.08207	0.10472	0.10029	0.09981	0.09704
2.87381	0	0.09033	0.11801	0.11801	0.09178	0.08887		2.87381	0.02148	0.08204	0.1072	0.09997	0.09925	0.0982
2.87095	0	0.08887	0.09033	0.08887	0.0947	0.0947		2.87095	0.02227	0.08172	0.10855	0.09928	0.09838	0.09929
2.8681	0.08626	0.07895	0.13158	0.09795	0.08333	0.08918		2.8681	0.02314	0.08168	0.10956	0.09898	0.09789	0.10083
2.86526	0	0.11004	0.13498	0.08803	0.08216	0.14085		2.86526	0.02403	0.08165	0.10949	0.09876	0.09748	0.10221
2.86242	0	0.1027	0.0895	0.0983	0.11737	0.0895		2.86242	0.02484	0.08132	0.1081	0.0983	0.09678	0.10268
2.85958	0.07189	0.10123	0.09683	0.09096	0.09977	0.11884		2.85958	0.02565	0.081	0.10651	0.09793	0.09611	0.10268
2.85675	0	0.10012	0.07951	0.07951	0.08981	0.10012		2.85675	0.02657	0.08096	0.10541	0.098	0.09581	0.10249
2.85393	0	0.09456	0.1182	0.09604	0.09752	0.10786		2.85393	0.02749	0.08093	0.10449	0.0981	0.09556	0.10188
2.85112	0.07859	0.0949	0.12456	0.1038	0.10676	0.08897		2.85112	0.02843	0.08089	0.10323	0.09812	0.09534	0.10094
2.84831	0.07117	0.09786	0.06969	0.11418	0.03262	0.1038		2.84831	0.02927	0.08057	0.10108	0.0976	0.09483	0.09949
2.8455	0.08007	0.00297	0.10676	0.12752	0.11418	0.09045		2.8455	0.03011	0.08025	0.09869	0.09678	0.09438	0.09791
2.8427	0	0.00298	0.10268	0.11905	0.09673	0.09375		2.8427	0.03107	0.08023	0.09596	0.09596	0.09425	0.09663
2.8399	0	0.00298	0.11458	0.07589	0.11012	0.11161		2.8399	0.03192	0.07992	0.09195	0.09454	0.09372	0.09493
2.83712	0	0.1304	0.09293	0.09592	0.10342	0.10042		2.83712	0.03302	0.08019	0.08754	0.09372	0.09375	0.09378
2.83433	0	0.10305	0.08811	0.08065	0.09558	0.07019		2.83433	0.03376	0.07961	0.08158	0.09192	0.09266	0.09166
2.83156	0.06619	0.11432	0.05716	0.0722	0.11582	0.07671		2.83156	0.03489	0.07988	0.07645	0.09125	0.09245	0.09081
2.82879	0	0.09477	0.07822	0.06468	0.10379	0.08574		2.82879	0.03577	0.07959	0.07142	0.09012	0.09145	0.08956
2.82602	0	0.09777	0.09477	0.11432	0.09025	0.11432		2.82602	0.03665	0.07928	0.06734	0.0892	0.09036	0.08835
2.82326	0.08605	0.06643	0.00302	0.08605	0.06643	0.10115		2.82326	0.03768	0.07927	0.06488	0.08869	0.08956	0.08725
2.8205	0	0.0936	0.00302	0.08454	0.09058	0.0785		2.8205	0.03857	0.07897	0.06462	0.08795	0.08847	0.08569
2.81775	0.08636	0.08939	0.13333	0.09697	0.0697	0.05303		2.81775	0.03961	0.07895	0.06669	0.08759	0.08773	0.08455
2.81501	0.05322	0.06387	0.07147	0.08972	0.06995	0.11253		2.81501	0.04065	0.07893	0.06905	0.08727	0.08707	0.08367
2.81227	0	0.08212	0.10949	0.08516	0.09884	0.05474		2.81227	0.04154	0.07862	0.07117	0.08667	0.08615	0.08252
2.80953	0	0.10645	0.06083	0.10036	0.10493	0.11557		2.80953	0.04243	0.07831	0.0731	0.08613	0.08527	0.08152
2.80681	0.07659	0.09804	0.07813	0.09344	0.08272	0.06587		2.80681	0.04363	0.07857	0.07608	0.08629	0.08505	0.08103
2.80408	0	0.08852	0.00305	0.07784	0.08089	0.08394		2.80408	0.04435	0.07797	0.07912	0.08563	0.08393	0.07979
2.80136	0	0.05515	0.09498	0.06127	0.07813	0.07506		2.80136	0.04538	0.07794	0.0841	0.08582	0.0835	0.07928
2.79865	0.08149	0.05689	0.10148	0.09994	0.06919	0.07226		2.79865	0.04641	0.07792	0.08914	0.08631	0.08314	0.07897
2.79594	0.0738	0.03383	0.11685	0.06919	0.11224	0.06765		2.79594	0.04726	0.07761	0.09282	0.08674	0.08256	0.0786
2.79324	0.0787	0.05247	0.10802	0.07099	0.08025	0.10185		2.79324	0.04827	0.0776	0.09499	0.08776	0.08235	0.07867
2.79054	0.07253	0.06636	0.11574	0.08179	0.06019	0.07716		2.79054	0.04908	0.0773	0.09474	0.08868	0.08192	0.07838
2.78785	0	0.08829	0.09294	0.10378	0.08055	0.0697		2.78785	0.05005	0.07728	0.09282	0.09005	0.08191	0.07841
2.78517	0.07929	0.09795	0.0653	0.06841	0.09795	0.09484		2.78517	0.05101	0.07727	0.08942	0.0914	0.08201	0.07853
2.78249	0.09017	0.0824	0.08551	0.10572	0.07463	0.07774		2.78249	0.05175	0.07697	0.08478	0.09228	0.0819	0.07839
2.77981	0.07152	0.08706	0.08396	0.13371	0.05752	0.08396		2.77981	0.05246	0.07667	0.07925	0.09286	0.0819	0.07847
2.77714	0.07491	0.06086	0.08895	0.08583	0.07491	0.05774		2.77714	0.05335	0.07665	0.07313	0.09335	0.08232	0.07919
2.77448	0.08772	0.08302	0.08145	0.10025	0.09085	0.06109		2.77448	0.05421	0.07663	0.06623	0.09344	0.08283	0.08052
2.77182	0.05952	0.11435	0.11278	0.09085	0.09868	0.09555		2.77182	0.05484	0.07632	0.05881	0.09278	0.08306	0.08208
2.76916	0	0.10182	0.00313	0.09085	0.06892	0.07362		2.76916	0.05544	0.07601	0.05202	0.09175	0.0833	0.0839
2.76652	0.06313	0.0584	0.00316	0.11521	0.1089	0.10101		2.76652	0.05644	0.07627	0.04833	0.09106	0.08415	0.08649
2.76387	0.06447	0.07075	0.00314	0.08176	0.10692	0.07233		2.76387	0.05677	0.07567	0.04782	0.08901	0.08402	0.08798
2.76123	0.0726	0.06944	0.00316	0.10417	0.05524	0.11521		2.76123	0.05751	0.07564	0.05134	0.08742	0.08449	0.08994
2.75859	0.08681	0.06313	0.08681	0.06944	0.08681	0.06313		2.75859	0.058	0.07532	0.05724	0.08536	0.08464	0.0911
2.75596	0.07921	0.05703	0.11724	0.05703	0.07763	0.09823		2.75596	0.05869	0.07529	0.06371	0.08365	0.08512	0.09219
2.75334	0.06679	0.06202	0.08111	0.06838	0.07475	0.10655		2.75334	0.05935	0.07526	0.069	0.08204	0.08559	0.09257
2.75072	0	0.09224	0.10019	0.12723	0.07475	0.12564		2.75072	0.05977	0.07494	0.07251	0.08022	0.08574	0.09163
2.74811	0.06705	0.06066	0.06705	0.0463	0.09419	0.10536		2.74811	0.06039	0.0749	0.07474	0.07872	0.08616	0.09003
2.7455	0.05109	0.10217	0.07184	0.08301	0.12612	0.07024		2.7455	0.06076	0.07457	0.07575	0.07707	0.08618	0.08745
2.7429	0.08173	0.07051	0.0641	0.09615	0.07692	0.06731		2.7429	0.06134	0.07453	0.07655	0.07585	0.0864	0.08513
2.7403	0.0641	0.05449	0.07051	0.04006	0.08654	0.07692		2.7403	0.06167	0.0742	0.0769	0.07448	0.0862	0.08277
2.7377	0.08974	0.08333	0.07692	0.07051	0.06731	0.06571		2.7377	0.06197	0.07387	0.07717	0.07335	0.08592	0.08084
2.73511	0	0.08044	0.08044	0.08526	0.09974	0.07079		2.73511	0.06249	0.07382	0.07756	0.07271	0.0859	0.0797
2.73253	0.0646	0.07106	0.09044	0.06621	0.08398	0.09528		2.73253	0.063	0.07377	0.07769	0.07221	0.0858	0.0789
2.72995	0.05652	0.08882	0.08075	0.06783	0.09851	0.08721		2.72995	0.06324	0.07342	0.07722	0.07157	0.08529	0.0779
2.72738	0	0.06485	0.06323	0.07134	0.06485	0.09403		2.72738	0.06371	0.07336	0.07704	0.07132	0.08504	0.07727
2.72481	0.08431	0.10214	0.06809	0.05674	0.0762	0.06647		2.72481	0.06391	0.07301	0.07689	0.07086	0.08441	0.07648
2.72224	0.05674	0.10052	0.07782	0.05188	0.06323	0.05674		2.72224	0.0641	0.07266	0.07711	0.07043	0.08372	0.07612
2.71968	0.0765	0.05697	0.06348	0.09766	0.07975	0.08138		2.71968	0.06451	0.07258	0.07783	0.0702	0.08327	0.07665
2.71713	0.0768	0.04902	0.10294	0.11601	0.11111	0.05065		2.71713	0.06489	0.07251	0.0786	0.06971	0.0827	0.0777
2.71457	0.07324	0.0765	0.07813	0.07161	0.11719	0.08789		2.71457	0.06475	0.07186	0.07832	0.06838	0.08129	0.07864
2.71203	0.07218	0.07382	0.08202	0.05249	0.07546	0.09022		2.71203	0.06534	0.07206	0.07859	0.06765	0.08065	0.08064
2.70949	0.07546	0.07382	0.08694	0.06562	0.06562	0.06562		2.70949	0.0654	0.0717	0.07794	0.06632	0.0792	0.08189
2.70696	0.07576	0.05764	0.07246	0.07082	0.08235	0.11034		2.70696	0.06569	0.07162	0.07745	0.06525	0.07795	0.08323
2.70442	0.03281	0.07382	0.06726	0.05577	0.07874	0.09186		2.70442	0.06543	0.07097	0.07657	0.06375	0.07596	0.08333
2.7019	0.07937	0.07771	0.07937	0.07937	0.08598	0.09921		2.7019	0.06593	0.07117	0.07706	0.06316	0.07479	0.08385
2.69938	0.08598	0.05126	0.07606	0.02646	0.08433	0.0711		2.69938	0.06587	0.0708	0.07743	0.0623	0.07294	0.08325
2.69686	0.0744	0.0744	0.05787	0.08433	0.07275	0.0711		2.69686	0.06579	0.07044	0.07838	0.06179	0.07107	0.0825
2.69435	0.08134	0.08466	0.08134	0.02158	0.06474	0.08134		2.69435	0.06595	0.07036	0.08028	0.06185	0.0695	0.08208
2.69184	0.05644	0.06806	0.08632	0.0498	0.0664	0.08466		2.69184	0.06581	0.06999	0.08207	0.06207	0.06775	0.08135
2.68934	0.075	0.04833	0.09333	0.07333	0.04333	0.09		2.68934	0.0659	0.06991	0.084	0.06287	0.0664	0.08098
2.68684	0.06833	0.05167	0.085	0.065	0.05167	0.07333		2.68684	0.06571	0.06955	0.08508	0.06359	0.06499	0.08035
2.68435	0.06693	0.08199	0.0753	0.05522	0.05689	0.0502		2.68435	0.06575	0.06947	0.08591	0.06466	0.06404	0.08027
2.68187	0.07224	0.07056	0.10249	0.09241	0.07728	0.06552		2.68187	0.06577	0.06939	0.08606	0.06573	0.06331	0.0805
2.67938	0.08199	0.08032	0.11212	0.08367	0.03514	0.11714		2.67938	0.06523	0.06876	0.08448	0.06614	0.06226	0.08008
2.6769	0.06384	0.08233	0.0504	0.05376	0.06384	0.09241		2.6769	0.0652	0.06868	0.08259	0.06693	0.06192	0.07981
2.67443	0.05567	0.06242	0.08772	0.07591	0.04723	0.06748		2.67443	0.06514	0.0686	0.08039	0.06762	0.06176	0.079
2.67196	0.07928	0.08603	0.08941	0.0641	0.0641	0.07591		2.67196	0.06479	0.06825	0.07749	0.06792	0.06149	0.07747
2.66949	0.05904	0.05061	0.06579	0.06073	0.07085	0.08435		2.66949	0.06443	0.06789	0.07434	0.06813	0.06131	0.07552
2.66703	0.09146	0.07114	0.07283	0.06098	0.0813	0.08299		2.66703	0.0643	0.06782	0.07162	0.06855	0.06141	0.07342
2.66458	0.09014	0.05782	0.06633	0.07483	0.07143	0.05952		2.66458	0.06416	0.06774	0.0692	0.06887	0.06153	0.07092
2.66213	0.05272	0.04762	0.05612	0.09524	0.06973	0.08673		2.66213	0.06373	0.06739	0.06703	0.06878	0.0614	0.06795
2.65968	0.06463	0.06633	0.07483	0.05272	0.04932	0.04252		2.65968	0.06329	0.06704	0.06557	0.06852	0.06128	0.06486
2.65724	0.07001	0.07684	0.05635	0.04952	0.08197	0.0666		2.65724	0.0631	0.06697	0.06497	0.06846	0.06144	0.0622
2.6548	0.04611	0.03586	0.04781	0.07855	0.06318	0.06318		2.6548	0.06263	0.06663	0.06481	0.06806	0.0614	0.05946
2.65237	0.03086	0.07545	0.08059	0.08402	0.05316	0.05487		2.65237	0.06241	0.06656	0.06555	0.06781	0.06168	0.0572
2.64994	0.05487	0.08916	0.05316	0.06001	0.0583	0.03429		2.64994	0.06193	0.06622	0.06616	0.06715	0.06182	0.05506
2.64752	0.08437	0.04649	0.07748	0.06543	0.0396	0.06887		2.64752	0.0617	0.06615	0.06706	0.06667	0.06236	0.05358
2.6451	0.06371	0.07059	0.06887	0.05854	0.07576	0.04821		2.6451	0.06121	0.0658	0.06726	0.06586	0.0628	0.05216
2.64268	0.06715	0.08092	0.09986	0.07748	0.03788	0.08092		2.64268	0.06072	0.06546	0.06683	0.06499	0.06339	0.05101
2.64027	0.05014	0.0536	0.06051	0.06051	0.03976	0.03631		2.64027	0.06048	0.06539	0.06589	0.06433	0.0644	0.05033
2.63787	0.01042	0.03299	0.0434	0.08681	0.08333	0.03646		2.63787	0.06024	0.06531	0.06476	0.06363	0.06553	0.05024
2.63547	0.07465	0.08854	0.06771	0.04514	0.05903	0.03646		2.63547	0.05975	0.06496	0.06368	0.06267	0.06645	0.0507
2.63307	0.0816	0.02604	0.03993	0.06944	0.07118	0.03646		2.63307	0.05926	0.06461	0.06289	0.06181	0.06737	0.05192
2.63067	0.03299	0.10243	0.10069	0.06076	0.07813	0.05556		2.63067	0.05877	0.06425	0.0625	0.06111	0.06824	0.05371
2.62829	0.08403	0.08578	0.04202	0.01751	0.09454	0.05777		2.62829	0.05879	0.06443	0.06258	0.06115	0.06959	0.05616
2.6259	0.07148	0.05753	0.06799	0.08368	0.0924	0.0924		2.6259	0.05807	0.0638	0.06225	0.06072	0.06994	0.05774
2.62352	0.04202	0.04552	0.05777	0.04902	0.05952	0.04902		2.62352	0.05785	0.06369	0.0628	0.061	0.07075	0.0593
2.62115	0.01934	0.04219	0.07736	0.06505	0.0879	0.07911		2.62115	0.05763	0.06358	0.06381	0.06149	0.07148	0.06044
2.61878	0.05274	0.08966	0.0211	0.02461	0.04395	0.06153		2.61878	0.05719	0.0632	0.06499	0.06186	0.07183	0.06089
2.61641	0	0.06681	0.06329	0.07736	0.06505	0.06505		2.61641	0.05675	0.0628	0.06691	0.06234	0.07215	0.06109
2.61405	0.09357	0.06356	0.10064	0.07239	0.07592	0.04414		2.61405	0.05657	0.06267	0.06913	0.06299	0.07276	0.06152
2.61169	0.08298	0.06709	0.07062	0.07768	0.08298	0.0565		2.61169	0.05615	0.06226	0.07026	0.06316	0.07302	0.06192
2.60934	0.03723	0.03369	0.08865	0.08865	0.08333	0.05851		2.60934	0.05599	0.06211	0.0708	0.06329	0.07356	0.06285
2.60699	0.0656	0.12234	0.07092	0.05674	0.08511	0.06738		2.60699	0.05559	0.06168	0.0701	0.0628	0.07377	0.06378
2.60464	0.06206	0.07979	0.06028	0.03723	0.02837	0.0727		2.60464	0.05521	0.06124	0.06878	0.06203	0.07398	0.06487
2.6023	0.05876	0.05164	0.07657	0.08191	0.03917	0.06054		2.6023	0.05508	0.06105	0.0675	0.06128	0.07456	0.06638
2.59997	0.05186	0.05722	0.06259	0.08405	0.09835	0.05544		2.59997	0.05495	0.06086	0.06614	0.06023	0.07516	0.0681
2.59764	0.02504	0.05186	0.05186	0.06617	0.07332	0.06974		2.59764	0.0546	0.06039	0.06478	0.05863	0.07538	0.06973
2.59531	0.06617	0.05365	0.04292	0.04649	0.05722	0.04649		2.59531	0.05427	0.05991	0.06403	0.05688	0.07551	0.07138
2.59299	0.05388	0.08261	0.06466	0.03233	0.08082	0.0898		2.59299	0.05418	0.05969	0.06414	0.05535	0.07581	0.0732
2.59067	0.07364	0.06466	0.08621	0.07004	0.06466	0.11494		2.59067	0.05387	0.05919	0.06408	0.05368	0.07556	0.07408
2.58835	0.07902	0.0898	0.06466	0.05388	0.06645	0.05208		2.58835	0.05357	0.05869	0.06363	0.05213	0.07503	0.07405
2.58604	0.06854	0.06313	0.06494	0.03968	0.18759	0.08658		2.58604	0.05352	0.05844	0.0631	0.05099	0.07445	0.07367
2.58373	0.02525	0.09019	0.07035	0.05231	0.0956	0.0974		2.58373	0.05325	0.05793	0.06199	0.04991	0.07306	0.07227
2.58143	0.06703	0.07971	0.05978	0.02899	0.07246	0.0471		2.58143	0.05323	0.05766	0.06094	0.04937	0.0716	0.07059
2.57913	0.02899	0.03986	0.04529	0.03442	0.07971	0.06341		2.57913	0.05299	0.05714	0.05971	0.049	0.06952	0.06846
2.57683	0.04167	0.0779	0.05797	0.06159	0.07428	0.05616		2.57683	0.05278	0.05662	0.05883	0.04899	0.06726	0.06634
2.57454	0.06732	0.06368	0.04367	0.03275	0.03457	0.05277		2.57454	0.05281	0.05635	0.05849	0.04947	0.06523	0.0646
2.57226	0.00731	0.03289	0.06944	0.04934	0.02741	0.07127		2.57226	0.05286	0.05609	0.05833	0.05019	0.06326	0.0629
2.56998	0.0402	0.0402	0.08224	0.05482	0.04203	0.08224		2.56998	0.0527	0.05558	0.05767	0.05084	0.06117	0.06077
2.5677	0.06396	0.053	0.03472	0.05665	0.04386	0.03655		2.5677	0.05255	0.05509	0.05659	0.05152	0.05929	0.05841
2.56543	0.0312	0.05874	0.07709	0.04772	0.04956	0.09728		2.56543	0.05266	0.05485	0.05573	0.05238	0.05787	0.05625
2.56316	0.04772	0.04038	0.0514	0.06608	0.06791	0.03488		2.56316	0.05256	0.05438	0.05446	0.05289	0.05639	0.0537
2.56089	0.03304	0.04772	0.0514	0.06057	0.0569	0.05507		2.56089	0.05247	0.05394	0.05343	0.05318	0.05508	0.05143
2.55863	0.04978	0.0295	0.0295	0.08296	0.06453	0.01659		2.55863	0.05263	0.05374	0.05318	0.05347	0.05417	0.04985
2.55637	0.05162	0.07006	0.05715	0.06084	0.02581	0.04425		2.55637	0.05258	0.05333	0.05349	0.05327	0.05316	0.04875
2.55412	0.02778	0.0037	0.0463	0.04259	0.04259	0.05926		2.55412	0.05277	0.05318	0.05457	0.05316	0.05255	0.04839
2.55187	0.05926	0.0037	0.06111	0.02963	0.06111	0.04259		2.55187	0.05274	0.05282	0.05574	0.05282	0.05182	0.04809
2.54962	0.06481	0.03333	0.07037	0.04259	0.02407	0.07222		2.54962	0.05272	0.05247	0.05682	0.05257	0.05116	0.04796
2.54738	0.02604	0.04092	0.0465	0.06882	0.08557	0.02418		2.54738	0.05295	0.05239	0.05781	0.05266	0.05077	0.04804
2.54514	0.0651	0.04092	0.0465	0.0372	0.06138	0.05022		2.54514	0.05294	0.05209	0.05824	0.0526	0.05012	0.04803
2.54291	0.05605	0.0355	0.08221	0.02242	0.04111	0.04297		2.54291	0.05318	0.05205	0.05841	0.05287	0.04962	0.04818
2.54068	0.05605	0.08034	0.05045	0.07848	0.05419	0.07474		2.54068	0.05319	0.0518	0.05729	0.05299	0.04883	0.04794
2.53846	0.06944	0.0244	0.05443	0.05443	0.07508	0.06757		2.53846	0.05343	0.0518	0.05546	0.05327	0.04817	0.0475
2.53623	0.071	0.08408	0.08782	0.08782	0.04858	0.04484		2.53623	0.05319	0.05135	0.05206	0.05295	0.04698	0.04637
2.53402	0.03394	0.05845	0.0509	0.04336	0.04713	0.02828		2.53402	0.05367	0.05161	0.04816	0.05319	0.04634	0.04597
2.53181	0.07164	0.05656	0.0641	0.04336	0.05656	0.02074		2.53181	0.05367	0.05143	0.04331	0.05287	0.04524	0.04563
2.52959	0.03566	0.05818	0.00375	0.05818	0.05818	0.05818		2.52959	0.05342	0.05102	0.03858	0.0523	0.04393	0.04571
2.52739	0.07386	0.06439	0.00379	0.01136	0.01326	0.02652		2.52739	0.05389	0.05133	0.03593	0.05245	0.04326	0.04685
2.52518	0.0641	0.05656	0.00377	0.0641	0.03771	0.05656		2.52518	0.05362	0.05095	0.03479	0.05192	0.04211	0.0478
2.52299	0.05327	0.05708	0.06088	0.0761	0.04376	0.07801		2.52299	0.05407	0.05129	0.03586	0.05203	0.04167	0.04957
2.52079	0.08144	0.05114	0.05682	0.0947	0.04545	0.0303		2.52079	0.05378	0.05094	0.03715	0.05128	0.04081	0.05068
2.5186	0.07801	0.02854	0.06849	0.02854	0.02283	0.05518		2.5186	0.05397	0.05106	0.03903	0.05088	0.04052	0.05245
2.51642	0.07645	0.03631	0.00382	0.0172	0.02102	0.04205		2.51642	0.05415	0.0512	0.04121	0.05053	0.04043	0.05437
2.51424	0.05925	0.02294	0.00382	0.06498	0.03249	0.07263		2.51424	0.05406	0.05112	0.0442	0.05013	0.04037	0.05618
2.51206	0.01147	0.05734	0.05161	0.04969	0.05543	0.05925		2.51206	0.05397	0.05105	0.048	0.04989	0.0405	0.05791
2.50988	0.07645	0.03058	0.07072	0.04587	0.05352	0.0344		2.50988	0.05387	0.05099	0.0515	0.04982	0.04078	0.05961
2.50771	0.04608	0.05952	0.06912	0.06144	0.0192	0.07296		2.50771	0.05401	0.05117	0.05394	0.0502	0.04138	0.0616
2.50554	0.04608	0.08065	0.0768	0.04224	0.05376	0.0768		2.50554	0.05388	0.05112	0.05424	0.0506	0.04194	0.06303
2.50338	0.06366	0.01736	0.05401	0.00386	0.05015	0.03472		2.50338	0.054	0.05132	0.05267	0.05152	0.04281	0.06436
2.50122	0.04437	0.04244	0.04823	0.05015	0.03086	0.09838		2.50122	0.05386	0.05128	0.04901	0.05255	0.04358	0.06503
2.49906	0.0463	0.07137	0.0598	0.04823	0.0135	0.06559		2.49906	0.0537	0.05125	0.04385	0.05374	0.04445	0.065
2.49691	0.03295	0.03876	0.04264	0.05814	0.05039	0.05814		2.49691	0.05379	0.05146	0.03769	0.05519	0.04561	0.06465
2.49476	0.09496	0.04264	0.04264	0.10465	0.06008	0.07171		2.49476	0.05362	0.05142	0.03083	0.05621	0.04658	0.06349
2.49262	0.0331	0.07204	0.00389	0.03699	0.01168	0.06231		2.49262	0.05369	0.05163	0.0244	0.05712	0.04771	0.06211
2.49048	0.07009	0.07593	0.00389	0.05257	0.06425	0.08178		2.49048	0.0535	0.05159	0.01923	0.0574	0.04855	0.06005
2.48834	0.01752	0.04868	0.00389	0.07399	0.06036	0.04089		2.48834	0.05329	0.05154	0.01607	0.05727	0.0492	0.05771
2.4862	0.03115	0.05452	0.00389	0.09151	0.10903	0.04089		2.4862	0.05308	0.05149	0.01516	0.05662	0.0496	0.05551
2.48408	0.06682	0.06289	0.00393	0.07075	0.06289	0.0511		2.48408	0.05336	0.05191	0.01664	0.05596	0.05016	0.05412
2.48195	0.05869	0.05477	0.00391	0.06651	0.03326	0.04499		2.48195	0.05288	0.0516	0.01984	0.05409	0.04975	0.05227
2.47983	0.04914	0.05307	0.03734	0.00197	0.04717	0.07272		2.47983	0.05288	0.05177	0.02457	0.05249	0.04959	0.05119
2.47771	0.07665	0.03341	0.03145	0.06486	0.06093	0.04324		2.47771	0.05262	0.05168	0.02961	0.05062	0.04901	0.05
2.47559	0.08648	0.06486	0.05503	0.0511	0.06682	0.0511		2.47559	0.05235	0.05158	0.03436	0.04875	0.04828	0.04908
2.47348	0.04147	0.07504	0.06319	0.02962	0.04344	0.03949		2.47348	0.05231	0.05171	0.03839	0.0472	0.04765	0.04873
2.47138	0.07738	0.07143	0.03968	0.03968	0.05952	0.0377		2.47138	0.05226	0.05183	0.04139	0.04583	0.04698	0.04879
2.46927	0.04344	0.03357	0.00592	0.05134	0.0316	0.07306		2.46927	0.0517	0.05145	0.04338	0.04423	0.04589	0.04876
2.46717	0.0377	0.00595	0.07341	0.03373	0.00397	0.03175		2.46717	0.05162	0.05154	0.04554	0.04326	0.04535	0.04939
2.46507	0.10714	0.05357	0.05357	0.01786	0.0119	0.05357		2.46507	0.05128	0.05138	0.04678	0.04231	0.04477	0.05013
2.46298	0.04585	0.05383	0.02791	0.06778	0.04187	0.04585		2.46298	0.05118	0.05144	0.04771	0.04179	0.04458	0.05136
2.46089	0.03987	0.0618	0.06579	0.0319	0.06778	0.04984		2.46089	0.05082	0.05125	0.04818	0.04118	0.04431	0.05253
2.4588	0.08373	0.09171	0.04785	0.04585	0.05383	0.06579		2.4588	0.05046	0.05103	0.04829	0.04069	0.04412	0.05379
2.45672	0.05208	0.04207	0.03405	0.03205	0.03005	0.0621		2.45672	0.05033	0.05105	0.04856	0.04046	0.04421	0.05523
2.45464	0.04407	0.08814	0.04006	0.08013	0.05609	0.05208		2.45464	0.04995	0.0508	0.04877	0.04009	0.04415	0.05633
2.45257	0.02617	0.03422	0.05032	0.03623	0.03824	0.02617		2.45257	0.04981	0.05078	0.04934	0.03991	0.04434	0.05773
2.45049	0.04407	0.02804	0.05409	0.04808	0.05008	0.08013		2.45049	0.0492	0.05025	0.04927	0.03945	0.04414	0.05861
2.44843	0.02023	0.08293	0.06068	0.01618	0.03843	0.07484		2.44843	0.04929	0.05043	0.0495	0.03975	0.04461	0.06003
2.44636	0.02617	0.08253	0.0463	0.02214	0.05636	0.06844		2.44636	0.04868	0.04987	0.04846	0.03978	0.04444	0.06017
2.4443	0.05461	0.03439	0.07484	0.02023	0.0182	0.05259		2.4443	0.04855	0.04977	0.04745	0.04056	0.04471	0.06057
2.44224	0.04854	0.07079	0.01214	0.04652	0.07079	0.03843		2.44224	0.04818	0.04941	0.04584	0.04144	0.04477	0.06056
2.44019	0.03862	0.09553	0.06301	0.02642	0.05285	0.07317		2.44019	0.04805	0.04928	0.04479	0.04273	0.04502	0.06082
2.43814	0.04268	0.03659	0.05081	0.07317	0.05285	0.04472		2.43814	0.04769	0.04889	0.04378	0.0439	0.04502	0.06057
2.43609	0.03049	0.05894	0.01829	0.05691	0.04878	0.04268		2.43609	0.04733	0.04849	0.04337	0.045	0.04501	0.0601
2.43405	0.03064	0.03268	0.03268	0.05923	0.05106	0.11029		2.43405	0.04721	0.04831	0.0443	0.04621	0.04523	0.05946
2.43201	0.0817	0.04085	0.02859	0.02451	0.03472	0.07149		2.43201	0.04687	0.04789	0.04607	0.04707	0.04527	0.05761
2.42997	0.05719	0.06944	0.06536	0.03064	0.05719	0.0531		2.42997	0.04652	0.04746	0.04854	0.04786	0.0454	0.05505
2.42794	0.06773	0.01847	0.06158	0.05952	0.039	0.0431		2.42794	0.04641	0.04726	0.05122	0.04878	0.04586	0.0524
2.42591	0.04721	0.05337	0.05131	0.05542	0.0431	0.0431		2.42591	0.04608	0.04682	0.05324	0.04924	0.04625	0.04948
2.42388	0.02874	0.02053	0.04721	0.05131	-0.00821	0.04105		2.42388	0.04575	0.04638	0.05473	0.04942	0.04683	0.04678
2.42186	0.03919	0.03919	0.0887	0.07219	0.07426	0.04332		2.42186	0.04564	0.04617	0.0558	0.04952	0.04786	0.04469
2.41984	0.07426	0.05363	0.0495	0.05157	0.03919	0.033		2.41984	0.04532	0.04573	0.05555	0.04901	0.04882	0.04281
2.41782	0.02888	0.03507	0.05569	0.05363	0.02682	0.02475		2.41782	0.04501	0.04529	0.05468	0.0482	0.04993	0.04145
2.41581	0.01244	0.00207	0.04975	0.05597	0.03731	0.05597		2.41581	0.04493	0.04508	0.05374	0.04739	0.0514	0.04074
2.4138	0.04561	0.04561	0.04768	0.03731	0.06012	0.03524		2.4138	0.04463	0.04465	0.05249	0.04619	0.05267	0.04
2.41179	0.06841	0.06012	0.03939	0.03524	0.06841	0.07255		2.41179	0.04434	0.04422	0.05143	0.04496	0.05391	0.03935
2.40979	0.05625	0.025	0.04792	0.04167	0.075	0.0375		2.40979	0.04428	0.04402	0.0509	0.04401	0.05532	0.03884
2.40779	0.02708	0.05	0.07083	0.05	0.05625	0.01667		2.40779	0.044	0.0436	0.05023	0.04294	0.05629	0.03835
2.4058	0.0335	0.04188	0.05653	0.03559	0.0335	0.03978		2.4058	0.04395	0.0434	0.04966	0.04223	0.05735	0.03853
2.4038	0.08125	0.04583	0.03333	0.02083	0.08542	0.02292		2.4038	0.04347	0.04277	0.04869	0.04132	0.05763	0.03879
2.40181	0.02513	0.05444	0.03769	0.04816	0.07538	0.05863		2.40181	0.04344	0.04258	0.04869	0.04108	0.05822	0.0399
2.39983	0.02104	0.03367	0.05051	0	0.0484	0.0463		2.39983	0.04342	0.04239	0.04921	0.04106	0.05852	0.0413
2.39785	0.05471	0.05471	0.02736	0.0484	0.06944	0.01263		2.39785	0.04319	0.04199	0.04978	0.04104	0.05823	0.0428
2.39587	0.02315	0.06944	0.0947	0.05471	0.11153	0.03577		2.39587	0.04298	0.0416	0.05046	0.04106	0.05766	0.04469
2.39389	0.01894	0.04209	0.04419	0.02736	0.07155	0.05261		2.39389	0.04277	0.04121	0.05051	0.04096	0.0568	0.04671
2.39192	0.03807	0.03596	0.0423	0.08037	0.04653	0.0698		2.39192	0.04279	0.04104	0.05053	0.04088	0.05603	0.0487
2.38995	0.08883	0.03807	0.07191	0.04442	0.0275	0.05288		2.38995	0.0426	0.04067	0.05015	0.04023	0.05489	0.04985
2.38799	0.00425	0.06803	0.01276	0.05527	0.05952	0.08078		2.38799	0.04264	0.04052	0.04987	0.03946	0.05405	0.05061
2.38602	0.0698	0.00423	0.03807	0.02538	0.02538	0.05288		2.38602	0.04226	0.03996	0.04941	0.03797	0.05273	0.05018
2.38407	0.0406	0.00427	0.08547	0.03205	0.03632	0.01709		2.38407	0.04253	0.04003	0.04965	0.03683	0.05237	0.0502
2.38211	0.04039	0.00425	0.04889	0.06803	0.04039	0.04677		2.38211	0.04217	0.0395	0.04844	0.03495	0.05137	0.04955
2.38016	-0.00427	0.03205	0.03846	0.05556	0.05128	0.03419		2.38016	0.04224	0.03938	0.04721	0.03327	0.05106	0.04947
2.37821	0.07265	0.06624	0.05769	0.02778	0.03846	0.08333		2.37821	0.04211	0.03908	0.04541	0.03139	0.05065	0.04916
2.37626	0.03419	0.08333	0.0406	0.02778	0.06197	0.03419		2.37626	0.04199	0.03879	0.0433	0.02975	0.05038	0.04862
2.37432	0.03222	0.02577	0.05584	-0.00215	0.03866	0.03007		2.37432	0.04209	0.03871	0.04135	0.02872	0.05048	0.04827
2.37238	0.04081	0.03866	0.04296	-0.00215	0.04725	0.05369		2.37238	0.04198	0.03844	0.03936	0.02821	0.05041	0.04764
2.37044	0.05584	0.04296	0.03222	-0.00215	0.07517	0.08162		2.37044	0.04187	0.03819	0.03809	0.02848	0.05039	0.04673
2.36851	0.04534	0.05829	0.00864	0.03238	0.02807	0.05181		2.36851	0.04199	0.03814	0.0384	0.02967	0.05066	0.04564
2.36658	0.00648	0.00432	-0.01079	0.00864	0.07124	0.00864		2.36658	0.04189	0.03791	0.04039	0.03132	0.05067	0.04418
2.36465	0.05181	0.00432	0.07124	0.06045	0.03022	0.05613		2.36465	0.0418	0.03769	0.04408	0.03345	0.05067	0.04296
2.36273	0.02821	0.03689	0.08464	0.05208	0.0434	0.02604		2.36273	0.04193	0.03769	0.04833	0.03603	0.05092	0.04211
2.3608	0.03022	0.07124	0.04965	0.0367	0.06045	0.04534		2.3608	0.04162	0.0373	0.05165	0.03838	0.05057	0.04107
2.35889	0.03927	0.0349	0.01963	0.02182	0.09817	0.04363		2.35889	0.04197	0.03752	0.05544	0.04144	0.05091	0.04081
2.35697	0.05859	0.05425	0.06076	0.04557	0.05859	0.04123		2.35697	0.04166	0.03716	0.0581	0.0439	0.05032	0.03997
2.35506	0.04581	-0.00654	0.09599	0.03054	0.04799	0.04363		2.35506	0.04179	0.03721	0.06028	0.04671	0.05015	0.0396
2.35315	0.0589	0.07853	0.05672	0.0829	0.0349	0.03927		2.35315	0.04169	0.03707	0.06034	0.04905	0.04968	0.03906
2.35125	0.07456	0.00439	0.07237	0.08553	0.0307	0.04167		2.35125	0.04181	0.03715	0.05901	0.05123	0.04946	0.03879
2.34935	0	0.00439	0.0614	0.04386	0.07675	0.01316		2.34935	0.04169	0.03704	0.05568	0.05265	0.04901	0.03843
2.34745	0.03947	0.00439	0.05702	0.04605	0.01316	0.04605		2.34745	0.04158	0.03695	0.05099	0.05365	0.04859	0.03828
2.34555	0.07237	0.00439	0.09211	0.0614	0.03947	0.04605		2.34555	0.04145	0.03688	0.04542	0.05426	0.04823	0.03808
2.34366	0.05511	0.02866	0.00441	0.06834	0.04189	0.0463		2.34366	0.04154	0.03701	0.03978	0.05479	0.04818	0.0379
2.34177	0.05071	0.00441	0.00441	0.03748	0.05071	0.0463		2.34177	0.04139	0.03695	0.03533	0.05469	0.04789	0.03729
2.33989	0.03546	0.07092	0.00443	0.06871	0.10417	0.04654		2.33989	0.04146	0.0371	0.03336	0.05462	0.04785	0.03672
2.338	0.01984	0.04409	0.00441	0.03307	0.03968	-0.01102		2.338	0.04107	0.03686	0.03351	0.05376	0.04725	0.03578
2.33612	0.0133	0.06427	0.05541	0.07757	0.0266	0.07314		2.33612	0.04112	0.03702	0.03598	0.05332	0.04717	0.03555
2.33424	0.04211	0.05541	0.07314	0.02438	0.01773	0.01108		2.33424	0.04093	0.03698	0.03904	0.05244	0.04689	0.03516
2.33237	0.06462	0.08244	0.03565	0.08244	0.06907	0.04234		2.33237	0.04096	0.03713	0.04237	0.05177	0.04691	0.03519
2.3305	0.0713	0.05125	0.02005	0.05125	0.05348	0.02897		2.3305	0.04075	0.03708	0.04556	0.05075	0.04671	0.03512
2.32863	0.04679	0.01783	0.07353	0.02228	0.04234	0.05793		2.32863	0.04052	0.03704	0.04873	0.04975	0.04654	0.03513
2.32676	-0.00891	0.04234	0.0713	0.03119	0.04902	0.01114		2.32676	0.04029	0.03698	0.05119	0.04889	0.0464	0.03509
2.32491	0.06757	0.01126	0.04054	0.09459	0.04955	0.03378		2.32491	0.04047	0.03733	0.05337	0.04866	0.0468	0.03559
2.32305	0.02912	0.04928	0.04704	0	0.0672	0.04256		2.32305	0.03999	0.03706	0.05422	0.04771	0.04649	0.03553
2.32119	0.05152	0.04704	0.05376	0.05376	0.00224	0.04256		2.32119	0.03972	0.037	0.0549	0.04717	0.04649	0.03555
2.31934	0.05856	0.01577	0.05856	0.06532	0.04054	0.06081		2.31934	0.03964	0.03712	0.05533	0.04696	0.04685	0.03557
2.31749	0.0473	0.0473	0.06982	0.04054	0.0518	0.03604		2.31749	0.03933	0.03705	0.05476	0.04651	0.04702	0.03526
2.31564	0.02928	0.06982	0.04955	0.04054	0.04505	0.01351		2.31564	0.03901	0.03696	0.05343	0.0461	0.04724	0.03514
2.3138	0.06114	0.07699	0.06114	0.07473	0.03623	0.01585		2.3138	0.03888	0.03707	0.05189	0.04597	0.04773	0.03579
2.31196	0.05435	0	0.02717	0.03623	0.0702	0.02491		2.31196	0.03853	0.03696	0.04976	0.04558	0.04795	0.0369
2.31012	0.04755	0.03623	0.04755	0.00679	0.04076	0.0385		2.31012	0.03816	0.03685	0.04776	0.04528	0.04811	0.0385
2.30828	0.06114	0.02038	0.04529	0.07246	0.09058	0.0702		2.30828	0.03778	0.03674	0.04576	0.0451	0.04819	0.04027
2.30645	0.01594	0.08652	0.06148	0.02505	0.03188	0.04554		2.30645	0.03759	0.03681	0.04388	0.0452	0.04844	0.04214
2.30462	0.02505	0.01366	0.03415	0.06603	0.0296	0.03188		2.30462	0.03719	0.03668	0.04151	0.04508	0.04836	0.04371
2.3028	0.03892	0.06868	0.0435	0.03434	0.04579	0.02747		2.3028	0.03698	0.03674	0.03937	0.04515	0.0485	0.04555
2.30097	0.03871	0.01821	0.04781	0.04326	0.01594	0.03188		2.30097	0.03636	0.0364	0.03693	0.04469	0.04804	0.04689
2.29915	0.03434	0.05037	0.00687	0.08013	0.09158	0.07555		2.29915	0.03613	0.03644	0.03524	0.04464	0.04803	0.04845
2.29733	0.05495	0.0206	0.03434	0.05266	0.05952	0.06181		2.29733	0.0357	0.03629	0.03414	0.04423	0.04761	0.049
2.29552	0.02993	0.05064	0.02072	0.02302	0.02532	0.08287		2.29552	0.03546	0.03633	0.03382	0.04403	0.0473	0.04896
2.29371	0.03913	0.03453	0.07366	0.03223	0.06215	0.04144		2.29371	0.03502	0.03616	0.03371	0.0437	0.04659	0.04781
2.2919	0.03453	0.01381	0.02072	0.02762	0.06676	0.04604		2.2919	0.03457	0.03599	0.03348	0.04352	0.04574	0.0463
2.29009	0.01151	0.03683	0.03453	0.02532	0.00921	0.01611		2.29009	0.03413	0.03582	0.03357	0.04351	0.04474	0.04481
2.28829	0.03241	0.0787	0.02083	0.03935	0.06944	0.03935		2.28829	0.03387	0.03585	0.03429	0.04384	0.04388	0.04399
2.28649	0.03935	0.02546	0.03704	0.07407	0.07639	0.03704		2.28649	0.03343	0.03567	0.03543	0.0439	0.04266	0.04336
2.2847	0.0838	0.06052	0.04423	0.04655	0.05819	0.03492		2.2847	0.03317	0.0357	0.03721	0.04403	0.04157	0.04337
2.2829	0.03935	0.01389	0.01852	0.04861	0.0162	0.06944		2.2829	0.03255	0.03532	0.03888	0.04346	0.04	0.0432
2.28111	-0.00233	0.04655	0.04655	0.04423	0.02095	0.04655		2.28111	0.0323	0.03535	0.04134	0.04315	0.03895	0.04358
2.27932	0.03026	0.06518	0.05121	0.02095	0.00931	0.00466		2.27932	0.03188	0.03518	0.0435	0.04236	0.03782	0.04391
2.27754	0.01639	-0.00702	0.0515	0.08661	0.02809	0.0515		2.27754	0.03164	0.03521	0.0455	0.04158	0.03708	0.04482
2.27576	0.07257	0.03277	0.05384	0.08895	0.04916	0.06554		2.27576	0.03124	0.03505	0.04671	0.04026	0.03631	0.04547
2.27397	0.01397	0.03026	0.06052	0.03492	0.03724	0.04423		2.27397	0.03067	0.0347	0.04712	0.03851	0.03548	0.04559
2.2722	0.02589	0.04473	0.03296	-0.01648	0.01177	0.04944		2.2722	0.03064	0.03495	0.04795	0.03749	0.03541	0.04619
2.27042	0.02575	0.02107	0.03979	0.00936	0.03511	0.04916		2.27042	0.03011	0.03461	0.04808	0.03618	0.03491	0.0457
2.26865	0.03531	0.00471	0.03766	0.0306	0.03766	0.04237		2.26865	0.02994	0.03468	0.04899	0.0357	0.03491	0.04542
2.26688	0.05414	0.02589	0.06356	0.05414	0.05414	0.02589		2.26688	0.02962	0.03457	0.04981	0.0354	0.03482	0.04463
2.26512	0.01184	0.06392	0.05208	0.06866	0.03551	0.06866		2.26512	0.02948	0.03466	0.05078	0.03562	0.03498	0.04387
2.26335	-0.00235	0.02119	0.04002	-0.01412	0.01883	0.04237		2.26335	0.02904	0.03438	0.05103	0.03575	0.03481	0.04216
2.2616	0.03333	0.0119	0.03571	-0.01905	0.03095	0.03571		2.2616	0.02912	0.03469	0.05204	0.03698	0.0353	0.0408
2.25984	0	0.03314	0.11127	0.03078	0.04498	0.06392		2.25984	0.02873	0.03443	0.05182	0.03799	0.03524	0.03848
2.25808	0	0.04735	0.01657	0.06866	0.03788	0.02841		2.25808	0.02853	0.03437	0.05094	0.03936	0.03538	0.03616
2.25633	0	0.02619	0.04286	0.05952	0.05476	0.02619		2.25633	0.02853	0.03453	0.05016	0.04078	0.03573	0.03417
2.25458	0	0.05238	0.0619	0.08095	0.01905	0.01905		2.25458	0.02839	0.0345	0.0489	0.04162	0.03585	0.03235
2.25283	0	0.05238	0.05238	0.0381	0.05238	0.00952		2.25283	0.02828	0.03449	0.04723	0.04199	0.03598	0.03108
2.25109	0	0.03352	0.0455	0.05987	0.0455	0.05987		2.25109	0.02836	0.03468	0.04553	0.04215	0.03631	0.03051
2.24935	0	0.04071	0.04071	0.00718	0.02874	-0.00718		2.24935	0.0283	0.03469	0.0435	0.04166	0.03645	0.03
2.24761	0.091	0.03352	0.02155	0.06944	0.02155	0.04071		2.24761	0.02826	0.03472	0.04164	0.04085	0.03663	0.02984
2.24588	0.01927	-0.00963	0.05058	0.05058	0.03372	0.09152		2.24588	0.02841	0.03496	0.04034	0.0399	0.03708	0.02979
2.24414	0.03592	0.02155	0.05747	0.05987	0.03592	0.01916		2.24414	0.02824	0.03482	0.03861	0.0382	0.03716	0.0291
2.24242	0.07267	0.0218	0.00727	0.03391	0.06783	-0.01696		2.24242	0.02859	0.0353	0.0375	0.03697	0.03794	0.02915
2.24068	0.02155	0.03352	0.05508	0.00958	0.01916	0.01916		2.24068	0.02829	0.03499	0.03586	0.0349	0.03789	0.02916
2.23896	0.03149	0.02422	0.02907	0.01938	0.02422	0.02907		2.23896	0.02866	0.0355	0.03508	0.03385	0.03878	0.03032
2.23724	0.01453	0.02907	0.05572	-0.00242	0.03149	0.05087		2.23724	0.02871	0.03562	0.03401	0.03269	0.03932	0.0313
2.23552	0.02422	0.04118	0.00484	0.05087	0.00484	0.03634		2.23552	0.02878	0.03575	0.03307	0.03184	0.03992	0.03213
2.23381	0.0268	0.04142	0.01462	0.03899	0.03655	0.05604		2.23381	0.02902	0.03611	0.03293	0.0314	0.04079	0.03292
2.23209	0.01696	-0.00242	0.06056	0.00242	0.05087	0.01453		2.23209	0.02893	0.03606	0.03287	0.03076	0.04115	0.03309
2.23038	0.05117	0.02437	0.04142	0.0731	0.07066	0.01218		2.23038	0.02919	0.03644	0.03304	0.03066	0.04184	0.03367
2.22867	0.0268	0.07066	0.01706	0.01462	0.07797	0.07554		2.22867	0.02928	0.03662	0.03294	0.03044	0.0421	0.03412
2.22696	0.01218	0.01949	0.04142	-0.00244	0.08041	0		2.22696	0.02938	0.03681	0.03301	0.03033	0.04211	0.03441
2.22526	0.03922	0.02451	0	0.02206	0.01471	0.04902		2.22526	0.02965	0.03722	0.03331	0.0305	0.04216	0.03502
2.22356	0.01225	0.04657	0.07108	0.08333	0.02206	0.02941		2.22356	0.02975	0.03742	0.03355	0.03045	0.04183	0.03541
2.22186	0.03431	0.05882	0.01225	0.07843	0.04412	0.04167		2.22186	0.02985	0.03763	0.03321	0.03018	0.04141	0.03581
2.22017	0.04191	0.03205	0.0641	0.02219	0.03945	0.0715		2.22017	0.03012	0.03806	0.03266	0.0299	0.04116	0.03639
2.21848	0.03945	0.07396	0.05178	-0.01479	0.06657	0.00493		2.21848	0.03021	0.03826	0.0312	0.02949	0.04059	0.03675
2.21678	0.06863	0.05147	0.0049	-0.01961	0.03676	-0.0049		2.21678	0.03012	0.03824	0.02927	0.02914	0.03975	0.03735
2.2151	0	0.02728	0.03224	0.05208	0.0496	0.05456		2.2151	0.03055	0.0389	0.02845	0.02957	0.03961	0.03917
2.21341	0.04931	-0.01233	-0.01479	0.03698	0.01233	0.05424		2.21341	0.03044	0.03887	0.02805	0.02956	0.03882	0.04038
2.21173	0.0496	0.04464	0.03472	0.05704	0.062	0.0496		2.21173	0.03068	0.0393	0.02933	0.0299	0.03861	0.04187
2.21005	0.0372	0.02232	0.00992	0.05456	0.03224	0.06448		2.21005	0.03073	0.0395	0.03121	0.03001	0.03831	0.04281
2.20837	0.03224	0.0372	0.03968	-0.00248	-0.0248	0.01488		2.20837	0.03077	0.03969	0.03339	0.03012	0.0382	0.04346
2.2067	0.03992	0.04491	0.1023	-0.02745	0.03743	0.06737		2.2067	0.03098	0.04011	0.03512	0.03055	0.03856	0.04435
2.20503	0.0025	0.00998	0.02745	0.0524	-0.00998	0.03743		2.20503	0.031	0.04028	0.03518	0.03096	0.0389	0.04486
2.20336	0.01747	0.09731	0.01497	0.06737	0.05489	0.04491		2.20336	0.031	0.04045	0.03451	0.03134	0.03939	0.04546
2.20169	-0.0025	0.02495	0.04741	0.01497	0.05489	0.03992		2.20169	0.031	0.04059	0.03367	0.03154	0.03991	0.04626
2.20003	0.04769	0.03263	0.00502	0.06275	0.05522	0.02259		2.20003	0.03117	0.04097	0.033	0.03178	0.04061	0.04764
2.19836	0.08733	0.05739	0.0524	0.02745	0.05489	0.0524		2.19836	0.03095	0.04085	0.03231	0.03144	0.04068	0.04878
2.19671	0.01768	0.0404	0.04293	0.01515	0.05556	0.04293		2.19671	0.03128	0.04144	0.03239	0.03154	0.04129	0.05084
2.19505	0.06526	0.02761	0.00753	0.03765	0.05522	0.0753		2.19505	0.03103	0.04127	0.03231	0.03101	0.04093	0.05177
2.1934	0.02525	0.07323	0.02778	0.02525	0.05808	0.06566		2.1934	0.03114	0.04158	0.03357	0.03078	0.04082	0.05276
2.19174	0.03012	0.0502	0.00251	0.04016	0.0753	0.05271		2.19174	0.03086	0.04137	0.03527	0.03012	0.04	0.05249
2.1901	0.00508	0.10671	0.05589	0.0686	0.04827	0.05335		2.1901	0.03113	0.04188	0.03828	0.02996	0.0397	0.05267
2.18845	0.08586	0.05303	0.05556	-0.00253	0.01263	0.05303		2.18845	0.03082	0.04162	0.04027	0.02924	0.03857	0.0515
2.1868	0.0303	0.07323	0.07071	0.02525	0.02525	0.05303		2.1868	0.03069	0.04158	0.04159	0.02887	0.03768	0.05037
2.18516	0.07368	0.03811	0.02287	0.0127	0.01524	0.05335		2.18516	0.03072	0.04177	0.04203	0.02891	0.03708	0.04942
2.18352	0.03049	0.07114	0.07622	0.01016	0.04319	0.02795		2.18352	0.03056	0.04168	0.04156	0.02907	0.03636	0.04821
2.18189	-0.00511	0.03067	0.03067	0.02556	0.03834	0.02301		2.18189	0.03057	0.04183	0.04068	0.02969	0.03597	0.04756
2.18026	0.02556	0.05624	0.02301	0.07413	0.00256	0.05624		2.18026	0.03039	0.04171	0.03972	0.03032	0.03551	0.04686
2.17862	0.03303	0.01016	-0.00254	0.03049	0.04065	0.05335		2.17862	0.03001	0.04131	0.03929	0.03085	0.035	0.04579
2.17699	0.03067	-0.03067	0.05879	0.01022	0.05624	0.04601		2.17699	0.03	0.0414	0.04033	0.03191	0.03507	0.04497
2.17537	0.03858	0.05144	0.05658	0.05144	0.00772	0.05401		2.17537	0.02998	0.04147	0.04159	0.03321	0.03527	0.0437
2.17375	0.07716	0.06173	0.02829	0.00772	0.04115	0.018		2.17375	0.02977	0.04128	0.04246	0.03451	0.0354	0.0416
2.17212	-0.00767	0.06135	0.01022	0.01789	0.04601	0.10225		2.17212	0.02938	0.04082	0.04294	0.03585	0.03545	0.03873
2.1705	0.01029	0.0823	0.08745	0.03601	0.02572	0.06944		2.1705	0.02935	0.04084	0.0435	0.03784	0.03604	0.03553
2.16889	0.05952	0.03364	0.06729	0.02329	0.02588	-0.03106		2.16889	0.02932	0.04086	0.0425	0.03993	0.03675	0.03199
2.16727	0	0.02572	0.03601	0.0463	0.03086	0.02315		2.16727	0.02893	0.04035	0.03936	0.04148	0.0371	0.02873
2.16566	0	0.03623	0.04658	0.02847	0.04658	0.02329		2.16566	0.0289	0.04034	0.03559	0.04329	0.03798	0.02667
2.16405	0.03364	0.05694	0.03106	0.07246	0.03623	0.00776		2.16405	0.0287	0.04006	0.03088	0.04442	0.03866	0.02536
2.16244	0.03623	0.0207	0.02847	0.08023	0.03364	0.02588		2.16244	0.0285	0.03978	0.02618	0.04488	0.03933	0.02504
2.16084	0	0.03385	0.00521	0.09375	0.03125	0.04948		2.16084	0.02849	0.03974	0.0223	0.04483	0.04022	0.0257
2.15924	0.02344	0.0026	0.00521	0.06771	0.0651	-0.02344		2.15924	0.0283	0.03944	0.0197	0.04372	0.04078	0.02685
2.15764	0.01563	0.03646	0.00521	0.01302	0.08073	0.03385		2.15764	0.02812	0.03913	0.0189	0.04202	0.04122	0.02881
2.15604	0.01042	0.01302	0.00521	0.02083	0.04427	0.07292		2.15604	0.02795	0.03882	0.0199	0.04005	0.04151	0.03107
2.15445	0.02096	0.02621	0.00524	0.02621	0.02883	0.00786		2.15445	0.02797	0.03875	0.02253	0.03824	0.04195	0.03341
2.15285	0.01823	0.03906	0.08073	0.02604	0.01302	0.03906		2.15285	0.02763	0.03819	0.02573	0.03596	0.04182	0.03529
2.15127	0.05011	0.04219	0.02637	0.01582	0.05274	0.02901		2.15127	0.02783	0.03834	0.02924	0.03444	0.04244	0.0376
2.14968	0.02883	0.02096	0.01048	0.03931	0.06289	0.05503		2.14968	0.02751	0.03777	0.03225	0.03237	0.04223	0.03878
2.14809	0.03931	0.03407	0.02621	0.05765	0.04193	0.05503		2.14809	0.02737	0.03743	0.03564	0.03058	0.04222	0.03947
2.14651	0.04483	0.00264	0.05274	-0.00264	-0.00264	0.05011		2.14651	0.0274	0.03732	0.03914	0.02901	0.04247	0.0396
2.14493	0.05274	0.0712	0.05538	0.03956	0.06329	0.05011		2.14493	0.02726	0.03696	0.0417	0.02738	0.04246	0.0388
2.14335	0.00791	0.04219	0.05538	0.05802	0.04483	0.02373		2.14335	0.02713	0.03659	0.04332	0.02583	0.04242	0.03755
2.14177	0.00791	0.05538	0.03428	0.01055	0.04483	0.03428		2.14177	0.027	0.03621	0.04405	0.02438	0.04234	0.03626
2.1402	0.02123	0.08758	0.069	-0.00265	0.04246	0.00265		2.1402	0.02705	0.03604	0.04453	0.02332	0.04249	0.03536
2.13863	-0.01592	0.04777	0.01062	0.02654	0.06104	0.06635		2.13863	0.02693	0.03564	0.04433	0.02241	0.04234	0.03459
2.13706	0.04512	0.03715	0.04512	-0.00531	0.03715	0.03185		2.13706	0.02681	0.03522	0.04442	0.02181	0.04214	0.03398
2.13549	0.02123	0.04246	0.0345	0.01592	0.04246	0.00531		2.13549	0.0267	0.03479	0.04471	0.0215	0.04194	0.0337
2.13393	0.02671	0.02938	0.02671	0.07479	0.04274	0.02671		2.13393	0.02676	0.03457	0.04542	0.02151	0.04201	0.03412
2.13237	0.02671	0.06143	0.08013	-0.01068	0.02404	0.03205		2.13237	0.02666	0.03412	0.04566	0.02143	0.04185	0.03461
2.13081	-0.00801	0.04541	0.0641	0.07212	0.02137	0.05075		2.13081	0.02655	0.03366	0.04498	0.02147	0.04174	0.03508
2.12925	0.06143	0.02404	0.04006	-0.02137	0.03739	0.06944		2.12925	0.02644	0.03319	0.04342	0.0216	0.04169	0.03522
2.1277	0.02688	0.0457	0.01613	0.01344	0.03495	0.03226		2.1277	0.0265	0.03293	0.04175	0.02209	0.04192	0.0351
2.12615	0.02957	0.05914	0.08871	0.01075	0.03763	0.03763		2.12615	0.02639	0.03245	0.03985	0.02265	0.04186	0.03458
2.12459	-0.00267	0.02671	0.02137	0.05876	0.05342	0.03205		2.12459	0.0261	0.03177	0.03759	0.02322	0.04146	0.03394
2.12305	0.05141	0.00271	0.00541	-0.00812	0.05952	-0.00271		2.12305	0.02632	0.0317	0.03689	0.02429	0.04172	0.03434
2.1215	0.03226	-0.00538	0.01075	0.02151	0.05914	0.01613		2.1215	0.02603	0.03102	0.0369	0.025	0.04101	0.03477
2.11996	0.07035	0.01082	0.03247	0.02435	0.05952	0.0487		2.11996	0.02606	0.03075	0.03868	0.02603	0.04064	0.03614
2.11842	0.05952	0.02165	0.07305	0.11093	0.046	0.03247		2.11842	0.02592	0.03028	0.04076	0.0268	0.03984	0.03736
2.11688	0.03517	0.04329	0.0487	0.00812	0.04329	0.05952		2.11688	0.02577	0.02982	0.04248	0.02737	0.0389	0.03838
2.11534	0.01623	0	0.05141	0	0.05141	0.03517		2.11534	0.02561	0.02937	0.04368	0.02796	0.03788	0.03889
2.11381	0.0354	0.04357	0.05447	0.02723	-0.00272	0.07898		2.11381	0.02562	0.02911	0.04464	0.0289	0.03708	0.03908
2.11228	0	0.00272	0.02451	-0.02723	0.02179	0.04357		2.11228	0.02545	0.02867	0.04498	0.02987	0.03609	0.03833
2.11075	0	0.00545	0.03268	0.0463	0.02723	-0.00817		2.11075	0.02528	0.02824	0.04537	0.03108	0.03518	0.0373
2.10922	0	0.05174	0.07081	0.05447	0.04085	0.04085		2.10922	0.02511	0.02782	0.04576	0.03233	0.03434	0.03644
2.10769	0	0.00272	0.01906	0.03813	0.04085	0.04085		2.10769	0.02494	0.0274	0.04576	0.03348	0.03357	0.03565
2.10617	0	-0.00822	0.06305	0.03564	0.05482	0.01096		2.10617	0.02492	0.02717	0.0459	0.03473	0.03306	0.0351
2.10465	0.04386	-0.00548	0.06031	0.04386	0.00822	0.07127		2.10465	0.02474	0.02676	0.04516	0.03559	0.0324	0.03435
2.10313	0.05482	0.09868	0.03015	0.03289	0.03015	0.02467		2.10313	0.02455	0.02636	0.04385	0.03626	0.03184	0.03332
2.10162	-0.00828	0.03035	0.04415	0.04691	0.01104	0.03863		2.10162	0.02452	0.02614	0.04258	0.03699	0.0316	0.03241
2.1001	0.04112	0.02741	0.02741	0.02467	0.04386	0.0466		2.1001	0.02416	0.02557	0.04053	0.03704	0.03105	0.03104
2.09859	0.05519	0.0138	0.06347	0.03863	0.04691	-0.00276		2.09859	0.0241	0.02535	0.03887	0.03742	0.03098	0.03019
2.09708	0.01104	0.0745	0.04139	0.03863	0.02483	0.05243		2.09708	0.02388	0.02495	0.03655	0.03738	0.03078	0.02959
2.09557	0.00276	0.04691	0.00828	0.04139	0.02208	-0.00828		2.09557	0.02365	0.02456	0.03416	0.03716	0.03065	0.02936
2.09407	0.08333	0.01667	0.06667	0.03889	0.03056	0.05556		2.09407	0.02356	0.02433	0.03235	0.037	0.03081	0.02992
2.09256	0.03587	0.02483	0.00552	0.05519	0.01104	0.01656		2.09256	0.02316	0.02378	0.03032	0.03616	0.03063	0.0304
2.09106	0.02778	0.00556	0.01944	0.01944	0.04444	0.025		2.09106	0.02304	0.02355	0.02955	0.03564	0.03093	0.03167
2.08957	0.04754	0.02796	0.02796	0.03356	0.02237	0.04195		2.08957	0.02292	0.02332	0.02966	0.03505	0.03126	0.03324
2.08807	0.05	0.025	0.04722	0.02222	0.04167	0.01389		2.08807	0.02248	0.02278	0.0301	0.03395	0.03117	0.03442
2.08657	0.00556	0.02778	0.01667	0.025	0.01389	0.05278		2.08657	0.02219	0.02241	0.03124	0.03307	0.03127	0.0358
2.08508	0.03635	0.02796	-0.0028	0.05313	0.03915	0.00839		2.08508	0.02204	0.02218	0.03327	0.03237	0.03154	0.03706
2.08359	0.01678	0.03635	0.0755	0.01678	0.04195	0.09508		2.08359	0.02173	0.02181	0.03561	0.03136	0.03151	0.03755
2.08211	0.04223	0.00563	0.01689	0.04505	0.05068	0.01689		2.08211	0.02157	0.02159	0.03771	0.03049	0.03158	0.03728
2.08062	-0.03356	0.06432	0.07271	0.05593	0.06991	0.0783		2.08062	0.02112	0.02109	0.03875	0.02911	0.0311	0.03572
2.07914	-0.02252	-0.00282	0.05068	0.02252	0.03378	0.04223		2.07914	0.02095	0.02088	0.03919	0.02806	0.03091	0.03381
2.07766	0.05631	0.00845	0.01126	-0.01971	0.02815	-0.00845		2.07766	0.02064	0.02054	0.03848	0.02688	0.03047	0.03136
2.07617	-0.01398	0.01678	0.05313	0.05313	-0.00559	0.03356		2.07617	0.0202	0.02007	0.03714	0.0257	0.02985	0.02901
2.0747	0.02834	0.0085	0.03968	0.03685	0.03685	0.04819		2.0747	0.02017	0.02002	0.03604	0.02515	0.02994	0.02767
2.07322	0.01689	-0.0366	0.03941	0.00845	0.02815	0.00845		2.07322	0.01974	0.01958	0.03394	0.02423	0.02955	0.02636
2.07175	0.01134	-0.00567	0.01417	0.02551	-0.00283	0		2.07175	0.01958	0.01941	0.03236	0.02386	0.0297	0.02644
2.07028	0.07653	0.02268	0.04535	0.02268	0.01417	-0.01134		2.07028	0.01929	0.01912	0.03108	0.02358	0.02984	0.02759
2.06881	0.01134	0.02268	-0.00567	0.01417	0.09637	0.04535		2.06881	0.019	0.01885	0.03037	0.02358	0.03013	0.02985
2.06735	0.02283	0.02283	0.01142	-0.00285	0.02568	0.05137		2.06735	0.01885	0.0187	0.03081	0.02403	0.03075	0.03283
2.06588	-0.01417	0.02551	0.02834	0.06519	0.01417	0.04535		2.06588	0.01844	0.01832	0.03129	0.02445	0.03111	0.03543
2.06442	0.02568	0.04566	0.06279	-0.00571	0.00856	0.01427		2.06442	0.0183	0.01819	0.03174	0.02537	0.03212	0.0384
2.06296	0.02854	0.00571	0.06279	-0.00285	0.02854	0.0371		2.06296	0.01804	0.01794	0.03052	0.02633	0.03314	0.04094
2.0615	0.00285	0.02568	0.0742	0.05422	0.01998	0.05993		2.0615	0.01779	0.0177	0.02758	0.02743	0.0344	0.04292
2.06005	0.02299	0.02586	-0.02874	0.02299	-0.00862	0.07471		2.06005	0.01767	0.01759	0.02356	0.02865	0.0361	0.04423
2.05859	0.02568	0.01998	0.00856	0.04566	0.06564	0.03139		2.05859	0.01732	0.01724	0.01955	0.02933	0.03747	0.04375
2.05714	0.04598	-0.00575	0.02011	0.02874	0.00287	0.07471		2.05714	0.01722	0.01713	0.01649	0.03014	0.0394	0.04286
2.05569	0	0.02874	0.00575	0.00575	0.06034	0.07184		2.05569	0.01701	0.01691	0.01409	0.03042	0.04106	0.04068
2.05424	0	0.02874	0.00575	0.04885	0.03448	0.01437		2.05424	0.01681	0.01669	0.01267	0.03034	0.04258	0.03794
2.0528	0	0.02025	0.02604	0.10706	0.06366	0		2.0528	0.01675	0.0166	0.01229	0.02994	0.04418	0.0357
2.05136	0	0.02025	0.00579	0.00579	0.06366	-0.01447		2.05136	0.01658	0.01639	0.01264	0.02873	0.04513	0.03398
2.04991	0	-0.01437	0.00575	0.03736	0.06322	0.03448		2.04991	0.01632	0.01608	0.01384	0.02695	0.04536	0.03288
2.04847	0	0.02315	0.00579	0.01447	0.06366	0.06944		2.04847	0.0163	0.01599	0.01617	0.0253	0.04575	0.03256
2.04704	0	0.01748	0.04662	0.02331	0.05536	0.04079		2.04704	0.01629	0.01591	0.01929	0.02356	0.04566	0.03202
2.0456	0	0.04051	0.02604	0.01157	0.11574	0.04051		2.0456	0.01608	0.01561	0.02244	0.02157	0.04444	0.03079
2.04417	0.00874	0.03205	0.01748	0.00874	0.07867	0.03497		2.04417	0.0161	0.01553	0.02641	0.02008	0.04338	0.02979
2.04274	-0.02331	0.01457	-0.00874	0.01457	0.03497	0.02622		2.04274	0.01602	0.01534	0.03098	0.01873	0.04168	0.02855
2.04131	-0.0204	0.05828	0.05245	0.01457	-0.03205	0.02622		2.04131	0.01596	0.01516	0.0364	0.01774	0.03981	0.02754
2.03988	-0.02914	0.04371	0.01457	-0.00874	0.01166	0.02331		2.03988	0.0159	0.01499	0.0418	0.01712	0.03796	0.02698
2.03846	0.00293	-0.00587	0.07042	-0.02054	0.02347	0		2.03846	0.01596	0.01492	0.04703	0.01702	0.03644	0.02726
2.03703	0.02331	0.00874	0.04953	0.05828	0.03497	0.01166		2.03703	0.0158	0.01466	0.04998	0.01701	0.03451	0.02795
2.03561	0.02347	-0.01761	0.09096	0.01467	0.02347	0.05282		2.03561	0.01586	0.0146	0.05143	0.01732	0.03317	0.02966
2.0342	-0.02069	-0.02955	0.10934	0.01773	0.03251	0.02955		2.0342	0.01591	0.01456	0.05007	0.01767	0.03192	0.03162
2.03278	0.1027	0.0088	-0.01467	0.06749	0.05575	0.05282		2.03278	0.01572	0.01433	0.04553	0.01771	0.03031	0.03325
2.03136	0.01467	-0.01174	0.08509	-0.01174	0.02347	0.03521		2.03136	0.01563	0.01421	0.04058	0.01775	0.02902	0.03509
2.02995	0.05024	0.03546	-0.00887	0.00296	0.04137	0.00887		2.02995	0.01563	0.0142	0.0354	0.01791	0.02805	0.0373
2.02854	0.05319	0.04728	0.04433	-0.00296	0.03251	-0.01182		2.02854	0.01549	0.0141	0.03081	0.01793	0.027	0.03949
2.02713	0.05024	-0.03546	0.01773	0.03842	0.00591	0.09456		2.02713	0.01533	0.01401	0.0274	0.0179	0.02614	0.04167
2.02572	0.05024	0.0266	-0.0266	0.05615	0.06501	0.06206		2.02572	0.01514	0.01393	0.0258	0.01766	0.02551	0.04295
2.02432	0.04464	0.02679	0.02381	0.02083	-0.00893	0.0625		2.02432	0.01502	0.01396	0.02661	0.0173	0.0253	0.04342
2.02291	0.07683	0.05024	0.02955	-0.01182	0.01773	0.01773		2.02291	0.01466	0.0138	0.02844	0.01653	0.02506	0.04217
2.02152	0.03597	0	0.04197	0.00899	0.02098	0.08094		2.02152	0.01459	0.01395	0.03143	0.01605	0.02572	0.04098
2.02012	0.02083	-0.00298	0.04762	0.02381	-0.04464	0.04167		2.02012	0.01418	0.01381	0.03341	0.01518	0.0262	0.03802
2.01872	0.02976	0.00298	0.02381	-0.0119	0.01488	0.02381		2.01872	0.01385	0.01377	0.03466	0.01434	0.02724	0.03491
2.01733	-0.01799	-0.00899	0.08993	0.04197	0.05995	0.01499		2.01733	0.0136	0.01385	0.03491	0.0135	0.02878	0.0321
2.01593	0.00595	-0.00893	0.03274	0.01488	0.02381	0.00893		2.01593	0.01313	0.01374	0.03286	0.0123	0.03006	0.02925
2.01454	-0.01199	0.01499	0.03297	0.03297	0.03897	0.02998		2.01454	0.01284	0.01383	0.03023	0.0111	0.03188	0.02741
2.01315	0.00899	-0.01499	0.03297	0.02998	0.00899	0.05396		2.01315	0.01244	0.01384	0.02702	0.00966	0.0335	0.02581
2.01176	0.02998	0.02698	-0.04496	-0.03597	0.01499	0.003		2.01176	0.01202	0.01385	0.02429	0.00818	0.03506	0.02459
2.01038	0.02114	0.03925	-0.00302	-0.0151	0.07246	0.0151		2.01038	0.01168	0.01396	0.02312	0.00689	0.03673	0.02421
2.009	-0.04227	0.02717	0.0936	0.03019	0.06643	0.01208		2.009	0.01125	0.01398	0.02251	0.00571	0.03785	0.02431
2.00761	-0.006	0.01799	0.003	-0.01799	0.06595	0.01499		2.00761	0.01073	0.0139	0.02119	0.00458	0.03831	0.02478
2.00624	-0.02129	0.03345	0.01825	0.01825	0.03345	0.04562		2.00624	0.01043	0.01413	0.02013	0.00365	0.03919	0.02609
2.00486	0.05737	0.00604	0.02717	0.0151	0.11171	0.00302		2.00486	0.00991	0.01405	0.01838	0.00269	0.0388	0.02673
2.00348	0.0151	0.01812	0.04831	0.04227	0.02415	0.07548		2.00348	0.00945	0.01407	0.01641	0.00179	0.03828	0.02731
2.00211	0.01825	0.01521	0.00608	-0.03954	0	0.05474		2.00211	0.00905	0.0142	0.01428	9.80383E-4	0.0377	0.02738
2.00074	0.03345	0.00304	0	0.01825	0.07299	0		2.00074	0.00859	0.01422	0.01263	4.35493E-4	0.0366	0.02671
1.99937	0.01825	0.06995	-0.03041	-0.0365	0.00912	0.00912		1.99937	0.00812	0.01425	0.01223	2.1326E-4	0.03528	0.02601
1.998	0	-0.01521	0.01217	0.02433	-0.00304	0.03041		1.998	0.00765	0.01427	0.01343	4.25852E-4	0.03382	0.02545
1.99663	0	0	0.01825	-0.03041	0.06995	0.04258		1.99663	0.00718	0.01429	0.01563	0.00104	0.03226	0.02498
1.99527	0	0.01838	0.02757	0.00613	0.05821	-0.00919		1.99527	0.00677	0.01442	0.01828	0.00213	0.03082	0.02482
1.99391	0	-0.00306	0.05515	-0.0337	0.03676	0.02145		1.99391	0.00631	0.01444	0.02054	0.00362	0.02907	0.02483
1.99255	0	0.04596	0.00306	0.02757	0.01532	0.03064		1.99255	0.00586	0.01446	0.02214	0.00547	0.02734	0.02503
1.99119	-0.03676	0.04289	0.00613	-0.00613	0.02145	0.06127		1.99119	0.00542	0.01448	0.02351	0.00747	0.02571	0.02518
1.98983	0.00613	0.04289	0.05515	0.02145	-0.03676	0.02145		1.98983	0.00499	0.0145	0.0246	0.00953	0.02427	0.02512
1.98848	-0.00617	-0.03086	0.01543	0.03395	-0.00926	-0.0216		1.98848	0.0046	0.01463	0.02519	0.01157	0.02325	0.02535
1.98712	0.02757	0.03064	0.01225	-0.00306	0.04902	-0.00306		1.98712	0.00416	0.01454	0.02501	0.01322	0.02213	0.02556
1.98577	0	0.02469	-0.00926	-0.00309	-0.00617	0.07099		1.98577	0.00379	0.01466	0.02483	0.01481	0.0215	0.02616
1.98442	-0.04938	0.0216	0.10185	0.05556	0	0.0463		1.98442	0.0034	0.01468	0.02388	0.01596	0.02085	0.02588
1.98308	-0.00622	-0.00622	0.01555	0.0342	0.06841	0.02177		1.98308	0.00305	0.01481	0.02145	0.01673	0.02041	0.02497
1.98173	0.00617	-0.01543	0.02469	0.00926	0.0679	0.05247		1.98173	0.00267	0.01473	0.01785	0.01674	0.01963	0.02298
1.98039	0.01244	0.02488	0.01244	0.05597	0.02799	0.01555		1.98039	0.00233	0.01487	0.0143	0.01655	0.01908	0.02071
1.97905	0.01866	-0.00311	-0.01555	0.04975	0.04042	0.04042		1.97905	0.00199	0.0149	0.01123	0.01582	0.01835	0.0181
1.97771	0	0.03109	0.03109	-0.01244	-0.01244	-0.00933		1.97771	0.00166	0.01494	0.00952	0.01486	0.01765	0.01572
1.97637	0	0.00622	-0.0342	-0.01866	0.00311	-0.01244		1.97637	0.00134	0.01498	0.00933	0.014	0.01707	0.01425
1.97503	-0.0342	0.03731	0.00311	-0.01866	0.00622	-0.00622		1.97503	0.00103	0.01502	0.01129	0.01344	0.01665	0.01403
1.9737	-0.00627	0.0094	0.04073	-0.0094	-0.02193	0.00313		1.9737	7.35401E-4	0.01518	0.01515	0.01339	0.01653	0.01521
1.97237	-0.0188	0.02193	-0.00627	0.03759	-0.0094	0.04699		1.97237	4.43076E-4	0.01523	0.02016	0.01359	0.01649	0.01734
1.97104	0.05013	0.00627	-0.00313	0.0094	0.06892	0.01253		1.97104	1.59117E-4	0.01529	0.02644	0.01403	0.01658	0.02013
1.96971	0.03759	0.00627	0.07206	-0.03446	0.02193	0.03759		1.96971	-1.18014E-4	0.01535	0.0334	0.01466	0.01672	0.02358
1.96838	0.05013	0.00627	0.03133	0.03446	0.04073	-0.01566		1.96838	-3.88753E-4	0.01541	0.03978	0.01542	0.0169	0.02756
1.96706	-0.03157	0.00631	0.06629	0.01263	0.01578	0.04735		1.96706	-6.57576E-4	0.0156	0.04554	0.01621	0.01725	0.0324
1.96573	-0.05013	0.00627	0.0188	0.07519	0.00313	0.00627		1.96573	-9.08114E-4	0.01556	0.04909	0.01646	0.01741	0.03687
1.96441	0.01894	0.00947	0.06629	0.03472	0.0221	0.06629		1.96441	-0.00116	0.01576	0.05175	0.01649	0.01792	0.04174
1.96309	-0.00631	0.00316	0.10101	0.04735	-0.00316	0.06629		1.96309	-0.0014	0.01584	0.05161	0.01597	0.01842	0.04547
1.96177	-0.02841	-0.00631	0.0221	0	-0.03788	0.07576		1.96177	-0.00163	0.01593	0.04858	0.01514	0.01903	0.04798
1.96046	0	0.06997	0.0827	-0.00636	0.06997	0.04771		1.96046	-0.00187	0.01614	0.04368	0.01435	0.0199	0.04953
1.95914	0	0.03788	0.06944	0.00631	0.06944	0.05997		1.95914	-0.00206	0.01611	0.03598	0.01345	0.02047	0.04923
1.95783	0	0.05089	-0.0159	-0.02545	-0.01272	0.02545		1.95783	-0.00228	0.01633	0.02767	0.01298	0.02133	0.04879
1.95652	0.03181	-0.03181	0.02226	0.0159	0.04771	0.03817		1.95652	-0.00248	0.01642	0.01968	0.01269	0.02205	0.04745
1.95521	-0.02863	0.00954	-0.00636	0.00318	0.05407	0.05407		1.95521	-0.00267	0.01651	0.01305	0.01261	0.02278	0.04564
1.95391	-0.03205	-0.01282	-0.01603	0.04167	0.01923	0.04487		1.95391	-0.00287	0.01674	0.00865	0.01277	0.02374	0.04363
1.9526	-0.01272	0.00318	0.00318	-0.01272	0.00636	0.04771		1.9526	-0.00302	0.01671	0.00664	0.01277	0.02447	0.04049
1.95129	-0.02226	0	-0.01272	0.0159	0.0159	0.06679		1.95129	-0.00318	0.0168	0.00701	0.01292	0.02557	0.03727
1.94999	0	-0.01603	-0.01923	0.04808	0.00321	0.04487		1.94999	-0.00337	0.01703	0.00948	0.01312	0.02714	0.03405
1.94869	0.00321	0.03846	0.01923	-0.00641	0.02244	0.03846		1.94869	-0.00352	0.01713	0.01317	0.0131	0.02878	0.03083
1.9474	-0.0323	0.03876	0.06137	0.0323	0.01615	0.00646		1.9474	-0.0037	0.01735	0.01685	0.01312	0.03094	0.02878
1.9461	-0.00321	0.00641	0.02244	0.04487	0.02244	-0.01282		1.9461	-0.00383	0.0173	0.01884	0.01285	0.03289	0.02801
1.94481	0.03553	0.04199	0.05168	0.01615	0.05491	0.00323		1.94481	-0.00401	0.01752	0.01941	0.01275	0.03557	0.02989
1.94351	0.04167	0.02564	0.02564	-0.01282	0.05449	0		1.94351	-0.00413	0.01745	0.01784	0.01261	0.03789	0.0335
1.94222	-0.02584	0.01938	0.05814	-0.01938	-0.01938	0.05814		1.94222	-0.00431	0.01765	0.01524	0.01302	0.04095	0.03945
1.94093	0.01292	-0.02584	-0.07106	-0.00323	0.10336	0.08721		1.94093	-0.00447	0.01769	0.01197	0.01378	0.04386	0.04618
1.93964	0.00323	0.02584	0	0.04845	0.03876	0.05168		1.93964	-0.00463	0.01773	0.00994	0.01496	0.04685	0.05339
1.93836	0.00977	0.00651	0.06185	0.00977	0.04557	0.04232		1.93836	-0.00483	0.01789	0.00903	0.01659	0.0503	0.06152
1.93707	-0.02584	0.00646	-0.04845	0.01292	0.06137	0.04522		1.93707	-0.00496	0.01776	0.00864	0.01831	0.05302	0.06908
1.93579	-0.00651	0.00651	0.02279	0.00326	0.03581	0.13672		1.93579	-0.00517	0.01789	0.00986	0.02069	0.05662	0.0778
1.93451	-0.00977	0.00977	-0.01953	0.01302	0.06185	0.10417		1.93451	-0.00535	0.01787	0.01198	0.02327	0.05983	0.08546
1.93323	-0.04883	0.06185	0.0651	0.04557	0.09766	0.07161		1.93323	-0.00552	0.01782	0.01484	0.02611	0.06305	0.09274
1.93195	-0.01953	0.00651	0.01302	0.03255	0.03255	0.07487		1.93195	-0.0057	0.01775	0.0175	0.0291	0.06622	0.1
1.93068	-0.02297	0.0853	0.0164	0.03281	0.04921	0.0853		1.93068	-0.00593	0.01779	0.02033	0.03243	0.06993	0.10821
1.9294	0.03906	-0.00651	0.00977	-0.00326	0.0293	0.13997		1.9294	-0.00607	0.01752	0.02298	0.03532	0.07249	0.11461
1.92813	-0.00656	-0.00656	0.00656	0.01969	0.04921	0.13451		1.92813	-0.00632	0.01751	0.02615	0.03879	0.07608	0.12221
1.92686	-0.04921	0.01312	0.05249	0.03281	0.14436	0.11811		1.92686	-0.00652	0.01733	0.02902	0.04183	0.07886	0.12811
1.92559	-0.00656	0.04593	0.02953	0.06234	0.08858	0.12139		1.92559	-0.00673	0.01712	0.03101	0.04445	0.08122	0.13319
1.92432	0.05577	0.03281	0.05577	0.07874	0.12139	0.11483		1.92432	-0.00696	0.01688	0.03194	0.04635	0.08309	0.13731
1.92306	-0.00661	0.06614	0.03968	0.07937	0.08929	0.20833		1.92306	-0.00725	0.01673	0.03184	0.04769	0.08509	0.14128
1.9218	0.00992	0.00661	0.0463	0.0496	0.07937	0.16865		1.9218	-0.00751	0.01643	0.0305	0.04761	0.08588	0.14231
1.92053	0.03609	0.09186	0.00984	0.10499	0.07546	0.11483		1.92053	-0.00771	0.01596	0.02848	0.04614	0.08544	0.14062
1.91928	-0.02667	0.02333	-0.00333	0.02667	0.07333	0.11333		1.91928	-0.00811	0.01584	0.02756	0.04477	0.08649	0.14127
1.91802	0.01653	0.06283	0.02646	0.03638	0.07275	0.14881		1.91802	-0.00834	0.01531	0.02683	0.0416	0.08491	0.13784
1.91676	0.00661	0.02646	0.02315	0.03968	0.07275	0.11243		1.91676	-0.00864	0.01487	0.02691	0.03827	0.0834	0.13469
1.9155	0.00331	0.02646	0.02315	0.03638	0.19511	0.13889		1.9155	-0.00895	0.01442	0.0273	0.03459	0.08121	0.13078
1.91425	-0.01333	-0.02667	0.05667	0.03667	0.11667	0.15		1.91425	-0.00935	0.01405	0.02785	0.031	0.0789	0.12688
1.913	-0.00333	-0.01	0.02667	-0.00333	0.12	0.11667		1.913	-0.00968	0.01354	0.02766	0.02715	0.07528	0.12079
1.91175	-0.02	0.01667	0.01333	0	0.02	0.13667		1.91175	-0.01002	0.01302	0.02714	0.02354	0.07115	0.11374
1.9105	-0.03667	-0.01	0.02333	0.02	0.08667	0.10667		1.9105	-0.01036	0.01249	0.02647	0.02027	0.06674	0.10584
1.90925	-0.02333	-0.04667	0.06	0	0.01	0.1		1.90925	-0.0107	0.01194	0.02552	0.01733	0.06219	0.09749
1.90801	-0.04368	0	-0.0168	0.02016	0.04032	0.09073		1.90801	-0.01113	0.01148	0.02426	0.01484	0.05814	0.08982
1.90676	0.02333	0.01667	0.04333	0.03	0.03667	0.05		1.90676	-0.01138	0.01082	0.0227	0.01237	0.05328	0.08112
1.90552	0.0168	0.02352	0.04368	-0.00672	0.04032	0.07392		1.90552	-0.01182	0.01033	0.02122	0.01032	0.04949	0.07461
1.90428	-0.02688	-0.02352	-0.04704	0.01344	0.03696	0.02352		1.90428	-0.01216	0.00974	0.01941	0.0084	0.04551	0.06838
1.90304	-0.01008	0.03024	0.07392	0.01344	0.03024	0.11761		1.90304	-0.01251	0.00914	0.01809	0.00667	0.04181	0.06315
1.90181	-0.02371	0.04404	0.01694	0.01355	0.03049	0.04404		1.90181	-0.01295	0.0086	0.01649	0.00514	0.03872	0.05887
1.90057	-0.02016	0.06048	-0.00672	-0.02352	0.02688	0.07392		1.90057	-0.01318	0.00792	0.01461	0.0037	0.0353	0.05431
1.89934	-0.03388	-0.01694	0.03388	0.02371	0.01694	0.01355		1.89934	-0.01362	0.00736	0.01335	0.00251	0.03273	0.05129
1.8981	-0.0672	0.00336	0	0.01344	0.06048	0.0336		1.8981	-0.01383	0.00667	0.01218	0.0014	0.02989	0.04833
1.89687	-0.0271	0	-0.02033	0.02033	0.00339	0.05081		1.89687	-0.01426	0.00609	0.0119	4.51186E-4	0.02775	0.04682
1.89564	-0.0542	0	0.04065	-0.01355	0.0271	0.06775		1.89564	-0.01457	0.00546	0.01231	-3.23679E-4	0.02558	0.04515
1.89442	-0.00342	0.01708	-0.00342	-0.06831	-0.0444	0.09563		1.89442	-0.015	0.00486	0.01297	-7.80908E-4	0.02377	0.04371
1.89319	-0.01355	0.00339	0	0	0.08808	-0.00678		1.89319	-0.01518	0.00419	0.01358	-8.18293E-4	0.0217	0.04133
1.89197	-0.03757	0.03074	0.01708	0.01025	0.06489	-0.00683		1.89197	-0.01562	0.00359	0.01419	-6.41633E-4	0.01999	0.03997
1.89075	-0.00683	-0.02049	0.04781	0.03415	0.01708	0.06148		1.89075	-0.01592	0.00296	0.01378	-4.10622E-4	0.01806	0.03857
1.88952	-0.0271	0	0.0271	-0.0271	0.02033	0.09146		1.88952	-0.0161	0.00232	0.01175	-2.66599E-4	0.01597	0.03653
1.8883	0.04098	0.01366	0.02049	0.01366	0.02391	0.01025		1.8883	-0.01655	0.00173	0.00855	-2.16189E-4	0.01417	0.03441
1.88709	-0.01722	-0.00344	0.03788	0.03444	0.01033	0.03099		1.88709	-0.01701	0.00114	0.00448	-3.62913E-4	0.01238	0.03191
1.88587	0.06148	-0.02732	-0.05123	-0.03074	0	0.02049		1.88587	-0.0172	5.39617E-4	3.08982E-4	-7.52288E-4	0.01048	0.0286
1.88466	-0.04821	-0.01722	-0.0241	0.00344	-0.00689	0.02755		1.88466	-0.01769	-3.28168E-5	-0.00227	-0.00132	0.00889	0.02552
1.88344	-0.00683	0.02391	0	0.01025	-0.03415	0.02391		1.88344	-0.01789	-5.8832E-4	-0.00287	-0.00206	0.00733	0.0217
1.88223	0.02066	0.01722	-0.05165	-0.00344	0.01377	0.04477		1.88223	-0.0184	-0.00114	-0.00168	-0.00306	0.00607	0.01788
1.88102	-0.00344	-0.04477	0.01377	-0.00344	0.03788	0.00344		1.88102	-0.01877	-0.00166	0.00133	-0.00422	0.00487	0.0135
1.87981	-0.00344	0.01377	0.02066	-0.01377	-0.02755	0.03099		1.87981	-0.01914	-0.00216	0.00488	-0.00553	0.00375	0.00908
1.87861	-0.00347	-0.01736	0.01042	0.00347	-0.00347	-0.00694		1.87861	-0.01969	-0.00267	0.00814	-0.00702	0.00273	0.00485
1.8774	0.02755	0.01033	0.05854	-0.01033	-0.03444	0.00344		1.8774	-0.01991	-0.0031	0.01032	-0.0085	0.0017	0.00117
1.8762	-0.04514	-0.03819	-0.01042	0.00347	0.04167	-0.02431		1.8762	-0.02047	-0.00357	0.01121	-0.0102	6.92014E-4	-0.00153
1.875	-0.05208	-0.02778	0.00694	-0.01736	0.02431	-0.01042		1.875	-0.02086	-0.00398	0.01118	-0.01186	-4.55E-4	-0.00291
1.8738	-0.03125	-0.04167	0.01389	-0.03819	0	-0.00694		1.8738	-0.02124	-0.00436	0.01041	-0.01347	-0.00177	-0.00289
1.8726	-0.03125	-0.00347	0.02431	0.02778	0	-0.05903		1.8726	-0.02162	-0.00472	0.00892	-0.01495	-0.00326	-0.0015
1.8714	-0.03819	-0.00347	0.00694	-0.00694	0.01042	0.01389		1.8714	-0.02198	-0.00506	0.00682	-0.01633	-0.00492	0.00119
1.87021	-0.02101	0	0.01401	-0.06653	0.02101	0.02451		1.87021	-0.02253	-0.00541	0.00458	-0.01763	-0.00683	0.00443
1.86902	-0.02451	-0.007	-0.01401	-0.04552	0	0.06653		1.86902	-0.02288	-0.00569	0.00258	-0.01838	-0.00885	0.00751
1.86782	-0.03819	-0.02083	-0.04167	0.03472	-0.01736	-0.02431		1.86782	-0.02302	-0.00591	0.00154	-0.01857	-0.01088	0.00997
1.86663	-0.0105	-0.007	0.0035	-0.04902	-0.02101	-0.01751		1.86663	-0.02353	-0.0062	0.0018	-0.01879	-0.0131	0.01242
1.86544	-0.03151	0.04552	-0.01751	-0.06303	-0.01401	0.02801		1.86544	-0.02384	-0.00641	0.00258	-0.01848	-0.01518	0.01453
1.86425	-0.03151	-0.03852	0.05602	-0.0035	-0.0105	0.03852		1.86425	-0.02413	-0.0066	0.00324	-0.01784	-0.01716	0.01592
1.86307	-0.02119	-0.08121	-0.01412	0.02119	-0.06003	-0.00353		1.86307	-0.0246	-0.00683	0.00262	-0.0172	-0.01912	0.01642
1.86188	-0.03501	-0.03852	0.05252	-0.03501	-0.0105	0.05952		1.86188	-0.02465	-0.00693	7.6152E-4	-0.01629	-0.02054	0.01564
1.8607	-0.02825	0.01059	0.00353	-0.04944	-0.03884	0.03531		1.8607	-0.02509	-0.00712	-0.00261	-0.01567	-0.02205	0.01383
1.85952	-0.0459	-0.00353	-0.01059	0.01766	-0.03178	-0.01766		1.85952	-0.02531	-0.00723	-0.00661	-0.01499	-0.02313	0.01091
1.85834	-0.04237	0.02119	-0.07415	0.00706	-0.00706	0.00706		1.85834	-0.0255	-0.00733	-0.01018	-0.01461	-0.02394	0.00758
1.85716	-0.01059	-0.03884	0.00353	-0.02472	-0.03884	0.0459		1.85716	-0.02567	-0.00741	-0.01235	-0.01459	-0.02451	0.00406
1.85598	-0.03178	0.04944	-0.04237	0.02119	-0.01059	-0.04944		1.85598	-0.02582	-0.00749	-0.01367	-0.01493	-0.02482	5.45127E-4
1.85481	0.05342	0.04986	0.01425	0.02137	-0.03205	0.01068		1.85481	-0.02617	-0.00761	-0.01442	-0.0158	-0.0251	-0.00224
1.85363	-0.06356	0.01766	0.00353	-0.07062	-0.03178	-0.04944		1.85363	-0.02605	-0.00761	-0.01506	-0.01667	-0.0247	-0.00415
1.85246	-0.0463	-0.06766	0.00356	-0.08547	-0.07479	0.01068		1.85246	-0.02636	-0.00772	-0.01627	-0.01786	-0.02447	-0.005
1.85129	0.01781	0.06054	-0.03205	0.03917	0.01425	-0.01068		1.85129	-0.02642	-0.00776	-0.0174	-0.01888	-0.02379	-0.005
1.85012	-0.04274	0.02849	-0.03561	0.03561	0.01068	-0.02493		1.85012	-0.02645	-0.00779	-0.01784	-0.02011	-0.02295	-0.0043
1.84895	-0.02493	-0.0463	-0.03205	-0.01068	-0.03917	0.01425		1.84895	-0.02646	-0.00781	-0.01722	-0.02153	-0.02199	-0.00308
1.84779	-0.03233	-0.02874	-0.03592	-0.07902	0.00718	-0.02155		1.84779	-0.02667	-0.00789	-0.01569	-0.02311	-0.02107	-0.00181
1.84662	-0.02137	-0.03917	0.02849	-0.03917	-0.07123	0.02137		1.84662	-0.02639	-0.00783	-0.01321	-0.024	-0.01964	-6.5787E-4
1.84546	-0.07184	-0.05388	0.01437	-0.02874	-0.02514	0.06106		1.84546	-0.02654	-0.00788	-0.01115	-0.02495	-0.01838	-1.49461E-4
1.8443	-0.02514	-0.03951	-0.03233	-0.06466	-0.02514	-0.02874		1.8443	-0.02642	-0.00786	-0.009	-0.02535	-0.01682	-4.63039E-4
1.84314	-0.0467	-0.03951	-0.0467	-0.0431	-0.03951	-0.00359		1.84314	-0.02628	-0.00783	-0.00617	-0.02544	-0.01517	-0.00103
1.84198	-0.03592	-0.01078	0.01437	0.02155	0.02514	0.00718		1.84198	-0.0261	-0.00778	-0.00248	-0.02538	-0.0135	-0.00162
1.84082	-0.01078	0.05747	-0.02155	-0.02155	0.02874	-0.03233		1.84082	-0.02589	-0.00774	0.00133	-0.02543	-0.01191	-0.00205
1.83967	-0.02536	0.02174	0.02536	-0.01087	0.02536	0.00725		1.83967	-0.02588	-0.00775	0.00492	-0.02588	-0.01054	-0.00205
1.83851	-0.0898	0.00359	0	0.0467	-0.03592	-0.02514		1.83851	-0.02538	-0.00763	0.00726	-0.02611	-0.0091	-0.00163
1.83736	-0.06884	0.05797	0.07246	-0.03986	0	0		1.83736	-0.0253	-0.00765	0.00813	-0.02701	-0.00784	-8.37355E-4
1.8362	-0.01078	-0.05747	-0.00359	-0.03233	-0.06466	-0.01078		1.8362	-0.02475	-0.00753	0.00666	-0.02737	-0.00646	1.16236E-4
1.83506	-0.01096	0.02558	-0.01827	-0.08406	0.06579	0.02193		1.83506	-0.02482	-0.0076	0.00403	-0.02811	-0.00519	9.67873E-4
1.83391	-0.00362	-0.03623	0.05072	-0.07246	-0.01087	0.03623		1.83391	-0.02421	-0.00748	6.13442E-4	-0.02756	-0.00377	0.00129
1.83276	-0.0471	-0.01812	-0.05797	-0.02899	0.02899	-0.00362		1.83276	-0.0238	-0.00742	-0.00329	-0.02668	-0.00234	9.89601E-4
1.83161	-0.05435	-0.05072	0.01087	0.00725	0	0.00725		1.83161	-0.02337	-0.00736	-0.0064	-0.02539	-8.07319E-4	3.54746E-4
1.83047	-0.01827	0.03289	-0.05848	-0.00365	0.01096	-0.01827		1.83047	-0.02312	-0.00736	-0.00877	-0.02409	9.44773E-4	-3.62098E-4
1.82933	-0.09868	-0.04386	-0.01462	-0.02193	-0.02558	0.03289		1.82933	-0.02264	-0.00729	-0.00981	-0.02238	0.00301	-8.20285E-4
1.82818	-0.01087	-0.00725	0.03623	0	0.01087	-0.01087		1.82818	-0.02196	-0.00717	-0.01022	-0.02027	0.00546	-8.94022E-4
1.82705	0.00737	-0.03687	0.03319	0	0	-0.01844		1.82705	-0.02185	-0.00723	-0.01119	-0.01843	0.00857	-6.62979E-5
1.82591	0.00731	0.0402	-0.06213	-0.05848	-0.00731	0.0402		1.82591	-0.02115	-0.00711	-0.0119	-0.01572	0.01206	0.0021
1.82477	0.00365	-0.03289	-0.05482	0.01462	0.08041	0.02924		1.82477	-0.02064	-0.00705	-0.01144	-0.01262	0.01627	0.00579
1.82363	0	-0.03655	0.03289	-0.03655	-0.01096	0.00365		1.82363	-0.02014	-0.007	-0.00961	-0.00895	0.02116	0.01165
1.8225	-0.01106	0	-0.00369	0.03319	0.03687	0		1.8225	-0.0198	-0.00701	-0.00736	-0.00461	0.02711	0.02084
1.82137	-0.02212	0.04056	0.01106	-0.03687	-0.03687	-0.05531		1.82137	-0.0193	-0.00697	-0.00445	5.27176E-4	0.03378	0.03396
1.82024	-0.05162	-0.05162	-0.02581	-0.01106	-0.01475	0.00737		1.82024	-0.0188	-0.00694	-7.73636E-4	0.00656	0.04146	0.05173
1.81911	-0.08112	-0.0295	0.00737	-0.03319	0.02212	0.0885		1.81911	-0.0183	-0.00692	0.0042	0.0135	0.05016	0.07362
1.81798	-0.03687	0.00737	-0.05162	0.02212	-0.02581	0.16593		1.81798	-0.01782	-0.00691	0.01044	0.0213	0.05977	0.09855
1.81685	-0.04794	-0.01844	0.08112	0.0295	0.01475	0.06268		1.81685	-0.01735	-0.00692	0.01796	0.02973	0.07017	0.12562
1.81573	0.00744	-0.01116	0.0186	0.0372	0.10417	0.15997		1.81573	-0.01704	-0.007	0.0256	0.03889	0.08183	0.15616
1.8146	-0.00737	-0.00369	0.02212	0.04425	0.09956	0.17699		1.8146	-0.01646	-0.00698	0.03271	0.04753	0.09222	0.18519
1.81348	0.01488	0.00744	0.0744	0.07068	0.08557	0.23065		1.81348	-0.0162	-0.0071	0.04025	0.05693	0.10413	0.21799
1.81236	-0.00372	0.01116	0.04092	0.05952	0.11905	0.21577		1.81236	-0.01582	-0.00719	0.04696	0.06558	0.11479	0.2487
1.81124	-0.0372	0.04464	0.02976	0.10417	0.14509	0.26786		1.81124	-0.01548	-0.0073	0.0536	0.0737	0.12468	0.27823
1.81012	0.00372	-0.02232	0.01488	0.08557	0.21949	0.3497		1.81012	-0.01518	-0.00743	0.06047	0.08105	0.1335	0.30541
1.809	-0.00744	-0.0372	0.11905	0.07068	0.23438	0.33482		1.809	-0.01492	-0.00759	0.0673	0.08755	0.14093	0.32896
1.80789	0.01877	0.02628	0.06757	0.10135	0.18018	0.36036		1.80789	-0.01483	-0.00785	0.07344	0.09394	0.14815	0.35128
1.80677	0.0558	-0.02232	0.10789	0.10789	0.14137	0.34598		1.80677	-0.01453	-0.00799	0.07681	0.09755	0.15116	0.3623
1.80566	-0.01877	0.03378	0.06006	0.12012	0.1539	0.4542		1.80566	-0.01454	-0.00831	0.07985	0.10168	0.15534	0.37423
1.80455	-0.04505	0.0488	0.07508	0.08634	0.16517	0.42417		1.80455	-0.01447	-0.00858	0.08096	0.10362	0.15662	0.37652
1.80344	0.01877	0	0.08258	0.16892	0.18769	0.37913		1.80344	-0.01445	-0.00889	0.08085	0.10423	0.15637	0.37269
1.80233	0.01877	-0.01126	0.07883	0.05631	0.16517	0.32658		1.80233	-0.01449	-0.00922	0.07942	0.10343	0.1546	0.36359
1.80122	-0.00751	0.03378	0.12387	0.13514	0.18393	0.39414		1.80122	-0.01459	-0.00959	0.07659	0.10141	0.1514	0.35017
1.80012	0.01136	-0.01894	0.06818	0.08712	0.15152	0.28409		1.80012	-0.01487	-0.01007	0.07291	0.09903	0.14817	0.33592
1.79901	0	-0.01502	0.01877	0.12763	0.18393	0.34159		1.79901	-0.01494	-0.01039	0.06745	0.09376	0.14104	0.31278
1.79791	0	0.00758	0.06439	0.09848	0.14394	0.32197		1.79791	-0.01533	-0.01092	0.06364	0.08915	0.13538	0.29286
1.79681	0	-0.01136	0.06061	0.0947	0.14394	0.24242		1.79681	-0.01565	-0.01138	0.05941	0.08285	0.12755	0.26836
1.79571	0	0.01515	0.04167	0.05303	0.125	0.24621		1.79571	-0.01601	-0.01186	0.05516	0.07596	0.11905	0.24325
1.79461	0.01136	-0.05303	0.07197	0.00379	0.125	0.21212		1.79461	-0.01643	-0.01235	0.05071	0.06879	0.11012	0.21832
1.79351	0.00758	0.00758	0.05303	0.08333	0.05682	0.11742		1.79351	-0.0169	-0.01286	0.04554	0.06154	0.10101	0.1944
1.79242	0.00382	-0.0344	0.04587	0.06498	0.11468	0.27905		1.79242	-0.01757	-0.0135	0.04003	0.05465	0.09284	0.1738
1.79132	-0.03409	-0.05303	0.02273	0.04167	0.01136	0.0947		1.79132	-0.01797	-0.01391	0.03324	0.04667	0.08328	0.15156
1.79023	-0.01911	-0.00382	0.02294	0.06116	0.03058	0.08028		1.79023	-0.01873	-0.01457	0.02682	0.03953	0.0758	0.13474
1.78914	0.00765	0.02294	0.06881	0.08028	0.00382	0.08028		1.78914	-0.01937	-0.01512	0.01991	0.032	0.06823	0.11955
1.78804	0.04545	-0.04924	-0.0303	-0.00758	0.08712	0.16667		1.78804	-0.01985	-0.01552	0.01266	0.02442	0.06085	0.1061
1.78695	-0.04205	0.04969	-0.00765	-0.04205	0.04205	0.07645		1.78695	-0.02073	-0.01622	0.00653	0.0178	0.0553	0.09648
1.78587	-0.0463	-0.04244	0.03086	-0.01543	0.03472	0.08102		1.78587	-0.02165	-0.01693	0.00128	0.01178	0.05038	0.08856
1.78478	0.00765	-0.07645	-0.02294	0.03058	0.02294	0.08028		1.78478	-0.02219	-0.01732	-0.00323	0.00623	0.04523	0.08059
1.78369	-0.06498	-0.06498	-0.01529	0.00382	0.07263	0.05734		1.78369	-0.02295	-0.01787	-0.00653	0.00134	0.04123	0.07462
1.78261	-0.05401	-0.02315	0.02315	0.02315	-0.02701	0.10802		1.78261	-0.02393	-0.01858	-0.00871	-0.00308	0.03817	0.0701
1.78153	-0.01543	-0.0463	-0.03086	-0.00386	0.06944	0.10031		1.78153	-0.0247	-0.01912	-0.00984	-0.00702	0.03532	0.06508
1.78045	-0.08102	0.00772	-0.07716	-0.04244	0.01543	0.08873		1.78045	-0.02548	-0.01965	-0.00945	-0.01042	0.03293	0.06012
1.77937	-0.03472	-0.01929	0.01929	-0.05787	0.01157	-0.00386		1.77937	-0.02625	-0.02018	-0.00751	-0.01318	0.03095	0.05554
1.77829	-0.03086	-0.01929	0.02315	0.00772	0.08488	0.02701		1.77829	-0.02702	-0.0207	-0.00555	-0.01535	0.02926	0.05202
1.77721	-0.08873	-0.06173	0.03472	0.00386	0.03086	0.02315		1.77721	-0.02778	-0.02122	-0.00449	-0.01714	0.02775	0.04948
1.77614	-0.00389	-0.07009	-0.01558	-0.00779	-0.00779	0.09346		1.77614	-0.02879	-0.02193	-0.00463	-0.01886	0.02662	0.04796
1.77506	-0.05401	-0.03086	0	-0.03472	-0.01157	0.05015		1.77506	-0.02927	-0.02224	-0.00516	-0.02003	0.02509	0.04542
1.77399	0.01168	-0.01558	-0.00779	-0.02726	0.07009	0.03894		1.77399	-0.03028	-0.02295	-0.00586	-0.02137	0.02405	0.04343
1.77292	-0.07009	0	-0.02336	-0.03894	0.0662	0.06231		1.77292	-0.031	-0.02346	-0.00605	-0.02239	0.02264	0.04063
1.77184	-0.04244	0.03858	-0.02701	0.01543	0.03472	0		1.77184	-0.03141	-0.02375	-0.00522	-0.02313	0.02083	0.03694
1.77078	-0.02358	-0.02752	-0.04717	0.01179	-0.03931	0.03145		1.77078	-0.03271	-0.02471	-0.00346	-0.02462	0.01937	0.03382
1.76971	-0.03894	-0.03115	0.02336	-0.05452	0.06231	0.10903		1.76971	-0.03308	-0.02499	-9.66316E-4	-0.02552	0.01715	0.02896
1.76864	-0.05452	-0.05062	-0.00779	-0.01558	0.08567	0.01947		1.76864	-0.03374	-0.0255	6.98637E-4	-0.02659	0.01484	0.02327
1.76757	-0.04673	-0.03894	0.07399	-0.03505	0.00389	0.01558		1.76757	-0.03438	-0.02601	6.99065E-4	-0.02756	0.01223	0.01705
1.76651	-0.01572	-0.02752	0.02358	-0.03931	-0.01965	-0.02358		1.76651	-0.03534	-0.02678	-0.00205	-0.02863	0.00953	0.011
1.76545	-0.02752	-0.03931	0.01572	-0.04324	0.05896	0.00786		1.76545	-0.03595	-0.0273	-0.0069	-0.02922	0.00661	0.00542
1.76439	-0.04717	-0.00786	-0.08255	-0.04324	-0.01965	0		1.76439	-0.03655	-0.02783	-0.0126	-0.02958	0.00363	6.13797E-4
1.76333	-0.00393	-0.05896	-0.02752	-0.02358	-0.05896	-0.03931		1.76333	-0.03712	-0.02837	-0.01738	-0.02977	7.21108E-4	-0.00326
1.76227	-0.09827	-0.06289	-0.02358	-0.04324	-0.04324	-0.04324		1.76227	-0.03768	-0.02891	-0.02108	-0.02988	-0.00204	-0.00603
1.76121	-0.13365	0.01965	-0.03145	0.04324	0	0.03931		1.76121	-0.03822	-0.02946	-0.0238	-0.03	-0.00465	-0.00802
1.76015	-0.06289	0.03931	0.01179	-0.04717	0.05503	0.02358		1.76015	-0.03873	-0.03002	-0.02568	-0.03027	-0.00718	-0.00997
1.7591	-0.06746	-0.03175	-0.04762	-0.09127	-0.00397	-0.03571		1.7591	-0.0396	-0.03088	-0.02731	-0.0308	-0.00978	-0.01219
1.75805	0.0119	0	-0.00397	-0.03571	-0.05159	0.00794		1.75805	-0.04009	-0.03146	-0.02764	-0.03094	-0.01224	-0.01421
1.75699	0.03538	-0.03145	-0.08648	-0.02358	0.00393	0.00393		1.75699	-0.04019	-0.03176	-0.02656	-0.03083	-0.01445	-0.016
1.75594	-0.01984	-0.04762	-0.05159	-0.00794	0.03175	-0.04365		1.75594	-0.04104	-0.03266	-0.02422	-0.03151	-0.01685	-0.01779
1.75489	-0.05556	0.00397	-0.00794	-0.01984	-0.03968	-0.02381		1.75489	-0.0415	-0.03328	-0.02062	-0.03225	-0.019	-0.01863
1.75384	0.00397	0	-0.00794	-0.0119	-0.03968	-0.05556		1.75384	-0.04195	-0.0339	-0.01745	-0.03337	-0.02096	-0.01851
1.7528	0.00801	-0.06811	0.00401	-0.03606	-0.00401	-0.00401		1.7528	-0.0428	-0.03486	-0.01597	-0.03521	-0.02288	-0.01748
1.75175	-0.03175	-0.00794	0.05952	0	-0.10317	-0.02778		1.75175	-0.04283	-0.03516	-0.01663	-0.03668	-0.02409	-0.01542
1.75071	-0.08013	-0.0601	-0.00401	-0.05208	-0.02804	-0.01603		1.75071	-0.04367	-0.03614	-0.02052	-0.03907	-0.02542	-0.01316
1.74966	-0.05952	-0.04762	-0.03968	-0.03968	-0.06349	-0.02778		1.74966	-0.04367	-0.03644	-0.02556	-0.04069	-0.026	-0.0105
1.74862	-0.02404	-0.08013	-0.08413	-0.12019	0.02003	0.02003		1.74862	-0.0445	-0.03743	-0.03092	-0.0429	-0.02687	-0.00829
1.74758	-0.03205	-0.05609	-0.05609	-0.03606	-0.02003	0.05208		1.74758	-0.04489	-0.03807	-0.03445	-0.04432	-0.02741	-0.00684
1.74654	0.00401	-0.05609	-0.06811	-0.02804	-0.01603	-0.00801		1.74654	-0.04527	-0.03871	-0.03624	-0.04548	-0.02792	-0.00652
1.7455	-0.05208	0.04407	-0.03606	-0.03606	0.00401	-0.04407		1.7455	-0.04563	-0.03935	-0.03663	-0.04646	-0.02845	-0.00683
1.74447	-0.09304	-0.01618	0.01214	-0.06877	-0.00809	-0.02832		1.74447	-0.04642	-0.04037	-0.03707	-0.04773	-0.0293	-0.00739
1.74343	-0.10417	-0.06811	-0.02404	-0.0601	-0.06811	0.01202		1.74343	-0.0463	-0.04062	-0.03755	-0.0479	-0.02961	-0.00796
1.74239	-0.07612	-0.08814	-0.0641	-0.02404	-0.00401	-0.01202		1.74239	-0.0466	-0.04124	-0.03909	-0.0484	-0.03016	-0.00905
1.74136	-0.01214	-0.02023	-0.02832	-0.05259	-0.03641	-0.00405		1.74136	-0.04734	-0.04227	-0.04134	-0.04936	-0.03097	-0.01068
1.74033	-0.05663	-0.01214	-0.02023	-0.04045	-0.05259	-0.00809		1.74033	-0.0476	-0.04289	-0.04374	-0.04985	-0.03141	-0.01272
1.7393	-0.03236	-0.04854	-0.05259	-0.089	0.00809	0.01214		1.7393	-0.04783	-0.0435	-0.04657	-0.05035	-0.03176	-0.01523
1.73827	-0.03641	-0.08495	-0.05259	0.03641	-0.02427	-0.01618		1.73827	-0.04805	-0.04411	-0.04918	-0.05086	-0.032	-0.01811
1.73724	-0.02832	-0.05663	-0.10113	-0.05663	-0.05259	-0.06068		1.73724	-0.04824	-0.0447	-0.05107	-0.05151	-0.03209	-0.02092
1.73621	-0.06068	-0.02023	-0.02832	-0.01618	-0.05259	0.00405		1.73621	-0.04841	-0.04528	-0.05181	-0.0521	-0.03195	-0.0232
1.73519	-0.09395	0.02042	-0.06944	-0.10212	-0.09804	-0.0531		1.73519	-0.04903	-0.0463	-0.05266	-0.05297	-0.03186	-0.02524
1.73416	-0.06068	-0.0445	-0.01214	-0.11327	-0.03641	0.01214		1.73416	-0.04868	-0.04641	-0.05228	-0.05223	-0.03088	-0.02599
1.73314	-0.04902	-0.03676	-0.09395	-0.07761	-0.06944	-0.02859		1.73314	-0.04925	-0.04742	-0.0533	-0.05181	-0.03033	-0.0265
1.73212	-0.06536	-0.04493	-0.03676	-0.07353	0.02451	-0.09395		1.73212	-0.04932	-0.04795	-0.05382	-0.05027	-0.0294	-0.02555
1.7311	-0.08578	-0.0531	-0.00817	-0.00408	0.01634	-0.03268		1.7311	-0.04937	-0.04847	-0.05495	-0.04833	-0.02855	-0.02298
1.73008	-0.02859	-0.04493	-0.0531	-0.06127	-0.00408	0.02042		1.73008	-0.0494	-0.04896	-0.05687	-0.0463	-0.02786	-0.01925
1.72906	-0.04493	-0.05719	-0.07353	0.02042	-0.02859	-0.09395		1.72906	-0.0494	-0.04943	-0.0587	-0.04431	-0.02734	-0.01491
1.72804	-0.08578	-0.04085	-0.11029	-0.03676	-0.03268	0.04085		1.72804	-0.04938	-0.04988	-0.05944	-0.04254	-0.02697	-0.01006
1.72702	-0.02451	-0.0531	-0.03676	-0.04085	-0.02451	0.00408		1.72702	-0.04935	-0.0503	-0.05844	-0.04093	-0.02673	-0.00574
1.72601	-0.09488	-0.07426	-0.04125	-0.06188	0.01238	0.08663		1.72601	-0.04978	-0.05119	-0.05683	-0.03976	-0.02687	-0.00242
1.725	0.02888	-0.12789	-0.07426	-0.06601	-0.0165	-0.01238		1.725	-0.04972	-0.05154	-0.05348	-0.03815	-0.02683	-3.30858E-4
1.72398	-0.08578	-0.08578	-0.08987	-0.07353	-0.01225	-0.07353		1.72398	-0.04915	-0.05136	-0.04818	-0.03614	-0.02655	0.00129
1.72297	-0.03713	-0.02475	0.04125	-0.00825	-0.13201	-0.02475		1.72297	-0.04954	-0.05215	-0.04251	-0.03492	-0.02673	0.00314
1.72196	-0.06601	-0.10314	-0.11139	0.05363	-0.04125	0.02063		1.72196	-0.04943	-0.0524	-0.03619	-0.03365	-0.02645	0.0049
1.72095	0.02063	-0.06188	0.00825	-0.02888	0.0165	0.05363		1.72095	-0.04931	-0.05262	-0.02889	-0.03285	-0.02603	0.00594
1.71995	-0.07917	-0.09167	-0.05833	-0.04583	-0.03333	0.04167		1.71995	-0.04968	-0.05332	-0.02177	-0.03264	-0.0258	0.00589
1.71894	-0.07426	-0.07013	-0.02475	-0.05776	-0.02475	-0.033		1.71894	-0.04905	-0.05294	-0.01425	-0.03184	-0.02497	0.00472
1.71793	-0.06188	-0.01238	0	-0.04538	-0.0165	-0.01238		1.71793	-0.0489	-0.05306	-0.0079	-0.03126	-0.02435	0.00323
1.71693	-0.05	-0.09583	0.00417	-0.0875	-0.05417	0.01667		1.71693	-0.04924	-0.05367	-0.00372	-0.03081	-0.02392	0.00151
1.71593	-0.0625	-0.0875	0.05417	-0.0375	-0.0125	-0.0125		1.71593	-0.04908	-0.05373	-0.00259	-0.02988	-0.0232	-5.67583E-4
1.71493	-0.0875	0.025	0.07083	-0.02083	-0.0875	-0.00417		1.71493	-0.04892	-0.05376	-0.0054	-0.02901	-0.02249	-0.00283
1.71392	-0.07838	-0.02888	-0.05776	0	-0.0165	0		1.71392	-0.04827	-0.05323	-0.01153	-0.02815	-0.0216	-0.00525
1.71293	-0.05471	-0.0463	-0.04209	-0.02946	0.00421	-0.00842		1.71293	-0.04908	-0.05428	-0.01922	-0.02866	-0.02152	-0.00811
1.71193	-0.05	-0.07083	-0.00417	0	0.0125	-0.03333		1.71193	-0.04843	-0.0537	-0.02633	-0.02895	-0.02109	-0.01097
1.71093	-0.05	-0.1125	-0.04583	-0.02917	-0.04167	0.04167		1.71093	-0.04828	-0.05364	-0.0329	-0.03026	-0.02124	-0.01412
1.70994	-0.04209	-0.02946	-0.07997	0.02525	0.02104	0.00421		1.70994	-0.04863	-0.0541	-0.03791	-0.03262	-0.02201	-0.01791
1.70894	-0.05	-0.04167	-0.05	-0.0375	0.00417	-0.08333		1.70894	-0.04801	-0.05345	-0.03933	-0.03506	-0.02282	-0.02136
1.70795	-0.01684	-0.04209	-0.07155	-0.0463	0	0.00421		1.70795	-0.04839	-0.05387	-0.03877	-0.03869	-0.02455	-0.02452
1.70696	0.05892	-0.05471	-0.05051	-0.01263	-0.02946	-0.00842		1.70696	-0.0483	-0.05374	-0.03536	-0.04223	-0.02648	-0.02682
1.70597	-0.04209	-0.07997	-0.01684	-0.05471	-0.00842	-0.07997		1.70597	-0.04823	-0.05359	-0.0306	-0.04584	-0.02877	-0.02816
1.70498	-0.07997	-0.10101	-0.00421	-0.10943	-0.02104	-0.0463		1.70498	-0.04819	-0.05342	-0.02594	-0.0492	-0.03133	-0.02801
1.70399	-0.00842	-0.05892	0.01684	-0.06313	-0.01684	-0.03788		1.70399	-0.04818	-0.05325	-0.0225	-0.05203	-0.03406	-0.02649
1.703	-0.01263	-0.06313	0.00842	-0.07997	-0.10522	-0.02525		1.703	-0.04819	-0.05306	-0.02091	-0.05428	-0.03684	-0.02396
1.70201	-0.04209	-0.03367	-0.05892	-0.02946	-0.03788	-0.03367		1.70201	-0.04823	-0.05287	-0.02086	-0.05596	-0.03953	-0.0209
1.70103	0.01276	-0.05527	-0.0085	-0.08078	-0.06378	-0.02976		1.70103	-0.04878	-0.05321	-0.02161	-0.05776	-0.04251	-0.01802
1.70004	-0.12205	-0.01263	-0.0463	-0.10943	-0.07155	0.02946		1.70004	-0.04838	-0.05248	-0.02239	-0.05792	-0.04444	-0.01544
1.69906	-0.06378	-0.04677	-0.01276	-0.01276	-0.03401	-0.02551		1.69906	-0.04898	-0.05282	-0.02371	-0.05888	-0.04708	-0.01468
1.69808	-0.02976	-0.05102	0.0085	-0.03401	-0.02551	0.06803		1.69808	-0.04911	-0.05263	-0.02505	-0.05916	-0.04909	-0.01551
1.6971	-0.08078	0.01701	-0.06378	-0.03827	-0.08929	0.0085		1.6971	-0.04927	-0.05244	-0.02655	-0.05946	-0.05094	-0.01849
1.69612	-0.04677	-0.07228	-0.08503	-0.02551	-0.05527	-0.10629		1.69612	-0.04944	-0.05226	-0.02732	-0.0598	-0.05259	-0.02296
1.69514	-0.04677	-0.08078	0.0085	-0.07653	-0.02976	0.0085		1.69514	-0.04964	-0.05209	-0.02738	-0.0601	-0.05407	-0.02791
1.69416	-0.0085	-0.09779	0.0085	-0.11054	-0.05952	-0.05527		1.69416	-0.04985	-0.05193	-0.02805	-0.06017	-0.05542	-0.03338
1.69319	-0.07302	-0.05155	-0.03007	-0.0945	-0.03436	-0.02577		1.69319	-0.05061	-0.05231	-0.03014	-0.06047	-0.05722	-0.03937
1.69222	-0.05584	-0.02577	-0.02577	-0.06443	-0.03436	-0.01718		1.69222	-0.05087	-0.05216	-0.03273	-0.05982	-0.05832	-0.045
1.69124	-0.08503	-0.0085	-0.02126	-0.03401	-0.11054	-0.06378		1.69124	-0.05063	-0.0515	-0.03537	-0.05845	-0.05864	-0.04978
1.69027	0.02148	-0.01289	-0.04725	-0.0945	-0.03007	-0.05584		1.69027	-0.05145	-0.05192	-0.03866	-0.05835	-0.05995	-0.0546
1.6893	-0.03007	-0.07302	-0.08591	0.03436	-0.06014	-0.15034		1.6893	-0.05176	-0.05182	-0.04063	-0.05784	-0.06042	-0.05744
1.68833	-0.05155	-0.0043	-0.06014	-0.11168	-0.10739	-0.05155		1.68833	-0.0521	-0.05174	-0.04102	-0.05779	-0.06065	-0.05834
1.68736	-0.04296	-0.00859	-0.03436	-0.03436	-0.02148	-0.04725		1.68736	-0.05245	-0.05167	-0.04023	-0.05808	-0.06058	-0.05801
1.68639	-0.02577	-0.01289	-0.01718	-0.02148	-0.0988	-0.02148		1.68639	-0.05282	-0.05162	-0.03911	-0.05881	-0.06027	-0.05708
1.68542	-0.0988	-0.05584	-0.02148	-0.07732	-0.04725	-0.0043		1.68542	-0.0532	-0.05159	-0.03838	-0.06001	-0.05968	-0.05603
1.68446	-0.08681	-0.07378	-0.02604	-0.02604	-0.13455	-0.03038		1.68446	-0.05415	-0.0521	-0.03864	-0.06216	-0.05946	-0.05547
1.6835	-0.07813	-0.00868	-0.06944	-0.0434	-0.06076	-0.10851		1.6835	-0.05455	-0.05209	-0.0389	-0.06396	-0.0584	-0.05363
1.68253	-0.01289	0.01289	-0.02577	-0.0988	-0.03866	-0.17182		1.68253	-0.05439	-0.05155	-0.03869	-0.06512	-0.05666	-0.04961
1.68157	-0.07813	-0.09983	-0.08247	-0.07378	0.03472	-0.03906		1.68157	-0.05537	-0.05209	-0.03943	-0.06739	-0.05613	-0.04474
1.68061	-0.13455	-0.10417	0.02604	-0.06076	-0.0434	-0.00868		1.68061	-0.0558	-0.0521	-0.03984	-0.06858	-0.05517	-0.03878
1.67965	0.00434	-0.07813	-0.07378	-0.12153	-0.06076	-0.05642		1.67965	-0.05622	-0.0521	-0.04124	-0.06924	-0.05432	-0.03347
1.67869	-0.04774	-0.06944	-0.03906	-0.12153	-0.0651	0.09115		1.67869	-0.05666	-0.05211	-0.04304	-0.0692	-0.05354	-0.02969
1.67773	-0.04774	-0.08247	-0.05208	-0.05208	-0.07378	-0.00868		1.67773	-0.0571	-0.05211	-0.04538	-0.0685	-0.0528	-0.02859
1.67678	-0.08772	-0.11842	-0.02193	0.00877	-0.08333	-0.01754		1.67678	-0.05815	-0.05265	-0.04881	-0.06812	-0.0526	-0.0301
1.67582	-0.09983	-0.01736	-0.05208	-0.08681	-0.04774	-0.0434		1.67582	-0.05799	-0.05209	-0.05204	-0.06609	-0.05134	-0.03266
1.67487	-0.01754	-0.07018	-0.07456	-0.10526	-0.0307	-0.07456		1.67487	-0.05906	-0.05262	-0.05677	-0.06511	-0.05123	-0.0368
1.67391	-0.06944	-0.03472	-0.03906	-0.0651	-0.05208	-0.0651		1.67391	-0.0589	-0.05206	-0.06031	-0.06241	-0.05018	-0.04042
1.67296	-0.05702	-0.03947	-0.0307	-0.0614	-0.00439	0.02193		1.67296	-0.05999	-0.05258	-0.06512	-0.06078	-0.05034	-0.04495
1.67201	-0.04825	-0.02632	-0.11404	-0.08772	-0.06579	-0.08772		1.67201	-0.06047	-0.05256	-0.0688	-0.05838	-0.05014	-0.04926
1.67106	-0.10965	-0.00877	-0.10526	0.01754	-0.09211	-0.10526		1.67106	-0.06095	-0.05253	-0.07068	-0.05601	-0.05007	-0.05306
1.67011	0.01754	-0.0614	-0.03509	-0.06579	-0.02632	0		1.67011	-0.06143	-0.05249	-0.07051	-0.05391	-0.0501	-0.05613
1.66916	-0.10526	-0.05702	-0.08772	-0.0614	-0.06579	-0.08333		1.66916	-0.06192	-0.05246	-0.06887	-0.05206	-0.05028	-0.05891
1.66822	-0.13298	-0.10638	-0.09309	-0.07092	-0.01773	-0.03989		1.66822	-0.06309	-0.05297	-0.06617	-0.051	-0.05115	-0.06177
1.66727	-0.10526	-0.12281	-0.05702	-0.04825	-0.04825	-0.08333		1.66727	-0.06292	-0.05236	-0.06052	-0.04917	-0.05113	-0.06281
1.66633	0.0133	-0.07979	-0.03546	0	-0.05319	-0.09752		1.66633	-0.06411	-0.05286	-0.05537	-0.04881	-0.05235	-0.06441
1.66538	-0.01754	-0.05702	-0.03947	-0.04386	-0.05702	-0.07895		1.66538	-0.06395	-0.05223	-0.049	-0.04798	-0.0526	-0.06391
1.66444	-0.03546	-0.04433	-0.03103	-0.06206	-0.03103	-0.00887		1.66444	-0.06517	-0.05272	-0.04387	-0.04864	-0.05409	-0.06447
1.6635	-0.00887	-0.11525	-0.09752	-0.03546	-0.06206	-0.06649		1.6635	-0.06571	-0.05264	-0.03845	-0.04919	-0.0551	-0.06467
1.66256	-0.03103	-0.02216	0.00887	-0.0266	-0.03546	-0.06649		1.66256	-0.06627	-0.05257	-0.033	-0.05011	-0.05616	-0.06512
1.66162	-0.03546	-0.05319	-0.0266	-0.08422	-0.03546	-0.09309		1.66162	-0.06683	-0.05249	-0.02862	-0.0513	-0.05722	-0.06579
1.66068	-0.10638	0.01773	-0.03103	-0.0266	-0.11525	-0.05319		1.66068	-0.06739	-0.05243	-0.02546	-0.05258	-0.0582	-0.06664
1.65975	-0.11201	-0.05824	-0.05824	-0.08961	-0.03136	-0.01344		1.65975	-0.06869	-0.05293	-0.02385	-0.05449	-0.05964	-0.06872
1.65881	0.06649	-0.09752	0.0266	-0.03103	-0.06206	-0.05762		1.65881	-0.06853	-0.05231	-0.02325	-0.05513	-0.0596	-0.06998
1.65788	-0.09857	-0.09857	0.02688	-0.08961	-0.11201	-0.04928		1.65788	-0.06983	-0.05283	-0.02571	-0.05682	-0.06058	-0.07284
1.65694	-0.13741	0.0266	-0.06206	-0.06206	-0.02216	-0.07535		1.65694	-0.06965	-0.05224	-0.03	-0.05707	-0.05996	-0.07355
1.65601	-0.05824	-0.08065	-0.07168	-0.09409	-0.10305	-0.17473		1.65601	-0.07094	-0.05278	-0.03596	-0.05832	-0.06031	-0.07423
1.65508	-0.08065	-0.08513	0.00896	-0.03584	-0.04928	-0.10305		1.65508	-0.07147	-0.05278	-0.042	-0.05877	-0.05968	-0.07151
1.65415	-0.11649	0.00896	-0.07168	-0.00896	-0.13889	-0.11649		1.65415	-0.07199	-0.0528	-0.04865	-0.05921	-0.05872	-0.06648
1.65322	-0.10753	0.00896	-0.07168	-0.07168	-0.04032	-0.03584		1.65322	-0.07248	-0.05284	-0.05493	-0.05973	-0.05745	-0.05982
1.65229	-0.09857	0.02688	-0.08513	-0.04032	-0.08961	-0.01344		1.65229	-0.07295	-0.0529	-0.06041	-0.06022	-0.05601	-0.05285
1.65136	-0.05824	-0.07168	-0.01344	-0.13889	-0.04928	-0.0224		1.65136	-0.0734	-0.05298	-0.06503	-0.06061	-0.05449	-0.04659
1.65044	-0.11775	-0.10417	-0.1087	-0.06341	-0.01359	0		1.65044	-0.07463	-0.05366	-0.07007	-0.06143	-0.05362	-0.042
1.64951	-0.09857	-0.0224	-0.04928	-0.02688	-0.03136	0.01344		1.64951	-0.07422	-0.05321	-0.07259	-0.06085	-0.05183	-0.03793
1.64859	-0.07246	-0.09511	-0.04982	-0.07699	-0.02264	-0.09964		1.64859	-0.07541	-0.05393	-0.07588	-0.0617	-0.05148	-0.03583
1.64767	-0.08605	-0.04982	-0.09964	-0.03623	-0.07699	-0.0317		1.64767	-0.07576	-0.0541	-0.07726	-0.06204	-0.05095	-0.03346
1.64675	-0.04076	-0.05888	-0.06793	-0.00906	0.04982	-0.09964		1.64675	-0.07609	-0.05428	-0.07655	-0.06262	-0.0508	-0.03108
1.64582	-0.08961	-0.04032	-0.14337	-0.07168	-0.0672	0.02688		1.64582	-0.07558	-0.0539	-0.07256	-0.06277	-0.05055	-0.02819
1.6449	-0.14493	-0.04076	-0.07246	-0.04076	-0.07699	-0.00453		1.6449	-0.07668	-0.05471	-0.06703	-0.06431	-0.05175	-0.02639
1.64399	-0.00458	-0.12363	-0.05952	-0.10531	-0.01374	0.01374		1.64399	-0.07779	-0.05555	-0.05928	-0.06575	-0.05324	-0.025
1.64307	-0.08152	-0.06793	-0.06341	-0.11322	-0.08605	-0.00453		1.64307	-0.07719	-0.05521	-0.04936	-0.06534	-0.05381	-0.02321
1.64215	-0.09511	-0.09058	-0.0317	-0.09058	-0.06793	-0.06793		1.64215	-0.07742	-0.05549	-0.04037	-0.06513	-0.05511	-0.02105
1.64124	-0.06868	-0.00916	0.00916	-0.05495	-0.08242	-0.05952		1.64124	-0.07848	-0.0564	-0.03355	-0.06517	-0.05712	-0.0174
1.64032	-0.05435	0.05435	0.00906	-0.08605	-0.08605	-0.01812		1.64032	-0.07782	-0.05611	-0.0291	-0.06351	-0.05796	-0.01128
1.63941	-0.11905	-0.04121	0.00916	-0.04121	-0.01832	-0.02289		1.63941	-0.07884	-0.05708	-0.02876	-0.06311	-0.06016	-0.00338
1.63849	-0.08152	-0.05435	-0.05435	-0.12681	0	-0.05888		1.63849	-0.07814	-0.05683	-0.03065	-0.06141	-0.06119	0.00642
1.63758	-0.10531	-0.03205	-0.04121	-0.00458	-0.04121	0.01374		1.63758	-0.07914	-0.05785	-0.03464	-0.06129	-0.06369	0.01777
1.63667	0.00458	-0.087	-0.03205	-0.00458	-0.02747	-0.03663		1.63667	-0.07927	-0.05827	-0.03884	-0.06111	-0.06555	0.02921
1.63576	-0.18315	-0.07326	-0.0641	-0.00458	-0.11447	0.13736		1.63576	-0.07938	-0.0587	-0.04282	-0.06174	-0.06731	0.03947
1.63486	-0.06019	-0.06019	-0.08796	-0.04167	-0.09722	0.09722		1.63486	-0.08036	-0.0598	-0.04619	-0.06381	-0.06953	0.04693
1.63395	-0.10531	-0.05952	-0.04579	-0.10531	-0.06868	0.09615		1.63395	-0.07956	-0.05961	-0.04703	-0.06497	-0.06979	0.04913
1.63304	-0.02747	-0.0641	-0.02289	-0.11447	-0.15568	0.09615		1.63304	-0.07964	-0.06008	-0.0474	-0.06695	-0.07033	0.04734
1.63214	-0.06481	-0.06019	-0.03704	-0.09259	-0.09722	0.09722		1.63214	-0.08059	-0.06124	-0.04785	-0.06962	-0.07105	0.04181
1.63123	-0.11905	-0.07784	-0.09158	-0.07326	-0.11447	0.04579		1.63123	-0.07977	-0.06107	-0.04676	-0.07068	-0.06968	0.03209
1.63033	-0.02778	-0.01852	-0.0463	0.03704	-0.05093	-0.00463		1.63033	-0.08072	-0.06226	-0.04592	-0.07329	-0.0694	0.02143
1.62943	-0.0787	-0.02315	-0.00463	-0.05093	-0.05093	-0.06944		1.62943	-0.08077	-0.06278	-0.04453	-0.07519	-0.06805	0.01055
1.62853	-0.0787	-0.05556	-0.06481	-0.18519	-0.09259	-0.01852		1.62853	-0.08082	-0.0633	-0.04387	-0.07683	-0.06652	0.00132
1.62763	-0.04167	-0.11111	-0.01852	-0.09722	-0.00926	-0.09722		1.62763	-0.08087	-0.06383	-0.04378	-0.07776	-0.06491	-0.0058
1.62673	-0.08796	-0.06019	-0.02778	-0.12037	-0.05556	0.03241		1.62673	-0.08091	-0.06436	-0.04459	-0.07796	-0.06337	-0.01058
1.62583	-0.06481	-0.06481	-0.05556	-0.04167	-0.0463	0.01389		1.62583	-0.08096	-0.06489	-0.04603	-0.0775	-0.06195	-0.01395
1.62493	-0.06944	-0.0463	-0.05556	-0.06481	-0.03241	-0.05093		1.62493	-0.08099	-0.06542	-0.04744	-0.0766	-0.0607	-0.01631
1.62404	-0.09363	-0.05618	-0.0515	-0.08895	0	0.07022		1.62404	-0.08194	-0.06668	-0.04894	-0.07622	-0.06031	-0.01788
1.62314	-0.06481	-0.11574	-0.06481	-0.06944	-0.10648	-0.03704		1.62314	-0.08106	-0.06646	-0.04865	-0.07383	-0.05874	-0.01855
1.62225	-0.05618	-0.11704	-0.07022	-0.04213	-0.00468	0.00936		1.62225	-0.08199	-0.06772	-0.04856	-0.07289	-0.05855	-0.01849
1.62136	-0.11236	-0.12172	-0.03745	-0.04682	-0.08895	-0.05618		1.62136	-0.08201	-0.06822	-0.04722	-0.07099	-0.05771	-0.01668
1.62046	-0.09722	-0.05093	0	-0.12963	-0.08796	-0.05556		1.62046	-0.08111	-0.06794	-0.04537	-0.06814	-0.05614	-0.01244
1.61957	-0.07959	-0.09363	-0.06086	-0.11236	-0.08895	-0.02341		1.61957	-0.08202	-0.06919	-0.045	-0.06649	-0.05565	-0.00592
1.61868	-0.04213	-0.09363	-0.06086	-0.01873	-0.0515	-0.04682		1.61868	-0.082	-0.06965	-0.04399	-0.06386	-0.05432	0.00297
1.61779	-0.13109	-0.02341	-0.06086	-0.07959	-0.03277	0.02341		1.61779	-0.08198	-0.07011	-0.04261	-0.0613	-0.05281	0.01359
1.6169	-0.103	-0.01404	-0.05618	-0.04213	-0.07959	0.0515		1.6169	-0.08194	-0.07056	-0.04105	-0.0589	-0.05115	0.02479
1.61602	-0.07576	-0.08996	-0.04261	-0.04735	-0.06155	-0.05208		1.61602	-0.08283	-0.0718	-0.04033	-0.0575	-0.04987	0.03593
1.61513	-0.06554	-0.05618	0.03277	-0.05618	-0.12172	0.09831		1.61513	-0.08183	-0.07143	-0.04004	-0.05527	-0.04733	0.04512
1.61425	-0.15152	-0.10417	-0.02367	-0.04261	-0.00947	0.09943		1.61425	-0.08269	-0.07266	-0.04302	-0.05484	-0.04579	0.05236
1.61336	-0.04213	-0.04213	-0.06086	-0.09831	-0.05618	0.09831		1.61336	-0.08167	-0.07226	-0.04666	-0.0538	-0.04329	0.05438
1.61248	-0.07102	0	-0.06629	-0.02841	-0.00473	0.09943		1.61248	-0.0825	-0.07348	-0.05185	-0.05462	-0.04196	0.053
1.6116	-0.17992	-0.14205	-0.07102	-0.00473	-0.0142	0.09943		1.6116	-0.08238	-0.07387	-0.05618	-0.05569	-0.04045	0.0464
1.61072	-0.0947	-0.07102	-0.07102	-0.05208	-0.06155	0.09943		1.61072	-0.08226	-0.07424	-0.05968	-0.05772	-0.03934	0.03581
1.60984	-0.08996	-0.11364	-0.08049	-0.00947	-0.0142	0		1.60984	-0.08212	-0.0746	-0.06221	-0.06061	-0.03864	0.02251
1.60896	-0.03788	-0.12311	-0.08996	-0.04261	0	-0.06629		1.60896	-0.08197	-0.07495	-0.06389	-0.06424	-0.03844	0.0086
1.60808	-0.11837	-0.06629	0.00947	-0.14205	-0.0142	0.00473		1.60808	-0.08182	-0.07527	-0.06527	-0.0683	-0.03876	-0.00412
1.6072	-0.09943	-0.13258	-0.03788	-0.08996	-0.03788	-0.05208		1.6072	-0.08166	-0.07559	-0.0675	-0.07236	-0.03957	-0.0148
1.60633	-0.06226	0.00958	-0.11494	-0.11494	-0.06226	0.01437		1.60633	-0.08244	-0.07675	-0.07081	-0.0772	-0.04128	-0.02272
1.60545	-0.06629	-0.02367	-0.1089	-0.07576	-0.02841	-0.10417		1.60545	-0.08135	-0.07616	-0.0715	-0.08014	-0.04241	-0.02661
1.60458	-0.06226	-0.05747	-0.01437	-0.02395	0	-0.08142		1.60458	-0.08213	-0.07731	-0.07256	-0.08487	-0.04484	-0.02659
1.6037	-0.06629	-0.08523	-0.10417	-0.08049	-0.04261	-0.05682		1.6037	-0.08104	-0.07669	-0.0713	-0.0877	-0.04652	-0.0215
1.60283	-0.08621	-0.02874	-0.12452	-0.11494	-0.05747	-0.04789		1.60283	-0.08183	-0.07781	-0.07028	-0.09243	-0.04942	-0.01311
1.60196	-0.10057	-0.08142	-0.07184	-0.091	-0.07663	-0.10057		1.60196	-0.0817	-0.07803	-0.06707	-0.09585	-0.0518	-0.00184
1.60109	-0.02874	-0.07663	-0.00479	-0.091	-0.091	0.10057		1.60109	-0.08157	-0.07823	-0.0638	-0.09886	-0.05407	0.01045
1.60022	-0.10536	-0.03352	-0.05268	-0.12452	-0.08142	0.10057		1.60022	-0.08145	-0.07842	-0.06187	-0.10136	-0.05616	0.02093
1.59935	-0.05747	-0.1341	-0.06226	-0.12452	-0.03831	0.10057		1.59935	-0.08135	-0.07857	-0.06133	-0.10319	-0.05804	0.02787
1.59849	-0.11628	-0.10659	-0.01453	-0.17442	-0.02907	0.10174		1.59849	-0.0822	-0.07962	-0.06272	-0.10551	-0.06041	0.03092
1.59762	-0.08142	-0.12452	-0.10057	-0.06226	-0.08142	-0.01437		1.59762	-0.08118	-0.0788	-0.06371	-0.10472	-0.06117	0.02924
1.59675	-0.05747	-0.06226	-0.09579	-0.11973	-0.11015	0.02874		1.59675	-0.08111	-0.07887	-0.06522	-0.10476	-0.06235	0.02498
1.59589	-0.08721	-0.09205	-0.06783	-0.12112	-0.05814	-0.00969		1.59589	-0.08201	-0.07982	-0.06687	-0.10574	-0.06394	0.01855
1.59502	-0.12452	-0.11494	-0.04789	-0.01437	-0.07663	0.10057		1.59502	-0.08103	-0.07891	-0.06667	-0.10423	-0.06379	0.00992
1.59416	-0.10659	-0.10174	-0.11143	-0.13081	-0.09205	-0.00969		1.59416	-0.08196	-0.0798	-0.06803	-0.10532	-0.06487	-5.01453E-5
1.5933	-0.12112	-0.10174	-0.03876	-0.0436	-0.0436	-0.05814		1.5933	-0.08196	-0.07974	-0.06852	-0.10528	-0.06501	-0.01029
1.59244	0	-0.03876	-0.03876	-0.17442	-0.05814	-0.04845		1.59244	-0.08199	-0.07964	-0.06981	-0.1053	-0.06504	-0.0194
1.59158	0	-0.15019	-0.08236	-0.10659	-0.09205	-0.07267		1.59158	-0.08204	-0.07951	-0.07212	-0.10515	-0.06501	-0.0267
1.59072	-0.05814	-0.09205	-0.02907	-0.0436	-0.06298	-0.0436		1.59072	-0.08212	-0.07935	-0.07492	-0.10484	-0.06498	-0.03189
1.58986	-0.04845	-0.12597	-0.10174	-0.1405	-0.07752	-0.02422		1.58986	-0.08222	-0.07916	-0.07793	-0.10441	-0.06504	-0.03524
1.58901	-0.07353	-0.14216	-0.09804	-0.08824	-0.02451	-0.07843		1.58901	-0.08332	-0.07987	-0.08075	-0.10486	-0.06603	-0.03759
1.58815	-0.06298	-0.02422	-0.09205	-0.12597	-0.07267	-0.03876		1.58815	-0.08251	-0.0787	-0.07978	-0.10246	-0.06576	-0.03793
1.5873	-0.12745	-0.05882	-0.10294	-0.12745	0.0098	0.01961		1.5873	-0.08365	-0.07935	-0.07834	-0.10193	-0.06736	-0.0388
1.58644	-0.15019	-0.08236	-0.10174	-0.12112	-0.10174	-0.07267		1.58644	-0.08288	-0.07815	-0.07265	-0.09844	-0.06776	-0.03921
1.58559	-0.04902	-0.07843	-0.06373	-0.09804	-0.06373	0.0049		1.58559	-0.08407	-0.07876	-0.06669	-0.09673	-0.07007	-0.04106
1.58474	-0.09804	-0.01471	-0.05882	-0.04902	-0.08824	-0.05392		1.58474	-0.0843	-0.07844	-0.05905	-0.09348	-0.07188	-0.04347
1.58388	-0.00969	-0.08236	-0.07267	-0.15019	0.02422	-0.03876		1.58388	-0.08357	-0.0772	-0.05105	-0.08896	-0.07311	-0.04628
1.58304	-0.12401	-0.0248	0.0248	-0.07937	-0.05952	-0.00496		1.58304	-0.08584	-0.0787	-0.04612	-0.0873	-0.07725	-0.05177
1.58218	-0.06783	-0.17442	-0.05814	-0.1405	-0.12597	-0.05329		1.58218	-0.08412	-0.07652	-0.04193	-0.08156	-0.07794	-0.05579
1.58134	-0.09921	-0.14881	0.02976	-0.00496	-0.11409	-0.03472		1.58134	-0.08643	-0.07799	-0.04263	-0.07987	-0.08231	-0.06279
1.58049	-0.11275	-0.09804	-0.04902	-0.08824	-0.08333	-0.14216		1.58049	-0.08572	-0.07671	-0.04504	-0.07594	-0.0837	-0.0673
1.57964	-0.07353	0.0098	-0.06373	-0.08333	-0.08824	-0.07353		1.57964	-0.08605	-0.07634	-0.04982	-0.07367	-0.08587	-0.07118
1.5788	-0.09921	0.00992	-0.06944	-0.00496	-0.10913	-0.0744		1.5788	-0.08741	-0.07688	-0.05589	-0.07318	-0.08887	-0.07452
1.57795	-0.04412	-0.08824	-0.06373	-0.0049	-0.15196	-0.11765		1.57795	-0.08673	-0.07562	-0.06036	-0.07211	-0.0895	-0.07463
1.57711	-0.06944	-0.09921	-0.09425	-0.08433	-0.06944	-0.06448		1.57711	-0.08813	-0.07617	-0.06537	-0.07386	-0.09196	-0.075
1.57627	-0.05952	-0.04464	-0.10417	-0.03968	-0.0496	-0.0496		1.57627	-0.08849	-0.07582	-0.06824	-0.07554	-0.09314	-0.07347
1.57542	-0.11765	-0.05392	-0.01961	-0.08824	-0.05882	-0.06863		1.57542	-0.08782	-0.07459	-0.069	-0.07683	-0.09304	-0.07046
1.57458	-0.13393	-0.06448	-0.11905	-0.12401	-0.14385	-0.09425		1.57458	-0.08925	-0.07514	-0.07111	-0.08005	-0.09496	-0.06858
1.57374	-0.09921	-0.09921	-0.0248	-0.14881	-0.11409	-0.07937		1.57374	-0.08963	-0.07482	-0.0719	-0.0821	-0.09551	-0.06536
1.5729	-0.17857	-0.10417	-0.06448	-0.07937	-0.12401	-0.08929		1.5729	-0.09001	-0.0745	-0.07314	-0.0837	-0.09578	-0.062
1.57207	-0.01506	-0.12048	-0.0502	-0.1255	-0.0502	-0.00502		1.57207	-0.09148	-0.07509	-0.07556	-0.08593	-0.09697	-0.0598
1.57123	-0.12401	-0.05952	-0.10417	-0.06448	-0.12401	-0.01984		1.57123	-0.09077	-0.07391	-0.07609	-0.08578	-0.09569	-0.05749
1.57039	-0.01488	-0.08433	-0.08929	-0.06944	-0.11409	0		1.57039	-0.09115	-0.07363	-0.07649	-0.08653	-0.09538	-0.05744
1.56956	-0.10542	-0.06024	-0.06526	0.01004	-0.12048	-0.10542		1.56956	-0.09263	-0.07425	-0.07646	-0.08832	-0.0961	-0.05939
1.56872	-0.10913	-0.09425	-0.08433	-0.11409	-0.0744	-0.03968		1.56872	-0.09191	-0.07312	-0.07328	-0.08806	-0.09448	-0.06021
1.56789	-0.06024	-0.00502	-0.13052	-0.14056	-0.0502	-0.15562		1.56789	-0.0934	-0.07377	-0.07026	-0.08965	-0.09519	-0.06237
1.56705	-0.11905	-0.08433	-0.09425	-0.14881	-0.09921	-0.03472		1.56705	-0.09266	-0.07268	-0.06398	-0.08859	-0.09377	-0.06226
1.56622	-0.08534	-0.05522	0.01004	-0.0753	-0.11546	-0.09036		1.56622	-0.09415	-0.07338	-0.05904	-0.08913	-0.09476	-0.06335
1.56539	-0.06024	-0.0753	0.01004	-0.1004	-0.06024	-0.04016		1.56539	-0.09452	-0.07321	-0.05526	-0.08828	-0.09478	-0.06355
1.56456	-0.09036	-0.09036	-0.13052	-0.08032	-0.05522	-0.07028		1.56456	-0.09489	-0.07308	-0.05391	-0.08726	-0.09501	-0.06408
1.56373	-0.06526	-0.1004	-0.00502	-0.1004	-0.03514	-0.04016		1.56373	-0.09524	-0.07297	-0.05397	-0.08628	-0.09547	-0.06515
1.5629	-0.17068	-0.10542	-0.01004	-0.05522	-0.10542	-0.06024		1.5629	-0.09558	-0.07288	-0.05623	-0.08552	-0.09607	-0.06702
1.56208	-0.10671	-0.09146	-0.06606	-0.06606	-0.09146	-0.02541		1.56208	-0.09709	-0.07372	-0.06105	-0.08626	-0.09786	-0.0705
1.56125	-0.0753	-0.1004	-0.12048	-0.06024	-0.2008	-0.09036		1.56125	-0.09623	-0.0728	-0.06478	-0.08548	-0.09715	-0.07291
1.56043	-0.06606	-0.06606	-0.05081	-0.05589	-0.12703	-0.06606		1.56043	-0.09771	-0.0737	-0.06913	-0.0874	-0.09852	-0.07703
1.5596	-0.14056	-0.10542	-0.11546	-0.07028	-0.0753	-0.09036		1.5596	-0.09682	-0.07286	-0.07084	-0.08776	-0.09724	-0.07876
1.55878	-0.06606	0.01016	-0.05081	-0.04573	-0.06098	-0.12703		1.55878	-0.09827	-0.07383	-0.07283	-0.09062	-0.09811	-0.08125
1.55795	-0.17068	0.01004	-0.0251	-0.18574	-0.14558	-0.09538		1.55795	-0.09734	-0.07307	-0.07223	-0.09139	-0.0964	-0.08017
1.55713	-0.10671	0.01016	-0.13211	-0.10671	-0.11687	-0.10671		1.55713	-0.09875	-0.07414	-0.07261	-0.09405	-0.0968	-0.07952
1.55631	-0.07622	0.01016	-0.08638	-0.09146	-0.12703	-0.0813		1.55631	-0.09896	-0.07436	-0.07032	-0.09521	-0.09581	-0.07669
1.55549	-0.13211	-0.01524	-0.11687	-0.09654	-0.05081	-0.02033		1.55549	-0.09915	-0.07463	-0.06658	-0.09596	-0.09467	-0.07329
1.55467	-0.09654	-0.11687	-0.00508	-0.11179	-0.12703	-0.03049		1.55467	-0.09931	-0.07495	-0.06213	-0.09629	-0.09351	-0.07002
1.55385	-0.07114	-0.05081	-0.01524	-0.09654	-0.11687	-0.13211		1.55385	-0.09946	-0.0753	-0.05888	-0.09617	-0.09237	-0.06694
1.55303	-0.1372	-0.06606	-0.05081	-0.08638	-0.01524	-0.08638		1.55303	-0.09958	-0.07568	-0.05739	-0.09564	-0.09134	-0.06357
1.55222	-0.16461	-0.06173	-0.06687	-0.13889	-0.15432	-0.03086		1.55222	-0.10092	-0.07704	-0.05793	-0.09591	-0.09169	-0.06102
1.5514	-0.14228	-0.11179	-0.09654	-0.08638	-0.00508	-0.05081		1.5514	-0.09977	-0.07655	-0.05778	-0.09348	-0.09007	-0.05771
1.55059	-0.12346	-0.06687	-0.06173	-0.07716	0	-0.02058		1.55059	-0.10107	-0.07796	-0.0594	-0.09317	-0.09108	-0.05684
1.54977	-0.12195	-0.07622	-0.02541	-0.08638	-0.10163	-0.05589		1.54977	-0.09988	-0.0775	-0.06041	-0.09054	-0.09023	-0.05577
1.54896	-0.06687	-0.13889	-0.01543	-0.11317	-0.13889	-0.0463		1.54896	-0.10115	-0.07896	-0.06435	-0.09019	-0.09185	-0.057
1.54815	-0.07202	-0.07202	-0.10288	-0.07202	-0.08745	-0.1286		1.54815	-0.10118	-0.07948	-0.06872	-0.08882	-0.09244	-0.0582
1.54733	-0.07622	-0.12195	-0.0813	-0.07114	-0.08638	-0.02541		1.54733	-0.09996	-0.07904	-0.07199	-0.08665	-0.09194	-0.05893
1.54652	-0.05658	-0.13374	-0.09259	-0.09774	-0.13889	-0.06173		1.54652	-0.10122	-0.08055	-0.07623	-0.08696	-0.09366	-0.06187
1.54571	-0.08745	-0.06687	-0.09774	-0.06687	-0.09259	0.02058		1.54571	-0.10123	-0.08108	-0.07839	-0.08659	-0.09413	-0.06487
1.5449	-0.16461	-0.09774	-0.04115	-0.10802	-0.05144	-0.09259		1.5449	-0.10125	-0.08163	-0.07936	-0.08667	-0.09448	-0.06872
1.5441	-0.11458	-0.05208	-0.13021	-0.03125	-0.11458	-0.125		1.5441	-0.10253	-0.0832	-0.08061	-0.08829	-0.09586	-0.07332
1.54329	-0.09259	-0.14403	-0.09774	-0.09259	-0.14918	-0.06687		1.54329	-0.10129	-0.08271	-0.0787	-0.08825	-0.09467	-0.0752
1.54248	-0.11831	-0.05144	-0.06687	-0.0823	-0.1749	-0.07716		1.54248	-0.10131	-0.08326	-0.07733	-0.08968	-0.09438	-0.07702
1.54168	-0.09375	-0.16667	-0.03125	-0.13021	-0.00521	-0.0625		1.54168	-0.10261	-0.08485	-0.07762	-0.09251	-0.09503	-0.07866
1.54087	-0.0463	-0.0823	-0.06173	-0.13374	-0.07716	-0.04115		1.54087	-0.10139	-0.08434	-0.07759	-0.09314	-0.09325	-0.07701
1.54007	-0.09375	-0.17188	-0.0625	-0.06771	-0.13021	-0.10417		1.54007	-0.10271	-0.08594	-0.08096	-0.09619	-0.09374	-0.07555
1.53927	-0.04167	-0.01563	-0.0625	-0.08333	-0.05729	-0.14583		1.53927	-0.10278	-0.08649	-0.08428	-0.09832	-0.09299	-0.07054
1.53847	-0.15625	-0.04167	-0.13021	-0.15625	-0.08333	-0.00521		1.53847	-0.10286	-0.08703	-0.08755	-0.10072	-0.09223	-0.06245
1.53766	-0.12346	-0.08745	-0.11831	-0.01029	-0.10288	-0.09774		1.53766	-0.10168	-0.08651	-0.0882	-0.10211	-0.09031	-0.05111
1.53686	-0.14583	-0.07292	-0.11458	-0.07813	-0.08333	-0.11979		1.53686	-0.10306	-0.08814	-0.08906	-0.10651	-0.09061	-0.03819
1.53607	-0.11076	-0.10549	-0.13186	-0.15295	-0.11603	-0.03165		1.53607	-0.10449	-0.08982	-0.08814	-0.11132	-0.09088	-0.02239
1.53527	-0.0625	-0.06771	0	-0.11979	-0.07292	0.01042		1.53527	-0.10333	-0.08926	-0.08408	-0.11336	-0.08884	-0.00487
1.53447	-0.10938	-0.00521	-0.05208	-0.08333	-0.14583	0.01042		1.53447	-0.10349	-0.08983	-0.082	-0.11669	-0.08791	0.01204
1.53367	-0.05729	-0.06771	-0.04688	-0.125	-0.04167	0.08333		1.53367	-0.10367	-0.0904	-0.08068	-0.11982	-0.08697	0.02732
1.53287	-0.05208	-0.16667	-0.16146	-0.16667	-0.16667	0.125		1.53287	-0.10388	-0.09097	-0.07929	-0.12254	-0.08611	0.03966
1.53208	-0.08966	-0.13186	-0.13713	-0.10549	-0.05274	0.01055		1.53208	-0.10542	-0.0927	-0.07718	-0.12622	-0.08644	0.04906
1.53129	-0.13713	-0.03692	-0.03165	-0.15295	0.01055	0.08966		1.53129	-0.10568	-0.09327	-0.07267	-0.12769	-0.08593	0.05484
1.53049	-0.0625	-0.13542	-0.06771	-0.13542	-0.06771	0.01042		1.53049	-0.10463	-0.09267	-0.06761	-0.12679	-0.08469	0.05678
1.5297	-0.07384	-0.07911	-0.03165	-0.15295	0.00527	0.10549		1.5297	-0.10625	-0.09441	-0.06531	-0.12832	-0.0859	0.05747
1.52891	-0.11076	-0.05802	-0.06329	-0.10549	-0.14241	0.04219		1.52891	-0.10657	-0.09497	-0.06396	-0.1275	-0.08626	0.05459
1.52812	-0.12131	-0.12658	-0.06857	-0.14768	-0.10549	0.07384		1.52812	-0.10691	-0.09553	-0.06437	-0.12604	-0.08664	0.0493
1.52733	-0.17932	-0.07384	-0.03165	-0.10549	-0.08966	0.03692		1.52733	-0.10726	-0.09608	-0.06649	-0.12398	-0.0869	0.04189
1.52654	-0.17405	-0.10021	-0.13186	-0.12658	-0.10549	0.06329		1.52654	-0.10763	-0.09662	-0.07038	-0.12145	-0.08694	0.03297
1.52575	-0.10021	-0.15823	-0.01055	-0.14768	-0.12658	-0.03692		1.52575	-0.10801	-0.09716	-0.07525	-0.11848	-0.08667	0.02306
1.52496	-0.06857	-0.0211	-0.05274	-0.11603	-0.10549	0.00527		1.52496	-0.10841	-0.09768	-0.08179	-0.11515	-0.08603	0.0131
1.52417	-0.03692	-0.06857	-0.13713	0.0211	-0.14768	-0.00527		1.52417	-0.10883	-0.0982	-0.08915	-0.11163	-0.085	0.00323
1.52339	-0.1015	-0.10684	-0.10684	-0.19765	-0.08013	-0.05342		1.52339	-0.11066	-0.09997	-0.09704	-0.1095	-0.08468	-0.00656
1.5226	-0.08966	-0.14241	-0.05274	-0.15295	-0.06329	-0.01582		1.5226	-0.10971	-0.09919	-0.10138	-0.10427	-0.08197	-0.01606
1.52182	-0.14423	-0.03205	-0.17628	-0.09615	-0.03739	0.05342		1.52182	-0.11159	-0.10094	-0.10702	-0.10137	-0.08123	-0.0265
1.52103	-0.11603	-0.11603	-0.1635	-0.11076	-0.06329	-0.01055		1.52103	-0.11066	-0.10012	-0.10738	-0.09578	-0.07837	-0.03741
1.52025	-0.09081	-0.14423	-0.09615	-0.06944	-0.17628	-0.1015		1.52025	-0.11258	-0.10185	-0.10818	-0.09268	-0.07749	-0.05005
1.51947	-0.05876	-0.04274	-0.03739	-0.09615	-0.02137	0.01603		1.51947	-0.11309	-0.10227	-0.10688	-0.08864	-0.07556	-0.06228
1.51869	-0.11752	-0.17628	-0.12821	-0.0641	-0.07479	-0.06944		1.51869	-0.11361	-0.10267	-0.10622	-0.08503	-0.07372	-0.0745
1.51791	-0.08013	-0.15491	-0.06944	-0.12821	-0.05342	-0.13355		1.51791	-0.11414	-0.10304	-0.1059	-0.08204	-0.07205	-0.08565
1.51713	-0.14957	-0.06944	-0.11752	-0.09081	-0.00534	-0.12286		1.51713	-0.11467	-0.10339	-0.10614	-0.07974	-0.07059	-0.09461
1.51635	-0.1015	-0.12286	-0.07479	-0.00534	-0.09615	-0.1015		1.51635	-0.1152	-0.10371	-0.10634	-0.07843	-0.06939	-0.10086
1.51557	-0.11752	-0.13355	-0.1015	-0.00534	-0.12821	-0.13355		1.51557	-0.11574	-0.104	-0.10612	-0.07841	-0.06839	-0.10424
1.5148	-0.07035	-0.12987	-0.18939	-0.02706	-0.06494	-0.10823		1.5148	-0.11778	-0.10562	-0.10576	-0.08077	-0.06843	-0.10596
1.51402	-0.0641	-0.03739	-0.11218	-0.08547	0	-0.09615		1.51402	-0.11679	-0.1045	-0.09998	-0.08213	-0.06695	-0.10217
1.51325	-0.18398	-0.17857	-0.10823	-0.11364	-0.05411	-0.13528		1.51325	-0.11883	-0.10607	-0.0948	-0.08624	-0.06751	-0.09844
1.51247	-0.14423	-0.10684	-0.09081	-0.15491	-0.10684	-0.11218		1.51247	-0.1178	-0.10489	-0.08621	-0.0883	-0.0666	-0.0898
1.5117	-0.14069	-0.10823	-0.02706	-0.11364	-0.08658	-0.05952		1.5117	-0.11981	-0.10641	-0.08021	-0.09246	-0.06762	-0.08173
1.51092	-0.1015	-0.01068	-0.0641	-0.09615	-0.04274	-0.0641		1.51092	-0.11873	-0.10517	-0.07393	-0.09397	-0.0671	-0.07071
1.51015	-0.15152	-0.21645	-0.03788	-0.07576	-0.11364	-0.0974		1.51015	-0.12071	-0.10664	-0.07156	-0.09765	-0.06855	-0.06133
1.50938	-0.15152	-0.07576	-0.12446	-0.16234	-0.06494	0.02706		1.50938	-0.12111	-0.10672	-0.0702	-0.09985	-0.06936	-0.05139
1.50861	-0.11364	-0.18939	-0.12446	-0.07035	-0.08117	-0.02706		1.50861	-0.12149	-0.10677	-0.07001	-0.10169	-0.07045	-0.04282
1.50784	-0.17857	-0.12987	0.06494	-0.08658	0.0487	-0.08117		1.50784	-0.12183	-0.1068	-0.07142	-0.10336	-0.07189	-0.03564
1.50707	-0.11364	-0.07576	-0.11364	-0.12987	-0.11905	-0.01623		1.50707	-0.12214	-0.10681	-0.07616	-0.1049	-0.07373	-0.02969
1.5063	-0.06494	-0.0974	-0.0974	-0.09199	-0.08658	-0.0487		1.5063	-0.12241	-0.10679	-0.08277	-0.10628	-0.07586	-0.02535
1.50554	-0.12061	-0.03289	-0.06579	-0.08224	-0.06579	0.11513		1.50554	-0.12426	-0.10817	-0.09186	-0.109	-0.07928	-0.02317
1.50477	-0.17857	-0.12446	-0.0974	-0.12446	-0.10281	-0.03247		1.50477	-0.12285	-0.10672	-0.09962	-0.10883	-0.08087	-0.02277
1.50401	-0.1864	-0.17544	-0.0932	-0.08772	-0.07127	-0.08224		1.50401	-0.12463	-0.10806	-0.1102	-0.11139	-0.08476	-0.02416
1.50324	-0.13528	-0.0974	-0.15693	-0.17316	-0.08117	-0.05411		1.50324	-0.12313	-0.10658	-0.11723	-0.11089	-0.08662	-0.02501
1.50248	-0.15899	-0.05482	-0.14254	-0.11513	-0.11513	-0.07675		1.50248	-0.12483	-0.1079	-0.12535	-0.11303	-0.09089	-0.02627
1.50171	-0.17316	-0.07576	-0.12987	-0.07035	-0.03247	0.07035		1.50171	-0.12325	-0.1064	-0.12787	-0.11209	-0.09288	-0.02661
1.50095	-0.14254	-0.15899	-0.0932	-0.04934	-0.06579	0.02193		1.50095	-0.12487	-0.10769	-0.13143	-0.1141	-0.09741	-0.02806
1.50019	-0.13158	-0.06031	-0.2193	-0.18092	-0.11513	-0.1261		1.50019	-0.12484	-0.10758	-0.13106	-0.1146	-0.10069	-0.02899
1.49943	-0.04386	-0.09868	-0.13706	-0.12061	-0.15351	-0.05482		1.49943	-0.12477	-0.10745	-0.12764	-0.1148	-0.10381	-0.02852
1.49867	-0.17544	-0.13158	-0.0932	-0.12061	-0.15899	-0.04386		1.49867	-0.12468	-0.10732	-0.12241	-0.11466	-0.10664	-0.02665
1.49791	-0.07675	-0.10965	-0.0932	-0.09868	-0.05482	0.02193		1.49791	-0.12455	-0.10718	-0.11685	-0.11421	-0.10914	-0.02374
1.49715	-0.13706	-0.09868	-0.10417	-0.12061	-0.09868	-0.06579		1.49715	-0.1244	-0.10703	-0.11174	-0.11345	-0.11132	-0.02033
1.49639	-0.10417	-0.09868	-0.11513	-0.15351	-0.14254	-0.06579		1.49639	-0.12423	-0.10688	-0.10731	-0.11236	-0.11314	-0.01641
1.49564	-0.10556	-0.06111	-0.07778	-0.11667	-0.10556	0.1		1.49564	-0.12569	-0.10815	-0.10502	-0.11242	-0.11606	-0.0127
1.49488	-0.17544	-0.13158	-0.1261	-0.04934	-0.15899	0		1.49488	-0.12382	-0.10656	-0.10095	-0.10934	-0.11547	-0.00987
1.49412	-0.09868	-0.14803	-0.08224	-0.11513	-0.13706	-0.01645		1.49412	-0.12359	-0.10639	-0.09886	-0.10773	-0.11589	-0.00821
1.49337	-0.15556	-0.13333	-0.1	-0.11111	-0.10556	-0.05556		1.49337	-0.12498	-0.10763	-0.09889	-0.10747	-0.11738	-0.00728
1.49262	-0.07778	-0.03333	-0.07222	-0.08889	-0.12222	0.05556		1.49262	-0.1247	-0.10745	-0.09823	-0.10567	-0.11689	-0.00664
1.49186	-0.14254	-0.19189	-0.06579	-0.13158	-0.10965	-0.04934		1.49186	-0.12278	-0.10586	-0.09675	-0.10238	-0.11448	-0.00667
1.49111	-0.13889	-0.07222	-0.14444	-0.11667	-0.12778	-0.01111		1.49111	-0.12411	-0.10708	-0.09755	-0.10161	-0.11478	-0.00721
1.49036	-0.14444	-0.13889	-0.15556	-0.11111	-0.02778	0.00556		1.49036	-0.1238	-0.10689	-0.09526	-0.09929	-0.11323	-0.0081
1.48961	-0.15556	-0.07778	-0.02222	-0.08889	-0.13333	0.01667		1.48961	-0.12348	-0.10669	-0.09076	-0.09688	-0.11143	-0.00962
1.48886	-0.13889	-0.1	-0.18333	-0.11111	-0.16111	-0.01111		1.48886	-0.12315	-0.1065	-0.08505	-0.09451	-0.10931	-0.01176
1.48811	-0.11667	-0.11111	-0.04444	-0.07222	-0.08333	0.06667		1.48811	-0.12281	-0.10631	-0.07754	-0.0923	-0.10682	-0.01417
1.48736	-0.11667	-0.13333	-0.07222	-0.06667	-0.11111	-0.09444		1.48736	-0.12248	-0.10612	-0.06992	-0.0904	-0.104	-0.01652
1.48661	-0.09444	-0.06667	-0.1	-0.12778	-0.11667	-0.03333		1.48661	-0.12215	-0.10593	-0.0631	-0.08892	-0.10087	-0.01744
1.48587	-0.16892	-0.13514	0.01126	-0.06757	-0.1464	-0.04505		1.48587	-0.12347	-0.10717	-0.05885	-0.08904	-0.09875	-0.01677
1.48512	-0.16111	-0.00556	0.01111	-0.05	-0.08333	-0.06111		1.48512	-0.1215	-0.10556	-0.05664	-0.08734	-0.09373	-0.01365
1.48438	0.00563	-0.06757	-0.05068	-0.11261	-0.10135	0		1.48438	-0.12283	-0.10681	-0.05986	-0.08864	-0.09108	-0.00907
1.48363	-0.16667	-0.13889	-0.08889	-0.08333	-0.07222	0.05556		1.48363	-0.1209	-0.10522	-0.06397	-0.08812	-0.08595	-0.00319
1.48289	-0.10135	-0.16329	-0.03941	-0.06757	-0.04505	-0.02252		1.48289	-0.12226	-0.10647	-0.07073	-0.09056	-0.08318	0.00299
1.48214	-0.10556	-0.15	-0.12222	-0.08333	-0.07778	-0.06111		1.48214	-0.12038	-0.10489	-0.07553	-0.09114	-0.07834	0.00956
1.4814	-0.11824	0.00563	-0.0732	-0.1295	-0.07883	-0.05631		1.4814	-0.12177	-0.10615	-0.08057	-0.09464	-0.07578	0.01663
1.48066	-0.10135	-0.07883	-0.11824	-0.05068	-0.07883	0.11824		1.48066	-0.12156	-0.10599	-0.08215	-0.09725	-0.07237	0.02267
1.47992	-0.11824	-0.10698	-0.13514	-0.11824	-0.06194	0.11824		1.47992	-0.12138	-0.10583	-0.08051	-0.10022	-0.06919	0.02573
1.47918	-0.14077	-0.04505	-0.10135	-0.05068	-0.0732	0.11824		1.47918	-0.12123	-0.10568	-0.07567	-0.10335	-0.0663	0.02496
1.47844	-0.15203	-0.15203	-0.09009	-0.16892	-0.02815	0.02815		1.47844	-0.1211	-0.10552	-0.06896	-0.10656	-0.06373	0.02068
1.4777	-0.1295	-0.12387	0.01689	-0.04505	-0.10135	-0.06194		1.4777	-0.12101	-0.10536	-0.0623	-0.10953	-0.06152	0.01437
1.47697	-0.13128	-0.06279	-0.02854	-0.14269	-0.13128	-0.01712		1.47697	-0.12261	-0.10664	-0.05887	-0.11373	-0.06049	0.00772
1.47623	0.03378	-0.11261	-0.00563	-0.16329	-0.05631	0.02252		1.47623	-0.12093	-0.10503	-0.05686	-0.11423	-0.05823	0.00105
1.47549	-0.1464	-0.17455	-0.09009	-0.14077	0.01689	0.01689		1.47549	-0.12094	-0.10485	-0.05852	-0.11544	-0.05735	-0.00503
1.47476	-0.09132	-0.10274	-0.03995	-0.06849	0.03425	-0.14269		1.47476	-0.12265	-0.10609	-0.06256	-0.11739	-0.05798	-0.01016
1.47402	-0.04505	-0.09009	-0.09009	-0.16329	-0.04505	0.03941		1.47402	-0.12108	-0.10445	-0.06585	-0.11542	-0.0578	-0.01309
1.47329	-0.08562	-0.06849	-0.04566	-0.12557	0.01712	-0.01712		1.47329	-0.12287	-0.10566	-0.07078	-0.11573	-0.05988	-0.01521
1.47255	-0.0732	-0.15766	-0.15766	-0.14077	-0.11824	-0.01689		1.47255	-0.12137	-0.104	-0.07307	-0.11215	-0.0609	-0.01591
1.47182	-0.17123	-0.06849	-0.10274	-0.04566	-0.10274	-0.01712		1.47182	-0.12323	-0.10517	-0.07549	-0.11098	-0.06391	-0.01617
1.47109	-0.12557	-0.11416	-0.02854	-0.1484	-0.03995	0.04566		1.47109	-0.12345	-0.1049	-0.0759	-0.10786	-0.06627	-0.01551
1.47036	-0.15982	-0.11986	-0.02283	-0.12557	-0.11986	-0.07991		1.47036	-0.1237	-0.10461	-0.07677	-0.1043	-0.06873	-0.01433
1.46963	-0.06279	-0.12557	-0.06279	-0.06849	-0.04566	0.04566		1.46963	-0.12397	-0.10429	-0.07851	-0.10046	-0.07117	-0.01203
1.4689	-0.18836	-0.11986	-0.18265	-0.13128	-0.06849	-0.02283		1.4689	-0.12425	-0.10396	-0.08023	-0.09655	-0.07353	-0.00884
1.46817	-0.06279	-0.14269	-0.08562	0.00571	-0.10845	-0.06279		1.46817	-0.12455	-0.1036	-0.08071	-0.09267	-0.07573	-0.00428
1.46744	-0.07991	-0.09132	-0.01142	-0.07991	-0.07991	-0.03995		1.46744	-0.12486	-0.10322	-0.08109	-0.08907	-0.07767	0.00198
1.46672	-0.14468	-0.07523	-0.01736	-0.15625	-0.14468	-0.02315		1.46672	-0.12691	-0.10424	-0.08378	-0.08678	-0.08042	0.00964
1.46599	-0.15411	-0.09703	-0.15411	-0.11416	-0.06279	0.11986		1.46599	-0.12549	-0.10239	-0.08499	-0.08204	-0.08062	0.01736
1.46526	-0.19977	-0.11416	-0.15982	-0.11986	-0.00571	0.01142		1.46526	-0.12581	-0.10194	-0.08626	-0.07852	-0.08163	0.02416
1.46454	-0.08681	-0.15046	-0.05208	-0.00579	-0.10417	0.05208		1.46454	-0.12787	-0.10288	-0.08738	-0.07627	-0.08353	0.03027
1.46381	-0.15411	-0.11986	-0.01712	-0.03995	-0.07991	0.01142		1.46381	-0.12643	-0.10097	-0.08619	-0.07253	-0.08279	0.03421
1.46309	-0.06944	-0.06366	-0.1331	-0.02315	-0.1331	0.12153		1.46309	-0.12848	-0.10184	-0.08813	-0.07152	-0.08394	0.03779
1.46237	-0.16204	-0.1331	-0.09838	-0.08102	-0.0463	0.02315		1.46237	-0.12876	-0.10129	-0.08859	-0.07018	-0.08347	0.03934
1.46165	-0.09838	-0.15046	-0.09259	-0.03472	-0.15625	-0.03472		1.46165	-0.12902	-0.10072	-0.08884	-0.06931	-0.08253	0.04015
1.46093	-0.20833	-0.1331	-0.0463	-0.08102	-0.06944	0.10995		1.46093	-0.12927	-0.10012	-0.08915	-0.06871	-0.0811	0.04083
1.4602	-0.15411	-0.11416	-0.07991	-0.0742	-0.04566	-0.01712		1.4602	-0.12771	-0.09815	-0.08866	-0.06716	-0.07814	0.04046
1.45948	-0.1794	-0.11574	-0.11574	-0.11574	-0.06944	0.06366		1.45948	-0.12968	-0.09888	-0.09043	-0.06716	-0.07697	0.04128
1.45877	-0.1115	-0.14671	-0.14085	-0.06455	-0.11737	0.11737		1.45877	-0.13167	-0.09962	-0.09121	-0.06662	-0.07537	0.04198
1.45805	-0.10417	-0.08102	-0.03472	-0.09259	-0.06944	0.01157		1.45805	-0.12998	-0.09758	-0.08817	-0.06365	-0.07128	0.04145
1.45733	-0.20833	-0.07523	-0.06366	-0.1331	-0.06944	-0.03472		1.45733	-0.13009	-0.09691	-0.086	-0.06097	-0.06789	0.04246
1.45661	-0.12731	0.01157	-0.12731	-0.07523	-0.10995	0.02894		1.45661	-0.13017	-0.09625	-0.0831	-0.0577	-0.0642	0.04507
1.4559	-0.05282	0.01174	-0.0939	-0.02934	-0.08216	0.07042		1.4559	-0.13205	-0.09693	-0.07969	-0.05497	-0.06111	0.04963
1.45518	-0.23148	-0.04051	-0.11574	-0.0463	0.09838	-0.01157		1.45518	-0.13023	-0.09493	-0.07261	-0.05089	-0.0562	0.05354
1.45447	-0.09977	-0.07042	-0.04108	-0.06455	-0.07629	0.09977		1.45447	-0.13205	-0.09559	-0.06659	-0.04875	-0.0529	0.05941
1.45375	-0.08102	-0.15046	-0.08681	-0.00579	-0.01157	0.11574		1.45375	-0.13018	-0.09361	-0.05924	-0.04604	-0.04807	0.06298
1.45304	-0.17606	-0.03521	0.01174	0.02934	-0.12324	0.08803		1.45304	-0.13194	-0.09425	-0.055	-0.0458	-0.04448	0.06705
1.45233	-0.15845	-0.0939	0.01174	0.08803	-0.11737	0.08216		1.45233	-0.13183	-0.09357	-0.05293	-0.04628	-0.04001	0.06902
1.45162	-0.15258	-0.1115	-0.02347	-0.0939	0.00587	0.04695		1.45162	-0.13169	-0.09289	-0.05389	-0.04804	-0.03534	0.07013
1.4509	-0.19676	-0.09259	-0.08102	-0.06944	0	0.07523		1.4509	-0.1297	-0.09091	-0.05558	-0.04973	-0.03019	0.06988
1.45019	-0.12911	-0.08803	-0.08216	-0.12324	-0.09977	0.11737		1.45019	-0.13133	-0.09149	-0.05817	-0.05303	-0.02589	0.07145
1.44948	-0.17606	-0.05282	-0.17019	-0.01761	0.05282	-0.01761		1.44948	-0.13111	-0.09077	-0.0577	-0.05547	-0.0212	0.07214
1.44877	-0.12911	-0.14671	-0.04108	-0.0939	-0.08803	0.07629		1.44877	-0.13086	-0.09003	-0.0539	-0.05765	-0.01667	0.0738
1.44807	-0.10714	-0.03571	-0.02976	-0.00595	0.06548	0.1131		1.44807	-0.13246	-0.09055	-0.04905	-0.0602	-0.0125	0.07725
1.44736	-0.12324	-0.12911	-0.01761	-0.13498	-0.02934	0.0939		1.44736	-0.13031	-0.0885	-0.04235	-0.06045	-0.0083	0.07896
1.44665	-0.08803	-0.08216	-0.04108	-0.0939	0.07042	0.02347		1.44665	-0.13002	-0.0877	-0.03671	-0.06067	-0.00461	0.08241
1.44595	-0.09524	-0.125	-0.00595	-0.09524	-0.02976	0.0119		1.44595	-0.13156	-0.08811	-0.03216	-0.06084	-0.00132	0.08814
1.44524	-0.14671	-0.0939	-0.03521	-0.04108	-0.01174	0.19953		1.44524	-0.12939	-0.08601	-0.02769	-0.05851	0.0017	0.09206
1.44453	-0.13498	-0.04695	-0.07629	-0.05869	0.02934	0.02934		1.44453	-0.12906	-0.08513	-0.02442	-0.05651	0.00441	0.09659
1.44383	-0.14881	-0.10714	0.02976	-0.05357	0.02381	0.15476		1.44383	-0.13057	-0.08541	-0.02216	-0.05493	0.00693	0.10199
1.44313	-0.18452	-0.13095	-0.06548	-0.04167	0.00595	0.11905		1.44313	-0.13023	-0.08444	-0.0214	-0.0524	0.00914	0.10461
1.44242	-0.05282	0	0.07042	-0.02347	-0.03521	0.12324		1.44242	-0.12806	-0.08227	-0.02213	-0.04919	0.01101	0.1042
1.44172	-0.04167	-0.10714	-0.02381	0.0119	-0.00595	0.07143		1.44172	-0.12954	-0.08241	-0.02628	-0.04758	0.01308	0.10528
1.44102	-0.10119	-0.05952	-0.02381	-0.1131	0.01786	0.16071		1.44102	-0.1292	-0.08133	-0.03168	-0.0455	0.01486	0.10366
1.44032	-0.125	-0.11905	-0.05952	-0.00595	-0.08333	0.09524		1.44032	-0.12886	-0.08021	-0.03739	-0.04346	0.01649	0.10068
1.43962	-0.125	-0.1369	-0.09524	-0.05357	0.07143	0.14286		1.43962	-0.12852	-0.07905	-0.04194	-0.04153	0.01792	0.09693
1.43892	-0.11905	-0.02976	-0.11905	0.01786	0.13095	0.08333		1.43892	-0.12818	-0.07785	-0.04442	-0.03965	0.01898	0.09291
1.43822	-0.14881	-0.02976	0.07143	-0.08333	0.13095	-0.04167		1.43822	-0.12783	-0.07659	-0.04512	-0.03779	0.01956	0.08971
1.43753	-0.09058	-0.09058	-0.03623	-0.0785	0.02415	0.12681		1.43753	-0.12934	-0.07639	-0.04675	-0.03623	0.02001	0.08958
1.43683	-0.11905	-0.10714	-0.10714	-0.05952	0	0.06548		1.43683	-0.12714	-0.07395	-0.04665	-0.03333	0.01971	0.08799
1.43613	-0.10714	-0.1131	-0.0119	0.01786	0.09524	0.07738		1.43613	-0.12678	-0.07255	-0.0459	-0.03074	0.01977	0.08854
1.43544	-0.16304	-0.12077	-0.12681	-0.03019	-0.06643	0.15097		1.43544	-0.12825	-0.07213	-0.04497	-0.02856	0.02039	0.09076
1.43474	-0.19643	-0.05952	0.0119	0.01786	-0.10119	0.13095		1.43474	-0.12604	-0.0696	-0.04165	-0.02556	0.02103	0.09008
1.43405	-0.17512	-0.07246	0.01812	-0.1087	-0.03019	0.09058		1.43405	-0.12748	-0.06902	-0.04002	-0.02331	0.02308	0.09181
1.43335	-0.19643	-0.02381	-0.03571	-0.02976	0.02976	0.05952		1.43335	-0.12526	-0.06643	-0.03806	-0.02025	0.02529	0.09133
1.43266	-0.02415	-0.09058	-0.10266	0.10266	0.04831	0.05435		1.43266	-0.12666	-0.0657	-0.03701	-0.0178	0.02898	0.09452
1.43197	-0.19324	-0.09058	0.01812	-0.09058	-0.04227	0.13285		1.43197	-0.12624	-0.06396	-0.03415	-0.01529	0.03299	0.09761
1.43128	-0.157	-0.03019	-0.06643	0.01208	0.10266	0.09058		1.43128	-0.1258	-0.06217	-0.03049	-0.01276	0.03767	0.10161
1.43059	-0.08454	-0.04831	-0.10266	-0.07246	-0.00604	0.06643		1.43059	-0.12537	-0.06032	-0.02528	-0.01024	0.04285	0.10667
1.42989	-0.14881	-0.08333	0.00595	0.06548	0.06548	0.07738		1.42989	-0.12314	-0.05759	-0.01833	-0.00756	0.04781	0.11116
1.42921	-0.14093	0.0674	0.09191	0.04289	-0.03676	0.12868		1.42921	-0.12631	-0.0573	-0.01251	-0.00531	0.0553	0.12116
1.42852	-0.07246	-0.07246	-0.00604	-0.06039	0.06643	0.157		1.42852	-0.12403	-0.05446	-0.00778	-0.00281	0.06074	0.12564
1.42783	-0.09662	-0.14493	-0.06643	-0.06643	0.11473	0.21135		1.42783	-0.12359	-0.05239	-0.00387	-1.125E-4	0.06699	0.1306
1.42714	0	-0.02415	-0.00604	0.04227	0.06039	0.12077		1.42714	-0.12315	-0.05027	5.45109E-4	0.00293	0.07305	0.13385
1.42645	-0.08454	-0.03623	0	-0.00604	0.08454	0.12077		1.42645	-0.12272	-0.04808	0.00512	0.00614	0.07874	0.13595
1.42577	-0.1348	-0.04289	-0.01225	-0.00613	0.1348	0.20833		1.42577	-0.12408	-0.04652	0.00952	0.0096	0.08515	0.13932
1.42508	-0.16908	-0.07246	0.06643	-0.06039	0.13285	0.09058		1.42508	-0.12185	-0.04354	0.01273	0.01281	0.08839	0.13811
1.4244	-0.1777	-0.08578	0.08578	0.08578	0.1348	0.09804		1.4244	-0.1232	-0.04178	0.01426	0.0163	0.09346	0.1415
1.42371	-0.13285	-0.04831	-0.02415	0.157	0.1087	0.13285		1.42371	-0.12098	-0.03875	0.01351	0.01876	0.09501	0.14177
1.42303	-0.1348	-0.09191	-0.03064	-0.00613	0.0674	0.09804		1.42303	-0.12231	-0.03679	0.01308	0.02105	0.0986	0.14716
1.42235	-0.14093	-0.04902	0.03676	-0.00613	0.15319	0.21446		1.42235	-0.12185	-0.03421	0.0133	0.02274	0.10009	0.1512
1.42167	-0.09804	-0.02451	-0.03676	-0.00613	0.06127	0.19608		1.42167	-0.12139	-0.03156	0.01427	0.02438	0.10089	0.15517
1.42098	-0.02415	-0.05435	0.00604	0.04831	0.09058	0.12681		1.42098	-0.11917	-0.02844	0.01623	0.02574	0.09963	0.15677
1.4203	-0.10417	0.04289	0	0.02451	0.01225	0.19608		1.4203	-0.12045	-0.0261	0.01914	0.02803	0.10075	0.1634
1.41962	-0.14093	-0.01225	0.14093	0.01838	0.1348	0.12255		1.41962	-0.11998	-0.02328	0.02131	0.03023	0.09988	0.16828
1.41894	-0.16544	-0.06127	-0.01225	-0.00613	0.1348	0.22059		1.41894	-0.11949	-0.02042	0.02157	0.03285	0.09835	0.17425
1.41826	-0.08578	0.00613	0.06127	-0.02451	0.1348	0.04902		1.41826	-0.11899	-0.0175	0.02128	0.03596	0.09613	0.18126
1.41759	-0.19279	0.08706	-0.03109	0.06219	0.13682	0.22388		1.41759	-0.12025	-0.01475	0.02134	0.04008	0.09458	0.19269
1.41691	-0.04289	-0.14706	-0.00613	0.11642	0.1777	0.3125		1.41691	-0.11796	-0.01152	0.02231	0.04311	0.08961	0.19892
1.41623	-0.1348	0.02451	0.03676	0.06127	0.09804	0.15319		1.41623	-0.11743	-0.00845	0.02544	0.0466	0.08549	0.20769
1.41556	-0.09328	-0.02488	0.01244	-0.03109	0.06219	0.2301		1.41556	-0.11862	-0.00542	0.03052	0.05076	0.08229	0.22012
1.41488	-0.07966	0.01225	-0.03676	0.14706	0.0674	0.19608		1.41488	-0.11631	-0.00218	0.0361	0.05346	0.07666	0.22649
1.41421	-0.16791	-0.04353	0.18035	-0.03109	0.05597	0.20522		1.41421	-0.11746	0.00104	0.04366	0.05759	0.07355	0.24018
1.41353	-0.18382	-0.03064	0.03676	0.06127	-0.06127	0.20221		1.41353	-0.11512	0.00427	0.04863	0.06003	0.06872	0.2471
1.41286	-0.08085	0.01244	-0.01866	0.13682	0.14925	0.29851		1.41286	-0.1162	0.00768	0.05467	0.06409	0.0666	0.261
1.41219	-0.199	-0.00622	0.10572	0.01244	0.04353	0.30473		1.41219	-0.11554	0.01105	0.06026	0.06689	0.06411	0.26954
1.41151	-0.1777	0.03676	0.09804	0.04289	0.17157	0.25735		1.41151	-0.11316	0.01425	0.06414	0.06844	0.06149	0.27156
1.41084	-0.16791	0.05597	0.04353	0.1306	0.02488	0.33582		1.41084	-0.11414	0.01791	0.06919	0.07168	0.0616	0.27884
1.41017	-0.11194	-0.06219	0.12438	0.18035	0.04975	0.34826		1.41017	-0.11341	0.02139	0.07337	0.07335	0.06193	0.27871
1.4095	-0.05597	0.11816	0.06219	-0.06841	0.02488	0.28607		1.4095	-0.11266	0.02489	0.07784	0.07449	0.06363	0.27539
1.40883	-0.11816	-0.07463	-0.00622	0.16791	-0.04353	0.18035		1.40883	-0.1119	0.02842	0.08403	0.07556	0.06688	0.26994
1.40816	-0.05597	0.07463	-0.01866	0.05597	-0.01244	0.34204		1.40816	-0.11113	0.03197	0.09297	0.07645	0.07181	0.26356
1.40749	-0.11816	0	0.21144	0.20522	0.08706	0.34826		1.40749	-0.11034	0.03554	0.10361	0.07739	0.0784	0.25631
1.40683	-0.20833	-0.03157	0.16414	0.06944	0.11364	0.25253		1.40683	-0.11122	0.03972	0.11399	0.07975	0.08778	0.25303
1.40616	0	0.02488	0.18657	0.05597	0.19279	0.13682		1.40616	-0.10876	0.04273	0.11785	0.08064	0.09589	0.24461
1.40549	0	0.13682	0.04975	0.03731	0.13682	0.2301		1.40549	-0.10796	0.04633	0.12031	0.08425	0.10654	0.24458
1.40483	0	0.12626	0.11995	0.02525	0.11995	0.15783		1.40483	-0.10878	0.05069	0.12312	0.0913	0.12026	0.25381
1.40416	-0.06219	0.06219	0.18657	0.03731	0.06841	0.27363		1.40416	-0.10636	0.05354	0.12071	0.09805	0.13174	0.2616
1.4035	-0.13258	0.03788	0.10732	0.11995	0.05682	0.29672		1.4035	-0.10715	0.058	0.12028	0.11034	0.14867	0.28301
1.40284	-0.13258	0.05051	0.16414	0.08207	0.10732	0.3851		1.40284	-0.10632	0.06165	0.11781	0.12354	0.16505	0.30577
1.40217	-0.04353	0.23632	0.0995	0.12438	0.18035	0.32338		1.40217	-0.10389	0.06431	0.11451	0.13697	0.18	0.32864
1.40151	-0.13258	0.06944	0.10101	0.07576	0.26515	0.44192		1.40151	-0.1046	0.06891	0.11783	0.15658	0.20146	0.36737
1.40085	-0.08838	0.13889	-0.03157	0.0947	0.13889	0.41035		1.40085	-0.10371	0.07252	0.12442	0.17581	0.221	0.40774
1.40019	-0.13889	0.16414	0.07576	0.20833	0.13889	0.13258		1.40019	-0.10279	0.07612	0.1375	0.1961	0.24122	0.4564
1.39953	-0.12626	0.03788	0.31566	0.25253	0.13889	0.13258		1.39953	-0.10184	0.07972	0.15491	0.21648	0.26185	0.51505
1.39887	-0.15152	0.01894	0.12626	0.27146	0.27146	0.70707		1.39887	-0.10085	0.08331	0.17305	0.23603	0.28246	0.5813
1.39821	-0.08838	0.0947	0.18308	0.3851	0.39773	0.87121		1.39821	-0.09982	0.0869	0.19206	0.25399	0.30246	0.64791
1.39755	-0.01263	0.07576	0.13258	0.25253	0.43561	0.82702		1.39755	-0.09874	0.09049	0.21101	0.26971	0.32121	0.70925
1.39689	-0.08207	0.01263	0.31566	0.34722	0.39773	0.84596		1.39689	-0.09762	0.09409	0.22875	0.28309	0.33825	0.76251
1.39623	-0.13889	0.01263	0.30934	0.27146	0.46717	0.9596		1.39623	-0.09646	0.09769	0.24228	0.29393	0.35326	0.80635
1.39558	-0.19231	0.01282	0.28205	0.29487	0.49359	0.8141		1.39558	-0.0967	0.10285	0.25452	0.30697	0.37165	0.85343
1.39492	-0.17677	0.13258	0.22727	0.44192	0.35985	0.87121		1.39492	-0.09396	0.1049	0.25451	0.30822	0.3765	0.86664
1.39427	-0.01923	0.01282	0.3141	0.26282	0.42949	0.86538		1.39427	-0.09404	0.11018	0.25898	0.31637	0.39075	0.89957
1.39361	-0.13889	0.01263	0.27778	0.27778	0.55556	0.84596		1.39361	-0.09122	0.11212	0.2529	0.31285	0.39112	0.89964
1.39296	-0.07692	0.07051	0.16667	0.25641	0.37179	0.88462		1.39296	-0.09114	0.11749	0.25377	0.31709	0.40162	0.92252
1.3923	-0.07576	0.17677	0.18939	0.46717	0.13889	0.83965		1.3923	-0.08824	0.1193	0.24858	0.31002	0.3985	0.91277
1.39165	-0.16667	0.17949	0.27564	0.32051	0.14103	0.87179		1.39165	-0.08799	0.12475	0.25314	0.31062	0.40654	0.92603
1.391	-0.0641	0.10897	0.30128	0.24359	0.5641	1.00641		1.391	-0.08632	0.12833	0.25506	0.30509	0.40733	0.91888
1.39035	-0.21154	0.22436	0.16026	0.25	0.58333	1.10897		1.39035	-0.08458	0.13188	0.25772	0.29876	0.40658	0.90338
1.3897	-0.19231	0.20513	0.21795	0.32692	0.5641	1.00641		1.3897	-0.08278	0.13539	0.2618	0.29193	0.40411	0.87868
1.38905	-0.05128	0.17308	0.32692	0.32692	0.44872	0.70513		1.38905	-0.08093	0.13886	0.26568	0.2847	0.4	0.8465
1.3884	-0.14103	0.1859	0.37821	0.32692	0.42949	0.87179		1.3884	-0.07901	0.14227	0.26673	0.27733	0.39458	0.81021
1.38775	-0.0641	0.07692	0.25641	0.10256	0.25641	0.77564		1.38775	-0.07705	0.14564	0.26373	0.27023	0.38824	0.77135
1.3871	0.01923	0.1859	0.23077	0.28205	0.26282	0.60897		1.3871	-0.07505	0.14895	0.25809	0.26402	0.38143	0.73228
1.38645	-0.12821	0.09615	0.26282	0.19872	0.44872	0.74359		1.38645	-0.07301	0.15221	0.25102	0.25865	0.37441	0.69539
1.3858	-0.07692	0.13462	0.21795	0.3141	0.3141	0.53846		1.3858	-0.07093	0.15541	0.2431	0.25413	0.36724	0.66151
1.38516	-0.03255	0.1888	0.22135	0.16927	0.41667	0.54036		1.38516	-0.06991	0.16104	0.23888	0.25417	0.36574	0.64196
1.38451	-0.12821	0.03846	0.28205	0.32051	0.25641	0.57692		1.38451	-0.06671	0.16164	0.2276	0.24705	0.35314	0.60701
1.38387	-0.07813	0.09115	0.22135	0.22135	0.37109	0.65755		1.38387	-0.06557	0.16723	0.22359	0.24801	0.3519	0.59406
1.38322	0.01282	0.27564	0.15385	0.21154	0.28205	0.57692		1.38322	-0.06241	0.16761	0.214	0.24168	0.3402	0.56404
1.38258	-0.01953	0.22135	0.20833	0.29297	0.35156	0.74219		1.38258	-0.06119	0.17315	0.21352	0.24311	0.33956	0.5519
1.38193	0.01282	0.23077	0.14744	0.25	0.46795	0.44872		1.38193	-0.05808	0.17327	0.20855	0.23704	0.32887	0.52224
1.38129	0.01302	0.23438	0.23438	0.22786	0.26042	0.52734		1.38129	-0.05679	0.17873	0.21177	0.2383	0.32886	0.50993
1.38065	-0.10417	0.27995	0.28646	0.31901	0.2474	0.52083		1.38065	-0.0546	0.18138	0.21151	0.23578	0.32431	0.49114
1.38001	-0.03906	0.19531	0.19531	0.22786	0.22786	0.42318		1.38001	-0.05241	0.18395	0.20968	0.23315	0.32047	0.4749
1.37937	-0.1237	0.13672	0.22786	0.13672	0.33854	0.33203		1.37937	-0.05023	0.18643	0.20666	0.2307	0.31732	0.46246
1.37872	-0.09615	0.16026	0.1859	0.19872	0.30769	0.42949		1.37872	-0.04731	0.18591	0.19939	0.22519	0.30987	0.4474
1.37809	-0.07937	0.2381	0.34392	0.18519	0.30423	0.43651		1.37809	-0.04661	0.19415	0.2009	0.23067	0.31749	0.45678
1.37745	-0.13672	0.25391	0.20182	0.29297	0.40365	0.47526		1.37745	-0.04373	0.19333	0.19266	0.22556	0.31064	0.44693
1.37681	-0.09115	0.21484	0.01302	0.31901	0.27995	0.46224		1.37681	-0.04159	0.19544	0.19071	0.22382	0.3089	0.4447
1.37617	0	0.08464	0.01302	0.26042	0.35807	0.46875		1.37617	-0.03948	0.19748	0.19564	0.22172	0.30732	0.44178
1.37553	0	0.16927	0.29948	0.24089	0.31901	0.53385		1.37553	-0.0374	0.19942	0.20701	0.21952	0.30583	0.43719
1.3749	0	0.23148	0.30423	0.11243	0.29101	0.48942		1.3749	-0.03592	0.20447	0.22367	0.22108	0.30931	0.43716
1.37426	0	0.18229	0.24089	0.10417	0.26693	0.41016		1.37426	-0.03336	0.20305	0.23259	0.21655	0.3033	0.42178
1.37362	0	0.2474	0.34505	0.27995	0.31901	0.42318		1.37362	-0.03142	0.20473	0.2436	0.21635	0.30232	0.4128
1.37299	0	0.20503	0.20503	0.17196	0.17857	0.3373		1.37299	-0.03	0.20959	0.25673	0.2201	0.3063	0.41092
1.37235	0	0.28646	0.22135	0.26693	0.31901	0.4362		1.37235	-0.0277	0.20782	0.26183	0.21736	0.30087	0.39811
1.37172	0	0.21825	0.26455	0.25794	0.40344	0.35053		1.37172	-0.02635	0.21255	0.27595	0.22161	0.30495	0.40019
1.37109	0	0.23148	0.20503	0.19841	0.31746	0.35714		1.37109	-0.02462	0.2139	0.28638	0.22238	0.30404	0.39904
1.37046	0	0.25794	0.34392	0.1918	0.37037	0.28439		1.37046	-0.02297	0.21515	0.29676	0.22315	0.30291	0.40115
1.36982	0	0.20833	0.35156	0.33203	0.26693	0.35807		1.36982	-0.02104	0.21294	0.29991	0.22036	0.29682	0.39983
1.36919	0	0.16534	0.27116	0.17196	0.30423	0.56878		1.36919	-0.01986	0.2174	0.30882	0.22432	0.30002	0.4123
1.36856	0	0.26455	0.50265	0.21164	0.31746	0.50265		1.36856	-0.01841	0.21841	0.3091	0.22479	0.29841	0.41717
1.36793	0	0.27116	0.19841	0.23148	0.25794	0.36376		1.36793	-0.01704	0.21933	0.30457	0.22533	0.29678	0.4204
1.3673	0	0.29101	0.33069	0.23148	0.31746	0.41667		1.3673	-0.01573	0.22018	0.29876	0.22594	0.2952	0.42269
1.36667	0	0.24471	0.34392	0.27778	0.27778	0.49603		1.36667	-0.0145	0.22095	0.29275	0.22663	0.29371	0.42403
1.36604	0	0.16534	0.13889	0.21825	0.27116	0.39683		1.36604	-0.01333	0.22165	0.28835	0.22747	0.29237	0.42433
1.36542	0.09409	0.2621	0.24194	0.10753	0.28226	0.37634		1.36542	-0.01243	0.22588	0.29323	0.23239	0.29591	0.43126
1.36479	-0.0463	0.21164	0.28439	0.18519	0.27116	0.37698		1.36479	-0.01121	0.22288	0.29295	0.23054	0.29025	0.42475
1.36416	-0.03968	0.11905	0.2381	0.28439	0.13889	0.51587		1.36416	-0.01024	0.22341	0.29982	0.2327	0.28946	0.42512
1.36354	-0.04704	0.14113	0.40995	0.30242	0.39651	0.3293		1.36354	-0.00948	0.2275	0.31229	0.23854	0.29347	0.43158
1.36291	0.00661	0.17196	0.33069	0.25132	0.3373	0.4828		1.36291	-0.00847	0.22432	0.31221	0.23643	0.28802	0.42389
1.36229	-0.07392	0.20161	0.3629	0.23522	0.31586	0.45699		1.36229	-0.0078	0.22834	0.31844	0.24158	0.29161	0.42847
1.36166	-0.11243	0.25794	0.30423	0.35714	0.3836	0.44312		1.36166	-0.00693	0.22506	0.31026	0.23876	0.28564	0.41788
1.36104	0.04704	0.23522	0.32258	0.18817	0.21505	0.45699		1.36104	-0.00633	0.22899	0.30811	0.24337	0.28859	0.41932
1.36041	0	0.25132	0.32407	0.1455	0.24471	0.35714		1.36041	-0.00559	0.22561	0.29252	0.24048	0.28221	0.40652
1.35979	-0.0336	0.32258	0.28226	0.30242	0.30242	0.35618		1.35979	-0.00508	0.22947	0.28327	0.24589	0.2848	0.40685
1.35917	-0.01344	0.28898	0.2621	0.23522	0.30242	0.40995		1.35917	-0.00453	0.22963	0.26755	0.24786	0.28268	0.40095
1.35855	0.14113	0.01344	0.24866	0.18817	0.30914	0.34946		1.35855	-0.00405	0.22976	0.25139	0.2504	0.28041	0.39509
1.35793	-0.02016	0.01344	0.0672	0.24194	0.28226	0.45027		1.35793	-0.00362	0.22985	0.236	0.25362	0.27802	0.38905
1.35731	0.02688	0.28226	0.24194	0.20161	0.24194	0.45699		1.35731	-0.00324	0.22989	0.22251	0.25733	0.27557	0.38207
1.35669	0	0.3629	0.3293	0.34946	0.21505	0.45699		1.35669	-0.00292	0.2299	0.20813	0.26134	0.27316	0.37414
1.35607	-0.00672	0.2957	0.33602	0.19489	0.28226	0.24866		1.35607	-0.00265	0.22985	0.19051	0.26523	0.2708	0.36621
1.35545	0.12769	0.2957	0.26882	0.2957	0.2957	0.33602		1.35545	-0.00243	0.22976	0.17012	0.2689	0.26845	0.36027
1.35483	-0.11425	0.06048	0.01344	0.25538	0.2621	0.2957		1.35483	-0.00225	0.22962	0.15083	0.27201	0.26607	0.35683
1.35422	-0.02732	0.29372	0.01366	0.34836	0.27322	0.32104		1.35422	-0.00215	0.23319	0.1411	0.2788	0.26797	0.36194
1.3536	-0.08737	0.30242	0.01344	0.26882	0.3293	0.35618		1.3536	-0.00202	0.22919	0.13706	0.27546	0.26118	0.35749
1.35298	-0.02016	0.22177	0.01344	0.24866	0.32258	0.38306		1.35298	-0.00197	0.2289	0.14559	0.27544	0.25868	0.35993
1.35237	0.00683	0.23224	0.31421	0.35519	0.23907	0.39617		1.35237	-0.00198	0.23231	0.16421	0.27867	0.26045	0.36825
1.35175	0.0672	0.19489	0.13441	0.28226	0.14113	0.45027		1.35175	-0.00196	0.22817	0.17908	0.27147	0.25408	0.36385
1.35114	-0.08197	0.09563	0.43033	0.23907	0.20492	0.27322		1.35114	-0.00204	0.23147	0.19886	0.27185	0.25649	0.37003
1.35052	0.02016	0.18145	0.11425	0.38978	0.20161	0.42339		1.35052	-0.00209	0.22725	0.20776	0.2623	0.25107	0.3636
1.34991	0.07514	0.28689	0.31421	0.16393	0.27322	0.35519		1.34991	-0.00225	0.23043	0.22077	0.26023	0.25424	0.36783
1.3493	0.04781	0.36885	0.12295	0.32104	0.30055	0.4235		1.3493	-0.00241	0.22983	0.22726	0.25327	0.25352	0.36501
1.34869	0.04098	0.27322	0.22541	0.22541	0.22541	0.29372		1.34869	-0.0026	0.22917	0.23243	0.2459	0.25288	0.36115
1.34807	0.00672	0.22177	0.34274	0.24194	0.24866	0.34274		1.34807	-0.00278	0.22477	0.23182	0.23469	0.24821	0.35124
1.34746	-0.02732	0.36885	0.16393	0.23907	0.38934	0.36885		1.34746	-0.00307	0.22768	0.23603	0.23155	0.25162	0.35249
1.34685	-0.01366	0.29372	0.19809	0.16393	0.25956	0.40984		1.34685	-0.00334	0.22685	0.23546	0.22532	0.2508	0.34743
1.34624	-0.00683	0.20492	0.30738	0.10929	0.18443	0.25956		1.34624	-0.00362	0.22597	0.23406	0.22025	0.24994	0.34183
1.34563	-0.04098	0.35519	0.2459	0.27322	0.23224	0.36202		1.34563	-0.00392	0.22504	0.23108	0.21652	0.24916	0.33649
1.34503	0.02778	0.28472	0.28472	0.125	0.16667	0.41667		1.34503	-0.0043	0.2278	0.23129	0.21742	0.25263	0.33669
1.34442	-0.05464	0.1571	0.19126	0.22541	0.23224	0.30055		1.34442	-0.00455	0.22306	0.22463	0.21221	0.24793	0.32597
1.34381	0	0.3347	0.10929	0.1776	0.27322	0.25956		1.34381	-0.00488	0.22203	0.22502	0.21118	0.24735	0.32196
1.3432	-0.01366	0.19809	0.18443	0.32787	0.23907	0.12295		1.3432	-0.0052	0.22098	0.23044	0.21042	0.24662	0.3199
1.3426	-0.04861	0.23611	0.20833	0.10417	0.33333	0.45833		1.3426	-0.00562	0.22358	0.24394	0.21294	0.2497	0.32509
1.34199	-0.04098	0.16393	0.31421	0.30055	0.30738	0.36885		1.34199	-0.00585	0.21886	0.25153	0.20823	0.24419	0.31902
1.34139	0.02083	0.20139	0.23611	0.26389	0.16667	0.40972		1.34139	-0.00627	0.22144	0.26676	0.20977	0.24643	0.32211
1.34078	-0.04098	0.19809	0.36885	0.21858	0.12978	0.31421		1.34078	-0.00648	0.21678	0.27115	0.20367	0.24029	0.31294
1.34018	0.04167	0.09722	0.40972	0.13889	0.24306	0.35417		1.34018	-0.0069	0.21937	0.28034	0.20372	0.24183	0.31335
1.33957	-0.02732	0.23907	0.10929	0.19809	0.25956	0.22541		1.33957	-0.0071	0.2148	0.2764	0.19665	0.23494	0.30352
1.33897	0.02083	0.15278	0.25	0.27778	0.40278	0.29167		1.33897	-0.00752	0.21743	0.28089	0.19564	0.23518	0.30525
1.33837	0.00694	0.3125	0.30556	0.1875	0.21528	0.20139		1.33837	-0.00781	0.21652	0.27927	0.19078	0.23064	0.30377
1.33777	0.02083	0.20139	0.27778	0.16667	0.27778	0.27778		1.33777	-0.0081	0.21566	0.2747	0.18563	0.22536	0.30435
1.33716	0.05464	0.19809	0.44399	0.17077	0.15027	0.37568		1.33716	-0.00823	0.21133	0.26198	0.17748	0.2158	0.30092
1.33656	0.02778	0.02083	0.15278	0.26389	0.39583	0.29167		1.33656	-0.00863	0.21411	0.25345	0.17538	0.21292	0.30711
1.33596	-0.09028	0.15972	0.22222	0.10417	0.13889	0.26389		1.33596	-0.00887	0.21344	0.23955	0.17063	0.20599	0.30745
1.33536	-0.10417	0.26389	0.17361	0.11111	0.18056	0.30556		1.33536	-0.00909	0.21283	0.22586	0.16667	0.19893	0.30631
1.33476	0	0.22222	0.23611	0.10417	0.22222	0.41667		1.33476	-0.00929	0.21229	0.21319	0.16375	0.19197	0.30251
1.33417	-0.03531	0.21893	0.2048	0.19068	0.2048	0.54379		1.33417	-0.00961	0.21541	0.20451	0.16463	0.18846	0.29983
1.33357	-0.04167	0.25	0.26389	0.125	0.16667	0.23611		1.33357	-0.00959	0.21143	0.18972	0.16087	0.17923	0.28354
1.33297	0	0.27083	0.14583	0.14583	0.125	0.14583		1.33297	-0.00971	0.21111	0.17918	0.16058	0.17397	0.27192
1.33237	0	0.03472	0.08333	0.15972	0.10417	0.14583		1.33237	-0.00979	0.21086	0.17132	0.16078	0.16979	0.26263
1.33178	0.07062	0.19774	0.14831	0.23305	0.25424	0.27542		1.33178	-0.01002	0.21427	0.17006	0.16386	0.16971	0.26112
1.33118	-0.09722	0.20833	0.22917	0.17361	0.02778	0.27083		1.33118	-0.00988	0.21062	0.16592	0.16133	0.16533	0.25395
